# Supplementary material for: Complexome profiling on the Chlamydomonas lpa2 mutant reveals insights into PSII biogenesis and new PSII associated proteins
Source: J Exp Bot. 2021 Aug 26;73(1):245–62. doi: 10.1093/jxb/erab390 (PMC8730698; doi:10.1093/jxb/erab390)
Supplement: erab390_suppl_Supplementary_Dataset_S1 [file erab390_suppl_supplementary_dataset_s1.zip]

Archive with 1,810 entries (1,806 files):
- Supplemental Dataset 1 - Excel List and all profiles/
- Supplemental Dataset 1 - Excel List and all profiles/data/
- Supplemental Dataset 1 - Excel List and all profiles/data/intensitiesNormed_mut1.txt
- Supplemental Dataset 1 - Excel List and all profiles/data/intensitiesNormed_mut2.txt
- Supplemental Dataset 1 - Excel List and all profiles/data/intensitiesNormed_mut3.txt
- Supplemental Dataset 1 - Excel List and all profiles/data/intensitiesNormed_wt1.txt
- Supplemental Dataset 1 - Excel List and all profiles/data/intensitiesNormed_wt2.txt
- Supplemental Dataset 1 - Excel List and all profiles/data/intensitiesNormed_wt3.txt
- Supplemental Dataset 1 - Excel List and all profiles/data/intensitiesRaw_mut1.txt
- Supplemental Dataset 1 - Excel List and all profiles/data/intensitiesRaw_mut2.txt
- Supplemental Dataset 1 - Excel List and all profiles/data/intensitiesRaw_mut3.txt
- Supplemental Dataset 1 - Excel List and all profiles/data/intensitiesRaw_wt1.txt
- Supplemental Dataset 1 - Excel List and all profiles/data/intensitiesRaw_wt2.txt
- Supplemental Dataset 1 - Excel List and all profiles/data/intensitiesRaw_wt3.txt
- Supplemental Dataset 1 - Excel List and all profiles/data/intensitySums_raw.html
- Supplemental Dataset 1 - Excel List and all profiles/plots/
- Supplemental Dataset 1 - Excel List and all profiles/plots/AAA1_Cre08.g358526.html
- Supplemental Dataset 1 - Excel List and all profiles/plots/AAA2_Cre13.g581400.html
- Supplemental Dataset 1 - Excel List and all profiles/plots/AAD1_Cre03.g206600.html
- Supplemental Dataset 1 - Excel List and all profiles/plots/AAI1_Cre10.g434750.html
- Supplemental Dataset 1 - Excel List and all profiles/plots/AAT1_Cre10.g451950.html
- Supplemental Dataset 1 - Excel List and all profiles/plots/ACC1_Cre12.g519100.html
- Supplemental Dataset 1 - Excel List and all profiles/plots/ACH1_Cre01.g042750.html
- Supplemental Dataset 1 - Excel List and all profiles/plots/ACK2_Cre17.g709850.html
- Supplemental Dataset 1 - Excel List and all profiles/plots/ACP1_Cre16.g673109.html
- Supplemental Dataset 1 - Excel List and all profiles/plots/ACP2_Cre13.g577100.html
- Supplemental Dataset 1 - Excel List and all profiles/plots/ACS1_Cre01.g071662.html
- Supplemental Dataset 1 - Excel List and all profiles/plots/ACS2_Cre01.g055408.html
- Supplemental Dataset 1 - Excel List and all profiles/plots/ACS3_Cre07.g353450.html
- Supplemental Dataset 1 - Excel List and all profiles/plots/ADH11_Cre11.g476550.html
- Supplemental Dataset 1 - Excel List and all profiles/plots/ADK3_Cre12.g494850.html
- Supplemental Dataset 1 - Excel List and all profiles/plots/AEP1_Cre06.g262050.html
- Supplemental Dataset 1 - Excel List and all profiles/plots/AGG4_Cre17.g738050.html
- Supplemental Dataset 1 - Excel List and all profiles/plots/AGS1_Cre09.g416050.html
- Supplemental Dataset 1 - Excel List and all profiles/plots/AGT1_Cre06.g294650.html
- Supplemental Dataset 1 - Excel List and all profiles/plots/AKC2_Cre06.g307100.html
- Supplemental Dataset 1 - Excel List and all profiles/plots/ALB3.1_Cre06.g251900.html
- Supplemental Dataset 1 - Excel List and all profiles/plots/ALB3.2_Cre17.g729800.html
- Supplemental Dataset 1 - Excel List and all profiles/plots/ALD1_Cre12.g520350.html
- Supplemental Dataset 1 - Excel List and all profiles/plots/ALD5_Cre12.g500150.html
- Supplemental Dataset 1 - Excel List and all profiles/plots/ALD6_Cre12.g501050.html
- Supplemental Dataset 1 - Excel List and all profiles/plots/ALD7_Cre13.g605650.html
- Supplemental Dataset 1 - Excel List and all profiles/plots/ALD8_Cre16.g675650.html
- Supplemental Dataset 1 - Excel List and all profiles/plots/ALO1_Cre13.g567100.html
- Supplemental Dataset 1 - Excel List and all profiles/plots/ALS1_Cre09.g386758.html
- Supplemental Dataset 1 - Excel List and all profiles/plots/AMA2_Cre08.g362450.html
- Supplemental Dataset 1 - Excel List and all profiles/plots/ANK29_Cre17.g702200.html
- Supplemental Dataset 1 - Excel List and all profiles/plots/ANR1_Cre03.g164000.html
- Supplemental Dataset 1 - Excel List and all profiles/plots/ANS1_Cre06.g306601.html
- Supplemental Dataset 1 - Excel List and all profiles/plots/AOF1_Cre09.g389250.html
- Supplemental Dataset 1 - Excel List and all profiles/plots/AOF7_Cre12.g560900.html
- Supplemental Dataset 1 - Excel List and all profiles/plots/AOT3_Cre03.g168550.html
- Supplemental Dataset 1 - Excel List and all profiles/plots/AOX1_Cre09.g395950.html
- Supplemental Dataset 1 - Excel List and all profiles/plots/APK1_Cre16.g677500.html
- Supplemental Dataset 1 - Excel List and all profiles/plots/APT1_Cre01.g002050.html
- Supplemental Dataset 1 - Excel List and all profiles/plots/APX1_Cre02.g087700.html
- Supplemental Dataset 1 - Excel List and all profiles/plots/APX2_Cre06.g285150.html
- Supplemental Dataset 1 - Excel List and all profiles/plots/APX4_Cre05.g233900.html
- Supplemental Dataset 1 - Excel List and all profiles/plots/ARC6_Cre12.g488500.html
- Supplemental Dataset 1 - Excel List and all profiles/plots/ARG7_Cre01.g021251.html
- Supplemental Dataset 1 - Excel List and all profiles/plots/ARH1_Cre13.g562550.html
- Supplemental Dataset 1 - Excel List and all profiles/plots/ASA1_Cre07.g340350.html
- Supplemental Dataset 1 - Excel List and all profiles/plots/ASA2_Cre09.g415550.html
- Supplemental Dataset 1 - Excel List and all profiles/plots/ASA3_Cre07.g338050.html
- Supplemental Dataset 1 - Excel List and all profiles/plots/ASA5_Cre17.g721300.html
- Supplemental Dataset 1 - Excel List and all profiles/plots/ASA6_Cre02.g079800.html
- Supplemental Dataset 1 - Excel List and all profiles/plots/ASA7_Cre09.g416150.html
- Supplemental Dataset 1 - Excel List and all profiles/plots/ASA8_Cre09.g402300.html
- Supplemental Dataset 1 - Excel List and all profiles/plots/ASD1_Cre09.g389689.html
- Supplemental Dataset 1 - Excel List and all profiles/plots/ASN1_Cre01.g004300.html
- Supplemental Dataset 1 - Excel List and all profiles/plots/ASP1_Cre04.g226850.html
- Supplemental Dataset 1 - Excel List and all profiles/plots/AST1_Cre09.g387726.html
- Supplemental Dataset 1 - Excel List and all profiles/plots/AST3_Cre02.g097900.html
- Supplemental Dataset 1 - Excel List and all profiles/plots/AST4_Cre06.g257950.html
- Supplemental Dataset 1 - Excel List and all profiles/plots/ATG4_Cre12.g510100.html
- Supplemental Dataset 1 - Excel List and all profiles/plots/ATO1_Cre17.g723650.html
- Supplemental Dataset 1 - Excel List and all profiles/plots/ATP11_Cre10.g437050.html
- Supplemental Dataset 1 - Excel List and all profiles/plots/ATP15_Cre10.g420700.html
- Supplemental Dataset 1 - Excel List and all profiles/plots/ATP2_Cre17.g698000.html
- Supplemental Dataset 1 - Excel List and all profiles/plots/ATP4_Cre11.g467707.html
- Supplemental Dataset 1 - Excel List and all profiles/plots/ATP5_Cre16.g680000.html
- Supplemental Dataset 1 - Excel List and all profiles/plots/ATP6_Cre01.g018800.html
- Supplemental Dataset 1 - Excel List and all profiles/plots/atpA_Cre-1.g2717041.html
- Supplemental Dataset 1 - Excel List and all profiles/plots/atpB_Cre-1.g2717034.html
- Supplemental Dataset 1 - Excel List and all profiles/plots/ATPC_Cre06.g259900.html
- Supplemental Dataset 1 - Excel List and all profiles/plots/ATPD_Cre11.g467569.html
- Supplemental Dataset 1 - Excel List and all profiles/plots/atpE_Cre-1.g2716972.html
- Supplemental Dataset 1 - Excel List and all profiles/plots/atpF_Cre-1.g2716983.html
- Supplemental Dataset 1 - Excel List and all profiles/plots/ATPG_Cre11.g481450.html
- Supplemental Dataset 1 - Excel List and all profiles/plots/atpH_Cre-1.g2717044.html
- Supplemental Dataset 1 - Excel List and all profiles/plots/atpI_Cre-1.g2716959.html
- Supplemental Dataset 1 - Excel List and all profiles/plots/ATPVA1_Cre10.g461050.html
- Supplemental Dataset 1 - Excel List and all profiles/plots/ATPVA2_Cre09.g402500.html
- Supplemental Dataset 1 - Excel List and all profiles/plots/ATPVB_Cre02.g076350.html
- Supplemental Dataset 1 - Excel List and all profiles/plots/ATPVC_Cre06.g250250.html
- Supplemental Dataset 1 - Excel List and all profiles/plots/ATPVD1_Cre03.g176250.html
- Supplemental Dataset 1 - Excel List and all profiles/plots/ATPVD2_Cre09.g405050.html
- Supplemental Dataset 1 - Excel List and all profiles/plots/ATPVE_Cre17.g734500.html
- Supplemental Dataset 1 - Excel List and all profiles/plots/ATPVG_Cre11.g468550.html
- Supplemental Dataset 1 - Excel List and all profiles/plots/ATPVH_Cre01.g027800.html
- Supplemental Dataset 1 - Excel List and all profiles/plots/ATPVL1_Cre06.g257450.html
- Supplemental Dataset 1 - Excel List and all profiles/plots/ATPVL2_Cre12.g529100.html
- Supplemental Dataset 1 - Excel List and all profiles/plots/ATS1_Cre03.g203850.html
- Supplemental Dataset 1 - Excel List and all profiles/plots/ATS2_Cre02.g107450.html
- Supplemental Dataset 1 - Excel List and all profiles/plots/AXL6_Cre04.g217949.html
- Supplemental Dataset 1 - Excel List and all profiles/plots/AXT1_Cre14.g629000.html
- Supplemental Dataset 1 - Excel List and all profiles/plots/AXT2_Cre07.g332500.html
- Supplemental Dataset 1 - Excel List and all profiles/plots/BCA2_Cre05.g245900.html
- Supplemental Dataset 1 - Excel List and all profiles/plots/BCC1_Cre17.g715250.html
- Supplemental Dataset 1 - Excel List and all profiles/plots/BCX1_Cre12.g484000.html
- Supplemental Dataset 1 - Excel List and all profiles/plots/BIO2_Cre06.g261150.html
- Supplemental Dataset 1 - Excel List and all profiles/plots/BTA1_Cre07.g324200.html
- Supplemental Dataset 1 - Excel List and all profiles/plots/CAG1_Cre12.g516450.html
- Supplemental Dataset 1 - Excel List and all profiles/plots/CAG2_Cre06.g293850.html
- Supplemental Dataset 1 - Excel List and all profiles/plots/CAG3_Cre09.g415850.html
- Supplemental Dataset 1 - Excel List and all profiles/plots/CAH3_Cre09.g415700.html
- Supplemental Dataset 1 - Excel List and all profiles/plots/CAM14_Cre10.g464600.html
- Supplemental Dataset 1 - Excel List and all profiles/plots/CAM1_Cre03.g178150.html
- Supplemental Dataset 1 - Excel List and all profiles/plots/CAM3_Cre01.g016300.html
- Supplemental Dataset 1 - Excel List and all profiles/plots/CAM6_Cre02.g108900.html
- Supplemental Dataset 1 - Excel List and all profiles/plots/CAM8_Cre03.g150300.html
- Supplemental Dataset 1 - Excel List and all profiles/plots/CAO1_Cre01.g043350.html
- Supplemental Dataset 1 - Excel List and all profiles/plots/CARB1_Cre08.g359350.html
- Supplemental Dataset 1 - Excel List and all profiles/plots/CAT1_Cre09.g417150.html
- Supplemental Dataset 1 - Excel List and all profiles/plots/CAV5_Cre17.g702850.html
- Supplemental Dataset 1 - Excel List and all profiles/plots/CBA1_Cre01.g036950.html
- Supplemental Dataset 1 - Excel List and all profiles/plots/CBR1_Cre03.g145547.html
- Supplemental Dataset 1 - Excel List and all profiles/plots/CCB1_Cre16.g662150.html
- Supplemental Dataset 1 - Excel List and all profiles/plots/CCB2_Cre12.g537850.html
- Supplemental Dataset 1 - Excel List and all profiles/plots/CCB3_Cre01.g052400.html
- Supplemental Dataset 1 - Excel List and all profiles/plots/CCB4_Cre08.g382300.html
- Supplemental Dataset 1 - Excel List and all profiles/plots/CCD1_Cre03.g149650.html
- Supplemental Dataset 1 - Excel List and all profiles/plots/CCS1_Cre13.g575000.html
- Supplemental Dataset 1 - Excel List and all profiles/plots/CCS5_Cre17.g702150.html
- Supplemental Dataset 1 - Excel List and all profiles/plots/ccsA_Cre-1.g2717027.html
- Supplemental Dataset 1 - Excel List and all profiles/plots/CDC48_Cre06.g269950.html
- Supplemental Dataset 1 - Excel List and all profiles/plots/CDJ4_Cre02.g104500.html
- Supplemental Dataset 1 - Excel List and all profiles/plots/CDPKK1_Cre10.g428650.html
- Supplemental Dataset 1 - Excel List and all profiles/plots/CEM1_Cre06.g260250.html
- Supplemental Dataset 1 - Excel List and all profiles/plots/CEP1_Cre09.g407700.html
- Supplemental Dataset 1 - Excel List and all profiles/plots/CEP290_Cre03.g167550.html
- Supplemental Dataset 1 - Excel List and all profiles/plots/CEP5_Cre08.g358522.html
- Supplemental Dataset 1 - Excel List and all profiles/plots/CEP6_Cre02.g119900.html
- Supplemental Dataset 1 - Excel List and all profiles/plots/CGL100_Cre12.g556150.html
- Supplemental Dataset 1 - Excel List and all profiles/plots/CGL102_Cre02.g142146.html
- Supplemental Dataset 1 - Excel List and all profiles/plots/CGL105_Cre12.g507400.html
- Supplemental Dataset 1 - Excel List and all profiles/plots/CGL108_Cre12.g540500.html
- Supplemental Dataset 1 - Excel List and all profiles/plots/CGL11_Cre17.g714900.html
- Supplemental Dataset 1 - Excel List and all profiles/plots/CGL123_Cre02.g081450.html
- Supplemental Dataset 1 - Excel List and all profiles/plots/CGL129_Cre05.g233950.html
- Supplemental Dataset 1 - Excel List and all profiles/plots/CGL139_Cre16.g679300.html
- Supplemental Dataset 1 - Excel List and all profiles/plots/CGL17_Cre14.g614000.html
- Supplemental Dataset 1 - Excel List and all profiles/plots/CGL1_Cre03.g190150.html
- Supplemental Dataset 1 - Excel List and all profiles/plots/CGL21_Cre09.g402950.html
- Supplemental Dataset 1 - Excel List and all profiles/plots/CGL30_Cre03.g198950.html
- Supplemental Dataset 1 - Excel List and all profiles/plots/CGL31_Cre01.g049000.html
- Supplemental Dataset 1 - Excel List and all profiles/plots/CGL34_Cre09.g387000.html
- Supplemental Dataset 1 - Excel List and all profiles/plots/CGL36_Cre10.g464650.html
- Supplemental Dataset 1 - Excel List and all profiles/plots/CGL38_Cre12.g551950.html
- Supplemental Dataset 1 - Excel List and all profiles/plots/CGL3_Cre05.g245102.html
- Supplemental Dataset 1 - Excel List and all profiles/plots/CGL40_Cre02.g086100.html
- Supplemental Dataset 1 - Excel List and all profiles/plots/CGL42_Cre04.g212500.html
- Supplemental Dataset 1 - Excel List and all profiles/plots/CGL49_Cre12.g487850.html
- Supplemental Dataset 1 - Excel List and all profiles/plots/CGL52_Cre12.g536800.html
- Supplemental Dataset 1 - Excel List and all profiles/plots/CGL54_Cre02.g073850.html
- Supplemental Dataset 1 - Excel List and all profiles/plots/CGL56_Cre05.g247450.html
- Supplemental Dataset 1 - Excel List and all profiles/plots/CGL59_Cre06.g280650.html
- Supplemental Dataset 1 - Excel List and all profiles/plots/CGL63_Cre10.g444800.html
- Supplemental Dataset 1 - Excel List and all profiles/plots/CGL64_Cre07.g318350.html
- Supplemental Dataset 1 - Excel List and all profiles/plots/CGL67_Cre16.g683750.html
- Supplemental Dataset 1 - Excel List and all profiles/plots/CGL71_Cre12.g524300.html
- Supplemental Dataset 1 - Excel List and all profiles/plots/CGL73_Cre12.g510850.html
- Supplemental Dataset 1 - Excel List and all profiles/plots/CGL74_Cre12.g554103.html
- Supplemental Dataset 1 - Excel List and all profiles/plots/CGL78_Cre12.g490500.html
- Supplemental Dataset 1 - Excel List and all profiles/plots/CGL83_Cre12.g530100.html
- Supplemental Dataset 1 - Excel List and all profiles/plots/CGL93_Cre01.g061077.html
- Supplemental Dataset 1 - Excel List and all profiles/plots/CGLD10_Cre06.g273050.html
- Supplemental Dataset 1 - Excel List and all profiles/plots/CGLD13_Cre03.g181250.html
- Supplemental Dataset 1 - Excel List and all profiles/plots/CGLD14_Cre10.g446350.html
- Supplemental Dataset 1 - Excel List and all profiles/plots/CGLD16_Cre03.g151200.html
- Supplemental Dataset 1 - Excel List and all profiles/plots/CGLD1_Cre02.g084350.html
- Supplemental Dataset 1 - Excel List and all profiles/plots/CGLD22_Cre01.g049600.html
- Supplemental Dataset 1 - Excel List and all profiles/plots/CGLD26_Cre02.g144850.html
- Supplemental Dataset 1 - Excel List and all profiles/plots/CGLD27_Cre05.g237050.html
- Supplemental Dataset 1 - Excel List and all profiles/plots/CGLD2_Cre01.g037350.html
- Supplemental Dataset 1 - Excel List and all profiles/plots/CGLD32_Cre12.g555400.html
- Supplemental Dataset 1 - Excel List and all profiles/plots/CGLD38_Cre13.g562750.html
- Supplemental Dataset 1 - Excel List and all profiles/plots/CGLD7_Cre04.g213100.html
- Supplemental Dataset 1 - Excel List and all profiles/plots/CGLD9_Cre13.g569250.html
- Supplemental Dataset 1 - Excel List and all profiles/plots/CGS1_Cre03.g144627.html
- Supplemental Dataset 1 - Excel List and all profiles/plots/chlB_Cre-1.g2716966.html
- Supplemental Dataset 1 - Excel List and all profiles/plots/CHLG_Cre06.g294750.html
- Supplemental Dataset 1 - Excel List and all profiles/plots/CHLH1_Cre07.g325500.html
- Supplemental Dataset 1 - Excel List and all profiles/plots/CHLI1_Cre06.g306300.html
- Supplemental Dataset 1 - Excel List and all profiles/plots/CHLI2_Cre12.g510800.html
- Supplemental Dataset 1 - Excel List and all profiles/plots/CHLM_Cre12.g498550.html
- Supplemental Dataset 1 - Excel List and all profiles/plots/chlN_Cre-1.g2716986.html
- Supplemental Dataset 1 - Excel List and all profiles/plots/CIS1_Cre12.g514750.html
- Supplemental Dataset 1 - Excel List and all profiles/plots/CIS2_Cre03.g149100.html
- Supplemental Dataset 1 - Excel List and all profiles/plots/CLPB3_Cre02.g090850.html
- Supplemental Dataset 1 - Excel List and all profiles/plots/CLPB5_Cre12.g533351.html
- Supplemental Dataset 1 - Excel List and all profiles/plots/CLPD1_Cre10.g465550.html
- Supplemental Dataset 1 - Excel List and all profiles/plots/CLPP2_Cre12.g521450.html
- Supplemental Dataset 1 - Excel List and all profiles/plots/CLPP4_Cre12.g500950.html
- Supplemental Dataset 1 - Excel List and all profiles/plots/CLPT4_Cre03.g144667.html
- Supplemental Dataset 1 - Excel List and all profiles/plots/CLV1_Cre13.g574000.html
- Supplemental Dataset 1 - Excel List and all profiles/plots/CLV2_Cre17.g729450.html
- Supplemental Dataset 1 - Excel List and all profiles/plots/CLV3_Cre09.g404100.html
- Supplemental Dataset 1 - Excel List and all profiles/plots/CMP1_Cre08.g358580.html
- Supplemental Dataset 1 - Excel List and all profiles/plots/CMP2_Cre06.g308500.html
- Supplemental Dataset 1 - Excel List and all profiles/plots/cob_Cre-2.g801484.html
- Supplemental Dataset 1 - Excel List and all profiles/plots/COP1_Cre01.g002500.html
- Supplemental Dataset 1 - Excel List and all profiles/plots/COP6_Cre11.g467678.html
- Supplemental Dataset 1 - Excel List and all profiles/plots/COQ2_Cre06.g291800.html
- Supplemental Dataset 1 - Excel List and all profiles/plots/COQ3_Cre10.g423750.html
- Supplemental Dataset 1 - Excel List and all profiles/plots/COQ5A_Cre05.g245450.html
- Supplemental Dataset 1 - Excel List and all profiles/plots/COQ5B_Cre06.g286300.html
- Supplemental Dataset 1 - Excel List and all profiles/plots/COQ6_Cre02.g112850.html
- Supplemental Dataset 1 - Excel List and all profiles/plots/COX12_Cre06.g304350.html
- Supplemental Dataset 1 - Excel List and all profiles/plots/COX13_Cre12.g537450.html
- Supplemental Dataset 1 - Excel List and all profiles/plots/cox1_Cre-2.g801495.html
- Supplemental Dataset 1 - Excel List and all profiles/plots/COX23_Cre03.g213425.html
- Supplemental Dataset 1 - Excel List and all profiles/plots/COX2A_Cre03.g154350.html
- Supplemental Dataset 1 - Excel List and all profiles/plots/COX2B_Cre01.g049500.html
- Supplemental Dataset 1 - Excel List and all profiles/plots/COX3_Cre04.g221700.html
- Supplemental Dataset 1 - Excel List and all profiles/plots/COX4_Cre13.g567600.html
- Supplemental Dataset 1 - Excel List and all profiles/plots/COX5C_Cre03.g157700.html
- Supplemental Dataset 1 - Excel List and all profiles/plots/COX90_Cre16.g691850.html
- Supplemental Dataset 1 - Excel List and all profiles/plots/CP12_Cre08.g380250.html
- Supplemental Dataset 1 - Excel List and all profiles/plots/CPE1_Cre17.g723250.html
- Supplemental Dataset 1 - Excel List and all profiles/plots/CPL10_Cre04.g228450.html
- Supplemental Dataset 1 - Excel List and all profiles/plots/CPL22_Cre16.g678000.html
- Supplemental Dataset 1 - Excel List and all profiles/plots/CPL23_Cre02.g141100.html
- Supplemental Dataset 1 - Excel List and all profiles/plots/CPL24_Cre10.g446500.html
- Supplemental Dataset 1 - Excel List and all profiles/plots/CPL4_Cre03.g176700.html
- Supplemental Dataset 1 - Excel List and all profiles/plots/CPL6_Cre06.g279500.html
- Supplemental Dataset 1 - Excel List and all profiles/plots/CPL8_Cre12.g520200.html
- Supplemental Dataset 1 - Excel List and all profiles/plots/CPLD14_Cre02.g077150.html
- Supplemental Dataset 1 - Excel List and all profiles/plots/CPLD20_Cre01.g000900.html
- Supplemental Dataset 1 - Excel List and all profiles/plots/CPLD29_Cre02.g088500.html
- Supplemental Dataset 1 - Excel List and all profiles/plots/CPLD30_Cre12.g510400.html
- Supplemental Dataset 1 - Excel List and all profiles/plots/CPLD31_Cre15.g636050.html
- Supplemental Dataset 1 - Excel List and all profiles/plots/CPLD33_Cre03.g145207.html
- Supplemental Dataset 1 - Excel List and all profiles/plots/CPLD36_Cre08.g376450.html
- Supplemental Dataset 1 - Excel List and all profiles/plots/CPLD38_Cre01.g000850.html
- Supplemental Dataset 1 - Excel List and all profiles/plots/CPLD42_Cre01.g004450.html
- Supplemental Dataset 1 - Excel List and all profiles/plots/CPLD44_Cre17.g721700.html
- Supplemental Dataset 1 - Excel List and all profiles/plots/CPLD47_Cre07.g329000.html
- Supplemental Dataset 1 - Excel List and all profiles/plots/CPLD48_Cre11.g468750.html
- Supplemental Dataset 1 - Excel List and all profiles/plots/CPLD49_Cre16.g666050.html
- Supplemental Dataset 1 - Excel List and all profiles/plots/CPLD55_Cre13.g585301.html
- Supplemental Dataset 1 - Excel List and all profiles/plots/CPLD58_Cre06.g261500.html
- Supplemental Dataset 1 - Excel List and all profiles/plots/CPLD59_Cre09.g404000.html
- Supplemental Dataset 1 - Excel List and all profiles/plots/CPLD62_Cre12.g538700.html
- Supplemental Dataset 1 - Excel List and all profiles/plots/CPLD64_Cre12.g485850.html
- Supplemental Dataset 1 - Excel List and all profiles/plots/CPLD68_Cre13.g607900.html
- Supplemental Dataset 1 - Excel List and all profiles/plots/CPN10_Cre03.g178450.html
- Supplemental Dataset 1 - Excel List and all profiles/plots/CPN11_Cre16.g673729.html
- Supplemental Dataset 1 - Excel List and all profiles/plots/CPN20_Cre08.g358562.html
- Supplemental Dataset 1 - Excel List and all profiles/plots/CPN23_Cre12.g505850.html
- Supplemental Dataset 1 - Excel List and all profiles/plots/CPN60B1_Cre17.g741450.html
- Supplemental Dataset 1 - Excel List and all profiles/plots/CPN60B2_Cre07.g339150.html
- Supplemental Dataset 1 - Excel List and all profiles/plots/CPN60C_Cre06.g309100.html
- Supplemental Dataset 1 - Excel List and all profiles/plots/CPX1_Cre02.g085450.html
- Supplemental Dataset 1 - Excel List and all profiles/plots/CPY3_Cre02.g116500.html
- Supplemental Dataset 1 - Excel List and all profiles/plots/CRB3_Cre03.g177200.html
- Supplemental Dataset 1 - Excel List and all profiles/plots/CRT2_Cre01.g038400.html
- Supplemental Dataset 1 - Excel List and all profiles/plots/CSB2_Cre02.g146400.html
- Supplemental Dataset 1 - Excel List and all profiles/plots/CST2_Cre13.g571500.html
- Supplemental Dataset 1 - Excel List and all profiles/plots/CTH1_Cre12.g510050.html
- Supplemental Dataset 1 - Excel List and all profiles/plots/CTP4_Cre10.g422201.html
- Supplemental Dataset 1 - Excel List and all profiles/plots/CURTL2_Cre10.g433950.html
- Supplemental Dataset 1 - Excel List and all profiles/plots/CYB1_Cre16.g659350.html
- Supplemental Dataset 1 - Excel List and all profiles/plots/CYB4_Cre13.g586550.html
- Supplemental Dataset 1 - Excel List and all profiles/plots/CYC1_Cre15.g638500.html
- Supplemental Dataset 1 - Excel List and all profiles/plots/CYC2_Cre12.g522600.html
- Supplemental Dataset 1 - Excel List and all profiles/plots/CYG41_Cre13.g606250.html
- Supplemental Dataset 1 - Excel List and all profiles/plots/CYN19-2_Cre01.g002300.html
- Supplemental Dataset 1 - Excel List and all profiles/plots/CYN19-3_Cre13.g588100.html
- Supplemental Dataset 1 - Excel List and all profiles/plots/CYN26-2_Cre03.g174750.html
- Supplemental Dataset 1 - Excel List and all profiles/plots/CYN28_Cre12.g561000.html
- Supplemental Dataset 1 - Excel List and all profiles/plots/CYN37_Cre06.g303300.html
- Supplemental Dataset 1 - Excel List and all profiles/plots/CYN38_Cre03.g189800.html
- Supplemental Dataset 1 - Excel List and all profiles/plots/CYP51G1_Cre02.g092350.html
- Supplemental Dataset 1 - Excel List and all profiles/plots/CYP745A1_Cre05.g234100.html
- Supplemental Dataset 1 - Excel List and all profiles/plots/CYP771A1_Cre08.g384000.html
- Supplemental Dataset 1 - Excel List and all profiles/plots/CYP97C3_Cre08.g373100.html
- Supplemental Dataset 1 - Excel List and all profiles/plots/DAAK1_Cre01.g029750.html
- Supplemental Dataset 1 - Excel List and all profiles/plots/DAE1_Cre05.g237400.html
- Supplemental Dataset 1 - Excel List and all profiles/plots/DAL1_Cre13.g592050.html
- Supplemental Dataset 1 - Excel List and all profiles/plots/DEG1B_Cre14.g630550.html
- Supplemental Dataset 1 - Excel List and all profiles/plots/DEG1C_Cre12.g498500.html
- Supplemental Dataset 1 - Excel List and all profiles/plots/DEG8_Cre01.g028350.html
- Supplemental Dataset 1 - Excel List and all profiles/plots/DHC10_Cre14.g624950.html
- Supplemental Dataset 1 - Excel List and all profiles/plots/DHC1_Cre12.g484250.html
- Supplemental Dataset 1 - Excel List and all profiles/plots/DHC8_Cre16.g685450.html
- Supplemental Dataset 1 - Excel List and all profiles/plots/DHC9_Cre02.g141606.html
- Supplemental Dataset 1 - Excel List and all profiles/plots/DII4_Cre13.g603700.html
- Supplemental Dataset 1 - Excel List and all profiles/plots/DLA1_Cre09.g386735.html
- Supplemental Dataset 1 - Excel List and all profiles/plots/DLA2_Cre03.g158900.html
[truncated: 1,510 more entries]
