# Supplementary material for: Complexome profiling on the Chlamydomonas lpa2 mutant reveals insights into PSII biogenesis and new PSII associated proteins
Source: J Exp Bot. 2021 Aug 26;73(1):245–62. doi: 10.1093/jxb/erab390 (PMC8730698; doi:10.1093/jxb/erab390)
Supplement: erab390_suppl_Supplementary_Dataset_S1 [file erab390_suppl_supplementary_dataset_s1.zip › Supplemental Dataset 1 - Excel List and all profiles/data/intensitiesNormed_mut1.txt]

Identifier	MolWeight	Intensity_01	Intensity_02	Intensity_03	Intensity_04	Intensity_05	Intensity_06	Intensity_07	Intensity_08	Intensity_09	Intensity_10	Intensity_11	Intensity_12	Intensity_13	Intensity_14	Intensity_15	Intensity_16	Intensity_17	Intensity_18	Intensity_19	Intensity_20	Intensity_21	Intensity_22	Intensity_23	Intensity_24	Intensity_25	Intensity_26	Intensity_27	Intensity_28	Intensity_29	Intensity_30	Intensity_31	Intensity_32	Intensity_33	Intensity_34	Intensity_35	Intensity_36
Cre01.g000100.t1.1	244.820000	0	0	0	0	0	0	0	0	0	0	0	0	0	0	0	0	0	0	4543.79290806048	0	0	0	0	0	0	0	0	0	0	0	0	0	0	0	0	0
Cre01.g000250.t1.2	24.827000	0	0	0	0	0	0	0	0	0	0	0	0	0	0	0	0	0	0	0	0	0	0	0	0	0	0	0	0	0	0	0	0	0	0	0	0
Cre01.g000350.t1.1	43.102000	0	0	0	0	0	0	0	0	0	0	0	0	0	0	0	0	0	0	0	0	0	0	0	0	0	0	0	0	1444.55146255135	0	2347.32907542693	2072.55317988592	0	0	0	0
Cre01.g000850.t1.2	20.686000	0	0	0	0	0	0	0	0	0	0	0	0	0	0	0	0	0	0	0	0	0	0	0	0	0	0	2134.24030138366	18988.9052262599	0	0	0	0	0	0	0	0
Cre01.g000900.t1.2	50.844000	0	0	0	0	0	0	0	0	0	0	0	0	0	0	0	0	0	0	0	0	0	0	0	0	0	0	4889.911300638	0	0	0	0	0	0	0	0	0
Cre01.g001100.t1.2	69.963000	0	0	0	0	0	0	0	0	0	0	0	1472.04246234926	3579.32817368717	0	0	0	0	0	0	0	0	0	0	0	0	0	0	0	0	0	0	0	0	0	0	0
Cre01.g002050.t1.1	77.320000	0	0	0	0	0	0	0	0	0	0	0	0	0	0	0	0	0	0	0	0	0	0	0	6991.02829982614	0	0	0	0	0	0	0	0	0	0	0	0
Cre01.g002300.t1.2;Cre01.g047700.t1.2;Cre12.g533800.t1.2;Cre01.g037400.t1.1	18.380000	5237.50482003395	0	0	0	0	0	0	0	0	0	0	0	0	0	0	0	0	0	0	0	0	0	0	0	0	142175.40480848	52173.8945432816	3582.01022244794	15510.2879835397	7182.12427403109	24310.0899676299	21634.7463287607	2570.07322500898	0	0	0
Cre01.g002500.t1.2	26.577000	1368113.07286938	238085.468493657	2372.80853865426	0	2887.76190072232	0	1575.70364695306	0	0	0	0	0	0	0	0	0	0	0	0	0	0	0	0	0	0	0	2953.74030023729	26765.5056081159	12015.1761409407	0	0	0	0	0	0	0
Cre01.g003550.t1.1	82.006000	0	0	0	0	0	0	0	0	0	0	0	0	0	0	8261.24659292737	0	2999.46923160844	2708.46694106477	3400.56962378177	0	0	0	0	0	0	0	0	0	0	0	0	0	0	0	0	0
Cre01.g004300.t1.2	64.898000	0	0	0	0	0	0	0	241531.901151248	64452.3137700921	115298.594176792	0	0	0	15549.1776905709	0	0	0	0	0	85069.2225941401	0	0	0	0	2207.72843742879	46903.6687283663	0	0	0	0	0	0	0	0	0	0
Cre01.g004350.t1.2	97.250000	0	0	0	0	0	0	0	0	0	0	0	0	0	0	0	0	0	0	2881.32498369647	0	0	0	0	0	0	0	0	0	0	0	0	0	0	0	0	0
Cre01.g004450.t1.2	29.807000	0	0	0	0	0	0	0	0	0	0	0	0	0	0	0	0	0	0	0	0	0	0	0	0	0	0	0	0	0	0	0	6366.11093856646	3940.19783444893	0	0	0
Cre01.g004500.t1.2	52.803000	0	0	0	0	0	0	0	0	0	0	0	0	0	0	0	0	0	0	0	0	0	0	0	0	0	15696.6903724133	0	0	0	0	0	0	0	0	0	0
Cre01.g005050.t1.1;Cre01.g006250.t1.2;Cre10.g423050.t1.2;Cre09.g398141.t1.1	96.717000	7844.85852281764	4501.01423032618	0	8840.16681793983	5441.74283316667	1725.49607024213	0	2488.67304511957	3225.43183970341	0	10225.5791053162	1362.07846315764	2300.39322211344	4808.5111207486	10585.7782538877	9747.50391370872	0	11555.6070857826	18189.6546955501	39077.450444436	147110.374528299	0	0	0	0	0	0	0	0	0	0	0	0	0	0	0
Cre01.g005150.t1.1	48.791000	0	0	0	0	0	0	0	0	0	8038.7706482214	22624.4223214852	75676.6878339194	122900.861389198	42530.5882239289	5195.53075692788	0	0	0	0	0	0	0	0	0	0	0	0	0	0	0	0	0	0	0	0	0
Cre01.g006950.t2.1;Cre01.g006950.t1.1	42.063000	0	0	0	0	0	0	0	0	0	0	0	0	0	0	0	0	3023.47356801734	18322.4161092083	0	0	0	0	0	0	0	0	0	0	0	0	0	0	0	0	0	0
Cre01.g007051.t1.2;Cre09.g396400.t1.2;Cre11.g467567.t1.1;Cre13.g563600.t1.1	14.700000	62953.048512821	15003.3807677539	0	0	0	0	0	0	0	0	2131.29004774681	0	0	0	0	0	3139.4721769207	0	1409.01431647114	0	0	0	0	0	0	0	0	0	3429.5357503981	2757.54843338688	35412.4308128422	2788.39199413575	0	0	0	0
Cre01.g007600.t2.1;Cre01.g007600.t1.1	27.731000	0	0	0	0	0	0	0	0	0	0	0	0	0	0	0	0	0	0	0	0	0	0	0	0	0	0	6033.40278979279	0	0	0	0	0	0	0	0	0
Cre01.g007700.t1.1	62.264000	0	0	0	0	0	0	0	0	0	0	0	0	0	0	7708.20813845635	0	0	0	0	0	0	0	0	0	0	0	0	0	0	0	0	0	0	0	0	0
Cre01.g007850.t1.2	17.092000	23926.5569948396	54275.2797473459	0	47118.232629228	0	0	0	0	0	0	0	0	0	0	0	0	0	0	0	0	0	0	0	0	0	0	0	0	0	0	0	0	0	0	0	0
Cre01.g010400.t1.2	20.398000	0	0	0	0	0	0	0	0	0	0	0	0	0	0	0	3211.75339102348	0	5286.98861967018	55554.6170062337	14521.9530151955	101917.852909305	19577.6149292492	1317.71737665449	25747.6681034033	0	0	0	0	0	0	0	0	0	0	0	0
Cre01.g010900.t1.2	40.304000	10054.598496817	5960.58516593786	0	0	0	0	0	0	0	0	0	0	0	0	0	1710.61069961985	2538.29094719384	82774.7298793004	250986.123032966	122474.415636235	177444.346012621	0	0	0	0	0	0	3746.55391392125	0	0	0	0	0	0	0	0
Cre01.g011000.t1.2	24.371000	30889.1555778016	7386.36228716381	0	0	0	0	0	0	0	0	0	0	0	0	0	0	0	0	0	0	0	0	0	1785.03755273125	0	0	0	0	0	0	0	0	0	0	0	0
Cre01.g011100.t2.1;Cre01.g011100.t1.2	85.903000	0	0	0	0	0	0	0	0	0	0	0	0	0	0	0	0	0	0	0	0	5721.21231403903	0	0	7002.15880218334	0	0	0	0	0	0	0	0	0	0	0	0
Cre01.g012500.t1.2	21.863000	0	0	0	0	0	0	0	0	0	0	0	0	0	0	0	0	0	0	0	0	0	0	0	1482.90475983038	2147.2482378734	5507.72123268164	5300.13065859796	0	0	0	0	0	0	0	0	0
Cre01.g013350.t1.2	24.456000	0	0	0	0	0	0	0	0	0	0	0	0	0	0	0	0	0	0	0	0	0	0	0	0	0	0	0	0	0	0	2684.73080953194	0	0	0	0	0
Cre01.g013700.t2.1;Cre01.g013700.t1.2	28.153000	1506104.48161105	207456.47164565	7007.12059239077	23809.8878737461	13191.7909322911	2585.62910782145	4420.68686994109	4298.653651326	1816.1493183562	3944.35501002813	3587.37431996948	4908.95384683948	8323.6042266153	3942.47757589559	42299.9320305026	83317.8447533565	115325.4146644	483492.93010422	70469.4901648822	51629.4386448451	15726.1929087818	42399.1678346511	0	20627.6370190911	56306.93168363	60303.1843371791	40509.6644826878	240123.825551843	499142.684623319	53809.9442873521	0	0	0	0	0	0
Cre01.g014000.t1.2	20.946000	0	0	0	0	0	0	0	0	0	0	0	0	0	0	0	0	0	0	0	0	0	0	0	0	1963.79610263665	0	16860.699534588	55585.4605669826	25742.3040058817	0	0	0	0	0	0	0
Cre01.g015350.t1.1	41.871000	417246.325713172	359635.918331807	5606.15242220195	90179.8665077896	42629.8240280774	26874.1285829272	24096.8670911486	22306.5995433339	21079.562235281	15751.6723720091	26974.7054114561	19810.9531714363	6961.39166101962	10164.5624960086	10873.4279834805	13278.9575170161	17311.2837263975	16469.1204155154	13836.6895568185	7318.23824864022	0	6849.28202281939	0	24652.0511846282	7320.38388764884	21361.177355162	37629.1441136196	334210.096079696	71523.5353278653	0	0	0	0	0	0	0
Cre01.g016300.t1.1	36.170000	0	0	0	0	2621.9708685299	6980.16600234502	0	6453.41162572956	0	0	0	0	0	0	0	0	0	0	0	0	0	0	0	0	0	0	4468.82964519693	11896.3613808386	57544.6971867259	187434.977646493	96388.8093889748	0	0	0	0	0
Cre01.g016514.t1.1	60.796000	0	0	0	0	0	0	0	0	0	0	0	0	0	0	0	49368.471539515	220813.074474291	27362.2614573875	0	0	0	0	0	0	0	0	0	0	0	0	0	0	0	0	0	0
Cre01.g018800.t1.2	35.506000	136569.922898468	483251.54571575	0	10532.4054835484	0	0	0	0	69280.0015394802	0	0	0	0	0	0	0	0	0	0	0	0	0	0	0	0	0	0	0	0	0	0	0	0	0	0	0
Cre01.g019850.t1.1	95.966000	47531.2681383867	10720.2829992404	0	0	0	0	0	0	0	0	0	0	0	0	0	0	0	0	0	0	0	0	0	0	0	0	0	0	0	0	0	0	0	0	0	0
Cre01.g020305.t1.1	6.283500	48909.8412014231	34686.9366230536	0	8067.60267239969	4431.54916742221	0	0	0	0	2601.05088819588	1971.70814648093	0	3362.0822240647	0	3256.94591264247	0	2833.31631087867	4941.40663684481	3332.31148282015	6640.08221947923	8482.51561569099	3528.36924723252	0	0	0	6658.99066324267	7058.48182615954	0	0	1929.8681858129	0	3334.32301939072	0	0	0	0
Cre01.g020350.t1.2	21.659000	359756.610526041	257235.296645563	3374.15144348818	49131.1102241867	15400.3239843481	20347.3629235905	13083.83846967	19688.9199528212	0	12046.4220090037	11739.4615283335	12008.0687117247	12842.8563885147	9334.06609723584	19092.1641035496	19082.7769328869	19814.9762445774	29381.8441742482	45474.1367388753	49381.8817833189	46918.4199965505	13577.8718514041	0	9496.33004726249	3108.22630885771	49026.5103225167	42975.8083182169	23002.591196754	2005.77016574272	8750.31818445399	29853.8847561439	23585.9368022217	0	0	0	0
Cre01.g020918.t1.1	117.280000	0	0	0	0	0	0	0	0	0	0	0	0	0	0	0	0	0	0	0	0	1426.44763341615	0	0	45085.2396685634	0	0	0	0	0	0	0	0	0	0	0	0
Cre01.g021251.t1.1	55.694000	0	0	0	0	0	0	0	0	0	0	0	0	0	0	2737.29896524306	4281.6226416951	7634.18359265907	0	0	0	0	0	0	0	0	0	0	0	0	0	0	0	0	0	0	0
Cre01.g021500.t1.1	87.464000	0	0	0	0	0	0	0	0	0	0	0	0	0	0	0	0	19152.510200667	0	0	0	0	0	0	0	0	0	0	0	0	0	0	0	0	0	0	0
Cre01.g021650.t1.2	34.115000	9382.87938468188	2883.47062270509	0	0	0	0	0	0	0	0	0	0	0	0	0	0	0	0	0	0	0	0	0	0	0	0	0	0	0	0	0	0	0	0	0	0
Cre01.g022500.t1.2	81.992000	0	0	0	0	0	0	0	0	0	0	0	0	0	0	0	0	0	20529.7422393229	23092.4398302398	0	0	2519.91891318256	0	0	0	0	0	0	0	0	0	0	0	0	0	0
Cre01.g024350.t1.2	69.967000	0	0	0	0	0	0	0	0	0	0	0	0	0	0	0	0	0	0	0	2464.26640139655	0	3054.58533364229	0	0	0	0	0	0	0	0	0	0	0	0	0	0
Cre01.g025350.t1.2	20.081000	0	0	0	0	0	0	0	0	0	0	0	0	0	0	0	0	0	0	0	0	0	0	0	0	0	0	0	0	0	0	0	0	0	0	0	0
Cre01.g026900.t2.1;Cre01.g026900.t1.2	58.161000	0	0	0	0	0	0	0	0	0	0	0	0	7995.72376561102	0	0	0	106805.88677581	0	0	0	0	0	0	7941.14407332933	0	0	0	0	0	0	0	0	0	0	0	0
Cre01.g027000.t1.2	20.474000	0	0	0	0	0	0	0	0	0	0	0	0	0	0	0	0	0	0	0	0	0	0	0	0	0	0	0	0	1946.89919544379	0	16793.6483155687	0	0	0	0	0
Cre01.g027550.t1.1	41.742000	0	0	0	0	0	0	0	0	0	0	0	0	0	0	0	0	0	0	0	0	0	0	0	19155.1922494277	140217.509213117	118385.63230044	12130.906544968	0	0	0	0	0	0	0	0	0
Cre01.g027800.t1.2	52.969000	0	0	0	0	0	0	0	0	0	0	0	0	0	0	0	0	0	0	0	0	0	0	0	0	0	2266.73351016576	1388.49664345124	0	0	0	0	0	0	0	0	0
Cre01.g028250.t1.2	35.377000	0	0	0	0	0	0	0	0	0	0	0	0	0	0	0	0	0	0	0	0	0	0	0	0	0	0	8437.72540138611	19160.5563469493	0	0	0	0	0	0	0	0
Cre01.g029300.t1.2	30.052000	0	0	0	0	0	0	0	0	0	0	0	0	0	0	0	0	0	26525.4622440269	77358.332406923	0	0	0	0	0	0	0	0	0	0	0	0	0	0	0	0	0
Cre01.g029650.t1.1	100.130000	0	0	0	0	0	0	0	0	0	2152.61233539494	4598.77490765629	0	0	0	0	0	0	0	0	0	0	0	0	0	0	0	0	0	0	0	0	0	0	0	0	0
Cre01.g029750.t1.1	187.570000	0	4290.74160748172	0	0	0	0	0	0	0	0	0	0	0	0	8031.7973214434	0	0	0	0	0	0	0	0	0	0	0	0	0	0	0	0	0	0	0	0	0
Cre01.g030200.t1.2	45.751000	0	0	0	0	0	0	0	0	0	0	0	0	0	0	0	0	0	0	0	0	0	0	0	2640.0746976651	3427.39011138948	0	0	0	0	0	0	0	0	0	0	0
Cre01.g031100.t1.2	37.030000	0	0	0	0	0	0	0	15515.6520810612	0	0	0	0	8181.85794960854	15455.3059839439	0	0	0	0	0	0	0	0	0	0	0	0	0	2603.46473208058	36343.1017328298	95750.4817839113	14387.850577157	0	0	0	0	0
Cre01.g032650.t2.1;Cre01.g032650.t1.2	42.435000	48578.6081794679	10486.1401424251	0	0	0	0	0	0	0	0	0	1316.63114690637	1742.12477255892	0	0	0	0	0	0	0	0	0	0	0	2233.87841284631	56125.893392278	108234.077740921	139466.535560101	0	0	0	0	0	0	0	0
Cre01.g032750.t1.2	18.807000	0	0	0	0	0	0	0	0	0	0	0	0	0	0	0	0	0	0	0	0	0	0	0	0	0	0	0	0	0	0	0	2991.02077801201	0	0	0	0
Cre01.g033400.t1.2	11.506000	0	0	0	0	0	0	0	0	0	0	0	0	4048.28439950801	0	0	0	0	0	0	0	0	0	0	0	0	0	0	0	0	0	0	0	3022.93715826519	2318.3629488106	0	0
Cre01.g033550.t1.2	27.350000	0	0	0	0	0	0	0	0	0	0	0	0	0	0	0	0	0	0	0	0	0	0	0	0	0	0	0	8696.27490192445	36820.5064122471	103996.440698902	23915.8287997966	0	0	0	0	0
Cre01.g034400.t1.1	38.936000	21385.315794009	0	0	0	0	0	0	0	0	0	0	0	24593.0461118913	15254.1523268861	0	0	0	0	0	0	0	0	0	0	0	0	0	0	0	0	0	0	0	0	0	0
Cre01.g035350.t1.2	36.323000	0	0	0	0	0	0	0	0	0	0	0	0	0	0	0	0	0	0	0	0	0	0	0	0	0	1681.37636812745	0	1534.40009603719	0	0	0	0	0	0	0	0
Cre01.g036850.t1.2	65.917000	26713.2056572809	9874.49892253123	0	0	0	0	0	0	0	0	0	0	0	0	0	0	0	0	0	0	0	0	0	0	0	12193.398281094	0	0	0	0	0	0	0	0	0	0
Cre01.g037150.t1.1	96.131000	0	0	0	0	0	0	0	0	0	0	11863.9085908332	0	0	0	0	0	0	0	0	0	0	0	0	0	0	0	0	0	0	0	0	0	0	0	0	0
Cre01.g037200.t1.2	11.425000	0	0	0	0	0	0	0	0	0	0	0	0	0	0	0	0	0	0	0	0	0	0	0	0	0	3541.77949103637	2795.49942335179	16579.084414707	9579.4735588464	6617.55300988876	0	0	0	0	0	0
Cre01.g037700.t1.2	56.876000	0	0	0	0	0	0	0	0	0	0	0	0	0	0	0	0	0	0	0	0	0	0	0	0	8956.29952928122	0	0	0	0	0	0	0	0	0	0	0
Cre01.g038400.t1.2	47.327000	0	0	0	0	0	0	0	0	0	0	0	0	0	0	0	0	0	0	0	0	0	0	0	2528.36736677899	4037.95851177904	6264.32718809519	280743.454033723	0	0	0	0	0	0	0	0	0
Cre01.g038550.t1.1	59.377000	0	0	0	0	0	0	0	0	0	0	0	0	0	0	0	0	0	0	0	0	0	0	0	4150.06814997928	0	0	0	0	0	0	0	0	0	0	0	0
Cre01.g038600.t1.2	47.635000	80787.3317475689	54000.3697493668	0	0	0	0	0	0	0	0	0	0	0	0	0	0	0	0	0	0	0	0	0	0	10669.8604825379	12672.5462922058	2109.83365766064	0	0	0	0	0	0	0	0	0
Cre01.g039150.t1.2	20.518000	8661.94467778658	2983.37693904382	0	0	0	0	0	0	0	0	0	0	0	0	0	0	0	0	0	0	0	0	0	0	0	0	0	0	0	0	0	0	0	0	0	0
Cre01.g039250.t2.1;Cre01.g039250.t1.1	31.676000	0	13717.3383869642	0	0	0	0	0	0	0	0	0	0	0	0	0	0	0	0	0	0	0	0	0	0	0	0	0	0	0	0	0	0	0	0	0	0
Cre01.g039300.t1.2	69.973000	0	0	0	0	0	0	0	0	0	0	0	0	0	0	0	0	0	0	0	0	23400.8754377285	4880.65823241334	0	0	0	0	0	0	0	0	0	0	0	0	0	0
Cre01.g040000.t1.2	16.473000	0	0	0	0	0	0	0	0	0	0	0	0	0	0	0	0	0	0	0	0	0	0	0	0	0	0	0	8227.98918829381	38988.9428353306	21805.0564250696	0	0	0	0	0	0
Cre01.g040300.t1.2	37.702000	0	0	0	0	0	0	0	0	0	0	0	0	0	6953.61371961338	0	0	0	0	0	0	0	0	0	0	0	0	0	0	0	0	0	0	0	0	0	0
Cre01.g042200.t1.1	10.140000	0	0	0	0	0	0	0	0	0	0	0	0	0	5658.45237303698	12988.3575337866	2752.18433586534	0	0	0	0	0	0	0	3473.25314519867	4118.41997460218	10169.25608134	12586.0502196709	43012.0159764873	45525.0956653299	21767.5077424188	3729.65700672839	0	0	0	0	0
Cre01.g042550.t1.1	102.590000	13879.6023369908	0	0	0	0	0	0	0	0	0	0	0	0	0	0	0	0	0	0	0	0	0	0	0	0	0	0	0	0	0	0	0	0	0	0	0
Cre01.g042750.t1.2	89.146000	626137.693445834	614350.089142245	21771.53081556	154968.777397358	143409.147238435	59702.4054147663	70977.7384050483	90283.1253850793	88711.4448112673	103655.820506284	138863.074588928	184444.493278234	199504.197069964	97774.0875739131	486389.542765852	617917.213994071	608905.53015788	677431.875995583	1278881.31059852	887637.447621024	2527965.05946487	5066524.21153479	388079.045439785	271932.923854589	0	0	0	0	0	0	0	0	0	0	0	0
Cre01.g042800.t1.2	44.621000	0	0	0	0	0	0	0	0	0	0	0	0	0	0	0	0	0	0	0	0	0	2873.68114472827	0	0	0	228483.733930096	63557.8505083749	63793.8707993228	5494.04278400171	0	0	0	0	0	0	0
Cre01.g043350.t1.2	72.106000	2554.11503488239	3290.73972702819	0	0	0	0	0	0	0	0	0	0	0	0	0	0	0	0	0	0	0	0	0	0	0	0	0	0	0	0	0	0	0	0	0	0
Cre01.g043450.t1.2	22.292000	0	0	0	0	0	0	0	0	0	0	0	0	0	0	0	0	0	0	0	0	0	0	0	0	0	0	0	0	0	6532.26385929623	12308.7263778071	1866.84003993478	0	0	0	0
Cre01.g044400.t1.2	22.902000	0	0	0	0	0	0	0	0	0	0	0	0	0	0	0	0	0	0	0	0	0	0	0	0	0	0	0	0	2903.72009084891	14721.765647873	20627.6370190911	1617.40950518306	0	0	0	0
Cre01.g044600.t1.2	143.410000	12135.8683351754	15972.9413947727	0	22973.0886603855	8106.35827699283	7741.86785040403	6413.04679187995	4462.66093304716	0	0	0	0	0	0	0	0	0	0	0	0	0	0	0	0	0	0	0	0	0	0	0	0	0	0	0	0
Cre01.g044800.t1.2	91.104000	113108.701363622	71224.4868910393	0	20219.9656074539	9750.72237222164	2606.14678084135	8453.95179638878	25298.4249359741	11096.3062355005	20124.7528764465	29992.0102673237	32957.0151723562	61656.2779369881	28445.8091567391	80836.9496496432	51338.4363543014	82251.73037095	174574.553838596	297975.617321677	4795.50318425886	27226.8179949686	49171.3409555983	0	189151.488853387	0	0	0	0	0	0	0	0	0	0	0	0
Cre01.g045100.t1.2	20.896000	0	0	0	0	0	0	0	0	0	0	0	0	0	0	0	0	0	0	0	8248.23865643763	0	0	0	0	0	0	0	0	0	0	0	0	0	0	0	0
Cre01.g045550.t1.2	42.993000	171154.941668612	79410.0997089129	0	17126.2223619043	9221.28594684541	0	8645.04777059372	11032.8757823083	13537.6411199925	11084.2370160771	2953.74030023729	4613.25797096446	6030.05022884183	6614.33455137583	11714.6525772963	4444.82530878803	20071.1119012311	16324.2897824337	11121.9198011659	26907.6541924368	67363.6776999092	93708.101652584	0	44454.9582097822	167923.072911883	14909.509061127	3124.72090873646	0	0	0	0	0	0	0	0	0
Cre01.g047550.t1.2	23.672000	0	0	0	0	3121.10014290941	3112.65168931299	0	0	0	0	0	0	0	0	0	0	0	0	0	0	2470.43511354633	0	0	0	0	8899.70830042895	5763.72278689725	7956.16354638965	16215.6668076225	18042.1420137077	20111.3426326426	20040.2683404822	0	0	0	0
Cre01.g047750.t1.2	21.371000	49267.8947109861	42780.0187586806	0	3081.27171881196	2466.41204040517	0	0	0	0	0	0	0	0	0	0	0	0	1052.31524153237	0	0	0	0	0	0	0	0	0	0	0	3059.01071409756	0	0	0	0	0	0
Cre01.g048150.t1.2	30.466000	0	0	0	0	0	0	0	0	0	0	0	0	0	0	0	0	0	0	0	0	0	0	0	0	0	0	0	4319.43952922198	4825.27392550342	6934.57117341191	7044.13286528941	0	0	0	0	0
Cre01.g048850.t1.2	73.876000	0	2897.68548113718	0	0	0	0	0	0	0	0	0	0	0	0	0	0	0	0	0	0	0	0	0	0	0	0	0	0	0	0	0	0	0	0	0	0
Cre01.g048950.t1.2	55.128000	42872.5494409272	14527.3171127171	0	4502.62345958265	0	0	0	0	0	0	0	0	0	0	0	0	0	3888.9707031182	22726.3401743945	2833.04810600259	1578.2515932758	0	0	0	0	0	0	0	0	0	0	0	0	0	0	0
Cre01.g049500.t1.2	17.250000	598271.206821422	393014.015159604	29910.2077801201	107555.519404446	85580.152883067	63016.0766586991	67075.3574581263	96720.0424109301	125302.636054468	78063.7112310058	91452.4986447755	93383.5737525307	112041.245956835	90161.0921664642	298780.231949909	530871.321463242	103215.964509518	0	0	0	0	0	0	0	0	0	0	0	0	0	0	0	0	0	0	0
Cre01.g049600.t1.2	42.157000	8392.26467489104	0	0	0	0	0	0	0	0	0	0	0	0	0	0	0	0	0	0	0	0	0	0	0	0	0	0	0	0	0	0	0	0	0	0	0
Cre01.g049900.t1.1	47.192000	22853.7374905312	0	0	0	0	0	0	0	0	0	0	0	0	0	0	0	0	0	0	0	0	0	0	0	0	0	0	0	0	0	0	0	0	0	0	0
Cre01.g049950.t1.1	123.220000	0	0	0	0	0	0	0	1968.35558552996	4514.96088388219	0	0	0	70752.4463091436	150355.653528832	62778.7153433709	0	0	0	0	0	0	0	0	0	0	0	0	0	0	0	0	0	0	0	0	0
Cre01.g050950.t1.2	55.608000	0	0	0	0	0	0	0	0	0	0	0	0	3036.34740206905	9691.85140192271	82131.0381767153	80653.2293095303	1189233.83076974	6179172.13994071	73103.2620479595	126817.993604304	37281.8187990997	1477.00425255669	0	1776.72320157286	3757.55031384041	13000.9631629622	21172.0929175276	1692.77507536073	0	0	0	0	0	0	0	0
Cre01.g051500.t1.2	11.982000	0	0	0	0	0	0	0	0	0	0	0	0	0	0	0	0	0	0	0	0	2139.33619402913	0	0	0	0	0	4114.79920877514	14029.797067594	39053.3120055891	95475.5717859322	182044.059637343	58012.7146954805	9627.34812922617	4316.35517314709	0	0
Cre01.g051900.t1.2	28.511000	196580.763920723	380140.181107902	3026.02151434008	6484.52339135451	15388.2547649246	0	21198.9134051354	82844.4631470804	295776.337337845	0	0	0	0	0	0	0	0	0	0	0	0	0	0	0	0	0	0	3845.65561563175	0	4297.17852450757	2557.46759583335	0	0	0	0	0
Cre01.g052250.t1.2	15.828000	0	0	0	0	0	0	0	0	0	0	0	0	0	0	0	0	0	0	0	0	0	0	0	0	0	0	10536.6967615656	3904.52658593067	0	0	0	0	0	0	0	0
Cre01.g053600.t1.2	17.472000	0	0	0	0	0	0	0	0	0	0	0	0	0	0	0	0	0	0	0	0	0	0	0	0	0	0	0	0	2903.04957865872	3992.90009259808	0	0	0	0	0	0
Cre01.g054500.t1.2	112.350000	412767.304282684	380810.693298095	25149.5712297513	377176.51722725	338930.501898653	231943.576831491	306249.737748656	796139.354147315	1814540.08909974	2621032.15146363	1791072.16244299	2009927.34132192	943692.266721141	112593.748001554	2127.26697460566	1352.69129249494	0	0	1978.01096106874	0	0	0	0	0	0	0	0	0	0	0	0	0	0	0	0	0
Cre01.g055408.t1.1	76.676000	0	0	0	0	0	0	0	0	0	0	0	0	0	0	0	0	0	0	0	0	0	0	0	9105.15323550402	10247.9742124686	0	0	0	0	0	0	0	0	0	0	0
Cre01.g065822.t1.1	139.200000	0	7595.56209050396	0	0	0	0	0	0	0	0	0	0	0	0	0	0	0	0	0	0	0	0	0	0	0	0	0	0	0	0	0	0	0	0	0	0
Cre01.g066552.t1.1	18.245000	0	0	0	0	0	0	0	0	0	0	0	0	0	0	0	0	0	0	0	0	0	0	0	0	0	0	0	0	11449.5320572941	1454.60914540425	0	0	0	0	0	0
Cre01.g066917.t1.1	27.565000	926500.334164598	303232.432892789	2521.66224487706	395629.012701356	134477.924865067	21227.0749171235	46607.3023403011	41358.5329154719	39684.9344887507	207697.85603412	31577.1010849394	14401.2608209608	28282.204182332	50748.3856269318	95320.0129578075	105515.821321879	221242.202276014	332842.251211703	621564.80030872	601677.408747601	8557076.57124043	1544725.98376616	384592.382050782	3482103.90610921	11455834.8718819	4025352.88260342	206785.959455457	163189.256849122	80087.3170210076	180408.009893273	567052.159246045	507617.958707356	2008.04990718938	0	0	0
Cre01.g071662.t1.1	69.089000	105939.585026081	74182.7866741699	0	22593.5787607364	14984.6064264285	0	0	8649.33904861096	8798.46095970984	6140.28243290953	6350.01864600183	4594.08132232494	5600.52011980433	0	0	3658.18040725384	4587.64440529909	5043.86089950627	4641.15127807648	3589.11765166398	4947.44124655655	0	0	17275.0760681271	23021.3655380794	7750.18220156242	0	0	0	0	0	0	0	0	0	0
Cre02.g073550.t1.2	39.400000	0	0	0	0	0	0	0	0	0	0	0	0	0	0	0	0	0	0	0	0	0	0	0	0	3439.72753568903	0	6791.48387202477	4122.57715018137	0	0	0	0	0	0	0	0
Cre02.g074100.t1.2	14.845000	0	0	0	0	0	0	0	0	0	0	0	0	0	0	0	0	0	0	0	0	0	0	0	0	0	0	0	0	3415.05268708994	0	0	0	0	0	0	0
Cre02.g074650.t1.2	70.448000	0	0	0	0	0	0	0	0	0	0	0	0	2245.14301764155	7370.94050678938	0	0	0	0	0	0	0	0	0	0	0	0	0	0	0	0	0	0	0	0	0	0
Cre02.g074950.t1.1	78.035000	0	0	0	0	0	0	0	0	0	0	0	0	0	0	0	0	0	0	7850.22262033919	0	0	0	0	0	0	0	0	0	0	0	0	0	0	0	0	0
Cre02.g075400.t2.1;Cre02.g075400.t1.1	23.656000	0	0	0	0	0	0	0	0	0	0	0	0	0	0	0	0	0	0	1565.51186166213	0	25016.8098160931	24229.6285048068	0	39880.724048287	24960.4867921169	1318.24037616284	0	0	0	0	0	0	0	0	0	0
Cre02.g076250.t1.1	85.356000	0	0	0	0	0	0	0	0	0	0	0	0	0	0	0	0	0	0	0	0	0	0	0	8399.37210410708	0	0	0	0	0	0	0	0	0	0	0	0
Cre02.g076350.t1.2	55.798000	0	0	0	40134.1776561798	17716.273089274	30380.9073376355	0	14989.9705239501	0	0	0	0	0	0	0	0	0	0	0	0	0	0	0	0	0	0	26033.3062964254	0	0	0	0	0	0	0	0	0
Cre02.g076900.t1.1	114.770000	33021.3843426147	5436.78104295925	0	0	0	0	0	0	0	0	0	0	0	0	0	0	9765.47364040588	7278.1416196667	0	0	0	0	0	0	0	0	0	0	0	0	0	0	0	0	0	0
Cre02.g077350.t1.2	46.124000	0	0	0	0	0	0	0	0	0	0	0	0	0	0	0	0	0	0	0	0	4406.74021638508	0	0	0	0	0	0	0	0	0	0	0	0	0	0	0
Cre02.g077550.t2.1;Cre02.g077550.t1.2;Cre10.g420200.t2.1;Cre10.g420200.t1.2	85.736000	0	14193.4020420011	0	0	0	0	0	0	0	0	0	0	0	0	0	0	0	0	0	0	4236.69832495218	0	0	0	0	0	0	0	0	0	0	0	0	0	0	0
Cre02.g078300.t1.1	7.294200	16094.9746133878	14006.9996531275	0	2942.34159300402	2546.73940079027	2563.50220554509	0	2985.65668049047	3527.02822285213	1578.78800302795	1750.97553346946	0	0	0	2770.15406256251	1718.92505077825	3257.21411751855	7767.07910875528	9023.61895317658	1935.36638577248	11224.9104735795	5324.67140475901	0	15483.467495932	20864.9983344193	17564.7373342904	13343.1925848366	25103.9764008182	10969.9817388682	3946.63475147478	0	0	0	0	0	0
Cre02.g078507.t1.2	24.374000	0	0	0	0	0	0	0	0	0	0	0	0	0	0	0	0	0	0	0	0	0	0	0	0	0	0	0	0	0	5083.68932360372	19511.9047346103	45913.9927356417	0	0	0	0
Cre02.g079400.t1.2	15.825000	0	0	0	0	0	0	0	0	0	0	0	0	0	0	0	0	0	0	0	0	0	0	0	0	0	0	0	0	4575.44108343758	3923.83733700823	35120.0874979181	19490.4483445241	0	0	0	0
Cre02.g079600.t1.2	48.860000	0	0	0	0	0	0	0	0	0	0	0	0	0	0	0	0	0	0	0	0	0	0	0	0	0	0	0	2274.10914425788	0	0	0	0	0	0	0	0
Cre02.g079800.t1.2	16.052000	230991.449521417	1099760.68411042	4012.88135586583	0	0	0	0	0	0	0	0	0	0	0	0	0	0	0	0	0	0	0	0	0	0	0	0	0	0	0	0	2116.00236981042	0	0	0	0
Cre02.g080200.t1.2	77.660000	0	0	0	0	0	0	0	0	0	0	0	0	16116.431003474	39806.9677073658	97548.7954780084	53571.2419476434	37556.7287970787	44782.1681585963	49870.0146577792	9100.86195748679	13328.3072142143	19890.073609879	0	12317.5771387177	0	0	0	0	0	0	0	0	0	0	0	0
Cre02.g080250.t1.2	21.166000	15999.7618823804	0	0	0	0	0	0	0	0	0	0	0	0	0	0	0	0	0	0	0	0	0	0	0	0	0	0	0	0	0	0	0	0	0	0	0
Cre02.g080650.t1.2	93.119000	0	0	0	0	0	0	0	0	0	0	0	0	0	0	9222.22466391168	2613.79061980955	29180.6905171904	132253.165418007	90755.165966975	3729.25469941428	12061.7096869401	2730.72794577917	0	0	0	0	0	0	0	0	0	0	0	0	0	0
Cre02.g080700.t1.2;Cre02.g080600.t1.2	72.492000	28152.1248174346	8650.41186811527	0	0	0	0	0	1971.57404404289	0	1975.59711718405	2275.04786132415	0	11114.6782695118	1655.22639270993	22617.7171995833	10056.4759309496	2704.30976548557	2640.47700497922	11434.1102769197	20898.523943929	173568.785553307	178436.704054106	0	173555.375309503	2690.4972143676	0	0	0	0	0	0	0	0	0	0	0
Cre02.g080900.t1.2	24.370000	6511.47798140026	9829.84281066439	0	0	0	0	0	0	0	0	0	0	0	0	0	0	0	0	0	0	0	0	0	0	0	0	0	0	0	0	0	1377.63434597011	0	0	0	0
Cre02.g081050.t1.2	55.891000	53646.339312945	14352.9839432669	0	19641.9840995077	76935.9097271015	29131.0726151161	28512.8603757583	185182.056687446	265482.596584935	124055.48338071	131268.853522804	175245.066028789	498673.326090184	228671.47734335	261124.267348681	362975.069038967	679470.233053769	656029.126884629	504774.987020939	190345.00055193	545582.358916072	2060886.26777657	73962.8586757867	49621.9251474079	0	0	0	0	0	0	0	0	0	0	0	0
Cre02.g081250.t1.2	78.425000	0	2469.09408916594	0	0	0	0	5003.89837297078	1900.36564944442	0	0	0	0	3287.25306363919	0	32511.7950780682	122719.823097846	389741.915671463	389594.402989621	28848.1164708547	1399.76124824648	0	0	0	0	0	0	0	0	0	0	0	0	0	0	0	0
Cre02.g082500.t1.1	14.804000	0	0	0	0	0	0	0	0	0	0	0	0	0	0	0	0	0	2295.29732946797	0	1800.8616404198	0	0	0	3979.62395123227	5865.37243493048	0	0	0	11519.6676323883	49738.5942685014	455908.058599688	728980.853177605	265978.775605677	103658.502555045	17976.4318190688	0
Cre02.g082550.t1.2	80.959000	0	0	0	0	0	0	0	0	0	0	0	0	0	0	0	0	0	0	0	0	0	3295.43331235954	0	28602.7090092442	0	0	0	0	0	0	0	0	0	0	0	0
Cre02.g083800.t2.1;Cre02.g083800.t1.2	40.714000	0	0	0	0	0	0	0	0	0	0	0	0	0	0	0	0	0	15282.3138388741	0	0	0	0	0	0	0	0	0	0	0	0	0	0	0	0	0	0
Cre02.g083950.t1.1	33.366000	4816.55726703091	18860.1668857429	0	0	0	0	0	0	0	0	0	0	0	0	0	0	0	0	0	0	0	0	0	0	0	0	0	0	0	0	0	0	0	0	0	0
Cre02.g084000.t1.2	12.964000	0	0	0	0	0	0	0	0	0	0	0	0	0	0	0	0	0	0	0	0	0	0	0	0	0	0	0	0	0	0	1634.97692456611	0	0	0	0	0
Cre02.g084350.t1.2	25.205000	0	0	0	0	0	0	0	0	0	0	0	0	0	0	0	0	0	0	0	0	0	0	0	0	4743.73964317598	0	4530.91907400878	7203.44656167922	6028.70920446144	0	0	0	0	0	0	0
Cre02.g085450.t1.2	41.426000	0	0	0	0	0	0	0	0	0	0	0	0	0	0	0	0	0	0	0	0	0	0	0	0	16466.4383667546	10243.6829344514	0	0	0	0	0	0	0	0	0	0
Cre02.g086850.t1.1	35.980000	0	0	0	0	0	0	0	0	0	0	0	0	0	0	0	0	0	0	7905.74102968715	9395.08270654338	2944.88953932675	0	0	0	0	0	0	0	0	0	0	0	0	0	0	0
Cre02.g088000.t1.2	33.562000	686349.688125147	287716.780811728	0	10116.2856183148	1796.30215752649	0	0	0	0	0	0	0	0	0	0	0	0	0	0	0	0	0	0	0	0	0	0	7605.35156848078	48118.6368169956	0	0	0	0	0	0	0
Cre02.g088200.t1.2	58.236000	0	0	0	0	0	0	0	0	0	0	0	0	0	0	0	1768.54295285251	2704.71207279969	4631.36180009966	7578.26287599699	0	2323.86114877018	3989.41342920908	0	244777.180151781	297452.617813327	91335.8295236819	28461.9014493037	68310.4409124614	405391.670190563	76306.9692927007	0	0	0	0	0	0
Cre02.g088900.t1.2;Cre06.g278090.t1.1	32.439000	0	0	0	2028.96988752339	0	0	0	0	0	0	0	0	0	0	0	0	0	0	0	0	0	0	0	0	0	0	4478.75322561178	32236.8850800891	29263.8340287743	1524.47651562234	0	0	0	0	0	0
Cre02.g090050.t1.1	86.543000	0	0	29573.6106606433	0	0	0	0	0	0	0	0	0	0	0	0	0	0	0	0	0	0	0	0	0	0	0	0	0	0	0	0	0	0	0	0	0
Cre02.g090650.t1.1	271.060000	6543.66256652951	0	0	0	0	0	0	0	0	0	0	0	0	0	0	0	0	0	0	0	0	0	0	0	0	0	0	0	0	0	0	0	0	0	0	0
Cre02.g091850.t1.2	37.690000	0	0	0	0	0	0	0	0	0	0	0	0	0	0	0	0	0	0	0	0	4239.24627127492	0	0	0	0	0	0	0	0	0	0	0	0	0	0	0
Cre02.g092050.t1.1	37.398000	0	0	0	0	0	0	0	0	0	0	0	0	0	0	0	0	0	0	0	0	0	0	0	0	2802.74095500588	0	0	0	0	0	0	0	0	0	0	0
Cre02.g092350.t1.2	56.044000	26052.0806377508	0	0	0	0	0	0	0	0	0	0	0	0	0	0	0	0	0	0	0	0	0	0	1493.36474999739	11005.5188849484	0	0	0	0	0	0	0	0	0	0	0
Cre02.g092400.t1.1	54.537000	0	0	0	0	0	0	0	0	0	0	0	5171.66052295702	0	0	0	0	0	0	0	0	0	0	0	0	0	0	0	0	0	0	0	0	0	0	0	0
Cre02.g093650.t1.2	15.009000	0	0	0	0	0	0	0	0	0	0	0	0	0	0	0	1310.75746012028	0	0	3507.85157421262	13998.9535068451	16054.7438819762	14991.3115483305	0	31274.0295749723	12072.9742917354	50645.1267496421	55794.6603703227	173716.298235149	173099.427020172	103445.279678564	149913.115483305	104420.204403104	38913.845470029	18740.8157158886	0	0
Cre02.g094250.t1.1	43.926000	308623.350901939	278584.404781302	20156.9374615758	91498.0934737086	41642.8300841136	15028.8602309813	9952.54654146967	35604.1972992373	35040.9670594754	26955.9310701307	37244.2701164489	28786.429349357	23034.7757818832	16584.4485122286	25667.2066405801	30301.7868991927	22077.2843742879	43530.9924116965	31821.1675221696	15267.5625706899	15274.2676925918	14011.0227262686	0	146064.375511598	91587.9421071944	17426.6118231107	0	0	0	0	0	0	0	0	0	0
Cre02.g095045.t1.1	292.440000	0	0	0	0	0	0	0	0	0	0	10041.3223554512	0	0	0	0	0	0	0	0	0	0	0	0	0	0	0	0	0	0	0	0	0	0	0	0	0
Cre02.g095077.t1.1	42.929000	7116.41407939219	0	0	0	0	0	0	0	0	0	0	0	0	0	0	0	0	0	0	0	0	0	0	0	0	0	5970.10643903859	37154.4214829631	0	0	0	0	0	0	0	0
Cre02.g095092.t1.1	43.527000	0	0	0	0	0	0	0	0	0	0	0	0	0	0	0	0	0	0	0	0	0	0	0	0	0	0	1934.29356626817	3215.77646416464	4410.76328952623	0	0	0	0	0	0	0
Cre02.g095122.t1.1	20.871000	0	0	0	0	0	0	0	0	0	0	0	0	0	0	0	0	0	0	0	0	0	0	0	0	0	0	0	0	0	0	0	4724.16068722235	0	0	0	0
Cre02.g096150.t1.2	23.900000	0	0	0	0	0	0	0	0	0	0	0	0	0	0	0	0	0	0	0	0	0	0	0	0	28974.172762611	0	0	0	0	0	0	0	0	0	0	0
Cre02.g096400.t1.2	63.420000	0	0	0	0	0	0	0	0	0	0	0	0	0	0	0	0	0	0	0	0	3203.57314230313	0	0	0	0	0	0	0	0	0	0	0	0	0	0	0
Cre02.g096450.t1.1	21.160000	0	0	0	0	0	0	0	0	16214.3257832421	0	0	0	0	0	0	0	0	0	0	0	0	0	0	0	0	0	0	0	0	0	0	0	0	0	0	0
Cre02.g097400.t1.2	18.074000	0	0	0	0	0	0	0	0	0	0	0	0	0	0	0	0	0	0	0	0	0	0	0	0	0	0	0	0	8406.34543088509	0	0	0	0	0	0	0
Cre02.g097900.t1.2	47.075000	0	0	0	0	0	0	0	0	0	0	0	1945.42406862537	1516.56447177806	0	0	0	0	5769.89149904703	6890.7196761733	0	0	0	0	0	0	0	1750.17091884123	13922.5151171632	0	0	472550.171160273	717541.915212916	0	0	14788.8168668923	0
Cre02.g098800.t1.2	32.898000	0	7106.89280629146	0	0	0	0	0	0	0	0	0	0	0	0	0	0	0	0	0	0	0	0	0	0	0	0	0	0	0	1547.40803252693	3128.07346968742	0	0	0	0	0
Cre02.g099150.t1.2	33.726000	0	0	0	0	0	0	0	0	0	0	0	0	0	0	0	0	0	0	0	0	0	0	0	0	0	0	0	0	0	3031.78791917574	0	0	0	0	0	0
Cre02.g099601.t1.1	351.330000	0	0	0	0	0	0	0	0	0	0	0	0	0	0	0	0	0	0	0	0	0	0	0	0	0	4776.32653561934	0	0	0	0	0	0	0	0	0	0
Cre02.g099800.t1.1	34.120000	0	0	0	0	0	0	0	0	0	0	0	0	0	0	0	0	0	0	0	0	0	0	0	0	2319.97217806707	7752.59604544712	0	0	0	0	0	0	0	0	0	0
Cre02.g099850.t1.1	51.705000	0	0	0	0	0	0	0	0	0	0	0	0	0	6796.17745735612	49051.989785744	36777.5936320747	17633.1295776901	13062.5161820219	0	0	0	0	0	0	0	0	0	0	0	0	0	0	0	0	0	0
Cre02.g100200.t1.2	22.321000	73022.8005851364	187998.207886255	0	69465.0629039734	0	0	0	0	0	0	0	0	0	0	0	0	0	0	0	0	0	0	0	0	0	0	0	0	0	0	0	0	0	0	0	0
Cre02.g100500.t2.1;Cre02.g100500.t1.1	146.440000	0	0	0	0	0	0	0	0	0	161486.155886032	0	0	0	0	0	0	0	0	0	0	0	0	0	0	0	0	0	0	0	0	0	0	0	0	0	0
Cre02.g101350.t1.2	23.944000	18480.6569860938	0	0	0	0	0	0	0	0	0	0	0	0	0	0	0	0	0	0	0	0	0	0	0	0	0	3304.82048302224	13484.0001447771	5814.01120116171	0	0	0	0	0	0	0
Cre02.g103000.t1.2;Cre02.g113652.t2.1;Cre02.g113652.t1.1	58.197000	0	0	0	0	0	0	0	0	0	0	0	0	0	0	0	0	0	0	1638.59769039315	10708.6160871311	11785.4586645807	0	0	0	0	0	0	0	0	0	0	0	0	0	0	0
Cre02.g103100.t1.1	35.758000	5115.20339654278	0	0	0	0	0	0	0	0	0	0	0	0	0	0	0	0	0	0	0	0	0	0	0	0	0	0	0	0	0	0	0	0	0	0	0
Cre02.g104650.t2.1;Cre02.g104650.t1.1	125.570000	7524.21959346745	4110.5079307579	0	0	0	0	0	0	0	0	5217.79176164228	5151.27695237515	0	0	0	0	0	0	0	0	0	0	0	0	0	0	0	0	0	0	0	0	0	0	0	0
Cre02.g104850.t1.2	33.702000	0	0	0	0	0	0	0	0	0	0	0	0	0	0	0	1862.81696679362	8494.45073267642	0	0	0	0	0	0	0	0	0	0	0	0	0	0	0	0	0	0	0
Cre02.g104900.t1.2	43.725000	0	0	0	0	0	0	0	0	0	0	0	0	0	0	0	0	0	0	0	0	0	0	0	0	0	0	0	5841.50220095962	0	0	0	0	0	0	0	0
Cre02.g106600.t1.2	16.997000	0	0	0	0	0	0	0	0	0	0	0	0	0	0	0	0	0	0	0	0	0	0	0	0	0	0	0	0	0	0	3260.03026871736	0	0	0	0	0
Cre02.g107150.t1.1	13.660000	0	0	0	0	0	0	0	0	0	0	0	0	0	0	0	0	0	0	0	0	0	0	0	0	0	0	0	0	15145.5293520748	13079.1448843387	19886.0505367379	3405.5314139892	0	0	0	0
Cre02.g107200.t1.1	7.124000	0	0	0	0	0	0	0	0	0	0	0	0	0	0	0	0	0	0	0	0	0	0	0	0	0	0	0	0	0	0	3294.62869773131	6704.58549217578	0	0	0	0
Cre02.g107300.t1.2	37.906000	0	0	0	0	0	0	0	0	0	0	0	4938.05407589385	15766.4236401933	2694.6543899468	0	0	0	0	0	0	0	0	0	0	0	0	0	0	0	0	0	0	0	0	0	0
Cre02.g107450.t1.2	47.574000	0	3575.03689566994	0	0	0	0	0	0	0	0	0	0	0	0	0	0	0	0	0	0	0	0	0	0	0	1833.98494261533	6419.61781134384	30764.4403104258	0	0	0	0	0	0	0	0
Cre02.g108850.t1.2	19.154000	0	0	0	0	0	0	0	0	0	0	0	0	0	0	0	0	0	0	0	0	0	0	0	0	0	0	0	0	0	1749.23220177496	2371.60161671191	5163.07796692255	0	0	0	0
Cre02.g108900.t1.2	19.694000	17354.1965065699	6308.31278777184	0	0	0	0	0	0	0	0	0	0	0	0	0	0	0	0	0	0	0	0	0	0	0	0	0	2275.31606620023	0	3042.65021665686	72910.154537184	40445.2953124293	4025.62108747949	0	0	0
Cre02.g109950.t1.2	11.395000	0	0	0	0	0	0	0	0	0	0	0	0	0	0	0	0	0	0	0	0	0	0	0	0	0	0	0	0	0	3902.11274204598	17159.747971414	24739.2177693533	6111.45040873124	1827.2798207134	0	0
Cre02.g110350.t1.2	28.974000	0	0	0	0	0	0	0	0	0	0	0	0	0	0	0	0	0	0	0	0	0	0	0	0	0	0	0	3487.87031094487	3004.69922669195	0	0	0	0	0	0	0
Cre02.g110750.t1.2	41.322000	0	0	0	0	0	0	0	0	0	0	0	0	0	0	0	0	0	0	0	0	0	0	0	0	13340.2423311997	3405.39731155116	0	0	0	0	0	0	0	0	0	0
Cre02.g111450.t1.2	26.620000	0	0	0	0	0	0	0	0	0	0	0	0	0	0	0	0	0	0	0	0	0	0	0	19627.2328313235	1281.71087204113	10440.545313492	21323.6286725112	55323.9608128074	78951.469370821	191015.512742123	309803.452356678	33663.7350208194	0	0	0	0
Cre02.g111700.t1.2	22.341000	0	0	0	0	0	0	0	0	0	0	0	0	0	0	0	0	0	0	0	0	0	0	0	0	0	0	0	0	0	0	7453.94991593525	2444.41924056685	0	0	0	0
Cre02.g112650.t1.2	16.346000	0	3712.35779222142	0	1412.3668774221	0	0	0	0	0	0	0	0	0	0	0	0	0	0	0	0	0	0	0	0	0	0	0	0	0	0	0	0	0	0	0	0
Cre02.g113100.t1.2	13.235000	0	0	0	0	0	0	0	0	0	0	0	0	0	0	0	0	0	0	0	0	0	0	0	0	1783.02601616068	0	0	0	2096.15520898071	1974.79250255582	0	2949.5831246581	0	0	0	0
Cre02.g113200.t1.1	54.500000	0	0	0	0	0	0	0	0	0	3565.11331525508	0	0	0	0	0	0	0	0	0	0	0	0	0	0	0	0	0	0	0	0	0	0	0	0	0	0
Cre02.g113450.t1.1	118.290000	0	0	0	0	0	0	0	0	6065.18506760793	0	10834.6723788873	3640.21068055668	0	0	0	0	0	0	0	0	0	0	0	0	0	0	0	0	0	0	0	0	0	0	0	0
Cre02.g113550.t1.2	34.719000	0	0	0	0	0	0	0	0	0	0	0	0	0	0	0	0	0	0	0	0	0	0	0	0	0	0	0	0	0	0	1920.21281027412	0	0	0	0	0
Cre02.g114450.t1.2	18.964000	0	0	0	0	0	0	0	0	0	0	0	0	0	0	0	0	0	0	0	0	0	0	0	0	0	0	0	0	0	0	6250.24643210114	1957.76149292492	0	0	0	0
Cre02.g114600.t1.2	21.642000	6613.26173187152	0	0	0	0	0	0	0	0	0	0	13429.0181451813	0	0	0	0	0	0	0	0	0	6321.58892913766	0	16332.3359287161	46926.4661428328	20493.5345810525	0	0	0	0	0	0	0	0	0	0
Cre02.g114850.t1.2	95.141000	0	0	0	0	0	0	0	0	0	0	0	0	0	0	2563.36810310705	0	0	0	0	0	0	0	0	0	0	0	0	0	0	0	0	0	0	0	0	0
Cre02.g115200.t1.2	16.391000	13002.7064946567	13597.9872171099	0	0	1457.69350147913	0	0	0	0	0	0	0	0	0	0	0	0	0	0	0	0	0	0	0	0	0	0	0	2383.4026312593	6042.52175557942	3563.36998356058	0	0	0	0	0
Cre02.g116250.t1.1	20.144000	0	0	0	0	0	0	0	0	0	0	0	0	0	0	0	0	0	0	0	0	0	0	0	0	0	0	0	0	0	0	3972.65062445426	5131.69799642153	2321.17910000941	0	0	0
Cre02.g116750.t2.1;Cre02.g116750.t1.1	61.514000	7630160.51951791	20321883.4603632	72333.5140536182	725346.67710676	268352.38875896	177511.39723164	180756.676232173	411909.048679237	282231.991095951	383895.049372982	264490.238543449	205351.063368445	209602.110654267	56107.1190509526	155129.700323005	95168.4772028239	130269.790359417	133256.251654535	200040.606822118	84259.2438683872	107418.734917646	99800.3754126758	4294.76468062288	141786.507738168	149832.654020482	6666.23219489675	0	0	0	0	0	0	0	0	0	0
Cre02.g117500.t1.2	67.267000	3619.4248026607	0	0	0	0	0	0	0	0	0	0	0	0	0	0	0	0	0	0	1808.90778670212	6831.31229612222	6011.14178507839	0	0	0	0	0	0	0	0	0	0	0	0	0	0
Cre02.g118850.t1.2	9.936100	0	0	0	0	0	0	0	0	0	0	0	0	0	0	0	0	0	0	0	0	0	0	0	0	0	0	0	1943.27842961675	0	0	0	0	0	0	0	0
Cre02.g119450.t1.2	94.600000	5645.84674386136	0	0	0	0	0	0	0	0	0	0	0	0	0	0	0	0	0	0	0	0	0	0	0	0	0	0	0	0	0	0	0	0	0	0	0
Cre02.g119550.t1.2	9.947400	53258.7832670136	77520.5963569496	0	0	0	0	0	0	0	0	0	0	0	0	0	0	0	0	0	0	0	0	0	0	0	0	11698.1579774176	19939.6915119533	105263.708738367	130237.605774287	124307.595964222	164127.973915392	96414.2888522022	38016.700159551	3459.17238920462	0
Cre02.g119900.t1.2	42.297000	0	0	0	0	0	0	0	0	0	0	0	0	0	0	0	0	0	0	0	0	0	0	0	0	0	0	0	0	1582.27466641695	0	0	0	0	0	0	0
Cre02.g120150.t1.2;Cre02.g120100.t1.2	20.647000	0	0	0	0	4622.77924406519	0	1667.2956121334	13801.8229229285	32116.1928858544	459528.824426729	49283.9870035507	0	0	0	0	0	0	0	0	0	0	0	0	0	0	0	0	0	0	0	0	0	0	0	0	0
Cre02.g120250.t2.1;Cre02.g120250.t1.1;Cre02.g120200.t1.2	79.655000	45797.3236145482	27466.8613590576	0	0	0	0	0	0	0	0	0	0	0	0	0	0	0	0	0	0	0	0	0	0	0	0	0	0	0	0	0	0	0	0	0	0
Cre02.g141100.t1.2	42.095000	0	0	0	0	0	0	0	0	0	0	0	0	0	0	0	0	0	0	0	0	0	0	0	0	0	17816.8499178029	20557.903751311	30883.7914802801	0	0	0	0	0	0	0	0
Cre02.g141400.t1.2	67.536000	0	0	0	0	0	0	0	0	0	0	0	0	0	1742.25887499695	1522.06267173764	1215.00831936075	4442.54556734137	46290.8205865301	52329.4533714064	5081.40958215707	3706.05497763361	15070.4319867732	0	65464.7871772832	156376.852996763	108795.966956302	0	0	0	0	0	0	0	0	0	0
Cre02.g141606.t1.1	464.740000	0	0	0	0	0	29034.5188597283	31648.1753770999	4052.70977996328	0	0	0	0	7045.33978723176	5563.64194934372	0	0	0	0	0	0	0	0	0	0	0	0	0	0	0	0	0	0	0	0	0	0
Cre02.g142146.t1.1	40.863000	7161.33839613511	4046.80927268959	0	0	0	0	0	0	0	0	0	0	0	0	0	0	0	0	0	0	0	0	0	0	0	0	1821.3793134397	29777.446366462	226445.37687191	170698.993379281	2859.46628629619	0	0	0	0	0
Cre02.g142206.t1.1	31.700000	0	0	0	0	0	0	0	0	0	0	0	0	0	0	0	0	0	0	0	0	0	0	0	0	0	0	0	9732.35033821036	2708.60104350281	4479.1555329259	4033.53313132377	0	0	0	0	0
Cre02.g142246.t1.1	10.553000	26269.3265873733	0	0	0	0	0	0	0	0	0	0	0	0	0	0	0	0	0	0	0	0	0	0	0	0	0	0	0	0	0	0	0	0	0	0	0
Cre02.g142351.t1.1	91.558000	0	0	0	0	0	0	0	0	0	0	0	0	0	0	2199.27998383236	2562.96579579293	6671.46218998026	0	0	0	0	0	0	0	0	0	0	0	0	0	0	0	0	0	0	0
Cre12.g486250.t1.2;Cre02.g142687.t2.1;Cre02.g142687.t1.1;Cre02.g102000.t1.2	20.586000	51837.2974238049	13612.7384852941	0	0	0	0	0	0	0	0	0	0	0	0	0	0	0	0	0	0	0	0	0	0	0	0	0	1998.66273652668	0	7094.01897223975	44829.1040119098	52790.765758259	0	0	0	0
Cre02.g143050.t1.2	10.879000	0	0	0	0	0	0	0	0	0	0	0	0	0	0	0	0	1977.47455131659	0	19346.9587358229	56817.8619725569	17559.3732367689	3092.5363236072	0	0	0	0	0	0	0	3309.11176103947	0	0	0	0	0	0
Cre02.g143250.t1.2	36.841000	0	0	0	0	0	0	0	0	0	0	0	0	0	0	0	1857.85517658619	39161.9349804003	81083.6981356341	26219.708685299	27390.4229693756	34866.6338900253	36913.0370944937	0	94869.428765998	23883.6442146673	69387.283489911	212324.39014645	382701.537674439	108128.13681487	14955.1038900601	0	0	0	0	0	0
Cre02.g143550.t1.2	29.808000	0	0	0	0	0	0	0	0	0	0	0	0	0	0	0	0	0	0	0	0	0	0	0	0	0	0	0	0	5183.19333262833	0	0	0	0	0	0	0
Cre02.g143567.t1.1	17.912000	0	0	0	0	0	0	0	0	0	0	0	0	0	0	0	0	0	0	0	0	0	0	0	0	0	0	0	1312.9030991289	0	0	13459.8617059301	11784.3858450764	0	0	0	0
Cre02.g143650.t2.1;Cre02.g143650.t1.2	57.074000	0	0	0	0	0	0	0	0	0	0	0	0	0	0	0	0	4892.3251445227	0	0	0	0	2250.90942247721	0	0	0	0	0	0	0	0	0	0	0	0	0	0
Cre02.g143667.t1.1	42.300000	0	0	0	0	0	0	0	0	0	0	0	0	0	0	0	0	0	0	0	0	0	0	0	0	0	1997.32171214629	16895.566168478	0	0	0	0	0	0	0	0	0
Cre02.g144700.t1.2;Cre02.g144750.t1.1	67.045000	0	0	0	0	0	0	0	0	0	0	0	0	0	0	2321.17910000941	0	0	0	0	0	0	0	0	0	0	0	0	0	0	0	0	0	0	0	0	0
Cre02.g144850.t1.2	29.716000	0	0	0	0	0	0	0	0	0	0	0	0	0	0	0	0	1561.2205836449	0	4589.65594186967	0	0	0	0	0	0	0	0	0	0	0	0	0	0	0	0	0
Cre02.g145800.t1.2	38.114000	244441.924056685	69082.8709555635	1451.6588917674	15290.3599851565	4383.13818729029	2592.60243459946	0	9829.70870822635	0	0	3414.11397002367	0	7090.80051372683	2028.43347777124	3265.26026380087	9012.75665569545	0	13478.6360472555	19380.4843453325	15429.8265207166	49847.2172433127	15869.682517483	0	40960.2486744974	0	0	0	0	0	0	0	0	0	0	0	0
Cre02.g146250.t1.2	50.199000	0	0	0	0	0	0	0	0	0	0	0	0	0	0	3673.60218762828	0	0	6670.12116559987	39371.1347837404	0	0	0	0	0	0	0	0	0	0	0	0	0	0	0	0	0
Cre02.g146700.t1.2	17.032000	0	0	0	0	0	0	0	0	0	0	0	0	0	0	0	0	0	0	0	0	0	0	0	0	0	0	0	0	4369.86204592447	0	0	0	0	0	0	0
Cre03.g144164.t1.1	51.598000	0	0	0	0	0	0	0	0	0	0	0	0	0	0	0	0	0	0	0	0	0	0	0	1783.16011859871	2811.59171591642	2189.75871073162	0	0	0	0	0	0	0	0	0	0
Cre03.g144627.t1.1	50.733000	0	0	0	0	0	0	0	0	0	0	0	0	0	0	0	11415.7382429084	17246.914556139	25782.5347372933	0	0	0	0	0	0	0	0	0	0	0	0	0	0	0	0	0	0
Cre03.g144807.t1.1	60.707000	762090.745129325	394958.500511163	4001.48264863255	36871.4653387017	22569.4403218894	15011.4269140363	9750.05186003145	7344.38822405774	3137.32653791208	3072.82326521553	2389.03493365692	2995.58026090532	1926.64972729997	0	9308.72073644655	11884.6944687292	6058.61404814404	1846.0541620388	1823.25674757224	0	3776.72696247993	0	0	4465.20887936989	6322.92995351804	0	0	0	0	0	0	0	0	0	0	0
Cre03.g144967.t1.1	68.773000	514121.926952226	136931.999481172	12490.1669764733	26847.3080953195	3876.63327881866	0	0	0	0	0	0	0	0	0	0	0	69.9759931929003	0	0	0	0	0	0	0	0	0	0	0	0	0	0	0	0	0	0	0
Cre03.g145247.t1.1	24.025000	0	0	0	0	0	0	0	0	0	0	0	0	0	0	0	0	0	0	0	0	0	0	0	0	0	0	1966.20994652135	22806.8016372177	10193.2604177489	2442.54180643431	0	0	0	0	0	0
Cre03.g145507.t1.1	27.943000	0	0	0	0	0	0	0	0	0	0	0	0	0	0	0	0	0	0	0	0	0	0	0	0	50303.1655326438	119058.826539393	0	0	0	0	0	0	0	0	0	0
Cre03.g145547.t1.1	31.985000	12433.7098500591	0	0	0	0	0	0	0	0	0	0	0	0	0	0	0	0	0	0	0	0	0	0	0	0	0	0	0	1705.9171142885	0	0	0	0	0	0	0
Cre03.g145647.t1.1	252.710000	0	24968.5329383992	6341.70429484344	17975.0907946884	7923.84485882236	3867.64841547007	0	0	0	0	0	0	0	0	0	0	0	0	0	0	0	0	0	0	0	0	0	0	0	0	0	0	0	0	0	0
Cre03.g145747.t1.1	43.869000	0	0	0	0	0	0	0	0	0	0	0	0	0	0	0	0	0	0	5843.91604484431	0	0	0	0	0	0	0	0	0	0	0	0	0	0	0	0	0
Cre03.g146167.t1.1	24.851000	6963.93960734235	0	0	0	0	0	0	0	0	0	0	0	0	0	0	0	0	0	0	0	3110.37194786633	0	0	0	0	0	2120.96416001784	0	7911.10512720869	42643.2342718813	158294.517860715	43054.9287566597	0	0	0	0
Cre03.g146187.t1.1	41.084000	0	0	0	0	0	0	0	0	0	0	0	0	0	0	0	0	0	0	13027.2472408177	0	0	0	0	0	0	0	0	0	0	0	0	0	0	0	0	0
Cre03.g146247.t1.1	17.392000	123272.325142565	371235.779222142	12302.9599729715	150597.037917301	0	0	0	0	0	0	0	0	0	0	0	0	0	0	0	0	0	0	0	0	0	0	0	0	0	0	0	0	0	0	0	0
Cre03.g146527.t1.1;Cre21.g751897.t1.1;Cre15.g643389.t1.1;Cre02.g089750.t1.2	68.737000	19395.2356135167	5034.07142152945	0	0	0	0	0	0	0	0	0	0	0	0	0	0	0	0	0	0	0	0	0	0	0	0	0	0	0	0	0	0	0	0	0	0
Cre03.g148000.t1.2	48.583000	3017.70716318169	5808.24479632605	0	0	0	0	0	0	0	0	0	0	0	0	0	0	0	0	0	0	0	0	0	0	0	0	0	0	0	0	0	0	0	0	0	0
Cre03.g149100.t1.2	54.531000	411681.074534571	123507.004409132	1692.37276804661	44668.1810862635	24775.4254276237	4454.4806843268	7156.91301567984	17999.2292335353	3094.01145042563	12508.9413177987	15704.7365186956	12550.5130735907	31363.8782084581	23073.6654889144	22244.9124218361	12708.3516431621	24015.0646039451	31654.8804990018	68439.1792529784	65747.7433215445	109318.966464653	33408.9403885461	0	6611.92070749114	32702.2205400829	91870.8982514558	6056.20020425935	0	0	0	0	0	0	0	0	0
Cre03.g150300.t1.2	16.263000	0	0	0	0	0	0	0	0	0	0	0	0	0	0	0	0	0	0	0	0	0	0	0	0	0	0	0	0	0	0	0	0	0	12744.1569941183	0	0
Cre03.g151200.t1.2	11.821000	0	0	0	0	0	0	0	0	0	0	0	0	0	5174.7448790319	7289.67442933801	9659.39861191738	32267.728640838	0	0	0	0	0	0	0	0	0	0	0	0	0	0	0	0	0	0	0
Cre03.g152150.t1.2	41.014000	0	0	0	0	0	0	0	0	0	0	0	0	0	0	0	0	0	0	0	0	0	0	0	4135.31688179503	3118.9545039008	0	0	0	0	0	0	0	0	0	0	0
Cre03.g153450.t1.2	15.044000	0	0	0	0	0	0	0	0	0	0	0	0	0	0	0	0	0	0	0	0	0	0	0	0	18738.1336671278	5866.71345931087	0	0	0	0	0	0	0	0	0	0
Cre03.g153900.t1.2	59.909000	0	0	0	0	0	0	0	0	0	0	0	0	0	0	0	0	0	0	0	0	0	0	0	1562.69571046332	0	0	0	0	0	0	0	0	0	0	0	0
Cre03.g154350.t1.2	30.681000	74037.9560410883	94008.4911137904	0	30749.6890422415	23343.2113893719	0	9234.02567845907	26499.9827807996	18477.974937333	20665.1857017419	7807.71214748096	22440.7019813724	34625.2495015559	19157.8742981885	106237.292438527	148652.552565742	25187.1199124021	0	0	0	0	0	0	0	0	0	0	0	0	0	0	0	0	0	0	0
Cre03.g154550.t1.1	35.950000	0	0	0	0	0	0	0	0	0	0	0	0	31705.8394254564	0	0	0	0	0	0	0	0	0	0	0	0	0	0	0	0	0	0	0	0	0	0	0
Cre03.g154600.t1.2	34.558000	0	0	0	0	0	0	0	0	0	0	0	0	0	0	0	0	0	0	0	0	0	0	0	0	0	0	0	0	1288.69760906294	0	14192.0610176207	2158.78104754472	0	0	0	0
Cre03.g154950.t1.2	40.429000	0	0	0	0	0	0	0	0	0	0	0	0	0	0	0	0	0	0	0	0	0	2489.61176218584	0	0	0	0	0	0	0	0	0	0	0	0	0	0
Cre03.g156250.t1.2	22.760000	0	0	0	0	0	0	0	0	0	0	0	0	0	0	0	0	0	0	0	0	0	0	0	0	0	0	0	0	0	14571.5709172698	23938.6262142631	0	0	0	0	0
Cre03.g156600.t1.2	31.640000	0	0	0	0	0	0	0	0	0	0	0	0	0	0	0	0	0	0	0	0	0	0	0	0	0	0	0	0	0	0	5082.88470897549	2463.7299916444	0	0	0	0
Cre03.g156900.t1.2	28.687000	734827.719476086	262358.009778636	4179.83889122384	718587.914229617	101028.753745109	35133.497741722	48271.5135963596	22955.6553434405	39684.9344887507	15612.205836449	3781.01824049716	16121.7951009955	31834.5777659734	14037.8432138763	71629.4762539157	73683.9256046665	174815.938227065	301167.255346995	489621.411522582	390077.17176656	6209211.08606134	749874.013024012	212230.518439823	1529974.71558192	5980298.22432952	2190831.53023593	93351.3891674015	72780.0751722866	24318.1361139122	97700.3312329919	296125.003676745	243959.155279746	2008.04990718938	0	0	0
Cre03.g156950.t1.1	8.666900	3929.46963940585	159876.92662957	0	0	3771.22876252035	3936.17476130777	5538.96710074463	38693.9174716457	135175.257542867	0	0	0	0	0	0	0	0	0	0	0	0	0	0	0	0	0	0	0	0	0	0	0	0	0	0	0
Cre03.g157700.t1.2	10.869000	60591.504578962	131621.542934845	19802.907025154	50871.7598699272	30693.3660182653	24670.8255259536	31550.2805973317	37714.9696739642	19361.7100040071	35684.6587620605	39997.3931693805	51378.667085713	70430.600457851	40924.041016227	88120.0530595173	298887.51390034	56525.5186576329	0	0	0	0	0	0	0	0	0	0	0	0	0	0	0	0	0	0	0
Cre03.g158000.t1.2	49.227000	0	0	0	0	0	0	0	0	0	0	0	0	0	0	0	0	0	0	59611.2157569001	22311.9636408554	0	0	0	0	0	0	0	0	0	0	0	0	0	0	0	0
Cre03.g158900.t1.2	49.796000	463431.205373651	9622.38633901874	0	3480.49467685275	7719.74094812767	0	0	0	0	0	0	0	0	0	0	0	0	0	0	0	0	0	0	0	0	0	0	0	0	0	0	0	0	0	0	0
Cre03.g160500.t1.2	66.807000	0	0	0	0	0	0	0	0	0	0	0	0	0	0	0	0	0	5347.46881922557	0	0	0	0	0	0	0	0	0	0	0	0	0	0	0	0	0	0
Cre03.g164000.t1.2	24.228000	0	0	0	0	0	0	0	0	0	0	0	0	0	0	0	0	0	0	0	0	0	0	0	0	7002.6952119355	31657.5625477626	32126.9210808975	98971.6223455975	106183.651463311	122377.861880848	98370.8434231847	4828.89469133046	0	0	0	0
Cre03.g164300.t1.2	13.326000	0	0	0	0	0	0	0	0	0	0	0	0	0	0	0	0	0	0	0	0	0	0	0	0	0	0	2313.1329537271	6745.08442846342	9769.09440623292	17198.6376784452	5321.98935599824	0	0	0	0	0
Cre03.g164600.t1.2;Cre03.g165050.t1.2	117.890000	0	0	0	0	0	0	0	0	0	0	0	0	0	0	18207.0880124951	64940.4466445524	153989.829599677	41538.2301824436	0	0	0	0	0	0	0	0	0	0	0	0	0	0	0	0	0	0
Cre03.g164700.t1.2	35.584000	148317.296470646	2894.73522750033	0	0	0	0	0	0	0	0	0	0	0	0	0	0	0	0	0	0	0	0	0	0	0	0	0	0	0	0	0	0	0	0	0	0
Cre03.g168550.t1.1	48.572000	0	0	0	0	0	0	0	0	0	0	0	0	0	0	0	0	0	0	0	0	0	8393.8739041475	1427.38635048242	5997.06102908434	14761.9963792845	0	0	0	0	0	0	0	0	0	0	0
Cre03.g169900.t1.2;Cre06.g251600.t1.2;Cre16.g686950.t1.2	32.849000	0	0	0	0	0	0	0	0	0	0	0	0	0	0	0	0	0	0	0	0	0	0	0	0	0	2290.33553926054	0	4150.87276460751	126871.63457952	39678.2293668487	2710.61258007339	0	0	0	0	0
Cre03.g170200.t1.1;Cre03.g170200.t2.1	75.978000	0	0	0	0	0	0	0	0	0	0	0	0	0	0	0	0	0	0	0	0	5825.94631814714	0	0	0	0	0	0	0	0	0	0	0	0	0	0	0
Cre03.g171050.t1.1	57.132000	0	0	0	0	0	0	0	0	0	0	0	0	0	0	0	0	0	0	0	0	0	2228.24611044869	0	0	0	2205.04638866802	0	0	0	0	0	0	0	0	0	0
Cre03.g171100.t1.1	28.079000	30733.5967496769	0	0	0	0	0	0	0	0	0	0	0	0	0	0	0	0	0	0	0	0	0	0	0	0	0	0	0	0	0	0	0	0	0	0	0
Cre03.g171350.t1.2	52.503000	83529.7266054574	12106.499901245	0	0	0	0	0	0	0	0	0	0	0	0	0	0	0	0	0	0	0	2895.27163725248	0	0	0	0	0	0	0	0	0	0	0	0	0	0
Cre03.g171550.t1.1	30.080000	0	0	0	0	0	0	0	0	0	0	0	0	0	0	0	0	0	0	0	0	0	0	0	12318.78406066	0	0	0	0	0	0	0	0	0	0	0	0
Cre03.g172000.t1.2	33.122000	0	0	0	0	0	0	0	0	0	0	0	0	0	0	0	0	0	0	0	0	0	0	0	0	0	0	0	0	2198.47536920413	8955.76311952907	4855.04466674798	0	0	0	0	0
Cre03.g172300.t1.2	37.439000	1600378.49555216	993511.322452466	2561.75887385059	250597.225962655	165857.895366089	106717.379166705	77615.809087957	134598.617059301	106042.843903371	77983.2497681826	95130.9285201732	61165.463013767	74299.4557952634	35517.0307145123	73008.0493169521	45573.3725430238	50673.2882616302	60881.1658451253	77142.4274816809	47775.3345756169	51282.1133303252	38664.4149352772	0	44835.8091338117	116970.851579133	251267.738152847	91803.8470324365	143207.993581377	157624.005670522	7673.07329969025	0	0	0	0	0	0
Cre03.g172500.t1.1	46.770000	0	0	0	0	0	0	0	0	0	0	0	0	0	0	0	0	0	0	0	0	0	6805.56462801881	0	4470.03656713928	0	8640.0859803863	14497.8145763486	18176.2444517462	3256.94591264247	0	0	0	0	0	0	0
Cre03.g172850.t1.2	41.824000	0	0	0	0	0	0	0	0	0	0	0	0	0	0	0	0	0	0	0	0	0	0	0	3486.12697925037	5562.03272008726	0	0	0	0	0	0	0	0	0	0	0
Cre03.g172950.t1.2	58.331000	29662.1182697488	0	0	0	0	0	0	0	0	0	0	0	0	0	0	0	0	0	0	0	0	0	0	0	0	0	0	0	0	0	0	0	0	0	0	0
Cre03.g174300.t1.2	27.915000	10256.5567685031	0	0	0	0	0	0	0	0	0	0	0	0	0	0	0	0	0	0	0	0	0	0	0	0	0	0	0	0	0	0	0	0	0	0	0
Cre03.g174750.t1.2	33.072000	0	0	0	0	0	0	0	0	0	0	0	0	0	0	0	0	0	0	0	0	0	0	0	0	0	0	0	0	6717.59342866552	1673.73252915925	0	0	0	0	0	0
Cre03.g175200.t1.2	87.233000	502575.707037106	15704.7365186956	0	0	0	0	0	0	0	0	0	0	0	0	0	0	0	0	0	0	0	0	0	0	0	0	0	0	0	0	0	0	0	0	0	0
Cre03.g175400.t2.1;Cre03.g175400.t1.2	71.611000	0	0	0	0	0	0	0	0	0	0	0	0	38225.8999628912	34233.6703824833	9438.39779402984	1586.70004687223	0	0	0	0	0	0	0	0	0	0	0	0	0	0	0	0	0	0	0	0
Cre03.g176250.t1.2	40.499000	0	0	0	0	0	0	0	0	29757.3310007562	2870.32858377731	1862.95106923166	43248.0362674352	0	0	0	0	0	0	0	0	0	0	0	0	0	0	0	0	0	0	0	0	0	0	0	0
Cre03.g176500.t1.2	17.491000	0	0	0	0	0	0	0	0	0	0	0	0	0	0	0	0	0	0	0	0	0	0	0	0	0	0	0	0	0	0	0	0	0	1496.44910607228	0	0
Cre03.g177350.t1.1	41.282000	6513.89182528495	6295.03664640602	0	0	0	0	0	0	0	0	0	0	0	0	0	0	0	1317.11391568331	0	0	2146.17541836909	0	0	3713.43061172573	34795.5595978648	64825.1185478393	24940.3714264111	0	0	0	0	0	0	0	0	0
Cre03.g177500.t1.1	19.866000	0	0	0	0	0	0	0	0	0	0	0	0	0	0	0	0	0	0	0	0	0	0	0	0	1951.59278077514	4008.45597541056	0	0	0	0	0	0	0	0	0	0
Cre03.g178150.t1.1	18.296000	0	0	0	0	0	0	0	0	0	0	0	0	0	0	0	0	0	0	0	0	0	0	0	0	0	0	0	0	0	0	0	0	0	0	0	2724.96154094351
Cre03.g178250.t1.2	16.284000	61388.073060911	168888.610465761	1462.65529168656	93480.1275079185	0	0	0	0	0	0	0	0	0	0	0	0	0	0	0	0	0	0	0	0	0	0	0	0	0	0	0	0	0	0	0	0
Cre03.g178450.t1.2	10.766000	0	0	0	0	0	0	0	0	0	0	0	0	0	0	0	0	0	0	0	0	0	28976.8548113718	13752.2050208542	0	0	0	0	0	1587.37055906242	11958.5849120885	55909.9884670359	1744.67271888165	0	0	0	0
Cre03.g179800.t1.2	18.096000	21337.0389163151	20744.3061401846	5332.04703885113	7106.3563965393	6210.82031531781	3718.66060680923	3686.47602167998	0	0	3488.13851582095	0	0	4816.95957434503	2861.74602774284	4397.0848408463	2276.52298814257	3165.48804990018	2927.59032481977	0	1900.09744456834	0	0	0	3196.19750821101	3113.32220150318	4024.28006309911	5235.62738590141	6348.54351918341	4446.16633316841	0	0	0	0	0	0	0
Cre03.g180300.t1.2	76.609000	0	0	0	0	0	0	0	0	0	0	0	0	0	0	0	0	0	0	0	0	0	0	0	0	0	0	0	0	0	0	0	0	0	0	0	0
Cre03.g180750.t1.2	86.772000	21440.2977936048	4380.0538312154	0	0	1396.67689217159	0	0	0	0	0	1704.173782594	1523.40369611803	0	1205.25907211535	9159.46472290964	11544.0742761113	41931.1503258965	35014.1465718677	7784.37832326226	1692.10456317053	3096.29119187228	0	0	69803.0010478306	0	0	0	0	0	0	0	0	0	0	0	0
Cre03.g181300.t1.2	53.814000	0	0	0	0	0	0	0	0	0	0	0	0	0	0	0	0	0	0	0	0	0	0	0	0	0	0	0	3958.43576602218	1704.71019234616	0	0	0	0	0	0	0
Cre03.g181500.t1.2	65.753000	0	12135.0637205472	0	0	0	0	0	0	0	0	0	0	0	0	0	0	0	0	0	2842.30117422725	0	0	0	0	0	0	0	0	0	0	0	0	0	0	0	0
Cre03.g182050.t1.2	72.250000	20193.1451198462	0	0	0	0	0	0	0	0	0	0	0	0	0	0	0	0	0	0	0	2524.34429363783	0	0	63332.5584124701	58935.3394691858	0	0	0	0	0	0	0	0	0	0	0
Cre03.g182150.t1.2	28.313000	0	0	0	0	0	0	0	0	0	0	0	0	8237.77866627062	0	0	0	0	0	0	0	0	0	0	0	0	16010.4900774235	22167.1330077738	399585.034623493	596313.311226059	39105.6119564241	3005.2356364441	0	0	0	0	0
Cre03.g182551.t1.2	14.875000	0	0	0	0	0	0	0	0	0	0	0	0	0	0	0	0	0	0	0	0	0	0	0	0	0	0	0	0	0	0	1880.65259105275	11419.8954184876	6762.3836429704	9502.76696428835	11698.9625920458	17850.3755273125
Cre03.g182900.t1.2	21.334000	9266.61257090245	0	0	0	0	0	0	0	0	0	0	0	0	0	0	0	0	0	0	0	0	0	0	0	0	0	0	0	0	0	0	0	0	0	0	0
Cre03.g183100.t1.2	27.809000	21928.4306680651	4998.4001730112	0	0	4554.11879578945	2746.41793102968	3189.62648874712	6132.9067988174	10716.3940285373	4953.07354895416	7232.14448341947	11562.7145149986	21156.000624963	8899.03778823875	20446.598727739	9901.31941013894	32338.8029329984	0	0	0	1660.05408047932	0	0	0	0	0	0	6389.31066034713	9874.49892253123	5510.53738388045	0	0	0	0	0	0
Cre03.g183400.t1.1	25.239000	0	0	0	0	0	0	0	0	0	0	0	0	0	0	0	0	0	0	0	0	0	0	0	0	0	0	0	0	0	0	0	3837.20716203532	0	0	0	0
Cre03.g183900.t1.2	14.408000	0	0	0	0	0	0	0	0	0	0	0	0	0	0	0	0	0	0	0	0	0	0	0	0	0	0	0	0	8073.10087235927	9070.15249917596	0	0	0	0	0	0
Cre03.g184500.t1.2	80.269000	10134.9258572021	0	0	0	0	0	0	0	0	0	0	0	0	0	0	0	0	0	0	0	0	0	0	0	0	0	0	0	0	0	0	0	0	0	0	0
Cre03.g184700.t2.1;Cre03.g184700.t1.2	39.398000	0	0	0	0	0	0	0	0	0	0	0	0	0	0	0	0	0	0	0	0	0	0	0	0	0	9858.94303971876	7139.88200604894	0	0	0	0	0	0	0	0	0
Cre03.g185550.t1.2	41.446000	0	0	0	0	0	0	0	0	0	0	0	0	0	0	0	0	0	0	0	0	0	0	0	0	3435.97266742395	2131.29004774681	5697.47618250621	19597.730294955	36270.686416289	58786.485762963	63828.7374332128	0	0	0	0	0
Cre03.g185600.t1.1	22.004000	0	0	0	0	0	0	0	0	0	0	0	0	0	0	0	0	0	0	0	0	0	0	0	0	21438.9567692244	43446.5078757322	106484.040924518	29257.1289068723	0	0	0	0	0	0	0	0
Cre03.g187450.t1.2	28.819000	0	0	0	0	0	0	0	0	0	0	0	0	0	0	0	0	0	0	0	0	0	0	0	0	0	0	0	0	2849.4086034433	7357.39616054748	4371.47127518094	0	0	0	0	0
Cre03.g187650.t1.1	59.110000	0	0	0	0	0	0	0	0	0	0	0	0	0	0	0	0	0	0	0	5620.09907575796	0	0	0	0	0	0	0	0	0	0	0	0	0	0	0	0
Cre03.g188250.t1.2	55.344000	0	0	0	0	0	0	0	0	0	0	0	0	0	0	0	0	0	0	0	0	0	0	0	0	0	0	5694.52592886936	1465.33734044733	0	0	0	0	0	0	0	0
Cre03.g188650.t1.2	24.626000	0	0	0	0	0	0	0	0	0	0	0	0	0	0	0	0	0	0	0	0	2148.85746712986	0	0	1833.98494261533	0	1596.355422411	0	0	0	0	0	0	0	0	0	0
Cre03.g189250.t1.2	24.185000	0	0	0	0	0	0	0	0	0	0	0	0	0	0	0	0	0	0	0	0	5337.81344368679	1622.10309051441	0	18260.7289877105	0	10932.0307489033	4588.98542967948	6057.4071262017	7619.83463178894	7177.83299601385	22393.7661280589	2179.83513031677	0	0	0	0
Cre03.g189300.t1.1	32.993000	0	0	0	0	0	0	0	0	0	0	0	0	0	0	0	0	0	0	0	0	0	0	0	0	0	0	0	2548.21452760869	1797.50907946884	0	0	0	0	0	0	0
Cre03.g189650.t1.1	167.640000	0	0	0	0	0	0	0	0	0	0	0	0	0	0	0	0	0	0	0	0	0	0	0	0	137495.229720934	0	0	0	0	0	0	0	0	0	0	0
Cre03.g189800.t1.2	44.694000	0	0	0	0	0	0	0	0	0	0	0	0	0	0	0	0	0	0	0	0	0	0	0	0	20965.5751629483	336637.350208194	353400.154963014	369103.550457329	15083.8422305771	0	0	0	0	0	0	0
Cre03.g190150.t1.1	28.392000	0	0	0	0	0	0	0	0	0	0	0	0	0	0	0	0	0	0	0	0	0	0	0	0	0	2003.75862917214	0	10844.9982666163	3126.33013799292	0	0	0	0	0	0	0
Cre03.g190400.t1.1;Cre03.g190311.t2.1;Cre03.g190311.t1.1;Cre03.g190311.t3.1;Cre03.g190281.t1.1;Cre07.g332050.t1.2	19.846000	17151.7018251317	0	0	0	0	0	0	0	0	0	0	0	0	0	0	0	0	0	0	0	0	0	0	0	0	0	0	0	0	0	0	0	0	0	0	0
Cre03.g190500.t1.2	100.690000	0	0	0	0	0	0	0	0	0	0	0	1453.4022234619	6944.76295870284	1523.00138880391	11965.0218291143	45358.8086421621	57047.1771416029	0	0	0	0	0	0	0	0	0	0	0	0	0	0	0	0	0	0	0
Cre03.g190850.t1.2	30.018000	0	0	0	0	0	0	0	0	0	0	0	0	0	0	0	0	0	0	0	0	4261.1049686752	6000.81589734942	0	0	0	0	0	0	0	0	0	0	0	0	0	0
Cre04.g216850.t1.2;Cre03.g190950.t1.2	49.586000	2596.35730286453	0	0	0	0	0	0	0	0	0	0	1951.59278077514	0	0	0	0	0	0	0	0	0	5946.50440994381	0	9205.5959615949	23803.1827518442	65892.5739546262	167051.407064633	90155.7280689426	0	0	0	0	0	0	0	0
Cre03.g191250.t1.2	35.193000	0	0	0	0	0	0	0	0	0	0	0	0	0	0	0	0	0	0	0	0	0	0	0	0	0	0	0	1345.18155596478	0	0	0	0	0	0	0	0
Cre03.g192350.t1.1;Cre09.g395450.t2.1;Cre09.g395450.t1.2	48.878000	0	0	0	0	0	0	0	0	0	0	0	0	0	1548.21264715516	0	44770.0989391728	0	0	0	0	0	0	0	0	0	0	0	0	0	0	0	0	0	0	0	0
Cre03.g193750.t1.1	44.631000	6118.42373550924	5424.04131134558	0	0	0	0	0	0	0	0	0	0	0	0	0	0	0	0	0	1143.94743744412	0	0	0	13426.3360964205	31988.7955697178	63329.8763637093	45971.6567839983	0	0	0	0	0	0	0	0	0
Cre03.g193800.t1.1	55.567000	0	0	0	0	0	0	0	0	0	0	0	0	0	0	0	0	0	0	7992.23710222202	0	0	0	0	0	0	0	0	0	0	0	0	0	0	0	0	0
Cre03.g193850.t1.2	34.323000	20293.7219483751	1827.41392315144	0	0	0	0	0	0	0	0	0	0	0	1781.81909421833	6124.45834522098	2737.96947743325	3513.61797904828	3528.77155454663	13505.4565348632	0	27441.3818958303	20386.2526306217	0	50879.8060162095	66104.4558067271	98276.9717165577	98834.8378587981	68868.3070547018	23827.3211906911	8370.27187505272	0	0	0	0	0	0
Cre03.g193950.t1.2	16.076000	0	0	0	0	0	0	0	0	0	0	0	0	0	0	0	0	0	0	0	0	0	0	0	0	0	0	0	0	0	0	0	0	0	0	0	0
Cre03.g194200.t1.2	40.247000	0	0	0	0	0	0	0	0	0	0	0	0	0	5089.58983087742	26502.6648295604	6953.07730986123	14969.8551582443	12009.275633667	0	0	0	0	0	0	0	0	0	0	0	0	0	0	0	0	0	0
Cre03.g194350.t1.2	71.740000	202253.297049754	12317.5771387177	0	0	0	0	0	0	0	0	0	0	0	0	0	1296.12688413028	3972.24831714015	2277.3276027708	1807.96906963585	0	0	0	0	0	0	0	0	0	0	0	0	0	0	0	0	0
Cre03.g194850.t1.2	36.601000	73063.0313165479	3493.50261334249	0	0	0	0	0	0	0	3528.90565698467	1985.25249272282	0	4328.02208525644	0	6839.35844240453	11556.0093930967	18834.6874225156	24256.4489924145	45534.4828359926	57201.3949453472	81496.7336447929	99726.6190717546	2569.13450794271	258375.167368891	367092.013886751	147807.707206099	12175.5626568349	13860.8279956654	3935.10194180347	0	0	0	0	0	0	0
Cre03.g196900.t1.2	27.980000	20663.8446773615	0	0	0	0	0	0	0	0	0	0	0	0	0	0	0	0	0	0	0	0	1386.75331175674	0	0	0	0	0	0	0	0	0	0	0	0	0	0
Cre03.g197650.t1.2	28.895000	0	0	0	0	0	0	0	0	0	0	0	0	0	0	0	0	0	0	0	0	0	0	0	0	0	0	0	0	0	0	0	1509.85934987613	1701.08942651912	24205.4900659598	0	0
Cre03.g198850.t1.2;Cre03.g198863.t1.1	26.612000	0	0	0	0	0	0	0	0	0	0	0	0	0	0	0	0	0	0	0	0	0	0	0	0	0	0	0	0	5091.601367448	0	33949.3732138415	57744.5098194034	14256.4301878792	0	0	0
Cre03.g198950.t1.2	28.840000	0	0	0	0	0	0	0	0	0	0	0	0	0	0	0	0	0	0	0	0	0	0	0	0	0	0	0	13505.4565348632	33147.4406343709	56572.4545109464	60625.0301884716	0	0	0	0	0
Cre03.g199000.t1.2;Cre13.g571200.t1.1	81.394000	225748.04419411	69458.3577820715	0	5592.60807596005	1609.49746133878	0	0	0	0	0	0	0	0	0	1284.23199787626	1357.25077538825	0	6764.1269746649	20273.6065826693	26412.8161960745	83253.475583098	60724.2659926201	0	0	0	0	0	0	0	0	0	0	0	0	0	0
Cre03.g199150.t1.2	29.735000	0	0	0	0	0	0	0	0	0	0	0	0	0	0	0	0	0	0	0	0	0	0	0	0	0	0	0	5931.35083444545	13136.5407278192	32818.8896611765	99972.0265333651	135725.077538825	0	0	0	0
Cre03.g199423.t1.1	43.733000	0	0	0	0	0	0	0	0	0	0	0	0	0	0	0	0	0	0	0	0	0	0	0	0	4784.90909165381	3106.61707960125	0	0	0	0	0	0	0	0	0	0
Cre03.g199535.t1.1	27.233000	0	0	0	0	0	0	0	0	0	0	0	0	6196.8736617618	0	8408.75927476978	26246.5291729067	345997.700383285	2161731.30118157	25259.5352289429	80781.9676500474	20218.6245830735	4044.52953124293	3063.16788967676	0	0	0	0	0	0	3658.0463048158	15348.024033513	3082.61274319235	0	0	0	0
Cre03.g199652.t1.1	11.713000	0	0	0	0	0	0	0	0	0	0	0	0	0	0	0	0	0	0	0	0	27651.9227235508	0	0	4276.52674904964	0	0	0	0	0	0	0	0	0	0	0	0
Cre03.g200350.t2.1;Cre03.g200350.t1.2	40.608000	0	0	0	0	0	0	0	0	0	0	0	0	0	0	0	0	0	0	0	0	0	0	0	0	0	0	0	0	0	2148.58926225379	0	0	0	0	0	0
Cre03.g201100.t1.2	128.380000	8436.38437700573	22565.4172487483	0	0	0	0	0	0	0	0	0	0	0	0	0	0	0	0	0	0	0	0	0	0	0	0	0	0	0	0	0	0	0	0	0	0
Cre03.g201300.t1.1	67.668000	0	0	0	0	0	0	0	0	0	0	0	0	0	0	0	0	0	0	0	0	0	0	0	0	0	0	0	0	0	0	0	0	0	0	0	0
Cre03.g201900.t1.1	87.785000	0	0	0	0	0	0	66009.2430757197	0	0	0	0	0	0	0	0	0	0	16281.3770022614	0	0	0	0	0	0	0	0	0	0	0	0	0	0	0	0	0	0
Cre03.g202000.t1.2	205.530000	0	0	0	0	0	0	0	0	0	0	0	0	0	0	0	0	0	0	0	0	0	0	0	0	0	0	0	0	0	0	0	0	0	0	0	0
Cre03.g202400.t1.2	36.886000	0	25810.6962492814	0	0	0	0	0	0	0	0	0	0	0	0	0	0	0	0	0	0	0	0	0	0	3625.99582212459	6243.54131019922	0	0	0	0	0	0	0	0	0	0
Cre03.g203450.t1.2	9.104200	0	0	0	0	0	0	0	0	0	0	0	0	0	0	0	0	0	0	0	0	0	0	0	0	0	0	0	0	0	0	2458.4999965609	0	0	0	0	0
Cre03.g203800.t1.2	12.841000	0	0	0	0	0	0	0	0	0	0	0	0	0	0	0	0	0	0	0	0	0	0	0	0	0	0	0	0	0	0	3715.71035317238	4492.43167429172	0	0	0	0
Cre03.g203850.t1.2	49.951000	0	0	0	0	0	0	0	0	0	0	0	0	0	0	0	0	0	0	0	0	0	0	0	0	0	0	0	9014.63408982799	4382.06536778598	0	0	0	0	0	0	0
Cre03.g204250.t1.2	52.718000	0	0	0	0	0	0	0	0	0	0	0	0	0	0	0	0	0	0	27444.063944591	7673.6097094424	2575.0350152164	0	0	2489.34355730976	56203.6728063403	242068.310903402	215730.592072629	155183.34129822	10039.5790237567	0	0	0	0	0	0	0
Cre03.g204650.t1.2	16.166000	14472.3351131213	103254.854216549	0	32439.3797615273	0	0	0	0	0	0	0	0	0	0	0	0	0	0	0	0	0	0	0	0	0	0	0	0	0	0	0	0	0	0	0	0
Cre03.g206450.t1.2	6.757600	5402.1826139453	69906.2599251203	2019.71681929873	36065.50968609	0	0	0	0	0	0	0	0	0	0	0	0	0	0	0	0	0	0	0	0	0	0	0	0	0	0	0	0	0	0	0	0
Cre03.g206600.t1.2	64.232000	0	0	0	0	0	0	0	0	0	0	0	0	0	0	0	0	0	0	8759.16894536454	12946.6516755566	38276.8588893458	0	0	3953.07166850063	8992.23898267555	1610.43617840505	0	0	0	0	0	0	0	0	0	0
Cre03.g206800.t1.1	56.764000	0	0	0	0	0	0	0	0	0	0	0	0	0	0	0	0	0	0	0	0	0	0	0	0	14855.8680859115	0	0	0	0	0	0	0	0	0	0	0
Cre03.g206929.t1.1	63.446000	0	0	0	0	0	0	0	0	0	0	0	0	0	0	0	0	0	0	0	0	2087.57265294624	4332.0451583976	0	4960.8514903604	0	0	0	0	0	0	0	0	0	0	0	0
Cre03.g207713.t1.1	83.459000	0	0	0	0	0	0	0	0	0	0	0	0	0	0	0	0	0	0	0	0	0	0	0	0	0	0	0	0	0	0	0	0	0	0	0	0
Cre03.g208000.t1.1	12.764000	16609.9279754559	0	0	0	0	0	0	0	0	0	0	0	0	0	0	0	0	0	0	0	0	0	0	0	0	0	1684.19251932626	4746.15348706067	11755.9561282122	25853.6090294537	1333.79625897531	0	0	0	0	0
Cre03.g211409.t1.1	51.863000	0	0	0	0	0	0	0	0	0	0	0	0	0	0	0	0	0	0	0	0	0	0	0	0	0	0	2501.68098160931	0	0	0	0	0	0	0	0	0
Cre03.g213313.t1.1	32.542000	0	0	0	0	0	0	0	0	0	0	0	0	0	0	0	0	0	0	0	0	0	6303.88740731657	0	0	0	0	0	0	0	0	0	0	0	0	0	0
Cre03.g213425.t1.1	16.497000	0	0	0	0	0	0	0	0	0	0	0	0	0	1580.79953959853	0	1717.31582152178	0	0	0	0	0	0	0	0	0	0	0	0	0	0	0	3412.90704808132	2393.05800679808	0	0	0
Cre04.g212300.t1.1	105.980000	0	0	0	0	0	0	0	0	0	0	0	0	5340.6295948856	0	0	0	0	0	0	0	0	0	0	0	0	0	0	0	0	0	0	0	0	0	0	0
Cre04.g212500.t1.2	35.651000	0	0	0	0	0	0	0	0	0	0	0	0	6218.73235916208	13902.3997514574	0	0	0	0	0	0	0	0	0	0	0	0	0	0	0	0	0	0	0	0	0	0
Cre04.g213100.t1.1	35.044000	0	0	0	0	0	0	0	0	0	0	0	0	0	0	0	0	0	0	0	0	0	0	0	0	0	5393.33185303475	0	0	0	0	0	0	0	0	0	0
Cre04.g213250.t1.2	35.723000	0	0	0	0	0	0	0	0	0	0	0	0	0	0	0	0	0	0	0	0	0	0	0	5866.31115199675	0	0	0	0	0	0	0	0	0	0	0	0
Cre04.g213985.t1.1	24.820000	16942.5020217915	11628.2906071995	0	2233.74431040827	2237.90148598747	0	0	0	0	0	0	0	0	0	0	0	0	0	0	0	0	0	0	0	0	0	0	0	0	0	0	0	0	0	0	0
Cre04.g214150.t1.1	36.892000	0	0	0	0	0	0	0	0	0	0	0	1334.35948921507	6964.20781221843	0	959395.662215457	15688.644226131	0	0	0	0	0	0	0	0	0	0	0	0	0	0	0	0	0	0	0	0
Cre04.g214500.t1.1	49.284000	39572.2884407983	20166.3246322385	0	2264.58787115714	0	0	0	0	0	0	0	0	0	0	0	0	0	4197.13810573081	10219.9468029186	8482.24741081491	65592.1844934198	84440.2821597392	0	0	0	0	2083.28137492901	6017.31049722817	0	0	0	0	0	0	0	0
Cre04.g215850.t1.2	61.053000	0	0	0	0	0	0	0	0	0	0	0	0	0	0	0	0	0	0	0	0	0	0	0	0	0	0	0	0	0	0	0	0	0	0	0	0
Cre04.g217910.t1.1	30.251000	0	0	0	0	0	0	0	0	0	0	0	0	0	0	0	0	0	0	0	0	0	0	0	0	0	0	0	0	0	12019.0651116439	0	0	0	0	0	0
Cre04.g217915.t1.1	58.795000	0	0	0	0	0	0	0	1598.7692662957	0	0	0	0	0	0	0	0	0	0	0	0	0	0	0	0	0	0	0	0	0	0	0	0	0	0	0	0
Cre04.g217929.t1.1	63.930000	0	0	0	1436.371213831	13328.5754190904	0	0	0	0	0	0	0	0	0	0	0	0	0	0	0	0	0	0	6190.43674473595	2738.23768230933	2353.4977875767	0	0	0	0	0	0	0	0	0	0
Cre04.g217933.t1.1	37.185000	7838.95801554395	0	0	0	0	0	0	0	0	0	0	0	0	0	0	0	0	0	0	0	0	0	0	0	0	1298.92962508528	0	0	0	0	0	0	0	0	0	0
Cre04.g218250.t1.2;Cre12.g535900.t1.1	19.783000	0	0	0	0	0	0	0	0	0	0	0	0	0	0	0	0	0	0	0	0	0	0	0	0	0	0	0	0	0	0	4210.14604222055	6742.00007238854	0	0	0	0
Cre04.g220200.t3.1;Cre04.g220200.t2.1;Cre04.g220200.t1.2	107.790000	7390.25125786693	3475.13057933121	0	4481.70347924863	6180.78136919717	1044.26909525006	3396.68065307865	13032.0749285871	37472.2442611145	37964.400208716	0	0	0	0	1514.01652545533	5340.76369732364	37154.4214829631	38153.4846463503	0	0	0	0	0	0	0	0	0	0	0	0	0	0	0	0	0	0
Cre04.g220350.t2.1;Cre04.g220350.t1.2	95.723000	0	0	0	3771.09466008231	0	0	0	0	0	3457.83136482424	5596.76525153925	111098.505817424	3711.82138246927	0	0	0	0	0	0	0	0	0	0	0	0	0	0	0	0	0	0	0	0	0	0	0
Cre04.g221700.t1.2	41.417000	31220.3885997569	39570.9474164179	0	6154.0949840275	2568.46399575251	0	1538.02086186423	5820.71632306364	0	2516.43224979355	2866.70781795027	5833.4560546773	9304.16125355324	1738.90631404599	26099.0164910643	40777.8693587649	5576.51578339542	0	0	0	0	0	0	0	0	0	0	0	0	0	0	0	0	0	0	0
Cre04.g222700.t1.2	115.310000	19172.6255663727	4493.50449379602	0	0	0	0	0	0	0	0	0	0	1874.08157158886	0	10350.8307824442	72927.587854129	85372.2941041072	1710.20839230574	0	0	0	0	0	0	0	0	0	0	0	0	0	0	0	0	0	0
Cre04.g224750.t1.2	24.130000	0	0	0	0	0	0	0	0	0	0	0	0	0	0	0	0	0	0	0	0	0	0	0	0	0	2957.49516850237	1619.2869393156	0	0	0	0	0	0	0	0	0
Cre04.g225050.t1.1	24.843000	0	0	0	0	0	0	0	0	0	0	0	0	0	0	0	0	0	0	0	0	0	0	0	0	0	0	0	1660.99279754559	2109.43135034653	2536.54761549934	0	0	0	0	0	0
Cre04.g225400.t1.2	35.146000	0	0	0	0	0	0	0	0	0	0	0	0	0	0	0	0	0	0	0	0	0	0	0	0	0	0	0	7065.3210504995	0	0	0	0	0	0	0	0
Cre04.g225900.t1.2	25.230000	0	1618.21411981129	0	0	0	0	0	0	0	0	0	0	0	0	0	0	0	0	0	0	0	0	0	0	0	0	0	0	0	0	0	0	0	0	0	0
Cre04.g226850.t1.2	59.847000	0	0	0	0	0	0	0	0	0	0	0	0	0	0	0	0	0	0	0	0	0	0	0	17085.9916304928	10315.0254314879	3786.91874777086	0	0	0	0	0	0	0	0	0	0
Cre04.g228450.t1.2	29.733000	0	0	0	0	0	0	0	0	0	0	0	0	0	0	0	0	0	0	0	0	0	0	0	0	0	0	0	11412.5197843955	0	0	0	0	0	0	0	0
Cre04.g229300.t1.1	45.029000	8419.88977712698	14190.7199932403	0	0	0	0	0	0	0	0	0	0	0	0	0	3776.86106491797	0	0	0	0	0	0	0	0	0	0	0	0	0	0	0	0	0	0	0	0
Cre04.g231026.t1.1	46.200000	0	0	0	0	0	0	0	0	0	0	0	0	0	0	0	0	0	0	0	0	0	0	0	0	0	32883.258831435	16900.9302659996	1866.16952774458	0	0	0	0	0	0	0	0
Cre04.g231222.t2.1;Cre04.g231222.t1.1	98.795000	0	0	1861.61004485127	73321.8490219623	179509.523558415	0	0	0	0	6707.53574581263	9778.48157689562	0	0	0	0	0	0	0	0	0	0	0	0	0	0	0	0	0	0	0	0	0	0	0	0	0
Cre04.g232104.t1.1	27.380000	1136920.4696909	380904.565004722	26176.7959051267	454486.572756479	150610.448161105	24589.0230387501	54739.2741829593	35790.5996881109	46717.2663394927	102688.941928026	4744.67836024224	40885.1513091958	39711.7549763584	25083.8610351124	97409.3289424483	107291.33760151	224259.507131882	350423.080838558	762506.462687245	553762.607636424	6461994.18176403	1969160.2001582	335296.325827808	1862146.45460343	7652019.2169182	3138935.76716854	166796.612432359	164838.716836996	97794.2029396189	241572.13188266	618493.854477637	300308.999743548	2008.04990718938	0	0	0
Cre05.g230850.t1.1	60.648000	6990.8941973881	0	0	0	0	0	0	0	0	0	0	0	0	0	0	0	0	0	3328.95892186918	20443.9166789783	26900.9490705349	0	0	0	0	0	0	0	0	0	0	0	0	0	0	0
Cre05.g230900.t1.1	36.926000	0	0	0	0	0	0	0	0	0	0	0	0	0	0	0	17849.0345029322	0	0	0	0	0	0	0	0	0	0	0	0	0	0	0	0	0	0	0	0
Cre05.g232150.t1.2	48.779000	0	0	0	0	0	0	0	0	0	0	0	2792.81737459102	2439.45745035942	54082.1722365703	94377.2728183965	0	0	0	0	0	0	0	0	0	0	0	0	0	0	0	0	0	0	0	0	0
Cre05.g232200.t1.2	77.304000	0	0	0	0	0	0	0	0	0	0	0	0	1103.40827042506	0	1326.20606098233	4404.7286798145	10480.9101473416	110039.09655692	10068.6792528111	0	0	0	0	0	0	0	0	0	0	0	0	0	0	0	0	0
Cre05.g232752.t1.1	61.204000	14626.5529168656	0	0	0	0	0	0	0	0	0	0	0	0	0	0	0	0	0	2489.4776597478	0	0	0	0	0	0	0	0	0	0	0	0	0	0	0	0	0
Cre05.g233050.t1.2	19.056000	0	0	0	0	0	0	0	0	0	0	0	0	0	0	0	0	0	0	0	0	0	0	0	0	0	0	0	0	0	0	0	0	0	0	8522.8804495406	0
Cre05.g233305.t2.1;Cre05.g233305.t1.1	40.532000	110242.932262738	27867.8276487929	0	0	0	0	0	0	0	0	0	0	0	0	0	0	0	0	0	0	0	0	0	0	0	0	0	1750.57322615535	10188.1645251034	0	0	0	0	0	0	0
Cre05.g233800.t1.2	76.431000	0	0	0	0	0	0	0	0	0	0	0	0	0	0	7441.74659407374	0	0	0	0	0	0	0	0	0	0	0	0	0	0	0	0	0	0	0	0	0
Cre05.g233900.t1.2	36.491000	0	0	0	0	0	0	0	0	0	0	0	0	0	0	0	0	0	0	0	0	0	0	0	0	0	0	10003.3713654863	31656.2215233822	120828.978721502	396098.371234491	30548.5353851837	0	0	0	0	0
Cre05.g233950.t1.2	15.636000	0	0	0	0	0	0	0	0	0	0	0	0	0	0	0	0	0	0	0	0	0	0	0	0	0	11994.9266727969	86834.0106787275	180126.394773392	71012.6050389384	109179.499929093	33184.9893170217	72084.0835188664	39647.3858060999	27084.6694106477	0	0
Cre05.g234550.t2.1;Cre05.g234550.t1.2	40.985000	273233.717503563	48083.7701831056	0	13286.8695608604	10492.4429570129	2430.3384845728	2055.7903751311	13249.0526733335	0	13859.486971285	11110.6551963707	10538.037785946	25777.1706397717	9772.04465986977	34917.5928164799	33230.5841459548	29456.9415395498	48311.7443277712	183492.36596816	0	0	0	0	0	0	0	0	0	0	0	0	0	0	0	0	0
Cre05.g235400.t1.2	319.710000	0	0	0	3085.29479195312	0	0	0	0	0	0	0	0	0	0	1655.76280246208	0	0	0	0	0	75513.0828595124	0	0	0	0	0	0	0	0	0	0	0	0	0	0	0
Cre05.g237050.t1.1	31.127000	0	0	0	0	0	0	0	0	0	0	0	0	0	0	0	0	0	0	0	0	0	0	0	0	0	0	0	7785.45114276656	4461.85631841892	0	0	0	0	0	0	0
Cre05.g237400.t1.2	34.771000	0	0	0	0	0	0	0	0	0	0	0	0	0	0	0	0	0	0	0	0	0	0	0	0	0	0	0	0	0	0	8177.70077402935	1861.61004485127	0	0	0	0
Cre05.g237450.t1.2	31.708000	0	0	0	0	0	0	0	0	0	0	0	0	0	0	0	0	0	0	0	0	0	0	0	0	0	0	0	0	0	0	17257.6427511821	0	0	0	0	0
Cre05.g238332.t1.1	21.342000	30442.5944591332	52828.3144409098	45255.5497648724	1835996.47918591	821712.689081268	3753259.03582318	2242192.7640047	518145.000093383	183948.314257491	195440.893197395	628859.972938017	194126.689304618	863646.521455926	547955.972069355	297787.873908423	5153.69079625985	0	0	0	0	0	0	0	0	0	0	0	0	0	2468.42357697575	4488.67680602664	0	0	0	0	0
Cre05.g240300.t1.1	13.502000	0	0	0	0	0	0	0	0	0	0	0	0	0	0	0	0	0	0	0	0	0	3061.55866042029	0	40226.7083384264	171651.120689355	40859.6718459684	0	0	0	0	0	0	0	0	0	0
Cre05.g240800.t1.2	19.604000	32273.0927383595	149832.654020482	5181.04769361971	65590.8434690394	0	0	0	0	0	0	0	0	0	0	0	0	0	0	0	0	0	0	0	0	0	0	0	0	0	0	0	0	0	0	0	0
Cre05.g240850.t1.2	70.449000	0	0	0	0	0	0	0	0	0	0	0	0	0	0	0	0	0	0	92506.5438077586	0	0	0	0	0	0	0	0	0	0	0	0	0	0	0	0	0
Cre05.g241650.t1.1	93.650000	0	0	0	0	0	0	0	0	0	1500.60628165147	0	0	0	0	0	0	0	0	0	0	0	0	0	0	0	0	0	0	0	0	0	0	0	0	0	0
Cre05.g241950.t1.2	28.549000	1022960.21784573	189272.181047622	5168.44206444409	18617.4414728931	4799.66035983805	0	0	2345.98805104655	5966.61977564959	2075.63753596081	0	0	4814.00932070818	5576.11347608131	32333.4388354769	84913.6637660154	58685.9089344341	291619.16175865	23948.0133849258	18731.4285452259	6909.89632481281	0	0	1943.14432717872	7785.5852452046	10282.4385390445	58626.9038616971	344831.00917235	624246.849069491	84092.9568452194	2638.59957084668	0	0	0	0	0
Cre05.g242350.t1.2	113.980000	0	0	0	0	0	0	0	0	0	0	0	0	0	0	0	0	0	0	4010.06520466702	0	0	0	0	0	0	0	0	0	0	0	0	0	0	0	0	0
Cre05.g242400.t1.2	14.860000	0	0	0	0	0	0	0	0	0	0	0	0	0	0	0	0	0	0	0	0	0	0	0	0	0	0	0	4105.94844786459	8358.87316781944	13817.9152154931	33313.7276575388	48671.1388617145	32613.7129309775	23728.0853865426	0	0
Cre05.g242550.t1.2	48.845000	0	0	0	0	0	0	0	0	0	0	0	0	0	0	0	0	0	0	0	0	0	0	0	0	0	0	0	0	0	0	0	0	0	0	0	0
Cre05.g243050.t1.2	19.919000	0	0	0	0	0	0	0	0	0	0	0	0	0	0	0	0	0	0	0	0	0	0	0	0	0	0	0	0	1815.61290860405	0	3449.24880878977	0	0	0	0	0
Cre05.g243800.t1.2	19.087000	0	0	0	0	0	0	0	0	0	0	0	0	0	0	0	0	0	0	0	0	0	0	0	0	0	0	2448.71051858408	10669.7263800999	10942.0884317562	25763.7603959679	89498.6261225537	154298.265207166	112491.830148645	60638.4404322755	0	0
Cre05.g244900.t1.1	42.587000	0	0	0	0	0	0	0	0	0	0	0	0	0	0	0	0	0	0	0	0	0	0	0	3176.08214250522	0	0	0	0	0	0	0	0	0	0	0	0
Cre05.g244901.t1.1	6.486300	20811.3573592039	46650.2151204734	0	10105.1551159576	0	0	0	0	0	0	0	0	0	0	0	0	0	0	0	0	0	0	0	0	0	0	0	0	0	0	0	0	0	0	0	0
Cre05.g244950.t1.2	24.632000	13789.753703505	0	0	0	0	0	0	0	0	0	0	0	0	0	0	0	0	0	0	0	0	0	0	2470.03280623221	0	0	0	2599.57576137746	6237.9090078016	0	0	0	0	0	0	0
Cre05.g245102.t1.1	19.021000	0	0	0	0	0	0	0	0	0	0	0	0	0	0	0	0	0	0	0	0	0	0	0	0	0	0	0	6417.7403772113	2410.49132374309	3570.47741277662	0	1899.15872750207	0	0	0	0
Cre05.g245450.t1.2	40.488000	0	0	0	0	0	0	0	0	0	0	0	0	0	0	0	0	0	0	0	0	0	0	0	0	0	0	1314.40504643493	23410.2626083912	3942.74578077166	0	0	0	0	0	0	0
Cre05.g245550.t1.1	237.850000	0	0	0	0	1245.87870059723	11972.5315656445	0	0	0	0	0	0	0	0	0	0	0	0	0	0	0	0	0	0	0	0	0	0	0	0	0	0	0	0	0	0
Cre05.g245900.t1.2	42.527000	0	0	0	0	0	0	0	0	0	0	0	0	3394.93732138415	0	7909.63000039027	10519.2634446206	11006.0552947006	5520.05865698119	0	0	0	0	0	0	0	0	0	0	0	0	0	0	0	0	0	0
Cre05.g246900.t1.2	17.294000	0	0	0	0	0	0	0	0	0	0	0	0	0	0	0	0	0	0	0	0	0	0	0	0	0	0	0	2382.86622150715	8380.86596765776	0	0	0	0	0	0	0
Cre05.g247450.t1.2	85.013000	0	0	0	0	0	0	0	0	0	0	4876.76926171022	134196.309745186	196245.507825627	0	0	0	0	0	0	0	0	0	0	0	0	0	0	0	0	0	0	0	0	0	0	0
Cre05.g247950.t1.2	21.741000	3573.02535909936	17190.5915321628	0	0	0	0	0	2156.23310122199	0	0	0	0	0	0	0	0	0	0	0	0	0	0	0	0	0	0	0	15168.3267665414	33387.48399846	42820.2494900922	7093.75076736368	0	0	0	0	0
Cre05.g248450.t1.2;Cre05.g248400.t1.2	27.672000	0	15781.1749083776	0	0	0	0	0	0	0	0	0	0	0	0	0	0	0	0	0	0	0	0	0	0	0	0	0	1374.95229720934	1565.64596410017	1685.39944126861	12099.2583695909	18319.7340604475	1461.44836974421	0	0	0
Cre05.g248500.t1.2	16.013000	0	0	0	0	0	0	0	0	0	0	0	0	0	0	0	0	0	0	0	0	0	0	0	7209.88347870507	4265.53034913047	17032.3506552773	21236.4620877862	5995.04949251377	0	0	2117.61159906688	0	0	0	0	0
Cre06.g250100.t1.2	71.954000	0	0	0	0	0	0	0	0	0	0	0	3169.24291816526	2068.12779943065	0	0	8223.69791027657	7762.51962586197	10283.2431536728	40897.2205286192	71811.8555696482	251723.686442179	178248.960640852	5028.57322156987	49101.6076878183	0	0	0	0	0	0	0	0	0	0	0	0
Cre06.g250200.t1.2	42.583000	139962.714580844	34243.057553146	0	2607.48780522174	3593.27482724318	0	0	0	0	0	0	0	0	0	0	0	0	0	0	0	0	0	0	6219.53697379031	8226.24585659931	7634.85410484926	2452.33128441112	2091.19341877328	0	0	0	0	0	0	0	0
Cre06.g250250.t1.2	41.963000	0	0	0	6234.82465172671	0	0	0	0	0	0	0	0	0	0	0	0	0	0	0	0	0	0	0	0	0	0	0	1853.698001007	0	0	0	0	0	0	0	0
Cre06.g250450.t1.2	47.910000	0	0	0	0	0	0	0	0	0	0	0	0	0	0	0	0	0	0	0	0	0	0	0	0	0	0	0	0	0	0	0	0	0	0	0	0
Cre06.g250902.t1.1	267.830000	43246.6952430548	15519.6751542024	0	4931.75126130603	2341.69677302931	2482.10202565568	3882.80199096843	10468.1704157279	2978.01284152227	51731.3564977544	0	0	0	0	0	0	0	0	0	0	0	0	0	0	0	0	0	0	0	0	0	0	0	0	0	0
Cre06.g251150.t1.2	16.113000	0	0	0	0	0	0	0	0	0	0	0	0	0	0	0	0	0	0	0	0	0	0	0	0	0	0	0	0	0	0	9254.40924904093	21949.8870581513	17452.091286338	4443.3501819696	0	0
Cre06.g251400.t1.2	67.589000	21476.5054518752	0	0	0	0	0	0	0	0	0	0	3563.63818843666	25311.835179778	64454.9958188528	63391.5634852071	1380.45049716892	0	0	0	0	0	0	0	0	0	0	0	0	0	0	0	0	0	0	0	0
Cre06.g251650.t1.1	86.937000	0	0	0	0	0	0	0	0	0	0	0	0	0	0	0	0	0	0	0	0	0	0	0	0	0	0	0	0	0	0	0	0	0	0	0	0
Cre06.g251850.t1.2	7.155200	0	0	0	0	0	0	0	0	0	0	0	0	0	0	0	0	0	0	0	0	0	0	0	0	0	0	0	0	0	5444.9612916796	3238.97618594531	5833.85836199142	0	0	0	0
Cre06.g251900.t1.2	43.414000	0	0	0	0	0	0	0	0	0	0	0	0	0	0	0	0	0	0	0	0	0	0	0	9492.1728716833	2889.23702754075	0	0	0	0	0	0	0	0	0	0	0
Cre06.g252200.t1.2	44.541000	163591.564163238	4463.19734279931	0	0	0	0	0	0	0	0	0	0	0	0	0	0	0	0	0	0	0	0	0	0	0	0	0	0	0	0	0	0	0	0	0	0
Cre06.g252650.t1.2	23.387000	0	0	0	0	0	0	0	0	0	0	0	0	0	0	0	0	0	0	0	0	0	0	0	0	0	0	0	0	0	0	8352.03394347948	8932.83160262447	0	0	0	0
Cre06.g253350.t1.2	16.810000	0	0	0	0	0	0	0	0	0	0	0	0	0	0	0	0	0	0	0	0	0	0	0	0	0	0	0	0	0	0	0	0	0	0	3457.29495507208	0
Cre06.g254400.t1.1	63.488000	153828.906674031	95112.1541788477	0	0	6265.26590516146	3321.98559509118	0	3727.10906040566	0	0	4209.87783734447	0	3007.11307057664	0	0	5242.60071267941	4229.85910061222	9346.13531665931	28330.4810600259	5334.19267785975	2807.97095008938	0	0	0	0	0	0	0	0	0	0	0	0	0	0	0
Cre06.g254500.t1.1	87.230000	0	0	0	0	0	0	0	0	0	0	0	0	5059.14857744266	1225.22692513929	0	0	0	0	0	0	0	0	0	0	0	0	0	0	0	0	0	0	0	0	0	0
Cre06.g255100.t1.1;Cre02.g114000.t1.1	94.084000	51141.3057703847	0	0	0	0	0	0	0	0	31628.0600113941	495213.48318879	140968.482866133	3524.21207165332	0	0	0	0	0	0	0	0	0	0	0	0	0	0	0	0	0	0	0	0	0	0	0
Cre06.g256250.t1.2	20.575000	0	0	0	0	0	0	0	0	0	0	0	0	0	0	0	0	0	0	0	0	0	0	0	0	0	0	1729.25093850721	21160.0236981042	57476.3049433263	66677.0732171518	335819.325336159	428390.238314176	129852.731777117	22203.3406660442	0	0
Cre06.g257450.t1.2	17.590000	0	0	0	0	0	0	0	7720.81376763198	43929.2766526711	0	0	40970.9768695404	0	0	0	0	0	0	0	0	0	0	0	0	0	0	0	0	0	0	0	0	0	0	0	0
Cre06.g257500.t1.2	28.002000	0	0	0	0	0	0	0	0	0	0	0	0	0	0	0	0	0	0	0	0	0	0	0	0	0	0	0	6566.72818587214	193362.305407798	2740.65152619402	27249.6154094351	16383.2948551707	0	0	0	0
Cre06.g257601.t1.2	25.961000	0	0	0	0	0	0	0	0	0	0	2275.31606620023	2988.60693412732	13320.6633752461	30305.8099723339	132265.23463743	0	0	0	0	0	0	0	0	0	0	0	0	0	0	0	0	0	0	0	0	0
Cre06.g257700.t1.1;Cre09.g400950.t1.2	332.910000	0	0	0	0	0	0	0	0	0	0	0	3212.96031296583	0	0	0	0	0	0	0	0	491163.589560025	94906.9774486488	0	0	619043.674473595	207577.163839885	0	0	0	0	0	0	0	0	0	0
Cre06.g257850.t1.2	39.594000	0	0	0	0	0	0	0	0	0	0	0	0	0	0	0	0	0	0	0	0	0	0	0	0	0	1625.18744658929	0	0	0	0	0	0	0	0	0	0
Cre06.g257950.t1.2	47.737000	0	6243.94361751333	0	0	1527.96317901134	0	0	0	0	0	0	0	0	0	4902.91923712774	14233.6327734126	20242.7630219204	56196.9676844384	112538.766001958	86235.9138050756	69369.850172966	97033.8421159403	0	4597.70208815198	1984.58198053263	4462.66093304716	20308.4732165593	19247.7229316743	0	0	0	0	0	0	0	0
Cre06.g258733.t2.1;Cre06.g258733.t1.1	73.874000	0	0	0	0	0	0	0	0	0	0	0	0	0	0	0	0	0	0	4173.67017907406	0	0	0	0	0	0	0	0	0	0	0	0	0	0	0	0	0
Cre06.g258800.t1.1	132.090000	12052.5907211535	3424.70806262871	0	18201.7239149736	0	0	0	0	0	0	0	0	0	0	0	0	0	0	0	0	0	0	0	0	0	0	0	0	0	0	0	0	0	0	0	0
Cre06.g259100.t1.1	138.440000	0	0	0	0	0	0	0	0	0	0	0	19765.3583425032	15381.5496430227	0	0	0	0	0	0	0	0	0	0	0	0	0	0	0	0	0	0	0	0	0	0	0
Cre06.g259150.t1.2	48.021000	151160.268157063	71109.1587943261	0	8722.29077490393	7595.42798806593	0	0	4081.81000901765	0	0	1479.28399400334	0	0	0	0	0	1951.05637102299	2417.73285539717	10690.1099506817	0	0	1150.39776471378	0	0	2190.16101804574	15632.3212021548	53335.2216566956	20807.3342860628	0	0	0	0	0	0	0	0
Cre06.g259401.t1.1	39.048000	0	0	0	0	0	0	0	0	0	0	0	0	0	0	0	0	0	0	0	0	0	0	0	0	0	0	0	2020.11912661285	4656.57305845091	0	0	0	0	0	0	0
Cre06.g259450.t1.2	23.788000	0	0	0	0	0	0	0	0	0	0	0	0	0	0	0	0	0	0	0	0	0	0	0	0	0	0	0	0	0	12941.5557829111	45930.0850282064	15801.2902740834	1637.12256357472	0	0	0
Cre06.g259850.t1.2	14.937000	0	0	0	0	0	0	0	0	0	0	0	0	0	0	0	0	0	0	0	0	0	0	0	0	0	0	0	0	0	1809.84650376839	3198.34314721962	3986.99958532439	0	0	0	0
Cre06.g259900.t1.2	38.760000	0	0	0	20069.7708768507	10163.4896765043	86081.6960013312	67563.4903325866	527907.65758259	6124190.1403449	643597.830878455	308341.735782058	216749.770601722	271168.53995777	2193.37947655867	0	0	0	0	0	0	0	0	0	0	0	0	0	0	0	0	0	0	0	0	0	0
Cre06.g260400.t1.2	13.411000	0	0	0	0	0	0	0	0	0	0	0	0	0	0	0	0	0	0	0	0	0	0	0	0	0	0	0	3011.94075834603	0	0	0	0	0	0	0	0
Cre06.g260450.t1.2	58.416000	0	0	0	0	0	0	0	0	0	0	0	0	0	0	0	0	0	0	24519.2897709701	0	1472.71297453945	0	0	0	0	0	0	0	0	0	0	0	0	0	0	0
Cre06.g261000.t1.2	15.139000	188628.489345037	86060.239611245	9156.64857171083	22561.3941756071	18267.4341096125	0	9958.44704874337	11750.4579282526	0	13650.2871679449	13488.0232179182	11382.0785309607	17791.3704545756	13236.3129417199	0	7657.11510956366	8920.89648563904	8293.6993829327	11211.7684346517	7657.11510956366	13328.7095215284	11658.3295533201	0	16104.3617840505	17984.4779653511	40372.8799958885	88385.5758868336	197827.916594482	180649.394281742	322449.312263714	362854.376844732	379402.61769869	111291.6133282	12008.4710190388	0	0
Cre06.g261300.t1.2	39.459000	0	0	0	0	0	0	0	0	0	0	0	0	0	0	0	0	0	0	0	0	0	1533.59548140896	0	0	1848.87031323761	1939.92586866579	0	0	0	0	0	0	0	0	0	0
Cre06.g261450.t1.2	19.515000	0	0	0	0	0	0	0	0	0	0	0	0	0	0	0	0	0	0	0	0	0	0	0	0	0	0	0	3955.88781969944	5097.09956740758	0	0	0	0	0	0	0
Cre06.g261500.t1.2	35.463000	0	0	0	0	0	0	0	0	0	0	0	0	0	0	0	0	0	0	0	0	0	0	0	0	0	0	0	0	0	0	0	0	0	0	0	0
Cre06.g261750.t1.2	71.132000	9855.32227389172	0	0	0	2688.08337048291	0	0	0	0	0	0	0	0	0	0	0	0	0	0	0	0	0	0	0	0	0	0	0	0	0	0	0	0	0	0	0
Cre06.g262050.t1.2	41.211000	17552.6681148669	3725.23162627312	0	0	0	0	0	0	0	0	0	0	0	0	0	0	0	0	0	0	0	0	0	0	0	0	0	0	0	0	0	0	0	0	0	0
Cre06.g262700.t1.1	14.041000	52674.0966371655	273931.050181364	8494.18252780035	28752.9037398474	28212.470914552	14779.4296962296	35688.6818352016	74168.0354059857	232238.602195176	15321.2035459053	0	0	0	0	0	0	0	0	0	0	0	0	0	0	0	0	0	0	0	0	0	0	0	0	0	0
Cre06.g262850.t1.2	28.040000	0	0	0	0	0	0	0	0	0	0	0	0	0	0	0	0	0	0	0	0	0	1194.12856975815	0	0	0	0	1644.63230010488	3134.24218183719	14234.973797793	2663.0062145697	0	0	0	0	0	0
Cre06.g263250.t1.1	322.930000	408864.923335762	2449246.92833624	200939.093156976	73497.5232157929	24357.0258209434	7769.09064532586	7803.68907433981	7759.56937222512	0	0	1520.72164735726	0	0	0	0	0	0	0	0	0	0	0	0	0	0	0	0	0	0	0	0	0	0	0	0	0
Cre06.g263300.t1.2	25.536000	128879.148076957	43736.1691418955	1181.45588936351	25381.568447558	11844.7319421937	8233.75559312946	4283.09776851353	6790.5451549585	5411.16747729388	7305.49851702656	5259.49761987227	5745.48485532401	7369.86768728507	2939.92774911932	10895.1525784427	6561.76639566472	6776.46439896445	10138.5466230292	17047.1019234616	10366.6548701327	16804.3765106118	16699.7766089417	0	114476.546231616	18970.1308849345	15344.0009603719	23183.629488106	45099.9909367477	24036.5209940313	12122.7262962477	0	0	0	0	0	0
Cre06.g263450.t1.2;Cre12.g498600.t1.2;Cre06.g263450.t2.1	50.824000	1158350.03928946	452555.497648724	2461.45025019774	107319.499113498	72472.9805891783	26057.4447352723	32855.0973194469	46671.6715105596	31456.4088907047	26990.7977040207	24138.4388469406	27169.153946612	44787.5322561178	13317.0426094191	57650.6381127764	31920.4033263181	38971.5095183855	42424.6472978784	126052.268683104	30551.2174339444	63368.7660707405	24456.2616250919	0	29157.8931027238	125750.538197517	527921.067826394	84438.9411353589	0	0	0	0	0	0	0	0	0
Cre06.g264200.t1.2	32.281000	162518.744658929	127811.69267017	0	30127.4537297426	23977.5159212943	7101.79691364599	11891.1313857551	21544.8976952748	11479.0345936626	14969.8551582443	12846.2089494657	18895.0335196329	18321.0750848279	15822.7466641695	31898.946936232	34926.9799871426	58673.8397150106	68719.453348479	167426.893891141	174561.143594792	474253.272123363	397090.729275976	4860.54286670756	34087.4987250212	13249.1867757716	18272.798207134	15209.8985223333	29900.8206094574	43091.1364149301	42431.3524197804	0	0	0	0	0	0
Cre06.g264350.t1.2	24.548000	0	0	0	0	0	0	0	0	0	0	0	0	0	0	0	0	0	0	0	0	0	0	0	0	0	0	0	0	0	8646.92520472626	21484.5515981575	0	0	0	0	0
Cre17.g714600.t1.2;Cre17.g714000.t1.2;Cre17.g713500.t1.2;Cre17.g711800.t1.2;Cre17.g710500.t1.2;Cre17.g709100.t1.2;Cre17.g708650.t1.2;Cre17.g708200.t1.2;Cre16.g650250.t1.2;Cre16.g649950.t1.2;Cre13.g570000.t2.1;Cre13.g570000.t1.2;Cre12.g506450.t1.2;Cre12.g506350.t1.2;Cre12.g505450.t1.2;Cre12.g504850.t1.2;Cre12.g504600.t1.2;Cre06.g276800.t1.2;Cre06.g276650.t1.2;Cre06.g275700.t1.2;Cre06.g274900.t1.2;…	11.457000	224621.583714586	14727.1297453945	0	0	0	0	0	0	0	0	0	0	0	0	0	0	0	0	0	0	0	0	0	0	0	0	0	0	0	0	0	8765.87406726647	0	0	0	0
Cre17.g714650.t1.2;Cre17.g713950.t1.2;Cre17.g713550.t1.2;Cre17.g711850.t1.2;Cre17.g710550.t1.2;Cre17.g709050.t1.2;Cre17.g708700.t1.2;Cre17.g708150.t1.2;Cre16.g650300.t1.2;Cre16.g649900.t1.1;Cre16.g648500.t1.2;Cre13.g569950.t1.2;Cre12.g506500.t1.2;Cre12.g506300.t1.2;Cre12.g505500.t1.2;Cre12.g504800.t1.2;Cre12.g504650.t1.2;Cre06.g276850.t1.2;Cre06.g276600.t1.2;Cre06.g275750.t1.2;Cre06.g274850.t1.2;…	15.310000	97649.3723065373	0	0	0	0	0	0	0	0	0	0	0	0	0	0	0	0	0	0	0	0	0	0	0	0	0	0	0	0	3050.29405562506	0	0	0	0	0	0
Cre17.g714500.t1.2;Cre17.g714100.t1.2;Cre17.g713400.t1.2;Cre17.g711700.t1.2;Cre17.g710400.t1.2;Cre17.g709200.t1.2;Cre17.g708550.t1.2;Cre13.g570100.t1.2;Cre06.g276950.t1.2;Cre06.g276500.t1.2;Cre06.g274200.t1.2;Cre12.g506250.t1.2;Cre12.g505550.t1.2;Cre12.g504750.t1.2;Cre12.g504500.t1.2;Cre06.g275850.t1.2;Cre06.g274800.t1.2;Cre06.g273900.t1.2;Cre06.g271350.t1.2;Cre06.g268300.t1.2;Cre13.g591150.t1.2;…	13.628000	10026.705189705	0	0	0	0	0	0	0	0	0	0	0	0	0	0	0	0	0	0	0	0	0	0	0	0	0	0	0	0	10740.1301600701	21818.4666688735	9259.5051416864	0	0	0	0
Cre12.g504550.t1.2;Cre17.g714550.t1.2;Cre17.g714050.t1.2;Cre17.g713450.t1.2;Cre17.g711750.t1.2;Cre17.g710450.t1.2;Cre17.g709150.t1.2;Cre17.g708600.t1.2;Cre12.g506200.t1.2;Cre12.g505600.t1.2;Cre12.g504700.t1.2;Cre06.g276900.t1.2;Cre06.g276550.t1.2;Cre06.g275800.t1.2;Cre06.g274750.t1.2;Cre06.g274250.t1.2;Cre06.g273850.t1.2;Cre06.g268250.t1.2;Cre06.g268100.t1.2;Cre06.g266750.t1.2;Cre06.g265400.t1.2;…	16.530000	50106.0349487271	0	0	0	0	0	0	0	0	0	0	0	0	0	0	0	0	0	2362.8849582394	0	0	0	0	0	3954.0103855669	4051.3687555829	9188.96725927812	25022.1739136147	51119.8493802986	30657.1583599949	7201.3009226706	0	0	0	0	0
Cre06.g267200.t1.2	13.447000	47305.976042482	184860.210836153	1936.57330771483	46959.9917523425	0	0	0	0	0	0	0	0	0	0	0	0	0	0	0	0	0	0	0	0	0	0	0	0	0	0	0	0	0	0	0	0
Cre06.g267300.t1.2	53.958000	0	0	0	0	0	0	0	0	0	0	0	0	0	0	0	0	0	0	0	0	0	0	0	0	0	0	0	15978.3054922943	0	0	0	0	0	0	0	0
Cre06.g267350.t1.2	52.441000	0	0	0	0	0	0	0	0	0	0	0	0	0	0	0	0	0	0	0	0	0	0	0	0	0	0	2434.76386502807	0	0	0	0	0	0	0	0	0
Cre06.g268200.t1.2	36.467000	0	0	0	0	0	0	0	0	3378.57682394345	3754.46595776553	0	0	0	0	0	0	0	0	0	0	0	0	0	0	0	0	0	0	0	0	0	0	0	0	0	0
Cre06.g268750.t1.2	69.884000	0	0	0	0	0	0	0	22443.3840301332	44479.0966486291	35919.3380286279	0	0	0	0	0	0	0	0	0	0	0	0	0	0	0	0	0	0	0	0	0	0	0	0	0	0
Cre06.g269601.t1.1;Cre06.g269650.t1.2	15.563000	0	0	0	0	0	0	0	0	0	0	0	0	0	0	0	0	0	0	4004.96931202156	5199.15152275492	0	0	0	0	0	0	0	0	0	0	0	0	0	0	0	0
Cre06.g269950.t1.2	90.230000	0	0	0	0	0	0	0	0	0	0	0	0	0	0	0	0	0	0	14815.6373545	0	0	0	0	0	0	0	0	0	0	0	0	0	0	0	0	0
Cre06.g270200.t1.1	55.942000	0	0	0	0	0	0	0	0	0	0	0	0	0	0	0	0	19401.9407354187	7232.41268829555	2223.01611536519	1513.61421814121	2843.77630104568	0	0	0	0	0	0	0	0	0	0	0	0	0	0	0
Cre06.g271700.t1.1	56.256000	0	0	0	0	0	0	0	0	0	0	0	0	0	0	4004.56700470744	16475.8255374173	4649.06332192075	0	0	0	0	0	0	0	0	0	0	0	0	0	0	0	0	0	0	0
Cre06.g272050.t1.2	66.649000	0	0	0	0	0	0	0	0	0	0	0	0	0	0	0	0	0	0	0	23749.5417766287	117916.273767305	114787.663887865	4005.10341445959	10474.0709230016	0	2915.78931027238	0	0	0	0	0	0	0	0	0	0
Cre06.g272450.t1.1	137.960000	0	0	0	19143.1230300043	0	37820.9106000147	42832.3187095156	4441.47274783706	0	0	4364.90025571705	1765.32449433959	10902.5282125348	6340.89968021521	0	0	0	0	0	0	0	0	0	0	0	0	0	0	0	0	0	0	0	0	0	0
Cre06.g272650.t1.2	25.921000	118145.588936351	108657.841445123	0	930925.714619871	638622.630427224	1916726.14688512	1667697.91944752	455009.57226483	197532.891230797	200778.17023133	74776.8604746807	237683.161179541	1333769.4384877	86309.6701459968	146895.810627437	77142.4274816809	60181.151118564	100397.131261947	257396.21957121	214805.285250163	993980.680985601	84472.4667448685	6111.04810141712	53425.0702901814	109493.299634103	59404.6980023207	18211.1110856363	6352.29838744849	15310.4753508622	26736.0030717474	86222.5035612717	45156.3139607239	0	0	0	0
Cre06.g272800.t1.2	23.895000	0	3910.15888832829	0	0	0	0	0	0	0	0	0	0	0	0	0	0	0	0	0	0	0	0	0	0	0	0	0	8330.04114364115	6845.52715455431	0	0	0	0	0	0	0
Cre06.g272850.t1.2	25.901000	0	0	0	0	0	0	0	0	0	0	0	0	0	0	0	0	41437.6533539146	2769.48355037231	0	0	0	0	0	0	0	0	0	0	0	0	0	0	0	0	0	0
Cre09.g414850.t1.1;Cre09.g414850.t2.1;Cre06.g272900.t1.2	53.207000	0	0	0	0	0	0	0	0	0	0	0	0	0	0	0	0	0	0	0	0	0	0	0	0	0	0	0	2790.40353070633	0	0	0	0	0	0	0	0
Cre06.g272950.t1.1	17.579000	0	11665.4369825362	0	2118.55031613315	0	0	0	0	0	0	0	0	0	0	0	0	0	0	0	0	0	0	0	0	0	0	0	0	0	0	2103.53084307283	0	0	0	0	0
Cre06.g273050.t1.2	52.281000	0	0	0	0	0	0	0	0	0	0	0	0	0	0	0	0	0	0	0	0	0	0	0	0	0	0	0	0	4267.40778326301	0	0	0	0	0	0	0
Cre06.g273700.t1.2	43.155000	0	0	0	0	0	0	0	0	0	0	0	0	0	0	0	0	0	0	0	0	0	0	0	0	3589.78816385418	70649.1874318539	201716.8872976	178262.370884656	53665.1136542704	67464.2545284381	0	0	0	0	0	0
Cre06.g273750.t1.1	48.146000	0	0	0	0	0	0	0	0	0	0	0	0	0	0	65904.6431740497	19464.9688812968	0	0	0	0	0	0	0	0	0	0	0	0	0	0	0	0	0	0	0	0
Cre06.g274650.t1.1	67.992000	0	0	0	0	0	0	0	0	0	0	0	0	0	0	0	0	0	120108.848629235	175660.783586708	0	0	0	0	0	0	0	0	0	0	0	0	0	0	0	0	0
Cre06.g274700.t1.1	44.123000	42085.3681296409	0	0	0	0	0	0	0	0	0	0	0	0	0	0	0	0	0	0	0	0	0	0	1894.86744948483	0	0	0	0	0	0	0	0	0	0	0	0
Cre06.g276001.t1.1	5.982800	0	0	0	1735.28554821895	0	0	0	0	2350.94984125397	2097.36213092306	2091.72982852544	2067.99369699261	0	2864.69628137969	8682.8646581206	0	3125.12321605057	1238.06052845958	0	0	0	0	0	0	0	0	0	0	0	0	3191.23571800358	7745.62271866911	6874.89558848475	3766.80338206508	0	0
Cre06.g278087.t1.1	153.740000	0	0	0	0	0	0	0	0	0	0	0	0	0	0	0	0	0	0	0	0	0	0	0	0	0	0	0	0	0	4462.66093304716	0	0	0	0	0	0
Cre06.g278097.t1.1	39.220000	0	0	0	0	0	0	0	0	0	0	0	0	0	0	0	3558.54229579119	0	0	0	0	0	0	0	0	0	0	0	0	0	0	0	0	0	0	0	0
Cre06.g278135.t1.1	25.873000	0	2927.3221199437	0	0	0	0	0	0	0	0	0	0	0	0	0	0	0	0	0	0	0	0	0	0	0	0	0	0	4187.21452531596	0	0	0	0	0	0	0
Cre06.g278148.t1.1	39.383000	0	0	0	0	0	0	0	0	0	0	0	0	0	0	0	0	0	0	0	0	0	0	0	0	0	0	0	0	4466.2816988742	0	0	0	0	0	0	0
Cre06.g278179.t1.1	141.300000	223441.482259846	132302.783320081	7547.95572500028	35696.7279814839	26662.2467308262	19283.9305899447	13160.8132691042	0	15199.1703272902	15711.4416405975	16124.4771497563	9459.85418411601	14985.9474508089	8293.56528049466	0	0	8643.97495108942	0	11157.8592545602	0	0	8393.8739041475	0	10110.3851110411	0	0	14209.4943345657	19215.5383465451	22615.0351508225	0	0	0	0	0	0	0
Cre06.g278183.t1.1	60.201000	0	0	0	0	0	0	0	0	0	0	0	0	0	0	0	0	0	0	0	0	0	0	0	6502.09081073756	0	0	0	0	0	0	0	0	0	0	0	0
Cre06.g278188.t1.1	10.276000	17779.3012351521	44326.2198692652	2844.04450592175	21028.6033088264	0	0	0	0	0	0	0	0	0	0	0	0	0	0	0	0	0	0	0	0	0	0	0	0	0	0	0	0	0	0	0	0
Cre06.g278195.t1.1	14.081000	0	0	0	0	0	0	0	0	0	0	0	0	0	0	0	0	0	0	0	0	0	0	0	0	0	0	8850.35860323076	69713.1524143447	0	4212.29168122917	0	0	0	0	0	0
Cre06.g278210.t1.1	64.560000	0	0	0	0	0	0	0	0	0	0	0	0	0	0	0	0	0	0	5684.20004114039	0	2323.86114877018	14669.4656970379	0	2550.76247393142	0	0	0	0	0	0	0	0	0	0	0	0
Cre06.g278213.t1.1	27.781000	421658.29592464	124740.746839087	0	1132106.19216532	649887.235222463	1892185.40072406	1760630.90900824	188776.002026879	144347.864304705	121296.996230257	39009.0582010363	273408.050673013	1369856.40456388	210500.596989126	102627.254806529	56842.0004114039	95525.1896880065	527223.735148593	265925.134630462	543758.565758748	175365.758223023	130631.866942121	4488.81090846467	51542.27206012	77138.4044085397	84032.610748102	20304.4501434182	7670.25714849144	12029.1227944968	47712.3064297388	198578.890247498	118888.516443084	0	0	0	0
Cre06.g278215.t1.1	43.310000	0	0	0	0	0	0	0	0	0	0	0	0	0	0	0	0	0	0	0	0	0	0	0	3691.30370944937	13779.0255084619	0	0	0	0	0	0	0	0	0	0	0
Cre06.g278222.t1.1	35.144000	0	0	0	0	0	0	0	0	0	0	0	0	0	0	0	0	0	0	0	0	0	0	0	0	0	0	29218.2391998412	12852.3776616155	0	0	0	0	0	0	0	0
Cre06.g278245.t1.1	59.800000	0	0	0	0	0	0	0	0	0	0	0	0	0	0	0	0	4318.76901703178	0	0	0	0	0	0	0	0	0	0	0	0	0	0	0	0	0	0	0
Cre06.g278255.t1.1	106.990000	0	0	0	33475.9916075654	948278.57010206	9350.15838980047	0	0	0	0	0	27681.4252599193	2353.76599245278	0	0	0	0	0	0	0	0	0	0	0	0	0	0	0	0	0	0	0	0	0	0	0
Cre06.g278264.t1.1	39.297000	0	0	0	0	0	0	0	0	0	0	0	0	0	0	0	0	0	0	0	0	0	0	0	0	0	0	0	0	0	0	0	0	0	0	0	0
Cre06.g278750.t1.2	31.386000	138340.075080577	100631.810528515	0	12768.8318427174	4533.86932764563	0	1812.79675740524	7030.85672392359	0	3790.94182091202	1808.37137694996	0	0	0	0	1586.56594443419	0	1217.87811153478	0	0	0	0	0	0	0	62801.5127578374	5766.6730405341	0	6604.1427660849	0	0	0	0	0	0	0
Cre06.g278800.t1.2	28.449000	0	0	0	0	0	0	0	0	0	0	0	0	0	0	0	0	0	0	0	0	0	0	0	3321.04687802491	18443.108303443	81886.9717394851	21418.8414035186	0	0	0	0	0	0	0	0	0
Cre06.g279400.t1.2	64.207000	0	0	0	0	0	0	0	0	0	0	0	0	0	0	0	0	0	0	0	0	0	0	0	0	9456.76982804112	6837.74921314807	0	3141.48371349128	0	0	0	0	0	0	0	0
Cre06.g279500.t1.1	32.512000	0	0	0	0	0	0	0	0	0	0	0	0	0	0	0	0	0	0	0	0	0	0	0	0	13348.2884774821	1261.75642926099	0	0	0	0	0	0	0	0	0	0
Cre06.g279850.t1.2	28.967000	0	0	0	0	0	0	0	0	0	0	0	0	0	0	0	0	0	0	0	0	0	0	0	0	0	0	6783.16952086638	1708.19685573516	0	0	0	0	0	0	0	0
Cre06.g280650.t1.2	29.367000	0	0	0	0	0	0	0	0	0	0	0	0	0	0	0	0	0	0	0	3708.20061664222	10338.6274605827	9765.2054355298	0	10281.3657195402	23859.5057758204	61976.7827639003	16084.2464183447	8093.48444294113	0	0	0	0	0	0	0	0
Cre06.g280900.t3.1;Cre06.g280900.t2.1;Cre06.g280900.t1.1	27.928000	17096.7198255358	0	0	0	0	0	0	0	0	0	0	0	0	0	0	0	0	0	0	0	0	0	0	0	0	0	0	0	0	0	0	0	0	0	0	0
Cre06.g282250.t1.1	48.214000	0	0	0	0	0	0	0	0	9547.55717859322	0	0	0	0	0	0	0	0	0	0	0	0	0	0	0	0	3982.03779511696	0	0	0	0	0	0	0	0	0	0
Cre06.g282500.t1.2	16.399000	0	0	0	0	0	0	0	0	0	0	0	0	0	0	0	0	0	0	0	0	0	0	0	0	0	0	0	0	0	8696.81131167661	0	0	0	0	0	0
Cre06.g282800.t1.2	45.748000	0	0	0	0	0	0	0	0	0	0	0	0	0	0	16615.2920729774	219619.562775748	870821.001890989	846387.537680363	89946.5282656025	0	0	0	0	0	0	0	0	0	0	0	0	0	0	0	0	0
Cre06.g283050.t1.2	23.900000	35838.8765658048	124323.688256787	9228.66158093753	1539898.29599677	150650.678892517	2592736.53703749	1934025.36139209	268030.542907667	243074.079188691	198257.044396205	32171.1748854502	342202.601386794	1284285.63885147	60406.4432144688	82167.2458349857	58063.6736219351	65491.6076648909	389299.377625936	238595.057758204	164637.563179939	878424.610127775	180931.009401623	26052.0806377508	127169.341991965	63069.7176339145	80989.8264290071	21182.8211125707	0	0	0	5272.90786367613	24296.6797238261	1852.22287418857	0	0	0
Cre06.g284100.t1.2	61.105000	10976.5527583321	0	0	0	0	0	0	0	0	0	0	0	0	0	0	0	0	0	0	0	0	0	0	0	0	0	0	0	0	0	0	0	0	0	0	0
Cre06.g284200.t1.2	27.075000	682795.973517125	273314.178966386	0	121315.770571582	89820.4719738462	0	30569.9917752698	22955.6553434405	39684.9344887507	12778.6213206943	0	22159.0868614914	28282.204182332	7054.99516277053	75879.1825153577	62946.3433909191	160560.849063566	274132.203838422	485155.800335898	218278.538395362	2464266.40139655	503380.321665338	164704.614398958	1247166.0840024	5085432.65529822	2232135.08115181	24310.0899676299	108668.569640166	55223.3839842785	149779.013045266	380649.770372449	234303.77974097	2008.04990718938	0	0	0
Cre06.g284250.t1.2	27.033000	1047192.5283993	393282.220035681	38373.4126447336	624515.053945568	142537.481391184	28569.1833997345	62218.1671523697	35542.5101777396	50240.1373867656	81895.0178857674	19112.2794692554	32640.5334185852	38537.0176191406	33193.035463304	96549.7323146211	119289.482732819	243020.438213476	380757.05232288	756646.18614496	637522.990435308	6865642.52026009	698485.958767637	259662.550774061	1814271.88422366	6898229.41270346	2836132.46207748	154392.136913793	155156.520810612	62236.9414936951	207885.599447374	532386.679013078	265831.262923835	2008.04990718938	0	0	0
Cre06.g284600.t1.2	12.421000	0	0	0	0	0	0	0	0	0	0	0	0	0	0	0	0	0	0	0	0	0	0	0	0	0	0	0	11103.0113574025	5000.94811933393	0	0	0	0	0	0	0
Cre06.g284900.t2.1;Cre06.g284900.t1.2	22.678000	0	0	0	0	0	0	0	0	0	0	0	0	0	0	0	0	0	0	0	0	0	0	0	0	0	0	15848.2261273969	67657.3620392136	10529.7234347876	0	0	0	0	0	0	0
Cre06.g285250.t1.2	26.960000	1214163.47400111	433727.51534811	38373.4126447336	718225.837646913	156148.878852098	44296.7173328967	71579.8583518415	40150.2699487445	59340.3288320622	106670.443313391	19112.2794692554	32640.5334185852	38537.0176191406	44433.501819696	106198.402731495	138648.510688066	278959.89160781	401060.161441917	880892.094987684	734398.591674363	9035151.76284789	1241909.26843129	295588.593924591	1978413.26838286	7332184.90219624	3066386.34818968	177417.525525013	167185.509502671	71028.697331503	229824.758310482	586483.602517833	276371.714553666	2008.04990718938	0	0	0
Cre06.g286000.t1.2	62.958000	0	3626.53223187674	0	0	0	0	0	0	0	0	0	0	0	0	0	0	0	0	0	0	0	0	0	1329.04903266874	0	0	0	0	0	0	0	0	0	0	0	0
Cre06.g286250.t1.2	32.083000	18905.761714676	2558.40631289962	0	0	0	0	0	0	0	0	0	0	0	0	0	0	0	0	0	0	0	0	0	0	0	52075.9997635135	31746.070156868	0	0	0	0	0	0	0	0	0
Cre06.g286350.t1.2;Cre06.g286300.t1.2	61.786000	0	0	0	0	0	0	0	0	0	0	0	0	0	0	0	0	0	0	7740.25862114757	0	0	0	0	0	0	0	0	0	0	0	0	0	0	0	0	0
Cre06.g288700.t1.2	118.870000	48404.2750100178	23119.2603178475	0	1566.4505787284	1814.13778178562	0	0	2065.31164823184	0	0	0	0	3927.86041014938	0	8768.15380871312	12473.5382741565	0	10972.663787629	56200.9907575796	123772.527236449	275580.510169238	2459.17050875109	0	0	0	0	0	0	0	0	0	0	0	0	0	0
Cre06.g289550.t1.2	15.480000	0	0	0	0	0	0	0	0	0	0	0	0	0	0	30865.0171389547	0	0	0	0	0	0	0	0	0	0	0	0	0	3203.57314230313	5813.6088938476	0	0	0	0	0	0
Cre06.g290950.t1.2	21.638000	0	8758.09612586023	0	0	0	0	0	0	0	0	0	0	0	0	0	0	0	0	0	0	0	0	0	0	0	0	0	0	0	0	0	0	0	0	0	0
Cre06.g291150.t1.1	84.644000	0	0	0	0	0	0	0	0	0	0	0	0	0	0	0	0	0	0	0	0	14264.4763341615	7980.30198523659	0	0	0	0	0	0	0	0	0	0	0	0	0	0
Cre06.g292400.t1.1	34.497000	0	0	0	0	0	0	0	0	0	0	0	0	0	0	0	0	0	0	0	0	0	0	0	0	0	6858.53509104404	0	0	0	0	0	0	0	0	0	0
Cre06.g292500.t3.1;Cre06.g292500.t2.1;Cre06.g292500.t1.2	26.251000	0	0	0	0	0	0	0	0	0	0	0	0	0	0	0	0	0	0	1824.06136220048	0	0	0	0	0	0	0	0	0	0	0	0	0	0	0	0	0
Cre06.g293150.t1.2	38.903000	0	0	0	0	0	0	0	0	0	0	0	0	0	0	0	0	0	0	0	0	0	0	0	0	0	0	0	2587.10423463987	17289.8273363114	0	0	0	0	0	0	0
Cre06.g293582.t1.1	52.454000	0	0	0	0	0	0	0	0	0	0	0	0	0	0	0	0	0	0	5192.71460572907	0	0	0	0	0	0	0	0	0	0	0	0	0	0	0	0	0
Cre06.g293700.t1.2	20.112000	0	0	0	0	0	0	0	0	0	0	0	0	0	0	0	0	0	0	0	0	0	0	0	0	2113.05211617357	0	0	0	0	0	0	0	0	0	0	0
Cre06.g293850.t1.2	31.168000	186442.619605008	474078.938953913	4011.27212660937	135939.641439687	5747.22818701851	0	0	0	0	0	0	0	0	0	0	0	0	0	0	0	0	0	0	0	0	0	0	0	0	2360.47111435471	0	0	0	0	0	0
Cre06.g293950.t1.2	53.445000	0	0	0	0	0	0	0	0	0	0	0	0	0	0	0	0	64166.6755770699	42609.7086623716	0	0	0	0	0	0	0	0	0	0	0	0	0	0	0	0	0	0
Cre06.g294450.t1.1	40.202000	0	0	0	0	0	0	0	0	0	0	0	0	0	0	0	0	0	0	0	0	0	0	0	0	0	3813.33692806445	5327.7557608339	3097.36401137659	0	0	0	0	0	0	0	0
Cre06.g294650.t1.2	46.060000	0	0	0	2896.34445675679	45620.3083963373	207121.215550554	268473.080953195	256216.11811647	42631.1650524578	5072.55882124652	1901.97487870088	0	0	0	0	0	0	0	0	0	0	0	0	0	0	0	0	0	0	0	0	0	0	0	0	0
Cre06.g294750.t1.2	41.448000	0	0	0	0	0	0	0	0	0	0	0	0	0	0	0	0	0	0	0	0	0	0	0	3867.24610815596	7532.26573974977	53995.0056518453	50729.6112856064	29593.7260263491	0	0	0	0	0	0	0	0
Cre06.g294950.t1.1	39.247000	0	0	0	0	0	0	0	0	0	0	0	0	0	0	0	0	0	0	0	0	204010.038988059	90358.2227503808	0	0	0	0	0	0	0	0	0	0	0	0	0	0
Cre06.g295400.t1.2	34.368000	10259.909329454	6392.52911886005	0	0	0	0	0	0	0	0	0	0	0	0	0	0	0	0	0	0	0	0	0	0	0	0	0	0	0	0	0	0	0	0	0	0
Cre06.g295450.t1.2	44.744000	0	0	0	0	0	0	0	0	0	0	0	0	0	0	0	0	0	0	36198.2710997481	18744.8387890297	5049.22499702781	0	0	0	0	0	0	0	0	0	0	0	0	0	0	0
Cre06.g296400.t1.2	45.379000	0	0	0	0	0	0	0	0	0	0	0	0	0	0	0	0	0	0	24232.3105535676	0	0	0	0	0	0	0	0	0	0	0	0	0	0	0	0	0
Cre06.g296500.t1.2	64.955000	13345.3382238452	0	0	0	0	0	0	0	0	0	0	0	0	0	0	0	0	0	0	0	0	0	0	0	0	0	0	0	0	0	0	0	0	0	0	0
Cre06.g298350.t1.2	47.242000	12671.4734727014	0	0	0	0	0	0	0	0	0	0	0	0	0	0	0	0	0	0	0	0	0	0	0	0	2633.23547332514	5413.44721874054	1957.89559536296	0	0	0	0	0	0	0	0
Cre06.g298650.t1.2;Cre03.g199647.t1.1	52.861000	73689.289702188	3774.1790161572	0	0	0	0	0	0	0	0	0	0	0	0	0	0	0	0	0	0	0	0	0	0	0	0	12981.3842070086	19313.4331263132	0	0	0	0	0	0	0	0
Cre06.g299350.t1.1	39.463000	0	0	0	0	0	0	0	0	0	0	0	0	0	0	0	2970.63720743015	7462.66657440775	0	0	0	0	0	0	0	0	0	0	0	0	0	0	0	0	0	0	0
Cre06.g299700.t1.2	23.822000	0	0	0	0	0	0	0	0	0	0	0	0	0	0	0	0	0	0	0	0	0	0	0	0	0	0	0	0	0	0	0	0	1410.35534085152	0	0	0
Cre06.g300550.t1.2	105.680000	178476.934785518	2241.11994450039	0	0	0	0	0	0	0	0	0	0	0	0	0	0	0	0	0	0	0	0	0	0	0	0	0	0	0	0	0	0	0	0	0	0
Cre06.g300700.t1.1	28.868000	0	0	0	0	0	0	0	0	0	0	0	0	0	0	0	0	0	0	0	0	0	0	0	0	0	0	0	1960.44354168569	3376.69938981091	15448.600862042	16668.9330481928	0	0	0	0	0
Cre06.g302700.t1.1	57.373000	0	0	0	0	0	0	0	0	0	0	0	0	0	0	0	0	0	0	0	0	0	0	0	13200.1052834494	40350.0825814219	6345.7273679846	0	0	0	0	0	0	0	0	0	0
Cre06.g303700.t1.2	12.779000	0	0	0	0	0	0	0	0	0	0	0	0	0	0	0	0	0	0	0	0	0	0	0	15809.3364203657	3134.10807939916	12145.5237107142	5958.17132205316	0	0	0	0	0	0	0	0	0
Cre06.g304350.t1.2	17.255000	173662.657259934	148049.091594569	0	23933.2621167416	21302.172282425	4858.53133013698	10735.5706771768	30596.8122628775	14890.7347198016	19345.6177114425	22027.6664722137	6205.45621779626	23171.5602686826	21420.182427899	101783.750471266	180635.984037939	25632.3400066901	0	0	0	0	0	0	0	0	0	0	0	0	0	0	0	0	0	0	0
Cre06.g304500.t1.2	40.406000	0	0	0	0	0	0	0	0	0	0	0	0	0	0	0	0	0	0	0	0	0	0	0	0	0	0	0	8240.99712478355	5170.45360101467	0	0	0	0	0	0	0
Cre06.g305650.t1.2	78.753000	0	0	0	0	0	0	0	0	0	0	0	0	0	0	0	6288.19742206606	0	0	0	0	0	0	0	0	0	0	0	0	0	0	0	0	0	0	0	0
Cre06.g306300.t1.2	45.465000	0	0	0	0	0	0	0	0	0	0	0	0	0	0	0	0	0	0	0	0	0	0	0	0	0	0	15457.9880327047	118382.950251679	47429.3502854774	0	0	0	0	0	0	0
Cre06.g307200.t1.2	10.677000	0	0	0	0	0	0	0	0	0	0	0	0	0	0	0	0	0	0	0	0	0	0	0	0	0	0	0	0	0	1914.31230300043	0	0	0	0	0	0
Cre06.g308250.t1.2	29.483000	0	0	0	0	0	0	0	0	0	0	0	0	0	0	0	0	0	0	0	0	0	0	0	0	0	0	3152.88242072455	24845.1586954038	4832.11314984339	0	0	0	0	0	0	0
Cre06.g308500.t1.2	49.527000	0	0	0	0	0	0	0	0	0	0	0	0	0	0	0	0	0	0	6773.38004288956	0	0	0	0	0	0	0	0	0	0	0	0	0	0	0	0	0
Cre06.g308900.t1.2	56.182000	51031.3417711931	0	0	0	0	0	0	0	0	0	0	0	0	0	0	0	0	0	0	0	0	0	0	0	0	0	0	0	0	0	0	0	0	0	0	0
Cre06.g308950.t1.2	22.369000	44817.0347924863	6039.30329706649	0	1796.83856727865	0	0	0	0	0	0	0	0	0	0	0	0	0	0	0	0	0	0	0	0	0	0	0	1786.11037223556	2120.29364782765	0	0	0	0	0	0	0
Cre06.g309100.t1.2	60.466000	20525.7191661818	48558.4928137621	4465.47708424597	1062748.41121177	2612986.00518132	10870.7459347197	3006.30845594841	8241.26532965962	40946.8384306935	74814.4091573315	138112.100935912	0	0	0	0	0	0	0	0	0	2412.77106518975	0	0	7769.09064532586	0	0	0	0	0	0	0	0	0	0	0	0
Cre06.g309500.t1.1	121.280000	0	0	0	0	0	0	0	0	0	0	0	0	0	0	0	0	0	0	0	0	0	0	0	0	0	0	0	0	0	0	0	0	0	0	0	0
Cre06.g310350.t1.2	31.043000	0	0	0	0	0	0	0	0	0	0	0	0	0	0	0	0	0	0	0	0	0	0	0	0	3167.36548403272	0	0	0	0	0	0	0	0	0	0	0
Cre06.g311900.t1.2	23.142000	0	0	0	0	0	0	0	0	0	0	0	0	0	0	0	0	0	0	0	0	0	0	0	0	0	0	0	3668.77449985889	9479.56724250768	23172.9012930629	50875.7829430684	9754.7454453628	0	0	0	0
Cre07.g314150.t1.2	63.411000	0	0	0	0	0	0	0	0	0	0	0	0	0	0	0	0	0	0	11785.5927670187	25653.7963967763	22016.9382771706	0	0	13761.5921915169	35341.3565206818	19408.6458573206	0	0	0	0	0	0	0	0	0	0
Cre07.g315150.t1.2	18.170000	0	0	0	0	0	0	0	0	0	0	0	0	0	0	0	0	0	0	0	0	0	0	0	0	0	0	0	0	8475.54228891299	3235.89182987042	0	0	0	0	0	0
Cre07.g316000.t1.2	13.697000	0	0	0	0	0	0	0	0	0	0	0	0	0	0	0	0	0	0	0	0	0	0	0	0	0	0	0	6313.67688529338	0	0	0	0	0	0	0	0
Cre07.g318450.t1.2	9.458700	53288.2858033821	5919.28161502198	1504.09294504047	2593.94345897984	0	0	0	0	0	0	0	0	0	0	1395.87227754336	0	0	1519.51472541491	1867.10824481085	0	0	0	0	0	0	0	0	0	1428.19096511065	1847.52928885722	6562.30280541687	3484.65185243195	0	0	0	0
Cre07.g318750.t1.2	39.391000	0	0	0	0	0	0	0	0	0	0	0	0	0	0	0	0	0	0	0	0	0	0	0	0	0	23769.6571423345	7661.4063875809	0	3980.83087317461	0	0	0	0	0	0	0
Cre07.g319950.t1.2	26.478000	0	0	0	0	0	0	0	0	0	3608.02609542742	0	0	0	0	0	0	0	0	0	0	0	0	0	0	0	0	0	0	0	0	0	0	0	0	0	0
Cre07.g321400.t1.1	199.240000	60894.5760889291	294998.543197221	97145.1471395123	620787.006168096	2096.69161873287	0	0	0	0	0	0	0	0	0	0	0	0	0	0	0	0	0	0	0	0	0	0	0	0	0	0	0	0	0	0	0
Cre07.g323600.t1.1	21.030000	0	0	0	0	0	0	0	0	0	0	0	0	0	0	0	0	0	0	0	0	0	0	0	2122.97569658842	0	9384.62271637638	3193.64956188828	3165.35394746214	2918.47135903315	3070.81172864496	12831.0553739673	8431.69079167438	1543.65316426185	0	0	0
Cre07.g325400.t1.2	42.811000	0	0	0	0	0	0	0	0	0	0	0	0	0	0	0	0	0	0	0	0	0	5535.48043735563	0	0	0	0	0	0	0	0	0	0	0	0	0	0
Cre07.g325500.t1.1	154.270000	5316.49115603866	1036.29000018677	0	0	0	0	0	0	0	0	0	0	0	0	0	1580.79953959853	0	0	0	0	0	0	0	0	0	0	0	0	0	0	0	0	0	0	0	0
Cre07.g325600.t1.1	17.246000	0	3155.96677679944	0	0	0	0	0	0	0	0	0	0	0	0	0	0	0	0	0	0	0	0	0	0	0	0	0	0	0	0	3376.83349224895	3735.55751400209	0	0	0	0
Cre07.g325734.t1.1	18.054000	0	0	0	0	0	0	0	0	0	0	0	0	0	0	0	0	0	0	0	54350.3771126475	64691.0161098007	0	0	0	0	0	0	0	0	0	0	0	0	0	0	0
Cre07.g325736.t1.1	56.209000	47450.8066755636	47264.40428669	10139.0830327813	17375.6528966561	11082.8959916967	10333.5315679372	20776.4907253139	30465.3918735998	46567.0716088895	127114.359992369	160185.362237058	23317.7319261446	2168.70462795957	2667.16339014889	6662.07501931756	5128.07723059448	0	0	3317.29200975983	0	4358.4633386912	14154.5123349699	0	15820.0646154088	0	0	0	0	0	0	0	0	0	0	0	0
Cre07.g325741.t1.1	70.110000	0	0	0	0	0	0	0	0	0	0	0	0	0	0	4117.88356485002	0	0	0	0	0	0	0	0	0	0	0	0	0	0	0	0	0	0	0	0	0
Cre07.g326600.t1.2	81.006000	0	0	0	0	0	0	0	0	0	0	0	0	0	0	0	0	0	0	0	0	0	0	0	0	0	0	0	0	0	0	0	0	0	0	0	0
Cre07.g327400.t1.1	32.141000	110913.444452931	324219.464445823	0	71601.3147419276	0	0	0	0	0	0	0	0	0	0	0	0	0	0	0	0	0	0	0	0	0	0	0	0	0	0	0	0	0	0	0	0
Cre07.g328075.t3.1;Cre07.g328075.t2.1;Cre07.g328075.t1.1	23.686000	0	0	0	0	0	0	0	0	0	0	0	0	0	0	0	0	0	0	0	0	0	0	0	0	0	0	0	0	0	0	0	0	0	0	0	0
Cre07.g328150.t2.1;Cre07.g328150.t1.1	48.524000	0	0	0	0	0	0	0	0	0	0	0	0	0	0	0	0	0	0	0	0	0	0	0	0	0	0	3599.04123207884	1609.49746133878	0	0	0	0	0	0	0	0
Cre07.g328200.t1.2	33.102000	0	0	0	0	0	0	0	0	0	0	0	0	0	0	0	0	0	0	0	0	0	0	0	0	0	0	0	46376.6461468748	16495.9409031231	12698.8303700613	19633.9379532254	0	0	0	0	0
Cre07.g330200.t1.2	29.545000	0	0	0	0	0	0	0	0	0	0	0	0	0	0	0	0	0	0	0	0	0	0	0	0	0	0	0	2378.30673861384	0	0	0	0	0	0	0	0
Cre07.g330250.t1.2	14.151000	67489.7339916654	42771.9726123983	16587.1305609893	644147.650874413	236865.136307506	255854.041533766	59348.3749783445	60116.7819483055	29680.8926110742	19509.2226858495	113623.65472569	46150.0130265896	53887.7237014144	8299.19758289228	12470.0516107675	2777.52969665463	6074.70634070867	11816.3022253296	13655.6512654664	7046.41260673607	12414.5332014196	16990.7788994854	0	21387.9978427697	17181.2043615001	24233.6515779479	21239.1441365469	71205.7125497139	133289.777264045	312981.680138192	932642.225826764	2557869.90314747	860495.11416202	214054.311597147	5717.59154821199	0
Cre07.g330750.t1.1	95.319000	0	18368.0109381414	0	1758.88757731374	0	0	0	0	0	0	0	0	0	0	0	0	0	0	0	0	0	0	0	0	0	0	0	0	0	0	0	0	0	0	0	0
Cre07.g331550.t1.2	44.129000	0	0	0	0	0	0	0	0	0	0	0	0	0	0	0	0	0	0	0	9062.37455776972	16874.1097783918	4488.67680602664	0	10099.5228135599	0	0	0	0	0	0	0	0	0	0	0	0
Cre07.g332450.t1.2	38.224000	0	0	0	0	0	0	0	0	0	0	0	0	0	0	0	0	0	0	0	0	0	0	0	0	0	0	0	0	2383.67083613538	0	0	0	0	0	0	0
Cre07.g333900.t1.1	12.518000	0	21908.3153023593	0	18262.0700120909	0	0	0	0	0	0	10925.5938318775	0	0	0	0	0	0	0	0	0	0	0	0	0	0	0	0	0	0	0	0	3588.98354922595	0	0	0	0
Cre07.g333950.t1.2	68.868000	12063.3189161966	0	0	0	0	0	0	0	0	0	0	0	0	0	0	0	0	0	1431.00711630946	0	0	0	0	0	0	0	0	0	0	0	0	0	0	0	0	0
Cre07.g334900.t1.1	129.000000	0	0	0	0	9107.56707938871	16139.2284179405	27828.9379417617	0	0	4724.02658478431	2214.16535445464	0	0	0	0	0	0	0	0	0	0	0	0	0	0	0	0	0	0	0	0	0	0	0	0	0
Cre07.g336950.t1.1	98.295000	0	0	0	0	0	0	0	0	0	0	0	0	0	0	0	0	0	0	0	0	27096.7386300712	51810.4769361971	0	0	0	0	0	0	0	0	0	0	0	0	0	0
Cre07.g337650.t1.2	43.710000	464115.127807648	0	0	0	0	0	0	0	0	0	5173.53795708956	1295.75139730377	3245.94951272331	2835.73015476336	3627.47094894301	6550.09948355536	17694.8166991878	32155.0825928856	110327.416798703	9723.0972699857	0	0	0	0	0	0	0	7293.16109272701	0	0	0	0	0	0	0	0
Cre07.g338050.t1.2	39.728000	1398688.42874217	4870064.1398083	6197.81237882807	68256.799937246	6649.20118526586	0	0	0	0	0	0	0	0	0	0	0	0	0	0	0	0	0	0	0	0	0	0	0	0	0	0	0	0	0	0	0
Cre07.g338451.t1.1	42.320000	3688.6216606886	0	0	0	138661.92093187	0	0	0	0	0	0	0	0	0	0	0	0	185812.338146227	117885.430206556	0	0	0	0	0	0	0	91142.7220129064	110170.516946198	0	0	0	0	0	0	0	0
Cre07.g339150.t1.1	61.737000	0	0	0	4020.65929727207	34779.4673053002	0	0	0	0	0	0	0	0	0	0	0	0	0	0	0	0	1867.10824481085	0	0	0	0	0	0	0	0	0	0	0	0	0	0
Cre07.g339700.t1.2	31.061000	0	0	0	0	0	0	0	0	0	0	0	0	0	0	0	0	0	0	0	0	0	0	0	0	0	0	0	0	1399.22483849432	3015.82972904915	2424.03566998499	0	0	0	0	0
Cre07.g339750.t2.1;Cre07.g339750.t1.2	54.433000	0	0	0	0	0	0	0	0	0	0	0	0	0	0	0	0	0	0	0	0	0	0	0	0	0	21949.8870581513	16534.8306101543	0	0	0	0	0	0	0	0	0
Cre07.g340200.t1.1	36.072000	130142.39304328	48738.1900807338	0	9635.26017307044	9945.84141956775	4908.6856419634	4406.33790907096	6605.34968802725	9019.46177759738	6178.50162775051	2832.3775938124	4336.73874372895	7277.06880016239	4843.10954976255	4191.77400820927	5171.52642051898	5473.25690610573	9723.63367973785	12509.7459324269	4273.84470028887	9572.09792475428	14625.2118924852	0	24053.9543109763	14263.1353097811	20368.8193136767	24185.3747002541	120955.035013258	260789.011253585	154499.418864223	12420.2996062552	0	0	0	0	0
Cre07.g340350.t1.1	63.161000	2362348.54848725	9961263.19994218	16487.8947568408	126968.188334907	23863.5288489615	5814.41350847583	1646.37563179939	1742.39297743499	0	0	0	0	0	0	0	0	0	0	0	0	1413.43969692641	1955.74995635434	0	0	0	0	0	0	0	0	0	0	0	0	0	0
Cre07.g341350.t1.2	176.950000	0	0	0	0	0	0	0	0	0	0	0	0	0	0	0	0	0	0	0	0	0	0	0	0	0	0	0	0	0	0	0	0	0	0	0	0
Cre07.g343700.t1.2;Cre07.g343433.t1.1	47.558000	2592736.53703749	756512.083706921	0	0	0	0	0	0	0	0	0	0	0	0	0	0	0	0	0	0	0	0	0	0	0	0	0	0	0	0	0	0	0	0	0	0
Cre07.g344350.t1.2	31.033000	0	0	0	0	0	0	0	0	0	0	0	0	0	0	0	0	0	0	0	0	0	0	0	0	0	0	0	17488.2989446084	0	0	0	0	0	0	0	0
Cre07.g344400.t1.2	54.304000	0	0	0	0	0	0	0	0	0	0	0	0	0	0	0	0	0	0	0	0	0	0	0	1842.03108889764	8617.69087323386	57251.0128474215	31154.678405118	0	0	0	0	0	0	0	0	0
Cre07.g344550.t1.2	54.374000	0	0	0	0	0	0	0	0	0	0	0	0	0	0	0	0	0	0	0	0	0	0	0	1842.03108889764	4748.43322850733	27883.9199413575	22903.3553926054	0	0	0	0	0	0	0	0	0
Cre07.g344950.t1.2	22.844000	255371.272756827	115777.33988059	2678.02568763002	1017113.35154725	592652.314667606	2199011.77895629	132043.965614667	218761.307172301	31322.3064526662	40877.1051629135	239574.005555885	64837.1877672627	8829.9750326489	0	20339.3167773082	17975.0907946884	96235.9326096109	73936.038188179	511828.775261767	306544.763112341	972725.444556489	194180.330279833	26466.4571712899	320075.699110432	71164.1407939219	120719.014722311	19888.7325854986	50134.1964607152	42598.9804673286	83453.2882157755	462291.334650323	757839.697843503	68722.1353972398	0	0	0
Cre07.g346050.t2.1;Cre07.g346050.t1.2	47.211000	16139.2284179405	2866.57371551223	0	0	0	0	0	0	0	0	0	0	0	0	0	0	1753.12117247808	12143.7803790197	35420.4769591245	10311.2705632228	79872.7531201459	52089.4100073174	0	93527.063361232	86839.3747762491	120245.633116034	114601.261498991	443892.480151433	149698.551582443	0	0	0	0	0	0	0
Cre07.g349200.t1.2	16.320000	226820.863698418	60677.3301393067	7425.92250638519	17811.4858202814	10135.7304718303	7258.83086858914	3707.66420689007	4385.9543384891	0	4336.87284616699	4195.12656916023	5396.68441398572	3744.54237735067	3512.94746685808	8709.95335060439	5285.78169772783	2740.24921887991	6585.50252719754	24060.6594328782	11932.0326293568	26622.0159994147	45822.8030777755	0	37367.6443594444	188320.053737548	86235.9138050756	2173.80052060504	0	0	0	3282.82768318392	0	0	0	0	0
Cre07.g349350.t1.2	11.339000	149913.115483305	99664.9319502568	0	0	8266.07428069676	0	0	8090.13188199017	4520.1908789657	4878.91490071884	0	4763.9891113198	6140.14833047149	0	60881.1658451253	38309.0434744751	2409.41850423878	0	0	0	0	0	0	0	0	0	0	0	0	0	0	0	0	0	0	0
Cre07.g349700.t1.2	28.884000	0	0	0	0	0	0	0	0	0	0	0	0	0	0	0	0	0	0	0	0	0	0	0	0	0	0	0	0	0	0	2181.98076932539	0	0	0	0	0
Cre07.g350750.t1.2	45.737000	0	0	0	0	0	0	0	0	0	0	0	0	0	0	0	0	0	0	0	0	0	0	0	0	3105.27605522086	13273.7275219326	3622.77736361166	0	0	0	0	0	0	0	0	0
Cre07.g352350.t1.2	114.690000	65370.9154706562	76620.7689977109	0	0	0	0	0	0	0	0	0	0	0	0	0	0	0	0	0	0	0	0	0	0	0	0	0	0	0	0	0	0	0	0	0	0
Cre07.g353230.t1.2	51.354000	0	0	0	0	0	0	0	0	0	0	0	0	0	0	0	0	0	0	0	0	0	0	0	0	0	0	0	5856.65577645797	0	0	0	0	0	0	0	0
Cre07.g353450.t1.2	73.223000	995764.243411514	762157.796348344	6131.43167199898	91177.5886467964	52623.1377107108	30506.9636293917	21375.9286233463	24878.6843049134	24228.2874804264	4611.91694658407	10497.2706447823	12881.2096857938	8121.37775005315	2591.66371753319	4046.80927268959	2488.67304511957	7702.4417336207	11996.8041069295	9971.05267791899	0	0	2898.62419820345	0	32132.285178419	62373.7259804944	11859.0809030639	0	0	0	0	0	0	0	0	0	0
Cre07.g356350.t1.1	78.817000	0	0	0	0	0	0	0	0	0	0	0	0	4070.54540422241	1274.26818672999	12391.0652747628	30858.3120170527	158267.697373107	300027.384623667	45053.0550834342	12799.4071985902	19824.3634152401	4500.20961569795	0	0	0	0	0	0	0	0	0	0	0	0	0	0
Cre07.g356400.t1.2	21.302000	0	0	0	0	0	0	0	0	0	0	0	0	0	0	0	0	0	0	0	0	0	0	0	0	0	0	0	0	0	0	0	0	0	7941.00997089129	0	0
Cre07.g356850.t1.1	41.216000	0	0	0	0	0	0	0	0	0	0	0	0	0	0	0	0	0	0	0	0	0	0	0	0	0	1790.66985512887	1779.94166008579	0	0	0	0	0	0	0	0	0
Cre07.g357850.t1.2	14.461000	0	0	0	0	0	0	0	0	0	0	0	0	0	0	0	0	0	0	0	0	0	0	0	0	0	0	0	0	0	3058.07199703129	7911.10512720869	4577.45262000816	0	0	0	0
Cre08.g358522.t1.1	69.023000	0	0	0	0	0	0	0	0	0	0	0	0	0	0	0	0	0	0	0	0	0	0	0	0	0	0	0	0	0	0	0	0	0	1557.0634080657	0	0
Cre08.g358526.t1.1	62.309000	199772.401946041	131991.665663832	0	18219.1572319186	6792.69079396711	16359.1564163238	0	15999.7618823804	15466.034178987	13365.319487113	9359.6796629012	18239.2725976244	0	8268.21991970537	28032.7736475803	19828.3864883813	22569.4403218894	35409.7487640814	24068.7055791605	45922.038881924	104279.396843164	74980.6961804993	6518.04900086415	968742.602146744	162558.975390341	0	0	0	0	0	0	0	0	0	0	0
Cre08.g358538.t1.1	63.871000	0	0	0	0	0	0	0	0	0	0	0	0	0	0	0	0	0	0	0	0	0	0	0	8419.62157225091	14538.0453077601	0	0	0	0	0	0	0	0	0	0	0
Cre08.g358540.t1.1	27.168000	7334.73284851897	8213.90843229976	0	0	0	0	0	0	0	0	0	0	0	0	0	0	0	0	0	0	0	0	0	0	0	0	0	3061.42455798226	25101.2943520574	56159.4190017876	11402.3279991045	0	0	0	0	0
Cre08.g358562.t1.1	22.774000	0	0	0	0	0	0	0	0	0	0	0	0	0	0	0	0	0	0	0	0	0	0	0	0	0	0	20630.3190678519	35275.6463260429	0	0	0	0	0	0	0	0
Cre08.g358580.t1.1	128.180000	0	0	0	0	0	0	0	0	0	0	0	0	0	0	0	0	0	0	97315.4572358213	8367.85803116802	0	0	0	0	0	0	0	0	0	0	0	0	0	0	0	0
Cre08.g358950.t2.1;Cre08.g358950.t1.1	75.927000	103061.746705774	2702.83463866715	0	0	0	0	0	0	0	0	0	0	0	0	0	0	0	0	0	0	0	0	0	0	0	0	0	0	0	0	0	0	0	0	0	0
Cre08.g359350.t1.2	56.195000	0	0	0	0	0	0	0	0	0	0	0	0	0	0	0	0	0	0	0	0	0	0	0	0	0	0	4048.41850194605	0	0	0	0	0	0	0	0	0
Cre08.g359750.t2.1;Cre08.g359750.t1.2	22.130000	0	0	0	0	0	0	0	0	0	0	0	0	0	0	0	0	0	0	0	0	0	0	0	0	0	0	1194.83931267975	0	8200.4981884959	0	0	0	0	0	0	0
Cre08.g360600.t1.1	164.880000	0	1281.26833399561	0	0	1442.40582354274	3446.16445271488	5064.78087984028	0	0	0	0	0	0	0	0	0	0	0	0	0	0	0	0	0	0	0	0	0	0	0	0	0	0	0	0	0
Cre08.g360900.t1.2	16.629000	0	0	0	0	0	0	0	0	0	0	0	0	0	0	0	0	0	0	0	0	0	0	0	0	0	0	0	0	0	9774.19029887839	0	0	0	0	0	0
Cre08.g360950.t1.1	24.383000	0	0	0	0	0	0	0	0	0	0	0	0	0	2100.71469187402	0	0	0	0	0	0	0	0	0	0	0	0	0	0	2139.33619402913	0	7706.46480676185	0	0	0	0	0
Cre08.g361850.t1.2	25.706000	0	0	0	0	2859.33218385815	0	0	0	0	0	1300.57908507316	0	0	0	0	0	0	4462.124523295	8245.28840280078	3456.62444288189	10114.1399793061	7686.48354349411	0	81558.4207662906	2939.39133936717	0	0	0	0	0	0	0	0	0	0	0
Cre08.g362450.t1.2	77.555000	0	0	0	0	0	0	0	0	0	0	0	0	0	0	0	0	0	0	6666.50039977283	0	0	0	0	11510.5486666016	0	0	0	0	0	0	0	0	0	0	0	0
Cre08.g362900.t1.1	29.345000	0	0	0	0	0	0	0	0	0	0	0	0	0	0	0	0	0	0	0	0	0	0	0	0	0	0	0	0	0	0	11949.1977414258	26011.8499063392	0	0	0	0
Cre08.g364800.t1.2	150.650000	0	0	0	0	0	0	0	0	0	0	0	0	0	0	0	0	30485.5072393055	17480.2527983261	7394.6766383222	0	0	0	0	0	0	0	0	0	0	0	0	0	0	0	0	0
Cre08.g365450.t1.2	50.622000	6690.10242886762	0	0	0	0	0	0	0	0	0	0	0	0	0	0	0	0	0	0	0	0	0	0	0	0	0	0	0	0	0	0	0	0	0	0	0
Cre08.g365692.t1.1	54.097000	10271.1739342493	0	0	0	0	0	0	0	0	0	0	0	3632.56684158848	2520.85763024883	0	0	0	0	0	0	0	0	0	0	0	7947.58099035518	0	0	0	0	0	0	0	0	0	0
Cre08.g365900.t1.2	27.556000	0	0	0	0	0	0	0	0	0	0	0	0	0	0	0	0	0	0	0	0	0	0	0	0	0	0	0	0	2790.13532583025	20313.8373140809	0	0	0	0	0	0
Cre08.g367600.t1.2	34.765000	0	0	0	0	0	0	0	0	0	0	0	0	0	0	0	0	0	0	0	0	0	0	0	0	1734.61503602876	0	0	0	0	0	0	0	0	0	0	0
Cre08.g368450.t2.1;Cre08.g368450.t1.2	30.784000	33602.0478993217	4908.81974440144	0	0	0	0	0	0	0	1506.64089136321	2051.63319955191	3743.73776272244	0	0	0	0	0	0	0	0	0	0	0	0	0	0	0	0	0	0	0	0	0	0	0	0
Cre08.g368700.t1.1	54.797000	0	0	0	0	0	0	0	0	0	0	0	0	0	0	0	0	0	0	0	0	0	0	0	0	0	0	0	0	0	0	0	0	0	0	0	0
Cre08.g369600.t1.1	67.870000	0	0	0	0	0	0	0	0	0	0	0	0	0	0	0	0	0	0	1705.11249966027	0	0	0	0	0	0	0	0	0	0	0	0	0	0	0	0	0
Cre08.g370450.t1.2	28.416000	0	0	0	0	0	0	0	0	0	0	0	0	0	0	0	0	0	0	0	0	0	0	0	0	0	0	20689.3241405888	165066.690981662	92639.3052214167	0	0	0	0	0	0	0
Cre08.g370500.t1.1	41.505000	0	0	0	0	0	0	0	0	0	0	0	0	0	0	0	0	0	0	0	0	0	0	0	0	1452.06119908151	2919.14187122335	0	0	0	0	0	0	0	0	0	0
Cre08.g371650.t1.2	25.486000	0	0	0	0	0	0	0	0	174064.964574049	0	0	0	0	0	0	0	0	0	0	6168.04163758351	9998.40957527886	10017.8544287944	0	3980.16036098442	0	0	0	0	0	0	0	0	0	0	0	0
Cre08.g372100.t1.2	71.214000	7650.40998766173	3785.57772339047	0	0	0	0	0	0	0	1975.59711718405	2275.04786132415	0	3271.83128326476	1655.22639270993	5871.80935195633	3407.94525787389	0	0	9031.66509945889	7799.39779632257	42936.9186111857	74648.1221341637	0	37158.4445561042	0	0	0	0	0	0	0	0	0	0	0	0
Cre08.g372450.t1.2	21.824000	0	0	0	0	0	0	0	0	0	0	0	0	0	0	0	0	0	0	3611.64686125446	0	2470.30101110829	2616.7408734464	0	3109.29912836202	2338.34421207835	4923.03460283353	14593.027307356	98200.5333268758	352166.412533059	1142646.64379515	4579061.84926463	5886158.31282646	2039832.18500452	355720.127141081	5457.03051110307	0
Cre08.g372950.t1.2	51.699000	0	0	0	0	0	0	0	0	0	0	0	0	0	0	0	0	0	0	0	0	0	0	0	0	0	0	3026.82612896831	6203.8469885398	0	0	0	0	0	0	0	0
Cre08.g373100.t1.1	63.466000	0	0	0	0	0	0	0	0	0	0	0	0	0	0	0	0	0	0	0	0	0	0	0	0	0	8867.92602261381	0	0	0	0	0	0	0	0	0	0
Cre08.g373346.t1.1	47.901000	0	0	0	0	0	0	0	0	0	0	0	0	0	0	0	0	0	0	0	0	0	0	0	0	4157.4437840714	0	0	0	0	0	0	0	0	0	0	0
Cre08.g375200.t2.1;Cre08.g375200.t1.2	86.704000	29561.5414412199	4404.05816762431	0	0	0	0	0	0	0	0	0	0	0	0	0	0	0	0	0	0	0	0	0	0	0	0	0	0	0	0	0	0	0	0	0	0
Cre08.g375550.t1.2	24.959000	0	0	0	0	0	0	0	0	0	0	0	0	0	0	0	0	0	0	0	0	0	0	0	0	0	0	0	0	2180.50564250696	6536.82334218954	0	0	0	0	0	0
Cre08.g377000.t1.2	9.700100	0	0	0	0	0	0	0	0	2290.73784657466	0	0	2149.52797932006	0	0	0	0	0	0	0	0	0	0	0	0	0	0	0	0	0	0	0	0	0	0	0	0
Cre08.g377150.t1.2	48.141000	0	0	0	0	0	0	0	0	0	0	0	0	0	0	0	0	0	0	0	0	0	0	0	6558.41383471375	0	0	0	0	0	0	0	0	0	0	0	0
Cre08.g378050.t1.2	15.270000	44031.1945055804	176733.603091016	3325.06995116606	84410.7796233708	0	0	0	0	0	0	0	0	0	0	0	0	0	0	0	0	0	0	0	0	0	0	0	0	0	0	0	0	0	0	0	0
Cre08.g378550.t1.2	8.717000	16269.3077828379	58165.5914748444	0	0	0	0	0	0	0	0	0	0	0	0	0	0	0	0	0	0	0	0	0	0	0	0	0	0	0	0	0	0	0	0	0	0
Cre08.g378750.t1.1	71.604000	17781.9832839129	17901.3344537672	0	0	0	0	0	0	0	0	0	0	0	0	0	0	0	0	0	0	0	0	0	0	0	0	0	0	0	0	0	0	0	0	0	0
Cre08.g378900.t1.2	30.184000	23489.3830468339	0	0	14601.0734536383	0	0	0	0	0	0	0	0	0	0	0	0	0	0	0	0	0	0	0	0	0	0	0	0	0	0	0	0	0	0	0	0
Cre08.g379200.t1.1;Cre08.g379175.t1.1	37.796000	0	0	0	0	0	0	0	0	0	0	0	0	0	0	0	0	0	0	0	0	0	0	0	0	0	0	2043.18474595548	53417.0241438991	61970.0776419984	3677.4911583314	0	0	0	0	0	0
Cre08.g381483.t1.1	38.045000	0	0	0	0	0	0	0	0	0	0	0	0	0	0	0	0	0	0	0	0	0	0	0	0	0	0	0	0	0	0	7914.18948328358	0	0	0	0	0
Cre08.g381702.t1.1	69.110000	0	0	0	0	0	0	0	0	0	0	0	0	0	0	45319.9189351309	0	0	0	0	0	0	0	0	0	0	0	0	0	0	0	0	0	0	0	0	0
Cre08.g382300.t1.2	32.234000	0	0	0	0	0	0	0	0	0	0	0	0	0	0	0	0	0	0	0	0	0	0	0	0	0	0	0	0	5845.79347897685	8394.81262121377	0	0	0	0	0	0
Cre08.g382350.t1.2	46.123000	0	4888.57027625762	0	0	0	0	0	0	0	0	0	0	0	0	0	0	0	0	0	0	0	0	0	0	0	0	0	0	0	0	0	0	0	0	0	0
Cre08.g382500.t1.2	11.818000	0	0	0	0	0	0	0	0	0	0	0	0	0	0	0	0	0	0	0	0	0	0	0	0	0	0	0	0	1999.60145359295	0	19943.7145850944	3939.52732225874	0	0	0	0
Cre08.g382950.t1.2	15.221000	21153.3185762022	0	0	0	0	0	0	0	0	0	0	0	0	0	0	0	0	0	0	0	0	0	0	0	1513.61421814121	5046.27474339096	0	0	0	0	0	0	0	0	0	0
Cre08.g384000.t1.1	179.050000	0	0	0	0	0	0	0	0	5587.78038819066	21552.9438415572	22636.4915409087	0	0	0	0	0	0	0	0	0	0	0	0	0	0	0	0	0	0	0	0	0	0	0	0	0
Cre08.g385800.t1.1	120.320000	0	0	0	0	0	0	0	0	0	0	0	0	0	0	0	0	0	0	0	0	0	0	0	0	0	0	0	0	0	0	0	32920.8075140858	0	0	0	0
Cre09.g386400.t1.2	114.240000	0	0	0	0	0	0	0	0	0	0	0	0	0	0	0	0	0	0	0	0	2249.16609078271	3434.36343816749	0	0	0	0	0	0	0	0	0	0	0	0	0	0
Cre09.g386550.t1.2	50.483000	0	0	0	0	0	0	0	0	0	0	0	0	0	0	0	0	0	0	0	0	0	0	0	11605.761397609	2056.19268244522	0	0	0	0	0	0	0	0	0	0	0
Cre09.g386650.t2.1;Cre09.g386650.t1.2	33.527000	6931486.81733702	4170049.41324702	114567.735889482	899465.282656025	661125.019530094	419190.811064731	360078.456377334	448612.88597039	626271.795883873	389339.608357347	324340.156640058	338420.912634107	374212.853346598	147955.219887942	313451.038671327	234290.369497166	296996.669523996	308489.2484639	364544.067564018	191203.256155377	253413.377161464	249014.8171938	14157.1943837306	234183.087546735	294958.31246581	344348.240395411	289889.240307952	529221.861475368	411841.997460218	10833.465456945	0	0	0	0	0	0
Cre09.g386735.t1.1;Cre03.g183350.t1.1	63.852000	557343.142732054	0	0	0	0	0	0	0	0	0	0	0	0	0	0	0	0	0	0	0	0	0	0	0	0	0	0	0	0	0	0	0	0	0	0	0
Cre09.g386740.t1.1	7.597700	0	0	0	0	0	0	0	0	0	0	0	0	0	0	0	0	0	0	0	0	0	0	0	0	0	0	3084.62427976293	1534.13189116111	10109.9828037269	0	0	0	0	0	0	0
Cre09.g386743.t1.1	20.670000	7027.77236784871	0	0	0	0	0	0	0	0	0	0	0	0	0	0	0	0	0	0	0	0	0	0	3287.38716607723	0	0	0	0	0	0	0	0	0	0	0	0
Cre09.g386750.t1.2	80.681000	0	0	0	0	0	0	0	0	0	0	0	0	0	0	38268.8127430635	28070.3223302311	7177.96709845189	15209.8985223333	12215.7933882464	3729.25469941428	12061.7096869401	5093.07649426642	0	0	0	0	0	0	0	0	0	0	0	0	0	0
Cre09.g386753.t1.1	7.815100	0	0	0	0	0	0	0	0	0	0	0	0	0	0	0	0	0	0	0	0	0	0	0	0	0	0	0	0	0	2132.36286725112	0	0	0	0	0	0
Cre09.g386756.t1.1	25.875000	0	0	0	0	0	0	0	0	0	0	0	0	7558.8180224814	0	5821.38683525383	0	0	0	0	0	0	0	0	0	0	0	0	0	0	0	0	0	0	0	0	0
Cre09.g387000.t1.2	64.461000	0	0	0	0	0	0	0	0	0	0	0	1692.77507536073	3986.73138044831	0	0	0	0	0	0	0	0	0	0	0	0	0	0	0	0	0	0	0	0	0	0	0
Cre09.g387245.t1.1	83.780000	3380.72246295206	0	0	0	0	0	0	0	0	0	0	0	0	0	0	0	0	0	0	0	0	0	0	0	0	0	0	0	0	0	0	0	0	0	0	0
Cre09.g387393.t1.1	61.500000	0	0	0	0	0	0	0	0	4466.2816988742	0	0	0	0	0	0	0	0	0	0	0	0	0	0	0	0	0	0	0	0	0	0	0	0	0	0	0
Cre09.g387726.t1.1	46.532000	42877.9135384488	33922.5527262338	0	0	2114.25903811592	0	0	0	0	0	0	0	0	0	2730.72794577917	7099.11486488522	19577.6149292492	74031.2509191863	108618.951738091	13744.1588745719	0	4351.35590947515	0	2269.01325161241	3931.07886866231	13608.7154121529	92380.4875160023	61974.1007151395	0	0	0	0	0	0	0	0
Cre09.g387800.t1.2	27.291000	0	0	0	0	0	0	0	36009.1866621138	0	0	0	0	0	0	0	0	0	0	0	0	0	0	0	0	0	0	0	0	0	0	0	0	0	0	0	0
Cre09.g387838.t1.1	11.219000	30173.0485586757	0	0	0	0	0	0	0	0	0	0	0	0	0	0	0	0	0	0	0	0	0	0	0	0	0	0	0	0	0	0	0	0	0	0	0
Cre09.g387875.t1.1	22.175000	0	0	0	0	0	0	0	0	0	0	0	0	0	0	0	0	0	0	0	0	0	0	0	0	0	0	0	0	0	0	6604.41097096098	30085.8819739506	0	0	0	0
Cre09.g388200.t1.1	26.237000	30677.2737257007	28960.7625188071	0	0	0	0	0	0	0	0	0	0	0	0	0	0	0	0	0	0	0	0	0	0	0	0	0	0	0	0	0	0	0	0	0	0
Cre09.g388467.t1.1	49.523000	0	0	0	0	0	0	0	0	0	0	0	0	0	0	0	0	0	0	0	0	0	0	0	0	34778.1262809198	0	0	0	0	0	0	0	0	0	0	0
Cre09.g388750.t1.2	67.914000	66588.5656080463	0	0	0	0	0	0	0	0	0	0	0	0	0	0	0	0	0	0	0	0	0	0	0	0	0	0	0	0	0	0	0	0	0	0	0
Cre09.g388800.t1.2	48.565000	0	0	0	0	0	0	0	0	0	0	0	0	0	13332.4643897935	19025.1128845303	0	0	0	0	0	0	0	0	0	0	0	0	0	0	0	0	0	0	0	0	0
Cre09.g388850.t1.1	127.760000	0	0	0	0	0	0	0	0	0	0	0	0	0	0	0	0	21701.79754778	1709.26967523947	0	0	0	0	0	0	0	0	0	0	0	0	0	0	0	0	0	0
Cre09.g389689.t1.1	39.934000	0	0	0	0	0	0	0	0	0	0	0	0	0	0	0	0	0	0	0	0	0	0	0	0	0	2155.83079390787	2792.68327215298	0	0	0	0	0	0	0	0	0
Cre09.g389763.t1.1	62.524000	2760.49868702373	0	0	0	0	0	0	0	0	0	0	0	0	0	0	0	0	0	0	0	0	0	0	0	0	0	0	0	0	0	0	0	0	0	0	0
Cre09.g390604.t1.1	27.489000	78061.029182245	12767.8931256512	0	1074.16052868886	0	0	0	0	0	0	0	0	0	0	0	0	0	0	0	0	0	0	0	0	0	0	0	0	0	0	0	0	0	0	0	0
Cre09.g390615.t1.1	52.143000	7193.38887882633	9491.63646193114	0	1653.61716345347	0	0	0	1424.70430172165	0	1137.20208481078	0	1306.6539255163	0	0	5542.31966169559	1809.31009401623	7870.20388360693	28605.391058005	51772.9282535464	66769.6038993984	40532.4618971544	0	0	6309.9220170283	2700.15258990638	5876.77114216376	0	0	0	0	0	0	0	0	0	0
Cre09.g390763.t1.1	23.611000	4067.86335546164	0	0	0	0	0	0	0	0	0	0	0	0	0	0	0	0	0	0	0	0	0	0	0	0	5055.12550430151	7805.43240603431	18046.1650868488	2578.25347372933	9218.60389808464	79836.5454618755	22530.5506148582	0	0	0	0
Cre09.g391097.t2.1;Cre09.g391097.t1.1	17.036000	9237.244136972	8620.77522930875	0	0	0	0	0	0	0	0	0	0	0	0	0	0	0	0	0	0	0	0	0	0	0	0	0	0	2301.06373430363	0	0	0	0	0	0	0
Cre09.g391900.t1.1	11.844000	0	0	0	0	0	0	0	0	0	0	0	0	0	0	0	2149.25977444398	3376.96759468698	46520.135755576	12370.4134993049	2504.89944012224	0	0	0	0	0	0	0	0	0	0	0	0	0	0	0	0
Cre09.g392319.t1.1	101.460000	0	0	0	0	0	0	0	0	0	0	0	0	0	0	0	0	0	2238.97430549178	0	0	0	0	0	0	0	0	0	2303.47757818832	0	0	0	0	0	0	0	0
Cre09.g392350.t2.1;Cre09.g392350.t1.2	15.784000	0	0	0	0	0	0	0	0	0	0	0	0	0	0	0	0	0	0	0	0	0	0	0	0	0	0	0	13352.5797554993	37643.8953818038	59760.0694631229	101357.304718303	91050.1913306598	7435.711984362	0	0	0
Cre09.g392500.t1.2	36.706000	4448.58017705311	0	0	0	0	0	0	0	0	0	0	0	0	0	0	0	0	0	3615.9381392717	0	0	0	0	0	0	0	0	0	0	0	0	0	0	0	0	0
Cre09.g392867.t1.1	432.520000	811775.698422611	3807436.42079076	863203.983410398	0	0	0	0	0	0	0	0	0	0	0	0	0	0	0	0	0	0	0	0	0	0	0	0	0	0	0	0	0	0	0	0	0
Cre09.g393150.t1.2;Cre12.g531200.t1.1	122.800000	4470.84118176751	0	0	0	0	0	0	0	0	0	0	1716.91351420767	4103.80280885597	1275.31418574669	19789.4967813501	25581.3810802355	34212.2139923971	123877.127138119	116532.336606747	0	0	0	0	0	0	0	0	0	0	0	0	0	0	0	0	0
Cre09.g393173.t1.1	18.747000	0	0	0	0	0	0	0	0	0	0	0	0	0	0	0	0	0	0	0	0	0	0	0	0	0	0	0	0	0	19295.9998093682	29261.1519800135	82359.0123213808	45954.2234670533	12229.4718369264	0	0
Cre09.g393200.t1.2	70.670000	0	0	0	0	0	0	0	0	0	0	1847.7974937333	3169.24291816526	2068.12779943065	1376.15921915169	7931.48869779055	25903.226931528	11899.7139417895	29207.5110047981	60055.0948268077	76103.1335868821	389071.40348127	376090.287479138	13953.358677912	279120.814533456	0	0	0	0	0	0	0	0	0	0	0	0
Cre09.g393358.t1.1	37.542000	0	0	0	0	0	0	0	0	0	0	0	0	0	0	0	0	0	0	0	0	0	0	0	37175.8778730492	0	0	0	0	0	0	0	0	0	0	0	0
Cre09.g393506.t1.1	70.176000	7215.11347378857	8867.79192017577	0	0	0	0	0	0	0	0	0	0	0	0	0	0	0	0	0	0	0	0	0	39376.498881262	34265.8549676125	0	0	0	0	0	0	0	0	0	0	0
Cre09.g393543.t1.1;Cre09.g391450.t1.2;Cre09.g391650.t1.2	70.428000	12205.8698078316	14665.4426238968	0	0	0	0	0	0	0	0	0	0	0	0	0	0	0	0	0	0	0	0	0	44429.4787465549	43053.5877322793	0	0	0	0	0	0	0	0	0	0	0
Cre09.g393654.t1.1	158.160000	0	0	0	0	0	0	0	0	0	0	0	0	0	0	0	0	0	0	0	0	0	452515.266917312	0	0	0	0	0	0	0	0	0	0	0	0	0	0
Cre09.g393765.t1.1	22.367000	9884.55660538412	3625.59351481047	0	0	0	0	0	0	0	0	0	0	0	0	0	0	0	0	0	0	0	11022.8180994554	0	0	0	0	0	8828.63400826851	9662.21476311619	10338.3592557066	89423.5287572521	66686.4603878145	0	0	0	0
Cre09.g394200.t1.1;Cre09.g393450.t1.1	156.480000	15533.0853980063	13600.6692658706	0	7282.56700012197	12338.8994263658	0	0	0	0	0	0	0	0	0	0	0	0	0	0	0	0	0	0	0	0	0	0	0	0	0	0	0	0	0	0	0
Cre09.g394436.t1.1	79.651000	3102.72810889813	0	0	0	0	1072.36355601914	3212.69210808975	15813.3594935068	9177.97085935896	6521.13335693903	46449.0614634156	129469.198804326	46800.4098510766	3990.08394139928	14149.1482374483	19658.0763920723	146238.708681048	876064.407218296	2093741.36509602	19658.0763920723	0	0	0	0	0	0	0	0	0	0	0	0	0	0	0	0
Cre09.g394850.t1.2	49.912000	0	0	0	0	0	0	0	0	0	0	0	0	0	0	0	0	0	0	0	0	0	16406.0922696373	0	26537.5314634504	70250.9031908794	3980.96497561265	0	0	0	0	0	0	0	0	0	0
Cre09.g394954.t1.1	34.921000	0	0	0	0	0	0	0	0	0	0	0	0	0	0	0	0	0	0	0	0	0	0	0	0	0	2927.18801750566	0	0	0	0	0	0	0	0	0	0
Cre09.g395350.t1.1;Cre01.g020850.t1.1	12.807000	154955.367153555	767119.586555771	0	5194.45793742357	1485.18450127704	0	0	0	0	0	0	0	0	0	0	0	0	0	0	0	0	0	0	0	0	0	0	0	0	0	3273.30641008318	5753.66510404436	0	2102.05571625441	0	0
Cre09.g395650.t1.1	22.766000	0	0	0	0	0	0	0	0	0	0	0	0	0	0	0	0	0	0	0	0	0	0	0	0	0	0	0	0	0	0	0	0	0	0	0	0
Cre09.g396213.t1.1	30.579000	5406.07158464842	94095.6576985155	30777.8505542296	615154.703770476	189768.360068364	0	5322.79397062647	2961.78644651961	4084.35795534038	579094.558181908	8363.16444583667	5912.57649312005	10680.9909848951	6005.91178999489	13223.3050052301	18629.5106923166	19574.9328804884	13965.4278973355	39926.3188772201	18802.5028373863	38409.620303004	24941.7124507915	0	53931.9775059672	98871.0455170685	270967.386300712	510662.084050832	1846992.87910507	2519918.91318256	4840829.80831589	9509472.08619027	1987934.54148359	116352.639339775	0	0	0
Cre09.g396252.t1.1	54.651000	0	0	0	0	0	0	0	0	0	0	0	0	0	0	0	0	0	4443.88659172176	0	0	0	0	0	0	0	0	0	0	0	0	0	0	0	0	0	0
Cre09.g396300.t1.2	59.802000	0	0	0	0	34121.0243345309	10957.5102121306	0	38027.4283545941	10832.6608423167	3733.81418230759	13367.4651261216	19554.8175147826	50427.8808000196	16900.9302659996	6664.75706807833	18190.9957199305	120014.976922608	207577.163839885	176358.116264509	88101.2787181919	128042.348863596	40077.8546322036	0	44485.8017705311	0	0	0	0	0	0	0	0	0	0	0	0
Cre09.g396363.t1.1	12.252000	0	4299.99467570638	0	0	0	0	0	0	0	0	0	0	0	0	0	0	0	0	0	0	0	0	0	0	0	0	0	1918.87178589374	0	0	0	0	0	0	0	0
Cre09.g397250.t1.2	46.873000	0	0	0	0	0	0	0	0	0	0	0	0	0	0	0	0	0	0	0	0	0	0	0	0	7530.12010074115	0	0	0	0	0	0	0	0	0	0	0
Cre09.g397400.t1.2	38.387000	0	0	0	0	0	0	0	0	0	0	0	0	0	0	0	0	0	0	0	0	0	0	0	0	0	0	0	2034.1998826069	0	0	0	0	0	0	0	0
Cre09.g397697.t1.1	44.910000	75278.4035929449	83319.1857777369	0	11947.0521024172	4378.44460195894	0	0	0	2831.30477430809	2067.32318480242	0	0	0	0	0	0	0	0	0	0	0	0	0	0	0	0	0	0	0	0	0	0	0	0	0	0
Cre09.g398289.t1.1	36.240000	8554.26042004162	0	0	0	0	0	0	0	0	0	0	0	0	0	0	0	0	0	0	0	0	0	0	0	0	0	0	0	0	0	0	0	0	0	0	0
Cre09.g398900.t1.1	54.219000	0	0	0	0	0	0	0	0	0	0	0	0	0	0	0	0	0	0	0	0	0	0	0	0	0	0	0	0	0	0	0	0	0	0	0	0
Cre09.g399150.t1.2	69.821000	0	0	0	0	0	0	0	0	0	0	0	0	0	0	0	0	0	0	0	0	1757.94886024747	0	0	0	0	0	0	0	0	0	0	0	0	0	0	0
Cre09.g400650.t1.2	28.435000	0	8168.31360336665	0	0	0	0	0	0	0	0	0	0	0	0	0	0	0	0	0	0	0	0	0	0	0	0	1488.93936954212	0	0	0	0	0	0	0	0	0
Cre09.g401293.t1.1	115.290000	0	0	0	0	0	0	0	0	0	0	0	0	0	0	8126.47364269862	1423.4973797793	1246.8174176635	0	0	0	0	0	0	0	0	0	0	0	0	0	0	0	0	0	0	0
Cre09.g401886.t1.1	39.449000	79855.3198032009	121047.565695505	0	7746.69553817342	6082.75248699098	5100.45212835854	4505.30550834342	5285.24528797567	5110.64391364947	4778.20396975188	4894.60488596935	1731.12837263975	2737.83537499521	2088.37726757447	6113.19374042574	1778.73473814344	4986.33095358773	4539.09932272913	3797.91514769002	4356.18359724454	7833.99622533652	3940.60014176305	0	14015.0457994098	45763.7980050385	145836.401366933	110350.214213169	69813.7292428737	73442.541216197	15094.5704256202	11967.0333656849	1831.83930360671	0	0	0	0
Cre09.g402100.t1.2	14.645000	48008.672817804	0	0	0	0	0	0	0	0	0	0	0	0	0	0	0	0	0	0	0	0	0	0	0	0	0	0	0	0	0	0	0	0	0	0	0
Cre09.g402256.t2.1;Cre09.g402256.t1.1	173.980000	0	0	0	0	0	27832.9610149029	4951.59842213574	0	0	0	0	0	0	0	0	0	0	0	0	0	0	0	0	0	0	0	0	0	0	0	0	0	0	0	0	0
Cre09.g402300.t1.2	10.015000	190479.102989969	802053.271664816	0	8777.54097937582	3445.22573564861	0	1391.71510196416	0	0	0	0	0	0	0	0	0	0	0	0	0	0	0	0	0	0	0	0	0	0	0	0	0	0	0	0	0
Cre09.g402500.t1.2;Cre11.g467705.t1.1	96.909000	0	0	0	0	0	0	0	0	108149.593204956	2331.50498773838	2014.62092665327	0	0	0	0	0	0	0	0	0	0	0	0	0	0	0	0	0	0	0	0	0	0	0	0	0
Cre09.g402552.t1.1	24.242000	14243.0199440753	32824.253758698	0	10490.4314204423	0	0	0	0	0	0	0	0	0	0	0	0	0	0	0	0	0	0	0	0	0	0	0	0	0	0	0	0	0	0	0	0
Cre09.g402775.t1.1	85.086000	108755.736224891	7621.30975860737	0	0	0	0	0	0	0	0	0	0	0	0	0	0	0	0	0	0	0	0	0	0	0	0	0	0	0	0	0	0	0	0	0	0
Cre09.g402800.t1.1	34.921000	0	0	0	0	0	0	0	0	0	0	0	0	0	0	0	0	0	0	0	0	0	0	0	0	0	0	0	0	0	0	0	0	0	0	0	0
Cre09.g402950.t1.1	47.203000	0	43713.371727429	0	0	0	0	0	0	0	0	0	0	0	0	0	0	0	0	1526.62215463095	0	0	4085.43077484469	0	18266.0930852321	0	0	0	0	0	0	0	0	0	0	0	0
Cre09.g404000.t1.1	22.610000	0	0	0	0	0	0	0	0	0	0	0	0	0	0	0	0	0	0	0	0	0	0	0	0	0	0	0	0	0	10128.4889401763	17323.352945821	16225.0539782852	8956.5677341573	0	0	0
Cre09.g404100.t1.2	89.325000	0	0	0	0	0	0	0	0	0	0	0	0	0	0	1984.85018540871	0	0	0	0	0	0	0	0	0	0	0	0	0	0	0	0	0	0	0	0	0
Cre09.g405050.t1.2	29.669000	0	0	0	0	0	0	0	4222.75167139617	0	0	0	0	0	0	0	0	0	0	0	0	0	0	0	0	0	0	0	0	0	0	0	0	0	0	0	0
Cre09.g405450.t1.2	14.249000	8517.65045445709	31771.5496200953	0	0	0	0	0	0	0	0	0	0	0	0	0	0	0	0	0	0	0	0	0	0	0	0	0	0	0	0	0	0	0	0	0	0
Cre09.g405550.t1.2	29.205000	0	0	0	0	0	0	0	0	0	0	0	0	0	0	0	0	0	0	0	0	0	0	0	0	0	11189.2392250613	6249.97822722507	6132.10218418917	0	0	0	0	0	0	0	0
Cre09.g405850.t1.1	52.607000	170189.404114735	570525.412391244	0	162478.513927518	0	0	0	0	0	0	0	0	0	0	0	0	0	0	0	0	0	0	0	0	0	0	0	0	0	0	0	0	0	0	0	0
Cre09.g407650.t1.2	20.265000	0	0	0	0	0	0	0	0	0	0	0	0	0	0	0	0	0	0	0	0	0	0	0	0	0	0	0	0	6069.74455050124	8349.21779228066	2149.25977444398	1643.02307084842	0	0	0	0
Cre09.g407700.t1.2	53.919000	0	0	0	0	0	0	0	0	0	0	0	0	0	0	0	0	0	0	0	0	0	0	0	12918.6242660065	12871.9566175691	11581.220651448	9506.52183255343	2855.57731559307	0	0	0	0	0	0	0	0
Cre09.g409100.t1.2	30.562000	0	0	0	0	0	0	0	0	0	0	0	0	0	0	0	0	0	0	0	0	0	0	0	0	0	0	0	0	0	2844.84912054998	21940.4998874886	0	0	0	0	0
Cre09.g409150.t1.2	6.471600	20301.7680946574	28174.9222319012	0	0	0	0	0	0	7831.18007413771	0	0	0	0	0	0	0	0	0	0	0	0	0	0	6298.38920735699	6538.96898119816	14397.2377478197	0	0	7358.46898005179	4221.27654457775	19639.3020507469	34917.5928164799	12267.9592366434	0	0	0
Cre09.g410700.t1.2	44.852000	0	0	0	0	0	0	0	0	0	0	0	0	0	0	0	0	0	0	0	0	0	0	0	52592.2941499619	8945.03492448598	12034.6209944563	21316.9235506093	41917.7400820927	27819.550771099	0	0	0	0	0	0	0
Cre09.g411100.t2.1;Cre09.g411100.t1.2	19.308000	0	0	0	0	0	0	0	0	0	0	0	0	0	0	0	0	0	0	0	0	0	0	0	0	0	0	0	0	0	2851.42014001387	4924.64383208999	1908.27769328869	0	0	0	0
Cre09.g411200.t1.2	33.172000	0	0	0	0	0	0	0	0	0	0	0	0	0	0	6829.1666571136	1340.32704770779	0	1272.41757308506	0	0	3812.53231343622	0	0	0	0	0	17189.2505077825	60025.5922904393	39662.1370742841	10291.155197517	12648.6760582349	0	0	0	0	0
Cre09.g412000.t1.1	40.405000	0	0	0	0	0	0	0	0	0	0	0	0	0	0	0	0	0	0	0	0	0	0	0	0	0	0	0	0	0	0	0	0	0	0	0	0
Cre09.g412100.t1.2	24.057000	647848.878164277	243570.258209434	13355.9323164503	1139750.03113351	884968.809104057	3037420.22157335	3069336.60182653	508073.906996687	193858.48442854	135671.43656361	238635.288489615	75793.356955013	430187.210983892	176921.34650427	62825.6511966844	3210.54646908113	0	9684.60987026863	14263.1353097811	0	5090.12624062957	0	0	6120.56937451786	7033.94107999848	13497.4103885809	9205.32775671882	13121.6553571969	28955.3984212856	29218.2391998412	194770.381007203	87837.0969152559	2101.38520406421	0	0	0
Cre09.g413750.t1.1	50.304000	0	0	0	0	0	0	0	0	0	0	0	0	0	0	0	7822.46341566521	2540.70479107853	1780.88037715206	0	0	0	0	0	0	0	0	0	0	0	0	0	0	0	0	0	0
Cre09.g415550.t1.2	48.412000	1733542.21652445	5041581.15805961	201690.066809992	111067.662256675	41540.9122312043	8844.32399351902	5415.056447997	4004.56700470744	0	0	0	0	0	0	0	0	0	0	0	0	0	0	0	3622.9114660497	40626.3336037814	59971.9513152238	3649.3296463433	0	0	0	0	0	0	0	0	0
Cre09.g415850.t1.2	32.692000	129105.781197242	480073.317934236	13018.9328896594	126761.670580328	0	0	0	0	0	0	0	0	0	0	0	0	0	0	0	0	0	0	0	0	0	0	0	0	0	0	0	0	0	0	0	0
Cre09.g415950.t1.2	22.235000	0	0	0	0	0	0	0	0	0	0	0	0	0	0	0	0	0	0	0	0	0	0	0	0	0	0	0	0	5351.7600972428	26858.0362903625	15610.8648120686	0	0	0	0	0
Cre09.g416050.t1.2	49.021000	0	0	0	0	0	0	0	0	0	0	0	0	0	0	0	0	0	0	0	0	0	0	0	0	0	1613.52053447994	0	2857.05244241149	0	0	0	0	0	0	0	0
Cre09.g416150.t1.2	22.203000	876198.509656335	2760632.78946177	22181.884275958	24772.7433788629	14786.1348181315	0	1564.97545190998	0	0	0	0	0	0	0	0	0	0	0	0	0	0	0	0	0	0	0	0	0	0	0	0	0	0	0	0	0
Cre09.g416350.t1.2	37.436000	0	0	0	0	0	0	0	0	0	0	0	0	0	0	0	0	0	0	0	0	0	0	0	3682.45294853882	12093.4919647553	2406.3341481639	0	0	0	0	0	0	0	0	0	0
Cre09.g416700.t1.1	20.907000	9934.30860989643	0	0	0	0	0	0	0	0	0	0	0	0	0	0	0	0	0	0	0	0	0	0	0	0	0	0	0	0	0	0	0	0	0	0	0
Cre09.g416800.t1.2	22.779000	56710.5800221261	0	0	0	0	0	0	0	0	0	0	0	0	0	0	0	0	0	0	0	0	0	0	0	0	0	0	0	0	0	0	0	0	0	0	0
Cre09.g417150.t1.2	56.157000	4750.17656020183	2840.42374009471	0	0	0	0	5378.98289216463	103701.415335217	536597.495567489	438514.972386087	186509.670824027	42920.8263186211	14715.060525971	4419.61405043678	5863.09269348383	0	0	0	0	0	0	0	0	0	0	0	0	0	0	0	0	0	0	0	0	0
Cre-1.g000035.t1.p1	232.190000	1006626.54089264	32472.905371037	0	0	0	0	0	0	0	0	0	0	0	0	0	0	0	0	0	0	0	0	0	0	0	0	0	0	0	0	0	0	0	0	0	0
Cre-1.g2716955.t1.p1	30.018000	0	10341.1754069054	0	0	0	0	0	0	0	0	0	0	0	0	0	0	0	0	0	0	0	0	0	0	0	0	0	0	0	0	0	0	0	0	0	0
Cre-1.g2716958.t1.p1	4.748500	0	14344.9377969846	0	111531.656692289	71569.1301567984	163819.538307903	193429.356626817	33308.3635600172	0	0	0	0	12791.495154746	0	0	0	0	0	0	0	0	0	0	0	0	0	0	0	0	0	0	11218.7417614297	8743.34485767599	17747.1166500229	8278.14350012023	0
Cre-1.g2716959.t1.p1	26.184000	0	0	0	0	0	0	0	72734.4803433535	1250585.69617238	0	5742.80280656324	5000.67991445785	5733.41563590054	0	14192.0610176207	0	7298.39108781052	3612.31737344466	0	0	4520.59318627981	0	0	0	0	0	0	0	0	0	0	0	0	0	0	0
Cre-1.g2716960.t1.p1	5.721700	0	3729.52290429036	0	6240.99336387648	0	0	0	0	0	5522.60660330392	0	0	0	5404.46235539195	24306.0668944888	0	0	0	0	0	0	0	0	0	0	2429.13156263045	11353.7829165346	291699.623221473	606384.404322755	0	0	0	18252.6828414282	7396.4199700167	1179.41753230532	0
Cre-1.g2716961.t1.p1	39.447000	4547.54777632556	69461.0398308322	38095.8205979938	423938.037371296	228993.323194643	23225.201243898	12313.6881680146	45860.3517604263	115782.703978111	645394.803548171	79444.9663428029	48716.7336906476	103871.725431526	467387.227295789	1102979.14262334	296621.182697488	1248735.08252745	6638.74119509885	0	0	0	0	0	2440.26206498765	0	2606.6831905935	0	0	0	0	0	0	0	0	0	0
Cre-1.g2716962.t1.p1	341.640000	17905.3575269084	12737.7200770925	0	0	0	9511.34952032281	0	0	0	0	0	0	0	0	0	0	0	0	0	0	0	0	0	0	0	0	0	0	0	0	0	0	0	0	0	0
Cre-1.g2716963.t1.p1	50.638000	4519.25216189943	94464.4394031215	15672.5519335664	475004.245776379	265160.750733642	5444.29077948941	9744.68776250991	41417.5379882089	212203.697952215	821538.355911818	90741.7557231711	37815.5465024932	130686.848941717	479617.369644905	3131023.72332427	2956.95875875022	0	0	0	0	0	0	0	16458.3922204723	0	0	0	0	0	0	0	0	0	0	0	0
Cre-1.g2716966.t1.p1	76.624000	14728.4707697749	3881.72917146412	0	0	0	0	0	3067.72737257007	1731.66478239191	0	1342.23130232793	0	0	0	0	0	0	0	0	0	0	0	0	0	0	0	0	0	0	0	0	0	0	0	0	0
Cre-1.g2716972.t1.p1	15.373000	0	0	0	0	0	6815.22000355759	0	73415.7207285893	1784635.24541714	45730.2723955289	11603.0793488483	5766.6730405341	0	0	0	0	0	0	2206.38741304841	0	2073.35779451416	0	0	0	0	0	1893.12411779033	1680.83995837529	0	0	0	0	0	0	0	0
Cre-1.g2716979.t1.p1	45.743000	468741.661919978	315529.626460925	1412.09867254602	58838.785713798	30733.5967496769	13301.0844192925	12413.4603819153	35522.3948120338	11753.6763867656	23821.9570931696	15327.9086678073	29326.8621746524	29727.8284643877	14382.4864796354	22761.2068082846	24677.5306478556	20309.8142409397	22366.9456404512	11244.7576344092	10982.0509582917	9325.88584851549	9244.35156618804	0	58840.1267381784	118074.51464419	60468.1303359665	15585.3853488413	4752.99271140064	5116.14211360905	2568.19579087644	5444.82718924156	0	0	0	0	0
Cre-1.g2716983.t1.p1	20.064000	10310.8682559087	3644.63606101195	1857.45286927208	4647.05178535017	14473.6761375016	71825.265813452	57861.1789404969	359488.405649964	5825544.01083303	59780.1848288287	100233.52628754	85474.2119570165	94920.3876924526	35091.92598593	102132.416810166	54924.3355474525	56854.0696308273	47541.9963334298	46082.9618075703	17666.6551871997	24971.21498716	8046.4144871896	0	13815.2331667323	7338.21951190797	4367.1799971637	16945.1840705523	13431.700193942	10491.1019326325	6460.92136225972	37446.7647978871	32594.9385896521	0	0	0	0
Cre-1.g2716986.t1.p1	52.471000	4545.40213731695	2244.47250545136	0	0	0	0	0	0	0	0	0	0	0	0	0	0	0	0	0	0	0	0	0	0	0	0	0	0	0	0	0	0	0	0	0	0
Cre-1.g2716987.t1.p1	39.041000	28801.1806175412	42847.0699776999	20922.6623827759	197439.01952417	117428.140892844	4746.68989681282	3308.1730439732	13705.2691675407	67339.5392610623	338917.091654849	56038.7268075529	12251.5987392027	59748.0002436994	243570.258209434	2251848.13954348	144146.710647647	618654.777403283	6232.94721759417	0	3473.92365738886	3401.10603353393	0	0	0	4293.82596355661	10737.5822137474	20016.1299016353	26331.013708871	12154.6426765008	0	0	2040.36859475667	0	0	0	0
Cre-1.g2716989.t1.p1	34.291000	0	0	0	0	0	0	0	3657.24169018757	0	45850.9645897636	198672.761954125	113878.449357964	115404.535102842	151106.627181848	8779150.20863228	610461.118439127	2725.09564338155	6107.159130714	18681.8106431516	9279.62050739218	315060.26792779	256108.836166039	0	33653.0068257763	4248.76754437566	0	0	0	0	0	0	0	0	0	0	0
Cre-1.g2716990.t1.p1	9.303500	8788.80558417106	13411.5848282363	0	96357.965828226	67531.3057474574	0	3782.22516243951	6162.67754006196	24909.5278656623	169036.123147603	40949.5204794543	18302.3007435025	36778.9346564551	123256.23285	932333.790219275	76260.0334393872	343342.472110122	0	0	0	0	0	0	10493.1134692031	18991.5872750207	142242.456027499	402790.082892615	216749.770601722	48815.9694947961	11151.8246448485	15408.3701306304	0	25492.87347113	18276.8212802752	0	0
Cre-1.g2716994.t1.p1	4.981000	0	0	0	10575.4523661588	7685.00841667568	0	0	0	0	10806.6449693373	0	0	8179.44410572385	15514.3110566809	126225.260828174	10103.5458867011	44660.1349399812	0	0	0	0	0	0	0	0	50890.5342112526	87407.9691135326	57882.6353305831	9382.47707736776	4738.37554565443	0	0	0	0	0	0
Cre-1.g2716995.t1.p1	4.428200	0	28095.8017934584	0	55203.2686185727	25043.6303037008	10941.8202268801	7429.00686246007	6457.43469887072	0	69259.8861737744	15349.3650578934	9525.43027631686	22250.2765193577	80258.968141697	512700.441109018	28912.4856411133	125711.648490486	2778.60251615894	2649.4618683278	0	0	0	0	0	0	5525.2886520647	9901.31941013894	85124.2045937359	0	39549.4910263317	280314.326231999	519968.793250707	38625.5252282461	164999.639762643	14086.1200915702	0
Cre-1.g2716997.t1.p1	81.854000	3986.73138044831	23190.334610008	0	0	0	0	0	0	0	0	0	0	0	0	0	0	0	0	0	0	0	0	0	0	0	0	0	0	0	0	0	0	0	0	0	0
Cre-1.g2717000.t1.p1	83.162000	85663.2963946509	148867.116466604	35836.194517044	2240181.22743412	1224596.64368051	2843508.0961696	4489749.62553095	808409.727227843	324165.823470608	286764.653501654	578142.430871834	333432.301939072	1266382.96337333	639239.501642202	512888.184522272	26072.1960034566	7262.18342954011	2177.28718399404	0	0	0	0	0	0	0	0	0	0	0	0	0	0	0	0	0	0
Cre-1.g2717002.t1.p1	56.105000	11400.7187698481	75432.6213966893	18115.8983546289	428014.751487668	212310.979902646	15419.0983256735	13335.4146434304	50245.5014842872	229422.450996366	578437.456235519	132823.100779671	61017.9503319246	145635.247709875	514711.977679596	4641419.48295255	399142.496577966	1456486.57953679	36719.9295837181	13580.5539001648	9090.40196731978	11584.707314837	28276.8400848105	0	25267.5813752252	0	0	0	0	0	0	0	0	0	0	0	0
Cre-1.g2717006.t1.p1	63.159000	3858.52944968345	36572.4169018757	0	0	0	0	0	0	0	0	0	0	0	0	0	0	0	0	0	0	0	0	0	0	0	0	0	0	0	0	0	0	0	0	0	0
Cre-1.g2717008.t1.p1	19.810000	0	0	0	0	0	0	0	0	0	0	0	20769.785603412	0	0	0	0	0	0	0	0	0	0	0	0	8754.8776673473	9805.30206450333	0	0	0	0	20356.7500942532	31530.1652316259	7841.77416674276	0	0	0
Cre-1.g2717009.t1.p1	22.423000	12877.8571248428	11472.4635741987	0	0	0	3953.87628312886	3687.14653387017	0	0	0	2717.98821416551	2334.45524137523	9874.36482009319	1807.96906963585	0	1871.13131795201	0	0	0	0	0	9600.39353918042	0	1796.16805508846	0	0	3928.2627174635	9512.95874957928	27543.2997487396	3457.29495507208	0	0	0	0	0	0
Cre-1.g2717017.t1.p1	24.164000	0	0	0	0	0	0	0	0	0	3206.2551910639	18111.8752814877	12320.7955972306	9640.35606571591	12857.607656699	1755132.70904866	29659.436220988	0	0	0	0	49664.8379275802	24772.7433788629	0	0	2951.86286610475	2706.32130205615	7615.14104645759	3083.41735782058	0	0	0	0	0	0	0	0
Cre-1.g2717021.t1.p1	17.442000	0	0	0	0	0	0	0	0	0	0	2488.13663536742	6088.51889182664	3597.83431013649	6299.05971954718	1023416.16613506	47997.9446227609	0	0	0	0	18688.5157650535	5730.59948470173	0	0	0	0	0	0	0	0	0	0	0	0	0	0
Cre-1.g2717027.t1.p1	39.983000	0	0	0	0	0	0	0	0	0	0	0	0	0	0	0	0	0	0	0	0	0	0	0	0	0	0	0	0	0	0	0	0	0	0	0	0
Cre-1.g2717030.t1.p1	9.439000	0	25967.5961017865	0	71872.2016667655	42958.3750012719	9426.06036973029	5505.97790098714	13386.373569885	37014.954947403	84709.8280601968	13513.5026811456	12117.09399385	37179.9009461904	53938.6826278691	109027.964174109	36411.4939762295	2348.13369005516	0	0	0	0	0	0	0	0	0	0	61506.0832063849	0	99277.3759043254	12330.7191776455	0	0	0	0	0
Cre-1.g2717031.t1.p1	5.209900	0	0	0	0	0	0	0	0	0	0	0	0	0	0	0	0	0	0	0	0	0	0	0	0	0	0	0	0	0	13612.7384852941	21088.9494059437	39415.3885882932	13308.7282582607	4156.90737431924	0	0
Cre-1.g2717034.t1.p1	53.162000	378329.798194382	1138864.95504246	8356.45932393475	201757.118029012	167601.227060591	529570.527814268	425480.215408739	3925446.56626469	56871502.9477724	3634444.27572102	1202885.45896207	1398152.01899001	1956018.16123042	45576.0545917846	12601.3378976073	2960.7136270153	18298.2776703613	4608.29618075703	0	11514.5717397428	22210.0457879461	0	0	18217.8162075382	14960.4679875816	55496.9529578771	0	1423.22917490322	0	0	0	0	0	0	0	0
Cre-1.g2717038.t1.p1	82.108000	8450.33103056174	54833.1458895863	3003.89461206371	767226.868506202	576425.919664941	1345986.17059301	1653214.85613935	347647.16037116	172227.761172921	98881.7737121116	291900.776878531	138031.639473088	454352.470318441	239520.36458067	120173.217799494	5445.63180386979	0	0	0	0	0	0	0	0	0	0	0	0	0	0	0	0	0	0	0	0
Cre-1.g2717041.t1.p1	54.751000	364289.272931745	6862.28995930913	10968.7748169259	241867.157246344	172120.47922249	524984.22443335	433271.567058779	3067995.57744615	49950476.1206023	4009126.48760075	832615.217293803	1373074.8630768	1949178.93689045	18186.9726467893	14405.283894102	13349.3612969864	16489.2357812212	14086.1200915702	15677.9160310879	8255.88249540583	0	0	0	18979.5180555972	11795.1140401195	7762.78783073805	0	0	0	0	0	0	0	0	0	0
Cre-1.g2717044.t1.p1	8.092400	0	0	0	0	0	0	0	0	58805.2601042884	0	0	0	0	16773.5329498629	0	0	0	0	0	0	0	0	0	0	0	0	0	0	0	0	0	0	0	0	0	0
Cre-1.g2717046.t1.p1	8.860300	0	35326.6052524975	5634.44803662808	325681.181020444	158281.107616911	1162386.52267442	1408612.00915702	192302.896147293	43746.8973369386	83372.8267529523	169129.99485423	89655.5259750588	183063.238166436	226190.582239637	48512.897984829	3928.93322965369	0	0	0	0	0	0	0	0	0	0	0	0	0	0	0	1837.06929869022	0	0	0	0
Cre-1.g2717054.t1.p1	11.186000	0	0	0	0	0	0	0	0	0	0	0	0	0	0	0	0	0	0	0	0	0	0	0	0	0	0	0	0	0	0	0	4089.45384798585	0	0	0	0
Cre-1.g2717056.t1.p1	10.437000	0	0	0	0	0	0	0	0	0	0	0	0	0	0	0	0	0	0	0	0	0	0	0	0	0	0	0	0	0	0	2579.05808835756	0	0	0	0	0
Cre-1.g2717058.t1.p1	13.446000	0	0	0	0	0	0	0	0	0	0	0	0	0	0	0	0	0	0	0	0	0	0	0	0	0	0	0	0	0	0	4186.94632043988	0	0	0	0	0
Cre-1.g2717059.t1.p1	20.237000	0	0	0	0	0	0	0	0	0	0	0	0	0	0	0	0	0	0	0	0	0	0	0	0	0	0	0	0	1217.03326617514	1734.21272871464	1864.02388873597	0	0	0	0	0
Cre10.g417700.t1.2	43.508000	11733.6951234978	25744.9860546425	0	0	997.306421448957	0	0	0	0	0	0	0	0	0	0	0	0	0	0	0	0	0	0	0	0	0	0	0	0	0	0	0	0	0	0	0
Cre10.g418100.t1.1	27.646000	0	0	0	0	0	5266.60504908832	0	0	0	0	0	0	0	0	0	0	0	0	0	0	0	0	0	0	0	0	0	0	0	0	0	0	0	0	0	0
Cre10.g418450.t1.2	8.890200	12959.2573047322	6825.94819860068	0	0	0	0	0	0	0	0	0	0	0	0	5526.49557400704	3158.51472312217	0	0	0	0	0	0	0	0	0	0	0	0	4975.20045123053	24693.6229404202	132254.506442387	166582.048531498	40740.3206761141	17728.3423086975	1416.92636031541	0
Cre10.g420350.t1.2	10.770000	0	19198.1050296001	0	299946.923160844	215301.464270906	747849.06620963	768554.482642784	124650.898205601	27004.2079478246	56406.1674877786	209132.752121132	57951.0275739828	74733.9476945084	165375.126589151	26847.3080953195	0	0	2187.74717416105	0	0	0	0	0	0	0	0	0	0	26549.6006828739	17912.0626488103	19051.933372138	6394.00424567848	2745.74741883949	0	0	0
Cre10.g420700.t1.2	8.268500	0	299410.51340869	0	0	0	0	0	0	0	2005.23375599057	1725.76427511821	0	0	0	0	0	2825.13606215832	0	0	0	0	0	0	0	0	0	2826.20888166262	3360.74119968432	2878.91113981178	1692.23866560857	15636.3442752959	9310.86637545517	1388.3625410132	0	0	0
Cre10.g422201.t1.1	102.090000	0	0	0	0	0	0	0	0	0	0	0	0	0	0	0	0	0	3626.53223187674	4898.22565179639	0	0	0	0	0	0	0	0	0	0	0	0	0	0	0	0	0
Cre10.g422600.t1.1	52.233000	200121.068284941	449404.090354818	0	148558.680859115	0	0	0	0	0	0	0	18536.98001007	2325.06807071253	0	0	0	0	0	0	0	0	0	0	0	0	0	0	0	0	0	0	0	0	0	0	0
Cre10.g423250.t1.2	36.370000	0	0	0	0	0	0	0	0	0	0	0	0	0	0	0	0	0	0	0	0	6988.21214862733	13399.7838136889	0	0	0	0	0	0	0	0	0	0	0	0	0	0
Cre10.g423300.t1.1	83.982000	0	0	0	0	0	0	0	0	0	0	0	0	0	0	0	0	0	0	4407.00842126115	42405.872956553	316280.600113941	0	0	0	0	0	0	0	0	0	0	0	0	0	0	0
Cre10.g423500.t1.2	28.831000	0	0	0	0	0	0	0	0	0	0	0	0	0	0	0	0	0	0	0	0	0	0	0	0	0	0	0	0	0	0	10679.9181653908	0	0	0	0	0
Cre10.g423650.t1.2	18.535000	0	0	0	0	0	0	0	0	0	0	0	0	0	0	0	0	0	0	0	0	0	0	0	0	0	0	0	0	0	0	2381.25699225069	0	0	0	0	0
Cre10.g424100.t1.2	31.133000	0	0	0	0	0	0	0	0	0	0	0	0	0	0	0	0	0	0	0	0	0	0	0	0	0	0	0	11311.8088534285	18752.884935312	41276.7304282684	22408.5173962432	0	0	0	0	0
Cre10.g424450.t1.2	37.155000	37462.8570904518	17936.2010876572	0	0	2285.10554417704	0	0	5910.02854679732	0	7173.54171799662	8711.42847742281	11815.2294058253	0	14509.883795772	94512.7162808154	43842.110067946	38197.7384509031	8171.93436919369	0	0	0	0	0	0	0	0	0	0	0	0	0	0	0	0	0	0
Cre10.g425850.t1.2	15.968000	19506.5406370887	0	0	0	0	0	0	0	0	0	0	0	0	0	0	0	0	0	0	0	0	10989.6947972599	0	0	0	0	0	0	0	0	0	0	0	0	0	0
Cre10.g425900.t1.2	28.228000	216468.155481841	122650.089830066	0	1249995.64544501	638931.066034713	2285641.95392919	2661396.98531324	236663.982650448	79330.9792704702	115554.729833446	55226.0660330392	248867.304511957	1365565.12654664	104648.17854777	144937.915032074	43435.7796806892	53624.8829228589	348559.056949822	148558.680859115	387421.943493396	161512.97637364	54737.9331585789	0	0	0	0	0	0	0	3791.74643554025	99367.2245378112	45919.3568331633	0	0	0	0
Cre10.g428650.t1.2	80.058000	7812.94214256447	0	0	0	0	0	0	0	0	0	0	0	0	0	0	0	0	0	0	0	0	0	0	0	0	0	0	0	0	0	0	0	0	0	0	0
Cre10.g430000.t1.1	25.321000	0	0	0	0	0	0	0	0	0	0	0	0	0	0	4724.02658478431	52325.4302982652	313115.782576231	4237.77114445649	0	0	0	0	0	0	0	0	0	0	0	0	0	0	0	0	0	0
Cre10.g430150.t1.2	49.555000	5446.30231605998	3389.17091654849	0	1588.44337856673	0	0	0	0	0	0	0	0	0	0	0	0	0	0	0	0	0	0	0	0	6897.42479807523	18318.3930360671	10838.8295544665	0	0	0	0	0	0	0	0	0
Cre10.g430501.t1.1	72.891000	0	0	0	0	0	0	0	0	0	0	0	0	0	0	0	0	0	0	0	2720.53616048824	0	0	0	0	0	0	0	0	0	0	0	0	0	0	0	0
Cre10.g432800.t1.2	30.706000	0	0	0	0	0	0	0	0	0	0	0	0	0	0	0	0	0	0	0	0	0	0	0	0	0	0	6302.2781780601	7869.53337141674	0	0	0	0	0	0	0	0
Cre10.g433400.t1.2	11.754000	3718.39240193316	0	0	0	0	0	0	0	0	0	0	0	0	0	0	0	0	0	0	0	0	0	0	0	0	0	0	0	0	0	0	1910.42333229731	0	0	0	0
Cre10.g433600.t1.2	65.896000	0	0	0	0	0	0	0	0	0	0	0	0	0	0	0	0	0	0	0	0	0	0	0	0	0	1819.6359817452	0	0	0	0	0	0	0	0	0	0
Cre10.g433950.t1.1	16.085000	0	0	0	0	0	0	0	0	0	0	0	0	0	0	0	0	0	0	0	0	0	0	0	0	0	28266.1118897674	181024.88110825	621122.262263192	303996.816789609	81979.5024217317	1769.61577235682	0	1326.98385512295	0	0	0
Cre10.g434200.t1.1	18.840000	138420.5365434	19864.5941466517	0	0	0	0	0	0	0	0	0	0	0	0	0	0	0	1359.66461927295	2583.88577612695	0	0	13616.7615584352	0	4249.30395412781	0	0	0	0	0	0	0	0	0	0	0	0
Cre10.g434450.t1.2	43.654000	330119.97171952	805271.730177741	2630.41932212633	234880.420224536	0	0	0	0	0	0	0	0	0	0	0	0	0	0	0	0	0	0	0	0	0	0	0	0	0	0	0	0	0	0	0	0
Cre10.g434600.t1.2	203.540000	3920.88708337138	0	0	9228.25927362342	0	0	0	0	0	0	0	0	0	0	0	0	2967.95515866938	8609.24241963743	0	0	0	0	0	0	0	0	0	0	0	0	0	0	0	0	0	0
Cre10.g434750.t1.2	60.212000	0	0	0	0	0	0	0	0	0	0	0	0	0	0	0	0	0	0	0	0	15971.6003703923	96070.9866108234	0	2512.00686933828	3995.58214135886	29369.7749548247	25325.2454235818	0	0	0	0	0	0	0	0	0
Cre10.g435500.t1.1	40.632000	0	0	0	0	0	0	0	0	0	0	0	0	0	0	0	0	0	0	0	0	0	0	0	0	0	0	0	9829.44050335028	6020.66305817913	0	0	0	0	0	0	0
Cre10.g436050.t1.2	25.915000	0	0	0	0	0	0	0	10678.4430385724	79957.2376561102	82983.9296826405	34444.2112102038	6652.95605353094	0	0	0	0	0	0	0	0	0	0	0	0	0	0	0	0	0	0	0	0	0	0	0	0
Cre10.g436350.t1.1	36.555000	0	0	0	0	0	0	0	0	0	0	0	0	0	0	0	0	0	0	0	0	0	0	0	0	0	0	0	0	0	0	0	0	0	0	0	0
Cre10.g436500.t1.2	32.325000	0	0	0	0	0	0	0	0	0	0	0	0	0	0	0	0	0	0	0	0	0	0	0	0	0	0	3665.55604134596	0	0	0	0	0	0	0	0	0
Cre10.g436550.t1.2	32.314000	0	0	0	0	0	0	0	0	0	0	0	0	0	0	0	0	0	0	0	0	0	0	0	0	0	0	15227.3318392783	59627.3080494647	10529.0529225974	0	0	0	0	0	0	0
Cre10.g437500.t1.2	6.554700	0	0	0	0	0	0	0	0	0	0	0	0	0	0	0	0	0	0	0	0	0	0	0	0	0	0	0	0	0	0	0	0	0	0	0	0
Cre10.g437950.t1.2	145.690000	0	0	0	0	0	0	0	0	0	0	2776.99328690247	0	0	0	0	0	0	0	0	0	0	0	0	0	0	0	0	0	0	0	0	0	0	0	0	0
Cre10.g438550.t1.2	11.867000	0	0	0	0	0	0	0	0	0	0	0	0	0	0	0	0	0	0	0	0	0	0	0	0	0	4148.19071584674	44631.9734279931	6870.87251534359	0	0	0	0	0	0	0	0
Cre10.g439000.t1.1	83.066000	0	0	0	0	0	0	0	0	0	0	7445.76966721489	3841.09613273844	0	0	0	0	0	0	0	0	0	0	0	0	0	0	0	0	0	0	0	0	0	0	0	0
Cre10.g439600.t1.1	93.562000	0	0	0	0	0	0	0	0	0	0	0	0	0	0	0	0	0	0	0	0	0	0	0	0	0	0	0	0	0	0	0	0	0	0	0	0
Cre10.g439850.t1.2	73.119000	24815.6561590353	5521.39968136158	0	8568.87758578782	6413.44909919407	2030.31091190378	0	2778.87072103501	0	0	5312.4680828975	1512.67550107494	0	0	2183.32179370577	1577.98338839972	3142.9588403097	11173.8174446868	17051.1249966027	11823.0073472315	0	49589.7405622786	1367.30845824114	2261.50351508225	0	0	0	0	0	0	0	0	0	0	0	0
Cre10.g439900.t1.2	120.890000	0	0	0	0	0	0	0	0	0	0	0	0	12841.6494665724	22903.3553926054	125810.884294635	0	0	0	0	0	0	0	0	0	0	0	0	0	0	0	0	0	0	0	0	0
Cre10.g440400.t1.2	9.581800	0	5315.41833653435	0	0	0	0	0	0	0	0	0	0	0	0	0	0	0	0	0	0	0	0	0	0	0	0	0	0	0	0	20040.2683404822	29014.4034940226	0	0	0	0
Cre10.g440450.t1.2	15.879000	0	0	0	0	0	0	0	0	0	0	0	0	0	0	5128.61364034664	0	4216.44885680836	0	0	0	0	0	0	0	0	0	0	0	0	2143.7615744844	9646.39067542764	12921.3063147673	5504.1004668546	0	0	0
Cre10.g443550.t1.2	116.590000	0	0	0	0	0	0	0	0	0	0	0	0	0	0	0	0	0	0	1944.75355643518	3004.29691937783	0	0	0	0	0	0	0	0	0	0	0	0	0	0	0	0
Cre10.g443850.t1.1	64.113000	0	0	0	0	0	0	0	0	0	0	0	0	0	0	0	2001.07658041137	0	0	0	0	0	0	0	0	0	0	0	0	0	0	0	0	0	0	0	0
Cre10.g444550.t1.2	80.782000	0	0	0	0	0	0	0	0	0	0	6169.78496927801	1794.96113314611	4782.89755508323	0	0	0	0	0	0	0	0	0	0	0	0	0	0	0	0	0	0	0	0	0	0	0
Cre10.g444800.t1.2	27.891000	64632.0110370637	22606.9890045402	0	2215.77458371111	2011.13426326426	0	0	0	0	0	1323.30944832069	1570.6077543076	0	0	1857.184664396	0	0	0	0	0	0	0	0	0	0	0	2085.82932125174	1835.86237674787	0	0	0	0	0	0	0	0
Cre10.g445750.t1.2	10.518000	6254.13540280426	0	0	0	0	0	0	0	0	0	0	0	0	0	0	0	0	0	0	0	0	0	0	0	0	0	0	0	0	0	0	0	0	0	0	0
Cre10.g446350.t1.1	28.335000	0	0	0	0	0	0	0	0	0	0	0	0	0	0	0	0	0	0	0	0	0	0	0	0	0	0	0	0	0	0	0	0	2900.76983721206	1890.44206902956	0	0
Cre10.g447100.t1.2	27.323000	0	0	0	0	0	0	0	0	0	0	0	0	0	0	0	0	0	0	0	0	0	0	0	0	0	13282.7123852812	0	0	11566.8716905778	0	0	2018.9122046705	5642.62828534843	24830.4074272195	44693.6605494908	0
Cre10.g448650.t1.1	68.738000	4132.7689354723	0	0	0	0	0	0	0	0	0	0	0	0	0	0	0	0	0	0	0	0	0	0	0	0	0	0	0	0	0	0	0	0	0	0	0
Cre10.g450400.t1.2	30.611000	207925.830178785	498646.505602577	0	171329.274838063	0	0	0	0	0	0	0	0	1482.6365549543	1686.74046564899	0	0	0	0	0	0	0	0	0	0	0	0	0	0	0	0	0	0	0	0	0	0
Cre10.g450500.t1.1	72.819000	0	0	0	0	0	0	0	0	0	0	0	0	0	0	25407.0479107853	1806.09163550331	3772.56978690073	0	0	0	10410.6404698094	0	0	0	0	0	0	0	0	0	0	0	0	0	0	0
Cre10.g451900.t1.1	54.413000	0	0	0	0	0	0	0	0	0	0	0	0	0	0	0	0	0	0	0	0	3220.73825437206	4521.39780090804	0	1873.14285452259	0	0	0	0	0	0	0	0	0	0	0	0
Cre10.g451950.t1.2	57.821000	0	16919.704607325	0	0	0	0	0	0	0	0	0	0	0	0	0	10205.3296371724	156336.622265352	293939.133936717	152259.90814898	10996.2658167238	48389.5237418335	69887.4855837949	0	0	0	0	0	0	0	0	0	0	0	0	0	0
Cre10.g452050.t1.2	28.702000	51650.8950349313	44114.3380171643	0	459569.055158141	399906.880474786	1222611.92759754	1093886.99732433	80686.75491904	43585.9744112923	37237.564994547	23884.9852390477	122494.531001941	398257.420486912	88997.0830042895	77665.4269900313	22569.4403218894	28696.5807158712	226150.351508225	103360.795142599	179308.369901357	139640.868729551	0	0	0	48056.9496954979	17496.3450908908	0	0	0	0	0	0	0	0	0	0
Cre10.g452350.t1.1	16.343000	0	0	0	0	1573.02159819229	0	3769.88773813996	54817.0535970216	515905.489378139	0	1612.58181741367	0	0	0	3555.59204215435	0	0	0	2330.56627067211	0	2849.00629612918	2430.60668944888	0	2934.2954467217	0	6161.33651568158	3165.48804990018	35125.4515954397	71834.6529841147	106412.966632357	139265.381903043	51720.6283027113	0	0	0	0
Cre10.g452450.t1.2	115.130000	2742.26075545049	0	0	0	0	0	0	0	0	0	0	1374.68409233326	0	1501.54499871774	73655.7640926784	299906.692429433	705191.080669565	235229.086563436	0	0	0	0	0	0	0	0	0	0	0	0	0	0	0	0	0	0
Cre10.g452800.t1.2	48.005000	0	0	0	0	0	0	0	0	0	0	0	0	0	0	0	0	0	0	0	0	0	0	0	0	0	3320.24226339667	0	0	0	0	0	0	0	0	0	0
Cre10.g454734.t1.1	89.354000	6670.79167779006	0	0	0	0	0	0	0	0	0	0	0	0	0	0	0	0	0	0	0	0	0	0	0	0	0	0	0	0	0	0	0	0	0	0	0
Cre10.g456050.t2.1;Cre10.g456050.t1.2;Cre10.g456100.t1.2	21.414000	11074.1793332242	0	0	0	8768.4220135892	0	0	0	0	8353.91137761201	11572.9063002896	15224.6497905176	11694.4031091525	9107.56707938871	6520.3287423108	62881.9742206606	66930.5268250446	53555.1496550788	81817.238471705	61546.3139377965	226458.787115714	44813.0117193452	0	0	0	0	0	0	0	0	0	0	0	0	0	0
Cre10.g458450.t1.1	18.015000	0	0	0	0	0	0	0	0	0	0	0	0	0	0	0	0	0	0	0	0	0	0	0	0	0	0	0	0	0	1907.20487378438	2368.65136307506	6027.63638495714	1497.52192557658	0	0	0
Cre10.g458550.t1.2	16.946000	0	0	0	0	0	0	0	0	0	0	0	0	0	0	0	0	0	0	0	0	0	0	0	0	0	0	0	0	0	0	0	0	3950.38961973986	12302.4235632193	0	0
Cre10.g459200.t1.2	117.280000	21310.2184287074	0	0	0	0	0	0	0	0	0	0	0	0	0	0	0	4299.99467570638	7474.46758895515	44379.8608444806	0	0	0	0	0	0	0	0	0	0	0	0	0	0	0	0	0
Cre10.g459250.t1.2	12.058000	0	9269.96513185341	0	0	0	0	0	0	0	0	0	0	0	0	0	0	0	0	0	0	0	0	0	0	0	0	0	0	0	0	0	0	0	0	0	0
Cre10.g459400.t1.2	10.160000	18744.8387890297	5797.65070372101	0	0	0	0	0	0	0	0	0	0	0	0	0	0	0	0	0	0	0	0	0	0	0	0	0	0	0	0	0	0	0	0	0	0
Cre10.g459750.t1.2	7.642800	0	31949.9058626866	2763.98535041273	6231.06978346163	0	0	0	0	0	0	0	0	0	0	0	0	0	0	0	0	0	0	0	0	0	0	0	0	0	0	0	0	0	0	0	0
Cre10.g460050.t2.1;Cre10.g460050.t1.1	40.210000	24281.9284556418	0	0	0	0	0	0	0	0	0	0	0	1462.92349656264	0	2803.94787694822	0	1889.36924952525	6530.52052760173	4778.47217462796	26608.6057556108	77328.8298705545	20862.3162856586	0	0	0	0	0	0	0	0	0	0	0	0	0	0
Cre10.g461050.t1.2	68.394000	0	0	0	38727.4430811554	9030.05587020243	52478.3070776292	0	15986.3516385766	0	0	0	0	0	0	0	0	0	0	0	0	0	0	0	12863.9104712868	6276.39640751866	0	0	0	0	0	0	0	0	0	0	0
Cre10.g462250.t1.2	35.682000	0	0	0	0	0	0	0	0	0	0	0	0	0	0	0	0	0	0	0	0	0	0	0	0	0	1597.69644679139	1395.3358677912	0	0	0	0	0	0	0	0	0
Cre10.g462816.t1.1	58.859000	0	45773.1851757012	0	0	0	0	0	0	0	0	0	0	0	0	0	0	0	0	0	0	0	0	0	0	0	0	0	0	0	0	0	0	0	0	0	0
Cre10.g464050.t1.1	39.706000	0	0	0	0	0	0	0	0	0	0	0	0	0	0	0	0	0	0	0	0	0	0	0	0	0	0	0	13667.7204848899	0	0	0	0	0	0	0	0
Cre10.g464100.t1.2	92.888000	9988.21778998793	0	0	0	0	0	0	0	0	0	0	0	0	0	0	0	0	0	0	0	0	0	0	0	0	0	0	0	0	0	0	0	0	0	0	0
Cre10.g464600.t1.1	21.160000	0	0	0	0	0	0	0	0	0	0	0	0	0	0	0	0	0	0	0	0	0	0	0	0	0	0	0	0	0	0	6358.6012020363	11885.7672882335	15624.2750558725	3854.64047898033	0	0
Cre10.g464650.t1.2	27.241000	0	0	0	0	0	0	0	0	0	0	0	0	0	0	0	0	0	0	0	0	0	0	0	0	0	0	0	0	0	0	0	0	0	1644.90050498096	0	0
Cre10.g465550.t1.1	110.500000	0	0	0	0	1525.68343756468	0	0	0	0	0	0	0	4155.7004523769	0	3193.91776676435	0	0	0	3517.64105218943	3373.8832386121	3095.88888455817	0	0	0	0	0	0	0	0	0	0	0	0	0	0	0
Cre10.g466850.t1.1	18.310000	0	0	0	0	0	0	0	0	0	0	0	0	0	0	0	0	0	0	0	0	0	0	0	0	0	0	0	0	22455.4532495567	10264.3347099093	2461.9866599499	0	0	0	0	0
Cre11.g467350.t1.2	73.218000	0	0	0	0	0	0	0	0	0	0	0	0	0	0	0	0	0	0	64810.367279655	81630.8360828314	0	0	0	0	0	0	0	0	0	0	0	0	0	0	0	0
Cre11.g467400.t1.2	57.000000	44255.1455771048	22348.1712991258	0	0	0	0	0	0	0	0	0	0	0	0	0	0	1495.24218412993	6777.6713209068	98880.4326877313	232761.601703526	92981.2664384151	54534.0974527603	0	0	0	0	0	0	0	0	0	0	0	0	0	0
Cre11.g467535.t1.1;Cre16.g658850.t1.1	43.976000	309910.734307109	218345.589614381	0	36505.3656828564	32743.7922958749	16215.6668076225	8044.40295061902	16170.0719786894	14697.627209026	9035.82227503808	18303.6417678829	14539.3863321405	18526.2518150269	4091.59948699446	9825.015122895	10206.0001493625	10961.1309779577	5157.17745964885	23770.9981667149	13784.3896059834	14441.4915523724	12681.6652579924	0	84209.6259663129	216843.642308349	50920.0367476211	10910.8425636932	0	0	0	0	0	0	0	0	0
Cre11.g467569.t1.1	23.995000	0	0	1462.92349656264	0	0	24303.384845728	15099.9345231417	283237.75938124	4941674.84172089	74766.1322796376	12120.312452363	15952.8260290669	23113.896220326	9138.94704988974	5499.27277908522	11275.6011951581	13630.1718022391	18940.628348566	15435.1906182381	2971.57592449642	15503.5828616378	6586.44124426381	0	12295.9866461935	3445.49394052469	2689.69259973937	7907.48436138165	2172.32539378661	8646.92520472626	8559.49041512512	34995.3722305423	71689.8223510331	30985.7093331894	0	0	0
Cre11.g467573.t1.1	28.886000	277297.021376132	92184.697956466	0	265925.134630462	204398.936058371	867696.41508469	616026.369617727	152206.267173764	156779.160310879	36125.8557832073	3552.23948120338	82082.7612990214	785089.313252938	22902.0143682251	45470.1136657341	0	0	2930.94288577074	8873.69242744947	0	5384.61519456225	0	0	0	5661.26852423579	3997.32547305336	2936.17288085424	0	4135.31688179503	24225.6054316656	157261.929087818	94409.4574035257	0	0	0	0
Cre11.g467575.t2.1;Cre11.g467575.t1.1	114.320000	15842.8620298753	0	0	0	0	0	0	0	0	0	0	0	0	0	0	0	0	0	0	0	0	0	0	0	0	0	0	0	0	0	0	0	0	0	0	0
Cre11.g467578.t1.1	13.503000	23606.0521679275	13909.1048733593	0	0	0	0	0	0	0	0	0	0	0	0	0	0	0	0	0	0	0	0	0	0	0	0	0	1950.92226858495	0	3602.52789546784	4629.21616109105	0	0	0	0	0
Cre11.g467597.t1.1	159.880000	0	0	0	0	0	0	0	0	0	0	0	0	0	0	0	0	38097.1616223741	0	0	0	0	0	0	0	0	0	0	0	0	0	0	0	0	0	0	0
Cre11.g467603.t1.1	14.529000	0	0	0	0	0	0	0	0	0	0	0	1343.8405315844	0	0	0	0	0	0	0	0	0	0	0	0	0	0	0	0	0	0	0	0	0	0	0	0
Cre11.g467640.t1.1	13.637000	12581.6248392156	66537.6066815917	1211.19981012046	54295.3951130516	0	0	0	0	0	0	0	0	0	0	0	0	0	0	0	0	0	0	0	0	0	0	0	0	0	0	0	0	0	0	0	0
Cre11.g467650.t2.1;Cre11.g467650.t1.1	57.540000	0	0	0	0	0	0	0	0	0	0	0	0	0	0	0	0	85226.1224466452	0	0	41480.566134087	95118.8593007497	73008.0493169521	0	0	0	0	0	70552.6336764661	0	0	0	62643.2718809519	0	23119.2603178475	0	0
Cre11.g467668.t1.1	13.926000	31746.070156868	89556.2901709103	0	51944.5793742357	0	0	0	0	0	0	0	0	0	0	0	0	0	0	0	0	0	0	0	0	0	0	0	0	0	0	0	0	0	0	0	0
Cre11.g467689.t1.1	21.525000	0	0	0	0	0	0	0	0	0	0	5000.67991445785	3689.42627531683	0	8676.42774109475	1361542.05340549	28425.6937910333	8057.5449895468	22031.6895453548	33805.8836051403	21556.9669146983	19446.1945399714	44047.286798145	1521.39215954745	102309.432028377	135054.565348632	516978.308882448	270645.540449419	212270.749171235	80029.652972651	34509.9214048427	43060.2928541812	5490.55612061271	4939.52920271227	1225.88402708568	0	0
Cre11.g467700.t1.1	42.770000	0	0	0	0	0	0	0	0	0	0	0	0	0	0	0	0	0	0	0	0	0	0	0	0	0	0	0	0	0	0	0	0	0	0	0	0
Cre11.g467707.t1.1	21.172000	233029.806579603	1175179.8952633	48209.8264748618	9455.69700853681	0	0	3403.65397985666	3352.42684852593	0	0	8541.654790866	0	0	0	0	0	0	0	4582.01210290147	0	0	0	0	0	0	0	0	4016.23391681679	0	0	43847.4741654675	38840.0891291078	3806.36360128645	0	0	0
Cre11.g467723.t2.1;Cre11.g467723.t1.1	48.543000	0	0	0	0	0	0	0	0	0	0	0	0	0	0	0	0	0	0	0	0	15744.9672501072	0	0	52021.0177639177	0	10788.407037764	2872.47422278593	10896.8959101372	0	0	0	0	0	0	0	0
Cre11.g467755.t1.1	31.667000	0	0	0	0	0	0	0	0	0	0	0	0	0	0	0	0	0	0	0	0	0	0	0	0	0	0	0	0	0	0	11115.4828841401	2243.39968594705	0	0	0	0
Cre11.g467759.t1.1	30.244000	0	0	0	0	0	0	0	0	0	0	0	0	0	0	0	0	0	0	0	0	0	0	0	9762.92569408315	0	0	0	0	0	0	0	0	0	0	0	0
Cre11.g467767.t1.1	18.012000	86898.379848986	299665.308040963	0	86883.6285808018	0	0	0	0	0	0	0	0	0	0	0	0	0	0	0	0	0	0	0	0	0	0	0	0	0	0	0	0	0	0	0	0
Cre11.g467769.t1.1	18.310000	0	0	0	0	0	0	0	0	0	0	0	0	0	0	0	0	0	0	0	0	0	0	0	0	0	0	0	0	0	3109.70143567614	79459.7176109872	4637.66461468748	0	0	0	0
Cre11.g467770.t1.1	49.031000	0	0	0	0	0	0	0	0	0	0	0	0	0	0	0	0	0	0	0	0	0	0	0	16588.4715853697	62295.9465664321	142698.40431683	387247.610323946	306906.839695045	8100.99417947129	0	0	0	0	0	0	0
Cre11.g467773.t1.1	20.336000	0	0	0	0	0	0	0	0	0	0	0	0	0	0	0	0	0	0	0	0	0	0	0	0	0	0	0	0	0	0	0	19608.4584899981	13149.816869185	0	0	0
Cre11.g468300.t1.2	21.864000	6835.87177901553	2792.01275996279	0	0	0	0	0	0	0	0	0	0	0	0	0	0	0	0	0	0	0	0	0	0	0	0	0	2284.56913442489	2740.78562863206	7359.40769711806	27000.1848746834	30183.7767537188	0	0	0	0
Cre11.g468359.t1.1	71.562000	0	32413.9002983	0	0	0	0	0	0	0	0	0	0	0	0	0	0	0	0	0	0	0	0	0	0	0	0	0	0	0	0	0	0	0	0	0	0
Cre11.g468450.t1.2	19.459000	0	0	0	0	0	0	0	0	0	0	0	0	0	0	0	0	0	0	0	0	0	0	0	0	0	0	0	0	0	0	5366.64546786508	18976.8360068364	4458.77196234404	1645.83922204723	0	0
Cre11.g468550.t1.2	11.784000	0	0	4297.98313913581	11516.4491738753	6403.92782609333	13840.7126299596	1870.99721551397	11861.0924396344	0	0	0	0	0	0	0	0	0	0	0	0	0	0	0	0	0	0	0	0	0	0	0	9410.37038447978	1497.38782313855	0	0	0
Cre11.g468750.t1.2	24.806000	0	0	0	5612.5893392278	0	0	0	0	0	0	0	0	0	0	0	0	0	0	0	0	0	0	0	0	1793.48600632768	6824.74127665833	4279.20879781041	13340.1082287617	25071.7918156889	64751.3622069181	133749.748626517	111519.587472865	19821.6813664794	0	0	0
Cre11.g468950.t1.2	7.032100	92802.9101958238	185664.825464385	0	21284.73896548	11332.0583215723	11297.4598925584	24319.4771382926	45352.1035202602	131126.704938483	8161.60848146472	0	0	0	0	0	0	0	0	0	0	0	0	0	0	0	0	0	0	0	0	0	2300.92963186559	3275.04974177768	1562.56160802529	0	0
Cre11.g469150.t1.2	29.871000	15983.6695898158	8914.45956861319	0	4820.84854504815	5499.67508639933	0	0	0	0	0	0	0	0	0	0	0	0	0	0	0	0	0	0	0	0	0	0	0	0	0	0	0	0	0	0	0
Cre11.g474800.t1.2	48.286000	0	0	0	0	0	0	0	0	0	0	0	0	0	0	0	0	0	0	0	0	2318.22884637256	58065.0146463155	0	3435.83856498591	6707.80395068871	0	0	0	0	0	0	0	0	0	0	0
Cre11.g474950.t1.1	52.566000	0	0	0	0	0	0	0	0	0	0	0	0	0	0	11319.5867948347	0	0	0	0	0	0	0	0	0	0	0	0	0	0	0	0	0	0	0	0	0
Cre11.g475850.t1.2	21.108000	0	0	0	0	0	0	0	0	0	0	0	0	0	0	0	0	0	0	0	0	0	0	0	0	0	0	0	0	0	1619.95745150579	4728.72017011566	3585.76509071302	1833.44853286317	0	0	0
Cre11.g476550.t1.2	36.587000	0	0	0	0	0	0	0	0	0	0	0	0	0	0	0	0	0	0	0	0	0	0	0	0	3992.63188772201	0	0	0	0	697.21198560627	0	0	0	0	0	0
Cre11.g476750.t1.2	38.266000	0	0	0	0	0	0	0	0	0	0	0	0	0	0	0	0	0	0	0	0	0	0	0	0	0	0	0	2771.49508694289	313906.986960658	791781.024911062	0	0	0	0	0	0
Cre11.g477300.t1.1	64.729000	0	0	0	0	0	0	0	0	0	0	0	0	0	0	0	0	0	0	0	0	0	5181.04769361971	0	0	0	0	0	0	0	0	0	0	0	0	0	0
Cre11.g477850.t1.1	111.270000	0	0	0	0	0	0	0	0	0	0	0	0	0	0	1817.35624029855	31585.1472312217	88554.5449587622	12052.8589260296	0	0	0	0	0	0	0	0	0	0	0	0	0	0	0	0	0	0
Cre11.g477950.t1.1	94.345000	0	0	25750.350152164	505217.525066466	373300.956767936	146372.811119087	121193.737352967	225439.608586621	95877.8791000479	72620.4932710207	92629.918050754	0	0	0	0	0	0	0	0	0	0	0	0	0	0	0	0	0	0	0	0	0	0	0	0	0
Cre11.g478800.t1.2	74.606000	5594.21730521651	0	0	0	12708.6198480381	54523.3692577172	58149.4991822798	3258.82334677501	0	3434.36343816749	7324.94337054215	3760.23236260119	62391.1592974394	83563.2522149671	154660.34178987	3777.53157710816	0	0	0	0	0	0	0	0	0	0	0	0	0	0	0	0	0	0	0	0
Cre11.g479050.t1.2	15.497000	0	0	0	0	0	0	0	0	0	0	0	0	0	0	0	0	0	0	0	0	0	0	0	0	0	0	0	0	0	2402.57927989882	14193.4020420011	1676.81688523414	0	0	0	0
Cre11.g479500.t1.2	25.623000	0	0	0	0	0	0	0	0	0	0	0	0	0	0	0	0	0	0	0	0	0	0	0	0	0	0	0	3636.4558122916	2631.22393675456	2387.5598068385	0	0	0	0	0	0
Cre11.g479750.t1.2	59.596000	0	0	0	0	0	0	0	0	0	0	0	0	0	0	1797.10677215472	0	2172.72770110073	0	0	1515.75985714983	2301.86834893186	22817.5298322608	0	3321.7173902151	0	0	0	0	0	0	0	0	0	0	0	0
Cre11.g481126.t1.1	26.703000	62890.0203669429	33371.3917058953	0	3947.84167341713	4405.26508956665	0	0	3523.54155946313	0	0	1995.71248288983	1572.88749575426	0	0	2632.96726844906	0	2351.08394369201	2472.58075255494	6731.67418465957	1994.37145850944	12602.9471268637	9414.79576493505	0	22794.7324177942	23901.0775316123	114377.310427467	80823.5394058393	122389.931100271	66471.8964869528	40189.1596557757	0	0	0	0	0	0
Cre11.g481126.t2.1	23.682000	30789.9197736531	13764.2742402777	0	0	1884.6756641939	0	0	2079.39240422589	0	0	0	0	0	0	0	0	0	0	2624.25060997656	1994.37145850944	6834.53075463514	3565.91792988331	0	9227.58876143322	6141.48935485187	64733.9288899731	38837.407080347	66243.9223422872	38098.5026467545	20532.4242880837	0	0	0	0	0	0
Cre11.g481450.t1.2	22.479000	0	0	0	6283.63793917274	6407.14628460626	12799.6754034663	16617.9741217382	340392.218473274	5381530.83848736	27236.2051656313	80823.5394058393	41385.3534030796	42415.2601272157	22486.2968103055	78614.8722513443	19836.4326346636	15947.4619315454	12495.2628691188	6111.71861360731	2243.80199326116	12945.1765487381	1305.13856796647	0	2787.98968682164	0	9953.75346341202	3399.49680427746	8937.39108551778	5556.40041768964	64539.4803548171	36174.1326609012	19934.3274144318	0	0	0	0
Cre11.g482900.t1.1	21.944000	0	0	0	0	2821.51529633127	0	0	0	0	0	0	0	0	0	0	0	0	0	0	0	0	0	0	0	0	0	0	3477.81262809198	0	5771.09842098937	12942.3603975393	16804.3765106118	2297.57707091463	0	0	0
Cre12.g483650.t1.2	50.448000	63926.6322129809	29305.4057845662	0	2793.89019409533	4237.23473470434	0	0	0	0	0	1647.31434886566	0	0	0	0	0	0	0	0	0	0	0	0	0	0	2719.99975073609	0	0	9057.94917731445	0	0	0	0	0	0	0
Cre12.g483700.t2.1;Cre12.g483700.t1.2	44.035000	0	0	0	0	0	0	0	0	0	0	0	0	0	0	0	0	0	0	0	0	0	0	0	0	0	0	0	24159.8952370267	22484.9557859251	1459.3027307356	0	0	0	0	0	0
Cre12.g483950.t1.2	35.138000	128376.263934312	98145.5513272799	2967.15054404115	20401.0038988059	15774.4697864757	4468.15913300674	11197.0171664675	7537.76393970935	2804.35018426234	12066.9396820236	19978.5812189845	32084.0083007252	59026.529127052	17222.7761172921	64542.1624035779	60016.2051197766	169183.635829446	110318.02962804	148357.527202057	127066.083114676	362264.326117362	489447.078353131	56082.9806121056	334397.83949295	7881.06618108806	0	0	0	0	0	0	0	0	0	0	0
Cre12.g484000.t1.2	49.201000	4167.63556936233	18068.9625013154	0	13591.2820952079	6492.03312788467	3004.56512425391	9822.19897169619	5468.56332077438	0	0	0	0	12448.0588109292	2404.5908164694	0	0	0	0	0	0	0	0	0	0	0	0	0	0	0	0	0	0	0	0	0	0
Cre12.g484050.t1.2	11.126000	4003.49418520313	4049.49132145036	0	0	0	0	0	0	0	0	0	0	0	0	0	0	0	0	0	0	0	0	0	0	0	0	1386.75331175674	2470.43511354633	4827.82187182615	12304.703304666	33994.9680427746	4607.22336125272	0	0	0	0
Cre12.g484700.t1.2	13.767000	26294.8060506006	82582.9633929052	0	27043.0976548557	0	0	0	0	0	0	0	0	0	0	0	0	0	0	0	0	0	0	0	0	0	0	0	0	2604.40344914685	21342.4030138366	44926.9987916779	89328.3160262447	6224.49876399774	0	0	0
Cre12.g485150.t1.2	39.759000	18975.4949824561	8178.37128621954	0	0	0	0	0	0	0	0	0	0	0	1728.31222144094	37183.9240193316	183318.03279871	201931.451198462	50193.2015334521	15677.9160310879	2230.65995433339	0	0	0	0	0	0	0	0	0	0	0	0	0	0	0	0
Cre12.g485550.t1.2	36.947000	0	0	0	0	0	0	0	0	0	0	0	0	0	0	0	0	0	0	0	0	0	0	0	4821.25085236226	0	3313.67124393279	1757.94886024747	0	0	0	0	0	0	0	0	0
Cre12.g485800.t1.2	77.546000	20781.8548228354	17065.876264787	0	74149.2610646603	97847.8439148343	95391.087249968	160346.285162705	330428.407327009	242376.746510891	120154.443458168	52534.6301016054	32423.2874689627	55802.706516605	25330.6095211033	27348.8512135837	26748.0722911709	10532.2713811104	5432.75796981809	15935.3927121219	50348.7603615769	245528.153804797	236677.392894252	0	4937.65176857973	21731.3000841484	79221.0152712785	115919.488464911	60592.8456033424	24749.9459643964	5685.2728606447	0	0	0	0	0	0
Cre12.g485850.t1.2	19.682000	0	0	0	0	0	0	0	0	0	0	0	0	0	0	0	0	0	0	0	0	0	0	0	0	0	0	0	0	21204.2775026569	4326.8151633141	0	0	0	0	0	0
Cre12.g486300.t1.2	20.284000	0	9516.71361784436	0	361204.916856858	254727.581054242	702401.749958363	345407.649655916	102353.68583293	56333.7521712377	34662.7981842067	40469.4337512762	49943.7709987004	219632.973019551	51621.3924985628	7820.31777665659	0	0	0	0	0	0	0	0	0	4256.67958821993	12870.7496956267	7481.44091573315	28262.0888166262	71844.0401547774	103140.867144216	114617.353791556	189741.539580757	45570.690494263	4660.73023403011	0	0
Cre12.g487850.t1.2	20.962000	33140.735512469	6129.95654518056	0	0	0	0	0	0	0	0	0	0	0	0	0	0	0	0	0	0	0	0	0	0	0	0	0	0	0	0	10573.8431369023	0	0	0	0	0
Cre12.g488173.t1.2	148.680000	182285.444025813	369787.472891326	527639.452706513	542980.771618124	0	0	502669.578743733	0	517581.769853621	528926.836111683	0	0	0	0	0	582313.016694833	526526.402470793	697882.497796463	418775.093506811	456779.724446939	356967.279814839	0	17291.1683606918	450490.32010293	389285.967382132	433003.362182702	0	386402.764964303	493148.305642996	378772.336239909	447419.374271847	557302.912000642	450007.551325991	519123.947891065	405203.926777309	0
Cre12.g489153.t1.1	18.640000	0	0	0	0	0	0	0	0	0	0	0	0	0	0	0	0	0	0	0	0	0	0	0	0	0	0	0	0	0	6503.9682448701	0	0	0	0	0	0
Cre12.g489750.t1.2	68.474000	0	0	0	0	0	0	0	0	0	0	0	0	0	0	0	0	0	0	0	0	0	0	0	1658.57895366089	0	0	0	0	0	0	0	0	0	0	0	0
Cre12.g490350.t1.1	74.517000	0	0	0	0	0	0	0	0	0	0	0	0	0	0	0	0	0	0	0	0	0	0	0	40143.5648268425	0	0	0	0	0	0	0	0	0	0	0	0
Cre12.g490500.t1.2	23.286000	5701.09694833325	0	0	0	0	0	0	0	0	0	1597.29413947727	0	0	0	0	1724.55735317586	2481.43151346549	8645.3159754698	23199.7217806707	12879.0640467851	42758.5623685944	26679.6800477713	0	29081.4547130418	3770.82645520623	6506.91849850694	0	8120.43903298688	3139.60627935874	13340.3764336378	69532.1141229927	108681.979883969	26414.1572204549	3853.29945459995	0	0
Cre12.g490650.t1.2	35.725000	0	0	0	0	0	0	0	0	0	0	0	0	0	0	0	0	0	0	0	0	0	0	0	0	0	0	5229.86098106575	14332.8685775612	15301.0881801995	0	0	0	0	0	0	0
Cre12.g492300.t1.2	18.122000	153614.342773169	307778.505542296	3833.98870352239	123064.466363605	0	0	0	0	0	0	0	0	0	0	0	0	0	0	0	0	0	0	0	0	0	0	0	0	0	0	0	0	0	0	0	0
Cre12.g492350.t1.2	69.951000	0	0	0	0	0	0	0	0	0	0	0	0	0	0	0	0	0	0	2973.85566594308	23360.6447063169	71945.9580076867	9147.79781080028	0	0	0	0	0	0	0	0	0	0	0	0	0	0
Cre12.g492700.t1.2	52.344000	0	0	0	0	0	0	0	0	0	0	0	0	0	0	0	0	0	26902.2900949153	0	0	0	0	0	0	0	0	0	0	0	0	0	0	0	0	0	0
Cre12.g493150.t1.2	35.472000	0	0	0	0	0	0	0	0	0	0	0	0	0	0	0	0	0	0	0	0	0	0	0	0	21573.0592072629	50828.8470897549	3717.18547999081	0	0	0	0	0	0	0	0	0
Cre12.g493250.t1.2	81.026000	8362.49393364648	0	0	0	0	0	0	0	0	0	0	0	0	0	0	0	0	0	0	0	26217.0266365382	68700.6790071536	0	0	0	0	0	0	0	0	0	0	0	0	0	0
Cre12.g494050.t1.2	21.518000	16643.4535849655	0	0	0	0	0	0	0	0	0	0	0	0	0	0	0	0	0	0	0	0	0	0	0	0	0	0	0	0	14130.3738961229	0	0	0	0	0	0
Cre12.g494350.t1.2	76.088000	0	0	0	0	0	0	0	0	0	0	0	0	0	0	0	0	0	0	0	0	0	13467.9078522124	0	0	0	0	0	0	0	0	0	0	0	0	0	0
Cre12.g494450.t1.2	14.448000	0	0	0	0	0	0	0	0	0	0	0	0	0	0	0	0	0	0	0	0	0	0	0	0	0	0	0	0	0	0	2211.61740813191	5149.66772311869	0	0	0	0
Cre12.g494850.t1.2	29.080000	0	0	0	0	0	0	0	0	0	0	0	0	0	0	0	0	0	0	0	0	0	0	0	0	0	0	0	0	0	0	2861.47782286677	2409.68670911486	4515.63139607239	2700.42079478246	0	0
Cre12.g495850.t1.2	27.825000	0	0	0	0	0	0	0	0	0	0	0	0	0	0	1459.43683317363	0	2802.07044281568	2023.47168756381	0	0	2066.65267261223	40615.6054087383	26567.0339998189	24575.6127949463	0	0	0	0	0	0	0	0	0	0	0	0
Cre12.g495951.t2.1;Cre12.g495951.t1.1	21.169000	0	0	0	0	0	0	0	0	0	0	0	0	0	0	0	0	0	0	0	0	0	0	0	9704.72523597442	112216.920150666	85539.9221516554	8623.59138050756	0	0	0	5390.91800915006	3732.74136280328	0	0	0	0
Cre12.g496750.t1.2	26.497000	84602.5461097659	256497.733236351	0	73363.4207777543	0	0	0	0	0	0	0	0	0	0	0	0	0	0	0	0	0	0	0	0	0	0	0	0	0	0	0	0	0	0	0	0
Cre12.g497300.t2.1;Cre12.g497300.t1.2	38.936000	14449.5376986547	0	0	0	1535.20471066542	0	0	1851.2841571223	0	4880.92643728942	9491.10005217899	16506.6690981662	19090.8230791692	11263.5319757346	95266.3719825921	127729.890182966	167735.329498629	348693.15938786	544067.001366236	81748.8462283054	124844.005716377	122161.956955605	2827.81811091909	877083.585747389	459394.72198869	70335.3877268436	5105.27981612793	8709.28283841419	0	1890.71027390564	7184.9404252299	1438.65095527766	0	0	0	0
Cre12.g497850.t1.2	23.404000	0	0	0	0	0	0	0	0	0	0	0	0	0	0	0	0	0	0	0	0	0	0	0	0	0	0	0	0	0	0	0	0	17908.0395756691	0	0	0
Cre12.g498250.t1.2	15.900000	0	0	0	0	0	0	0	0	0	0	0	0	0	0	0	0	0	0	0	0	0	0	0	0	0	0	0	2276.2547832665	1806.22573794135	7626.27154881479	11875.0390931904	1495.64449144405	0	0	0	0
Cre12.g498500.t1.2	47.653000	17191.9325565432	0	0	0	0	0	0	0	0	0	0	0	0	0	0	0	0	0	0	0	0	0	0	0	0	0	0	0	0	0	0	0	0	0	0	0
Cre12.g498550.t1.1	34.993000	0	0	0	0	0	0	0	0	0	0	0	0	0	0	0	0	0	0	0	0	0	0	0	0	1705.38070453635	0	18888.328397731	19678.1917577781	65880.5047352027	180340.958674254	95745.1176863897	0	0	0	0	0
Cre12.g498900.t1.2	22.114000	0	0	0	0	0	0	0	0	0	0	0	0	0	0	0	0	0	0	0	0	0	0	0	0	0	0	0	2719.32923854589	6381.53271894089	7968.76917556527	2260.56479801598	0	0	0	0	0
Cre12.g498950.t1.2	25.903000	5466.68588664185	0	0	0	0	0	0	0	0	0	0	0	0	0	0	0	0	0	0	0	0	0	0	0	0	0	3194.58827895454	17419.9067012088	3752.85672850906	1815.74701104208	0	0	0	0	0	0
Cre12.g499350.t1.2	50.931000	0	0	0	0	0	0	0	0	0	0	0	0	0	0	0	0	0	0	0	0	0	19588.3431242923	0	0	0	0	0	0	0	0	0	0	0	0	0	0
Cre12.g499800.t1.2	10.479000	146506.913557125	487623.285195807	0	0	0	0	0	0	0	0	0	0	0	0	0	0	0	0	0	0	0	0	0	0	0	0	0	0	0	0	0	0	0	0	0	0
Cre12.g500150.t1.1	57.928000	0	0	0	0	0	0	0	1454.47504296621	1625.99206121752	0	7843.91980575137	7809.72368405154	22356.2174454081	19403.2817597991	546252.871106265	132961.226290851	0	0	0	0	0	0	0	0	0	0	0	0	0	0	0	0	0	0	0	0
Cre12.g500500.t2.1;Cre12.g500500.t1.1	42.104000	417970.47887858	178879.242099633	0	19341.5946383013	22849.71441739	7524.89010565764	9887.50685902097	16446.3230010488	9928.94451237488	6396.41808956317	8413.58696253917	10554.1300785106	9216.7264639521	4574.23416149524	5729.52666519742	10448.9937670884	29269.1981262958	26058.7857596527	17214.7299710098	16194.2104175363	22305.2585189535	43667.7768984959	16217.0078320029	102910.21095079	4523.14113260255	50222.7040698206	98263.5614727539	22853.7374905312	0	0	0	0	0	0	0	0
Cre12.g500950.t1.2	38.407000	0	0	0	0	0	0	0	0	0	0	0	0	0	0	0	0	0	0	0	0	0	0	0	0	0	0	0	0	0	0	2298.11348066678	0	0	0	0	0
Cre12.g501000.t1.1	31.443000	0	0	0	0	0	0	0	0	0	0	0	0	0	0	0	0	0	0	0	0	0	0	0	2494.03714264111	0	0	0	0	0	0	0	0	0	0	0	0
Cre12.g501050.t1.2	62.352000	0	0	0	0	0	0	0	0	0	0	0	0	0	0	0	0	0	0	0	0	0	0	0	0	8370.67418236683	45097.3088879869	4885.88822749685	0	0	0	0	0	0	0	0	0
Cre12.g501550.t1.2	11.827000	0	0	0	0	0	0	0	0	0	0	0	0	0	0	0	0	0	0	0	0	0	0	0	0	0	57228.2154329549	21261.9415510135	0	2311.79192934671	0	0	0	0	0	0	0
Cre12.g503500.t1.1	99.077000	0	0	0	0	0	0	0	0	0	0	0	0	0	0	0	0	0	0	0	0	10150.8840473287	1802.87317699038	0	0	0	0	0	0	0	0	0	0	0	0	0	0
Cre12.g503600.t1.2	30.409000	0	0	0	0	0	0	0	0	0	0	0	0	0	0	0	0	0	0	0	0	0	0	0	0	0	0	0	0	3797.51284037591	0	0	0	0	0	0	0
Cre12.g503650.t1.2	33.448000	0	0	0	0	0	0	0	0	0	0	0	0	0	0	0	0	0	0	0	0	0	0	0	24670.8255259536	16867.4046564899	0	0	0	0	0	0	0	0	0	0	0
Cre12.g503950.t1.2	31.094000	0	0	0	0	0	0	0	0	0	0	0	0	0	0	0	0	0	0	0	0	0	0	0	0	0	3054.18302632817	4158.65070601374	4547.95008363968	0	2553.84683000631	0	0	0	0	0	0
Cre12.g504150.t2.1;Cre12.g504150.t1.2	29.389000	0	0	0	0	0	0	0	0	0	0	0	0	0	0	0	0	0	0	0	0	0	0	0	0	0	0	0	0	0	0	0	6418.00858208738	0	0	0	0
Cre12.g504200.t1.2	15.676000	0	4892.3251445227	0	0	0	0	0	0	0	0	0	0	0	0	0	0	0	0	0	0	0	0	0	0	0	0	0	0	0	0	3731.13213354682	0	0	0	0	0
Cre12.g505150.t1.1	147.500000	72750.5726359181	41401.4456956442	8902.39034918972	20189.122046705	18219.1572319186	12901.1909490615	13203.9942541526	16544.217780817	0	12995.4649630026	19202.1281027412	20575.3370682561	29309.4288577074	16565.6741709032	54032.5543344961	94746.0545230025	18880.2822514487	0	3277.59768810041	0	0	0	0	0	0	0	0	0	0	0	0	0	2636.31982940003	0	0	0
Cre12.g505850.t1.2	25.750000	0	0	0	0	0	0	0	0	0	0	0	0	0	0	0	0	0	0	0	0	0	0	0	0	0	0	0	3010.4656315276	3179.03239614207	0	0	0	0	0	0	0
Cre12.g505950.t1.2	42.616000	16537.5126589151	4069.33848228006	0	0	0	0	0	0	0	0	0	0	0	0	0	0	0	0	0	0	0	0	0	0	0	0	0	0	0	0	0	0	0	0	0	0
Cre12.g507400.t1.2	76.574000	51957.9896180396	12188.4364908866	0	0	0	0	0	0	0	0	0	0	0	0	0	0	0	0	0	0	0	0	0	13909.1048733593	0	0	0	0	0	0	0	0	0	0	0	0
Cre12.g508000.t1.1	42.955000	0	0	0	0	0	0	0	0	0	0	0	0	0	0	4738.37554565443	0	0	0	1891.24668365779	1667.42971457144	5324.67140475901	42851.093050841	1448.30633081643	12950.0042365075	0	0	0	0	0	0	0	0	0	0	0	0
Cre12.g508500.t1.2	57.265000	6664.08655588814	2571.28014695132	0	0	1691.2999485423	1519.38062297687	0	0	0	0	0	0	0	0	0	3525.41899359567	8921.96930514335	2584.55628831714	2695.19079969895	0	0	0	0	0	0	0	0	0	0	0	0	0	0	0	0	0
Cre12.g508750.t1.2	26.922000	185638.004976777	40883.8102848154	0	513062.517691722	329650.613186385	1458364.01366933	75993.1695876904	131346.632936866	0	5925.18212229568	167547.586085375	16793.6483155687	0	0	0	8826.35426682186	44402.6582589472	84212.3080150737	403125.338987711	235094.984125397	856284.297607609	231889.935856276	7558.68392004336	157194.877868799	36579.1220237777	61388.073060911	21479.1875006359	4625.86360014008	5542.72196900971	10672.8107361748	127599.810818069	106474.653753855	0	0	0	0
Cre12.g509050.t1.1	23.572000	0	0	0	0	0	0	0	0	0	0	0	0	0	0	0	0	0	0	0	0	0	0	0	0	0	15837.4979323538	29380.5031498678	68376.1511071003	65519.769176879	9243.94925887393	0	0	0	0	0	0
Cre12.g509350.t1.2	41.818000	0	0	0	0	0	0	0	0	0	0	0	0	0	0	0	0	0	0	0	0	0	0	0	0	2026.69014607674	0	0	0	0	0	0	0	0	0	0	0
Cre12.g509650.t1.2	62.837000	0	0	0	0	0	0	0	0	0	0	0	0	0	0	0	0	0	117393.274258954	46789.6816560335	28970.1496894698	18023.3676723823	76474.5973402489	0	78970.2437121464	332131.508290098	315194.370365828	15191.1241810079	0	0	0	0	0	0	0	0	0
Cre12.g509750.t1.2	49.589000	1522464.97905176	2973721.56350504	24546.1102585778	151468.703764552	202400.809731597	192959.998093682	215985.386704903	602133.357036932	1897817.70312168	80419.8910673433	0	0	0	0	0	0	0	0	0	0	0	0	0	3956.4242294516	3585.49688583694	2354.57060708101	0	0	0	0	0	0	0	0	0	0
Cre12.g510050.t1.2	47.178000	11321.7324338434	0	0	0	0	0	0	0	0	0	0	0	0	0	0	0	10535.6239420613	34176.0063341267	86509.4827786742	16459.7332448527	140941.662378525	68976.9300295131	0	72709.0008801261	27130.2642395808	44019.1252861569	61744.7855460936	295655.64514361	58616.175666654	0	0	0	0	0	0	0
Cre12.g510400.t1.1	24.226000	0	0	0	0	0	0	0	0	0	0	0	0	0	0	0	0	0	0	0	0	0	0	0	0	0	0	0	17419.9067012088	14281.9096511065	11216.5961224211	0	0	0	0	0	0
Cre12.g510450.t1.2	6.392400	0	0	0	0	0	0	0	0	0	0	0	0	0	0	0	0	0	0	0	0	0	0	0	0	0	0	0	0	0	0	4571.01570298231	7036.0867190071	1792.81549413749	0	0	0
Cre12.g510650.t1.2	44.444000	0	0	0	0	0	0	0	0	0	0	0	0	0	0	0	0	0	0	0	0	0	0	0	0	0	0	0	2487.06381586311	15554.5417880924	2886.68908121801	0	0	0	0	0	0
Cre12.g510800.t1.2	46.416000	0	0	0	0	0	0	0	0	0	0	0	0	0	0	0	0	0	0	0	0	0	0	0	0	0	0	0	0	0	0	0	0	0	0	0	0
Cre12.g510850.t1.2	30.716000	0	0	0	0	0	0	0	0	0	0	0	0	0	0	0	0	0	0	0	0	0	0	0	0	0	0	1678.69431936668	0	0	0	0	0	0	0	0	0
Cre12.g511100.t1.1	47.780000	0	0	0	0	0	0	0	0	0	0	0	0	0	0	0	0	0	0	0	0	0	0	0	2683.5238875896	21776.8949130815	10408.2266259247	0	0	0	0	0	0	0	0	0	0
Cre12.g511900.t1.2	28.401000	0	0	0	0	0	0	0	0	0	2590.72500046692	3957.36294651787	0	0	0	0	0	0	0	0	0	0	0	0	0	0	0	0	0	0	0	0	0	0	0	0	0
Cre12.g512000.t1.1	120.200000	7284.44443425451	11604.1521683526	1387.82613126104	8786.12353541029	5332.85165347936	2986.59539755674	1715.84069470336	1661.3951048597	0	1631.75846605318	9013.15896300957	2649.19366345173	6839.35844240453	2950.11953441025	26660.9057064459	79631.3687316765	261553.395150405	6832.78742294064	0	0	0	0	0	0	0	0	0	0	0	0	0	0	0	0	0	0
Cre12.g512300.t1.2	117.870000	0	0	0	0	0	0	0	0	0	0	0	0	0	0	121734.170178262	2506.37456694066	10578.1344149195	57269.7871887469	103264.241387212	315918.523531237	2815212.48174346	9242.4741320555	0	0	0	0	0	0	0	0	0	0	0	0	0	0
Cre12.g512600.t1.2	20.930000	5537.4919739262	4771.49884784996	0	0	0	0	0	0	0	0	0	0	0	0	0	0	127.316854673808	0	0	0	0	0	0	0	0	0	0	0	0	0	0	0	0	0	0	0
Cre12.g513200.t1.2	51.602000	0	0	0	0	0	0	0	0	0	0	0	0	0	0	0	0	0	0	0	0	0	0	0	16215.6668076225	178758.549905399	52215.4662990736	12600.5332829791	0	0	0	0	0	0	0	0	0
Cre12.g513750.t1.1	11.409000	0	0	0	0	0	0	0	0	0	0	0	0	0	0	0	0	0	0	0	0	0	0	0	0	0	0	0	0	0	0	0	4325.74234380979	0	0	0	0
Cre12.g514050.t1.2	174.980000	0	0	0	0	0	0	0	0	0	0	0	0	0	0	0	17587.534748757	2465.20511846282	13990.9073605628	52979.8501958934	0	0	0	0	0	0	0	0	0	0	0	0	0	0	0	0	0
Cre12.g514200.t1.2	64.459000	0	0	0	0	0	0	0	0	0	0	0	0	0	0	0	0	0	1879.17746423432	6129.82244274252	3049.35533855879	7127.67868418743	8460.52281585267	0	152554.933512664	202280.117537362	276572.868210723	20619.5908728088	0	0	0	0	0	0	0	0	0
Cre12.g514750.t1.2	51.293000	49101.6076878183	13457.1796571694	0	1359.39641439687	1268.42132043151	0	0	0	0	0	1288.50986564969	0	1634.70871969003	2599.7098638155	2292.48117826916	13358.480262773	23052.2090988282	18486.0210836153	6531.99565442016	19863.2531222713	19768.0403912639	62067.9724217665	0	84445.6462572608	0	0	0	0	0	0	0	0	0	0	0	0
Cre12.g514850.t1.2	89.353000	0	0	0	0	0	0	0	0	0	0	0	0	0	0	3819.23743533815	2613.79061980955	0	1785.03755273125	9164.02420580295	37509.7929437652	151830.780347256	2730.72794577917	0	0	0	0	0	0	0	0	0	0	0	0	0	0
Cre12.g514900.t1.2	9.044300	0	0	0	0	0	0	0	0	0	0	0	0	0	0	0	0	0	0	0	0	0	0	0	0	0	0	0	0	0	0	1965.40533189312	1838.00801575649	0	1639.1341001453	0	0
Cre12.g516200.t1.2;Cre17.g737250.t1.2	94.208000	10717.4668480416	0	0	0	0	0	0	0	0	0	0	0	0	0	0	0	0	4849.94877410251	40016.1675107059	50752.4087000729	100410.541505751	65565.3640058121	3067.05686037988	0	0	0	0	0	0	0	0	0	0	0	0	0
Cre12.g516450.t1.2	24.292000	77965.8164512376	201100.016082623	0	89714.5310477958	0	0	0	0	0	0	0	0	0	0	0	0	0	0	0	0	0	0	0	0	0	0	0	0	0	0	0	0	0	0	0	0
Cre12.g517000.t1.1;Cre12.g516600.t1.1;Cre12.g516650.t1.1;Cre12.g516750.t2.1;Cre12.g516750.t1.1	126.810000	7373.62255555015	0	0	0	0	0	0	0	0	0	0	0	0	0	0	0	0	0	0	0	0	0	0	0	0	0	0	0	29368.4339304444	0	0	0	0	0	0	0
Cre12.g517100.t1.1	28.489000	0	0	0	0	0	0	0	0	0	0	0	0	0	0	0	0	0	7093.4825624876	1949.04483445241	0	0	0	0	0	0	0	0	0	0	0	0	0	0	0	0	0
Cre12.g517400.t1.2	22.121000	0	0	0	0	0	0	0	0	0	0	0	0	0	0	0	0	0	0	0	0	0	0	0	0	0	0	0	3790.13720628378	5138.53722076149	3881.9973763402	22400.4712499608	3803.81565496372	0	0	0	0
Cre12.g517900.t1.1;Cre12.g518000.t1.1;Cre12.g518000.t2.1	113.730000	0	0	0	0	0	0	0	0	0	0	0	0	0	0	0	0	0	0	4139.87636468835	0	0	0	0	0	0	0	0	0	0	0	0	0	0	0	0	0
Cre12.g519050.t2.1;Cre12.g519050.t1.1	28.519000	65463.4461529028	17191.9325565432	0	0	0	0	0	0	34618.5443796539	0	0	0	0	0	0	0	0	0	0	0	0	0	0	0	0	0	0	0	0	0	0	0	0	0	0	0
Cre12.g519100.t1.2	54.099000	12722.4323991561	13938.6074097278	0	9120.57501587845	2261.36941264422	2430.3384845728	9837.48664963259	9551.58025173438	0	2208.26484718095	1866.84003993478	2619.82522952128	4279.20879781041	2591.66371753319	0	0	0	0	0	0	0	0	0	0	0	0	0	0	0	0	0	0	0	0	0	0
Cre12.g519180.t2.1;Cre12.g519180.t1.1;Cre12.g519180.t4.1;Cre12.g519180.t3.1	108.770000	0	0	0	0	0	0	0	0	0	0	0	0	0	0	0	0	0	0	0	0	0	20532.4242880837	0	8585.50628810461	15417.7573012931	5621.3059977003	0	0	0	0	0	0	0	0	0	0
Cre12.g519300.t1.2	27.450000	0	0	0	0	0	0	0	0	0	0	0	0	0	0	0	0	0	0	7074.57411872416	4028.83954599242	11637.5436754242	8252.12762714075	0	94719.2340353948	0	7391.32407737124	0	0	0	0	0	0	0	0	0	0
Cre12.g519350.t1.2	31.253000	543986.539903413	212606.005266331	0	0	0	0	0	0	0	0	0	0	0	0	0	0	0	0	0	0	0	0	0	0	0	0	0	3828.62460600085	74542.1812081132	134679.078522125	3176.48444981934	0	0	0	0	0
Cre12.g520350.t1.2	59.250000	0	0	0	0	0	0	0	0	0	26447.6828299645	16223.7129539048	0	0	0	0	0	0	0	0	0	0	0	0	0	0	0	0	0	0	0	0	0	0	0	0	0
Cre12.g520500.t1.1	34.575000	0	0	0	0	0	0	0	0	0	0	0	0	0	0	0	0	1877.56823497786	3806.63180616253	35624.3126649431	105828.280002509	95864.4688562441	5097.23366984562	0	8026.96963367401	0	0	0	0	0	0	0	0	0	0	0	0
Cre12.g522600.t1.2	11.958000	6637.40017071846	5562.97143715353	1445.22197474155	0	0	0	0	0	0	0	0	0	0	0	0	0	2114.12493567788	0	0	0	0	0	0	3676.68654370316	0	13207.4809175416	34681.5725255321	74341.0275510554	588629.24152645	909522.965508917	46509.4075605329	34304.7446746437	19620.5277094215	7817.36752301974	0	0
Cre12.g523300.t1.2;Cre12.g523340.t1.1;Cre12.g523340.t2.1	66.206000	39596.4268796452	18849.4386906998	0	3769.08312351173	5272.77376123809	0	0	1398.68842874217	2470.03280623221	0	6140.14833047149	16243.8283196106	0	0	0	0	0	0	0	0	0	0	0	0	0	0	0	0	0	0	0	0	0	0	0	0
Cre12.g523850.t1.2	55.054000	1032602.18314071	2244740.71032743	27811.5046248167	108024.877937581	106018.705464524	101829.345300199	151374.832057925	385236.073753368	1400699.96531275	52694.2120028713	0	0	0	0	0	0	0	0	2244.74071032743	0	0	0	0	6674.14423874103	34381.1830643257	88947.4651022152	49715.7968540349	18727.4054720847	0	0	0	0	0	0	0	0
Cre12.g524300.t1.2	28.368000	0	0	0	0	0	0	0	0	0	0	0	0	0	0	0	0	0	0	0	0	0	0	0	0	0	0	0	0	0	0	27090.0335081692	22373.6507623531	0	0	0	0
Cre12.g524600.t1.2	50.041000	0	0	0	0	0	0	0	0	0	0	0	0	0	0	0	0	0	0	0	0	9826.49024971343	0	0	0	0	0	0	0	0	0	0	0	0	0	0	0
Cre12.g525150.t1.2	69.263000	0	0	0	0	0	0	0	0	3510.26541809731	0	0	9247.97233201508	1723.48453367156	0	0	0	0	0	0	0	0	0	0	0	0	0	0	0	0	0	0	0	0	0	0	0
Cre12.g526800.t1.2	61.024000	0	0	0	0	0	0	0	0	0	0	0	0	0	0	0	0	0	0	0	0	0	7034.07518243652	0	0	0	0	0	0	0	0	0	0	0	0	0	0
Cre12.g527050.t1.2	53.939000	0	0	0	0	0	0	0	0	0	0	2308.57347083379	0	2839.3509205904	0	9751.66108928791	2301.46604161774	0	0	0	0	0	0	0	0	0	0	0	0	0	0	0	0	0	0	0	0
Cre12.g527550.t1.2	13.408000	57533.9689916828	0	0	0	0	0	0	0	0	0	0	0	0	0	0	0	0	0	0	0	0	0	0	0	0	0	0	0	0	0	0	0	0	0	0	0
Cre12.g528000.t1.2	44.199000	3430.20626258829	0	0	0	0	0	0	0	0	0	0	0	0	0	0	6192.85058862064	4824.20110599911	0	0	0	0	0	0	0	0	0	4460.78349891462	127438.887892423	124980.790203176	0	0	0	0	0	0	0
Cre12.g528750.t1.2	17.604000	4638.06692200159	0	0	0	0	0	0	0	0	0	0	0	0	0	0	0	0	0	0	0	0	0	0	0	0	0	0	0	2383.53673369734	4863.35901790637	19275.8844436624	9477.15339862298	0	0	0	0
Cre12.g529651.t1.1	21.635000	13334.207721488	11968.5084925033	0	0	0	0	0	0	0	0	0	0	0	0	0	1440.79659428627	5784.64276723127	2391.71698241769	0	0	9546.48435908892	0	0	0	0	0	1571.14416405975	0	0	0	0	0	0	0	0	0
Cre12.g530300.t1.2	21.771000	0	0	0	0	0	0	0	0	0	0	0	0	0	0	0	0	0	0	0	0	0	0	0	0	0	7499.27653999228	8308.71885599302	30464.0508492194	22834.9631492058	8054.99704322407	26642.1313651205	3352.42684852593	0	0	0	0
Cre12.g530650.t2.1;Cre12.g530650.t1.1;Cre12.g530600.t1.1	41.342000	0	0	0	0	0	0	0	0	3459.4405940807	33321.7738038211	74334.3224291535	13022.8218603625	6000.81589734942	1720.53428003471	0	2282.82580273038	2960.84772945334	4916.46358336964	0	0	0	0	0	0	0	0	0	0	1799.65471847746	1727.90991412683	0	0	0	0	0	0
Cre12.g532100.t1.2	51.925000	277766.379909267	3987.26779020047	0	0	0	0	0	0	0	0	0	0	0	0	0	0	0	0	0	0	0	0	0	0	0	0	0	0	0	0	0	0	0	0	0	0
Cre12.g532550.t1.1	19.422000	35958.2277356591	30787.2377248923	0	3124.1844989843	0	0	0	0	0	0	0	0	0	0	0	0	0	0	0	0	0	0	0	0	0	0	0	1193.99446732011	3091.32940166485	0	0	0	0	0	0	0
Cre12.g534250.t1.2	23.750000	0	0	0	0	0	0	0	0	0	0	0	0	0	0	0	0	0	0	0	0	0	0	0	0	0	0	11742.0094746562	10237.1119149875	3904.2583810546	3008.18589008095	11670.8010800577	23446.4702666616	1756.47373342904	0	0	0
Cre12.g534350.t1.2	34.797000	2584.95859563126	2638.73367328472	0	0	0	0	0	0	0	0	0	0	0	0	0	0	0	0	0	0	0	0	0	0	0	0	0	1889.23514708721	0	0	0	0	0	0	0	0
Cre12.g534600.t1.2	21.684000	11438.9379646891	0	0	0	0	0	0	0	0	0	3324.39943897587	1855.84364001561	2856.11372534522	4411.16559684035	32800.1153198511	12319.9909826024	2965.27310990861	0	0	0	0	0	0	0	0	0	0	0	0	0	2309.10988058594	21621.3360849568	11099.5246940135	8273.85222210299	0	0
Cre12.g534700.t1.2	23.462000	0	0	0	0	0	0	0	0	0	0	0	0	0	0	0	0	0	0	0	0	0	0	0	0	0	0	0	2646.51161469096	13242.6157563077	14825.0245251627	2689.02208754918	2179.43282300266	0	0	0	0
Cre12.g534800.t1.1	111.350000	4627.60693183458	0	0	0	0	0	0	1362.48077047176	0	0	0	8495.25534730465	30346.0407037454	5903.32342489539	34428.1189176392	179549.754289826	731046.030723399	0	0	0	0	0	0	0	0	0	0	0	0	0	0	0	0	0	0	0
Cre12.g535851.t1.1	31.056000	13355.5300091361	10852.3739007084	0	1524.74472049841	0	0	0	0	0	0	0	0	0	0	0	0	0	0	0	0	0	0	0	1860.80543022304	1542.98265207166	0	6845.79535943038	5442.94975510902	1315.59855813348	0	0	0	0	0	0	0
Cre12.g536800.t1.2	30.237000	0	0	0	0	0	0	0	0	0	0	0	0	0	0	0	0	0	0	0	0	5551.17042260614	1614.19104667013	0	0	0	0	8439.0664257665	5942.61543924069	0	0	0	0	0	0	0	0
Cre12.g537000.t1.2	20.036000	0	0	0	0	0	0	0	0	0	0	0	0	0	0	0	0	0	0	0	0	0	0	0	0	0	0	0	0	6777.93952578287	10469.6455425464	0	0	0	0	0	0
Cre12.g537050.t1.2	7.326600	56286.8163179242	68579.9868129189	2784.10071611852	49546.8277821063	0	0	0	0	0	0	0	0	0	0	0	0	0	0	0	0	0	0	0	0	0	0	0	0	0	0	0	0	0	0	0	0
Cre12.g537200.t1.2	117.320000	1186994.3200545	345957.469651874	0	29451.5774420283	16479.8486105585	18144.059866617	32506.4309805466	50539.1858235916	62388.4772486787	60288.4330689948	49942.42997432	48714.0516418868	93460.0121422127	65938.1687835593	303728.611913532	590976.034192124	796997.609750762	11921.1703318757	37126.259970975	30886.4735290408	147687.015011865	37017.6369961637	0	0	0	0	0	0	0	0	0	0	0	0	0	0
Cre12.g537450.t1.2	13.967000	120623.801991303	37702.9004545408	0	4271.96726615633	7519.92831545022	2518.84609367825	0	5600.38601736629	7216.588600607	0	2859.60038873423	8046.81679450371	5966.75387808763	2610.57216129662	43136.7312438632	38177.6230851973	0	0	0	0	0	0	0	0	0	0	0	0	0	0	18385.4442550864	42471.5831511919	12503.4431178391	1127.77468341667	0	0
Cre12.g537550.t1.1	36.810000	0	0	0	0	0	0	0	0	0	0	0	0	0	0	0	0	0	0	0	0	0	0	0	0	0	0	0	0	2782.49148686205	10852.2397982704	0	0	0	0	0	0
Cre12.g537581.t1.1	55.703000	0	0	0	0	0	0	0	0	0	0	0	0	0	0	0	0	0	0	1843.37211327803	3390.51194092888	0	0	0	0	0	0	0	0	0	0	0	0	0	0	0	0
Cre12.g537641.t1.1	59.992000	13418.2899501382	0	0	0	0	0	0	0	0	0	0	0	0	0	0	0	0	0	0	0	0	0	0	0	0	0	0	0	0	0	0	0	0	0	0	0
Cre12.g537800.t1.2	27.575000	30682.6378232222	25254.1711314214	0	0	1288.2014300422	0	0	0	0	0	0	0	0	0	0	0	0	0	0	0	0	0	0	0	0	0	8608.03549769508	65399.0769826443	26465.1161469096	0	0	0	0	0	0	0
Cre12.g537850.t1.2	31.979000	0	0	0	0	0	0	0	0	0	0	0	0	0	0	0	0	0	0	0	0	0	0	0	0	0	0	0	0	1421.7540480848	0	8344.1218996352	0	0	0	0	0
Cre12.g538700.t1.2	93.487000	0	0	0	0	0	0	0	0	0	6585.10021988342	14996.675645852	0	0	0	0	0	0	0	0	0	0	0	0	0	0	0	0	0	0	0	0	0	0	0	0	0
Cre12.g539000.t1.2	49.293000	48350.6340348023	0	0	0	0	0	0	0	0	0	0	0	0	0	0	0	0	0	0	0	0	0	0	0	0	0	0	0	0	0	0	0	0	0	0	0
Cre12.g540051.t1.1	35.296000	0	0	0	0	0	0	0	0	0	0	0	0	0	0	0	0	0	0	0	0	0	0	0	0	0	0	4482.23988900079	3206.52339593998	0	0	0	0	0	0	0	0
Cre12.g540500.t1.2	26.536000	18676.4465456301	6910.96914431712	0	0	0	0	0	0	0	0	0	0	0	0	0	0	0	0	0	0	0	0	0	0	0	0	0	0	0	0	0	0	0	0	0	0
Cre12.g541250.t1.2;Cre12.g541200.t1.2	34.279000	0	0	0	0	0	0	0	0	0	0	0	0	0	0	0	9565.66100772843	12331.3896898357	0	0	0	0	0	0	0	0	0	0	0	0	0	0	0	0	0	0	0
Cre12.g542100.t1.2;Cre12.g541800.t1.2	88.327000	0	0	0	0	0	0	0	0	0	0	0	0	0	0	0	0	0	0	5346.93240947341	7554.52674446416	0	0	0	0	0	0	0	0	0	0	0	0	0	0	0	0
Cre12.g549550.t1.2;Cre12.g542250.t1.1	49.618000	13803.1639473088	0	0	0	0	0	0	0	0	0	0	0	0	0	0	0	0	5600.7883246804	0	0	6807.84436946547	16151.297637364	0	22484.9557859251	32814.8665880353	96978.8601163445	256980.50201329	216146.309630549	0	0	0	0	0	0	0	0
Cre12.g542350.t1.2	17.947000	0	0	0	0	0	0	0	0	0	0	0	0	0	0	0	0	0	0	0	0	0	0	0	0	0	0	0	0	2619.55702464521	5470.97716465908	10852.3739007084	32238.2261044695	12950.5406462597	2433.69104552376	0	0
Cre12.g544150.t1.2;Cre12.g544114.t1.1	25.552000	0	0	0	0	0	0	0	0	0	0	0	0	0	0	0	0	0	0	0	0	0	0	0	0	0	0	0	1846.59057179095	10469.7796449844	21530.1464270906	69754.7241701367	31585.1472312217	8494.98714242858	0	0	0
Cre12.g544600.t1.2	60.566000	0	0	0	0	0	0	0	0	0	0	0	0	0	0	0	0	0	0	0	0	0	0	0	1293.39119439429	0	0	0	0	0	0	0	0	0	0	0	0
Cre12.g545177.t1.1	29.879000	0	0	0	0	0	0	0	0	0	0	0	0	0	0	0	0	0	0	0	0	0	0	0	0	0	0	0	0	0	4699.21763374717	1865.09670824027	0	0	0	0	0
Cre12.g546000.t1.2	13.803000	0	0	0	0	0	0	0	0	0	0	0	0	0	0	0	0	0	0	0	0	0	0	0	0	0	0	0	0	0	0	0	0	0	0	0	0
Cre12.g546050.t1.2	49.509000	0	0	0	0	0	0	0	0	0	0	0	0	0	0	0	0	0	0	0	0	0	9018.52306053111	0	0	0	0	0	0	0	0	0	0	0	0	0	0
Cre12.g546150.t1.2	9.997800	0	0	0	0	0	0	0	0	0	0	0	3979.62395123227	4265.66445156851	3720.00163118962	164114.563671588	15982.3285654354	0	0	0	0	8938.46390502209	0	0	0	0	0	0	0	0	0	0	0	0	0	0	0
Cre12.g547300.t1.1	76.825000	30340.6766062239	0	0	0	0	0	0	0	0	0	0	0	0	0	0	0	0	0	0	0	0	0	0	0	0	0	0	0	0	0	0	0	0	0	0	0
Cre12.g547500.t1.2	11.793000	0	0	0	0	0	0	0	0	0	0	0	0	0	0	0	0	0	0	0	0	0	0	0	0	0	0	0	0	0	0	0	0	0	0	0	0
Cre12.g548950.t1.2;Cre12.g548400.t1.2	26.686000	1055989.64833463	428564.571483626	0	404520.004343312	117650.750939988	55212.6557892354	23370.0318769796	31068.8528447733	76485.325535292	67123.6343358202	17031.009630897	16906.2943635211	37304.6162135663	36030.6430522	74552.9094031563	101193.699743896	240579.773841174	411989.51014206	690748.248092812	423213.884205887	10505584.9959407	1087088.00371577	245407.461610562	1693847.89486503	8070150.61872242	4540038.0397954	206799.369699261	171517.018251317	67053.9010680401	156256.160802529	346104.982333716	478209.2940455	17228.1402148136	0	0	0
Cre12.g549300.t1.2	31.534000	0	0	0	0	0	0	0	0	0	0	6017.84690698032	0	0	0	0	0	77382.4708457699	3322.25379996725	0	0	0	0	0	0	0	0	0	0	0	0	0	0	0	0	0	0
Cre12.g549350.t1.2	29.518000	0	0	0	0	0	0	0	0	0	0	0	0	0	0	3526.76001797606	0	0	0	0	0	0	0	0	2570.47553232309	3735.15520668798	8391.19185538673	50979.0418203581	114215.04647744	62054.5621779626	4373.34870931348	0	0	0	0	0	0
Cre12.g549450.t1.2	22.634000	0	0	0	0	0	0	0	0	0	0	0	0	0	0	0	0	0	0	0	0	0	0	0	0	0	0	2382.59801663107	0	0	12232.4220905632	18298.2776703613	0	0	0	0	0
Cre12.g550702.t1.1	16.010000	0	0	0	0	0	0	0	0	0	0	0	0	0	0	0	0	0	0	0	0	0	0	0	0	0	0	10567.5403223145	7482.37963279942	7229.59653709674	3519.2502814459	9485.1995449053	4454.07837701269	4730.19529693408	5498.19995958091	0	0
Cre12.g550750.t1.2	19.152000	0	0	0	0	0	0	0	0	0	0	0	0	0	0	0	0	0	0	0	0	0	0	0	0	0	0	0	0	0	0	3555.59204215435	3957.89935627002	1962.18687338019	0	0	0
Cre12.g550850.t1.2	25.899000	88160.2837909289	31432.2704518578	0	3225.43183970341	12272.5187195367	2472.44665011691	2420.9513139101	7576.38544186445	0	0	0	0	0	0	0	0	0	0	0	0	4999.20478763943	7790.54703541203	0	11308.8585997917	41826.5504242265	135215.488274279	405807.387748482	6037694.06781003	1628003.5977881	1709135.57280143	2931211.09064682	1984984.28784675	43364.7053885287	0	0	0
Cre12.g551900.t1.2	15.850000	0	0	0	0	0	0	0	0	0	0	0	0	0	0	0	0	0	0	0	0	0	0	0	0	0	0	0	0	0	0	2968.08926110742	9745.09006982402	24225.6054316656	18401.536547651	0	0
Cre12.g552200.t1.2	114.090000	0	0	0	0	0	0	0	0	0	0	0	0	0	0	0	0	0	0	0	0	46158.0591728719	54480.4564775449	0	0	0	0	0	0	0	0	0	0	0	0	0	0
Cre12.g554103.t1.1	60.772000	0	0	0	0	0	0	0	0	0	0	0	0	0	0	0	0	0	0	9667.71296307577	7842.84698624707	11837.6245129777	0	0	0	0	0	0	0	0	0	0	0	0	0	0	0
Cre12.g554650.t1.2	116.280000	86807.1901911198	32470.2233222762	0	7607.76541236547	5276.79683437925	3283.09588805999	3108.89682104791	4117.07895022179	0	2968.22336354546	3814.5438500068	0	0	0	2496.45098652581	0	2444.55334300489	1869.25388381947	0	0	0	0	0	5464.94255494734	42025.0220325235	13094.4325622751	0	0	0	0	1990.21428293025	0	0	0	0	0
Cre12.g554800.t1.2	41.892000	0	0	0	0	0	0	0	0	0	0	0	0	0	0	0	0	0	0	0	0	0	0	0	71270.0817199724	0	0	0	0	0	0	0	0	0	0	0	0
Cre12.g555150.t1.2	17.875000	36933.1524601994	199571.248288983	7455.69324762975	65254.2463495627	0	0	0	0	0	0	0	0	0	0	0	0	0	0	0	0	0	0	0	0	0	0	0	0	0	0	0	0	0	0	0	0
Cre12.g555250.t1.2	16.105000	132545.508732931	319834.314721962	0	54433.5206242314	0	0	0	0	0	0	0	0	0	0	0	0	0	0	0	0	0	0	0	0	0	0	0	0	0	0	7319.17696570649	0	0	0	0	0
Cre12.g555400.t1.2	20.700000	0	0	0	0	0	0	0	0	0	0	0	0	0	0	0	0	0	0	0	0	0	0	0	0	7501.28807656286	0	0	0	0	0	0	0	0	0	0	0
Cre12.g556050.t1.2	22.006000	9285.65511710392	3413.71166270955	0	0	0	0	0	0	0	0	0	0	0	0	0	0	0	0	0	0	445.27373526323	0	0	0	0	0	0	0	0	2516.56635223159	6673.3396241128	0	0	0	0	0
Cre12.g556250.t1.2	54.238000	650517.516681244	73297.7105831154	0	1993.1645365671	0	0	0	0	0	0	0	0	0	0	0	0	0	0	0	0	0	0	0	0	0	0	0	0	0	0	0	0	0	0	0	0
Cre12.g557250.t2.1;Cre12.g557250.t1.2	50.665000	45291.7574231428	0	0	0	0	0	0	0	0	0	0	0	0	0	0	0	0	0	0	0	0	0	0	0	0	0	0	0	0	0	0	0	0	0	0	0
Cre12.g557600.t1.1;Cre08.g377100.t1.2;Cre12.g519950.t1.1	26.003000	115899.373099205	64851.939035447	0	11634.1911144732	23718.6982158799	3581.60791513383	14766.0194524257	26418.1802935961	13255.7577952354	18337.1673773925	20655.7985310792	18070.3035256958	25814.7193224225	17637.1526508312	28079.7095008938	16376.5897332688	23501.4522662574	41138.6049170886	33753.5836543052	13029.2587773883	14110.2585304171	37449.4468466479	0	26454.3879518665	62540.0130036622	156940.083236525	61699.1907171605	101561.140424122	141370.790180249	223937.661280589	85572.1067367847	0	0	0	0	0
Cre12.g558050.t1.2	7.955000	0	0	0	0	0	0	0	0	0	0	0	0	0	0	0	0	0	0	0	0	0	0	0	0	0	0	0	0	0	0	0	4965.41097325371	1605.47438819762	0	0	0
Cre12.g558600.t1.2	50.094000	0	0	0	0	0	0	0	0	0	0	0	0	0	0	0	0	0	0	0	0	0	2173.93462304307	0	13232.1557661407	0	0	0	0	0	0	0	0	0	0	0	0
Cre12.g558900.t1.2	20.247000	71142.6844038358	64613.2366957383	5896.88650786954	12812.41513508	7357.53026298552	5175.4153912221	4730.19529693408	5239.24815172845	1946.63099056772	0	4775.92422830523	4333.65438765406	3290.47152215211	4790.13908673732	12018.2604970156	2689.82670217741	3037.01791425924	4164.01480353529	5954.95286354024	2494.03714264111	0	2547.94632273262	0	5069.20626029556	0	9030.59227995458	15604.1596901667	185342.979613092	342122.139923971	596957.002928644	603876.688731434	108101.316327263	2430.20438213476	0	0	0
Cre12.g559250.t1.2	29.514000	0	0	0	0	0	0	0	0	0	0	0	0	0	0	0	0	0	0	0	0	0	0	0	0	0	1348.66821935378	0	11163.7597618339	202561.732657243	3429.40164796006	13004.0475190371	2385.41416782988	0	0	0	0
Cre12.g559450.t1.1	77.117000	3479.9582671006	0	0	0	0	0	0	0	0	0	0	0	0	0	0	0	0	0	0	0	0	0	0	0	0	0	0	0	0	0	0	0	0	0	0	0
Cre12.g559800.t1.2	16.055000	13895.6946295555	2399.09261650981	0	0	0	0	0	0	0	0	0	0	0	0	0	0	0	0	0	0	0	0	0	0	6329.90328029605	0	0	0	0	0	0	0	0	0	0	0
Cre12.g560150.t1.2	22.598000	0	0	0	0	14560.8427222267	2959.23850019687	1912.03256155377	0	0	0	0	0	0	0	0	0	0	0	0	0	0	2583.88577612695	0	16018.5362237058	4136.79200861346	0	8024.01938003716	20618.2498484284	17806.1217227598	30561.9456289875	149309.654512131	182218.392806794	10127.0138133578	0	0	0
Cre12.g560950.t1.2	13.223000	214925.977444398	171128.121181005	9884.28840050805	206356.831653734	148142.963301196	462197.462943696	37342.1648962171	63179.6816331062	25790.5808835756	15357.4112041757	10968.3725096118	12354.7235140544	10394.6822796828	5965.27875126921	6758.2264673912	8645.04777059372	11202.6494688651	18256.7059145694	13304.3028778054	4316.89158289924	0	13583.2359489256	0	14909.509061127	0	24367.7540159865	17827.578112846	36204.9762216501	27940.2429653337	43062.974902942	133972.358673661	362317.967092578	64705.767377985	68978.2710538934	5121.10390381648	0
Cre12.g561000.t1.1	35.512000	0	0	0	0	0	0	0	0	0	0	0	0	0	0	0	0	0	0	0	0	0	0	0	0	0	0	0	8444.56462572608	12287.269987721	0	0	0	0	0	0	0
Cre13.g562501.t1.1	44.756000	0	0	0	0	0	0	0	0	0	0	0	0	0	0	0	0	0	0	0	0	0	0	0	0	0	0	0	12732.2218771329	7210.28578601919	0	0	0	0	0	0	0
Cre13.g562750.t1.2	64.019000	0	0	0	0	0	0	0	0	0	0	0	0	0	0	0	0	0	0	0	0	0	0	0	3718.12419705708	0	0	0	0	0	0	0	0	0	0	0	0
Cre13.g562850.t1.2	28.595000	0	0	0	0	1724.42325073783	7086.37513327156	12466.4308449405	31920.4033263181	13033.6841578436	2442.40770399627	3110.10374299025	1760.36270413216	0	0	0	0	1769.07936260467	0	3832.91588401808	3428.99934064595	0	0	0	8272.37709528457	7297.05006343013	17836.9652835087	18927.2181047622	48695.2773005614	134504.745352674	347378.955495082	188092.079592882	0	0	0	0	0
Cre13.g564050.t1.1	28.609000	0	0	0	0	0	0	0	0	0	0	0	0	0	0	0	0	0	0	0	0	0	0	0	0	0	8315.42397789495	1592.73465658396	0	0	0	0	0	0	0	0	0
Cre13.g565301.t1.1;Cre13.g565400.t2.1;Cre13.g565400.t1.2	16.213000	0	0	0	0	0	0	0	0	0	0	0	0	0	0	0	0	0	0	0	0	0	0	0	0	0	0	0	1659.91997804128	0	0	0	0	0	0	0	0
Cre13.g565450.t1.2;Cre13.g565321.t1.1	57.516000	0	0	0	0	0	0	0	0	0	0	0	0	0	0	0	3898.62607865698	77216.1838226021	181561.290860405	0	0	0	0	0	0	0	0	0	0	0	0	0	0	0	0	0	0
Cre13.g565800.t1.2	39.358000	0	0	0	1130.21534778897	0	0	0	0	0	0	0	0	0	0	0	0	1999.06504384079	1636.31794894649	2129.1444087382	0	0	0	0	0	0	0	0	0	0	0	0	0	0	0	0	0
Cre13.g566650.t2.1;Cre13.g566650.t1.2	73.227000	77920.2216223045	36800.3910465413	0	10477.2893815146	2416.12362614071	0	0	5295.83938058072	0	1882.9323324994	2164.01104262822	1428.45916998673	4039.70184347354	1557.7339202559	3610.037631998	5905.46906390401	18634.8747898381	30218.6433876088	99365.8835134308	37548.6826507964	17945.5882583199	23328.4601211877	0	8106.2241745548	0	0	0	0	0	0	0	0	0	0	0	0
Cre13.g567450.t1.2	27.355000	4904.12615907009	0	0	0	0	0	0	0	0	0	0	0	0	0	0	0	0	0	0	0	0	0	0	0	0	0	0	0	0	0	0	0	0	0	0	0
Cre13.g567600.t1.2	19.027000	223092.815920946	122395.295197793	1485.45270615311	23368.6908525992	21701.79754778	20077.817023133	6720.67778474041	37822.2516243951	22376.3328111139	13363.1738481043	23304.3216823407	13981.5201899001	26900.9490705349	19731.8327329935	83505.5881666105	112249.104735795	17800.7576252383	0	0	0	0	0	0	0	0	0	0	0	0	0	0	0	0	0	3347.19685344242	0
Cre13.g567950.t1.2	55.613000	0	0	0	0	0	0	0	0	0	0	0	0	0	0	0	0	0	0	0	0	0	0	0	0	0	33249.3584872802	83285.6601682273	4101.52306740932	0	0	0	0	0	0	0	0
Cre13.g568400.t1.2	73.784000	125743.833075615	0	0	0	0	0	0	0	0	0	0	0	0	0	0	0	0	0	0	0	0	0	0	0	0	0	0	0	0	0	0	0	0	0	0	0
Cre13.g568650.t1.2	29.331000	0	0	0	0	0	0	0	0	0	0	0	0	0	0	0	0	0	0	0	0	0	0	0	0	0	0	0	4315.41645608082	0	0	0	0	0	0	0	0
Cre13.g568800.t1.2	17.953000	53325.8344860329	181199.2142777	0	43505.5129484692	0	0	0	0	0	0	0	0	0	0	0	0	0	0	0	0	0	0	0	0	0	0	0	0	0	0	0	0	0	0	0	0
Cre13.g568900.t1.2	21.145000	14170.6046275345	17132.9274838063	0	2246.61814445997	1819.77008418324	0	0	0	0	1286.92745688083	0	0	0	0	0	0	0	1579.45851521814	2169.10693527369	0	0	0	0	0	0	0	0	2491.62329875642	7514.83242280475	6293.29331471152	0	0	0	0	0	0
Cre13.g569250.t1.2	29.063000	0	0	0	0	0	0	0	0	0	0	0	0	0	0	0	0	0	0	0	0	4975.73686098268	5243.67353218372	0	2358.05727047002	9101.80067455305	6795.64104760396	2508.2520010732	0	0	0	0	0	0	0	0	0
Cre13.g569750.t1.2	19.936000	3591.39739311064	4406.60611394704	0	0	0	0	0	0	0	0	0	0	0	0	0	0	0	0	0	0	4037.28799958885	9027.50792387969	0	12370.2793968668	11599.7267878973	2768.81303818212	0	0	0	0	0	0	0	0	0	0
Cre13.g570350.t2.1;Cre13.g570350.t1.1	86.722000	5608.70036852468	0	0	0	0	0	0	0	0	0	0	0	0	0	0	0	0	0	0	0	0	0	0	0	0	0	0	0	0	0	0	0	0	0	0	0
Cre13.g570851.t1.1	9.973000	0	0	0	0	0	0	0	0	0	0	0	0	0	0	0	0	0	0	0	0	0	0	0	0	0	43970.848408463	29725.1464156269	5112.52134778201	0	0	0	0	0	0	0	0
Cre13.g571150.t1.2	9.980300	50146.2656801386	127395.97511225	1152.54340372239	7529.71779342703	0	0	0	0	0	0	0	0	0	0	0	0	0	0	0	0	0	0	0	0	0	0	0	0	0	0	0	0	0	0	0	0
Cre13.g571500.t1.2	23.841000	17322.0119214406	3820.31025484246	0	0	0	0	0	0	0	0	0	0	0	0	0	0	0	0	0	0	0	0	0	0	0	0	0	0	0	0	0	0	0	0	0	0
Cre13.g571700.t1.1	56.264000	19348.2997602032	0	0	0	0	0	0	0	0	0	0	0	0	0	0	0	0	0	0	0	0	0	0	0	0	0	0	0	0	0	0	0	0	0	0	0
Cre13.g572200.t1.2	56.475000	0	0	0	0	0	0	0	0	0	0	0	0	0	0	0	0	0	0	0	0	0	0	0	3116.67476245414	0	0	0	0	0	0	0	0	0	0	0	0
Cre13.g572900.t2.1;Cre13.g572900.t1.1	78.614000	0	0	0	0	0	0	0	0	0	0	0	0	0	0	0	0	0	0	0	0	0	0	0	0	0	7701.63711899246	0	0	0	0	0	0	0	0	0	0
Cre13.g573351.t1.2	15.978000	0	13136.8089326952	0	0	0	0	0	0	0	0	0	0	0	0	0	0	0	0	0	0	0	0	0	0	0	0	0	0	0	0	2583.34936637479	0	0	0	0	0
Cre13.g573400.t1.2	24.706000	0	0	0	0	0	0	0	0	0	0	0	0	0	0	0	0	0	0	5294.3642537623	0	4313.40491951024	0	0	0	43805.9024096756	41035.346039799	68056.9873045685	139198.330684024	203285.885822651	228832.400268997	124755.498107271	21451.0259886478	0	0	0	0
Cre13.g573900.t1.2	76.637000	0	0	0	0	0	0	0	0	0	0	0	0	0	0	0	0	0	0	0	0	9363.30042872824	4496.45474743287	0	0	0	0	0	0	0	0	0	0	0	0	0	0
Cre13.g575000.t1.1	64.896000	0	0	0	0	0	0	0	0	0	0	0	0	0	0	0	0	0	5963.40131713667	30402.3637277216	0	0	0	0	0	0	0	0	0	0	0	0	0	0	0	0	0
Cre13.g576760.t1.1	38.845000	0	0	0	0	0	0	0	0	0	0	0	0	0	0	0	0	0	0	0	0	0	0	0	0	0	0	0	0	0	0	8645.04777059372	37198.6752875158	28480.6757906291	12801.1505302847	0	0
Cre13.g577100.t1.2	12.424000	0	4043.99312149078	0	0	0	0	0	0	0	0	0	0	0	0	0	0	0	0	0	0	0	1848.46800592349	0	0	0	3089.85427484643	5153.55669382181	2133.30158431739	0	1975.19480986993	0	0	0	0	0	0
Cre13.g577450.t1.1	73.716000	0	0	0	0	0	0	0	0	0	0	0	0	0	0	0	0	0	1514.2847303314	2403.24979208901	0	0	0	0	0	0	0	0	0	0	0	0	0	0	0	0	0
Cre13.g577500.t2.1;Cre13.g577500.t1.2	24.858000	3176.08214250522	0	0	0	0	0	0	0	0	0	0	0	0	0	0	0	0	0	0	0	0	0	0	0	0	0	0	0	0	0	0	0	0	0	0	0
Cre13.g577850.t1.1	20.433000	0	0	0	0	0	0	0	0	0	0	0	0	0	0	0	0	0	0	0	0	0	0	0	0	0	0	0	2101.11699918814	2473.38536718318	4424.70994308224	4151.67737923574	0	0	0	0	0
Cre13.g578750.t1.2	46.769000	0	0	0	0	0	0	0	0	0	0	0	0	0	0	0	0	0	0	0	0	0	0	0	0	0	0	2746.28382859164	0	0	0	0	0	0	0	0	0
Cre13.g581650.t1.2	16.875000	0	0	0	0	0	0	0	0	0	0	0	0	0	0	7454.88863300152	6295.03664640602	107449.578478395	29077.4316399007	0	0	0	0	0	0	0	62033.1057878765	21198.9134051354	0	0	0	0	0	0	0	0	0
Cre13.g581850.t1.2	72.424000	0	19357.6869308659	0	0	0	0	0	0	0	0	0	0	0	0	0	0	0	0	0	0	0	0	0	4413.44533828701	2356.44804121355	0	0	0	0	0	0	0	0	0	0	0
Cre13.g583550.t1.2	31.612000	0	0	0	0	0	0	0	0	0	0	0	0	0	0	0	0	0	0	0	0	0	0	0	0	0	0	21219.0287708411	12071.2309600409	0	0	0	0	0	0	0	0
Cre13.g584250.t1.2	31.223000	0	0	0	0	0	0	0	0	0	0	0	0	0	0	0	0	0	0	0	0	0	0	0	0	0	4911.63589560025	4175.14530589249	1840.8241669553	0	0	0	0	0	0	0	0
Cre13.g585100.t1.2	55.289000	0	0	0	0	0	0	0	0	0	0	0	0	0	0	0	0	0	0	2599.57576137746	0	0	0	0	0	0	0	0	0	0	0	0	0	0	0	0	0
Cre13.g585301.t1.1	59.624000	14583.6401366933	0	0	0	0	0	0	0	0	0	0	0	0	0	0	0	0	0	0	0	0	0	0	0	0	0	0	0	0	0	0	0	0	0	0	0
Cre13.g586050.t1.1	79.711000	0	0	0	0	0	0	0	0	0	0	0	0	0	0	0	0	0	0	0	0	8698.68874580915	2542.85043008715	0	0	0	0	0	0	0	0	0	0	0	0	0	0
Cre13.g586300.t1.2	11.669000	0	0	0	0	0	0	0	0	0	0	0	0	5300.53296591207	8383.4139139805	4744.81246268028	0	0	0	0	0	0	0	0	0	0	0	0	0	0	0	0	0	0	0	0	0
Cre13.g586350.t1.1	82.645000	0	0	0	0	0	0	0	0	0	0	0	0	0	0	0	0	0	0	0	0	0	0	0	14230.9507246518	0	0	0	0	0	0	0	0	0	0	0	0
Cre13.g586450.t2.1;Cre13.g586450.t1.2	30.740000	0	0	0	0	0	0	0	0	0	0	0	0	0	0	0	0	0	0	0	0	0	0	0	0	0	0	0	0	0	2811.99402323054	0	0	0	0	0	0
Cre13.g587500.t2.1;Cre13.g587500.t1.1	64.180000	0	0	0	0	0	0	0	0	0	0	0	0	0	0	0	0	0	0	0	0	0	0	0	0	0	0	1871.93593258024	0	0	0	0	0	0	0	0	0
Cre13.g588100.t1.2	29.127000	0	0	0	0	0	0	0	0	0	0	0	0	0	0	0	0	0	0	0	0	0	0	0	0	26129.8600518132	126513.581069957	43635.5923133666	8405.0044065047	9853.98124951133	0	0	0	0	0	0	0
Cre13.g588700.t1.1	60.431000	0	0	0	0	0	0	0	0	0	0	0	0	0	2414.24619200817	2506.37456694066	0	0	0	0	0	0	0	0	0	0	0	0	0	0	0	0	0	0	0	0	0
Cre13.g589167.t1.2	131.610000	0	47252.3350672665	0	0	0	0	0	0	0	0	0	0	0	0	0	0	0	0	0	0	0	0	0	0	0	0	0	0	0	0	0	0	0	0	0	0
Cre13.g590300.t1.1	58.691000	4671.99483882535	0	0	0	0	0	0	0	0	0	0	0	0	0	0	0	0	0	0	0	0	0	0	0	0	0	0	0	0	0	0	0	0	0	0	0
Cre13.g590500.t1.1	48.377000	9426.59677948244	0	0	0	0	0	0	0	0	0	0	0	0	0	0	0	0	0	0	0	0	0	0	0	0	0	0	0	0	0	0	0	0	0	0	0
Cre13.g591900.t1.2	24.523000	13298.6705754078	4911.63589560025	0	0	0	0	0	0	0	0	0	0	0	0	0	0	0	0	0	0	0	0	0	0	0	0	0	0	0	0	0	0	0	0	0	0
Cre13.g592050.t1.2	54.468000	0	0	0	0	0	0	0	0	0	0	0	0	0	0	0	0	0	0	0	0	0	0	0	2908.81598349438	11442.0223207639	0	0	0	0	0	0	0	0	0	0	0
Cre13.g592200.t1.2	241.840000	0	0	0	0	0	0	0	0	0	0	0	0	0	21342.4030138366	0	0	0	0	0	0	0	0	0	0	0	52413.9379073707	0	0	0	0	4011.80853636152	0	0	0	0	0
Cre13.g602450.t1.2	23.563000	0	0	0	0	0	0	0	0	0	0	0	0	0	0	0	0	0	0	0	0	0	0	0	0	0	0	0	0	13960.063799814	25676.5938112428	51735.3795708956	14889.3936954212	2465.33922090086	0	0	0
Cre13.g602650.t1.2	29.106000	0	0	0	0	0	0	0	0	0	0	0	0	0	0	0	0	0	0	0	0	0	0	0	0	0	84873.4330346038	46368.6000005924	59452.9748800146	36163.4044658581	27469.5434078184	65565.3640058121	46847.3457043901	0	0	0	0
Cre13.g603500.t1.2	18.307000	0	0	0	0	0	0	0	0	0	0	0	0	0	0	0	0	0	0	0	0	0	0	0	0	0	0	0	3484.92005730802	9882.41096637551	2364.76239237194	6406.87807973018	0	0	0	0	0
Cre13.g603700.t1.2	41.836000	0	0	0	0	0	0	0	0	0	0	0	0	0	0	0	0	0	0	0	1499.26525727109	0	0	0	13008.6070019304	3367.9827313384	4959.37636354198	1978.94967813501	7864.1692738952	44285.9891378536	3208.66903494859	0	0	0	0	0	0
Cre13.g604300.t1.2	23.261000	0	0	0	0	0	0	0	0	0	0	0	0	0	0	0	0	0	0	0	0	0	0	0	0	0	0	0	1429.12968217692	0	0	0	0	0	0	0	0
Cre13.g604650.t2.1;Cre13.g604650.t1.2;Cre03.g204950.t1.2	41.427000	0	0	0	0	0	0	0	0	0	0	0	0	0	0	0	0	0	0	0	0	0	0	0	2222.07739829892	18559.7774245365	18405.5596207922	0	0	0	0	0	0	0	0	0	0
Cre13.g605150.t1.2	24.852000	36710.5424130554	41231.1355993353	0	3686.07371436586	2741.85844813637	1999.19914627883	4916.99999312179	10530.1257421017	17342.1272871464	17049.7839722224	26226.4138072009	19794.8608788716	8291.82194880016	3347.86736563262	6661.00219981325	4474.9983573467	2828.75682798536	2553.4445226922	3529.17386186075	0	0	0	0	0	0	0	0	0	0	0	0	0	0	0	0	0
Cre13.g606250.t1.1	108.940000	0	0	0	0	0	0	0	0	0	0	0	0	0	0	0	0	0	0	0	0	0	0	0	0	26332.3547332514	22350.8533478866	0	0	0	0	0	0	0	0	0	0
Cre14.g608800.t1.2	39.775000	4941.67484172089	0	0	0	0	0	0	0	0	0	0	0	0	0	0	0	0	0	0	0	0	0	0	0	0	0	0	0	16090.9515402467	0	0	0	0	0	0	0
Cre14.g611300.t1.1;Cre02.g085257.t1.2	77.369000	0	0	0	0	0	0	0	0	0	0	0	0	0	4370.26435323859	0	0	0	0	0	0	0	0	0	0	0	0	0	0	0	0	0	0	0	0	0	0
Cre14.g611517.t1.1	48.842000	0	0	0	0	0	0	0	0	0	0	0	0	0	0	0	0	0	0	0	2481.96792321764	0	0	0	0	0	0	0	0	0	0	0	0	0	0	0	0
Cre14.g611950.t1.1	64.217000	0	0	0	0	0	0	0	0	0	0	0	0	0	0	0	0	0	0	0	0	0	3862.28431794853	0	0	0	0	0	0	0	0	0	0	0	0	0	0
Cre14.g612450.t1.2	26.041000	0	0	0	0	0	0	0	0	0	0	0	0	0	0	0	0	0	0	0	0	0	0	0	0	0	0	0	0	5666.4985193193	0	0	0	0	0	0	0
Cre14.g612800.t1.2	16.361000	0	0	0	0	0	0	0	0	0	0	0	0	0	0	0	0	0	0	0	0	0	0	0	0	0	24291.3156263045	0	0	0	0	0	0	0	0	0	0
Cre14.g614100.t1.2	46.369000	18633.5337654577	6950.66346597654	0	0	2572.75527376975	0	0	0	0	0	1782.48960640852	6020.39485330305	0	0	0	0	0	0	0	0	0	0	0	0	0	0	0	0	0	0	0	0	0	0	0	0
Cre14.g614600.t1.2	21.097000	0	0	0	0	0	0	0	0	0	0	0	0	0	0	0	0	0	0	0	0	13061.8456698317	0	0	0	0	0	0	0	0	0	0	0	0	0	0	0
Cre14.g614950.t1.2	53.291000	0	2906.8044469238	0	0	0	0	0	0	0	0	0	0	0	0	0	0	0	0	0	0	0	0	0	0	0	0	0	0	0	0	0	0	0	0	0	0
Cre14.g615050.t1.2	35.034000	10452.4804304774	0	0	0	0	0	0	0	0	0	0	0	0	0	0	0	0	0	0	0	0	0	0	0	0	0	0	0	0	0	0	0	0	0	0	0
Cre14.g616600.t1.2	107.960000	0	0	0	0	0	0	0	0	0	0	0	0	0	0	0	5989.81949743026	0	0	0	0	0	0	0	0	0	0	0	0	0	0	0	0	0	0	0	0
Cre14.g617300.t1.2	64.318000	0	0	0	0	0	0	0	0	0	0	0	0	0	0	0	0	0	0	0	0	2234.01251528435	1726.83709462252	0	0	0	0	0	0	0	0	0	0	0	0	0	0
Cre14.g617826.t1.1	23.367000	59477.1133188615	222382.072999342	0	55482.2016896929	0	0	0	0	0	0	0	0	0	0	0	0	0	0	0	0	0	0	0	0	0	0	0	0	0	0	0	0	0	0	0	0
Cre14.g617900.t1.2	14.864000	0	0	0	0	0	0	0	0	0	0	0	0	0	0	0	0	0	0	0	0	0	0	0	0	0	0	0	3992.49778528397	17708.2269429917	60909.3273571134	6771.50260875702	0	0	0	0	0
Cre14.g618050.t1.2	23.759000	0	0	0	0	0	0	0	0	0	0	0	0	0	0	0	0	0	0	0	0	0	0	0	0	0	14414.6710647647	0	0	0	0	0	0	0	0	0	0
Cre14.g618700.t1.1	29.059000	0	0	0	0	0	0	0	0	0	0	0	0	0	0	0	0	0	0	0	0	0	0	0	0	0	0	0	2657.50801461012	0	0	0	0	0	0	0	0
Cre14.g618950.t1.2	27.437000	0	0	0	0	0	0	0	0	0	0	0	0	0	0	0	0	0	0	0	0	0	0	0	0	0	0	0	4376.29896295032	11877.7211419512	6804.35770607647	0	0	0	0	0	0
Cre14.g619133.t1.1	68.879000	177591.858694463	106119.282293053	1555.58828124728	31998.1827403805	27041.7566304754	10484.6650156067	3653.48682192249	24740.5587937337	12227.7285052319	8041.85500429629	14513.9068689132	20394.298776904	20191.8040954658	16670.2740725732	19892.7556586398	35899.2226629222	50409.1064586942	98121.412888433	245058.795271662	222717.329094438	414805.66134087	583265.144004907	21001.7828212187	173260.349945818	182272.033782009	127037.921602687	67547.398040022	2021.59425343127	0	0	0	0	0	0	0	0
Cre14.g621650.t1.1	36.593000	0	0	0	0	0	0	0	0	0	0	0	0	0	0	0	0	0	0	0	0	0	0	0	0	0	0	11019.5996409425	0	5447.77744287841	4298.11724157384	0	0	0	0	0	0
Cre14.g621751.t1.1	89.107000	6592.20764909947	0	0	0	0	0	0	0	0	0	0	0	1912.70307374396	0	7405.94124311744	75212.693398306	7316.09260963161	0	0	0	0	0	0	0	0	0	0	0	0	0	0	0	0	0	0	0
Cre14.g624350.t1.2	46.826000	0	0	0	0	0	0	0	0	0	0	0	0	0	0	0	0	0	0	0	0	0	0	0	0	0	5318.23448773316	0	0	0	0	0	0	0	0	0	0
Cre14.g625450.t1.2;Cre14.g625450.t2.1	37.463000	0	0	0	0	0	0	0	0	0	0	0	0	0	0	0	0	0	697882.497796463	0	0	0	0	0	0	0	0	0	2503.0220059897	0	0	0	0	0	0	0	0
Cre14.g625750.t2.1;Cre14.g625750.t1.2	36.822000	0	0	0	0	0	0	0	0	0	0	0	0	0	0	0	0	0	0	0	0	0	0	0	11552.5227297077	2502.75380111362	0	0	0	0	0	0	0	0	0	0	0
Cre14.g626200.t1.1	30.848000	0	0	0	0	0	0	0	0	0	0	0	0	0	0	0	0	0	0	0	0	0	0	0	0	0	0	0	0	0	7083.55898207275	0	0	0	0	0	0
Cre14.g626750.t1.2	20.416000	0	0	0	0	0	0	0	0	0	0	0	0	0	0	0	0	0	0	0	0	0	0	0	0	7898.23129315699	0	0	0	0	0	0	0	0	0	0	0
Cre14.g628350.t1.2	25.606000	0	0	0	0	0	0	0	0	0	0	0	0	0	0	17112.8121181005	13494.7283398202	0	0	0	0	0	0	0	0	0	0	0	0	0	0	0	0	0	0	0	0
Cre14.g629000.t1.2	78.788000	6385.95809939616	0	0	0	0	0	0	0	0	0	0	0	0	0	0	0	0	0	0	0	0	0	0	0	0	0	0	0	0	0	0	0	0	0	0	0
Cre14.g630100.t1.2	24.483000	0	4828.62648645438	0	0	0	0	0	0	0	0	0	0	0	0	0	0	0	0	0	0	0	0	0	0	0	0	2346.65856323674	105505.093126836	24971.21498716	0	0	0	0	0	0	0
Cre14.g630847.t1.1;Cre14.g630835.t1.1	41.820000	0	0	0	0	0	0	0	0	0	0	0	0	0	0	0	0	0	0	0	0	0	0	0	0	0	0	5736.09768466131	82679.517148293	66015.9481976217	0	0	0	0	0	0	0
Cre14.g630859.t1.1	40.765000	8525.42839586333	3170.04753279349	0	0	0	0	0	1438.1145455255	0	0	0	0	0	0	0	0	0	0	0	0	0	0	0	0	0	0	2263.78325652891	8609.91293182762	0	0	0	0	0	0	0	0
Cre14.g633550.t1.2	13.661000	0	0	0	0	0	0	0	0	0	0	0	0	0	0	0	0	0	0	0	0	0	0	0	0	0	0	0	0	8168.17950092861	37304.6162135663	78478.0877645449	29883.3872925124	5139.6100402658	0	0	0
Cre15.g635067.t1.1	87.090000	0	0	0	0	1298.84916362246	3383.53861415087	34434.8240395411	0	0	0	0	0	0	0	0	0	0	0	0	0	0	0	0	0	0	0	0	0	0	0	0	0	0	0	0	0
Cre15.g635600.t1.2	21.332000	0	0	0	0	0	0	0	0	0	0	0	0	0	0	0	0	0	0	0	0	0	0	0	0	20579.3601413972	7815.22188401112	0	0	0	0	0	0	0	0	0	0
Cre15.g635850.t2.1;Cre15.g635850.t1.2	35.093000	1291419.88855512	4587107.99554694	0	75313.270226835	18589.279960905	6838.95613509042	2273.8409393818	4903.58974931794	0	9956.70371704887	15319.8625215249	2100.84879431206	0	0	0	0	0	2356.04573389944	3909.4883761381	0	1513.61421814121	0	0	1470.29913065476	0	10953.2189341134	17617.0372851255	72629.8804416834	67296.6264808899	0	0	0	0	0	0	0
Cre15.g636050.t1.2	26.589000	0	0	0	0	0	0	0	0	0	0	0	0	0	0	0	0	0	0	0	0	0	0	0	0	0	0	0	0	12816.5723106592	21491.2567200594	0	0	0	0	0	0
Cre15.g637761.t3.1;Cre15.g637761.t2.1;Cre15.g637761.t1.2	82.123000	30199.8690462834	11633.9229095971	0	0	3281.48665880353	0	0	0	0	0	0	0	0	0	0	0	0	0	0	0	0	0	0	0	0	0	0	0	0	0	0	0	0	0	0	0
Cre15.g638500.t1.2	33.834000	167064.817308436	486563.875935303	2489.74586462388	15385.5727161638	16524.1024151112	12674.4237263383	28715.3550571966	55881.8269550478	314765.242564105	3323.05841459548	0	0	0	0	0	0	0	0	0	0	0	0	0	0	0	0	0	0	0	0	0	0	0	0	0	0
Cre15.g639150.t2.1;Cre15.g639150.t1.1	98.929000	57024.3797271363	47657.324430143	0	0	4379.65152390129	3083.8196651347	0	9044.40483107255	0	2321.17910000941	0	0	5338.8862631911	0	5215.91432750974	0	0	13569.8257051218	2323.05653414195	0	0	0	0	0	0	0	0	0	0	0	0	0	0	0	0	0
Cre15.g641200.t1.2	32.491000	589514.317617504	360574.635398077	9027.37382144166	66717.3039485633	50903.9444550565	31685.7240597506	10792.2960084671	31689.7471328918	17065.876264787	15034.2243285028	39113.6581027064	19916.8940974867	18398.8544988903	7821.79290347501	14774.065598708	19627.2328313235	10504.1098691223	15805.3133472245	15345.3419847523	5034.87603615769	5982.57796577618	6966.75575854116	0	6680.98346308099	24108.9363105721	66022.6533195236	25291.7198140722	71562.4250348965	53375.4523881071	0	0	0	0	0	0	0
Cre15.g641875.t1.1	34.194000	0	0	0	0	0	0	0	0	0	0	0	0	0	0	0	0	0	0	0	0	0	0	0	0	0	0	0	0	0	0	2059.27703852011	3706.85959226184	0	0	0	0
Cre15.g643550.t1.2	31.543000	0	0	0	0	0	0	0	0	0	0	0	26632.7441944578	64672.2417684753	0	0	0	0	0	0	0	0	0	0	0	0	0	0	0	0	0	0	0	0	0	0	0
Cre16.g649300.t1.2	25.144000	0	0	0	0	0	0	0	0	0	0	0	0	0	0	0	0	0	0	0	0	0	0	0	0	0	0	0	0	0	0	3846.46023025998	3254.66617119582	0	0	0	0
Cre16.g650050.t1.2	25.870000	0	0	0	0	0	0	0	0	0	0	0	0	0	0	0	0	0	0	0	0	0	0	0	4376.16486051229	0	0	0	0	0	0	0	0	0	0	0	0
Cre16.g650550.t2.1;Cre16.g650550.t1.2	16.541000	0	0	0	0	0	0	0	0	0	0	0	0	0	0	0	0	0	0	2203.83946672567	81756.8923745877	95475.5717859322	0	0	0	0	0	0	0	0	0	0	0	0	0	0	0
Cre16.g651550.t1.2;Cre16.g651650.t1.1	25.719000	0	0	0	0	0	0	0	0	0	0	0	0	0	0	0	0	0	0	0	0	0	0	0	0	0	0	0	0	0	0	8300.40450483463	5671.86261684084	0	0	0	0
Cre16.g651923.t1.2	66.914000	0	0	0	0	0	0	0	0	0	0	0	0	0	0	0	0	0	0	0	0	8030.45629706301	0	0	15035.5653528832	33249.3584872802	2760.63278946177	0	0	0	0	0	0	0	0	0	0
Cre16.g652550.t1.2	18.270000	0	0	0	0	0	0	0	0	0	0	0	0	0	0	0	0	0	0	0	0	0	0	0	0	0	0	0	0	0	5562.97143715353	5917.40418088944	0	0	0	0	0
Cre16.g652750.t1.2	199.070000	79817.7711205501	0	0	56054.8191001175	48302.3571571085	0	0	241531.901151248	0	0	0	0	0	0	0	0	0	0	0	0	0	0	0	0	0	0	0	0	0	0	0	0	0	0	0	0
Cre16.g655150.t1.2	20.243000	0	0	0	0	0	0	0	0	0	0	0	0	0	0	0	0	0	0	0	0	0	0	0	0	0	0	0	0	0	4043.99312149078	4788.66395991889	3554.65332508807	0	0	0	0
Cre16.g656400.t1.2	52.873000	0	0	0	0	0	0	0	0	0	0	0	0	0	0	0	0	3202.23211792274	16513.3742200681	0	0	0	0	0	0	0	0	0	0	0	0	0	0	0	0	0	0
Cre16.g656500.t2.1;Cre16.g656500.t1.1	137.590000	0	0	0	0	0	0	0	0	0	0	0	0	0	0	20064.4067793292	0	0	0	0	0	0	0	0	0	0	0	0	0	0	0	0	0	0	0	0	0
Cre16.g657350.t1.2	46.381000	0	0	0	0	0	0	0	0	0	0	0	0	0	0	0	0	0	0	0	0	10979.637114407	13150.3532789371	0	3925.84887357881	37292.5469941428	4915.39076386533	0	0	0	0	0	0	0	0	0	0
Cre16.g658526.t1.1	73.986000	0	0	0	0	0	0	0	0	0	1869.65619113359	0	0	0	0	0	0	0	0	0	0	0	0	0	0	0	0	0	0	0	0	0	0	0	0	0	0
Cre16.g659350.t1.2	15.006000	0	0	0	0	0	0	0	0	0	0	0	0	0	0	0	0	0	0	0	0	0	0	0	8354.17958248809	0	12598.1194390944	13883.625410132	0	0	0	0	0	0	0	0	0
Cre16.g659700.t1.2	10.664000	51515.4515725123	30803.3300174569	4350.41719240888	10076.3230917793	8351.89984104144	3943.95270271401	2526.22172777037	6927.46374419586	2794.42660384749	3436.10676986199	7245.28652234725	3347.86736563262	8498.2056009415	4823.39649137088	8011.68195573761	6039.16919462845	2807.16633546115	2458.4999965609	5161.06643035197	3850.61740583917	10157.5891692306	4651.74537068152	0	9991.83855581497	9696.00857750191	9659.93502166954	12763.735950072	16271.9898315987	32478.2694685585	31248.5501117449	23076.3475376752	21548.920768416	14696.2861846456	7152.48763522457	0	0
Cre16.g659900.t1.1	24.958000	0	0	0	0	0	0	0	0	0	0	0	0	0	0	0	0	0	0	0	0	0	0	0	0	0	0	0	0	0	0	9334.20019967388	25044.9713280812	5567.3968176088	0	0	0
Cre16.g659950.t1.1	72.029000	0	0	0	0	0	0	0	0	0	0	0	0	0	0	0	0	0	14436.1274548508	0	0	0	0	0	0	0	0	0	0	0	0	0	0	0	0	0	0
Cre16.g660150.t1.2	13.307000	0	0	0	0	0	0	0	0	0	0	0	0	0	0	0	0	0	0	0	0	0	0	0	0	0	0	0	0	0	3233.20978110965	5124.18825989137	0	0	0	0	0
Cre16.g660800.t1.2	44.232000	0	0	0	0	0	0	0	0	0	0	0	0	0	0	0	0	0	1800.72753798177	6652.1514389027	0	0	0	0	0	0	0	4693.58533134955	38667.096984038	0	0	0	0	0	0	0	0
Cre16.g662150.t1.2	29.613000	0	0	0	0	0	0	0	0	0	0	0	0	0	0	0	0	0	0	0	0	0	0	0	0	0	0	0	0	3450.18752585604	4765.7324430143	0	0	0	0	0	0
Cre16.g662250.t1.1	93.465000	0	0	0	0	0	0	0	0	0	0	0	0	0	0	0	0	0	0	0	0	14405.283894102	0	0	0	0	0	0	0	0	0	0	0	0	0	0	0
Cre16.g663200.t1.1	79.657000	22833.6221248254	4778.20396975188	0	0	0	0	0	0	0	0	0	0	0	0	1169.64146457231	2481.56561590353	1580.79953959853	0	0	0	12008.3369166008	35856.3098827498	0	0	0	0	0	0	0	0	0	0	0	0	0	0
Cre16.g663400.t2.1;Cre16.g663400.t1.2	49.200000	20190.4630710854	0	0	0	0	0	0	0	0	0	0	0	0	0	0	0	0	0	0	0	0	0	0	0	0	0	0	0	0	0	0	0	0	0	0	0
Cre16.g663900.t1.2	37.372000	0	0	0	0	0	0	0	0	0	0	0	0	0	0	0	0	0	0	0	0	0	0	0	0	0	4448.84838192918	1796.43625996453	18087.7368426408	41453.7456464793	18032.754843045	0	0	0	0	0	0
Cre16.g664550.t1.2	57.173000	18668.4003993478	2097.09392604698	0	0	0	0	0	0	2909.88880299869	0	1392.65381903043	23960.0826043493	174145.426036872	82497.1378325605	125721.035661149	102688.941928026	0	0	2983.10873416774	10668.7876630336	54404.0180878629	0	0	22189.9304222403	124770.249375455	95896.6534413733	0	0	0	0	0	0	0	0	0	0
Cre16.g664600.t1.2	16.372000	15290.3599851565	118877.788248041	18140.0367934758	66980.1447271189	0	0	0	0	0	0	0	0	0	0	0	0	0	0	0	0	0	0	0	0	0	0	0	0	0	0	0	0	0	0	0	0
Cre16.g664700.t1.2	41.233000	38121.3000612211	0	25226.0096194333	0	0	0	0	0	0	0	0	0	0	0	0	0	0	0	0	0	0	0	0	0	0	0	0	0	0	0	0	0	0	0	0	0
Cre16.g665250.t1.2	29.630000	0	0	0	0	0	0	0	0	0	0	0	0	0	0	0	0	0	0	0	0	0	0	0	0	0	4882.13335923177	11729.0015381665	19180.6717126551	31637.4471820568	87909.5122317968	135751.898026433	4903.4556468799	0	0	0	0
Cre16.g666050.t1.2	48.623000	0	0	0	0	0	0	0	0	0	0	0	0	0	0	0	0	0	0	0	4228.24987135576	0	9270.76974648164	0	0	0	0	0	0	0	0	0	0	0	0	0	0
Cre16.g666334.t1.1;Cre16.g666334.t2.1;Cre16.g666451.t1.1	124.290000	0	0	0	0	0	0	0	0	0	0	0	0	0	0	0	0	0	10416.5409770831	31467.1370857478	0	0	0	0	0	0	0	0	0	0	0	0	0	0	0	0	0
Cre16.g666550.t1.1	47.672000	0	0	0	0	0	0	0	0	0	0	0	0	0	0	0	0	0	0	0	0	0	0	0	0	0	0	5239.51635660453	2036.47962405355	0	0	0	0	0	0	0	0
Cre16.g668600.t1.2	35.013000	0	0	0	0	0	0	0	0	0	0	2968.62567085957	0	0	0	0	0	0	0	0	0	0	0	0	6725.23726763372	0	0	0	0	0	0	0	0	0	0	0	0
Cre16.g669525.t1.1	33.902000	3830.23383525731	0	0	0	0	0	0	0	0	0	0	0	0	0	0	2824.33144753008	0	0	0	0	0	0	0	0	0	0	0	0	0	0	0	0	0	0	0	0
Cre16.g671950.t1.1	51.707000	0	0	0	0	0	0	0	0	0	0	0	0	0	0	0	0	0	0	0	0	0	0	0	0	0	3293.01946847485	0	0	0	0	0	0	0	0	0	0
Cre16.g672300.t1.2	22.663000	0	0	0	0	0	0	0	0	0	0	0	0	0	0	0	0	0	0	0	0	0	0	0	0	0	0	0	0	0	3706.85959226184	1595.81901265885	0	0	0	0	0
Cre16.g672650.t1.2	29.207000	1981765.82933382	1384071.26299596	46765.5432171866	323106.414210103	189218.540072406	130025.723922187	104476.52742708	148250.245251627	162599.206121752	115734.427100417	101275.5022311	100710.930966958	128857.691686871	60470.8123847273	128647.15085915	86883.6285808018	81223.1646711942	112851.224682588	100497.708090476	59754.7053656014	46611.3254134422	53913.2031646418	0	80594.2242367934	66919.7986300016	383801.177666355	470793.429221968	176398.34699592	330535.689277439	135886.000464472	0	0	0	0	0	0
Cre16.g673001.t2.1;Cre16.g673001.t1.1	14.165000	0	0	0	0	0	0	0	0	0	0	0	0	0	0	0	0	0	0	0	0	0	0	0	0	0	0	0	23324.4370480465	41536.8891580632	20685.3010674477	5961.25567812805	7489.35295957743	6821.25461326933	0	0	0
Cre16.g673109.t1.1	13.668000	34560.8803312973	79094.9589795223	0	34437.5060883019	0	0	0	0	0	0	0	0	0	0	0	0	0	0	3801.40181107902	0	0	0	0	0	0	0	0	0	0	0	0	0	0	0	0	0
Cre16.g673650.t1.1	30.714000	206933.4721373	71829.2888865932	8347.20625571009	156350.032509156	63960.1578224906	13929.2202390651	5412.50850167427	8722.82718465609	15337.29583847	237374.725572053	21699.1154990192	1643.2912757245	0	1581.60415422676	2914.04597857788	1729.65324582133	2617.41138563659	13803.1639473088	41228.4535505745	13883.625410132	140995.303353741	238005.007030834	16754.7586085375	915436.883026417	10490431.4204423	7233217.30292378	322207.927875245	62617.7924177246	52906.0938549722	94684.3674015047	31054.101576589	0	0	0	0	0
Cre16.g673729.t1.1	13.555000	0	0	0	0	0	0	0	0	0	0	0	0	0	0	0	0	0	0	0	0	0	0	0	0	0	0	1521.9285692996	0	0	0	0	0	0	0	0	0
Cre16.g674950.t1.2	60.169000	0	0	0	0	0	0	0	0	0	0	0	0	0	0	0	0	0	0	0	0	0	0	0	10535.4898396233	14829.0475983038	0	0	0	0	0	0	0	0	0	0	0
Cre16.g675300.t1.1	60.165000	0	0	0	0	0	0	0	0	0	0	0	0	0	0	0	0	0	0	0	0	0	0	0	2029.77450215162	0	0	0	0	0	0	0	0	0	0	0	0
Cre16.g675500.t1.2	18.272000	0	0	0	0	0	0	0	0	0	0	0	0	0	0	0	0	0	0	0	0	0	0	0	0	0	0	1740.51554330245	15671.210909186	9344.52608740285	15344.0009603719	24304.7258701084	22042.4177403979	9156.38036683475	1452.06119908151	0	0
Cre16.g675550.t3.1;Cre16.g675550.t2.1;Cre16.g675550.t1.2	16.564000	0	0	0	0	0	0	0	0	0	0	0	0	0	0	0	0	0	0	0	0	0	0	0	0	0	0	6251.72155891957	39703.7088300761	46489.2921948271	29694.302854878	37012.2728986422	36686.4039742085	8990.36154854301	1452.06119908151	0	0
Cre16.g675650.t1.2	58.160000	112682.25561066	112898.160535902	0	7317.03132669788	17764.5499669679	22266.3688119223	48335.8827666181	72326.8089317162	80940.2085269329	92908.8511218742	183492.36596816	242725.412849791	440218.073349177	403903.133128335	591485.623456671	4931.88536374407	0	0	0	0	0	0	0	0	0	0	0	0	0	0	0	0	0	0	0	0
Cre16.g676981.t1.1	475.290000	24548.7923073386	0	0	0	0	0	0	0	0	0	0	0	0	0	0	0	0	0	0	0	0	0	0	0	0	0	0	0	0	0	0	0	0	0	0	0
Cre16.g677000.t1.2	84.151000	0	0	0	0	0	0	0	0	0	0	0	0	0	0	0	0	0	0	0	0	5393.46595547279	0	0	0	0	0	0	0	0	0	0	0	0	0	0	0
Cre16.g677026.t1.1	38.151000	259568.679067434	0	0	0	0	0	0	0	0	1996.11479020395	2899.96522258383	0	0	2860.67320823853	0	8893.00317852702	9098.44811360209	14015.0457994098	32577.5052727071	2282.95990516842	0	0	0	0	0	0	3967.42062937076	0	2701.49361428677	0	0	0	0	0	0	0
Cre16.g677500.t1.2	23.958000	18865.5309832644	6147.79216943968	0	1599.43977848589	0	0	0	0	0	0	0	0	2010.59785351211	0	0	0	1638.86589526923	0	3684.06217779528	1287.58455882722	0	0	0	0	2252.78685660975	8965.15029019176	5618.89215381561	2113.45442348768	0	0	0	0	0	0	0	0
Cre16.g678000.t1.2	33.092000	0	0	0	0	0	0	0	0	0	0	0	0	0	0	0	0	0	0	0	0	0	0	0	0	0	0	3187.4808497385	6963.13499271412	0	0	0	0	0	0	0	0
Cre16.g679250.t1.2	18.340000	0	0	0	0	0	0	0	0	0	0	0	0	0	0	0	0	0	0	0	0	0	0	0	0	0	0	0	0	0	0	0	0	1196.58264437426	0	0	0
Cre16.g679300.t1.2	15.493000	0	0	0	0	0	0	0	0	0	0	0	0	0	0	0	0	0	0	0	0	0	0	0	0	0	0	0	0	7619.7005293509	0	0	0	0	0	0	0
Cre16.g679500.t1.2	10.999000	8954.69030002476	139801.791655197	0	42557.4087115366	0	0	0	0	0	0	0	0	0	0	0	0	0	0	0	0	0	0	0	0	0	0	0	0	0	0	0	0	0	0	0	0
Cre16.g680000.t1.2	25.879000	564236.008047236	2361678.03629706	65867.0944913989	41744.7479370229	5533.73710566112	0	0	3748.56545049183	0	5695.06233862151	2900.09932502187	6445.23137700921	2388.63262634281	0	0	7114.53664525965	9214.58082494348	7544.06675429716	3995.17983404474	2566.58656161997	0	2667.16339014889	0	6429.67549419674	0	4500.61192301207	10494.5885960215	24177.3285539717	12643.4460631514	36018.5738327765	104284.760940685	76218.4616835952	0	0	0	0
Cre16.g680230.t1.1	7.668300	48235.3059380892	0	0	0	0	0	0	0	0	0	0	0	0	0	0	0	0	0	0	0	0	0	0	0	0	0	0	0	0	0	0	0	0	0	0	0
Cre16.g681900.t1.2	55.986000	0	0	0	0	0	0	0	0	0	0	0	0	0	0	0	0	0	0	0	0	5002.69145102843	50139.5605582367	0	6030.18433127987	0	0	0	0	0	0	0	0	0	0	0	0
Cre16.g682000.t1.1	24.901000	0	0	0	0	0	0	0	0	0	0	0	0	0	0	0	0	0	0	0	0	0	0	0	39680.9114156095	0	0	0	0	0	0	0	0	0	0	0	0
Cre16.g683150.t1.2	17.142000	0	7951.06765374418	0	0	0	0	0	0	0	0	0	0	0	0	0	0	0	0	0	0	0	0	0	0	0	0	0	0	0	0	0	0	0	0	0	0
Cre16.g683350.t1.2	58.408000	0	0	0	0	0	0	0	0	0	0	0	1544.32367645204	2200.48690577471	0	0	0	0	0	0	0	0	0	0	0	0	0	0	0	0	0	0	0	0	0	0	0
Cre16.g683550.t1.2	182.050000	0	0	0	0	0	0	0	0	0	2213.89714957857	0	0	0	0	0	0	0	0	0	0	0	0	0	0	0	0	0	0	0	0	0	0	0	0	0	0
Cre16.g683700.t1.2	25.562000	1511.46857913259	0	0	0	0	0	0	0	0	0	0	0	0	0	0	0	0	0	0	0	0	0	0	0	0	0	0	0	0	0	0	0	0	0	0	0
Cre16.g683750.t1.2	26.582000	10327.7651631016	0	0	0	0	0	0	0	0	0	0	0	0	0	0	0	0	0	0	0	0	0	0	0	0	0	0	0	0	0	0	0	0	0	0	0
Cre16.g684150.t1.2	28.426000	0	0	0	0	0	0	0	0	0	0	0	0	0	0	0	0	0	0	0	0	0	0	0	0	0	0	0	0	0	0	2955.61773436983	7184.2699130397	0	0	0	0
Cre16.g684300.t1.2	19.292000	0	0	0	0	0	0	0	0	0	0	0	0	0	0	0	0	0	0	0	0	0	0	0	0	0	4441.87505515118	3080.33300174569	2253.85967611406	0	0	0	0	0	0	0	0
Cre16.g684750.t1.2	39.142000	0	0	0	0	0	0	0	0	0	0	0	0	0	0	0	0	0	0	0	0	0	0	0	0	0	0	0	1316.93958251386	2063.03190678519	4714.23710680749	0	0	0	0	0	0
Cre16.g685400.t1.2	38.241000	42010.2707643393	6035.95073611553	0	0	0	0	0	0	0	0	0	0	0	0	0	0	0	0	0	0	0	0	0	0	0	0	0	0	0	0	0	0	0	0	0	0
Cre16.g685550.t1.2	37.927000	0	0	0	0	0	0	0	0	0	0	0	0	0	0	0	0	0	0	0	0	0	0	0	8888.71190050979	3027.63074359654	0	0	4471.37759151966	2388.09621659065	0	0	0	0	0	0	0
Cre16.g685573.t1.1	45.625000	0	0	0	0	0	0	0	0	0	0	0	0	0	0	0	0	0	0	0	0	6636.99786340435	0	0	0	0	0	0	0	0	0	0	0	0	0	0	0
Cre16.g685700.t1.2	23.042000	6917.80836865709	0	0	0	0	0	0	0	0	0	0	0	0	0	0	0	0	0	0	0	0	3623.85018311597	0	0	0	0	0	0	0	0	0	0	0	0	0	0
Cre16.g687200.t1.1	16.768000	0	0	0	0	0	0	0	0	0	0	0	0	0	0	0	0	0	0	0	0	0	0	0	0	0	5632.03419274339	18892.3514708721	9398.56936993239	0	0	0	0	0	0	0	0
Cre16.g687294.t1.1	12.339000	0	0	0	0	0	0	0	0	0	0	0	0	0	0	0	0	0	0	0	0	0	0	0	0	0	0	0	0	0	0	4664.61920473323	0	0	0	0	0
Cre16.g687900.t1.2	26.222000	740339.329679471	283036.605724182	8130.36261340174	963190.761211948	696742.627073136	1741186.05549265	1696127.63631169	414456.99500197	307228.685546338	179214.49819473	54615.8999399638	233593.036819365	933004.302409468	100151.723800337	107794.221744154	24331.5463577161	25498.2375686515	25423.14020335	34983.3030111188	106583.276728666	577418.277706426	23089.757781479	0	25268.9223996056	161486.155886032	232278.832926588	32067.9160081605	15998.4208580001	31267.3244530703	49318.8536374407	328215.717099372	219270.896436847	6453.81393304368	0	0	0
Cre16.g688800.t1.2	20.640000	0	0	0	0	0	0	0	0	0	0	0	0	0	0	0	0	0	0	0	0	0	0	0	0	0	0	10610.7213073629	22498.366029729	18862.8489345037	0	0	0	0	0	0	0
Cre16.g688850.t1.1	63.771000	11520.8745543306	0	0	0	0	0	0	0	0	0	0	0	0	0	0	0	0	0	7178.23530332797	1573.82621282052	0	11591.0101294248	0	11122.7244157941	0	0	0	0	0	0	0	0	0	0	0	0
Cre16.g689087.t1.1	38.208000	30926.7042604524	20489.5115079114	0	3951.32833680613	2403.78620184116	0	1963.93020507469	4269.41931983359	0	0	0	0	0	0	0	0	0	0	0	0	0	0	0	0	0	0	0	0	0	0	0	0	0	0	0	0
Cre16.g690130.t1.2	19.827000	0	0	0	0	0	0	0	0	0	0	0	0	0	0	0	0	0	0	0	0	0	0	0	0	0	0	0	0	0	2119.48903319942	5211.62304949251	1451.39068689132	1942.07150767441	0	0	0
Cre16.g690431.t2.1;Cre16.g690431.t1.1	53.362000	551643.789115415	231138.96220326	3664.34911940362	23926.5569948396	23088.4167570987	4292.08263186211	3981.76959024088	14908.1680367466	9699.49524089091	6462.53059151618	7408.35508700214	11340.3726727307	13242.6157563077	4726.57453110704	11158.5297667504	4037.95851177904	18309.0058654044	29731.8515375288	60815.4556504864	25172.3686442179	83470.7215327205	88511.6321785899	0	91541.0062538809	198967.78731781	317943.470345619	73604.8051662237	0	0	0	0	0	0	0	0	0
Cre16.g691000.t1.2	23.877000	0	0	0	0	0	0	0	0	0	0	0	0	0	0	0	0	0	0	0	0	0	0	0	0	0	0	0	22004.8690577471	11659.0000655103	0	2243.80199326116	0	0	0	0	0
Cre16.g691450.t1.2	72.908000	0	0	0	0	0	0	0	1588.17517369065	78659.126055897	0	0	0	0	0	0	0	0	0	0	0	0	0	0	0	0	0	0	0	0	0	0	0	0	0	0	0
Cre16.g691552.t1.1	57.980000	5886.96292745469	3760.36646503922	0	0	0	0	0	0	0	0	0	0	0	0	0	0	0	0	0	0	0	0	0	0	0	0	0	0	0	0	0	0	0	0	0	0
Cre16.g691850.t1.2	11.682000	180904.188914016	125747.856148756	0	64700.4032804634	51565.0694745866	27685.4483330604	42758.5623685944	22470.2045177409	52451.4865900215	32269.0696652184	49443.5689048166	57047.1771416029	77650.675721847	54271.2566742047	123084.581729311	342269.652605813	65156.3515697945	2040.10038988059	6065.05096516989	0	0	0	0	0	0	0	0	0	0	0	3246.48592247547	4326.68106087606	3500.20773524442	2291.81066607897	0	0
Cre16.g692751.t1.1	15.269000	0	0	0	0	0	0	0	0	0	0	0	0	0	0	0	0	0	0	0	0	0	0	0	0	0	0	0	0	0	2610.30395642055	13740.1358014307	5189.3620447781	0	0	0	0
Cre16.g694400.t1.2	34.610000	0	0	0	0	0	1691.70225585642	5054.32088967328	24929.6432313681	51666.9873274959	50441.2910438235	0	0	0	0	0	0	0	0	0	0	0	0	0	0	0	0	0	0	0	0	0	0	0	0	0	0
Cre16.g694850.t1.2	47.357000	0	0	0	0	0	0	0	0	0	0	0	0	0	0	0	0	0	0	0	0	0	0	0	0	0	0	0	1360.2010290251	0	0	0	0	0	0	0	0
Cre16.g695050.t1.2	76.539000	28233.9273046381	8889.91882245213	0	0	0	0	0	0	0	0	0	0	0	0	0	0	0	0	0	5319.70961455159	20210.5784367912	69486.5192940596	0	0	0	0	0	0	0	0	0	0	0	0	0	0
Cre16.g695100.t1.1	51.582000	0	0	0	0	0	0	0	0	0	0	0	0	0	0	0	0	14524.6350639563	0	0	0	0	0	0	0	0	0	0	0	0	0	0	0	0	0	0	0
Cre16.g695500.t2.1;Cre16.g695500.t1.1	53.372000	0	0	0	0	0	0	0	0	0	0	0	0	0	0	0	0	0	0	0	0	0	0	0	10271.5762415634	0	0	0	0	0	0	0	0	0	0	0	0
Cre16.g696000.t1.2	156.040000	214362.747204636	8023.21476540893	0	0	1641.54794403	0	0	3081.40582125	0	3497.79389135973	26561.6699022973	34593.0649164266	68677.8815926871	52167.1894213797	0	0	0	0	0	0	0	0	0	0	0	0	0	0	0	0	0	0	0	0	0	0
Cre17.g696550.t1.2	44.559000	0	16866.0636321095	0	0	0	0	0	0	0	0	0	0	0	0	0	0	0	0	0	0	0	0	0	0	0	0	0	0	0	0	0	0	0	0	0	0
Cre17.g696600.t1.1	57.472000	0	0	0	0	0	0	12240.2000319694	0	0	0	0	0	0	0	0	0	11801.9532644594	0	0	7062.77310417677	0	0	0	0	0	0	0	0	0	0	0	10978.2960900266	0	5722.68744085745	0	0
Cre17.g696850.t1.2	23.706000	0	0	0	0	0	0	0	0	0	0	0	0	0	0	0	0	0	0	0	0	0	0	0	25160.2994247944	15578.6802269394	0	0	0	0	0	0	0	0	0	0	0
Cre17.g697650.t1.1	91.950000	0	0	0	0	0	0	0	0	0	0	0	0	0	0	0	9890.32301021978	0	0	0	0	0	16972.00455816	0	0	0	0	0	0	0	0	0	0	0	0	0	0
Cre17.g698000.t1.2	61.821000	6621441.98059187	19149828.1519062	233391.883162308	569372.131424112	254593.478616204	187756.823497786	171154.941668612	547473.203292416	3718124.19705708	507135.189930417	272201.128730666	242028.080171991	289741.72762611	100635.833601656	160011.029067608	143744.403333531	177404.115281209	187662.951791159	255009.196174123	142819.096511065	269907.977040207	247928.587445687	2429.39976750653	151616.216446394	77802.2114768306	601100.768264035	638595.809939616	1423.22917490322	0	0	0	0	0	0	0	0
Cre17.g698450.t1.2	38.100000	26972.0233626953	0	0	0	0	0	0	0	0	0	0	0	0	0	0	0	0	0	0	0	0	0	0	0	0	0	1560.55007145471	0	0	0	0	0	0	0	0	0
Cre17.g699000.t2.1;Cre17.g699000.t1.2	84.987000	23426.3549009558	20961.5520898071	0	3546.60717880576	9881.20404443316	1832.24161092083	1223.14833734969	2376.29520204326	0	1959.63892705746	1841.49467914549	1895.67206411307	2001.21068284941	0	0	1761.16731876039	0	1683.38790469803	2540.57068864049	2047.61012641075	2447.63769907977	3964.47037573391	0	0	0	0	0	0	0	0	0	0	0	0	0	0
Cre17.g700750.t1.2	24.352000	0	6481.7072401557	0	0	0	0	0	0	0	0	0	0	0	0	0	2515.62763516532	7740.52682602365	159943.977848589	0	0	0	0	0	0	0	0	0	0	0	0	0	0	0	0	0	0
Cre17.g701200.t2.1;Cre17.g701200.t1.2	15.341000	11752.6035672612	14165.240530013	0	0	0	0	0	0	0	0	0	0	0	0	0	0	0	0	0	0	0	0	0	0	0	0	0	3457.42905751012	17777.9602107717	35956.8867112787	43604.7487526177	4896.48232010189	0	0	0	0
Cre17.g701650.t1.2	15.265000	20285.6758020928	4981.3691633803	0	2597.69832724492	1949.71534664261	1520.45344248118	0	0	0	0	0	0	0	0	0	2280.00965153157	0	0	2731.26435553132	0	0	0	0	2472.58075255494	0	0	0	0	1522.86728636587	0	4730.5976042482	0	0	0	0	0
Cre17.g702150.t1.2	26.437000	0	0	0	0	0	0	0	0	0	0	0	0	0	0	0	0	0	0	0	0	0	0	0	0	0	0	0	0	0	0	3745.07878710283	0	0	0	0	0
Cre17.g702200.t1.2	31.240000	0	0	0	0	0	0	0	0	0	0	0	0	0	0	0	0	0	0	0	0	0	0	0	0	0	0	0	0	0	0	0	0	1447.23351131213	0	0	0
Cre17.g702500.t1.2	39.858000	0	0	0	0	0	0	0	0	0	0	0	0	0	0	0	0	0	0	0	0	0	0	0	0	0	0	0	0	0	1837.87391331845	2122.43928683627	0	0	0	0	0
Cre17.g702900.t1.2	24.281000	8342.3785679407	0	0	0	0	0	0	0	0	0	0	0	0	0	0	4922.90050039549	3702.83651912068	124909.715911015	0	0	0	0	0	0	0	0	0	0	0	0	0	0	0	0	0	0
Cre17.g702950.t1.2	24.428000	0	0	0	0	0	0	0	0	0	0	0	0	0	0	0	7415.06020890406	8895.28291997368	168016.94461851	0	0	0	0	0	0	0	0	0	0	0	0	0	0	0	0	0	0
Cre17.g703200.t1.2	38.582000	0	0	0	0	0	0	0	0	0	0	0	0	0	0	0	0	0	0	0	0	0	0	0	0	2356.85034852767	1639.1341001453	0	0	0	0	0	0	0	0	0	0
Cre17.g703700.t1.1	44.476000	96286.8915360655	45995.7952228452	0	4661.66895109638	6088.92119914076	0	0	0	0	1886.55309832644	2110.10186253672	0	0	1477.27245743276	0	1708.46506061124	2003.75862917214	0	0	1785.57396248341	0	0	0	47430.6913098578	94823.8339370648	93579.363312067	114538.233353113	18832.0053737548	0	0	0	0	0	0	0	0
Cre17.g705000.t1.2	67.447000	0	0	0	0	0	0	0	0	0	0	0	0	0	0	0	0	0	0	0	0	0	0	0	10044.5408139641	0	0	0	0	0	0	0	0	0	0	0	0
Cre17.g705400.t1.2	27.504000	0	0	0	0	0	3946.50064903674	0	0	0	0	0	0	0	0	39342.9732717524	0	0	0	0	0	0	0	0	0	0	0	0	0	0	0	0	0	0	0	0	0
Cre17.g705500.t1.1	91.669000	0	3733.81418230759	0	0	0	0	0	0	0	0	0	0	0	0	0	0	0	0	0	0	0	0	0	0	0	0	0	0	0	0	0	0	0	0	0	0
Cre17.g705900.t1.2	8.594900	4702.97250201225	2869.12166183496	0	0	0	0	0	0	0	0	0	0	0	0	0	0	0	0	0	0	0	0	0	0	0	0	0	0	0	0	0	2115.86826737238	0	0	0	0
Cre17.g707500.t1.2	108.930000	14350.3018945062	0	0	0	0	0	0	0	0	0	0	0	0	0	0	0	0	0	0	0	0	0	0	0	0	0	0	0	0	0	0	0	0	0	0	0
Cre17.g707900.t1.2	37.029000	38149.4615732092	0	0	1320.09098980777	0	0	0	0	1464.13041850498	3155.16216217121	0	8491.90278635369	16261.2616365556	9690.37627510429	21307.5363799466	35625.6536893235	96913.1499217056	1245.55685474594	0	0	0	0	0	0	0	0	0	0	0	0	0	0	0	0	0	0
Cre17.g709850.t1.2;Cre09.g396700.t1.2	43.499000	0	0	0	0	0	0	0	0	0	0	0	0	0	0	0	0	0	0	0	0	0	0	0	39930.3419503612	15435.1906182381	7344.65642893382	0	0	0	0	0	0	0	0	0	0
Cre17.g713200.t1.1;Cre17.g713350.t1.2	53.715000	19511.9047346103	0	0	0	0	0	0	0	0	2129.81492092839	0	0	0	0	3589.25175410202	4746.9581016889	3707.26189957595	22786.6862715119	107917.59598715	556109.400302099	261110.857104878	0	0	0	0	0	0	0	0	0	0	0	0	0	0	0
Cre17.g715250.t1.2	23.576000	0	0	0	0	0	0	0	0	0	0	0	0	0	0	0	0	0	0	0	0	0	0	0	0	2023.47168756381	13884.9664345124	0	0	0	0	0	0	0	0	0	0
Cre17.g715300.t1.2	183.210000	9873.694307903	16372.5666601276	0	0	0	0	0	0	0	0	0	0	0	0	0	0	0	0	0	0	0	0	0	0	0	0	0	0	0	0	0	0	0	0	0	0
Cre17.g715500.t1.2	25.364000	0	0	0	0	0	0	0	0	0	0	0	0	0	0	0	0	0	0	0	0	0	0	0	0	0	0	0	0	0	0	2761.30330165196	15132.119108271	0	0	0	0
Cre17.g719000.t1.2	48.784000	0	0	0	0	0	0	0	0	0	0	0	0	0	0	0	0	0	0	0	0	0	0	0	0	0	0	1700.95532408108	0	0	0	0	0	0	0	0	0
Cre17.g720050.t1.2	74.384000	222395.483243146	85130.9097156378	10304.833646197	122865.994755308	120639.894283868	146681.246726575	271772.000928943	406719.284327145	267199.107791828	156926.672992721	92356.3490771554	53725.4597513878	71233.874061702	31370.58333036	51960.6716668003	26367.2213671414	18397.5134745099	16609.9279754559	31475.1832320301	10892.4705296819	67959.0925248004	131869.632445217	0	319418.597164043	4482.37399143882	42844.3879289391	31807.7572783657	27036.3925329538	25606.8605434628	8019.32579470581	16980.0507044423	3646.37939270645	0	1143.50489939859	0	0
Cre17.g720250.t1.2	29.938000	3866575.59596576	945449.008659446	77649.3346974666	645394.803548171	258254.475174656	87904.1481342752	57045.8361172225	111530.315667908	80187.8938495366	72219.5269812854	65082.5952288733	47743.1499904877	66500.0579989409	41574.437840714	95868.4919293852	72943.6801466936	74450.991550247	163242.897824338	335229.274608789	269492.259482288	965792.348509896	1358994.10708275	50108.7169974878	6811867.44260663	9245960.79544451	1954408.93197395	340942.038469232	601959.023867482	469358.533134955	185638.004976777	137361.127282896	64157.2884064072	4222.61756895814	1347.3271949734	0	0
Cre17.g721300.t1.2	14.324000	300885.640227114	1010622.79354619	0	0	2434.76386502807	0	0	0	0	0	0	0	0	0	0	0	0	0	0	0	0	0	0	0	0	0	0	0	0	0	0	0	0	0	0	0
Cre17.g721700.t1.2	25.676000	0	0	0	0	0	0	0	0	0	0	0	0	0	0	0	0	0	0	0	0	0	0	0	0	0	0	0	0	7286.99238057724	3363.28914600705	8798.86326702395	0	0	0	0	0
Cre17.g722200.t1.2	16.488000	0	0	0	0	0	0	0	0	0	0	0	0	0	0	0	0	0	0	0	0	0	0	0	0	0	0	0	0	0	0	0	1785.84216735949	0	0	0	0
Cre17.g722750.t1.2	38.977000	241826.926514933	2930.00416870447	0	0	0	0	0	0	0	0	0	0	0	0	0	0	0	0	0	0	0	0	0	0	0	0	0	0	0	0	0	0	0	0	0	0
Cre17.g722800.t1.2	54.277000	0	0	0	0	0	0	0	0	0	0	0	0	0	0	0	0	0	0	0	0	0	0	0	0	0	6021.33357036932	0	0	0	0	0	0	0	0	0	0
Cre17.g723650.t1.2	47.358000	35032.9209131931	26412.8161960745	0	1923.02896147293	1574.49672501072	0	0	5486.80125234763	0	0	0	0	0	0	0	0	0	1822.72033782009	0	5465.21075982342	4116.54254046964	0	0	0	0	56380.6880245512	36579.1220237777	0	0	0	0	0	0	0	0	0
Cre17.g724300.t1.2	11.201000	0	0	4704.04532151656	9766.14415259608	202052.143392696	625413.540280426	348062.877929079	50037.6427053274	22302.5764701927	36226.4326117362	38128.005183123	7748.30476742988	37623.780016098	0	6352.16428501045	6092.00555521564	0	0	5745.35075288597	5725.36948961822	0	4330.43592914114	0	0	0	6252.39207110976	6048.55636529115	7737.44246994876	15802.6312984638	23036.1168062636	44626.6093304716	39969.2316573924	2352.02266075828	0	0	0
Cre17.g725350.t1.1;Cre17.g725350.t2.1	65.371000	0	0	0	0	0	0	0	0	0	0	0	0	0	1375.62280939954	2730.19153602702	18388.1263038472	16155.3207105052	0	0	0	0	0	0	0	0	0	0	0	0	0	0	0	0	0	0	0
Cre17.g725400.t1.2	13.827000	13835.3485324381	62788.1025140336	0	12950.6747486977	0	0	0	0	0	0	0	0	0	0	0	0	0	0	0	0	0	0	0	0	0	0	0	0	0	0	0	0	0	0	0	0
Cre17.g726750.t1.2	55.747000	0	0	0	0	0	0	0	0	0	0	0	0	0	0	0	0	0	0	0	0	0	0	0	0	0	0	0	2086.09752612782	0	0	0	0	0	0	0	0
Cre17.g727100.t1.2	28.004000	66115.1840017702	4059.54900430325	0	0	0	0	0	0	0	0	0	0	0	0	0	0	0	0	0	0	0	0	0	0	0	0	0	0	0	0	0	0	0	0	0	0
Cre17.g727300.t1.2	41.590000	0	0	0	0	0	0	0	0	0	0	0	0	0	0	0	0	43412.9822662226	316589.035721429	86159.4754153936	3325.87456579429	0	0	0	0	0	0	0	0	0	0	0	0	0	0	0	0
Cre17.g727450.t1.2	57.566000	0	0	0	0	0	0	0	0	0	11999.6202581283	0	0	0	0	0	0	0	0	0	0	0	0	0	0	0	0	0	0	0	0	0	0	0	0	0	0
Cre17.g728100.t1.2	50.187000	0	0	0	0	0	0	0	0	0	0	0	0	0	0	0	1779.67345520971	0	0	0	0	0	0	0	0	0	0	0	0	0	0	0	0	0	0	0	0
Cre17.g728800.t1.2	41.083000	0	0	0	0	0	0	0	0	0	0	0	0	0	0	0	0	0	0	0	0	0	0	0	0	0	5132.6367134878	5081.27547971903	57204.076994108	65829.5458087481	2437.04360647473	0	0	0	0	0	0
Cre17.g729450.t1.2	99.493000	5859.20372278071	0	0	0	0	0	0	0	0	0	0	0	0	0	0	0	0	0	0	0	0	0	0	0	0	0	0	0	0	0	0	0	0	0	0	0
Cre17.g729800.t1.2	44.744000	0	0	0	0	0	0	0	0	0	0	0	0	0	0	0	0	0	0	0	1622.50539782852	2816.28530124777	0	0	5627.206504974	33801.8605319991	111723.423178684	34357.0446254787	0	0	0	0	0	0	0	0	0
Cre17.g729900.t1.2	33.827000	0	0	0	0	0	0	0	0	0	0	0	0	0	0	0	0	0	0	0	0	0	0	0	0	0	7023.48108983147	2561.62477141255	0	0	0	0	0	0	0	0	0
Cre17.g730000.t1.2	37.749000	0	0	0	0	0	0	0	0	0	0	0	0	0	0	0	0	0	0	0	0	0	2266.1971004136	0	0	13895.6946295555	0	0	0	0	0	0	0	0	0	0	0
Cre17.g731200.t1.1	70.666000	28359.9835963944	0	0	0	0	0	0	0	0	0	0	0	0	0	0	0	0	0	0	0	0	0	0	0	0	0	0	0	0	0	0	0	0	0	0	0
Cre17.g731850.t1.2	31.271000	0	0	0	0	0	0	0	0	0	0	0	0	0	0	0	0	0	0	0	2028.83578508535	0	0	0	0	0	0	0	0	0	0	0	0	0	0	0	0
Cre17.g732250.t1.1	16.477000	0	0	0	0	0	0	0	0	0	0	0	0	0	0	0	0	0	0	0	0	0	0	0	0	0	30567.3097265091	6009.66665825997	0	0	0	0	0	0	0	0	0
Cre17.g732850.t1.2	34.332000	0	3325.74046335626	0	0	0	0	0	0	0	0	0	0	0	0	0	0	0	0	0	0	0	0	0	0	0	0	0	0	10407.8243186106	8225.84354928519	7912.31204915104	0	0	0	0	0
Cre17.g734100.t1.2	50.051000	0	0	0	0	0	0	0	0	0	0	0	0	0	0	0	0	0	0	0	0	0	0	0	0	2713.4287312722	0	0	6509.06413751556	0	0	0	0	0	0	0	0
Cre17.g734200.t1.2	47.849000	0	0	0	0	0	0	0	0	0	0	0	0	0	0	0	0	0	9233.757473583	41164.084380316	4848.60774972213	0	0	0	0	0	0	0	0	0	0	0	0	0	0	0	0
Cre17.g734300.t2.1;Cre17.g734300.t1.1;Cre12.g541100.t1.2	102.300000	298632.719268066	0	0	0	0	0	0	0	0	0	0	0	0	0	0	0	0	0	0	0	0	0	0	0	0	0	0	0	0	0	0	0	0	0	0	0
Cre17.g734450.t1.2	16.596000	0	0	0	0	0	0	0	0	0	0	0	0	0	0	0	0	0	0	0	0	0	0	0	0	0	0	0	0	1941.66920036029	5402.31671638334	10605.0890049653	0	0	0	0	0
Cre17.g734500.t1.2	26.244000	0	0	2410.75952861917	25208.5763024883	4040.10415078766	17087.3326548731	0	19481.0611738614	0	0	0	0	0	0	0	0	0	0	0	0	0	0	0	0	0	0	0	0	5490.55612061271	1767.87244066232	0	0	0	0	0	0
Cre17.g734612.t1.1;Cre02.g097800.t1.1	157.300000	0	0	0	0	0	0	0	0	0	0	0	0	0	0	0	5122.44492819687	61858.7726184264	123329.989190921	0	0	0	0	0	0	0	0	0	0	0	0	0	0	0	0	0	0
Cre17.g734900.t2.1;Cre17.g734900.t1.2	58.080000	0	0	0	0	0	0	0	0	0	0	0	0	0	0	0	1494.97397925385	0	5319.30730723747	7874.22695674809	19727.8096598524	157141.236893583	0	0	0	0	7785.31704032852	0	0	0	0	0	0	0	0	0	0
Cre17.g735500.t1.2	97.858000	0	0	0	0	0	0	0	0	0	145.447504296621	0	0	0	0	0	0	0	0	0	0	0	0	0	0	0	0	0	0	0	0	0	0	0	0	0	0
Cre17.g738000.t4.1;Cre17.g738000.t3.1;Cre17.g738000.t2.1;Cre17.g738000.t1.1	19.601000	0	0	0	0	0	0	0	0	0	0	0	0	0	0	0	0	0	0	0	4090.66076992819	23242.634560843	16525.4434394916	0	10300.1400608656	0	0	0	0	0	0	0	0	0	0	0	0
Cre17.g738050.t1.2	14.198000	0	0	0	0	0	0	0	0	0	0	0	0	0	0	0	0	0	0	0	0	4466.81810862635	29439.5082226048	0	15897.8440294711	4888.57027625762	0	0	0	0	0	0	0	0	0	0	0
Cre17.g738300.t1.2	10.875000	0	0	0	0	0	0	0	0	0	0	0	0	0	0	0	0	0	0	0	10135.0599596401	0	0	0	0	0	0	0	0	0	0	0	0	0	0	0	0
Cre17.g739752.t1.1;Cre12.g548901.t1.1	85.401000	14715.060525971	21877.4717416105	0	0	0	0	0	0	0	0	0	0	0	0	0	0	0	0	0	0	0	0	0	0	0	0	0	0	0	0	0	0	0	0	0	0
Cre17.g741000.t1.2	27.067000	0	0	0	0	0	0	0	0	0	0	0	0	0	0	0	0	0	0	0	0	0	0	0	0	0	0	0	5566.86040785665	0	0	0	0	0	0	0	0
Cre17.g741450.t1.2	62.072000	0	0	0	0	9829.44050335028	0	0	0	0	0	0	0	0	0	0	0	0	0	0	0	0	0	0	0	0	0	0	0	0	0	0	0	0	0	0	0
Cre17.g741850.t1.2	31.299000	0	0	0	0	0	0	0	0	0	0	0	0	0	0	0	0	0	0	0	0	0	0	0	0	0	4534.94214714994	0	0	0	0	0	0	0	0	0	0
Cre17.g742300.t1.1	24.779000	0	0	0	0	0	0	0	0	0	0	0	0	0	0	0	0	0	0	0	0	0	0	0	0	0	0	0	0	0	46159.4001972523	0	0	0	0	0	0
Cre17.g744547.t1.1	20.719000	9176.36163010249	0	0	0	0	0	0	0	0	0	0	0	0	0	0	0	0	0	0	0	0	0	0	0	0	0	0	0	0	1408.47790671898	0	0	0	0	0	0
Cre17.g744897.t1.1	45.660000	0	0	0	0	0	0	0	0	0	0	0	0	0	0	0	0	0	0	0	0	0	0	0	0	0	5922.76827841098	0	0	0	0	0	0	0	0	0	0
Cre17.g745097.t1.1	95.459000	0	0	0	0	5663.54826568245	5032.86449958711	1872.33823989436	2195.79332044336	0	0	0	0	0	0	0	0	0	0	0	0	0	0	0	0	0	0	0	0	0	0	0	0	0	0	0	0
Cre17.g746997.t1.1;Cre16.g669150.t1.2;Cre16.g669125.t1.1	102.230000	105074.624300732	413732.841836561	13393.346896663	56619.3903642599	22549.3249561836	4430.74455279398	3916.86401023022	4654.82972675641	0	1518.57600834864	1244.75224011771	0	1720.13197272059	0	0	0	0	0	0	0	0	0	0	0	0	0	0	0	0	0	0	0	0	0	0	0
Cre18.g749497.t1.1;Cre18.g749647.t1.1	48.433000	0	0	0	0	0	0	0	0	0	0	0	3590.59277848241	0	0	0	0	0	0	0	0	0	0	0	0	0	0	0	0	0	0	0	0	0	0	0	0
Cre18.g749847.t2.1;Cre18.g749847.t1.1	52.482000	105317.349713582	21177.4570150492	0	0	0	0	0	0	0	0	1204.81653406982	1352.82539493298	0	0	1571.27826649779	7363.29666782118	11771.2438061486	15063.7268648713	56990.8541176267	135644.616076002	812285.287687158	5569.67655905546	0	0	0	0	0	0	0	0	0	0	0	0	0	0
Cre18.g750047.t1.1	447.500000	206356.831653734	671759.342866552	203017.680946574	0	0	0	0	0	0	0	0	0	0	0	0	0	0	0	0	0	0	0	0	0	0	0	0	0	0	0	0	0	0	0	0	0
Cre19.g750247.t1.1	37.853000	0	0	0	0	0	0	0	0	0	0	0	0	0	0	0	0	0	0	0	0	0	0	0	0	5585.90295405812	7132.23816708074	3994.24111697847	0	0	0	0	0	0	0	0	0
Cre19.g750547.t4.1;Cre19.g750547.t3.1;Cre19.g750547.t2.1;Cre19.g750547.t1.1;Cre17.g698903.t1.2	67.314000	0	0	0	0	0	0	0	0	0	0	0	0	0	0	0	0	0	1902.10898113892	0	1828.08443534163	7751.25502106673	0	0	14698.9682334064	195320.201003161	305646.276777483	9171.80214720918	0	0	0	0	0	0	0	0	0
Cre19.g750847.t3.1;Cre19.g750847.t2.1;Cre19.g750847.t1.1	47.888000	205646.08873213	0	0	0	0	0	0	0	0	0	0	0	0	0	0	0	0	0	0	0	0	0	0	0	0	0	0	0	0	0	0	0	0	0	0	0
Cre-2.g801484.t1.p1	42.296000	0	4955.75559771494	0	0	0	0	0	0	3755.13646995572	0	0	0	0	0	0	0	0	0	0	0	0	0	0	0	0	0	0	0	0	0	0	0	0	0	0	0
Cre-2.g801491.t1.p1	42.382000	0	6797.5184817365	0	0	0	0	0	0	0	0	0	0	0	0	0	0	0	0	0	0	0	0	0	0	0	0	0	0	0	0	0	0	0	0	0	0
Cre-2.g801492.t1.p1	59.047000	51492.6541580458	172938.504094525	0	62409.9336387648	0	0	0	0	0	0	0	0	0	0	0	0	0	0	0	0	0	0	0	0	0	0	0	0	0	0	0	0	0	0	0	0
Cre-2.g801494.t1.p1	48.736000	3923.56913213215	17889.2652343437	1362.07846315764	0	0	0	0	0	0	0	0	0	0	0	0	0	0	0	0	0	0	0	0	0	0	0	0	0	0	0	0	0	0	0	0	0
Cre-2.g801495.t1.p1	55.160000	102523.995929239	44095.5636758389	0	0	0	0	0	8644.51136084157	27354.2153111052	0	12891.8037783988	0	0	0	18455.1775228664	27669.3560404958	0	0	0	0	0	0	0	0	0	0	0	0	0	0	0	0	0	0	0	0
Cre-2.g801499.t1.p1	31.589000	0	37163.8086536258	0	18954.0385923699	0	0	0	0	0	0	0	0	0	0	0	0	0	0	0	0	0	0	0	0	0	0	0	0	0	0	0	0	0	0	0	0
Cre24.g755497.t1.1	35.446000	30336.6535330827	22806.8016372177	1328.09690535867	2811.99402323054	0	0	0	0	0	1456.08427222267	1740.11323598834	0	0	0	0	0	0	1294.8260904813	1672.5256072169	1564.30493971979	0	0	0	1471.90835991122	0	0	0	0	0	0	0	0	0	0	0	0
Cre36.g759747.t1.1	19.432000	0	0	0	0	0	0	0	0	0	0	0	0	0	0	0	0	0	0	0	0	0	2360.60521679275	0	34225.624236201	145299.991614778	14719.0835991122	0	0	0	0	0	0	0	0	0	0
Cre43.g760497.t1.1	28.953000	0	0	0	0	7794.03369880103	0	0	0	0	0	2119.89134051354	4282.29315388529	9816.2984644225	8066.39575045734	4668.10586812223	0	0	0	4997.99786569708	0	10941.417919566	0	0	0	0	0	0	0	0	0	0	0	0	0	0	0
Cre48.g761197.t1.1;Cre01.g050316.t2.1;Cre01.g050316.t1.1	27.831000	0	0	0	0	0	0	0	0	0	0	0	0	0	0	0	0	0	0	0	0	0	0	0	0	0	0	1604.26746625528	5639.40982683551	16310.8795386299	0	0	0	0	0	0	0
iRTproteinbiognosys	19.611000	878598.943297225	621242.954457427	967683.192886239	967495.449472986	1045006.65865927	1068823.25165492	1033111.77240525	1164652.85387727	995294.884878379	1005768.28528919	572402.846523784	1015262.73790232	1335244.56530612	1018615.29885328	1101772.22068099	1055640.98199573	1079511.21596659	1176856.17573878	1013680.32913347	974897.904052714	776493.346974666	956995.228574566	35073.1516446046	612955.423786644	835029.061178497	915946.472290964	645837.341593699	886645.089579538	827251.119772261	868353.517031079	1010193.66574446	1036598.43579425	801744.836057327	968098.910444159	803890.475065944	84476.4898180097
