# Supplementary material for: Complexome profiling on the Chlamydomonas lpa2 mutant reveals insights into PSII biogenesis and new PSII associated proteins
Source: J Exp Bot. 2021 Aug 26;73(1):245–62. doi: 10.1093/jxb/erab390 (PMC8730698; doi:10.1093/jxb/erab390)
Supplement: erab390_suppl_Supplementary_Dataset_S1 [file erab390_suppl_supplementary_dataset_s1.zip › Supplemental Dataset 1 - Excel List and all profiles/data/intensitiesNormed_mut2.txt]

Identifier	MolWeight	Intensity_01	Intensity_02	Intensity_03	Intensity_04	Intensity_05	Intensity_06	Intensity_07	Intensity_08	Intensity_09	Intensity_10	Intensity_11	Intensity_12	Intensity_13	Intensity_14	Intensity_15	Intensity_16	Intensity_17	Intensity_18	Intensity_19	Intensity_20	Intensity_21	Intensity_22	Intensity_23	Intensity_24	Intensity_25	Intensity_26	Intensity_27	Intensity_28	Intensity_29	Intensity_30	Intensity_31	Intensity_32	Intensity_33	Intensity_34	Intensity_35	Intensity_36
Cre01.g000250.t1.2	24.827000	0	0	0	0	0	0	0	0	0	0	0	0	0	0	0	0	0	0	0	0	0	0	0	0	0	0	2305.38210629034	0	0	0	0	0	0	0	0	0
Cre01.g000350.t1.1	43.102000	0	0	0	0	0	0	0	0	0	0	0	0	0	0	0	0	0	0	0	0	0	0	0	0	0	0	0	0	1330.65161879114	1644.04504371989	0	3657.29757826308	0	0	0	0
Cre01.g000850.t1.2	20.686000	0	0	0	0	0	0	0	0	0	0	0	0	0	0	0	0	0	0	0	0	0	0	0	0	0	0	1984.43703256813	14888.9556756846	0	0	0	0	0	0	0	0
Cre01.g000900.t1.2	50.844000	0	0	0	0	0	0	0	0	0	0	0	0	0	0	0	0	0	0	0	0	0	0	0	0	0	2457.97651330113	0	0	0	0	0	0	0	0	0	0
Cre01.g002050.t1.1	77.320000	0	0	0	0	0	0	0	0	0	0	0	0	0	0	0	0	0	0	0	0	0	0	0	21458.3223328558	0	0	0	0	0	0	0	0	0	0	0	0
Cre01.g002300.t1.2;Cre01.g047700.t1.2	18.380000	0	0	0	0	0	0	0	0	0	0	0	0	0	0	0	0	0	0	0	0	0	0	0	1593.22755747816	13920.8683679511	137255.475269773	53537.2153936621	33519.6681595592	20149.5591397029	19699.583074378	21040.994373217	21821.7099439699	6844.46243464736	0	0	0
Cre01.g002500.t1.2	26.577000	1473423.204439	126319.77934781	23664.1986909466	5500.49606666774	11158.9805751987	0	0	0	0	0	0	0	0	0	0	0	0	0	0	0	0	0	0	0	0	0	5041.86115592185	35937.0474631812	12191.796301162	0	0	0	0	0	0	0
Cre01.g004300.t1.2	64.898000	0	0	27525.1920590333	0	26892.1027052956	0	0	0	0	37089.6675421836	0	87367.7502986665	12883.510296849	0	0	0	0	0	0	0	0	0	0	0	2530.08624238157	1463.62877273319	0	0	0	0	0	0	0	0	0	0
Cre01.g004450.t1.2	29.807000	0	0	0	0	0	0	0	0	0	0	0	0	0	0	0	0	0	0	0	0	0	0	0	0	0	0	0	0	0	0	0	10825.6860006301	7248.73115201174	0	0	0
Cre01.g004500.t1.2	52.803000	0	0	0	0	0	0	0	0	0	0	0	0	0	0	0	0	0	0	0	0	0	2700.1402885201	0	0	6444.59411413631	21349.0221529504	0	0	0	0	0	0	0	0	0	0
Cre01.g005050.t1.1;Cre01.g006250.t1.2;Cre10.g423050.t1.2;Cre09.g398141.t1.1;Cre05.g235400.t1.2	96.717000	6601.16307314366	0	2023.18891453459	6742.54356559272	9820.69213864278	2940.88458088316	0	0	0	1648.01959571645	7620.35176369009	0	0	2279.6894665983	5784.96043099296	2099.131247326	5510.43244665914	4047.51341535391	18561.1578239348	58241.3815781619	108884.271428615	4048.79094992423	0	0	0	0	0	0	0	0	0	0	0	0	0	0
Cre01.g005150.t1.1	48.791000	0	0	0	0	0	0	0	0	0	2507.37451668694	16583.8182056463	34757.4572099165	26926.1702938375	31008.6029874469	4320.7638651174	0	0	0	0	0	0	0	0	0	0	0	0	0	0	0	0	0	0	0	0	0
Cre01.g006628.t2.1;Cre01.g006628.t1.1;Cre10.g445347.t1.1;Cre16.g666700.t1.2;Cre06.g278290.t1.1;Cre09.g399775.t1.1;Cre10.g445275.t1.1;Cre01.g006700.t1.2;Cre08.g373350.t1.2;Cre12.g539209.t2.1;Cre34.g759097.t1.1;Cre09.g400071.t1.1;Cre01.g006614.t1.1;Cre03.g208553.t1.1;Cre17.g743497.t2.1;Cre12.g539209.t1.1;Cre01.g006670.t1.1;Cre12.g539150.t1.2;Cre14.g622340.t1.1;Cre06.g278283.t1.1;Cre27.g757247.t1.1;…	12.675000	0	0	0	0	0	0	0	0	0	1815.51857271433	0	0	0	0	0	0	0	0	0	0	0	0	0	0	0	0	0	0	0	0	0	0	0	0	0	1394.92580250694
Cre01.g006950.t2.1;Cre01.g006950.t1.1	42.063000	0	0	0	0	0	0	0	0	0	0	0	0	0	0	0	0	0	24355.4868417768	0	0	0	0	0	0	0	0	0	0	0	0	0	0	0	0	0	0
Cre01.g007051.t1.2;Cre09.g396400.t1.2;Cre11.g467567.t1.1;Cre13.g563600.t1.1	14.700000	39600.7327142959	0	2872.74940379927	0	0	0	0	0	0	0	0	0	0	0	0	0	0	0	0	0	0	0	0	0	0	0	0	0	0	0	24782.751181407	4699.48189107533	0	0	0	0
Cre01.g007600.t2.1;Cre01.g007600.t1.1	27.731000	0	0	0	0	0	0	0	0	0	0	0	0	0	0	0	0	0	0	0	0	0	0	0	0	0	3624.22362772028	0	0	0	0	0	0	0	0	0	0
Cre01.g007700.t1.1	62.264000	0	0	0	0	0	0	0	0	0	0	0	0	0	0	13837.8286208801	0	0	0	0	0	0	0	0	0	0	0	0	0	0	0	0	0	0	0	0	0
Cre01.g007850.t1.2	17.092000	0	103808.200735865	11828.6925866191	58766.5902348502	0	0	0	0	0	0	0	0	0	0	0	0	0	0	0	0	0	0	0	0	0	0	0	0	0	0	0	0	0	0	0	0
Cre01.g010400.t1.2	20.398000	0	0	0	0	0	0	0	0	0	0	0	0	0	0	0	0	0	0	45035.9325695916	9641.69535051199	54936.8254895935	16957.1421967517	31126.4200644878	13356.0561395828	0	0	0	0	0	0	0	0	0	0	0	0
Cre01.g010900.t1.2	40.304000	41917.328735148	0	0	0	0	0	0	0	0	0	0	0	0	0	0	2012.25889654405	4113.9452130107	47427.7611818071	169117.187453624	156228.283121923	140701.979643933	0	0	0	0	1913.17899320123	1520.97588011213	5577.57398574389	0	0	0	0	0	0	0	0
Cre01.g011000.t1.2	24.371000	31404.638704247	12234.8066316962	0	0	0	0	0	0	0	0	0	0	0	0	0	0	0	0	0	0	0	0	0	3091.63366018125	0	0	0	0	0	0	0	0	0	0	0	0
Cre01.g011100.t2.1;Cre01.g011100.t1.2	85.903000	0	0	0	0	0	0	0	0	0	0	0	0	0	0	0	0	0	0	0	0	0	0	0	7150.64488666807	0	0	0	0	0	0	0	0	0	0	0	0
Cre01.g013700.t2.1;Cre01.g013700.t1.2	28.153000	1379694.75146298	177194.044903777	55873.6841744969	28290.2933183711	26659.3075169256	4313.38255426665	9317.62741450677	2396.22900906886	3142.02530156621	2155.4847167058	8196.80375147687	3188.4423909546	0	6896.27355888823	28622.4523066551	117394.071149821	72507.1842801002	457045.089947272	68542.5686635317	82961.6755139087	12306.6324642054	84914.8839236467	19936.6367113157	19319.161668993	74352.5119927887	70691.6657073859	64120.8795673588	217180.876954881	426668.156830707	64763.9053010879	0	0	0	0	0	0
Cre01.g014000.t1.2	20.946000	0	0	0	0	0	0	0	0	0	0	0	0	0	0	0	0	0	0	0	0	0	0	0	0	0	2400.91330249337	32462.1534319031	51317.1442070122	29220.054588995	3197.52708123245	2090.18850533374	0	0	0	0	0
Cre01.g014350.t1.2	20.972000	0	0	0	0	0	0	0	0	0	0	0	0	0	0	0	0	0	0	0	0	0	0	0	0	0	0	0	0	0	0	0	1627.43709430569	0	0	0	0
Cre01.g015350.t1.1	41.871000	552760.818921571	178585.138102573	59401.0990714439	66366.5014454151	64321.0266500427	22968.6520915486	18965.7104378704	15991.89385473	8692.77106133331	19570.4101344899	12966.6919922055	14941.4765413535	4242.9762046133	9636.5852122307	15333.2538095858	13815.2588434711	9316.20793165086	17972.0724387304	26117.0650659664	6387.81479989974	10761.6673238283	37349.4329048159	19419.9449517629	16722.9275255259	18389.4003983692	30447.9072593608	32334.3999748708	142260.571819727	50634.3729533174	0	0	0	0	0	0	0
Cre01.g015600.t1.1	281.610000	0	0	0	0	0	0	0	0	0	0	0	0	0	0	0	0	0	0	0	0	0	0	0	0	0	0	0	0	0	0	0	0	0	0	0	0
Cre01.g016300.t1.1	36.170000	0	0	0	0	2496.01865383963	0	0	0	0	0	0	0	0	0	0	0	0	0	0	0	0	0	0	3237.55649776924	0	10411.0550584175	0	8043.49960303813	50077.935673799	219963.063352473	66238.7479883828	0	0	0	0	0
Cre01.g016514.t1.1	60.796000	0	0	0	0	3302.28491599893	0	0	0	0	0	0	0	0	0	0	46901.1330422629	146859.696272889	45504.3619120433	0	0	0	0	0	0	0	0	0	0	0	0	0	0	0	0	0	0
Cre01.g018800.t1.2	35.506000	175675.198247948	528558.636228232	0	4166.32413039393	3826.64188297365	0	0	0	0	0	0	0	0	0	0	0	0	0	0	0	0	0	0	0	0	0	0	0	0	0	0	0	0	0	0	0
Cre01.g019850.t1.1	95.966000	96106.0867596747	6939.42583770802	0	0	0	0	0	4724.18089276824	0	0	0	0	0	0	0	0	0	0	0	0	0	0	0	0	0	0	0	0	0	0	0	0	0	0	0	0
Cre01.g020305.t1.1	6.283500	57680.6858500758	21517.9406128042	5772.46898186091	7153.3419040943	9603.79515825908	0	3266.65589631548	0	0	2530.65403552394	0	0	0	0	0	2117.58452445289	0	3779.23115558612	2630.44368029471	0	0	0	0	0	2507.80036154372	5290.55455227802	3710.95403021664	0	0	0	4530.13758636476	8009.99980763856	0	0	0	0
Cre01.g020350.t1.2	21.659000	376801.724102439	180132.374415519	29637.3825486338	18278.6807356079	50475.390873455	7399.90607616661	13152.6442463303	10395.5826952881	0	12664.4840921814	8662.81997307352	3193.26863266471	0	2752.09336104656	12448.864646368	14471.6277160458	16864.8758111173	28638.0666180701	25073.7451668694	42286.3942776857	28352.7505640314	3535.36400094005	14958.5103356244	18889.058363651	13887.3685725515	31082.4160959545	37630.4905102869	0	2814.55060670679	13884.6715551253	29479.8199516273	19441.2371946017	0	0	0	0
Cre01.g020918.t1.1	117.280000	0	0	0	0	0	0	0	0	0	0	0	0	0	0	0	0	0	0	0	0	0	0	0	53345.5852081137	0	0	0	0	0	0	0	0	0	0	0	0
Cre01.g021251.t1.1	55.694000	0	0	0	0	0	0	0	0	0	0	0	0	0	0	3456.7246507224	4835.7522452431	11019.7293070336	0	0	0	0	0	0	0	0	0	0	0	0	0	0	0	0	0	0	0
Cre01.g021500.t1.1	87.464000	0	0	0	0	0	0	0	0	0	0	0	0	0	0	0	0	7666.05911165053	0	0	0	0	0	0	0	0	0	0	0	0	0	0	0	0	0	0	0
Cre01.g021650.t1.2	34.115000	4546.88748406454	9392.43416101345	0	0	0	0	0	0	0	0	0	0	0	0	0	0	0	0	0	0	0	0	0	0	0	0	0	0	0	0	0	0	0	0	0	0
Cre01.g022500.t1.2	81.992000	0	0	0	0	0	0	0	0	0	0	0	0	0	0	0	0	0	10684.0216116098	19397.2332260683	0	0	0	0	0	0	0	0	0	0	0	0	0	0	0	0	0
Cre01.g024350.t1.2	69.967000	0	0	0	0	0	0	0	0	0	0	0	0	0	0	0	0	0	1525.09238039428	2018.93046596685	0	0	18451.8576440294	78248.9924322734	17798.8955303089	0	0	0	0	0	0	0	0	0	0	0	0
Cre01.g026300.t1.2	171.510000	0	0	0	0	0	0	0	0	0	0	0	0	0	0	0	0	0	0	0	0	0	0	0	0	0	0	0	0	0	0	0	0	0	0	0	0
Cre01.g026900.t2.1;Cre01.g026900.t1.2	58.161000	0	0	0	0	0	0	0	0	0	0	0	0	0	0	0	0	0	0	2567.27669320652	0	0	0	0	7571.80545001783	0	0	0	0	0	0	0	0	0	0	0	0
Cre01.g027000.t1.2	20.474000	0	0	0	0	0	0	0	0	0	0	0	0	0	0	0	0	0	0	0	0	0	0	0	0	0	0	0	0	0	9617.13829710468	0	0	0	0	0	0
Cre01.g027550.t1.1;Cre02.g145200.t1.1	41.742000	0	0	0	0	23097.8250314368	0	0	0	0	0	0	0	0	0	0	0	0	0	0	0	0	2674.73154539923	1930.21278747221	14379.3613304114	167868.04254042	191317.899320123	4556.96581234154	0	0	0	0	0	0	0	0	0
Cre01.g027800.t1.2	52.969000	0	0	0	0	0	0	0	0	0	0	0	0	0	0	0	0	0	0	0	0	0	0	0	0	0	1645.6064748614	0	0	0	0	0	0	0	0	0	0
Cre01.g028250.t1.2	35.377000	0	0	0	0	0	0	0	0	0	0	0	0	0	0	0	0	0	0	0	0	0	0	0	0	0	0	14822.2399814567	30981.6328131846	0	0	0	0	0	0	0	0
Cre01.g029300.t1.2	30.052000	0	0	0	0	0	0	0	0	0	0	0	0	0	0	0	0	0	9193.13876804309	34763.1351413401	0	0	0	0	0	0	0	0	0	0	0	0	0	0	0	0	0
Cre01.g029750.t1.1	187.570000	0	0	0	0	0	0	0	0	0	0	0	0	0	0	0	0	0	0	0	0	0	0	0	0	0	0	0	0	0	0	0	0	0	0	0	0
Cre01.g031100.t1.2	37.030000	0	0	0	0	0	0	0	0	0	0	0	0	0	45037.3520524475	0	0	0	0	0	0	0	0	0	0	0	0	1448.86615103168	10782.9595666671	49923.2120425044	160231.224775601	8606.04065883695	0	0	0	0	0
Cre01.g032650.t2.1;Cre01.g032650.t1.2	42.435000	28880.7981864315	2865.93588609088	0	0	0	0	0	0	0	0	0	0	0	0	0	0	0	0	0	0	0	0	0	0	4785.07670728696	52255.4223747715	91712.7873206201	73939.4424817177	0	0	0	0	0	0	0	0
Cre01.g032750.t1.2	18.807000	0	0	0	0	0	0	0	0	0	0	0	0	0	0	0	0	0	0	0	0	0	0	0	0	0	0	0	0	0	0	0	10359.2439341766	2528.80870781125	0	0	0
Cre01.g033400.t1.2	11.506000	0	0	0	0	0	0	0	0	0	0	0	0	0	0	0	0	0	0	0	0	0	0	0	0	0	0	0	0	0	0	0	0	0	0	0	0
Cre01.g033550.t1.2	27.350000	3728.98146248675	0	0	0	0	0	0	0	0	0	0	0	0	0	0	0	0	0	0	0	0	0	0	0	0	0	0	2691.9072879558	18802.4699094402	63132.9194996425	6089.86534844334	0	0	0	0	0
Cre01.g034400.t1.1	38.936000	49674.8025427194	0	0	0	0	0	0	0	0	0	0	0	0	10224.2511145792	0	0	0	0	0	0	0	0	0	0	0	0	0	0	0	0	0	0	0	0	0	0
Cre01.g036850.t1.2	65.917000	79918.3042708285	4826.52560667965	4882.16933463149	0	0	0	0	0	0	0	0	0	0	0	0	0	0	0	0	0	0	0	0	0	0	5459.47301213182	0	0	0	0	0	0	0	0	0	0
Cre01.g037150.t1.1	96.131000	0	0	0	0	0	0	0	0	0	0	24473.3039188177	0	0	0	0	0	0	0	0	0	0	0	0	0	0	0	0	0	0	0	0	0	0	0	0	0
Cre01.g037200.t1.2	11.425000	0	0	0	0	0	0	0	0	0	0	0	0	0	0	0	0	0	0	0	0	0	0	0	0	0	0	8870.2064183226	12143.6758323465	7023.45922277815	0	0	0	0	0	0	0
Cre01.g037700.t1.2	56.876000	0	0	0	0	0	0	0	0	0	0	0	0	0	0	0	0	0	0	0	0	0	0	0	5140.2313178367	12168.6587306106	2475.0103075721	0	0	0	0	0	0	0	0	0	0
Cre01.g038400.t1.2	47.327000	0	0	0	0	0	0	0	0	0	0	0	0	0	0	0	0	0	0	0	0	0	0	0	0	2479.12680785425	0	298318.51699894	0	0	0	0	0	0	0	0	0
Cre01.g038550.t1.1	59.377000	0	0	0	0	0	0	0	0	0	0	0	0	0	0	0	0	0	0	0	0	0	0	0	0	0	0	0	0	0	0	0	0	0	0	0	0
Cre01.g038600.t1.2	47.635000	207201.912477804	29502.5316773219	0	0	0	0	0	0	0	0	0	0	0	0	0	0	0	0	0	0	0	0	0	0	14792.4308414825	8212.41806289193	0	0	0	0	0	0	0	0	0	0
Cre01.g039300.t1.2	69.973000	0	0	0	0	0	0	0	0	0	0	0	0	0	0	0	0	0	0	0	0	3893.6414737728	11415.4811272624	0	0	0	0	0	0	0	0	0	0	0	0	0	0
Cre01.g040000.t1.2	16.473000	0	0	0	0	0	0	0	0	0	0	0	0	0	0	0	0	0	0	0	0	0	0	0	0	0	0	0	1618.06850745666	44526.3382243184	33660.1969622948	0	0	0	0	0	0
Cre01.g042200.t1.1	10.140000	0	0	0	0	1412.24349334909	0	0	0	0	0	0	0	0	5663.4526985267	78700.3879804541	3382.62764564367	4588.76222831402	2827.75179726679	0	2265.92048289593	4038.99651821842	4506.43222267099	0	5823.00257153146	0	24839.5304956436	20209.1774196513	32189.6127235676	49789.7806540485	33576.4474737958	3329.11314197571	0	0	0	0	0
Cre01.g042750.t1.2	89.146000	641435.912930534	450515.468810067	123060.646710631	106383.142636494	167640.925283474	81591.8745579515	80887.811061418	59541.6278741794	39492.8520172464	78679.0957376154	150990.391383599	85553.6512088081	32311.6882491762	88731.8733232002	187385.931809241	288084.045607798	318205.471810299	503930.60867812	708861.348586461	757308.298458815	1418460.828258	6804007.1732538	3720322.61706567	227770.219060002	0	0	0	0	0	0	0	0	0	0	0	0
Cre01.g042800.t1.2	44.621000	3938.07128716292	0	0	0	0	0	0	0	0	0	0	0	0	0	0	0	0	0	0	0	0	2388.98964650369	0	2166.9825278387	0	55145.4894694129	49673.3830598635	49796.878068328	13445.1996629342	0	0	0	0	0	0	0
Cre01.g043350.t1.2	72.106000	23285.1967684175	6925.37295743447	0	0	0	0	0	0	0	0	0	0	0	0	0	0	0	0	0	0	0	0	0	0	0	0	0	0	0	0	0	0	0	0	0	0
Cre01.g043450.t1.2	22.292000	0	0	0	0	0	0	0	0	0	0	0	0	0	0	0	0	0	0	0	0	0	0	0	0	0	0	0	0	0	27549.3232675839	5985.67530681924	1352.89491514332	0	0	0	0
Cre01.g044400.t1.2;Cre02.g091900.t1.1	22.902000	0	0	0	0	0	0	0	0	0	0	0	0	0	0	0	0	0	0	0	0	0	0	0	0	0	0	0	0	4823.54469268223	30063.227405408	11327.4731901958	1965.41596229888	0	0	0	0
Cre01.g044600.t1.2	143.410000	17439.7663677626	6603.86009056989	8827.0541395028	10054.764861583	2688.92637395838	8196.66180319128	10929.1663008262	3463.82206500197	0	0	0	0	0	0	0	0	0	0	0	0	0	0	0	0	0	0	0	0	0	0	0	0	0	0	0	0
Cre01.g044800.t1.2	91.104000	126173.57261365	26900.6196024311	18365.2691898186	11752.1824606853	20952.9864361503	2071.59327992127	15070.6494812417	8636.27564366793	6355.73448735608	18852.1518093972	34995.9303297101	18040.2076158143	5754.58349787639	29188.8259661649	35464.3596721618	31186.0383444362	38465.1464295645	108685.543828787	147313.930786782	12366.2507441538	13361.0243295785	31430.1893956535	45762.7077918197	117587.120818225	1283.96482766012	0	0	0	0	0	0	0	0	0	0	0
Cre01.g045100.t1.2	20.896000	0	0	0	0	0	0	0	0	0	0	0	0	0	0	0	0	0	0	0	9910.26150685097	0	0	0	0	0	0	0	0	0	0	0	0	0	0	0	0
Cre01.g045550.t1.2	42.993000	226648.827603829	80588.3001788201	19737.9091114877	25786.3255605384	26061.7052345857	9309.39441394247	10666.9878173389	8663.67166278707	11091.839036114	15096.2001726481	11889.0206079954	10779.5528078129	2624.33990401428	10466.6987863694	8654.8708690804	10498.4952023418	9577.67667371026	19344.7123603995	26134.0988602374	52522.2851516834	73293.5777822767	116386.238322122	48459.7252180568	86924.8716476213	152452.458725191	44032.3581904602	0	0	0	0	0	0	0	0	0	0
Cre01.g047550.t1.2	23.672000	0	0	0	0	0	0	0	0	0	0	0	0	0	0	0	0	0	0	0	0	0	0	0	3316.05389970129	0	9799.11599923288	1614.0939554601	5646.41890425573	8975.67399451702	17849.9969131218	16393.6075029537	19330.5175318403	2211.55428951441	0	0	0
Cre01.g047750.t1.2	21.371000	28714.7186922895	19468.207368864	6099.51783186356	0	0	0	0	0	0	0	0	0	0	0	0	0	0	0	0	0	0	0	0	0	0	0	0	0	1725.52335964937	1916.15990719865	0	0	0	0	0	0
Cre01.g048150.t1.2	30.466000	0	0	0	0	0	0	0	0	0	0	0	0	0	0	0	0	0	0	0	0	0	0	0	0	0	0	0	2928.81897660788	5728.74890989876	7639.79867881612	5069.1152267554	0	0	0	0	0
Cre01.g048950.t1.2	55.128000	49825.2677254463	18226.159869939	0	0	2303.82067514884	0	0	0	0	0	0	0	0	0	0	0	0	0	8138.74690266998	3213.56723750428	0	0	0	0	0	0	0	0	0	0	0	0	0	0	0	0
Cre01.g049500.t1.2	17.250000	629370.308655263	223625.329120732	60468.5501790914	71189.9041898118	76637.8793908107	27383.2437734419	58838.9838605018	45464.6163920777	6420.88875044255	56261.2029941615	69240.9542286415	52689.7841286813	47397.9520418329	70914.5245157644	122265.736311319	435866.405737031	109383.929393897	2775.79872474033	0	0	0	0	0	0	0	0	0	0	0	0	0	0	0	0	0	0
Cre01.g049900.t1.1	47.192000	37386.3394590697	0	0	0	0	0	0	0	0	0	0	0	0	0	0	0	0	0	0	0	0	0	0	0	0	0	0	0	0	0	0	0	0	0	0	0
Cre01.g049950.t1.1	123.220000	0	0	0	0	0	0	0	0	0	0	0	0	0	61289.0112698098	16332.5697401494	0	0	0	0	0	0	0	0	0	0	0	0	0	0	0	0	0	0	0	0	0
Cre01.g050100.t1.2	51.577000	0	0	0	0	0	0	0	0	0	0	0	0	0	0	0	0	0	0	0	0	0	0	6888.75029975188	0	0	0	0	0	0	0	0	0	0	0	0	0
Cre01.g050950.t1.2	55.608000	37003.0790879728	0	0	0	0	0	0	0	0	0	5816.04710553748	1891.03506064897	4943.06514915021	15333.2538095858	77121.9230446775	73148.7905309734	463886.997312779	6638069.62739743	86391.1460937975	179763.308872981	14031.8719272836	1975.77818714705	2436.54232217682	4846.68226323364	0	19048.0404435134	15859.88194913	0	0	0	0	0	0	0	0	0
Cre01.g051500.t1.2	11.982000	0	0	0	0	0	0	0	0	0	0	0	0	0	0	0	0	0	0	0	0	0	0	0	2156.05250984816	0	0	7183.00909578291	12819.917464904	41876.1637323265	128558.303811586	191232.730348769	59439.4251085536	10571.3146728502	4659.31052625295	0	0
Cre01.g051900.t1.2	28.511000	141719.748851623	321981.296207031	23126.2146885551	8921.02390456432	26532.9735427493	5205.24363263758	36925.0075308975	69248.0516429211	150238.065469965	10771.8876003909	0	0	0	0	0	0	0	0	0	0	0	0	0	0	0	0	0	3904.14564690657	3712.37351307255	12133.7394523551	0	0	0	0	0	0
Cre01.g052250.t1.2	15.828000	0	0	0	0	0	0	0	0	0	0	0	0	0	0	0	0	0	0	0	0	0	0	0	0	0	0	8340.73931306658	6470.28675382836	0	0	0	0	0	0	0	0
Cre01.g052400.t1.2	20.191000	0	0	0	0	0	0	0	0	0	0	0	0	0	0	0	0	0	0	0	0	0	0	0	0	0	0	0	0	0	0	0	2472.17134186027	0	0	0	0
Cre01.g053600.t1.2	17.472000	0	0	0	0	0	0	0	0	0	0	0	0	0	0	0	0	0	0	0	0	0	0	0	0	0	0	0	0	1990.25691227738	1922.97342490704	0	0	0	0	0	0
Cre01.g054500.t1.2	112.350000	760800.226284364	540113.226675374	413864.421470361	553797.041406388	685468.271120994	319483.006380622	515570.368096617	744178.082041608	1360730.46050797	2275005.17317378	3202353.32294256	1407232.71886772	324706.703290386	132586.796156671	4523.04017208519	0	0	0	2097.85371275568	0	0	0	0	0	0	0	0	0	0	0	0	0	0	0	0	0
Cre01.g054850.t1.2	25.087000	0	0	0	0	0	0	0	0	0	0	0	0	0	0	0	0	0	0	0	0	0	0	0	0	0	0	0	0	0	0	0	0	1331.97173784714	0	0	0
Cre01.g055408.t1.1	76.676000	0	0	0	0	0	0	0	0	0	0	0	0	0	0	0	0	0	0	0	0	0	9977.97083907808	0	17138.8360023087	9749.43409927589	0	0	0	0	0	0	0	0	0	0	0
Cre01.g066552.t1.1	18.245000	0	0	0	0	0	0	0	0	0	0	0	0	0	0	0	0	0	0	0	0	0	0	0	0	0	0	0	0	7120.69379840827	9691.80309532577	0	0	0	0	0	0
Cre01.g066917.t1.1	27.565000	1345442.63014977	334685.667767463	178102.513931562	562938.510998476	165852.376885022	56046.8610829185	90503.3879273811	21533.5549242193	35677.2821005489	300532.910254166	138643.729502857	22958.7157115572	7908.50678344069	86212.2912539524	51426.4443869176	76006.2095199288	116425.983842087	287473.667979755	464128.309398284	677803.063699057	13154631.5223286	5839184.67608888	774469.846186818	1606570.69632376	13288488.7556413	1602028.35118483	357198.665862263	63572.9591849759	94290.5681869604	235563.179938971	523547.861746855	321299.944436192	18169.3805557025	0	0	0
Cre01.g071662.t1.1	69.089000	103811.039701577	0	20075.7460311953	17269.4284250528	15009.6117184373	6846.30776236005	0	5387.93107619374	5762.39065358392	5343.07541794685	6709.61156333551	3503.56758496757	0	0	0	0	2985.59829084446	0	0	3802.6526227087	0	7313.60151852702	7482.37803009523	12712.0367678545	18839.376463694	0	0	0	0	0	0	0	0	0	0	0
Cre02.g073550.t1.2	39.400000	0	0	0	0	0	0	0	0	0	0	0	0	0	0	0	0	0	0	0	0	0	0	0	0	0	10149.8702129293	0	0	0	0	0	0	0	0	0	0
Cre02.g073700.t2.1;Cre02.g073700.t1.2	43.718000	0	0	0	0	0	0	0	0	0	0	0	0	0	0	0	0	0	0	0	0	0	0	0	0	1945.2593057449	1389.36142971176	0	0	0	0	0	0	0	0	0	0
Cre02.g074100.t1.2	14.845000	0	0	0	0	0	0	0	0	0	0	0	0	0	0	0	0	0	0	0	0	0	0	0	0	0	0	0	0	0	9217.12802830804	3220.23880692708	0	0	0	0	0
Cre02.g074950.t1.1	78.035000	0	0	0	0	0	0	0	0	0	0	0	0	0	0	0	0	0	0	2018.50462111007	0	0	0	0	0	0	0	0	0	0	0	0	0	0	0	0	0
Cre02.g075400.t2.1;Cre02.g075400.t1.1	23.656000	0	0	0	0	0	0	0	0	0	0	0	0	0	0	0	0	0	0	0	11531.1689800195	12139.7012803499	16382.2516401064	4784.65086243018	22636.4931032646	11649.6957984883	0	0	0	0	0	0	0	0	0	0	0
Cre02.g075700.t1.2	23.427000	8829.18336378667	12936.7409039458	0	0	0	0	0	0	0	0	0	0	0	0	0	0	0	0	0	0	0	0	0	0	0	0	0	0	0	0	0	0	0	0	0	0
Cre02.g076250.t1.1	85.356000	0	0	0	0	0	0	0	0	0	0	0	0	0	0	0	0	0	0	0	0	0	0	0	2585.58802204782	0	0	0	0	0	0	0	0	0	0	0	0
Cre02.g076350.t1.2	55.798000	0	0	42483.7023946578	50272.4048250593	21192.8790387998	33523.926608127	4079.1678830408	19053.7183749371	0	2244.9121366284	0	0	0	0	0	0	0	0	0	0	0	0	0	0	0	0	12716.1532681367	0	0	0	0	0	0	0	0	0
Cre02.g076900.t1.1	114.770000	125428.344114296	0	0	0	0	0	0	0	0	0	0	0	0	0	0	0	0	0	0	0	0	0	0	0	0	0	0	0	0	0	0	0	0	0	0	0
Cre02.g077150.t1.1	48.469000	0	0	0	0	0	0	0	0	0	0	0	0	0	0	0	0	0	0	0	0	0	0	3587.60097003769	0	0	0	0	0	0	0	0	0	0	0	0	0
Cre02.g077350.t1.2	46.124000	0	0	0	0	0	0	0	0	0	0	0	0	0	0	0	0	0	0	0	6360.13488420942	0	0	0	0	0	0	0	0	0	0	0	0	0	0	0	0
Cre02.g077550.t2.1;Cre02.g077550.t1.2	85.736000	0	0	0	0	0	0	0	0	0	0	0	0	0	0	0	0	0	0	0	0	2089.05291904901	0	0	0	0	0	0	0	0	0	0	0	0	0	0	0
Cre02.g077800.t1.2;Cre02.g077750.t1.2;Cre02.g077850.t1.2	86.251000	0	0	0	0	0	0	0	0	0	0	0	0	0	0	0	0	0	0	0	0	0	0	0	0	0	0	0	0	0	0	0	0	0	3524.00813809273	0	0
Cre02.g078300.t1.1	7.294200	53714.6507506514	4753.84808445684	4515.51691294884	2203.60518552129	2374.08507651659	0	1956.04737544985	0	2811.28579613818	0	0	0	0	0	0	0	0	0	5817.89243325017	6261.62277400897	9538.64089517262	10170.1688177689	4193.57820122749	16495.8102685796	17378.7286049582	23718.1390394713	6828.70617494671	13988.1518553214	5868.56797120631	1832.83626355649	0	0	0	0	0	0
Cre02.g078507.t1.2	24.374000	0	0	0	0	0	0	0	0	0	0	0	0	0	0	0	0	0	0	0	0	0	0	0	0	0	0	0	0	0	3488.94691155165	19052.2988920811	33237.1910712323	0	0	0	0
Cre02.g079400.t1.2	15.825000	0	0	0	0	0	0	0	0	0	0	0	0	0	0	0	0	0	0	0	0	0	0	0	0	0	0	0	0	0	10157.8193169224	23165.9602085207	16325.4723258699	0	0	0	0
Cre02.g079800.t1.2	16.052000	293719.392545778	837438.105675175	20082.8434454749	3924.16035517496	0	0	0	0	0	0	0	0	0	0	0	0	0	0	0	0	0	0	0	0	0	0	0	0	0	0	0	3942.61363230185	2260.66839632904	0	0	0
Cre02.g079850.t1.1	99.678000	0	0	0	0	0	0	0	0	0	0	0	0	0	0	0	0	0	0	0	0	0	0	0	0	0	0	0	0	0	0	0	0	0	0	0	0
Cre02.g080200.t1.2	77.660000	0	0	0	0	0	0	0	0	0	0	1666.18897627215	0	0	13644.353107619	64152.1081901889	37221.6794477836	19736.4896286318	64682.9947783008	27777.8600073861	7236.2397028797	5215.74780577134	20356.8036366663	20238.9865596255	11593.4842773941	0	0	0	0	0	0	0	0	0	0	0	0
Cre02.g080250.t1.2	21.166000	21634.3382069892	0	0	0	0	0	0	0	0	0	0	0	0	0	0	0	0	0	0	0	0	0	0	0	0	0	0	0	0	0	0	0	0	0	0	0
Cre02.g080650.t1.2	93.119000	0	0	0	0	0	0	0	0	0	0	0	0	0	0	3036.84162194296	2551.80433007706	11318.6723964891	109412.319051015	29878.6946341392	0	0	3708.96675421836	0	0	0	0	0	0	0	0	0	0	0	0	0	0
Cre02.g080700.t1.2;Cre02.g080600.t1.2	72.492000	10837.3257600486	9325.86041507107	3318.18312398517	1782.44462217153	2081.95550476944	0	0	0	0	0	3550.12662264155	0	0	0	5303.61379455244	4376.97538621161	3948.71740858228	5297.510018272	11292.979756797	22704.6282803485	77701.0720498905	122880.372387929	93700.0633189001	189373.207807521	0	0	0	0	0	0	0	0	0	0	0	0
Cre02.g080900.t1.2	24.370000	20145.3006911351	3785.33493186655	0	0	0	0	0	0	0	0	0	0	0	0	0	0	0	0	0	0	0	0	0	0	0	0	0	0	0	0	0	0	0	0	0	0
Cre02.g081050.t1.2	55.891000	30422.3565679543	4609.91252286714	0	4394.43502533935	81512.3835180202	14639.1266930437	17551.9055133798	83623.1545247647	120083.991161778	82973.031376756	102557.636339805	73395.7805479025	78961.5728259423	233760.43671196	174085.377449324	194880.801288468	572676.163390047	596282.163283902	331747.338255721	175859.731019217	433765.571110278	2372665.59366068	413168.874870963	18502.9590268423	0	0	0	0	0	0	0	0	0	0	0	0
Cre02.g081250.t1.2	78.425000	5420.57918187977	3670.35682053749	0	0	0	0	3202.35332294256	2028.29905281588	0	0	0	0	0	1750.36430962787	14921.6037813707	85430.1562003436	293123.209746294	671159.883933379	42411.3087690061	2259.24891347313	0	0	0	0	0	0	0	0	0	0	0	0	0	0	0	0
Cre02.g082500.t1.1	14.804000	0	0	0	0	0	0	0	0	0	0	0	0	0	0	0	1939.29747775006	0	2483.95304956436	0	4208.62471950018	0	0	0	4465.55111642066	0	0	0	0	9809.47822408106	88946.2152344432	515854.2646678	795165.906226048	255861.784778545	76229.0683283074	36895.1983909233	8352.94686562744
Cre02.g082550.t1.2	80.959000	0	0	0	0	0	0	0	0	0	0	0	0	0	0	0	0	0	0	0	0	1685.06809825581	12387.8268835637	18820.9231865671	25784.9060776825	0	0	0	0	0	0	0	0	0	0	0	0
Cre02.g083800.t2.1;Cre02.g083800.t1.2	40.714000	0	0	0	0	0	0	0	0	0	0	0	0	0	0	0	0	0	8479.13889151822	0	0	0	0	0	0	0	0	0	0	0	0	0	0	0	0	0	0
Cre02.g083950.t1.1	33.366000	6153.17428381712	9003.92170334972	0	0	0	0	0	0	0	0	0	0	0	0	0	0	0	0	0	0	0	0	0	0	0	0	0	0	1042.82308009741	0	0	0	0	0	0	0
Cre02.g084350.t1.2	25.205000	0	0	0	0	0	0	0	0	0	0	0	0	0	0	0	0	0	0	0	0	0	0	0	0	0	5792.76758670049	5929.60573401062	7726.52908131248	5755.00934273317	0	0	0	0	0	0	0
Cre14.g611300.t1.1;Cre02.g085257.t1.2	77.369000	0	0	0	0	0	0	0	0	0	0	0	0	0	0	0	1911.04976891736	0	0	0	0	0	0	0	0	0	0	0	0	0	0	0	0	0	0	0	0
Cre02.g085450.t1.2	41.426000	0	0	0	0	0	0	0	0	0	0	0	0	0	0	0	0	0	0	0	0	0	0	0	0	15801.6831520375	6136.56633440292	0	0	0	0	0	0	0	0	0	0
Cre02.g086100.t1.2	16.174000	0	0	0	0	0	0	0	0	0	0	0	0	0	0	0	0	0	0	0	0	0	0	0	0	0	0	0	0	0	0	0	0	3074.03207276791	1726.37504936292	0	0
Cre02.g086650.t1.2	130.940000	0	0	0	18952.9350921672	0	0	0	0	4648.80635311919	0	0	0	0	0	0	0	0	0	0	0	0	0	0	0	0	0	0	0	0	0	0	0	0	0	0	0
Cre02.g086850.t1.1	35.980000	0	0	0	0	0	0	0	0	0	0	0	0	0	0	0	0	0	0	18903.2531922101	17238.1998022227	2583.03295290717	0	0	0	0	0	0	0	0	0	0	0	0	0	0	0
Cre02.g088000.t1.2	33.562000	594436.835571213	213007.597358493	10439.018870679	1959.45413430404	1822.6159869939	0	0	0	0	0	0	0	0	0	0	0	0	0	0	0	0	0	0	0	0	0	0	4090.8076424593	21576.1394098967	0	0	0	0	0	0	0
Cre02.g088200.t1.2	58.236000	0	0	0	0	0	0	0	0	0	0	0	0	0	0	0	0	0	0	1747.52534391604	0	0	2121.55907644945	6989.67553080739	150862.637926567	220076.621980946	74776.9373667071	14915.925849947	30227.8874166941	337084.593793958	58732.5226463083	0	0	0	0	0	0
Cre02.g088500.t1.1	52.897000	0	0	0	0	0	0	0	0	0	0	0	0	0	0	0	0	0	0	0	0	4644.40595626585	1853.98655810961	0	0	0	0	0	0	0	0	0	0	0	0	0	0
Cre02.g088900.t1.2	32.439000	0	0	0	0	0	0	0	0	0	0	0	0	0	0	0	0	0	0	0	0	0	0	0	0	0	0	6428.69590615007	30909.2391875329	28210.8022784399	0	0	0	0	0	0	0
Cre02.g090050.t1.1	86.543000	0	0	38365.7826296505	0	0	0	0	0	0	0	0	0	0	0	0	0	0	0	0	0	0	0	0	0	0	0	0	0	0	0	0	0	0	0	0	0
Cre02.g092350.t1.2	56.044000	28723.235589425	0	0	0	0	0	0	0	0	0	0	0	0	0	0	0	0	0	0	0	0	0	0	0	5700.21730449488	0	0	0	0	0	0	0	0	0	0	0
Cre02.g093650.t1.2	15.009000	0	0	0	0	0	0	0	0	0	0	0	0	0	1431.26456361834	0	1458.23473788072	0	0	14852.0491214309	40438.2275992853	25160.3336210802	60120.7768793924	21110.5490331568	66221.7141941119	60543.7827704549	115016.437366164	45375.1889721551	125659.71981981	113555.789507429	135049.598911682	138923.367625472	106648.58593055	38360.1046982269	9143.74076465727	0	0
Cre02.g094100.t1.2	50.497000	0	0	0	0	0	0	0	0	0	0	0	0	0	0	0	0	0	0	0	0	0	0	0	0	0	0	0	0	3183.33225267331	0	0	0	0	0	0	0
Cre02.g094250.t1.1	43.926000	249658.644698199	167044.74248399	41849.1935580641	41216.1042043263	29762.2970399542	14379.3613304114	16965.6590938872	14734.23204439	7613.5382459817	14715.7787672631	23962.2900906886	7250.00868658206	3320.02845169785	3890.80250806098	13043.4860147105	12803.0256189186	13698.7193010005	22835.2207030926	23860.0873250627	11482.7646146328	5898.09321460933	20771.2926305933	11607.1113128109	153332.538095858	92530.4094456267	12195.0611117306	0	0	0	0	0	0	0	0	0	0
Cre02.g095077.t1.1	42.929000	12383.7103832816	0	0	0	0	0	0	0	0	0	0	0	0	0	0	0	0	0	0	0	0	0	0	0	0	0	0	5663.16880195552	0	0	0	0	0	0	0	0
Cre02.g095111.t1.1	91.621000	0	0	0	0	0	0	0	0	0	0	0	0	0	0	0	0	3644.94807741663	0	0	0	0	0	0	0	0	0	0	0	0	0	0	0	0	0	0	0
Cre02.g095122.t1.1	20.871000	0	0	0	0	0	0	0	0	0	0	0	0	0	0	0	0	0	0	0	0	0	0	0	0	0	0	0	0	0	0	1706.64423766571	3724.15522077664	0	0	0	0
Cre02.g095148.t1.1	43.924000	0	0	0	0	0	0	0	0	0	0	0	0	0	0	1978.90104943006	0	0	0	0	0	0	0	0	0	0	0	0	0	0	0	0	0	0	0	0	0
Cre02.g096150.t1.2	23.900000	0	0	0	0	0	0	0	0	0	0	0	0	0	0	0	0	0	0	0	0	0	0	0	0	21546.3302699225	0	0	0	0	0	0	0	0	0	0	0
Cre02.g097400.t1.2	18.074000	0	0	0	0	0	0	0	0	0	0	0	0	0	0	0	0	0	0	0	0	0	0	0	0	0	0	0	3423.79264846519	5742.23399702994	2851.31521267497	0	0	0	0	0	0
Cre02.g097900.t1.2	47.075000	4817.86676125858	0	0	0	0	0	0	0	0	0	0	0	0	0	0	0	1571.65141806826	0	4400.68074990538	0	0	0	0	0	0	0	5160.38797439069	11921.3848171103	0	0	0	0	0	0	0	7535.89253376319
Cre02.g099150.t1.2	33.726000	0	0	0	0	0	0	0	0	0	0	0	0	0	0	0	0	0	0	0	0	0	0	0	0	0	0	0	0	1862.64540353069	13486.9324588981	0	0	0	0	0	0
Cre02.g099800.t1.1	34.120000	0	0	0	0	0	0	0	0	0	0	0	0	0	0	0	0	0	0	0	0	0	0	0	0	0	0	0	0	0	0	0	0	0	0	0	0
Cre02.g099850.t1.1	51.705000	0	0	0	0	0	0	0	0	0	0	0	0	0	2451.30494387833	33046.9803685398	29705.5177257176	28332.8778040486	36497.7431912674	4066.25058905198	0	0	0	0	0	0	0	0	0	0	0	0	0	0	0	0	0
Cre02.g100200.t1.2	22.321000	66474.3821424646	138774.321925601	19791.8494600125	65009.4758351611	0	0	0	0	0	0	0	0	0	0	0	0	0	0	0	0	0	0	0	0	0	0	0	0	0	0	0	0	0	0	0	0
Cre02.g101350.t1.2	23.944000	10677.4919904726	0	0	0	1425.4446839091	0	0	0	0	0	0	0	0	0	0	0	0	0	0	0	0	0	0	0	0	0	4394.43502533935	6747.36980730282	0	3537.91907008069	0	0	0	0	0	0
Cre02.g103000.t1.2	58.197000	0	0	0	0	0	0	0	0	0	0	0	0	0	0	0	0	0	0	0	8724.28358073461	0	0	0	0	0	0	0	0	0	0	0	0	0	0	0	0
Cre02.g103100.t1.1	35.758000	10054.764861583	0	0	0	0	0	0	0	0	0	0	0	0	0	0	0	0	0	0	0	0	0	0	0	0	0	0	0	0	0	0	0	0	0	0	0
Cre02.g104500.t1.1	40.423000	0	0	0	0	0	0	0	0	0	0	0	0	0	0	0	0	0	0	0	0	0	0	0	0	0	0	0	0	0	0	0	0	0	0	0	0
Cre02.g104650.t2.1;Cre02.g104650.t1.1	125.570000	8781.63068811355	4207.63108150104	0	0	0	0	0	0	0	2205.87635809075	0	5089.69772816616	0	0	0	0	0	0	0	0	0	0	0	0	0	0	0	0	0	0	0	0	0	0	0	0
Cre02.g104850.t1.2	33.702000	0	0	0	0	0	0	0	0	0	0	0	0	0	0	0	0	9201.51371689298	0	0	0	0	0	0	0	0	0	0	0	0	0	0	0	0	0	0	0
Cre02.g104900.t1.2	43.725000	0	0	0	0	0	0	0	0	0	0	0	0	0	0	0	0	0	0	0	0	0	0	0	0	0	0	0	1854.1285063952	0	0	0	0	0	0	0	0
Cre02.g106200.t1.2	34.262000	0	0	0	0	0	0	0	0	0	0	0	0	0	0	0	0	0	0	0	0	0	0	0	1827.7261252752	0	0	0	0	0	0	0	0	0	0	0	0
Cre02.g106600.t1.2	16.997000	0	0	0	0	0	0	0	0	0	0	0	0	0	0	0	0	0	0	0	0	0	0	0	0	0	0	0	0	0	0	1360.82982430788	1479.24308414825	0	0	0	0
Cre02.g107150.t1.1	13.660000	0	0	0	0	0	0	0	0	0	0	0	0	0	0	0	0	0	0	0	0	0	0	0	0	0	0	0	0	12477.8220966287	25864.3971176137	9661.71005878039	0	0	0	0	0
Cre02.g107300.t1.2	37.906000	0	0	0	0	0	0	0	0	0	0	0	0	0	0	0	0	0	0	0	0	0	0	0	0	0	0	0	0	0	0	0	0	0	0	0	0
Cre02.g107450.t1.2	47.574000	0	0	0	0	0	0	0	0	0	0	0	0	0	0	0	0	0	0	0	0	0	0	0	0	0	0	0	5761.25506729919	0	0	0	0	0	0	0	0
Cre02.g107550.t2.1;Cre02.g107550.t1.2;Cre02.g099500.t2.1;Cre02.g099500.t1.1	28.770000	0	0	0	0	0	0	0	0	0	0	0	0	0	0	0	0	0	0	0	0	0	0	2270.88867289163	0	0	0	0	0	0	0	0	0	0	0	0	0
Cre02.g108850.t1.2	19.154000	0	0	0	0	0	0	0	0	0	0	0	0	0	0	0	0	0	0	0	0	0	0	0	0	0	0	0	0	0	0	5240.58875574984	2976.22970399542	0	0	0	0
Cre02.g108900.t1.2	19.694000	0	0	0	0	0	1484.49517071513	0	0	0	0	0	0	0	0	0	0	0	0	0	0	0	0	0	0	0	0	0	0	0	14589.4447930867	47000.4968421769	45307.0537950712	0	0	0	0
Cre02.g109950.t1.2	11.395000	0	0	0	0	0	0	0	0	0	0	0	0	0	0	0	0	0	0	0	0	0	0	0	0	0	0	0	0	0	6966.96380511276	24226.3139018886	23405.8528111702	3299.02010543032	0	0	0
Cre02.g110350.t1.2	28.974000	0	0	0	0	0	0	0	0	0	0	0	0	0	0	0	0	0	0	0	0	0	0	0	0	0	0	0	2999.65117111801	2979.35256627843	2126.52726644515	0	0	0	0	0	0
Cre02.g110750.t1.2	41.322000	0	0	0	0	0	0	0	0	0	0	0	0	0	0	0	0	0	0	0	0	0	0	0	0	27031.2120251752	0	0	0	0	0	0	0	0	0	0	0
Cre02.g111450.t1.2	26.620000	0	0	0	0	0	0	0	0	0	0	0	0	0	0	0	0	0	0	0	0	0	0	0	14102.9880183649	5202.40466692575	17038.0527195388	14800.9477386179	44417.038044413	99535.5573395636	232752.603884261	232227.395227572	22714.5646603399	0	0	0	0
Cre02.g111700.t1.2	22.341000	0	0	0	0	0	0	0	0	0	0	0	0	0	0	0	0	0	0	0	0	0	0	0	0	0	0	0	0	0	0	13048.170308135	4008.61958510186	0	0	0	0
Cre02.g112650.t1.2	16.346000	0	3394.12545677658	0	0	0	0	0	0	0	0	0	0	0	0	0	0	0	0	0	0	0	0	0	0	0	0	0	0	0	0	0	0	0	0	0	0
Cre02.g113100.t1.2	13.235000	0	3424.36044160755	0	0	0	0	0	0	0	0	0	0	0	0	0	0	0	0	0	0	0	0	0	1336.34374504336	1785.85138102573	1515.58184525965	1661.78857941882	1829.14560813111	1905.22988920811	0	2270.32087974926	4484.85608326109	0	0	0	0
Cre02.g113200.t1.1	54.500000	0	0	0	0	0	0	0	0	0	0	0	0	0	0	0	2229.01392864216	0	0	0	0	0	0	0	0	0	0	0	0	0	0	0	0	0	0	0	0
Cre02.g113550.t1.2	34.719000	0	0	0	0	0	0	0	0	0	0	0	0	0	0	0	0	0	0	0	0	0	0	0	0	0	0	0	0	0	0	1360.61690187949	0	0	0	0	0
Cre02.g114450.t1.2	18.964000	0	0	0	0	0	0	0	0	0	0	0	0	0	0	0	0	0	0	0	0	0	0	0	0	0	0	0	0	0	2423.76697647359	3018.95613795844	1730.49154964507	0	0	0	0
Cre02.g114600.t1.2	21.642000	0	0	0	0	0	0	0	0	0	0	0	3743.60213590267	0	0	0	0	0	0	0	0	0	4905.73275003967	0	16257.337148786	25570.5641664394	6671.99526765378	0	0	0	0	0	0	0	0	0	0
Cre02.g114850.t1.2	95.141000	0	0	0	0	0	0	0	0	0	0	0	0	0	0	2539.4548292306	3459.70556471982	0	0	0	0	0	0	0	0	0	0	0	0	0	0	0	0	0	0	0	0
Cre02.g115200.t1.2	16.391000	7532.20187833782	10233.7616497138	1417.43880060174	0	0	0	0	0	0	0	0	0	0	0	0	0	0	0	0	0	0	0	0	0	0	0	0	0	3838.42359067774	7301.53591425175	0	0	0	0	0	0
Cre02.g116250.t1.1	20.144000	0	0	0	0	0	0	0	0	0	0	0	0	0	0	0	0	0	0	0	0	0	0	0	0	0	0	0	0	0	0	0	9572.14069057219	0	0	0	0
Cre02.g116500.t1.1	56.205000	0	0	0	0	0	0	0	0	0	0	0	0	0	0	0	0	0	0	0	4076.89671047134	0	0	0	0	0	0	0	0	0	0	0	0	0	0	0	0
Cre02.g116750.t2.1;Cre02.g116750.t1.1	61.514000	7661942.61136838	20122588.9654405	401628.47925238	664502.509339141	528885.117285093	186562.631752811	199806.406798491	298304.322170381	2793968.10529603	423942.749747352	544201.337300408	148988.92055676	99849.2630507206	37570.8722303385	59061.8426688804	67529.0579044089	47505.8327388824	136738.78351022	124013.119706949	61543.0987010185	80051.7356592845	145411.823759856	80491.7753446179	117271.995624212	137414.457349635	2420.3602176194	0	0	0	0	0	0	0	0	0	0
Cre02.g117050.t3.1;Cre02.g117050.t2.1;Cre02.g117050.t1.1	153.980000	0	0	0	0	0	0	2392.82225021466	0	0	0	0	0	0	0	0	0	0	0	0	0	0	0	0	0	0	0	0	0	0	0	0	0	0	0	0	0
Cre02.g117500.t1.2	67.267000	0	0	0	0	0	0	0	0	0	0	0	0	0	0	0	0	0	0	3816.42160641107	4263.13286116729	12787.9791006459	3066.93465848834	0	0	0	0	0	0	0	0	0	0	0	0	0	0
Cre02.g118850.t1.2	9.936100	0	0	0	0	0	0	0	0	0	0	0	0	0	0	0	0	0	0	0	0	0	0	0	0	0	0	0	2337.17852226282	0	0	0	0	0	0	0	0
Cre02.g119450.t1.2	94.600000	9520.7554111881	0	0	0	0	0	0	0	0	0	0	0	0	0	0	0	0	0	0	0	0	0	0	0	0	0	0	0	0	0	0	0	0	0	0	0
Cre02.g119550.t1.2	9.947400	59402.5185542998	56201.5847142131	0	1478.67529100588	0	0	0	0	0	0	0	0	0	0	0	0	0	6563.40482917634	0	0	0	0	0	0	0	8083.24512300373	4899.77092204483	19713.7779029372	88260.6050150366	142374.1304482	97921.6053323891	90230.8472190456	102740.749628218	23262.4850427228	16302.7606001752	0
Cre02.g119900.t1.2	42.297000	0	0	0	0	0	0	0	0	0	0	0	0	0	0	0	0	0	0	0	0	0	0	0	0	0	0	0	0	0	2008.42629283308	0	0	0	0	0	0
Cre02.g120100.t1.2	20.620000	7209.97927004528	0	1622.75280088118	1503.37429269879	1838.23029840896	1926.9479769036	2932.22573546208	13811.5681880457	7535.46668890642	197180.363515049	230325.288200647	0	0	0	0	0	0	0	0	0	0	0	0	0	0	0	0	0	0	0	0	0	0	0	0	0
Cre02.g120150.t1.2	20.647000	7209.97927004528	0	1622.75280088118	1503.37429269879	1838.23029840896	1926.9479769036	2932.22573546208	13811.5681880457	7535.46668890642	208720.759133632	224264.096405893	0	0	0	0	0	0	0	0	0	0	0	0	0	0	0	0	0	0	0	0	0	0	0	0	0
Cre02.g120250.t2.1;Cre02.g120250.t1.1	79.655000	88403.972783484	19990.5770598405	2347.96659196777	3872.2072826485	0	0	1665.05338998742	0	0	0	1565.97348664461	0	0	0	0	0	0	0	0	0	0	0	0	0	0	0	0	0	0	0	0	0	0	0	0	0
Cre02.g141100.t1.2	42.095000	5698.08808021101	0	0	0	0	0	0	0	0	0	0	0	0	0	0	0	0	0	0	0	0	3858.86414380291	0	4433.18690730581	7446.74901041178	30236.4043138296	8056.41689702695	8055.99105217018	0	0	0	0	0	0	0	0
Cre02.g141400.t1.2	67.536000	0	0	0	0	0	0	0	0	0	0	0	0	0	0	0	0	2008.85213768986	15011.0312012933	23405.8528111702	4511.96820580905	4221.25811691782	19898.310674206	14312.6456361834	28362.6869440228	55572.7538090431	32401.1156690988	0	0	0	0	0	0	0	0	0	0
Cre02.g141606.t1.1	464.740000	10139.6499363667	87743.9132554838	0	0	11289.9988427996	0	66884.6126878238	3283.97358715763	0	0	10705.7396993053	0	6693.42945877808	11602.8528642431	0	0	0	0	0	0	0	0	0	0	0	0	0	0	0	0	0	0	0	0	0	0
Cre02.g142146.t1.1	40.863000	23728.0754194627	0	0	3148.696870989	0	0	0	0	0	0	0	0	0	0	0	0	0	0	0	0	0	0	0	0	0	0	0	11260.7574959678	158087.805663171	146235.123816287	3038.97084622683	0	0	0	0	0
Cre02.g142206.t1.1	31.700000	0	0	0	0	0	0	0	0	0	0	0	0	0	0	0	0	0	0	0	0	0	0	0	0	0	0	0	3102.84757474297	0	0	0	0	0	0	0	0
Cre02.g142246.t1.1	10.553000	12729.4964069823	0	0	0	0	0	0	0	0	0	0	0	0	0	0	0	0	0	0	0	0	0	0	0	0	0	0	0	0	0	0	2318.58329685035	0	0	0	0
Cre02.g142266.t1.1	71.728000	0	0	0	0	0	0	0	0	0	0	0	0	0	0	0	0	0	0	0	0	0	0	0	3381.20816278776	0	0	0	0	0	0	0	0	0	0	0	0
Cre12.g486250.t1.2;Cre02.g142687.t2.1;Cre02.g142687.t1.1	20.586000	41874.7442494706	3755.38384360676	4269.80443059008	0	3283.26384572967	0	0	0	0	0	0	0	0	0	0	0	0	0	0	0	0	0	0	0	0	0	0	0	0	2444.06558131317	32351.4337691418	52033.9830492489	4426.08949302624	0	0	0
Cre02.g143050.t1.2	10.879000	0	0	0	0	0	0	0	0	0	0	0	0	0	0	0	0	0	3622.80414486436	14504.2758217319	75505.1320717911	13336.4672761712	2422.0635970465	0	0	0	0	0	0	0	2046.1845368004	0	0	0	0	0	0
Cre02.g143200.t1.1	121.860000	0	0	0	0	0	0	0	0	0	0	0	0	0	0	0	0	1252.52328240162	1927.94161490274	0	0	0	0	0	0	0	0	0	0	0	0	0	0	0	0	0	0
Cre02.g143250.t1.2	36.841000	0	0	0	0	0	0	0	0	0	0	0	0	0	0	0	0	9896.4925231486	45820.9065889122	12490.1715974751	2666.64049312052	21278.0480101547	44899.6622154238	85948.2674427523	49468.9775286118	8599.08519284297	50483.9077705905	141755.235923021	127002.550601504	69106.1033573296	5238.60147975156	0	0	0	0	0	0
Cre02.g143567.t1.1	17.912000	0	0	0	0	0	0	0	0	0	0	0	0	0	0	0	0	0	0	0	0	0	0	0	0	0	0	0	0	0	0	5403.11954275203	5672.39544051896	0	0	0	0
Cre02.g143650.t2.1;Cre02.g143650.t1.2	57.074000	0	0	0	0	0	0	0	0	0	0	0	0	0	0	0	0	3066.79271020275	2828.88738355152	0	2147.96145756945	0	3118.8877310148	5426.54100987461	0	0	0	0	0	0	0	0	0	0	0	0	0
Cre02.g143667.t1.1	42.300000	0	0	0	0	0	0	0	0	0	0	0	0	0	0	0	0	0	0	0	0	0	0	0	0	0	2312.19562399873	22209.2287636345	3065.9410204892	0	0	0	0	0	0	0	0
Cre02.g144850.t1.2	29.716000	0	0	0	0	0	0	0	0	0	0	0	0	0	0	0	0	0	2215.38689322538	1840.07562612165	1675.13171826441	0	0	0	0	0	0	0	0	0	0	0	0	0	0	0	0
Cre02.g145800.t1.2	38.114000	258104.567690889	44651.2527156388	14707.2618701276	15013.8701670051	17787.5396674615	0	3702.57908136675	5449.11078728365	2471.74549700349	5608.09286714604	9297.32880966719	2252.43539576474	0	4518.78172351744	2599.92479889255	9975.84161479421	15338.9317410095	21790.4813211397	29187.4064833089	51498.8380125692	22097.0896180172	18713.0424895176	46215.5228228564	49156.6913003107	0	0	0	0	0	0	0	0	0	0	0	0
Cre02.g146250.t1.2	50.199000	0	0	0	0	0	0	0	0	0	0	0	0	0	0	0	0	0	0	14847.7906728631	0	0	0	0	0	0	0	0	0	0	0	0	0	0	0	0	0
Cre02.g146700.t1.2	17.032000	0	0	0	0	0	0	0	0	0	0	0	0	0	0	0	0	0	0	0	0	0	0	0	0	0	0	2222.34235921936	6709.32766676432	4809.49181240868	0	0	0	0	0	0	0
Cre02.g147850.t1.2	70.197000	0	0	0	0	0	0	0	0	0	0	0	0	0	0	0	0	0	0	0	0	0	1402.30711335769	1490.17310213879	0	0	0	0	0	0	0	0	0	0	0	0	0
Cre03.g144164.t1.1	51.598000	0	0	0	0	0	0	0	0	0	0	0	0	0	0	0	0	0	0	0	0	0	0	0	2905.11361291412	3825.64824497451	0	0	0	0	0	0	0	0	0	0	0
Cre03.g144627.t1.1	50.733000	0	0	0	0	0	0	0	0	0	0	0	0	0	0	0	3961.35080599991	16362.3788801236	14253.027356235	0	0	0	0	0	0	0	0	0	0	0	0	0	0	0	0	0	0
Cre03.g144967.t1.1	68.773000	529254.18282763	66920.0997592217	25867.2360833255	16260.1761144978	3689.66178737793	0	0	0	0	0	0	0	0	0	0	0	0	0	0	0	0	0	0	0	0	0	0	0	0	0	0	0	0	0	0	0
Cre03.g145207.t1.1	25.192000	0	0	0	0	0	0	0	0	0	0	0	0	0	0	0	0	0	0	0	0	0	0	0	0	0	0	0	0	0	0	0	0	0	0	0	0
Cre03.g145247.t1.1	24.025000	0	0	0	0	0	0	0	0	0	0	0	0	0	0	0	0	0	0	0	0	0	0	0	0	0	1903.52650978102	5419.86944045181	6143.09595554013	17756.3110446314	9198.53280289556	0	0	0	0	0	0
Cre03.g145507.t1.1	27.943000	0	0	0	0	0	0	0	0	0	0	0	0	0	0	0	0	0	0	0	0	0	0	0	0	31948.3006380622	140254.84254432	0	0	0	0	0	0	0	0	0	0
Cre03.g145547.t1.1	31.985000	0	0	0	0	0	0	0	0	0	0	0	0	0	0	0	0	0	0	0	1760.44263790486	0	0	0	0	0	0	0	0	0	0	0	0	0	0	0	0
Cre03.g145647.t1.1	252.710000	0	22576.8748233162	68305.515026594	52955.2274227372	13340.4418281678	0	4205.78575378835	3294.19386372021	0	0	0	0	0	0	0	0	0	0	0	0	0	0	0	0	0	0	0	0	0	0	0	0	0	0	0	0
Cre03.g145887.t1.1	38.583000	0	0	0	0	0	0	0	0	0	0	0	0	0	0	0	0	0	0	6553.18455261376	5690.99066593144	0	0	0	0	0	0	0	0	0	0	0	0	0	0	0	0
Cre03.g146167.t1.1	24.851000	38895.2497349065	0	0	0	0	0	0	0	0	0	0	0	0	0	0	0	0	0	0	0	0	0	0	0	0	0	0	4278.74717258234	0	49666.2856455839	137364.775449678	15959.245749044	0	0	0	0
Cre03.g146187.t1.1	41.084000	0	0	0	0	0	0	0	0	0	0	0	0	0	0	0	0	0	2222.20041093377	3575.39341747683	0	0	0	0	0	0	0	0	0	0	0	0	0	0	0	0	0
Cre03.g146247.t1.1	17.392000	149968.363727341	196640.960029802	33870.2804249701	204987.519222578	0	0	0	0	0	0	0	0	0	0	0	0	0	0	0	0	0	0	0	0	0	0	0	0	0	0	0	0	0	0	0	0
Cre03.g146527.t1.1;Cre21.g751897.t1.1;Cre15.g643389.t1.1;Cre02.g089750.t1.2	68.737000	76728.7262935892	0	0	0	0	0	0	0	0	0	0	0	0	0	0	0	0	0	0	0	0	0	0	0	0	0	0	0	0	0	0	0	0	0	0	0
Cre03.g148000.t1.2	48.583000	4045.66808764122	0	0	0	0	0	0	0	0	0	0	0	0	0	0	0	0	0	0	0	0	0	0	0	0	0	0	0	0	0	0	0	0	0	0	0
Cre03.g148201.t1.1	121.080000	0	0	0	0	0	0	0	2433.27751160822	0	0	0	0	0	0	0	0	0	0	0	0	0	0	0	0	0	0	0	0	0	0	0	0	0	0	0	0
Cre03.g149100.t1.2	54.531000	317850.60109632	51771.3787209048	11449.8326123756	16302.7606001752	20129.6863797201	5262.16489515974	2515.89141382243	0	0	3085.10403904404	8451.3170275423	6427.56031986534	1579.45857377579	7367.54186705176	10332.8415530566	7467.33151182254	5173.16332009391	19347.5513261113	32208.0660006945	45935.8847002412	61626.8481895174	19807.4637714275	1737.02117078228	1885.35712922532	31041.251093133	96336.0429823328	0	0	0	0	0	0	0	0	0	0
Cre03.g150300.t1.2	16.263000	0	0	0	0	0	0	0	0	0	0	0	0	0	0	0	0	0	0	0	0	0	0	0	0	0	0	0	0	0	0	0	0	0	10155.6900926385	0	0
Cre03.g151200.t1.2	11.821000	0	0	0	0	0	0	0	0	0	0	0	0	0	0	8373.81326360938	0	24017.6499220692	0	0	0	0	0	0	0	0	0	0	0	0	0	0	2994.96687769349	0	0	0	0
Cre03.g152150.t1.2	41.014000	0	0	0	0	0	0	0	0	0	0	0	0	0	0	0	0	0	0	0	0	0	0	0	2087.6334361931	2766.71403446248	0	0	0	0	0	0	0	0	0	0	0
Cre03.g154350.t1.2	30.681000	148719.218814137	58019.9422526393	16064.2874803816	24628.0275501123	23702.5247280563	9767.461531546	16673.2456255689	14747.0073900932	0	15461.0072666181	7115.86755669817	5534.98950006646	0	19781.9130800211	51467.6093897391	97196.2495930169	9285.26320539192	0	0	0	0	0	0	0	0	0	0	0	0	0	0	0	0	0	0	0
Cre03.g154550.t1.1	35.950000	4070.22514104854	2479.69460099661	0	0	0	0	0	0	0	0	0	0	3760.06813703127	0	0	0	0	0	0	0	0	0	0	0	0	0	0	0	0	0	0	0	0	0	0	0
Cre03.g154600.t1.2	34.558000	0	0	0	0	0	0	0	0	0	0	0	0	0	0	0	4619.56500628736	0	0	0	0	0	0	0	0	0	0	0	0	0	5823.28646810264	11109.7245200985	4420.83740645936	0	0	0	0
Cre03.g154950.t1.2	40.429000	0	0	0	0	0	0	0	0	0	0	0	0	0	0	0	0	0	0	0	0	0	5178.69930323198	0	0	0	0	0	0	0	0	0	0	0	0	0	0
Cre03.g156250.t1.2	22.760000	0	0	0	0	0	0	0	0	0	0	0	0	0	0	0	0	0	0	0	0	0	0	0	0	0	0	0	0	0	10543.2089123031	17398.601364941	0	0	0	0	0
Cre03.g156600.t1.2	31.640000	0	0	0	0	0	0	0	0	0	0	0	0	0	0	0	0	0	0	0	0	0	0	0	0	0	0	0	0	0	0	4314.66008883697	2207.57973751785	0	0	0	0
Cre03.g156900.t1.2	28.687000	1116409.071348	226293.956889851	94818.6158093605	670506.921819658	144489.159903512	46323.4035199058	86973.1340647224	10832.2156217673	24799.784975678	116286.874522208	66891.7101021034	13787.5789277808	1525.80212182223	43903.185250572	46452.576459794	52627.3268830211	52028.3051178252	183028.119441584	324195.689462257	350768.408524972	6745950.32444691	3296748.93286086	458776.859031488	627879.851656553	6640482.74825248	841909.476671304	150734.884469535	53223.509682505	42050.7601236039	128940.144699827	262008.145544653	103085.683962205	9728.99354615072	0	0	0
Cre03.g156950.t1.1	8.666900	49108.4288832096	107077.269753036	7828.44795036712	0	4052.48160534961	4530.98927607831	16769.770459771	26251.9159372783	84439.3571669154	9287.2504813902	0	0	0	0	0	0	0	0	0	0	0	0	0	0	0	0	0	0	0	0	0	0	0	0	0	0
Cre03.g157700.t1.2	10.869000	192410.901119177	69035.1292145339	38881.0549063474	30024.9013682983	46377.3438684306	17436.9274020507	26364.0550828955	24087.204582009	0	26134.0988602374	36330.2442142695	28877.9592207196	13963.3109053429	32271.9427292106	38709.2974807818	159124.028147988	54167.465781688	1915.59211405629	0	0	0	0	0	0	0	0	0	0	0	0	0	0	0	0	0	0
Cre03.g158000.t1.2	49.227000	0	0	0	0	0	0	0	0	0	0	0	0	0	0	0	0	0	0	33586.3838537872	20644.9586564169	0	0	0	0	0	0	0	0	0	0	0	0	0	0	0	0
Cre03.g158900.t1.2	49.796000	388512.457663732	16119.6473117623	2832.01024583453	12309.1875333461	23699.6857623444	0	0	0	0	0	0	0	0	0	0	0	0	0	0	0	0	0	1704.08916852506	0	0	0	0	0	0	0	0	0	0	0	0	0
Cre03.g160500.t1.2	66.807000	0	0	0	0	0	0	0	0	0	0	0	0	0	0	0	0	0	3645.94171541577	0	0	0	0	0	0	0	0	0	0	0	0	0	0	0	0	0	0
Cre03.g160850.t1.1	54.656000	0	0	0	0	0	0	0	0	0	0	0	0	0	0	0	0	0	0	0	0	0	0	0	0	0	0	0	0	0	0	0	0	0	0	0	0
Cre03.g162000.t1.2	37.975000	0	0	0	0	0	0	0	0	0	0	0	0	0	0	0	0	0	0	0	0	0	0	0	0	3724.8649622046	0	0	0	0	0	0	0	0	0	0	0
Cre03.g164000.t1.2	24.228000	24848.0473927791	0	0	0	0	0	0	0	0	0	0	0	0	0	0	0	0	0	0	0	0	0	0	0	11255.5054094009	29601.8954772359	33164.7974455807	46252.4293771101	91103.8291754329	245882.820301467	108668.510034516	2168.40201069462	0	0	0	0
Cre03.g164300.t1.2	13.326000	0	0	0	0	0	0	0	0	0	0	0	0	0	0	0	0	0	0	0	0	0	0	0	0	0	0	0	3211.15411664923	19950.8315398749	39049.9733662012	5344.06905594599	0	0	0	0	0
Cre03.g164600.t1.2;Cre03.g165050.t1.2	117.890000	0	2092.74357447439	0	0	0	0	0	0	0	0	0	0	0	0	6862.91571177425	64116.621118791	126515.667981926	16884.7485711001	0	0	0	0	0	0	0	0	0	0	0	0	0	0	0	0	0	0
Cre03.g164700.t1.2	35.584000	151529.794868847	3938.63908030529	0	0	1702.95358224033	0	0	0	0	0	0	0	0	0	0	0	0	0	0	0	0	0	0	0	0	0	0	0	0	0	0	0	0	0	0	0
Cre03.g167400.t1.2	33.544000	0	0	0	0	0	0	0	0	0	0	0	0	0	0	0	0	0	0	0	0	0	0	0	0	0	0	3700.30790879728	1588.96910891042	0	0	0	0	0	0	0	0
Cre03.g168550.t1.1	48.572000	0	0	0	0	0	0	0	0	0	0	0	0	0	0	0	0	0	0	0	0	0	11252.0986505467	0	4282.15393143654	14166.8647468811	4650.79362911747	0	0	0	0	0	0	0	0	0	0
Cre03.g168950.t1.2	14.765000	0	0	0	0	0	0	0	0	0	0	0	0	0	0	0	0	0	0	0	0	0	0	0	0	0	0	0	0	0	0	0	0	0	0	0	0
Cre03.g169900.t1.2;Cre06.g251600.t1.2;Cre16.g686950.t1.2	32.849000	0	0	0	0	0	0	0	0	0	0	0	0	0	0	0	0	0	0	0	0	0	0	0	0	0	3555.80455406521	2366.70376566584	4037.86093193369	119798.67510774	36585.751128334	0	3083.68455618813	2716.7482379343	0	0	0
Cre03.g171050.t1.1	57.132000	0	0	0	0	0	0	0	0	0	0	0	0	0	0	0	0	0	0	0	0	0	0	0	0	2355.34790281853	1795.78776101713	0	0	0	0	0	0	0	0	0	0
Cre03.g171100.t1.1	28.079000	22371.0498092087	15693.802454988	2638.25083600224	0	2219.21949693635	0	0	0	0	0	0	0	0	0	0	0	0	0	0	0	0	0	0	0	0	1868.03943838316	0	0	0	0	0	0	0	0	0	0
Cre03.g171350.t1.2	52.503000	85942.5895113286	0	0	0	0	0	0	0	0	0	0	0	0	0	0	0	0	0	0	2282.24453573894	0	0	0	0	0	0	0	0	0	0	0	0	0	0	0	0
Cre03.g171550.t1.1	30.080000	0	0	0	0	0	0	0	0	0	0	0	0	0	0	0	0	0	0	0	0	0	0	0	2941.7362705967	0	0	0	0	0	0	0	0	0	0	0	0
Cre03.g172000.t1.2	33.122000	0	0	0	0	0	0	0	0	0	0	0	0	0	0	0	0	0	0	0	0	0	0	0	0	0	0	0	0	0	24277.4152847015	2708.08939251322	0	0	0	0	0
Cre03.g172300.t1.2	37.439000	1696707.85767431	451338.768866497	198315.949799781	184802.473011477	223951.810177592	70616.4331160224	92436.7235771364	57508.9284245102	75432.7384461395	55322.9248264022	49019.001463287	23194.3498656389	16647.6949341624	26453.4825028181	36995.9816736933	39217.4723431991	45724.38175471	47586.7432616695	45999.7614287574	31793.5770067675	50211.367062255	62177.6075376122	35394.805012222	74226.1780186124	157605.18149216	268665.520138891	55403.8353491893	91617.6819692738	112616.091856813	0	0	0	0	0	0	0
Cre03.g172500.t1.1	46.770000	0	0	0	0	0	0	0	0	0	0	0	0	0	0	0	0	0	0	0	0	1985.71456713845	26260.4328344137	20207.7579367954	4718.78685791576	5328.73864110212	11612.9311925201	14654.7410044588	13269.3257370865	1525.66017353664	0	0	0	0	0	0	0
Cre03.g172850.t1.2	41.824000	0	0	0	0	0	0	0	0	0	0	0	0	0	0	0	0	0	0	0	0	0	0	0	7631.56567825182	3310.80181313441	2998.65753311887	0	0	0	0	0	0	0	0	0	0
Cre03.g174750.t1.2	33.072000	0	0	0	0	0	0	0	0	0	0	0	0	0	0	0	0	0	0	0	0	0	0	0	0	0	0	0	0	7571.80545001783	2231.5689977828	0	0	0	0	0	0
Cre03.g175200.t1.2	87.233000	712353.27641201	6179.86056150831	0	0	0	0	0	0	0	0	0	0	0	0	0	0	0	0	0	0	0	0	0	0	0	0	0	0	0	0	0	0	0	0	0	0
Cre03.g175400.t2.1;Cre03.g175400.t1.2	71.611000	0	0	0	0	0	0	0	0	0	0	0	0	0	12708.4880607147	0	0	0	0	0	0	0	0	0	0	0	0	0	0	0	0	0	0	0	0	0	0
Cre03.g176250.t1.2	40.499000	0	0	2653.01345770374	0	0	0	2224.89742836001	1442.90432303684	11901.7959536987	17855.6748445454	0	25156.0751725124	0	0	0	0	0	0	0	0	0	0	0	0	0	0	0	0	0	2305.52405457593	0	0	0	0	0	0
Cre03.g177350.t1.1	41.282000	7563.00465631116	2850.88936781819	0	0	0	0	0	0	0	0	0	0	0	0	0	0	0	0	1763.1396553311	1746.38975763131	0	4951.01425314333	0	6285.32813770273	28663.6173094766	59033.4530117621	4772.30136158373	0	0	0	0	0	0	0	0	0
Cre03.g177500.t1.1	19.866000	0	0	0	0	0	0	0	0	0	0	0	0	0	0	0	0	0	0	0	0	0	0	0	0	0	8094.88488242223	0	0	0	0	0	0	0	0	0	0
Cre03.g178150.t1.1	18.296000	0	0	0	0	0	0	0	0	0	0	0	0	0	0	0	0	0	0	0	0	0	0	0	0	0	0	0	0	0	0	0	0	0	0	0	27026.9535766074
Cre03.g178250.t1.2	16.284000	26548.5878541643	145894.447930867	24547.1170273252	91514.0597207921	0	0	0	0	0	0	0	0	0	0	0	0	0	0	0	0	0	0	0	0	0	0	0	0	0	0	0	0	0	0	0	0
Cre03.g178450.t1.2	10.766000	0	0	0	0	0	0	0	0	0	0	0	0	0	0	0	0	0	0	0	0	0	221297.377237033	80541.4572445749	0	0	0	0	0	0	22916.1312258798	20338.3503595395	0	0	0	0	0
Cre03.g179800.t1.2	18.096000	32122.8970293396	17110.4463451904	7235.81385802292	6537.14439634192	6563.40482917634	0	4771.165775299	2750.67387819065	0	0	0	0	2186.28749467914	3184.46783895804	0	2118.15231759525	2770.97248303022	3585.755642325	3337.91393568237	3103.27341959975	0	0	2857.98678209776	0	0	6657.65849080904	0	8220.08327031387	5417.17242302558	2263.22346546969	0	0	0	0	0	0
Cre03.g180300.t1.2	76.609000	0	0	0	0	0	0	0	0	0	0	0	0	0	0	0	0	0	0	0	0	0	16058.609548958	3811.31146812978	0	0	0	0	0	0	0	0	0	0	0	0	0
Cre03.g180750.t1.2	86.772000	2325.11291798755	6335.15198594533	0	0	0	0	0	0	0	0	0	0	0	0	2386.86042221982	5261.45515373178	10753.5762715496	20446.2310565889	3385.32466306991	0	0	0	5465.71873669784	27262.5877306892	0	0	0	0	0	0	0	0	0	0	0	0
Cre03.g181250.t1.1	31.990000	0	0	0	0	0	0	0	0	0	0	0	0	0	0	0	0	0	0	0	0	0	0	0	0	0	0	0	0	0	14226.0571819727	0	0	0	0	0	0
Cre03.g181500.t1.2	65.753000	0	0	0	0	0	0	0	0	0	0	0	0	0	0	0	0	0	0	0	16463.1621628935	0	0	0	0	0	0	0	0	0	0	0	0	0	0	0	0
Cre03.g182050.t1.2	72.250000	32470.6703290386	0	0	0	0	0	0	0	0	0	0	0	0	0	0	0	0	0	0	0	0	0	7709.21139047033	63262.0924395307	29184.5675175971	0	0	0	0	0	0	0	0	0	0	0
Cre03.g182150.t1.2	28.313000	0	0	0	0	0	0	0	0	0	0	0	0	0	0	0	0	0	0	0	0	0	0	0	1825.73884927692	2831.86829754894	21875.6502924946	27411.6334305602	299823.168826209	491183.65263201	40851.2971103564	2097.99566104127	0	0	0	0	8557.06850030791
Cre03.g182551.t1.2	14.875000	0	0	0	0	0	0	0	0	0	0	0	0	0	0	0	0	0	0	0	0	0	0	0	0	0	0	0	0	0	3513.22006838778	7822.48612237228	12790.2502732154	6113.57071213711	0	22673.3996575184	1259705.86565255
Cre03.g182900.t1.2	21.334000	11306.3228956426	0	0	0	0	0	0	0	0	0	0	0	0	0	0	0	0	0	0	0	0	0	0	0	0	0	0	0	0	0	0	0	0	0	0	0
Cre03.g183100.t1.2	27.809000	17275.1063564765	9173.26600806029	5487.57877267892	0	6555.17182861203	4400.96464647656	0	4252.06089489115	6816.49862238585	8149.25107580375	16680.3430398484	0	5338.9589176647	12437.6507318063	19776.2351485974	8280.97908483259	31072.4797159631	2588.14309118846	0	0	0	0	0	2166.55668298193	2821.36412441518	4557.5336054839	4661.58169882242	7270.16534313605	9549.71286144875	6015.76834336462	0	0	0	0	0	0
Cre03.g183400.t1.1	25.239000	0	0	0	0	0	0	0	0	0	0	0	0	0	0	0	0	0	0	0	0	0	0	0	0	0	0	0	0	0	0	0	3232.87220434472	0	0	0	0
Cre03.g183900.t1.2	14.408000	0	0	0	0	0	0	0	0	0	0	0	0	0	0	0	0	0	0	0	0	0	0	0	0	0	0	0	0	11613.4989856625	19645.6427258533	0	0	0	0	0	0
Cre03.g184500.t1.2	80.269000	13532.9237034297	0	0	0	0	0	0	0	0	0	0	0	0	0	0	0	0	0	0	0	0	0	0	0	0	0	0	0	0	0	0	0	0	0	0	0
Cre03.g185550.t1.2	41.446000	0	0	0	0	0	0	0	0	0	0	0	0	0	0	0	0	0	0	0	0	0	0	0	0	0	3518.89799981144	4437.44535587356	11361.8246753089	11898.9569879868	49897.6613510979	15080.5858612331	0	0	0	0	0
Cre03.g185600.t1.1	22.004000	0	0	0	0	0	0	0	0	0	0	0	0	0	0	0	0	0	0	0	0	0	0	0	0	8287.22480939861	41964.1716693932	30581.3386478167	10220.5604591538	0	0	0	0	0	0	0	0
Cre03.g187450.t1.2	28.819000	0	0	0	0	0	0	0	0	0	0	0	0	0	0	0	0	0	0	0	0	0	0	0	0	0	0	0	0	3069.77362420017	0	3154.37480241266	0	0	0	0	0
Cre03.g187650.t1.1	59.110000	0	0	0	0	0	0	0	0	0	0	0	0	0	0	0	0	0	0	0	4891.39597319494	0	0	0	0	0	0	0	0	0	0	0	0	0	0	0	0
Cre03.g189250.t1.2	24.185000	0	0	0	0	0	0	0	0	0	0	0	0	0	0	0	0	0	0	0	0	0	5198.99790807155	46489.4830140478	37874.6415615042	24375.3596017596	24463.3675388263	7208.84368376055	5695.10716621359	7215.08940832657	14923.0232642266	24175.2125190757	1895.86130235908	0	0	0	0
Cre03.g189350.t1.2	14.653000	0	0	0	0	0	0	0	0	0	0	0	0	0	0	0	0	0	0	0	0	0	0	0	0	0	0	0	0	0	0	0	0	7766.55849784926	0	0	0
Cre03.g189650.t1.1	167.640000	0	0	0	0	0	0	0	0	0	0	0	0	0	0	0	0	0	0	0	0	0	0	0	0	65656.760017458	0	0	0	0	0	0	0	0	0	0	0
Cre03.g189800.t1.2	44.694000	0	0	0	0	0	0	0	0	0	0	0	0	0	0	0	0	0	0	0	0	0	0	0	0	13721.0051818384	398136.551426831	226066.839632904	177889.591503175	28413.7883268357	0	0	0	0	0	0	0
Cre03.g190150.t1.1	28.392000	0	0	0	0	0	0	0	0	0	0	0	0	0	0	0	0	0	0	0	0	0	0	0	0	0	0	6736.43978931229	10035.6018430282	0	0	0	0	0	0	0	0
Cre03.g190400.t1.1;Cre03.g190311.t2.1;Cre03.g190311.t1.1;Cre03.g190311.t3.1;Cre07.g332050.t1.2	19.846000	32090.2489236536	0	0	0	0	0	0	0	0	0	0	0	0	0	0	0	0	0	0	0	0	0	0	0	0	0	0	0	0	0	0	0	0	0	0	0
Cre03.g190500.t1.2	100.690000	0	0	0	0	0	0	0	0	0	0	0	0	0	1840.35952269283	11725.2122864229	10019.703635042	29222.8935547068	0	0	0	0	0	0	0	0	0	0	0	0	0	0	0	0	0	0	0
Cre04.g216850.t1.2;Cre03.g190950.t1.2	49.586000	0	0	0	0	0	0	0	0	0	0	0	0	0	0	0	0	0	0	0	2327.38409055701	0	0	0	12020.7486170243	5399.99668046901	32704.8850002645	61022.148492898	29373.3587374337	0	0	0	0	0	0	0	0
Cre03.g191250.t1.2	35.193000	0	0	0	0	0	0	0	0	0	0	0	0	0	0	0	0	0	0	0	0	0	0	0	0	0	0	0	0	0	0	0	0	0	0	0	0
Cre03.g192350.t1.1;Cre09.g395450.t2.1;Cre09.g395450.t1.2	48.878000	0	0	0	0	0	0	0	0	0	0	0	0	0	3628.48207628802	2165.56304498279	50654.2457133002	0	0	0	0	0	0	0	0	0	0	0	0	0	0	0	0	0	0	0	0
Cre03.g193750.t1.1	44.631000	4922.19875116827	0	0	0	0	0	0	0	0	0	0	0	0	0	0	0	0	0	0	0	0	0	0	10207.5012168794	20456.1674365803	36666.6616511212	15449.6514037708	0	0	0	0	0	0	0	0	0
Cre03.g193800.t1.1	55.567000	0	0	0	0	0	0	0	0	0	0	0	0	0	0	0	0	0	0	1932.62590832726	0	0	0	0	0	0	0	0	0	0	0	0	0	0	0	0	0
Cre03.g193850.t1.2	34.323000	15884.0131576805	0	0	1852.99292011047	0	0	0	0	0	0	0	1822.47403870831	0	1764.7010864726	0	1969.39051429544	2485.08863584909	0	6892.86680003404	4793.73555270803	15492.2358894482	25002.7710240737	17365.953259255	26792.7389053816	44791.7815183744	63047.7505282876	52004.1739092747	27946.7784672399	16136.6811060333	0	0	0	0	0	0	0
Cre03.g193950.t1.2	16.076000	0	0	0	0	0	0	0	0	0	0	0	0	0	0	0	0	0	0	0	0	0	0	0	0	0	0	0	0	0	0	1814.66688300079	0	0	0	1762.85575875991	0
Cre03.g194200.t1.2	40.247000	0	0	0	0	0	0	0	0	0	0	0	0	0	0	16782.5458054743	17272.2673907647	13745.2783386745	11830.821810903	3578.51627975984	0	0	0	0	0	0	0	0	0	0	0	0	0	0	0	0	0
Cre03.g194350.t1.2	71.740000	147697.191157878	0	1285.44108983027	0	0	0	0	0	0	0	0	0	0	0	0	0	2787.01263930205	14433.3016789362	1763.70744847346	0	0	0	0	0	0	0	0	0	0	0	0	0	0	0	0	0
Cre03.g194850.t1.2	36.601000	55662.1812289657	0	0	0	0	0	0	0	0	3869.22636865108	6445.44580384986	0	0	0	7166.82699122549	4438.86483872947	22953.0377801335	24656.4172072306	44591.6344356904	65961.9488314796	45348.2187978927	163226.33360158	174653.17059169	426086.168859782	314500.621556363	137999.284286272	23916.8666392993	11535.2854803016	0	1720.41322136808	0	0	0	0	0	0
Cre03.g195388.t1.1	9.293000	0	0	0	0	0	0	0	0	0	0	0	0	0	0	0	0	0	0	0	0	0	0	0	0	0	0	0	0	0	0	1807.14362386444	2085.07836705245	0	0	0	0
Cre03.g196900.t1.2	27.980000	5195.44920093177	0	0	0	0	0	0	0	0	0	0	0	0	0	0	0	0	0	0	0	0	0	0	0	0	0	0	0	0	0	0	0	0	0	0	0
Cre03.g197650.t1.2	28.895000	0	0	0	0	0	0	0	0	0	0	0	0	0	0	0	0	0	0	0	0	0	0	0	0	0	0	0	0	0	0	0	0	1879.39530123048	12024.1553758785	0	0
Cre03.g198850.t1.2;Cre03.g198863.t1.1	26.612000	0	0	0	0	0	0	0	0	0	0	0	0	0	0	0	0	0	0	0	0	0	0	0	0	0	0	0	0	0	6186.10628607433	19852.8872228168	37345.1744562482	5457.91158099032	0	0	0
Cre03.g198950.t1.2	28.840000	0	0	0	0	0	0	0	0	0	0	0	0	0	0	0	0	0	0	0	0	0	0	0	0	0	0	0	6334.15834794619	20761.3562506019	51630.8499181692	16937.2694367689	0	0	0	0	0
Cre03.g199000.t1.2	81.394000	188706.050865241	35468.6181207295	2082.80719448299	2893.7577500668	5687.86780364842	0	0	0	0	0	0	0	0	0	0	0	0	0	13360.4565364362	38973.3212919818	47243.2284105383	28811.2435264917	0	0	0	0	0	0	0	0	0	0	0	0	0	0
Cre03.g199150.t1.2	29.735000	0	0	0	0	0	0	0	0	0	0	0	0	0	0	0	0	0	0	0	0	0	0	0	0	0	0	0	0	4216.00603035093	34439.4930501917	82625.258077057	76832.3485420709	0	0	0	0
Cre03.g199423.t1.1	43.733000	6557.30105289591	0	0	0	0	0	0	0	0	0	0	0	0	0	0	0	0	0	0	0	0	0	0	0	7798.07101725056	0	0	0	0	0	0	0	0	0	0	0
Cre03.g199535.t1.1	27.233000	3033.86070794554	0	0	0	0	0	0	0	0	0	0	0	0	6615.3579017028	36609.8823368846	29205.8597604358	133438.48587022	2217941.96236603	30318.7343194726	115575.713611395	14268.6416676501	0	0	0	0	0	0	0	0	5468.27380583849	8367.28364247218	0	0	0	0	0
Cre03.g201100.t1.2	128.380000	26104.2897202632	26589.7528569858	0	0	0	0	0	0	0	0	0	0	0	0	0	0	0	0	0	0	0	0	0	0	0	0	0	0	0	0	0	0	0	0	0	0
Cre03.g201750.t1.2	27.961000	0	0	0	0	0	0	0	0	0	0	0	0	0	0	0	0	0	0	0	0	0	0	0	0	0	0	0	0	0	0	0	3713.93494421406	0	0	0	0
Cre03.g202400.t1.2	36.886000	0	0	0	0	0	0	0	0	0	0	0	0	0	0	0	0	0	0	0	0	0	0	0	0	3771.84984473536	5917.68207802094	0	0	0	0	0	0	0	0	0	0
Cre03.g203800.t1.2	12.841000	0	0	0	0	0	0	0	0	0	0	0	0	0	0	0	0	0	0	0	0	0	3446.50437415981	0	0	0	0	0	0	0	2783.03808730549	4032.60884536681	2560.17927892695	0	0	0	0
Cre03.g204250.t1.2	52.718000	0	0	0	0	0	0	0	0	0	0	0	0	0	0	0	0	0	0	4087.82672846188	6952.34313169684	0	0	2062.08274478664	6761.99048071874	47173.6737505985	242135.385561854	91305.3957409727	70474.484830431	10217.5795451564	0	0	0	0	0	0	0
Cre03.g204650.t1.2	16.166000	15590.1802065063	88389.7779549248	0	53608.1895364578	0	0	0	0	0	0	0	0	0	0	0	0	0	0	0	0	0	0	0	0	0	0	0	0	0	0	0	0	0	0	0	0
Cre03.g206450.t1.2	6.757600	24723.1329014586	50658.504161868	6555.45572518322	31231.4617958255	0	0	0	0	0	0	0	0	0	0	0	0	0	0	0	0	0	0	0	0	0	0	0	0	0	0	0	0	0	0	0	0
Cre03.g206600.t1.2	64.232000	0	0	0	0	0	0	0	0	0	0	0	0	0	0	0	0	0	1792.52295044852	11228.6771834241	20995.5709218278	12980.4609759079	0	0	0	0	0	0	0	0	0	0	0	0	0	0	0
Cre03.g206800.t1.1	56.764000	0	0	0	0	0	0	0	0	0	0	0	0	0	0	0	0	0	0	0	0	0	0	0	11528.7558591644	5629.10121341357	0	0	0	0	0	0	0	0	0	0	0
Cre03.g206929.t1.1	63.446000	0	0	0	0	0	0	0	0	0	0	0	0	0	0	0	0	0	0	0	2336.04293597809	0	15683.8660749966	26879.3273595924	11529.8914454491	0	0	0	0	0	0	0	0	0	0	0	0
Cre03.g208000.t1.1	12.764000	5103.46671186853	0	0	0	0	0	0	0	0	0	0	0	0	0	0	0	3089.2205393262	2299.56222658109	0	0	0	0	0	0	0	1519.84029382739	1424.02520105318	6630.83026483227	12547.9445497108	32585.6484403677	1857.67721353499	0	0	0	0	0
Cre03.g213425.t1.1	16.497000	0	0	0	0	0	0	0	0	0	0	0	0	0	0	0	0	0	0	0	0	0	0	0	0	0	0	0	0	0	0	0	4518.21393037508	3828.62915897193	0	0	0
Cre04.g212500.t1.2	35.651000	0	0	0	0	0	0	0	0	0	0	0	0	0	16238.8838716591	0	0	0	0	0	0	0	0	0	0	0	0	0	0	0	0	0	0	0	0	0	0
Cre04.g213985.t1.1	24.820000	19009.7144064037	0	0	0	1683.50666711431	0	0	0	0	0	0	0	0	0	0	0	0	0	0	0	0	0	0	0	0	0	0	0	0	2477.99122156952	0	0	0	0	0	0
Cre04.g214150.t1.1	36.892000	0	0	0	0	0	0	0	0	0	0	0	0	0	0	495115.620142893	13685.0922655838	4684.15147623145	0	0	0	0	0	0	0	0	0	0	0	0	0	0	0	0	0	0	0
Cre04.g214500.t1.1	49.284000	22258.9106635915	0	2014.53006911351	1876.55633551865	0	0	0	0	0	0	0	0	0	0	0	0	0	0	0	9600.67229597607	25227.0493153082	62937.0308655263	2477.42342842715	0	0	0	0	0	0	0	0	0	0	0	0	0
Cre04.g215850.t1.2	61.053000	0	0	0	0	0	0	0	0	0	0	0	0	0	0	0	0	0	0	0	0	0	0	4737.52403161383	0	0	0	0	0	0	0	0	0	0	0	0	0
Cre04.g217800.t1.1	45.691000	0	17262.3310107733	0	0	0	0	0	0	0	0	0	0	0	0	0	0	0	0	0	0	0	0	0	0	0	0	0	0	0	0	0	0	0	0	0	0
Cre04.g217910.t1.1	30.251000	0	0	0	0	0	0	0	0	0	0	0	0	0	0	0	0	0	0	0	1882.09231865671	0	0	0	0	0	0	0	0	4076.47086561456	20403.6465709115	0	0	0	0	0	0
Cre04.g217915.t1.1	58.795000	0	0	0	0	6746.23422101809	0	0	0	0	0	0	0	0	0	0	0	0	0	0	0	0	0	0	0	0	0	0	0	0	0	0	0	0	0	0	0
Cre04.g217929.t1.1	63.930000	0	0	0	0	10766.635513824	0	0	0	0	0	0	0	0	0	0	0	0	0	0	0	0	0	0	5876.51707519943	2242.35706748775	0	0	0	0	0	0	0	0	0	0	0
Cre04.g217933.t1.1	37.185000	7776.06903298389	0	0	0	0	0	0	0	0	0	0	0	0	0	0	0	0	0	0	0	0	0	0	0	0	0	0	0	0	0	0	0	0	0	0	0
Cre04.g218250.t1.2;Cre12.g535900.t1.1	19.783000	0	0	0	0	0	0	0	0	0	0	0	0	0	0	0	0	0	0	0	0	0	0	0	0	0	0	0	0	0	0	0	0	0	0	0	0
Cre04.g220200.t3.1;Cre04.g220200.t2.1;Cre04.g220200.t1.2	107.790000	49474.6554600355	23818.9223222412	6200.15916634788	7508.49651464405	21746.4773526064	3762.48125788633	6733.45887531487	7298.41305196874	21045.2528217848	30880.8495304146	1401.38444950135	0	0	0	0	1852.28317868251	17184.259453698	37268.5223820288	0	0	0	0	0	0	0	0	0	0	0	0	0	0	0	0	0	0
Cre04.g220350.t2.1;Cre04.g220350.t1.2	95.723000	0	0	0	0	0	0	0	0	0	2136.74754300773	4518.92367180303	52126.2494348833	0	0	0	0	0	0	0	0	0	0	0	0	0	0	0	0	0	0	0	0	0	0	0	0
Cre04.g221550.t1.2	92.432000	0	0	0	0	0	0	0	0	0	0	0	0	0	0	0	0	0	0	0	0	0	5634.63719655164	0	0	0	0	0	0	0	0	0	0	0	0	0	0
Cre04.g221700.t1.2	41.417000	19906.8275713415	22823.8648402453	0	0	0	1455.1118755977	0	2029.5765873862	2446.05285731145	2361.87752395573	3546.29401893059	2109.49347217418	2360.59998938541	1994.51536084512	6845.59802093209	25191.5622439103	2897.164508921	0	0	0	0	0	0	0	0	0	0	0	0	0	0	0	0	0	0	0
Cre04.g222700.t1.2	115.310000	20538.4974422234	0	0	0	0	0	0	0	0	0	0	0	0	0	0	39485.7546029669	53203.6369225222	0	0	0	0	0	0	0	0	0	0	0	0	0	0	0	0	0	0	0
Cre04.g224750.t1.2	24.130000	15588.7607236504	0	0	0	0	0	0	0	0	0	0	0	0	0	0	0	0	0	0	0	0	0	0	0	0	12060.2102404187	1456.10551359684	0	0	0	0	0	0	0	0	0
Cre04.g225050.t1.1	24.843000	0	0	0	0	0	0	0	0	0	0	0	0	0	0	0	0	0	0	0	0	0	0	0	0	0	0	0	0	0	1496.98661984717	0	0	0	0	0	0
Cre04.g225400.t1.2	35.146000	0	0	0	0	0	0	0	0	0	0	0	0	0	0	0	0	0	0	0	0	0	0	0	0	0	0	0	7183.57688892528	0	0	0	0	0	0	0	0
Cre04.g225900.t1.2	25.230000	4385.77617991828	0	0	0	0	0	0	0	0	0	0	0	0	0	0	0	0	0	0	0	0	0	0	0	0	0	1174.38075118354	0	0	0	0	0	0	0	0	0
Cre04.g226850.t1.2	59.847000	0	0	0	0	0	0	0	0	0	0	0	0	0	0	0	0	0	0	0	0	0	0	0	3462.40258214605	4564.06322662111	0	0	0	0	0	0	0	0	0	0	0
Cre04.g228450.t1.2	29.733000	0	0	0	0	0	0	0	0	0	0	0	0	0	0	0	0	0	0	0	0	0	0	0	0	0	0	4790.89658699621	12520.2646340205	0	0	0	0	0	0	0	0
Cre04.g229300.t1.1	45.029000	10351.8626233259	0	0	0	0	0	0	0	0	0	0	0	0	0	0	0	0	6460.91816697933	0	0	0	0	0	0	0	0	0	0	0	0	0	0	0	0	0	0
Cre04.g231026.t1.1	46.200000	0	0	0	0	0	0	0	0	0	0	0	0	0	0	0	0	0	0	0	0	0	0	0	0	0	58543.7314264717	3227.47816949224	0	0	0	0	0	0	0	0	0
Cre04.g231222.t1.1;Cre04.g231222.t2.1	106.120000	0	0	4966.34466798721	35047.031712523	172140.685936722	0	0	0	0	4461.29266785292	14328.2599475985	0	0	0	0	0	0	0	0	0	1946.25294374404	2712.48978936655	0	2087.4914879075	0	0	0	0	0	0	0	0	0	0	0	0
Cre04.g232104.t1.1	27.380000	1558450.22750826	396532.535799647	188918.973293628	479884.569098933	158428.48154859	71152.997635558	113317.316387635	17191.3568679776	33582.1254052195	177932.175988852	141691.359194505	19429.8813317543	0	74037.3867987758	83803.4288474659	65152.8436036084	121651.100234708	225484.85166198	440862.98538985	469905.604621855	10568617.655424	5495527.87667204	1314895.35909049	1105990.06718559	9528420.61861004	1354144.06005652	274911.244704914	106641.48851627	55581.2707061786	228309.622545249	435298.612594666	127720.808926597	9728.99354615072	0	0	0
Cre05.g230850.t1.1	60.648000	47034.5644307189	2274.7212766026	0	0	0	0	0	0	0	0	0	0	0	0	0	0	0	0	6712.73442561852	34438.0735673358	13784.7399620689	0	0	0	0	0	0	0	0	0	0	0	0	0	0	0
Cre05.g230900.t1.1	36.926000	0	0	0	0	0	0	0	0	0	0	0	0	0	0	0	9012.86444534198	0	0	0	0	0	0	0	0	0	0	0	0	0	0	0	0	0	0	0	0
Cre05.g232150.t1.2	48.779000	0	0	0	0	0	0	0	0	0	0	0	0	0	14942.8960242094	24403.7492588779	0	0	0	0	0	0	0	0	0	0	0	0	0	0	0	0	0	0	0	0	0
Cre05.g232200.t1.2	77.304000	0	0	0	0	0	0	0	0	0	1524.24069068073	0	0	0	0	1605.15121346784	3263.95887888924	26531.5540598934	82737.3972226742	8480.98421923091	0	0	0	2793.82615701044	0	0	0	0	0	0	0	0	0	0	0	0	0
Cre05.g232751.t1.1	62.174000	0	0	0	0	0	0	0	0	0	0	0	0	0	0	0	0	0	0	0	0	0	0	5733.14930675209	0	0	0	0	0	0	0	0	0	0	0	0	0
Cre05.g232752.t1.1	61.204000	16341.0866372849	0	0	0	0	0	0	0	0	0	0	0	0	0	0	0	0	0	1963.85453115737	0	0	0	0	0	0	0	0	0	0	0	0	0	0	0	0	0
Cre05.g233050.t1.2	19.056000	0	0	0	0	0	0	0	0	0	0	0	0	0	0	0	0	0	0	0	0	0	0	0	0	0	0	0	0	0	0	0	0	0	0	62470.0210059305	17388.6649849496
Cre05.g233305.t2.1;Cre05.g233305.t1.1	40.532000	155461.762379729	24212.1190733295	0	0	2597.36972975191	0	2075.56783191783	0	0	0	0	0	0	0	0	0	0	0	0	0	0	0	0	0	0	0	0	0	7028.99520591621	4945.62021829086	0	0	0	0	0	0
Cre05.g233900.t1.2	36.491000	0	0	0	0	0	0	0	0	0	0	0	0	0	0	0	0	0	0	0	0	0	0	0	0	0	3261.261861463	2341.01112597379	40696.5734790617	123425.4538046	352940.217294521	26129.8404116696	0	0	0	0	0
Cre05.g233950.t1.2	15.636000	0	0	0	0	0	0	0	0	0	0	0	0	0	0	0	0	0	0	0	0	0	0	0	0	0	9693.93231960964	236542.623109552	115259.168934526	115257.74945167	102293.612528605	4559.37893319659	87589.1896241892	56316.5628255422	20791.1653905761	3050.46865735974	0
Cre05.g234550.t2.1;Cre05.g234550.t1.2	40.985000	222305.210064732	39789.5239341325	10856.9146234602	4234.743204049	12884.5039348481	0	5493.25670410258	3412.57873390346	0	3041.80981193866	6201.15280434702	3967.02873742357	1311.27567780791	8009.57396278178	30812.7143533308	28619.6133409432	25918.3374661384	61306.0450640808	209430.500561589	0	0	0	0	0	0	0	0	0	0	0	0	0	0	0	0	0
Cre05.g234637.t1.1	14.838000	4322.18334797332	7893.17636859681	0	0	0	0	0	0	0	0	0	0	0	0	0	0	0	0	0	0	0	0	0	0	0	0	0	0	0	0	0	0	0	0	0	0
Cre05.g237050.t1.1	31.127000	0	0	0	0	0	0	0	0	0	0	0	0	0	0	0	0	0	0	0	0	0	0	0	0	0	0	0	4619.28110971617	0	0	0	0	0	0	0	0
Cre05.g237400.t1.2	34.771000	0	0	0	0	0	0	0	0	0	0	0	0	0	0	0	0	0	0	0	0	0	0	0	0	0	0	0	0	0	0	1873.85931809241	0	0	0	0	0
Cre05.g237450.t1.2	31.708000	0	0	0	0	0	0	0	0	0	0	0	0	0	0	0	0	0	0	0	0	0	0	0	0	0	0	0	0	0	0	7559.73984574255	4894.51883547795	0	0	0	0
Cre05.g238332.t1.1	21.342000	39064.1681947603	97393.5577099889	130558.35515557	1092618.53868288	1336102.43295785	3108809.40273781	2796807.07100786	359384.669460371	134426.445937936	339724.831905959	1160725.32610965	472588.427219533	726732.637742422	1514872.10383169	990273.824771463	31292.4995586298	0	0	0	0	0	0	0	0	0	0	0	0	3298.31036400237	3982.50110055304	12745.2526666829	0	0	0	0	0
Cre05.g238364.t1.1	14.465000	4731.84610019017	0	0	0	0	0	0	0	0	0	0	0	0	0	0	0	0	0	0	0	0	0	0	0	0	0	0	0	0	0	0	0	0	0	0	0
Cre05.g240300.t1.1	13.502000	0	0	0	0	0	0	0	0	0	0	0	0	0	0	0	0	0	0	0	0	0	6415.92056044685	0	49122.6237117687	111669.296791919	29299.5456289262	0	0	0	0	0	0	0	0	0	0
Cre05.g240800.t1.2	19.604000	19857.1456713845	147512.65838661	9878.89093573527	78202.1494980282	0	0	0	0	0	0	0	0	0	0	0	0	0	0	0	0	0	0	0	0	0	0	0	0	0	0	0	0	0	0	0	0
Cre05.g240850.t1.2	70.449000	0	0	0	0	0	0	0	0	0	0	0	0	0	0	0	0	0	0	86474.8955822965	0	0	0	0	0	0	0	0	0	0	0	0	0	0	0	0	0
Cre05.g241950.t1.2	28.549000	996051.119995034	186605.216238488	48540.6357408439	26700.4725197472	23779.1768022756	1848.73447154273	6972.78368482201	0	3924.58620003174	1672.15080426699	0	3168.14378611503	0	1363.98107624801	8520.72973919651	99363.7999139979	39986.8320511046	281085.995128141	27600.4246503968	18566.8357553585	4697.63656336264	2718.45161736139	0	0	5445.13623528709	19060.8157892166	47119.7334020737	273406.592877645	581491.151925275	79994.9563450479	2270.74672460604	0	0	0	0	0
Cre05.g242400.t1.2	14.860000	15632.7646921837	0	0	0	0	0	0	0	0	0	0	0	0	0	0	0	0	0	0	0	0	0	0	0	0	0	0	0	0	22500.2227490969	34690.7415156885	63063.3648397027	45801.0338289294	14949.9934384889	0	0
Cre05.g242550.t1.2	48.845000	0	0	0	0	0	0	0	0	0	0	0	0	0	0	0	0	0	0	0	0	0	0	0	0	0	0	0	0	0	0	0	0	0	0	0	0
Cre05.g243050.t1.2	19.919000	0	0	0	0	0	0	0	0	0	0	0	0	0	0	0	0	0	0	0	0	0	0	0	0	0	0	0	0	0	4167.74361324985	0	0	0	0	0	0
Cre05.g243800.t1.2	19.087000	0	0	0	0	0	0	0	0	0	0	0	0	0	2701.7017196616	0	0	0	0	0	0	0	0	0	0	0	0	0	3563.18586491597	14301.2897733361	40960.5972902618	94581.5621724228	149130.868842352	149542.518870567	65168.4579150235	9728.14185643717	0
Cre05.g244900.t1.1	42.587000	0	0	0	0	0	0	0	0	0	0	0	0	0	0	0	0	0	0	0	0	0	0	0	2251.86760262238	0	0	0	0	0	0	0	0	0	0	0	0
Cre05.g244901.t1.1	6.486300	14333.9378790222	24442.0752959876	4048.22315678187	14464.5303017663	0	0	0	0	0	0	0	0	0	0	0	0	0	0	0	0	0	0	0	0	0	0	0	0	0	0	0	0	0	0	0	0
Cre05.g244950.t1.2	24.632000	0	0	0	0	0	0	0	0	0	0	0	0	0	0	0	0	0	0	0	0	0	0	0	3437.56163216755	0	0	0	0	0	0	0	0	0	0	0	0
Cre05.g245450.t1.2	40.488000	0	0	0	0	0	0	0	0	0	0	0	0	0	0	0	0	0	0	0	0	0	0	0	0	0	0	0	5921.23078516073	3798.96196728332	0	0	0	0	0	0	0
Cre05.g245550.t1.1	237.850000	0	0	0	0	4592.3109354538	18055.8219272293	0	0	0	0	0	0	0	0	0	0	0	0	0	0	0	0	0	0	0	0	0	0	0	0	0	0	0	0	0	0
Cre05.g245900.t1.2	42.527000	0	0	0	0	0	0	0	0	0	0	0	0	0	0	7095.14310700182	4070.7929341909	3768.86893073794	0	1743.55079191948	0	0	0	0	0	0	0	0	0	0	0	0	0	0	0	0	0
Cre05.g245950.t1.1;Cre17.g724150.t1.1	69.550000	31499.7440555933	0	0	0	0	0	0	0	0	0	0	0	0	0	0	0	0	0	0	0	0	0	0	0	0	0	0	0	0	0	0	0	0	0	0	0
Cre05.g247450.t1.2	85.013000	0	0	0	0	0	0	0	0	0	0	6916.00437058544	160898.381717881	107752.943592451	0	0	0	0	0	0	0	0	0	0	0	0	0	0	0	0	0	0	0	0	0	0	0
Cre05.g247950.t1.2	21.741000	2260.52644804345	10208.4948548786	0	0	0	0	0	0	0	0	0	0	0	0	0	0	0	0	0	0	0	0	0	0	0	0	0	4103.86688473371	37018.6933993879	30544.432093563	6500.37979037374	0	0	0	0	0
Cre05.g248450.t1.2;Cre05.g248400.t1.2	27.672000	0	3153.6650609847	0	0	0	0	0	0	0	0	0	0	0	0	0	0	0	0	0	0	0	0	0	0	0	0	0	0	0	1828.71976327434	1927.94161490274	1964.9901174421	0	0	0	0
Cre05.g248500.t1.2	16.013000	0	0	0	0	0	0	0	0	0	0	0	0	0	0	0	0	0	0	0	0	0	0	0	6008.10313594268	3569.2896411964	12075.5406552626	15788.9078063343	4002.23191225025	0	0	0	0	0	0	0	0
Cre06.g250100.t1.2	71.954000	0	0	0	0	0	0	0	0	0	0	0	0	0	0	0	3986.75954912078	8026.74970533834	6612.37698770538	37275.6197963084	78697.5490147423	157974.247034698	192992.889090102	49172.3056117258	30132.7820653478	0	0	0	0	0	0	0	0	0	0	0	0
Cre06.g250200.t1.2	42.583000	97179.2157987459	2961.46708229391	0	0	6115.98383299216	0	0	0	0	0	0	0	0	0	0	0	0	0	0	0	0	0	0	15121.7508640546	13626.3256753489	15026.6455127083	0	0	0	0	0	0	0	0	0	0
Cre06.g250450.t1.2	47.910000	0	0	0	0	0	0	0	0	0	0	0	0	0	0	0	0	0	0	0	0	3432.02564902949	0	7741.29170301399	5927.33456144116	0	0	0	0	0	0	0	0	0	0	0	0
Cre06.g250902.t1.1	267.830000	70407.769136203	9746.73708184965	3825.50629668892	4207.48913321545	11611.5117096642	0	6945.24571741727	8610.72495226147	0	31604.7857869309	0	0	0	0	0	0	0	0	0	0	0	0	0	0	0	0	0	0	0	0	0	0	0	0	0	0
Cre06.g251150.t1.2	16.113000	0	0	0	0	0	0	0	0	0	0	0	0	0	0	0	0	0	0	0	0	0	0	0	0	0	0	0	0	0	0	3959.78937485841	20855.0421190923	19712.3584200813	7392.80866188704	0	0
Cre06.g251400.t1.2	67.589000	0	0	0	0	0	0	0	0	0	0	2107.22229960471	0	0	44752.0359984088	22264.5885950151	1762.99770704551	0	0	0	0	0	0	0	1706.92813423689	0	0	0	0	0	0	0	0	0	0	0	0
Cre06.g251500.t1.2	35.142000	0	0	0	0	0	0	0	0	0	0	0	0	0	0	0	0	0	0	0	0	0	0	0	0	0	0	0	0	0	0	0	0	0	0	0	0
Cre06.g251850.t1.2	7.155200	0	0	0	0	0	0	0	0	0	0	0	0	0	0	0	0	0	0	0	0	0	0	0	0	0	0	0	0	3786.61246643687	9600.81424426166	0	0	0	0	0	0
Cre06.g251900.t1.2	43.414000	0	0	0	0	0	0	0	0	0	0	0	0	0	0	0	0	0	0	0	0	0	0	0	8720.30902873805	3619.96517915254	0	0	0	0	0	0	0	0	0	0	0
Cre06.g252200.t1.2	44.541000	239055.10776452	0	0	0	0	0	0	0	0	0	0	0	0	0	0	0	0	0	0	0	0	0	0	0	0	0	0	0	0	0	0	0	0	0	0	0
Cre06.g252650.t1.2	23.387000	0	0	0	0	0	0	0	0	0	0	0	0	0	0	0	0	0	0	0	0	0	0	0	0	0	0	0	0	0	0	6163.53650866529	2708.79913394118	0	0	0	0
Cre06.g253350.t1.2	16.810000	0	0	0	0	0	0	0	0	0	0	0	0	0	0	0	0	0	0	0	0	0	0	0	0	0	0	0	0	0	0	0	0	0	0	16109.7109317709	2881.40824922035
Cre06.g254400.t1.1	63.488000	111682.072137622	46638.5287139188	4590.03976288434	9272.77175625988	2692.33313281257	0	0	0	0	0	2997.37999854854	0	0	0	0	0	2353.64452339143	0	0	0	0	0	0	0	0	0	0	0	0	0	0	0	0	0	0	0
Cre06.g254500.t1.1	87.230000	0	0	0	0	0	0	0	0	0	0	0	0	0	0	0	0	0	0	0	0	0	0	0	0	0	0	0	0	0	0	0	0	0	0	0	0
Cre06.g256250.t1.2	20.575000	0	0	0	0	0	0	0	0	0	0	0	0	0	0	0	0	0	0	0	0	0	0	0	0	0	0	1858.95474810531	13107.7885880834	47075.7294335404	155461.762379729	396788.042713712	365289.718140975	143580.690875727	15930.8560919257	0	0
Cre06.g256400.t1.1	52.786000	0	0	0	0	0	0	0	0	0	0	0	0	0	0	0	0	0	0	0	0	0	0	0	0	0	0	0	0	0	0	0	0	0	0	0	0
Cre06.g257450.t1.2	17.590000	0	0	0	7031.97611991363	0	0	0	0	25021.2243012006	21327.7299101117	6568.9408123144	23983.5823335273	0	0	0	0	0	0	0	0	0	0	0	0	0	0	0	0	0	0	0	0	0	0	0	0
Cre06.g257500.t1.2	28.002000	0	0	0	0	0	0	0	0	0	0	0	0	0	0	0	0	0	0	0	0	0	0	0	0	0	0	0	0	154354.565752116	3022.78874166941	9256.87354827364	7044.1836724745	0	0	0	0
Cre06.g257601.t1.2	25.961000	0	0	0	0	0	0	0	0	0	0	0	0	0	21556.2666499139	67006.6882134325	0	0	0	0	0	0	0	0	0	0	0	0	0	0	0	0	0	0	0	0	0
Cre06.g257950.t1.2	47.737000	11759.7057198217	3509.95525781918	0	0	0	0	0	0	0	0	0	0	0	0	0	2751.95141276097	15577.404860803	37907.2896671902	79201.4654285918	64815.0066839009	46235.3955828392	120488.543775714	28227.8360727109	0	0	3235.99506662773	4440.85211472775	9136.35945380652	0	0	0	0	0	0	0	0
Cre06.g258800.t1.1	132.090000	30359.8993222941	8209.29520060892	0	6010.80015336892	3568.72184805403	0	0	0	0	0	0	0	0	0	0	0	0	0	0	0	0	0	0	0	0	0	0	0	0	0	0	0	0	0	0	0
Cre06.g259150.t1.2	48.021000	147966.892900502	41108.2235072769	20473.2012308513	1860.23228267563	2367.69740366498	0	0	0	0	0	0	0	1328.13913413617	0	0	0	0	0	0	0	0	0	0	2614.54547230847	0	6596.90462457591	20084.2629283308	5485.87539325183	0	0	0	0	0	0	0	0
Cre06.g259401.t1.1	39.048000	0	0	0	0	0	0	0	0	0	0	0	0	0	0	0	0	0	0	0	0	0	0	0	0	0	0	0	0	6635.37260997119	4424.24416531355	0	0	0	0	0	0
Cre06.g259450.t1.2	23.788000	0	0	0	0	0	0	0	0	0	0	0	0	0	0	0	0	0	0	0	0	0	0	0	0	0	0	0	0	0	11725.0703381373	25130.524481106	10748.1822366972	2255.27436147657	0	0	0
Cre06.g259900.t1.2	38.760000	0	0	28846.7305978895	50701.0886475454	27131.9953079451	68837.8210975619	105040.311854799	466129.780225123	6686190.09621292	714539.280010118	545734.378784795	258303.295290717	151047.170697836	11158.8386269131	0	0	0	0	0	0	0	0	0	0	0	0	0	0	0	0	0	0	0	0	0	0
Cre06.g260400.t1.2	13.411000	0	0	0	0	0	0	0	0	0	0	0	0	0	0	0	0	0	0	0	0	0	0	0	0	0	0	0	0	0	0	0	0	0	0	0	0
Cre06.g260450.t1.2	58.416000	0	0	0	0	0	0	0	0	0	0	0	0	0	0	0	0	0	0	35048.4511953789	0	0	0	0	674.027239302325	0	0	0	0	0	0	0	0	0	0	0	0
Cre06.g261000.t1.2	15.139000	207400.640077632	72881.9277540616	20380.9348452169	24839.5304956436	24940.3137784135	12964.1369230649	14776.8165300674	8924.28871513293	0	14869.0829157018	27222.8422107236	14684.550144433	18169.3805557025	24576.9261672994	17314.8518764421	9415.57173156485	10270.526255682	13623.6286579227	15188.4665582825	12909.6287813978	14315.4846018953	25590.4369264222	20129.6863797201	21532.1354413634	26948.8820195322	69130.2345658802	82129.858560343	28325.780389769	253008.624238157	41123.8378186919	378334.765586827	508884.603845261	110305.173767385	9868.67065917268	0	0
Cre06.g261750.t1.2	71.132000	20697.4795220858	0	0	1702.10189252678	5456.77599470558	1705.65059966657	0	0	0	0	0	0	0	0	0	0	0	0	0	0	0	0	0	0	0	0	0	0	0	0	0	0	0	0	0	0
Cre06.g262050.t1.2	41.211000	15050.7767212589	0	0	0	0	0	0	0	0	0	0	0	0	0	0	0	0	0	0	0	0	0	0	0	0	2180.60956325548	1425.87052876587	0	0	0	0	0	0	0	0	0
Cre06.g262700.t1.1	14.041000	59960.3753166741	211900.40073088	25965.1804003836	14356.6496047168	27508.1582647624	20165.1734511179	65658.1795003139	69330.3816485641	149457.349899212	42553.2570545976	0	0	0	0	0	0	0	0	0	0	0	0	0	0	0	0	0	0	0	0	0	0	0	0	0	0
Cre06.g262850.t1.2	28.040000	0	0	0	0	0	0	0	0	0	0	0	0	0	0	0	0	0	0	0	0	0	0	0	0	0	0	0	2433.41945989381	9169.29145606373	2051.29467508169	0	0	0	0	0	0
Cre06.g263250.t1.1	322.930000	412416.548957328	2862387.1789511	1028060.4583959	96351.6572937479	33624.7098908969	9350.70136504957	7159.01983551796	4536.95110407314	3977.10706570056	3717.76754792503	0	0	0	0	0	0	0	0	0	0	0	0	0	0	0	0	0	0	0	0	0	0	0	0	0	0
Cre06.g263300.t1.2	25.536000	89180.4299056691	32754.5669002215	15783.2298749106	14101.568535509	6550.91338004429	3441.25228759293	0	3439.83280473702	2872.60745551368	3592.14331517662	8669.91738735309	0	0	0	0	0	5405.39071532149	11500.7920469029	11359.1276578827	12763.8478920954	8266.21646313108	18176.4779699821	46066.4771229854	106992.100781681	18104.0843443304	21542.0718213548	21312.1155986966	22687.5944860776	11611.937554521	0	0	0	0	0	0	0
Cre06.g263450.t1.2;Cre12.g498600.t1.2;Cre06.g263450.t2.1	50.824000	1363555.23139123	401301.998195519	97387.8797785653	90754.636392878	84636.6652838875	21499.4873356773	51848.0307951241	25705.4150377513	16806.6770140248	25980.7947117986	52024.0466692575	12255.8149779637	0	17709.4681103863	27218.5837621559	11953.1812330828	21960.8192638495	36804.3514881448	57998.6500098006	42138.7680606706	27562.0986132871	20217.6943167868	16370.8957772591	32100.185303645	68786.7197147489	407036.708933413	5450.24637356838	0	0	0	0	0	0	0	0	0
Cre06.g264200.t1.2	32.281000	104170.168864124	80463.3856874996	25210.0155210372	23131.8926199787	23387.3995340433	12194.0674737314	18813.8257722876	8445.21325126187	4337.65571110278	13096.5746735217	14508.5342702996	4828.79677924912	2905.25556119971	14333.9378790222	17930.9074359089	19076.4301006317	23346.2345312218	68803.7535090199	128153.751197651	182304.183185068	261894.58691618	505506.234648185	101202.030212407	26764.3492482633	9239.55585743149	22243.2963521764	9611.03452082425	6796.90975897423	28092.985201399	41969.8496008168	0	0	0	0	0	0
Cre06.g264300.t1.2	15.788000	0	0	0	0	0	0	0	0	0	0	0	0	0	0	0	0	0	0	0	0	0	0	0	0	0	0	0	0	0	0	0	1627.15319773451	0	0	0	0
Cre06.g264350.t1.2	24.548000	0	0	0	0	0	0	0	0	0	0	0	0	0	0	0	0	0	0	0	0	0	0	0	0	0	0	0	0	0	10264.8483242584	7520.8460154905	0	0	0	0	0
Cre17.g714600.t1.2;Cre17.g714000.t1.2;Cre17.g713500.t1.2;Cre17.g711800.t1.2;Cre17.g710500.t1.2;Cre17.g709100.t1.2;Cre17.g708650.t1.2;Cre17.g708200.t1.2;Cre16.g650250.t1.2;Cre16.g649950.t1.2;Cre13.g570000.t2.1;Cre13.g570000.t1.2;Cre12.g506450.t1.2;Cre12.g506350.t1.2;Cre12.g505450.t1.2;Cre12.g504850.t1.2;Cre12.g504600.t1.2;Cre06.g276800.t1.2;Cre06.g276650.t1.2;Cre06.g275700.t1.2;Cre06.g274900.t1.2;…	11.457000	157505.817692246	6300.23270768983	0	0	0	0	0	0	0	0	0	0	0	0	0	0	0	0	0	0	0	0	0	0	0	0	0	0	0	2081.67160819826	2841.94662582593	4251.3511534632	0	0	0	0
Cre17.g714650.t1.2;Cre17.g713950.t1.2;Cre17.g713550.t1.2;Cre17.g711850.t1.2;Cre17.g710550.t1.2;Cre17.g709050.t1.2;Cre17.g708700.t1.2;Cre17.g708150.t1.2;Cre16.g650300.t1.2;Cre16.g649900.t1.1;Cre16.g648500.t1.2;Cre13.g569950.t1.2;Cre12.g506500.t1.2;Cre12.g506300.t1.2;Cre12.g505500.t1.2;Cre12.g504800.t1.2;Cre12.g504650.t1.2;Cre06.g276850.t1.2;Cre06.g276600.t1.2;Cre06.g275750.t1.2;Cre06.g274850.t1.2;…	15.310000	19780.4935971652	0	0	0	0	0	0	0	0	0	0	0	0	0	0	0	0	0	0	0	0	0	0	0	0	0	0	0	0	0	0	0	0	0	0	0
Cre17.g714500.t1.2;Cre17.g714100.t1.2;Cre17.g713400.t1.2;Cre17.g711700.t1.2;Cre17.g710400.t1.2;Cre17.g709200.t1.2;Cre17.g708550.t1.2;Cre13.g570100.t1.2;Cre06.g276950.t1.2;Cre06.g276500.t1.2;Cre06.g274200.t1.2;Cre12.g506250.t1.2;Cre12.g505550.t1.2;Cre12.g504750.t1.2;Cre12.g504500.t1.2;Cre06.g275850.t1.2;Cre06.g274800.t1.2;Cre06.g273900.t1.2;Cre06.g271350.t1.2;Cre06.g268300.t1.2;Cre13.g591150.t1.2;…	13.628000	9344.31369219796	0	0	0	0	0	0	0	0	0	0	0	0	0	0	0	0	0	0	0	0	0	0	0	0	0	0	0	0	0	11686.0345595997	7317.15022566681	0	0	0	0
Cre12.g504550.t1.2;Cre17.g714550.t1.2;Cre17.g714050.t1.2;Cre17.g713450.t1.2;Cre17.g711750.t1.2;Cre17.g710450.t1.2;Cre17.g709150.t1.2;Cre17.g708600.t1.2;Cre12.g506200.t1.2;Cre12.g505600.t1.2;Cre12.g504700.t1.2;Cre06.g276900.t1.2;Cre06.g276550.t1.2;Cre06.g275800.t1.2;Cre06.g274750.t1.2;Cre06.g274250.t1.2;Cre06.g273850.t1.2;Cre06.g268250.t1.2;Cre06.g268100.t1.2;Cre06.g266750.t1.2;Cre06.g265400.t1.2;…	16.530000	32112.9606493482	0	0	0	0	0	0	0	0	0	0	0	0	0	0	0	0	0	0	0	0	0	0	0	0	4424.95390674151	9229.61947744009	21184.3621416644	22599.5865490109	21735.1214897591	5250.52513574124	0	0	0	0	0
Cre06.g267200.t1.2	13.447000	8829.04141550108	122295.545451293	15987.6354061623	66106.7360827828	0	0	0	0	0	0	0	0	0	0	0	0	0	0	0	0	0	0	0	0	0	0	0	0	0	0	0	0	0	0	0	0
Cre06.g267300.t1.2	53.958000	0	0	0	0	0	0	0	0	0	0	0	0	0	0	0	0	0	0	0	0	0	0	0	0	0	0	0	5374.16209249137	0	0	0	0	0	0	0	0
Cre06.g267600.t2.1;Cre06.g267600.t1.2	62.862000	0	0	0	0	0	0	0	0	0	0	0	0	0	0	0	0	0	0	0	0	0	0	0	0	0	0	0	0	0	0	0	0	0	0	0	0
Cre06.g268200.t1.2	36.467000	0	0	0	0	0	0	0	0	0	4327.57738282579	0	0	0	0	0	0	0	0	0	0	0	0	0	0	0	0	0	0	0	0	0	0	0	0	0	0
Cre06.g268750.t1.2	69.884000	0	0	0	0	0	0	0	5514.4069986557	5358.12193621954	14744.1684243814	0	0	0	0	0	0	0	0	0	0	0	0	0	0	0	0	0	0	0	0	0	0	0	0	0	0
Cre06.g269650.t1.2;Cre06.g269601.t1.1	34.289000	0	0	0	0	0	0	0	0	0	0	0	0	0	0	0	0	0	0	2312.90536542669	14241.6714933877	0	0	0	0	0	0	0	0	0	0	0	0	0	0	0	0
Cre06.g269950.t1.2	90.230000	0	0	0	0	0	0	0	0	0	0	0	0	0	0	0	0	0	0	1703.66332366829	0	0	0	0	0	0	0	0	0	0	0	0	0	0	0	0	0
Cre06.g270200.t1.1	55.942000	0	0	0	0	0	0	0	0	0	0	0	0	0	0	0	0	8221.36080488419	11142.7984706413	4438.4389938727	0	1931.34837375694	1926.38018376124	0	0	0	0	0	0	0	0	0	0	0	0	0	0
Cre06.g271700.t1.1	56.256000	0	0	0	0	0	0	0	0	0	0	0	0	0	0	0	10936.6895599626	2464.50613443833	0	0	0	0	0	0	0	0	0	0	0	0	0	0	0	0	0	0	0
Cre06.g272050.t1.2	66.649000	0	0	0	0	0	0	0	0	0	0	0	0	0	0	0	0	0	0	3232.30441120235	39708.6134113454	107469.047021268	174823.5085344	88307.4479492818	15235.3094925277	0	2388.56380164692	0	0	0	0	0	0	0	0	0	0
Cre06.g272450.t1.1	137.960000	0	0	0	14678.8722130093	16514.2635457065	37951.2936357236	0	4187.90026980383	0	0	11935.0118525271	0	6050.97151819129	14260.1247705146	0	0	0	0	0	0	0	0	0	0	0	0	0	0	0	0	0	0	0	0	0	0
Cre06.g272650.t1.2	25.921000	200530.343055007	96459.5379907974	96523.4147193135	706348.863931493	818402.840577364	1356954.63611123	1742841.05049152	197364.896286318	140396.790829911	201339.448282878	96293.4584966554	106759.305593311	747059.632239114	137201.534921248	109327.15007966	88629.6705575743	48679.7450607235	172353.608365109	302619.55005236	490701.028460999	929647.711995365	138295.956203158	208096.18667703	107589.703064021	133248.275167527	88124.3346608689	7745.40820329614	6685.19645821378	12211.9529577159	70840.7114072569	132040.295257144	62339.4285831864	0	0	0	0
Cre06.g272850.t1.2	25.901000	0	0	0	0	0	0	0	0	0	0	0	0	0	0	0	0	14018.2448918668	4710.41190906587	0	0	0	0	0	0	0	0	0	0	0	0	0	0	0	0	0	0
Cre09.g414850.t1.1;Cre09.g414850.t2.1;Cre06.g272900.t1.2	53.207000	0	0	0	0	0	0	0	0	0	0	0	0	0	0	0	0	0	0	0	0	0	0	0	0	0	0	0	5567.77955403808	0	0	0	0	0	0	0	0
Cre06.g272950.t1.1	17.579000	0	0	4003.50944682057	1729.49791164593	0	0	0	0	0	0	0	0	0	0	0	0	0	0	0	0	0	0	0	0	0	0	0	0	0	1142.30043863988	0	0	0	0	0	0
Cre06.g273600.t1.2	19.510000	0	0	0	0	0	0	0	0	0	0	0	0	0	0	0	0	0	0	0	0	0	0	0	0	0	0	0	0	0	0	0	0	0	0	0	0
Cre06.g273700.t1.2	43.155000	0	0	0	0	0	0	0	0	0	0	0	0	0	0	0	0	0	0	0	0	0	0	0	0	20955.8254018622	106238.355385191	235705.128224562	83706.9040132637	43010.330534202	65900.9110686753	0	0	0	0	0	0
Cre06.g273750.t1.1	48.146000	0	0	0	0	0	0	0	0	0	0	0	0	0	0	43766.9148964043	12449.4324395104	0	0	0	0	0	0	0	0	0	0	0	0	0	0	0	0	0	0	0	0
Cre06.g274650.t1.1	67.992000	0	0	0	0	0	0	0	0	0	0	0	0	0	0	0	0	0	177591.500103433	148421.127414395	0	0	0	0	0	0	0	0	0	0	0	0	0	0	0	0	0
Cre06.g274700.t1.1	44.123000	25279.570180977	4431.48352787872	0	0	0	0	0	0	0	0	0	0	0	0	0	0	0	0	0	0	0	0	0	0	0	0	0	0	0	0	0	0	0	0	0	0
Cre06.g275100.t1.2	53.639000	0	0	0	0	0	0	0	0	0	0	0	0	0	0	0	0	0	0	0	0	0	0	1942.98813317543	7061.92720817342	0	0	0	0	0	0	0	0	0	0	0	0
Cre06.g276001.t1.1	5.982800	0	0	0	0	0	0	0	0	0	0	2186.14554639355	0	0	0	6318.11819167435	4687.70018337124	0	0	0	0	0	0	0	0	0	0	0	0	0	1628.28878401924	3176.80263153611	9454.4655618169	7435.39314756447	3932.81920059604	1539.00331238224	0
Cre06.g278103.t1.1	70.572000	0	0	0	0	0	0	0	0	0	0	0	0	0	0	0	0	0	0	5968.21566769149	0	0	0	0	0	0	0	0	0	0	0	0	0	0	0	0	0
Cre06.g278141.t1.1	94.289000	0	0	11943.8126462337	0	0	0	0	0	0	0	0	0	0	0	0	0	0	0	0	0	0	0	0	0	0	0	0	0	0	0	0	0	0	0	0	0
Cre06.g278179.t1.1	141.300000	223895.030863356	95296.9815318036	29434.396500238	0	27249.812384986	11905.4866091241	14304.128739048	9852.34660632967	1575.90986663601	10457.3301995203	12757.6021675294	8856.01158976345	3613.57750630092	0	0	0	0	10817.5949483514	0	8391.6987475939	0	0	0	8653.59333451008	0	27329.3034249172	13777.3586512182	18786.8555980252	19408.5890889156	0	0	0	0	0	0	0
Cre06.g278183.t1.1	60.201000	0	0	0	0	0	0	0	0	0	0	0	0	0	0	0	0	0	0	0	0	0	0	0	4787.06398328524	0	0	0	0	0	0	0	0	0	0	0	0
Cre06.g278188.t1.1	10.276000	12286.0499627947	35871.7512518092	11742.6719255507	30260.5355223801	0	0	0	0	0	0	0	0	0	0	0	0	0	0	0	0	0	0	0	0	0	0	0	0	0	0	0	0	0	0	0	0
Cre06.g278195.t1.1	14.081000	0	0	0	0	0	0	0	0	0	0	0	0	0	0	0	0	0	0	0	0	0	0	0	0	0	0	43460.3065995268	48235.4469268223	2872.60745551368	2171.24097640645	0	0	0	0	0	0
Cre06.g278210.t1.1	64.560000	0	0	0	0	0	0	0	0	0	0	0	0	0	0	0	0	0	0	4225.80046205674	0	0	21431.3521585934	8832.87401921205	7742.42728929872	0	0	0	0	0	0	0	0	0	0	0	0
Cre06.g278213.t1.1	27.781000	622968.44097509	205072.688193933	132300.060619776	768408.654392064	948796.535721648	1801465.69244078	3086949.36675673	131053.754672284	80129.8072163598	157094.167664031	174511.222306099	166221.442427559	498380.430711495	305203.008850124	187073.64558094	58902.860589018	61416.7647268421	757890.28642974	267373.790740009	1217674.97828893	139327.920239408	296231.877200746	249800.592983791	49886.3054882506	148009.477386179	94597.1764838379	15047.937755547	5805.8268289749	15219.6951811127	81493.9302408934	286508.419637733	77336.2649559205	0	0	0	0
Cre06.g278215.t1.1	43.310000	0	0	0	0	0	0	0	0	0	0	0	0	0	0	0	0	0	0	0	0	0	0	0	0	15398.5500209579	0	0	0	0	0	0	0	0	0	0	0
Cre06.g278222.t1.1	35.144000	0	0	0	0	0	0	0	0	0	0	0	0	0	0	0	0	0	0	0	0	0	0	0	0	0	0	21295.0818044257	0	0	0	0	0	0	0	0	0
Cre06.g278245.t1.1	59.800000	0	0	0	0	0	0	0	0	0	0	0	0	0	0	0	0	1739.57623992292	0	0	0	0	0	0	0	0	0	0	0	0	0	0	0	0	0	0	0
Cre06.g278255.t1.1;Cre06.g280000.t3.1;Cre06.g280000.t2.1;Cre06.g280000.t1.1	106.990000	0	0	0	11484.1840974887	1612390.576033	37352.2718705277	0	0	0	0	0	19641.3842772856	0	0	0	0	0	0	0	0	0	0	0	0	0	0	0	0	0	0	0	0	0	0	0	0
Cre06.g278300.t1.2	39.986000	0	0	0	0	0	0	0	0	0	0	0	0	0	0	1494.71544727771	0	0	0	0	0	0	0	0	0	0	0	0	0	0	0	0	0	0	0	0	0
Cre06.g278750.t1.2	31.386000	128070.001709152	48415.7212495234	20087.1018940426	3344.86940167635	16277.2099087688	0	2363.29700681165	0	0	1390.69574359632	0	0	0	0	0	0	0	0	0	0	0	0	0	0	10119.9191246695	55114.2608465828	0	0	2446.33675388263	0	0	0	0	0	0	0
Cre06.g278800.t1.2	28.449000	0	0	0	0	0	0	0	0	0	0	0	0	0	0	0	0	0	0	0	0	0	0	0	0	30155.4937910425	50808.9693445949	15455.3293351944	0	0	0	0	0	0	0	0	0
Cre06.g279400.t1.2	64.207000	0	0	0	0	0	0	0	0	0	0	0	0	0	0	0	0	0	0	0	0	0	0	3532.95088008499	6373.33607476942	5883.04669633663	0	0	0	0	0	0	0	0	0	0	0
Cre06.g279500.t1.1	32.512000	0	0	0	0	0	0	0	0	0	0	0	0	0	0	0	0	0	0	0	0	0	0	0	0	3547.28765692973	0	0	0	0	0	0	0	0	0	0	0
Cre06.g279850.t1.2	28.967000	0	0	0	0	0	0	0	0	0	0	0	0	0	0	0	0	0	0	0	0	0	0	1678.11263226183	0	0	7282.08899912573	5338.24917623674	0	0	0	0	0	0	0	0	0
Cre06.g280650.t1.2	29.367000	0	0	0	0	0	0	0	0	0	0	0	0	0	0	0	0	0	0	0	4531.98291407745	7324.38958823197	28774.3369722379	4519.20756837422	10249.2340128433	60404.6734505753	82771.4648112162	19790.4299771566	5301.48457026856	0	0	0	0	0	0	0	0
Cre06.g281200.t1.1	225.090000	0	0	0	605.821088075645	0	0	0	0	0	0	0	0	0	0	3224.35530720923	0	0	0	0	0	0	0	0	0	0	0	0	1345.8826698351	0	0	0	0	0	0	0	0
Cre06.g282500.t1.2	16.399000	5552.87498405098	0	0	0	0	0	0	0	0	0	0	0	0	0	0	0	0	0	0	0	0	0	0	0	0	0	0	0	0	3350.83122967119	0	0	0	0	0	0
Cre06.g282800.t1.2	45.748000	0	0	0	0	0	0	0	0	0	0	0	0	0	0	0	78406.5550292799	412657.861042833	599163.713481407	46171.518854323	0	0	0	0	0	0	0	0	0	0	0	0	0	0	0	0	0
Cre06.g283050.t1.2	23.900000	124941.461494717	139126.353673868	76809.6368163763	1032815.72596321	294585.277087886	1918998.87291048	3114345.38587588	155206.255465665	165894.961370699	276032.636161086	141044.075012208	157463.233206568	750125.715207889	186818.138666875	74772.6789181394	73862.7904074983	74185.0130157909	412672.055871393	288311.162864745	53889.2471419288	962849.415995199	476108.744702201	610675.719442872	244733.039188177	185256.70752537	145127.927188674	1830.84898755821	0	0	6559.28832889419	20935.9526418794	41116.7404044123	5153.43250839671	0	0	0
Cre06.g284100.t1.2	61.105000	10734.1293564236	0	0	0	0	0	0	0	0	0	0	0	0	0	0	0	0	0	0	0	0	0	0	0	0	0	0	0	0	0	0	0	0	0	0	0
Cre06.g284250.t1.2	27.033000	1624172.28373709	364196.716341921	177548.915617755	613514.685154701	150791.663783771	45633.5348519315	115040.568574715	14592.2837587986	37658.8801674052	170692.813423689	137076.620429928	17713.726558954	5993.19856595558	86145.5755597244	83555.0193476809	86978.811996146	126048.65812233	231886.719342153	467875.744137898	856274.643173157	7270023.39485045	6642753.92082194	463787.633512865	820106.220004461	8487939.68522489	1479385.03243384	261227.429973901	86323.0109167137	49843.7210025732	199281.198141802	356630.872719898	106858.669393225	9728.99354615072	0	0	0
Cre06.g284600.t1.2	12.421000	0	0	0	0	0	0	0	0	0	0	0	0	0	0	0	0	0	0	0	0	0	0	0	0	0	0	0	15330.414843874	9821.9696732131	0	0	0	0	0	0	0
Cre06.g284900.t2.1;Cre06.g284900.t1.2	22.678000	0	0	0	0	0	0	0	0	0	0	0	0	0	0	0	0	0	0	0	0	0	0	0	0	0	0	24070.170787738	34364.2604588282	8619.24184939696	0	0	0	0	0	0	0
Cre06.g285250.t1.2	26.960000	1839933.67783606	396504.146142529	177548.915617755	674637.616930369	167726.094254829	57480.5387673919	124176.360235379	14592.2837587986	37658.8801674052	188436.349122618	149897.389584545	17713.726558954	5993.19856595558	95367.9556745993	91343.7217780824	97420.5278842513	143722.639161318	271518.680679279	526926.230943931	1013255.25220871	8694048.59590364	6814511.34638757	748251.997838082	961756.414196145	9138488.67809039	1759165.10333454	275280.310247452	86323.0109167137	54272.5075130257	216755.032098107	396078.301285755	106858.669393225	9728.99354615072	0	0	0
Cre06.g285401.t1.1	17.857000	0	0	0	0	0	0	0	0	0	0	0	0	0	0	0	0	0	0	0	0	0	0	0	0	0	2504.8194475463	0	0	0	0	0	0	0	0	0	0
Cre06.g286000.t1.2	62.958000	0	0	0	0	0	0	0	0	0	0	0	0	0	0	0	0	0	0	0	0	0	0	4396.42230133763	1484.21127414395	0	0	0	0	0	0	0	0	0	0	0	0
Cre06.g286250.t1.2	32.083000	15766.1960806396	0	0	0	0	0	0	0	0	0	0	0	0	0	0	0	0	0	0	0	0	0	0	0	0	81739.5007749665	24767.1368699919	0	0	3706.41168507771	0	0	0	0	0	0
Cre06.g286300.t1.2;Cre06.g286350.t1.2	61.898000	0	0	0	0	0	0	0	0	0	0	0	0	0	0	0	0	0	0	3965.04146142529	1712.03827251818	0	0	0	0	0	0	0	0	0	0	0	0	0	0	0	0
Cre06.g288650.t1.2	70.271000	10033.4726187443	1956.33127202103	0	0	0	0	0	0	0	0	0	0	0	0	0	0	0	0	0	0	0	0	0	0	0	0	0	0	0	0	0	0	0	0	0	0
Cre06.g288700.t1.2	118.870000	26300.1783543793	11768.0806686715	0	0	1486.90829157018	0	0	0	0	0	0	0	0	0	0	1558.16633093708	0	9913.66826570517	31763.7678667933	167328.639055173	130610.876021238	0	0	0	0	0	0	0	0	0	0	0	0	0	0	0
Cre06.g290100.t1.2	25.626000	15337.5122581535	0	0	0	0	0	0	0	0	0	0	0	0	0	0	0	0	0	0	0	0	0	0	0	0	0	0	0	0	0	0	0	0	0	0	0
Cre06.g291150.t1.1	84.644000	0	0	0	0	0	0	0	0	0	0	0	0	0	0	0	0	0	0	0	0	9466.81506266336	0	0	0	0	0	0	0	0	0	0	0	0	0	0	0
Cre06.g292400.t1.1	34.497000	0	0	0	0	0	0	0	0	0	0	0	0	0	0	0	0	0	0	0	0	0	0	0	0	0	7098.54986585601	1779.74760474529	0	0	0	0	0	0	0	0	0
Cre06.g292550.t1.2	34.848000	0	0	0	0	0	0	0	0	0	0	0	0	0	0	0	0	0	0	0	0	0	0	0	0	0	0	0	0	0	2525.82779381383	0	0	0	0	0	0
Cre06.g293150.t1.2	38.903000	0	0	0	0	0	0	0	0	0	0	0	0	0	0	0	0	0	0	0	0	0	0	0	0	0	0	0	0	10199.2682163151	0	0	0	0	0	0	0
Cre06.g293582.t1.1	52.454000	0	0	0	0	0	0	0	0	0	0	0	0	0	0	0	0	0	0	2065.20560706965	0	0	0	0	0	0	0	0	0	0	0	0	0	0	0	0	0
Cre06.g293850.t1.2	31.168000	168833.290882442	249616.060212522	29496.8537458982	159067.248833752	5423.27619930601	0	0	0	0	0	0	0	0	0	0	0	0	0	0	0	0	0	0	0	0	0	0	0	0	0	0	0	0	0	0	0
Cre06.g293950.t1.2	53.445000	0	0	0	0	0	0	0	0	0	0	0	0	0	0	0	0	21516.5211299483	18470.3109211563	0	0	0	0	0	0	0	0	0	0	0	0	0	0	0	0	0	0
Cre06.g294450.t1.1	40.202000	0	0	0	0	0	0	0	0	0	0	0	0	0	0	0	0	0	0	0	0	0	0	0	0	0	11694.1256118784	0	0	0	0	0	0	0	0	0	0
Cre06.g294650.t1.2	46.060000	0	0	0	0	48705.29575213	88514.6924462453	278616.09495885	98422.6827805268	9033.73084332392	6608.26048742323	0	0	0	0	0	0	0	0	0	0	0	0	0	0	0	0	0	0	0	0	0	0	0	0	0	0
Cre06.g294750.t1.2	41.448000	0	0	0	0	0	0	0	0	0	0	0	0	0	0	0	0	0	0	0	0	0	0	0	5637.76005883465	24747.2641100091	64529.6906298621	9578.95420828058	13375.5030547089	0	0	0	0	0	0	0	0
Cre06.g294950.t1.1	39.247000	0	0	0	0	0	0	0	0	0	0	0	0	0	0	0	0	0	0	0	0	198628.236028082	37715.6594816418	0	0	0	0	0	0	0	0	0	0	0	0	0	0
Cre06.g295400.t1.2	34.368000	12829.8538448954	0	0	0	0	0	0	0	0	0	0	0	0	0	0	0	0	0	0	0	0	0	0	0	0	0	0	0	0	0	0	0	0	0	0	0
Cre06.g295450.t1.2	44.744000	0	0	0	0	0	0	0	0	0	0	0	0	0	0	0	0	0	0	36066.2204030694	29919.8596369607	3438.69721845229	0	0	0	0	0	0	0	0	0	0	0	0	0	0	0
Cre06.g296400.t1.2	45.379000	0	0	0	0	0	0	0	0	0	0	0	0	0	0	0	0	0	0	25987.8921260782	0	0	0	0	0	0	0	0	0	0	0	0	0	0	0	0	0
Cre06.g296500.t1.2	64.955000	21566.2030299053	0	1729.9237565027	0	0	0	0	0	0	0	0	0	0	0	0	0	0	0	0	0	0	0	0	0	0	0	0	0	0	0	0	0	0	0	0	0
Cre06.g298350.t1.2	47.242000	56587.6840510218	4465.55111642066	0	2646.05799170976	0	0	0	0	0	0	0	0	0	0	0	0	0	0	0	0	0	0	0	0	0	5860.4769189276	3793.28403585967	0	0	0	0	0	0	0	0	0
Cre06.g298650.t1.2	52.861000	56465.6085254132	0	0	0	0	0	0	0	0	0	0	0	0	0	0	0	0	0	0	0	0	0	0	0	0	3468.79025499767	10134.8236946566	9199.81033746589	0	0	0	0	0	0	0	0
Cre06.g299350.t1.1	39.463000	0	0	0	0	0	0	0	0	0	0	0	0	0	0	0	0	6272.26889542832	0	0	0	0	0	0	0	0	0	0	0	0	0	0	0	0	0	0	0
Cre06.g299700.t1.2	23.822000	0	0	0	0	0	0	0	0	0	0	0	0	0	0	0	0	0	0	0	0	0	0	0	0	0	0	0	0	0	0	0	1649.58102685796	1837.80445355219	0	0	0
Cre06.g300550.t1.2	105.680000	292086.987261477	2794.11005358162	0	0	3663.82719940029	0	0	0	0	0	0	0	0	0	0	0	0	0	0	0	0	0	0	0	0	0	0	0	0	0	0	0	0	0	0	0
Cre06.g300700.t1.1	28.868000	0	0	0	0	0	0	0	0	0	0	0	0	0	0	0	0	0	0	0	0	0	0	0	0	0	0	0	0	2312.7634171411	5361.38674678815	2411.84332048391	0	0	0	0	0
Cre06.g302700.t1.1	57.373000	0	0	0	0	0	0	0	0	0	0	0	0	0	0	0	0	0	0	0	0	0	0	0	12328.7763967577	24295.8685618284	2635.553818576	0	0	0	0	0	0	0	0	0	0
Cre06.g303700.t1.2	12.779000	0	0	0	0	0	0	0	0	0	0	0	0	0	0	0	0	0	0	0	0	0	2923.85078661218	7824.04755351379	22312.8510121162	21032.4774760815	11170.6203346172	2992.83765340962	1237.12189341495	0	0	0	0	0	0	0	0
Cre06.g304350.t1.2	17.255000	96262.2298738253	165753.013085108	23357.5903940691	22813.9284602539	55919.1076258862	14125.9836406307	16904.6213310829	21495.2288871096	0	14556.7966874007	24202.1826933381	10152.7091786411	6014.06496393752	22045.9882352043	66606.3940480646	115423.828945812	28724.6550722809	0	0	0	0	0	0	0	0	0	0	0	0	0	0	0	0	0	0	0
Cre06.g304500.t1.2	40.406000	0	0	0	0	0	0	0	0	0	0	0	0	0	0	0	0	0	0	0	0	0	0	0	0	0	0	0	2341.86281568734	0	0	0	0	0	0	0	0
Cre06.g306300.t1.2	45.465000	0	0	0	0	0	0	0	0	0	0	0	0	0	0	0	0	0	0	0	0	0	0	0	0	0	4456.32447785722	4771.87551672695	26314.3731829385	9609.47308968274	0	0	0	0	0	0	0
Cre06.g307200.t1.2	10.677000	0	0	0	0	0	0	0	0	0	0	0	0	0	0	0	0	0	0	0	0	0	0	0	0	0	0	0	0	0	1914.74042434274	0	0	0	0	0	0
Cre06.g308250.t1.2	29.483000	0	0	0	0	0	0	0	0	0	0	0	0	0	0	0	0	0	0	0	0	0	0	0	0	0	0	0	6805.7105526809	2098.42150589804	0	0	0	0	0	0	0
Cre06.g308500.t1.2	49.527000	0	0	0	0	0	0	0	0	0	0	0	0	0	0	0	0	0	0	4440.42626987098	0	0	0	0	0	0	0	0	0	0	0	0	0	0	0	0	0
Cre06.g308900.t1.2	56.182000	33606.25661377	0	0	0	0	0	0	0	0	0	0	0	0	0	0	0	0	0	0	0	0	0	0	0	0	0	0	0	0	0	0	0	0	0	0	0
Cre06.g308950.t1.2	22.369000	29590.5396143886	3544.30674293231	0	2099.55709218278	0	0	0	0	0	0	0	0	0	0	0	0	0	0	0	0	0	0	0	0	0	0	0	2330.64890112562	3250.89963661483	0	0	0	0	0	0	0
Cre06.g309100.t1.2	60.466000	20200.6605225158	18478.8278182918	59476.3316628073	556848.929546604	2393390.04335703	28046.1422671539	0	7846.33343435164	11350.8946573183	32905.0320829484	130473.186184215	0	0	0	0	0	0	0	0	0	0	0	0	2087.4914879075	0	0	0	0	0	0	0	0	0	0	0	0
Cre06.g310350.t1.2	31.043000	0	0	0	0	0	0	0	0	0	0	0	0	0	0	0	0	0	0	0	0	0	0	0	0	0	0	0	0	0	0	0	0	0	0	0	0
Cre06.g311900.t1.2	23.142000	96418.3729879758	0	0	0	0	0	0	0	0	0	0	0	0	0	0	0	0	0	0	0	0	0	0	0	0	0	0	3841.12060810398	10188.196250039	34348.6461474132	39109.5916461496	8181.33138834741	0	0	0	0
Cre07.g314150.t1.2	63.411000	0	0	0	0	0	0	0	0	0	0	0	0	0	0	0	0	0	7253.41544543626	15983.3769575945	28362.6869440228	10417.5846795547	2236.11134292173	0	8457.56275210832	10275.0686008209	13680.1240755881	0	0	0	0	0	0	0	0	0	0
Cre07.g315900.t1.2	20.842000	16175.0071431429	0	0	0	0	0	0	0	0	0	0	0	0	0	0	0	0	0	0	0	0	0	0	0	0	0	0	0	0	0	0	0	0	0	0	0
Cre07.g318350.t1.2	72.615000	13335.4736381721	0	0	0	0	0	0	0	0	0	0	0	0	0	0	0	0	0	0	0	0	0	0	0	0	0	0	0	0	0	0	0	0	0	0	0
Cre07.g318450.t1.2	9.458700	31181.7798958685	0	1423.741304482	1843.48238497584	2170.95707983526	0	0	0	0	0	0	0	0	0	0	0	0	0	0	0	0	0	0	0	0	0	0	0	0	1956.7571168778	5743.65347988585	7636.24997167633	0	0	0	0
Cre07.g318750.t1.2	39.391000	0	0	0	0	0	0	0	0	0	0	0	0	0	0	0	0	0	0	0	0	0	0	0	0	0	8456.71106239477	0	0	0	0	0	0	0	0	0	0
Cre07.g319950.t1.2	26.478000	0	0	0	0	0	0	0	0	0	1558.16633093708	0	0	0	0	0	0	0	0	0	0	0	0	0	0	0	0	0	0	0	0	0	0	0	0	0	0
Cre07.g321400.t1.1	199.240000	15033.7429269879	225271.929233592	466285.923339274	513398.559327068	29469.8835716359	0	0	0	0	0	0	0	0	0	0	0	0	0	0	0	0	0	0	0	0	2034.26088081072	0	0	0	0	0	0	0	0	0	0
Cre07.g323600.t1.1	21.030000	0	0	0	0	0	0	0	0	0	0	0	0	0	0	0	0	0	0	0	0	0	0	0	2397.93238849595	2835.55895297432	0	3057.99191649608	3265.52031003075	0	8700.01042389848	14988.3194755986	16192.0409374139	1577.6132460631	0	0	0
Cre07.g324100.t1.1	142.390000	0	0	0	0	0	0	0	0	0	0	0	0	0	0	0	0	0	0	0	0	0	0	0	0	0	0	0	0	0	0	0	0	0	0	0	0
Cre07.g325500.t1.1	154.270000	28667.8757580443	5398.15135275632	3121.15890358427	0	1769.38537989712	0	0	0	0	0	0	0	0	0	3863.26454065624	3467.51272042735	0	0	0	0	0	0	0	0	0	0	0	0	0	0	0	0	0	0	0	0
Cre07.g325600.t1.1	17.246000	4274.20482744342	3201.6435815146	0	0	0	0	0	0	0	0	0	0	0	0	0	0	0	0	0	0	0	0	0	0	0	0	0	0	0	0	0	2335.9009876925	0	0	0	0
Cre07.g325734.t1.1	18.054000	0	0	0	0	0	0	0	0	0	0	0	0	0	0	0	0	0	0	0	44632.799438512	24544.2780616134	0	0	0	0	0	0	0	0	0	0	0	0	0	0	0
Cre07.g325736.t1.1	56.209000	86114.3469368943	87633.1935927225	16952.883748184	25227.0493153082	27381.824290586	18886.2193979392	43758.3979992688	31867.3901152751	20701.7379706535	175291.937876852	276401.701703624	36201.0712743813	0	8905.69348972045	13533.9173414289	12247.4400291138	5947.77511456633	0	3504.41927468112	3703.00492622352	3753.39656760848	63639.6748792038	62946.9672455177	21412.8988814666	0	0	0	0	0	0	0	0	0	0	0	0
Cre07.g325741.t1.1;Cre07.g325740.t1.1	70.110000	0	0	0	0	0	0	0	0	0	0	0	0	0	0	0	3834.02319382441	0	0	0	0	0	0	0	0	0	0	0	0	0	0	0	0	0	0	0	0
Cre07.g326050.t1.1	211.360000	0	0	0	0	0	0	0	6318.11819167435	106648.58593055	10990.6299084873	9374.40672874334	0	0	0	0	0	0	0	0	0	0	0	0	0	0	0	0	0	0	0	0	0	0	0	0	0
Cre07.g326200.t1.2	23.069000	2989.14699798424	0	0	0	0	0	0	0	0	0	0	0	0	0	0	0	0	0	0	0	0	0	0	0	0	0	0	0	0	0	0	0	0	0	0	0
Cre07.g327400.t1.1	32.141000	66836.3502707228	195107.918545415	8668.214007926	91407.5985065985	0	0	0	0	0	0	0	0	0	0	0	0	0	0	0	0	0	0	0	0	0	0	0	0	0	0	0	0	0	0	0	0
Cre07.g328150.t2.1;Cre07.g328150.t1.1	48.524000	0	0	0	0	0	0	0	0	0	0	0	0	0	0	0	0	0	0	0	0	0	0	0	0	0	0	3345.86303967549	0	0	0	0	0	0	0	0	0
Cre07.g328200.t1.2	33.102000	0	0	0	0	0	0	0	0	0	0	0	0	0	0	0	0	0	0	0	0	0	0	0	0	0	0	3447.63996044455	22209.2287636345	16109.7109317709	17243.8777336464	13781.9009963571	0	0	0	0	0
Cre07.g330250.t1.2	14.151000	102069.334237371	47128.2502992092	50043.8680852571	408058.736589671	245215.663359188	293932.314974165	106395.917982197	8578.07684657544	7595.79471028278	23002.7196800905	125077.731848885	76914.678547714	29363.4223574423	0	7839.09407178648	7767.97798070518	10724.618821289	3943.74921858658	0	14759.7827357964	0	26337.0849086331	22055.9246151957	35276.9879351811	17804.5734617325	39969.7982568336	24060.2344077466	49060.1664661085	115619.717579928	280787.903728399	1519272.50068503	2214677.15179742	1008741.29672691	179394.243330444	18370.9471212423	0
Cre07.g330750.t1.1	95.319000	0	14463.1108189104	0	0	0	0	0	0	0	0	0	0	0	0	0	0	0	0	0	0	0	0	0	0	0	0	0	0	0	0	0	0	0	0	0	0
Cre07.g331550.t1.2	44.129000	0	0	0	0	0	0	0	0	0	0	0	0	0	0	0	0	0	0	3530.67970751553	7513.60665292534	3839.84307353365	4246.66686003868	18583.8695496294	20450.4895051567	0	0	0	0	0	0	0	0	0	0	0	0
Cre07.g332450.t1.2	38.224000	0	0	0	0	0	0	0	0	0	0	0	0	0	0	0	0	0	0	0	0	0	0	0	0	0	0	0	0	2335.19124626454	0	0	0	0	0	0	0
Cre07.g332500.t1.2	81.601000	0	0	0	0	0	0	0	0	0	0	0	0	0	0	0	0	0	0	0	0	0	5621.57795427723	0	0	0	0	0	0	0	0	0	0	0	0	0	0
Cre07.g333900.t1.1	12.518000	13874.0254337059	49328.4487258763	7686.4996647757	21590.3342384558	0	0	0	0	0	0	0	0	0	0	0	0	0	0	0	0	0	0	0	0	0	0	0	0	0	0	0	3065.9410204892	1441.48484018093	0	0	0
Cre07.g334900.t1.1	129.000000	0	0	0	0	10941.3738533871	26433.6097428353	69987.6022108524	0	0	6659.78771509292	29878.6946341392	0	0	0	0	0	0	0	0	0	0	0	0	0	0	0	0	0	0	0	0	0	0	0	0	0
Cre07.g335650.t1.1	185.550000	0	0	0	0	0	0	0	0	0	0	0	0	19205.6030405199	0	0	0	0	0	0	0	0	0	0	0	0	0	0	0	0	0	0	0	0	0	0	0
Cre07.g336950.t1.1	98.295000	0	0	0	0	0	0	0	0	0	0	0	0	0	0	0	0	0	0	0	3310.09207170645	8285.23753340033	65943.4955543527	7786.71515440324	0	0	0	0	0	0	0	0	0	0	0	0	0
Cre07.g337650.t1.2	43.710000	461956.500628736	0	0	0	0	0	0	0	0	0	1450.99537531555	0	0	0	0	4309.2660539845	4956.97608113817	20940.2110904471	78109.8831123938	14673.1942815857	0	0	0	0	0	0	0	5487.43682439333	0	0	0	0	0	0	0	0
Cre07.g337800.t1.2	22.376000	0	0	0	0	0	0	0	0	0	0	0	0	0	0	0	0	0	0	0	0	0	0	0	0	0	0	0	0	0	0	0	0	0	0	0	0
Cre07.g338050.t1.2	39.728000	1213359.75040695	3778521.41415816	31486.96870989	58471.33780082	36375.6676656587	1446.31108189104	0	0	0	0	0	0	0	0	0	0	0	0	0	0	0	0	0	0	0	0	0	0	1971.09389372254	0	0	0	0	0	0	0
Cre07.g338451.t1.1	42.320000	0	192865.13563307	0	0	0	0	0	0	0	0	0	0	0	0	0	0	0	192708.992518919	0	0	0	0	0	0	0	0	0	1657.24623427989	0	0	0	0	0	0	0	0
Cre07.g339150.t1.1	61.737000	0	0	0	0	63673.7424677458	0	0	0	0	0	0	0	0	0	0	0	0	0	0	0	0	9313.36896593903	0	0	0	0	0	0	0	0	0	0	0	0	0	0
Cre07.g339200.t2.1;Cre07.g339200.t1.2	18.849000	0	0	0	0	0	0	0	0	2814.12476185001	0	0	0	0	0	0	0	0	0	0	0	0	0	0	0	0	0	0	0	0	0	0	0	0	0	0	0
Cre07.g339700.t1.2	31.061000	0	0	0	0	0	0	0	0	0	0	0	0	0	0	0	0	0	0	0	0	0	0	0	0	0	0	0	0	0	4640.43140426929	0	0	0	0	0	0
Cre07.g339750.t2.1;Cre07.g339750.t1.2	54.433000	0	0	0	0	0	0	0	0	0	0	0	0	0	0	0	0	0	0	0	0	0	0	0	0	0	34213.7952761013	3546.86181207295	0	0	0	0	0	0	0	0	0
Cre07.g340200.t1.1	36.072000	192964.499432984	48797.5621377644	10180.531042617	8226.47094316548	14204.764939134	11662.8969890483	12390.9497458467	9255.17016884654	4457.88590899872	10151.715540642	14119.3120712079	12428.4240932429	5329.87422738685	6116.40967784894	10924.0561625449	16074.223860373	8646.07007537373	24571.2482358758	19814.5611857071	14258.7052876587	24833.8525642199	26902.039085287	19628.6089315823	45735.7376175573	34839.7872155595	34526.0815044025	36269.2064514652	84521.6871725585	194199.449517629	146717.747987298	10720.2184244356	0	0	0	0	0
Cre07.g340350.t1.1	63.161000	2547829.7780805	8902428.67915185	71550.452835214	112357.745977037	80752.9601901061	2615.6810585932	1515.43989697406	0	0	0	0	0	0	0	0	0	0	0	0	0	0	6808.83341496391	0	0	0	0	0	0	0	0	0	0	0	0	0	0
Cre07.g340450.t1.1	512.820000	0	0	4073.91579647392	1884.50543951177	0	0	0	0	0	0	0	0	0	0	0	0	0	0	0	0	0	0	0	0	0	0	0	0	0	0	0	0	0	0	0	0
Cre07.g341600.t2.1;Cre07.g341600.t1.2	28.028000	0	0	0	0	0	0	0	0	0	0	0	0	0	0	0	0	0	0	0	0	0	0	0	0	0	4364.90978193634	0	0	0	0	0	0	0	0	0	0
Cre07.g343700.t1.2;Cre07.g343433.t1.1	47.558000	2858128.73038335	261014.507545513	1813.95714157283	0	0	0	0	0	0	0	0	0	0	0	0	0	0	0	0	0	0	0	0	0	0	0	0	0	0	0	0	0	0	0	0	0
Cre07.g344350.t1.2	31.033000	0	0	0	0	0	0	0	0	0	0	0	0	0	0	0	0	0	0	0	0	0	0	0	0	0	3315.20220998775	3988.17903197669	14380.7808132673	2869.76848980185	0	0	0	0	0	0	0
Cre07.g344400.t1.2	54.304000	0	0	0	0	0	0	0	0	0	0	0	0	0	0	0	0	0	0	0	0	0	0	0	0	11325.2020176263	58499.7274579383	12193.4996805891	0	0	0	0	0	0	0	0	0
Cre07.g344550.t1.2	54.374000	0	0	0	0	0	0	0	0	0	0	0	0	0	0	0	0	0	0	0	0	0	0	0	0	6866.60636719962	34229.4095875164	12193.4996805891	0	0	0	0	0	0	0	0	0
Cre07.g344950.t1.2	22.844000	914445.050608523	284577.92295369	119764.607519198	539573.823190127	530971.757083287	1520833.93182653	169571.421967517	119683.696996411	43284.2907253934	60888.717104442	652848.555092085	100394.344467392	2952.66628858724	9582.36096713478	41793.8337266834	23245.4512484519	67834.2467184305	168748.121911087	632706.093366661	558154.853774045	1162144.80896556	368710.671823728	500850.330880786	450089.623953292	180018.815787046	111727.495589011	26909.1364995666	22903.3558801765	14427.6237475125	125147.286508824	479529.698384954	649385.016923654	104486.713540992	0	0	0
Cre07.g346050.t2.1;Cre07.g346050.t1.2	47.211000	45866.3300403014	3836.43631467946	0	0	0	0	0	0	0	0	0	0	0	0	0	0	0	16318.3749115903	15665.4127978697	26092.9338574159	32829.7994915849	62035.6592520207	31370.5711157051	127891.146869307	90318.8551561123	114752.413554964	108002.772575092	260943.533402718	157392.259063773	0	0	0	0	0	0	0
Cre07.g349200.t1.2	16.320000	194781.437488554	50158.8461965862	9427.35343926894	12502.2372017504	6070.84427817409	5071.67029589605	6142.95400725454	2388.98964650369	0	2482.95941156522	3689.80373566352	4764.92005073298	0	1947.95632317113	0	5713.84433991166	5315.8213471133	11382.4071767196	17629.9770704551	10058.7394135796	31980.9487437482	63575.7981506877	23569.0933396003	45166.5249923357	136095.757776491	51240.4921327928	4414.30778532215	0	0	0	4202.80483979093	1738.01480878142	0	0	0	0
Cre07.g349350.t1.2	11.339000	166803.430398484	12133.8814006407	6815.78888095789	2440.2329776022	7648.74142080838	0	2477.13953185597	0	0	0	0	0	0	0	3471.34532413831	0	8392.55043730745	0	0	0	0	0	0	0	0	0	0	0	0	0	0	0	0	0	0	0
Cre07.g350750.t1.2	45.737000	0	0	0	0	0	0	0	0	0	0	0	0	0	0	0	0	0	0	0	0	0	2555.06914064566	0	0	3947.72377058314	17665.4641418529	2264.50100004001	0	0	0	0	0	0	0	0	0
Cre07.g352350.t1.2	114.690000	140608.293775443	63087.4960482532	0	0	0	0	0	0	0	0	0	0	0	0	0	0	0	0	0	0	0	0	0	0	0	0	0	0	0	0	0	0	0	0	0	0
Cre07.g352850.t1.2	10.620000	0	0	0	0	0	0	0	0	0	0	0	0	0	0	0	0	0	0	0	0	0	0	0	0	0	0	0	0	0	2055.12727879266	0	0	0	0	0	0
Cre07.g353450.t1.2	73.223000	1080481.96026481	409818.895331005	120032.889778965	71226.8107440655	58793.5604091126	16483.0349228763	8125.54571210998	3403.35209534002	2844.50169496658	7515.16808406685	7730.64558159463	2519.44012096221	0	0	3372.40736908109	2084.08472905331	0	1403.96790829911	2479.55265271102	1936.03266718145	0	3083.11676304576	2372.23974880391	11564.668775419	19517.889268821	2680.2675285373	0	0	0	0	0	0	0	0	0	0
Cre07.g356150.t1.2	50.862000	0	0	0	0	0	0	0	0	0	0	0	0	0	0	0	0	0	0	0	0	0	0	0	2433.27751160822	0	0	0	0	0	0	0	0	0	0	0	0
Cre07.g356350.t1.1	78.817000	13026.5941687251	0	0	0	0	0	0	0	0	0	2439.52323617424	0	0	0	3028.32472480747	19627.1894487264	100683.918969998	250453.555097511	39480.0766715432	17043.7306509625	10115.5187278162	2284.657656594	0	0	0	0	0	0	0	0	0	0	0	0	0	0
Cre07.g356400.t1.2	21.302000	0	0	0	0	0	0	0	0	0	0	0	0	0	0	0	0	0	0	0	0	0	0	0	0	0	0	0	0	0	0	0	0	2449.03377130887	0	0	0
Cre07.g357850.t1.2	14.461000	0	0	0	0	0	0	0	0	0	0	0	0	0	0	0	0	0	0	0	0	0	0	0	0	0	0	0	0	0	2743.00867076871	3063.95374449092	2772.81781074291	0	0	0	0
Cre08.g358526.t1.1	62.309000	216769.226926666	78197.8910494605	28469.1481582163	21099.1931703095	29895.7284284101	8917.61714571013	4912.26237117687	11332.0155353347	13834.7057585971	13975.802354475	25657.1526206502	11442.735198096	0	6851.27595235575	13740.8779418212	11145.9213329243	18018.9153729756	34239.3459675078	65147.1656721848	68583.7336663532	80073.0279021232	127947.926183543	338234.374907249	1086500.56757389	206847.041763825	0	0	0	0	0	0	0	0	0	0	0
Cre08.g358538.t1.1	63.871000	0	0	0	0	0	0	0	0	0	0	0	0	0	0	0	0	0	0	0	0	0	0	0	0	8734.3619090116	0	0	0	0	0	0	0	0	0	0	0
Cre08.g358540.t1.1	27.168000	17212.6491108163	0	0	0	0	0	0	0	0	0	0	0	0	0	0	0	0	0	0	0	0	0	1578.60688406224	0	0	0	0	2569.4059174904	32442.2806719203	100943.68433263	12824.8856548997	0	0	0	0	0
Cre08.g358562.t1.1	22.774000	0	0	0	0	0	0	0	0	0	0	0	0	0	0	0	0	0	0	2638.10888771665	0	0	0	0	0	0	0	35093.8746467682	20403.6465709115	0	0	0	0	0	0	0	0
Cre08.g358580.t1.1	128.180000	0	0	0	0	0	0	0	0	0	0	0	0	0	0	0	0	0	0	88307.4479492818	8795.54162010151	0	0	0	0	0	0	0	0	0	0	0	0	0	0	0	0
Cre08.g358950.t2.1;Cre08.g358950.t1.1;Cre11.g468356.t2.1;Cre11.g468356.t1.1	75.927000	115530.290160005	0	0	0	0	0	0	0	0	0	0	0	0	0	0	0	0	0	0	0	0	0	0	0	0	0	0	0	0	0	0	0	0	0	0	0
Cre08.g360600.t1.1	164.880000	0	0	0	0	8063.37236302093	946.11371312397	7197.20392434205	0	0	0	0	0	0	0	0	0	0	0	0	0	0	0	0	0	0	0	0	0	0	0	0	0	0	0	0	0
Cre08.g360900.t1.2	16.629000	0	0	0	0	0	0	0	0	0	0	0	0	0	0	0	0	0	0	0	0	0	0	0	0	0	0	0	0	0	6606.69905628172	2739.8858084857	0	0	0	0	0
Cre08.g360950.t1.1	24.383000	0	0	0	0	0	0	0	0	0	0	0	0	0	3024.06627623973	2462.80275501123	0	0	0	0	0	0	0	0	0	0	0	0	0	0	0	3886.96990435001	0	0	0	0	0
Cre08.g361850.t1.2	25.706000	0	0	0	0	9288.66996424612	0	0	0	0	0	0	0	0	0	0	0	0	5269.97205086727	3460.69920271896	7155.61307666377	4585.35546945982	28970.2256063541	49102.750951786	95025.860306324	10416.8749381268	0	0	0	0	0	0	0	0	0	0	0
Cre08.g362450.t1.2	77.555000	0	0	0	0	0	0	0	0	0	0	0	0	0	0	0	0	0	0	3186.31316667073	0	0	0	13016.5158404481	13198.9193874331	0	0	0	0	0	0	0	0	0	0	0	0
Cre08.g362750.t1.2	45.546000	0	0	0	0	0	0	0	0	0	0	0	0	0	0	0	0	0	0	0	0	0	0	0	0	0	0	0	0	0	0	0	0	0	0	0	0
Cre08.g362900.t1.1	29.345000	0	0	0	0	0	0	0	0	0	0	0	0	0	0	0	0	0	0	0	0	0	0	0	0	0	0	0	0	0	0	11903.6412814114	24237.6697647359	0	0	0	0
Cre08.g364800.t1.2	150.650000	0	0	0	0	0	0	0	0	0	0	0	0	0	0	0	0	14928.7011956502	9828.92513920708	10269.3906693973	0	0	0	0	0	0	0	0	0	0	0	0	0	0	0	0	0
Cre08.g365450.t1.2	50.622000	22013.3401295183	4499.05091182024	0	0	0	0	0	0	0	0	0	0	0	0	0	0	0	0	0	0	0	0	0	0	0	0	0	0	0	0	0	0	0	0	0	0
Cre08.g365692.t1.1	54.097000	8730.38735701504	0	0	0	0	0	0	0	0	0	0	0	0	7338.15857193434	0	0	0	0	0	0	0	0	0	0	0	0	0	0	0	0	0	0	0	0	0	0
Cre08.g367600.t1.2	34.765000	0	0	0	0	0	0	0	0	0	0	0	0	0	0	0	0	0	0	0	0	0	0	0	0	3071.90284848404	0	0	0	0	0	0	0	0	0	0	0
Cre08.g368700.t1.1	54.797000	0	0	0	0	0	0	0	0	0	0	0	0	0	0	0	0	0	0	0	0	0	0	0	2879.70486979325	7509.63210092878	0	0	0	0	0	0	0	0	0	0	0
Cre08.g369150.t1.1	83.578000	0	0	0	0	2602.4798680332	1491.02479185233	0	0	0	0	0	0	0	0	0	0	0	0	0	0	0	0	0	0	0	0	0	0	0	0	0	0	0	0	0	0
Cre08.g370450.t1.2	28.416000	0	0	0	0	0	0	0	0	0	0	0	0	0	0	0	0	0	0	0	0	0	0	0	1949.37580602705	0	1759.87484476249	18918.8675036252	71371.5979953688	61462.1881782314	10673.3754901905	0	0	0	0	0	0
Cre08.g370500.t1.1	41.505000	0	0	0	0	0	0	0	0	0	0	0	0	0	0	0	0	0	0	0	0	0	0	0	0	1917.57939005457	1436.37470189964	0	0	0	0	0	0	0	0	0	0
Cre08.g371650.t1.2	25.486000	0	0	0	0	0	0	0	0	0	0	0	0	0	0	0	0	0	3530.11191437316	1638.36711229623	19706.6804886576	21212.7517987826	41457.4162898318	12158.2965057624	9166.16859378072	0	0	0	0	0	0	0	0	0	0	0	0
Cre08.g372100.t1.2	71.214000	0	4559.37893319659	1737.87286049582	0	0	0	0	0	0	0	0	0	0	0	0	0	2157.75588927526	2765.01065503538	6121.09397127346	8056.70079359814	23894.1549136047	158059.416006052	105133.997723289	39756.8758284465	0	0	0	0	0	0	0	0	0	0	0	0
Cre08.g372450.t1.2	21.824000	4794.3033458504	0	0	0	0	0	0	1334.34227421652	0	0	0	0	0	0	0	0	1424.30909762436	0	0	0	0	1907.92690663435	0	3563.75365805833	0	9071.34713900565	9314.50455222376	59765.9061654138	234413.39882568	1180626.47574956	3913372.28547001	5609796.24657314	1982733.65314103	251376.218953856	31386.1854271201	0
Cre08.g372950.t1.2	51.699000	0	0	0	0	0	0	0	0	0	0	0	0	0	0	0	0	0	0	0	0	0	0	0	0	0	0	0	4053.75913991993	0	0	0	0	0	0	0	0
Cre08.g373100.t1.1	63.466000	0	0	0	0	0	0	0	0	0	0	0	0	0	0	0	0	0	0	0	0	0	0	0	0	0	11838.0611734681	0	0	0	0	0	0	0	0	0	0
Cre08.g374950.t1.1	76.362000	0	0	0	8035.6924473306	0	0	0	0	0	0	0	0	0	0	0	0	0	0	0	0	0	0	0	0	0	0	0	0	0	0	0	0	0	0	0	0
Cre08.g375200.t2.1;Cre08.g375200.t1.2	86.704000	27801.9912159366	0	0	0	0	0	0	0	0	0	0	0	0	0	0	0	0	0	0	0	0	0	0	0	0	0	0	0	0	0	0	0	0	0	0	0
Cre08.g375550.t1.2	24.959000	23371.7852226282	0	0	0	0	0	0	0	0	0	0	0	0	0	0	0	0	0	0	0	0	0	0	0	0	0	0	0	0	0	0	0	0	0	0	0
Cre08.g376450.t1.2	15.091000	0	0	0	0	0	0	0	0	0	0	0	0	0	0	0	0	0	0	0	0	0	0	0	0	9804.51003408536	4033.74443165154	0	0	0	0	0	0	0	0	0	0
Cre08.g377150.t1.2	48.141000	0	0	0	0	0	0	0	0	0	0	0	0	0	0	0	0	0	0	0	0	0	0	0	8340.4554164954	0	0	0	0	0	0	0	0	0	0	0	0
Cre08.g378050.t1.2	15.270000	69547.562525519	170153.409938442	9506.70253091455	121006.655018123	0	0	0	0	0	0	0	0	0	0	0	0	0	0	0	0	0	0	0	0	0	0	0	0	0	0	0	0	0	0	0	0
Cre08.g378550.t1.2	8.717000	0	47664.8148187448	0	28195.1879670249	0	0	0	0	0	0	0	0	0	0	0	0	0	0	0	0	0	0	0	0	0	0	0	0	0	0	0	0	0	0	0	0
Cre08.g378750.t1.1	71.604000	28085.8877871195	41081.2533330145	0	0	0	0	0	0	0	0	0	0	0	0	0	0	0	0	0	0	0	0	0	0	0	0	0	0	0	0	0	0	0	0	0	0
Cre08.g378900.t1.2	30.184000	26135.5183430933	30537.3346792834	0	19869.9210170878	0	0	0	0	0	0	0	0	0	0	0	0	0	0	0	0	0	0	0	0	0	0	0	0	0	0	0	0	0	0	0	0
Cre08.g379200.t1.1;Cre08.g379175.t1.1	37.796000	0	0	0	0	0	0	0	0	0	0	0	0	0	0	0	0	0	0	0	0	0	0	0	0	0	6832.53877865768	8427.75361213412	13467.2016472009	75439.8358604191	6041.46098305667	0	0	0	0	0	0
Cre08.g381702.t1.1	69.110000	0	0	0	0	0	0	0	0	0	0	0	0	0	0	13684.666420727	1313.44748657746	0	0	0	0	0	0	0	0	0	0	0	0	0	0	0	0	0	0	0	0
Cre08.g382300.t1.2	32.234000	0	0	0	0	0	0	0	0	0	0	0	0	0	0	0	0	0	0	0	0	0	0	0	0	0	0	0	0	6173.61483694228	10908.4418511299	0	0	0	0	0	0
Cre08.g382500.t1.2	11.818000	0	0	0	0	0	0	0	0	0	0	0	0	0	0	0	0	0	0	0	0	0	0	0	0	0	0	0	0	0	4158.94281954318	5873.25226463083	14350.9716732931	0	0	0	0
Cre08.g382950.t1.2	15.221000	20794.0043562879	2652.87150941815	0	0	0	0	0	0	0	0	0	0	0	0	0	0	0	0	0	0	0	0	0	0	0	3603.78307459511	0	0	0	0	0	0	0	0	0	0
Cre08.g384000.t1.1	179.050000	0	0	0	0	0	0	0	0	3676.46059681792	39363.6790773582	32511.8353318601	0	0	0	0	0	0	0	0	0	0	0	0	0	0	0	0	0	0	0	0	0	0	0	0	0
Cre09.g386400.t1.2	114.240000	0	0	0	0	0	0	0	0	0	0	0	0	0	0	0	0	0	0	0	0	1734.32415335604	3072.612589912	0	0	0	0	0	0	0	0	0	0	0	0	0	0
Cre09.g386550.t1.2	50.483000	0	1692.30746082098	0	0	0	0	0	0	0	0	0	0	0	0	0	0	0	0	0	0	0	0	2765.72039646334	23241.1927998841	4864.42579893256	0	0	0	0	0	0	0	0	0	0	0
Cre09.g386650.t2.1;Cre09.g386650.t1.2	33.527000	8103401.77955771	2594672.71232567	748081.659895372	714297.967924613	744916.213126683	346566.739271466	356205.027863123	281582.814127711	365644.588854953	311051.278216491	417853.16829548	196016.3875732	67564.5449758068	152849.913924847	171572.892794356	106657.102827685	177052.096618185	250879.399954286	244619.480559704	217819.644240043	210878.373074622	298914.699798424	170565.059966657	199295.392970362	268835.858081601	474476.339417899	169088.797796506	289957.762977605	279808.460557818	11442.1674049536	0	1502.09675812847	0	0	0	0
Cre09.g386735.t1.1	63.852000	520666.311549349	0	0	0	0	0	0	0	0	0	0	0	0	0	0	0	0	0	0	0	0	0	0	0	0	0	0	0	0	0	0	0	0	0	0	0
Cre09.g386743.t1.1	20.670000	0	3092.20145332362	0	0	0	0	0	0	0	0	0	0	0	0	0	0	0	0	0	0	0	0	0	4473.2163238426	0	0	0	0	0	0	0	0	0	0	0	0
Cre09.g386744.t1.1	32.812000	2128.79843901461	0	0	0	0	0	0	0	0	0	0	0	0	0	0	0	0	0	0	0	0	0	0	0	0	0	0	0	0	0	0	0	0	0	0	0
Cre09.g386750.t1.2	80.681000	0	0	0	0	0	0	0	0	0	0	0	0	0	0	11217.1793722912	13777.3586512182	2599.35700575019	9800.67743037439	0	0	0	5280.33427571544	0	0	0	0	0	0	0	0	0	0	0	0	0	0
Cre09.g386756.t1.1	25.875000	0	0	0	0	0	0	0	0	0	0	0	0	5970.34489197536	1408.62381206651	5694.39742478563	0	0	0	0	0	0	0	0	0	0	0	0	0	0	0	0	0	0	0	0	0
Cre09.g387000.t1.2	64.461000	0	16684.6014884162	0	0	0	0	0	0	0	0	0	2616.53274830675	0	1947.95632317113	0	0	0	0	0	0	0	0	0	0	0	0	0	0	0	0	0	0	0	0	0	0
Cre09.g387726.t1.1	46.532000	34672.2882385616	10533.9822737397	4319.06048569031	1907.50106177758	0	0	0	0	0	0	0	0	0	0	8492.19813379263	1857.96111010617	5438.3227175787	58914.2164518653	71016.7272813902	16278.6293916247	0	0	0	0	0	21753.574766886	96152.9296939199	26968.754779515	0	0	0	0	0	0	0	0
Cre09.g387800.t1.2	27.291000	0	0	0	0	0	0	0	18810.9868065757	0	0	0	0	0	0	0	0	0	0	0	0	0	0	0	0	0	0	0	0	0	0	0	0	0	0	0	0
Cre09.g387838.t1.1	11.219000	28670.7147237561	0	0	0	0	0	0	0	0	0	0	0	0	0	0	0	0	0	0	0	0	0	0	0	0	0	0	0	0	0	0	0	0	0	0	0
Cre09.g387875.t1.1	22.175000	0	0	0	4654.20038797166	0	0	0	0	0	0	0	0	0	0	0	0	0	0	0	0	0	0	0	0	0	0	0	0	0	0	8897.74438572733	37455.8941190095	0	0	0	0
Cre09.g388200.t1.1	26.237000	0	13402.6151772568	0	0	0	0	0	0	0	0	0	0	0	0	0	0	0	0	0	0	0	0	0	0	0	0	0	0	0	0	0	0	0	0	0	0
Cre09.g388467.t1.1	49.523000	0	0	0	0	0	0	0	0	0	0	0	0	0	0	0	0	0	0	0	0	0	0	0	0	16978.4344395904	0	0	0	0	0	0	0	0	0	0	0
Cre09.g388750.t1.2	67.914000	70829.3555444096	0	0	0	0	0	0	0	0	0	0	0	0	0	0	0	0	0	0	0	0	0	0	0	0	0	0	0	0	0	0	0	0	0	0	0
Cre09.g388800.t1.2	48.565000	0	0	0	0	0	0	0	0	0	0	0	0	0	5030.22139650335	9660.43252421006	0	0	0	0	0	0	0	0	0	0	0	0	0	0	0	0	0	0	0	0	0
Cre09.g388850.t1.1	127.760000	0	0	0	0	0	0	0	0	0	0	0	0	0	0	0	0	18217.6429728036	6462.62154640643	0	0	0	0	0	0	0	0	0	0	0	0	0	0	0	0	0	0
Cre09.g390604.t1.1	27.489000	112794.946696659	2265.77853461034	1390.56799013928	0	0	0	0	0	0	0	0	0	0	0	0	0	0	0	0	0	0	0	0	0	0	0	0	0	0	0	0	0	0	0	0	0
Cre09.g390615.t1.1	52.143000	4347.45014280859	0	0	0	0	0	0	0	0	0	0	0	0	0	0	0	1143.52119389597	7117.0031429829	10394.0212641465	37430.343427603	0	0	1680.80964968807	4330.8421933944	0	0	0	0	0	0	0	0	0	0	0	0
Cre09.g390763.t1.1	23.611000	25711.0929691749	0	0	0	0	0	0	0	0	0	0	0	0	0	0	0	0	0	0	0	0	0	0	3942.18778744507	0	4099.46648788037	5912.99778459643	7249.29894515411	9851.21102004494	21373.153361501	56566.3918081831	16213.3331802526	0	0	0	0
Cre09.g391023.t1.1	35.675000	0	0	0	0	0	0	0	0	0	0	0	0	0	0	0	0	0	0	0	0	0	2834.42336668959	0	0	0	0	0	0	0	0	0	0	0	0	0	0
Cre09.g391097.t2.1;Cre09.g391097.t1.1	17.036000	18588.1279981972	11271.8294622439	0	1477.11385986437	0	0	0	0	0	0	0	0	0	0	0	0	0	0	0	0	0	0	0	0	0	0	0	0	0	0	0	0	0	0	0	0
Cre09.g391282.t1.1	53.308000	0	0	0	0	0	0	0	0	0	0	0	0	0	0	0	0	0	0	0	0	0	0	0	2261.09424118582	0	0	0	0	0	0	0	0	0	0	0	0
Cre09.g391900.t1.1	11.844000	0	0	0	0	0	0	0	0	0	0	0	0	0	0	0	4687.98407994242	8167.42045635945	24593.9599615704	16755.5756312119	10924.4820074017	0	0	0	0	0	0	0	0	0	0	0	0	0	0	0	0
Cre09.g392350.t2.1;Cre09.g392350.t1.2	15.784000	0	0	0	0	0	0	0	0	0	0	0	0	0	0	0	0	0	0	0	0	0	0	0	0	0	0	0	1978.3332562877	18688.9112809671	67737.7218842283	102591.703928347	65036.4460094235	7772.09448098733	0	0	0
Cre09.g392500.t1.2	36.706000	14396.3951246824	0	0	0	0	0	0	0	0	0	0	0	0	0	0	0	0	0	0	0	0	0	0	0	0	0	0	0	0	0	0	0	0	0	0	0
Cre09.g392867.t1.1	432.520000	645907.283926664	3711663.7716446	3501864.20554047	10638.7401085062	0	0	0	0	0	0	0	0	0	0	0	0	0	0	0	0	0	0	0	0	0	0	0	0	0	0	0	0	0	0	0	0
Cre11.g467733.t1.1;Cre09.g392988.t1.1	40.794000	0	0	0	0	0	0	0	0	0	0	0	0	0	0	0	0	0	0	0	0	0	0	0	0	8515.76154920081	0	0	0	0	0	0	0	0	0	0	0
Cre09.g393150.t1.2;Cre12.g531200.t1.1	122.800000	0	0	0	0	0	0	0	0	0	0	0	1723.11023879432	0	2933.92911488918	4492.80518725421	10192.4546986067	14322.5820161748	71211.1964326505	74805.3270238254	0	0	0	0	0	0	0	0	0	0	0	0	0	0	0	0	0
Cre09.g393173.t1.1	18.747000	0	0	0	0	0	0	0	0	0	0	0	0	0	0	0	0	0	0	0	0	0	0	0	0	0	0	0	0	0	27809.0886302162	25855.8802204782	62678.6849857499	51584.0069839241	1910.481975775	0	0
Cre09.g393200.t1.2	70.670000	0	0	0	0	0	0	0	0	0	0	0	0	0	1592.5178160502	2066.48314163997	9382.63972930764	20549.8533050707	30543.0126107071	55794.1931345658	62508.3470430402	187939.530123048	425433.206746062	337212.347250991	139762.281993318	0	0	0	0	0	0	0	0	0	0	0	0
Cre09.g393358.t1.1	37.542000	0	0	0	0	0	0	0	0	0	0	0	0	0	0	0	0	0	0	0	0	0	0	5127.0301272767	45165.1055094798	0	0	0	0	0	0	0	0	0	0	0	0
Cre09.g393543.t1.1;Cre09.g393506.t1.1;Cre09.g391450.t1.2;Cre09.g391650.t1.2	70.428000	24815.399287093	2947.84004687714	0	0	0	0	0	0	0	0	0	0	0	0	0	0	0	0	0	0	0	0	6053.38463904635	18764.1438723306	20221.9527653545	0	0	0	0	0	0	0	0	0	0	0
Cre09.g393765.t1.1	22.367000	5342.50762480449	0	0	0	0	0	0	0	0	0	0	0	0	0	0	0	0	2051.1527267961	11091.129294686	4123.73964471651	0	53141.179676862	4380.52409335139	0	0	5852.81171150566	5813.06619154006	4663.28507824951	12374.9095895749	40679.5396847908	90033.5391020735	43745.6226535655	0	0	0	0
Cre09.g394200.t1.1;Cre09.g393450.t1.1	156.480000	13139.3011074847	5984.25582396332	1836.81081555305	3536.35763893919	12962.2915953522	0	0	0	0	0	0	0	0	0	0	0	0	0	0	0	0	0	0	0	0	0	0	0	0	0	0	0	0	0	0	0
Cre09.g394436.t1.1	79.651000	2769.26910360312	0	1635.67009487	1599.33133375859	6830.5515026594	1543.97150237794	7362.99952191284	4190.0294940877	10601.6916059668	5734.7107378936	50119.1006766206	69710.8030539491	3622.236351722	2235.40160149377	10004.2312719125	7286.77329255024	68088.3341496391	1038138.78667289	1280558.06880593	2227.59444578624	0	0	1328.39464105024	0	0	0	0	0	0	0	0	0	0	0	0	0
Cre09.g394750.t1.2	48.299000	0	8342.15879592249	0	0	0	0	0	0	0	0	0	0	0	0	0	0	0	0	0	0	0	0	0	0	0	0	0	0	0	0	0	0	0	0	0	0
Cre09.g394850.t1.2	49.912000	0	0	0	0	0	0	0	0	0	0	0	0	0	0	0	0	0	1788.40645016637	2580.9037286233	4832.91327953127	5759.97753272887	19287.9330461629	4258.59051602836	18092.7284814831	59889.4011738784	7439.08380298984	0	0	0	0	0	0	0	0	0	0
Cre09.g395350.t1.1;Cre01.g020850.t1.1	12.807000	192254.758005027	593641.925171901	8382.61405731605	4160.50425068468	2177.20280440129	0	0	0	0	0	0	0	0	0	0	0	0	0	0	0	0	0	0	0	0	0	0	0	0	2572.38683148782	3308.95648542172	6478.94559924944	6501.0895318017	1779.6056564597	0	0
Cre09.g395650.t1.1	22.766000	0	0	0	0	0	0	0	0	0	0	0	0	0	0	0	0	0	0	0	0	0	0	0	0	0	0	0	0	0	1142.96759558216	0	0	0	0	0	0
Cre09.g396213.t1.1	30.579000	4673.22145824091	103112.654136467	361371.945458651	598894.011738784	233150.059083917	3104.97679902684	1992.38613656125	1727.93648050442	0	655715.910461031	4945.05242514849	0	0	0	6255.80289429972	26647.9516540783	12590.3870871027	18660.5216238488	17703.7901789626	28107.1800299582	6251.68639401757	45616.5010576605	7962.02128710866	70372.2820648052	76727.3068107333	351435.565467252	540681.01981774	1146360.15960779	2544423.0192263	1442052.63332329	7790831.65468539	1412669.33820587	112806.302559506	7569.25038087718	3634.30195599727	0
Cre09.g396252.t1.1	54.651000	0	0	0	0	0	0	0	0	0	0	0	0	0	0	0	0	0	3077.86467647888	0	0	0	0	0	0	0	0	0	0	0	0	0	0	0	0	0	0
Cre09.g396300.t1.2	59.802000	0	0	0	0	29315.1599403412	8553.80368973931	4507.8517055269	17629.9770704551	3483.55287669918	0	25647.2162406588	13493.7459766065	0	6618.33881570022	15570.3074465235	14436.140644648	117638.222201038	226052.644804345	141181.764849232	116481.343673468	77539.2510043162	64112.3626702233	44959.2804953722	42673.9130973503	0	0	0	0	0	0	0	0	0	0	0	0
Cre09.g397250.t1.2	46.873000	1987.84379142232	0	0	0	0	0	0	0	0	0	0	0	0	0	0	0	0	0	0	0	0	0	0	0	4335.95233167569	6107.46693585668	0	0	0	0	0	0	0	0	0	0
Cre09.g397697.t1.1	44.910000	90455.1255102801	52820.3765514254	18043.0465815261	9736.37485700148	11559.7005854233	0	0	0	0	0	0	0	0	0	0	0	0	0	0	0	0	0	0	0	0	0	0	0	0	0	0	0	0	0	0	0
Cre09.g398900.t1.1	54.219000	0	0	3400.79702619938	0	0	0	0	0	0	0	0	0	0	0	0	0	0	0	0	0	0	0	0	0	0	0	0	0	0	0	0	0	0	0	0	0
Cre09.g399150.t1.2	69.821000	0	0	0	0	0	0	0	0	0	0	0	0	0	0	0	0	0	0	1579.17467720461	4703.88228792866	0	0	0	0	0	0	0	0	0	0	0	0	0	0	0	0
Cre09.g399300.t1.2	20.480000	0	0	0	0	0	0	0	0	0	0	0	0	0	0	0	0	0	1859.0966963909	0	0	0	0	0	0	0	0	0	0	0	0	0	0	0	0	0	0
Cre09.g400650.t1.2	28.435000	3849.92140181065	3565.31508919984	0	0	0	0	0	0	0	0	0	0	0	0	0	0	0	0	0	0	0	0	0	0	0	0	0	0	0	0	0	0	0	0	0	0
Cre09.g401293.t1.1	115.290000	4946.75580457559	0	0	0	0	0	0	0	0	0	0	0	0	0	4843.9852458074	3831.32617639817	0	0	0	0	0	0	0	0	0	0	0	0	0	0	0	0	0	0	0	0
Cre09.g401350.t1.2	25.284000	0	0	0	0	0	0	0	0	0	0	0	0	0	0	0	0	0	0	0	0	0	13179.1885757359	18246.0326299219	0	0	0	0	0	0	0	0	0	0	0	0	0
Cre09.g401886.t1.1	39.449000	120013.017018983	37217.4209992159	8567.00488029931	7497.14065179674	6569.22470888559	3650.90990541147	4144.03824955608	1267.04459201762	0	0	1831.13288412939	1491.16674013793	0	0	2069.74795220858	1373.60517001111	2945.42692602208	2321.28031427658	2827.18400412442	4349.72131537806	3048.76527793264	4681.88030366199	3500.58667097015	12463.3433714984	31247.0761072405	112813.399973786	56742.4076823165	30879.4300475587	70155.1011878503	14502.856338876	9268.79720426332	0	0	0	0	0
Cre09.g402100.t1.2	14.645000	30002.1896426037	0	0	0	0	0	0	0	0	0	0	0	0	0	0	0	0	0	0	0	0	0	0	0	0	0	0	0	0	0	0	0	0	0	0	0
Cre09.g402256.t2.1;Cre09.g402256.t1.1	173.980000	0	0	0	0	0	14338.1963275899	0	0	0	0	0	0	0	0	0	0	0	0	0	0	0	0	0	0	0	0	0	0	0	0	0	0	0	0	0	0
Cre09.g402300.t1.2	10.015000	185143.148896896	923629.104686288	7284.92796483756	9875.0583320243	7199.33314862592	0	1856.11578239348	0	0	0	0	0	0	0	0	0	0	0	0	0	0	0	0	0	0	0	0	0	0	0	0	0	0	0	0	0
Cre09.g402500.t1.2;Cre02.g100050.t1.2;Cre06.g278125.t1.1	96.909000	0	0	1706.36034109453	0	0	0	0	1350.297261517	44661.1890956302	28585.5457524013	0	4005.35477453326	0	0	0	0	0	0	0	0	0	0	0	0	0	0	0	0	0	0	0	0	0	0	0	0
Cre09.g402552.t1.1	24.242000	14448.9159903512	0	0	10473.2284075066	0	0	0	0	0	0	0	0	0	0	0	0	0	0	0	0	0	0	0	0	0	0	0	0	0	0	0	0	0	0	0	0
Cre09.g402775.t1.1	85.086000	104350.443186825	2056.54676164857	0	0	0	0	0	0	0	0	0	0	0	0	0	0	0	0	0	0	0	0	0	0	0	0	0	0	0	0	0	0	0	0	0	0
Cre09.g402950.t1.1	47.203000	0	53540.0543593739	20836.5888419654	0	0	0	0	0	0	0	0	0	0	0	0	0	0	0	0	0	0	2035.68036366663	32297.4934206171	21238.3024901891	0	0	0	0	0	0	0	0	0	0	0	0
Cre09.g404000.t1.1	22.610000	0	0	0	0	0	0	0	0	0	0	0	0	0	0	0	0	0	0	0	0	0	0	0	0	0	0	0	0	0	0	25519.4627836265	23716.7195566154	910.314355497812	0	0	0
Cre09.g405050.t1.2	29.669000	0	0	4129.41757614016	0	0	0	0	0	0	0	0	0	0	0	0	0	0	0	0	0	0	0	0	0	0	0	0	0	0	0	0	0	0	0	0	0
Cre09.g405450.t1.2	14.249000	7660.94897336924	19773.3961828856	0	3920.46969974958	0	0	0	0	0	0	0	0	0	0	0	0	0	0	0	0	0	0	0	0	0	0	0	0	0	0	0	0	0	0	0	0
Cre09.g405550.t1.2	29.205000	0	0	0	0	0	0	0	0	0	0	0	0	0	0	0	0	0	0	0	0	0	0	0	0	0	13921.7200576647	6774.48192985079	8905.97738629164	0	0	0	0	0	0	0	0
Cre09.g405850.t1.1	52.607000	213589.585329418	271703.213450548	32957.5529486172	180728.557215003	0	0	0	0	0	0	0	0	0	0	0	0	0	0	0	0	0	0	0	0	0	0	0	0	0	0	0	0	0	0	0	0
Cre09.g407300.t1.1	62.672000	0	0	0	0	0	0	0	0	0	0	0	0	0	0	0	0	0	0	0	0	0	3157.63961298126	0	0	0	0	0	0	0	0	0	0	0	0	0	0
Cre09.g407650.t1.2	20.265000	0	0	0	0	0	0	0	0	0	0	0	0	0	0	0	0	0	0	0	0	0	0	0	0	0	0	0	0	4678.04769995102	2941.8782188823	1709.62515166313	1353.61885139983	0	0	0	0
Cre09.g407700.t1.2	53.919000	0	0	0	0	0	0	0	0	0	0	0	0	0	0	0	0	0	0	0	0	0	1765.26887961497	2221.49066950581	10815.3237757819	7585.4324854346	10626.3906076597	9279.30137739709	0	0	0	0	0	0	0	0	0
Cre09.g409100.t1.2	30.562000	0	0	0	0	0	0	0	0	0	0	0	0	0	0	0	0	0	0	0	0	0	0	0	0	0	0	0	0	0	0	10865.2895723101	0	0	0	0	0
Cre09.g409150.t1.2	6.471600	55745.9307174647	21138.9386902751	0	0	3205.33423693998	0	0	0	0	0	0	0	0	0	0	0	0	0	0	0	0	0	5395.59628361568	4666.12404396134	0	0	0	0	0	4122.46211014618	4459.44734014023	17175.7425565625	5856.36041864545	0	0	0
Cre09.g410700.t1.2	44.852000	0	0	0	0	0	0	0	0	0	0	0	0	0	0	0	0	0	0	0	0	0	8707.24978646364	4300.60720856342	35491.3298464241	0	15876.915743401	10390.8984018635	37299.7510048589	25344.866392349	0	0	0	0	0	0	0
Cre09.g411100.t2.1;Cre09.g411100.t1.2	19.308000	0	0	0	0	0	0	0	0	0	0	0	0	0	0	0	0	0	0	0	0	0	0	0	0	0	0	0	0	0	0	4563.49543347874	0	0	0	0	0
Cre09.g411200.t1.2	33.172000	18531.3486839606	2713.3414790801	1508.76832755126	1373.17932515433	0	0	1638.65100886742	0	0	1453.69239274179	2043.91336423094	0	0	0	0	3099.86666074555	0	0	1708.77346194958	0	0	2388.27990507574	0	5215.88975405693	0	11982.990373057	19042.3625120897	43771.173344972	24821.0772185167	12032.3883764428	4442.27159758366	0	0	0	0	0
Cre09.g412100.t1.2	24.057000	856274.643173157	255648.862350158	159578.262661881	896233.085567143	940095.105814894	1856115.78239348	3364174.36851679	280518.201985775	76549.871453744	220119.206466624	544343.285585999	90423.8968874499	243129.023560994	427434.677572901	110028.374610482	7996.65666879296	10538.5246188786	15162.9158668761	19625.7699658705	12758.5958055285	0	45140.9743009293	25053.8724068866	25337.7689780695	17581.714653354	20704.5769363653	26534.3930256052	25577.661580719	43715.8135135913	169216.551253538	331889.286541312	165667.844113753	4546.17774263659	0	0	0
Cre09.g415550.t1.2	48.412000	1631411.64630225	4373426.67907182	210594.476503439	118444.488463197	101721.560937672	0	8084.80655414524	5711.57316734219	0	0	0	0	0	0	0	0	0	0	0	0	0	0	0	0	36587.17061119	40009.5437767992	0	0	0	0	0	0	0	0	0	0
Cre09.g415850.t1.2	32.692000	178698.696731046	311661.655844534	20977.1176447009	154879.774408804	0	0	0	0	0	0	0	0	0	0	0	0	0	0	0	0	0	0	0	0	0	0	0	0	0	0	0	0	0	0	0	0
Cre09.g415950.t1.2	22.235000	0	0	0	0	0	0	0	0	0	0	0	0	0	0	0	0	0	0	0	0	0	0	0	0	0	0	0	0	1589.11105719601	39913.0189425971	11649.5538502027	0	0	0	0	0
Cre09.g416050.t1.2	49.021000	0	0	0	0	0	0	0	0	0	0	0	0	0	0	0	0	0	0	0	0	0	0	0	0	0	2782.75419073431	0	1997.63822312813	0	0	0	0	0	0	0	0
Cre09.g416150.t1.2	22.203000	917837.614634158	2222200.41093377	39880.370836911	31645.9507897524	21515.1016470924	3899.60330176764	3066.50881363157	0	0	0	0	0	0	0	0	0	0	0	0	0	0	0	0	0	0	0	0	0	0	0	2520.00791410458	0	0	0	0	0
Cre09.g416700.t1.1	20.907000	17874.1281216723	0	0	0	0	0	0	0	0	0	0	0	0	0	0	0	0	0	0	0	0	0	0	0	0	0	0	0	0	0	0	0	0	0	0	0
Cre09.g416800.t1.2	22.779000	124562.459572188	0	0	0	0	0	0	0	0	0	0	0	0	0	0	0	0	0	0	0	0	0	0	0	0	0	0	0	0	0	0	0	0	0	0	0
Cre09.g416850.t1.2	165.190000	0	0	0	0	0	0	0	0	0	0	0	0	0	0	0	0	0	0	0	0	0	0	0	0	0	0	0	0	0	0	0	0	0	0	0	0
Cre09.g417150.t1.2	56.157000	8485.95240922661	3167.29209640148	0	0	0	0	10440.5803018205	47108.3775392264	212013.959359353	312314.617958255	174071.182620765	15984.7964404504	1276.6402961236	1192.13848171103	0	0	0	0	0	0	0	0	0	0	0	0	0	0	0	0	0	0	0	0	0	0
Cre-1.g000035.t1.p1	232.190000	1152648.46865949	10562.5138791436	0	0	7066.89539816912	0	0	0	0	0	0	0	0	0	0	0	0	0	0	0	0	0	0	0	0	0	0	0	0	0	0	0	0	0	0	0
Cre-1.g2716955.t1.p1	30.018000	4915.1013368887	3335.21691825614	0	0	0	0	0	0	0	0	0	0	0	0	0	0	0	0	0	0	0	0	0	0	0	0	0	0	0	0	0	0	0	0	0	0
Cre-1.g2716958.t1.p1	4.748500	0	0	0	44201.276650314	42169.9966835007	105813.930011272	179124.54158782	0	0	11524.2135140255	0	0	0	0	0	0	0	0	0	0	0	0	0	0	0	0	0	0	0	0	8838.26805406453	0	15669.6712464375	18937.3207807521	26206.492485889	13729.0962341171
Cre-1.g2716959.t1.p1	26.184000	0	0	0	0	2467.91289329253	0	0	13294.7344802073	895168.473425207	6803.58132839703	9202.36540660653	0	4104.57662616166	0	10334.119087627	0	3606.90593687812	4869.96178207063	0	0	5161.23966410424	0	0	0	0	0	0	0	0	0	0	0	0	0	0	0
Cre-1.g2716960.t1.p1	5.721700	0	0	4651.36142225984	4735.39480732996	4040.41600107434	1762.57186218873	0	1556.60489979557	0	5351.87621165352	4484.00439354754	0	2643.92876742589	5815.33736410952	0	0	0	0	0	0	0	0	0	0	0	4780.96020700481	32702.0460345526	329646.503628968	771020.502846947	703893.158590761	75136.0665292534	52603.1956744705	22227.6820407613	8257.13177285323	1265.7670574473	0
Cre-1.g2716961.t1.p1	39.447000	9757.383203269	63289.062613793	192425.095947737	356332.781320156	231304.731371228	42128.8316806792	22740.1153517464	40096.13223101	124270.046103869	520197.882206897	163055.995658871	49226.2459602505	38662.4545465366	428726.406971783	3218819.32407117	169415.278853366	1031367.85345018	39666.028925668	0	2295.72962287013	0	0	0	0	0	0	0	0	0	0	0	0	0	0	0	0
Cre-1.g2716962.t1.p1	341.640000	42957.8096685331	21368.8949129332	0	0	0	7920.14654285918	0	0	0	0	0	0	0	0	0	0	0	0	0	0	0	0	0	0	0	0	0	0	0	0	0	0	0	0	0	0
Cre-1.g2716963.t1.p1	50.638000	9289.09580910289	78522.9526234648	214725.17161415	430926.60539845	291150.128576573	34863.91842411	13681.9694033007	44121.7856103828	206818.652106707	632777.067509457	248977.292927361	43437.5948738322	29508.2096087456	449110.180782712	3002348.18854424	13800.6381700552	0	0	0	0	0	0	93691.5464217646	62904.3827598403	0	0	0	0	0	0	0	0	0	0	0	0
Cre-1.g2716966.t1.p1	76.624000	23519.4114396433	0	1884.64738779736	1538.71941581105	2091.18214333288	0	0	0	0	1167.01363516135	1356.1313360548	0	0	0	0	0	0	0	0	1449.15004760286	0	0	0	0	0	0	0	0	0	0	0	0	0	0	0	0
Cre-1.g2716972.t1.p1	15.373000	0	0	0	0	3559.77910606177	9594.42657141005	7881.67855746391	79197.2069800241	1697843.44395904	69023.7733516866	28974.4840549218	14808.0451528975	4325.7320551131	0	0	0	0	4809.63376069427	5434.9159587245	6740.84018616562	0	0	0	1899.55195778446	0	0	0	0	0	0	0	0	0	0	0	0
Cre-1.g2716973.t1.p1	19.126000	8594.54284770405	0	0	0	0	0	0	0	0	0	0	0	0	0	0	0	0	0	0	0	0	0	0	0	0	0	0	0	0	0	0	0	0	0	0	0
Cre-1.g2716979.t1.p1	45.743000	558978.153830475	273023.332506548	72453.2439315755	69502.1390741297	76412.1816167203	24711.7770386113	33188.9286541312	11595.613501678	7757.47380757141	17421.3130906357	34554.4711615207	12764.4156852378	3925.43788974528	15987.6354061623	13210.5591468516	11304.9034127867	22291.5587692775	15131.687244046	12688.6153007319	12552.3449465642	1899.41000949887	13894.1820902599	9006.47677249036	63646.7722934834	89247.145599897	37379.2420447901	5127.0301272767	0	2446.62065045381	0	0	0	0	0	0	0
Cre-1.g2716983.t1.p1	20.064000	5896.9576283246	8761.04818670279	25752.2579719964	47011.8527050242	30615.4062363587	75796.1260572535	88361.3882978065	399414.085997153	5811362.81211296	86229.3250482233	200487.75856933	86023.5000341158	40672.4422705112	53640.8376421438	110215.746347462	89010.0919629594	42123.1537492556	55435.0639720194	55535.8472547894	38592.8998865968	10032.7628773164	19110.4976891736	14322.5820161748	23623.0336881251	19935.2172284598	21290.8233558579	7784.44398183378	6783.42467184305	12019.1871858828	25495.331575076	49870.6911768356	11645.295401635	0	0	0	0
Cre-1.g2716987.t1.p1	39.041000	80460.5467217878	38672.390926528	101677.556969138	179025.177787906	120099.605473193	19513.6308202533	13498.7141666022	17848.5774302659	65347.3127548687	275933.272361172	106039.627785363	19503.6944402619	24626.6080672564	209274.357447439	1155998.44819945	72674.6832570981	451239.405066583	21113.3879988686	0	1628.9985254472	2350.23776453723	0	1906.79132034962	0	14732.8125615341	9109.81512440092	12281.081772799	13419.5070232422	0	0	0	0	0	0	0	0
Cre-1.g2716989.t1.p1	34.291000	8300.28405167302	0	0	0	0	0	0	2006.58096512039	0	19016.8118206833	145142.122017233	83122.077076627	37864.7051815128	167754.483911947	9067940.38015145	626162.277400897	2005.30343055007	14250.1883905232	18016.0764072637	39812.2356598271	610476.991843044	265670.411312912	7007.56101479191	21160.2309331138	7557.89451802987	2332.77812540949	0	0	0	0	0	0	0	0	0	0
Cre-1.g2716990.t1.p1	9.303500	15876.915743401	21336.2468072472	78315.7081265013	116830.536456023	109510.263368073	24454.8506416908	16947.2058167603	16731.4444226613	39075.5240576076	201211.694825846	83949.635581625	21543.4913042107	18238.9352156423	152793.134610611	1562282.83121923	54608.9249498773	311817.798958685	17621.4601733196	4624.81709285424	0	0	0	1500.67727527255	13211.6947331363	39082.6214718872	212965.012872816	249616.060212522	110096.509787566	75287.9511948362	52305.1042747285	26503.1644027751	91883.1252633298	54485.4299414128	9088.6648298478	0	0
Cre-1.g2716994.t1.p1	4.981000	0	0	6189.51304492852	9523.73632518552	9595.70410598037	0	0	0	0	19540.6009945157	0	0	0	4061.85019219864	114565.041817984	6183.69316521927	26257.5938687019	0	0	0	0	0	0	7886.93064403079	11320.2338276306	56185.9704027981	48913.9597319494	18829.4400837026	6432.95435471782	4523.89186179873	5154.56809468144	5455.78235670644	1631.26969801666	0	0	0
Cre-1.g2716995.t1.p1	4.428200	28136.9891699324	0	18732.9152495004	37340.9160076804	20847.9447048127	0	11448.2711812341	5491.2694281043	18494.4421297068	62866.0567227306	27660.0429303452	8602.91779655394	11224.8445797132	65842.7122715828	679350.300012004	24408.0077074456	111335.718320779	4864.85164378934	0	0	0	0	0	0	0	13988.5777001782	29102.2375119541	139207.264196655	390400.369862098	62423.1780716853	390130.668119474	45934.4652173853	43115.3722655396	9178.66004291276	16339.667154429	2323.26759027486
Cre-1.g2716997.t1.p1	81.854000	3913.6561820412	7656.40662823032	0	0	0	0	0	0	0	0	0	0	0	0	0	0	0	0	0	0	0	0	0	0	0	0	0	0	0	0	0	0	0	0	0	0
Cre-1.g2717000.t1.p1	83.162000	133718.123992835	176299.770704551	211119.685160127	1607848.23089408	1533467.32924417	4129701.47271135	5824564.00267297	508359.395188573	190508.794092252	437498.811021333	1549081.64065923	612407.488527087	833633.891621324	1685919.78796936	931223.33796543	75791.8676086858	17957.8776101713	15050.7767212589	0	0	0	0	0	0	0	0	0	0	0	0	0	0	0	0	0	0
Cre-1.g2717002.t1.p1	56.105000	0	63202.4741595823	102522.149268407	436647.121307784	359413.05911749	50536.4286362593	24754.3615242887	30558.6269221221	191261.120005887	658966.526201075	305714.022678253	51522.9692211198	47549.8367074158	316573.066525997	5253222.15316748	230481.431314798	858432.257114146	68690.1948805468	15428.3591609321	9740.20746071244	15185.6275925707	46939.4590793726	55547.2031176367	32288.9765234816	0	0	0	0	0	0	0	0	0	0	0	0
Cre-1.g2717005.t1.p1	24.366000	12685.0665935922	0	1719.27763508335	0	0	0	0	0	0	0	0	0	0	0	0	0	0	0	0	0	0	0	0	0	0	0	0	0	0	0	0	0	0	0	0	0
Cre-1.g2717006.t1.p1	63.159000	21004.0878189632	0	0	0	0	0	0	0	0	0	0	0	0	0	0	22329.8848063872	0	0	0	0	0	0	0	0	0	0	0	0	0	0	0	0	0	0	0	0
Cre-1.g2717007.t1.p1	16.274000	3223.36166921009	0	0	0	0	0	0	0	0	0	0	0	0	0	0	0	0	0	0	0	0	0	0	0	0	0	0	0	0	0	0	0	0	0	0	0
Cre-1.g2717008.t1.p1	19.810000	0	0	0	0	0	0	0	0	0	0	0	0	0	0	0	0	0	0	0	0	0	3230.60103177526	2196.22387467054	0	6630.97221311786	8856.72133119141	0	0	0	2245.90577462754	22474.6720576904	46367.4074884392	25448.4886408308	0	0	0
Cre-1.g2717009.t1.p1	22.423000	18688.9112809671	5471.96446126387	0	2096.29228161417	0	0	4153.54878469071	0	0	0	2661.81425141041	2858.9804200969	0	0	0	0	0	0	0	0	0	15761.9376320719	0	2261.94593089937	0	5230.22653090167	0	4431.7674244499	21110.5490331568	15848.5260862827	0	0	0	0	0	0
Cre-1.g2717017.t1.p1	24.164000	0	0	0	0	0	0	0	0	0	0	20769.8731477374	4141.48318041543	0	9678.45995648017	868737.702648084	137732.42150936	0	0	0	2027.16346653115	94307.6019812313	27232.778590715	0	0	2418.37294162112	2637.2571980031	3594.1305911749	1851.57343725456	0	0	0	0	0	0	0	0
Cre-1.g2717021.t1.p1	17.442000	0	0	0	0	0	0	0	0	0	0	0	4548.73281177723	0	4856.05085008267	996860.225222905	123811.553141409	0	0	0	0	16006.0886832892	10678.059783615	0	0	0	0	0	0	0	0	0	0	0	0	0	0
Cre-1.g2717030.t1.p1	9.439000	0	0	41639.1100953888	60245.6913707129	62945.5477626618	0	11603.2787090999	9871.50962488451	36709.2461367986	102952.252573749	48323.454863889	12644.6113321986	0	63577.2176335436	186491.657610015	17336.1441192808	80227.7515334178	0	0	0	0	0	0	0	0	0	0	53212.1538196577	84727.512186666	99096.937137086	13445.7674560766	0	0	0	0	0
Cre-1.g2717031.t1.p1	5.209900	0	0	0	0	0	0	0	0	0	0	0	0	0	0	0	0	0	0	0	0	0	0	0	0	0	0	0	0	0	16680.3430398484	23543.5426481939	41507.0981897888	20745.7419391869	0	0	0
Cre-1.g2717034.t1.p1	53.162000	385347.010895043	934786.239933774	275479.03784728	310724.797159631	258161.347005126	448471.41349755	668945.490678152	2808304.88214076	49088556.1232268	4476339.18612561	3717483.65135385	1811544.02071777	1253374.97211517	183936.588469369	10849.3913643238	11383.68471129	14837.8542928717	17940.8438159003	24569.8287530199	16488.7128543	0	0	10685.5830427513	15910.9833319429	29272.5754546638	82281.7432259258	14463.1108189104	0	0	0	0	0	0	0	0	0
Cre-1.g2717038.t1.p1	82.108000	23401.5943626024	42600.0999888427	80433.5765475254	562129.405770605	612336.514384292	1136239.24684513	1843624.33326144	178159.293245798	130745.72689255	164858.738885882	542696.685473138	183468.159126918	278048.301816484	597219.021968805	371833.534106739	24065.9123391703	2990.28258426897	2632.43095629299	0	0	0	0	0	0	0	0	0	0	0	0	0	0	0	0	0	0
Cre-1.g2717041.t1.p1	54.751000	359498.228088845	1077359.0979818	244264.609845725	388867.32837771	240432.006134757	541844.99575959	719805.56140556	2979352.56627843	37589325.5074654	4364058.09222279	3321305.98626818	1725949.20450614	1189526.63325615	169784.344395904	20007.6108541114	18199.1896956767	9333.6675707786	22727.3400060432	17946.5217473239	8627.47484996126	1928.6513563307	12285.9080145091	0	14931.5401613621	0	0	0	0	0	0	0	0	0	0	0	0
Cre-1.g2717046.t1.p1	8.860300	24365.4232217682	35969.6955688673	54278.1854444493	129533.4885336	296757.085857434	948498.444321906	1092178.49899755	70055.7373879363	16552.5895828161	99579.5613080969	378093.453501321	156199.893464805	211942.985216558	280858.877871195	128414.936043139	12661.2192816128	0	0	0	0	0	0	0	0	0	0	0	0	0	0	0	0	2085.22031533804	0	0	0
Cre-1.g2717059.t1.p1	20.237000	0	0	0	0	0	0	0	0	0	0	0	0	0	0	0	0	0	0	0	0	0	0	0	0	0	0	0	0	0	0	0	0	0	0	0	0
Cre10.g417700.t1.2	43.508000	25853.0412547663	5170.89214752445	0	0	2315.03458971056	0	0	0	0	0	0	0	0	0	0	0	0	0	0	0	0	0	0	0	0	0	0	0	0	0	0	0	0	0	0	0
Cre10.g418450.t1.2	8.890200	8869.49667689464	0	0	0	0	0	0	0	0	0	0	0	0	0	0	0	0	0	0	0	0	0	0	0	2307.65327885981	0	0	0	4472.50658241464	36700.7292396631	116126.472959489	164759.375085968	41742.7323438705	3391.00259449357	2641.08980171406	0
Cre10.g420350.t1.2	10.770000	7125.52004011838	8861.97341775829	30920.5950503802	177832.812188938	193830.383975092	551781.37575099	211573.91967402	84054.6773129627	0	71554.7112837817	240133.914735015	91264.2307381512	149017.310213879	335423.798852539	156015.360693536	0	2935.91639088746	0	3684.40970081104	4681.45445880522	0	7105.64728013558	0	0	0	0	8566.72098372813	20813.8771162707	34574.3439215035	52465.5058374468	53449.2074565954	21475.3561271268	0	0	0	0
Cre10.g420700.t1.2	8.268500	6397.60923160555	204959.129565459	2116.73283473934	0	0	0	0	0	0	0	2589.70452232997	0	0	0	0	0	0	0	0	0	0	0	0	0	0	0	0	0	0	4395.57061162409	19053.7183749371	10381.9556598713	0	0	0	0
Cre10.g422201.t1.1	102.090000	0	0	0	0	0	0	0	0	0	0	0	0	0	0	0	0	0	1205.82229644204	1609.83550689236	0	0	0	0	0	0	0	0	0	0	0	0	0	0	0	0	0
Cre10.g422450.t1.2	58.806000	0	0	0	0	0	0	0	0	0	0	0	0	0	0	0	0	0	0	0	0	0	0	0	0	0	0	0	0	0	0	0	0	0	0	0	0
Cre10.g422600.t1.1	52.233000	179010.982959347	311548.097216061	12825.5953963277	162161.721459645	0	0	0	0	0	0	0	0	0	0	0	0	0	0	0	0	0	0	0	0	0	0	0	0	0	0	0	0	0	0	0	0
Cre10.g423250.t1.2	36.370000	0	0	0	0	0	0	0	0	0	0	0	0	0	0	0	0	0	0	0	0	7822.77001894347	13239.6585453979	0	0	0	0	0	2447.75623673854	0	0	0	0	0	0	0	0
Cre10.g423300.t1.1	83.982000	0	0	0	0	0	0	0	0	0	0	0	0	0	0	0	0	0	0	1777.61838046142	100970.654506893	235293.478196347	0	0	0	0	0	0	0	0	0	0	0	0	0	0	0
Cre10.g423500.t1.2	28.831000	0	0	0	0	0	0	0	0	0	0	0	0	0	0	0	0	0	0	0	0	0	0	0	0	0	0	0	0	0	2131.92130129762	3300.01374342946	0	0	0	0	0
Cre10.g424100.t1.2	31.133000	0	0	0	0	0	0	0	0	0	0	0	0	0	0	0	0	0	0	0	0	0	0	0	0	0	0	2305.24015800475	5270.96568886641	10079.3219149904	60113.6794651128	21297.9207701375	0	0	0	0	0
Cre10.g424450.t1.2	37.155000	48075.045364104	4409.19764704086	2170.67318326408	0	3965.32535799647	0	0	0	0	0	13449.7420080732	5775.73379242952	0	6331.46133051995	65800.1277859054	31579.2350955245	28984.4204349132	20179.3682796771	0	0	0	0	0	0	0	0	0	0	0	0	0	0	0	0	0	0
Cre10.g425850.t1.2	15.968000	16339.667154429	0	0	0	0	0	0	0	0	0	0	0	0	0	0	0	0	0	0	0	0	10165.2006277732	0	0	0	0	0	0	0	0	0	0	0	0	0	0
Cre10.g425900.t1.2	28.228000	557331.553717614	111436.501603549	77148.8932189398	759011.677885912	764363.128252709	1807143.62386444	3116616.55844534	65426.8037947999	63345.8419280296	76481.7362766601	98040.8418922858	87840.438089686	747854.542638426	299879.948140446	167016.352826871	57733.2067157446	54924.0501438903	574620.85490265	167271.859740936	793845.787170048	119580.074747929	142288.961476845	91379.2088494802	0	0	0	0	0	0	27828.961390199	125487.962394244	25498.1705407878	0	0	0	0
Cre10.g427250.t1.2	13.904000	0	0	0	0	0	0	0	0	0	0	0	0	0	0	0	0	0	0	0	0	0	0	0	0	0	0	0	0	0	0	0	0	0	0	0	0
Cre10.g430000.t1.1	25.321000	0	0	0	0	0	0	0	0	0	0	0	0	0	0	8991.43025421767	60123.6158451042	444965.290843442	9887.54978115634	0	0	0	0	0	0	0	0	0	0	0	0	0	0	0	0	0	0
Cre10.g430150.t1.2	49.555000	16444.7088857667	0	0	0	0	0	0	0	0	0	0	0	0	0	0	0	0	0	0	0	0	0	0	0	13371.3865544267	36912.2321851943	9721.0444421576	0	0	0	0	0	0	0	0	0
Cre10.g432250.t1.1	160.550000	159947.328204418	0	0	0	0	0	0	0	29626.0266857864	0	0	0	0	0	0	0	0	0	0	0	0	0	0	0	0	0	0	0	0	0	0	0	0	0	0	0
Cre10.g432750.t1.1	47.740000	2055.97896850621	1884.07959465499	0	0	0	0	0	0	0	0	0	0	0	0	0	0	0	0	0	0	0	0	0	0	0	0	0	0	0	0	0	0	0	0	0	0
Cre10.g432800.t1.2	30.706000	0	0	0	0	0	0	0	0	0	0	0	0	0	0	0	0	0	0	0	0	0	0	0	0	1851.43148896896	0	2159.60121698795	5316.53108854126	0	0	0	0	0	0	0	0
Cre10.g433600.t1.2	65.896000	0	0	0	0	0	0	0	0	0	0	0	0	0	0	0	0	0	0	0	0	0	0	0	0	0	4064.97305448166	0	0	0	0	0	0	0	0	0	0
Cre10.g433950.t1.1	16.085000	0	0	0	0	0	0	0	0	0	0	0	0	0	0	0	0	0	0	0	0	0	0	0	0	0	73783.2993675671	276983.689674549	389903.550862528	287828.538693734	97318.3251186255	2375.78845594369	2872.60745551368	0	0	0	0
Cre10.g434200.t1.1	18.840000	82638.0334227603	3552.39779521102	0	3380.4984213598	2274.43738003141	0	0	0	0	0	0	0	0	0	0	0	0	1663.63390713151	0	0	0	13682.9630412999	17465.317059169	0	0	0	0	0	0	0	0	0	0	0	0	0
Cre10.g434450.t1.2	43.654000	291930.844147326	509296.253873476	25594.69537499	288126.630093476	2020.20800053717	0	0	0	0	0	0	0	0	0	0	0	0	0	0	0	0	0	0	0	0	0	0	0	0	1243.39600763809	0	0	0	0	0	0
Cre10.g434750.t1.2	60.212000	0	0	0	0	0	0	0	0	0	0	0	0	0	0	0	0	0	0	0	4031.47325908208	6838.35865836693	75676.8894973567	0	0	3980.93966941153	30070.3248196876	20962.9228161417	0	0	0	0	0	0	0	0	0
Cre10.g435500.t1.1	40.632000	0	0	0	0	0	0	0	0	0	0	0	0	0	0	0	0	0	0	0	0	0	0	0	0	0	0	0	2736.4790496315	5352.58595308148	0	0	0	0	0	0	0
Cre10.g436050.t1.2	25.915000	0	0	0	0	0	0	3013.27820653478	11954.1748710819	14700.164455848	75965.0445171073	39924.3748054444	2404.17811306198	0	0	0	0	0	0	0	0	0	0	0	0	0	0	0	0	0	0	0	0	0	0	0	0
Cre10.g436350.t1.1	36.555000	0	0	0	0	0	0	0	0	0	0	0	0	0	0	0	0	0	0	0	0	0	0	0	0	0	0	0	0	0	0	2320.71252113422	0	0	0	0	0
Cre10.g436550.t1.2	32.314000	0	0	0	0	0	0	0	0	0	0	0	0	0	0	0	0	0	0	0	0	0	0	0	0	0	0	21534.9744070752	51087.1879843541	12511.6057885994	0	0	0	0	0	0	0
Cre10.g437500.t1.2	6.554700	0	0	0	0	0	0	0	0	0	0	0	0	0	0	0	0	0	0	0	0	0	0	0	0	0	0	0	0	0	3180.63523524707	0	0	0	0	0	0
Cre10.g437950.t1.2	145.690000	0	0	0	0	0	0	0	0	0	0	5057.33351905131	0	0	0	0	0	0	0	0	0	0	0	0	0	0	0	0	0	0	0	0	0	0	0	0	0
Cre10.g438550.t1.2	11.867000	0	0	0	0	0	0	0	0	0	0	0	0	0	0	0	0	0	0	0	0	0	0	0	0	0	18050.1439958057	59107.2661202696	14037.975703564	2065.48950364083	0	0	0	0	0	0	0
Cre10.g439000.t1.1	83.066000	0	0	0	0	0	0	0	0	0	0	1953.20840973802	1726.6589459341	0	0	0	0	0	0	0	0	0	0	0	0	0	0	0	0	0	0	0	0	0	0	0	0
Cre10.g439350.t1.2	25.819000	0	0	0	0	0	0	0	0	0	0	0	0	0	0	0	0	0	0	0	0	0	0	0	0	0	0	0	0	0	0	0	0	0	0	0	0
Cre10.g439850.t1.2	73.119000	28974.4840549218	0	2523.41467295877	2417.0954070508	10640.3015396477	0	0	2750.67387819065	0	2537.32560494673	7342.84286535886	1657.1042859943	0	1630.55995658871	2195.93997809935	4079.87762446875	8943.59368197336	16243.1423202268	9221.67037344696	28883.6371521433	7087.33595129429	171473.528994442	190352.650978102	2013.67837939996	0	0	0	0	0	0	0	0	0	0	0	0
Cre10.g439900.t1.2	120.890000	0	0	0	0	0	0	0	0	0	0	0	0	0	16741.3808026527	99430.5156082259	0	0	0	0	0	0	0	0	0	0	0	0	0	0	0	0	0	0	0	0	0
Cre10.g440400.t1.2	9.581800	0	0	0	0	0	0	0	0	0	0	0	0	0	0	0	0	0	0	0	0	0	0	0	0	0	0	0	0	0	0	13655.9928670375	7152.91605923753	0	0	0	0
Cre10.g440450.t1.2	15.879000	0	0	0	0	0	0	0	0	0	0	0	0	0	0	0	0	2044.4811573733	0	0	0	0	0	0	0	0	0	0	0	0	0	3859.71583351645	9212.58568316911	1380.80194809059	0	0	0
Cre10.g441650.t1.1	857.960000	0	145582.161702566	0	2102.96385103697	0	0	0	0	0	2246.89941262668	0	0	0	0	0	0	0	0	0	0	0	0	0	0	0	0	0	0	0	0	0	0	0	0	0	0
Cre10.g443850.t1.1	64.113000	0	0	0	0	0	0	0	0	0	0	0	0	0	0	0	2044.33920908771	0	0	0	0	0	0	0	0	0	0	0	0	0	0	0	0	0	0	0	0
Cre10.g444550.t1.2	80.782000	0	0	0	0	0	0	0	0	0	1655.40090656721	16981.2734053022	9654.47069621522	0	0	0	0	0	0	0	0	0	0	0	0	0	0	0	0	0	0	0	0	0	0	0	0
Cre10.g444800.t1.2	27.891000	88405.3922663399	7524.82056748706	1519.84029382739	0	2390.12523278842	0	0	0	0	0	3354.94772995334	0	0	0	0	0	0	0	0	0	0	0	0	0	0	0	6848.01114178715	2588.42698775965	0	0	0	0	0	0	0	0
Cre10.g445750.t1.2	10.518000	13390.6915212671	0	0	0	0	0	0	0	0	0	0	0	0	0	0	0	0	0	0	0	0	0	0	0	0	0	0	0	0	0	0	1939.43942603565	0	0	0	0
Cre10.g446350.t1.1	28.335000	0	0	0	0	0	0	0	0	0	0	0	0	0	0	0	0	0	0	0	0	0	0	0	0	0	0	0	0	0	0	0	0	9320.18248364741	0	0	0
Cre10.g447100.t1.2	27.323000	0	0	0	0	0	0	0	0	0	0	0	0	0	0	0	0	0	0	0	0	0	0	0	0	0	0	0	0	9179.7956291975	0	0	0	5344.21100423158	13957.6329739193	177151.460418099	0
Cre10.g450400.t1.2	30.611000	106363.269876511	365261.328483856	14891.7946413965	179976.231301369	0	0	0	0	0	0	0	0	0	0	0	0	0	0	0	0	0	0	0	0	0	0	0	0	0	0	0	0	0	0	0	0
Cre10.g450500.t1.1	72.819000	0	0	0	0	0	0	0	0	0	0	0	0	0	0	22456.2187805635	2597.36972975191	3140.4638704247	0	0	0	0	0	0	0	0	0	0	0	0	0	0	0	0	0	0	0
Cre10.g451900.t1.1	54.413000	0	0	0	0	0	0	0	0	0	0	0	0	0	0	0	0	0	0	0	0	0	3612.72581658737	2118.43621416644	0	0	0	0	0	0	0	0	0	0	0	0	0
Cre10.g451950.t1.2	57.821000	0	0	0	0	0	0	0	0	0	0	0	0	0	0	0	4335.38453853332	49572.5997770936	166363.390713151	41555.3606068899	4975.99715140743	20899.0460876256	26222.1067973041	0	0	0	0	0	0	0	0	0	0	0	0	0	0
Cre10.g452050.t1.2	28.702000	74600.9214925737	37017.273916532	50784.8381360443	386951.026522226	427505.651715697	642457.940586792	1219946.15085839	41101.1260929973	55312.9884464108	83423.0074420808	65993.1774543097	41600.7840582791	476236.498159233	137364.775449678	49706.0311655495	20730.1276277718	15096.2001726481	321115.411664923	72507.1842801002	415993.645754232	62333.7506517627	6901.09980059834	29969.5415369177	14012.9928052999	63997.3845588942	26352.6992200482	0	0	0	3437.13578731078	8298.86456881711	0	0	0	0	0
Cre10.g452350.t1.1	16.343000	0	0	0	0	2249.17058519614	0	4986.92716939796	51825.3190694295	86369.8538509588	0	0	0	0	0	0	0	0	0	2897.73230206336	0	0	3887.25380092119	0	4836.46198667105	0	11332.7252767626	3806.91107127644	24294.4490789725	63367.1341708683	123608.567093013	119484.969396583	62768.1124056725	2279.5475183127	0	0	0
Cre10.g452450.t1.2	115.130000	8894.62152344432	3410.307561334	0	0	0	0	0	0	0	0	0	0	0	1803.87881329584	28334.2972869045	237706.599051401	491992.757859881	248310.135985081	0	0	0	0	0	0	0	0	0	0	0	0	0	0	0	0	0	0
Cre10.g454734.t1.1;Cre10.g454734.t2.1	89.354000	11047.9770158662	0	0	0	0	0	0	0	0	0	0	0	0	0	0	0	0	0	0	0	0	0	0	0	0	0	0	0	0	0	0	0	0	0	0	0
Cre10.g456050.t2.1;Cre10.g456050.t1.2;Cre10.g456100.t1.2	21.414000	0	2761.03610303882	0	0	7075.27034701902	0	0	0	2351.23140253637	7692.60344105613	5797.73577669619	5314.68576082857	0	3326.84196940624	28396.7545325647	35748.2562433446	30587.0165792404	54750.8732354688	62941.289314094	43964.2230133763	131884.152142994	18268.7443556165	0	0	0	0	0	0	0	0	0	0	0	0	0	0
Cre10.g456200.t1.2	15.122000	0	2465.35782415188	0	0	0	0	0	0	0	0	0	0	0	0	0	0	0	0	0	0	0	0	0	0	0	0	0	0	0	1817.6477969982	0	0	0	0	0	0
Cre10.g458450.t1.1	18.015000	0	0	0	0	0	0	0	0	0	0	0	0	0	0	0	0	0	0	0	0	0	0	0	0	0	0	0	0	0	0	2457.12482358758	4739.51130761211	0	0	0	0
Cre10.g458550.t1.2	16.946000	0	0	0	0	0	0	0	0	0	0	0	0	0	0	0	0	0	0	0	0	0	0	0	0	0	0	0	0	0	0	0	2287.9224671626	9885.27860858688	15209.7588011213	0	0
Cre10.g459200.t1.2	117.280000	36389.8624942179	0	0	0	0	0	0	0	0	0	0	0	0	0	0	0	0	3376.09802450647	30401.0643251156	0	0	0	0	0	0	0	0	0	0	0	0	0	0	0	0	0
Cre10.g459400.t1.2	10.160000	22500.2227490969	4674.35704452565	2076.56146991697	1685.91978796936	1520.97588011213	5147.61262868746	0	0	0	0	0	0	0	0	0	0	0	0	0	0	0	0	0	0	0	0	0	0	0	0	0	0	0	0	0	0
Cre10.g459750.t1.2	7.642800	6169.92418151691	30158.3327567543	4664.42066453425	21549.1692356343	0	0	0	0	0	0	0	0	0	0	0	0	0	0	0	0	0	0	0	0	0	0	0	0	0	0	0	0	0	0	0	0
Cre10.g460050.t2.1;Cre10.g460050.t1.1	40.210000	15463.8462323299	6459.7825806946	3674.89916567642	0	3060.12114077995	0	0	0	0	0	0	0	0	0	0	0	0	6960.00833911878	20027.4836140942	34484.9165015809	41754.0882067178	11713.0047338621	0	0	0	0	0	0	0	0	0	0	0	0	0	0
Cre10.g461050.t1.2	68.394000	0	0	34882.3717012369	53447.7879737395	23455.5347111272	40621.3408876983	0	9612.73790025134	0	0	0	0	0	0	0	0	0	0	0	0	0	0	0	2909.37206148186	3311.36960627678	0	0	0	0	0	0	0	0	0	0	0
Cre10.g463200.t1.2	63.776000	0	0	0	0	0	0	0	0	0	0	0	0	0	0	0	0	0	0	0	0	1789.11619159433	0	0	0	0	0	0	0	0	0	0	0	0	0	0	0
Cre10.g464050.t1.1	39.706000	0	0	0	0	0	0	0	0	0	0	0	0	0	0	0	0	0	0	0	0	0	0	0	0	0	0	0	7860.95410776756	3056.85633021135	0	0	0	0	0	0	0
Cre10.g464600.t1.1	21.160000	0	0	0	0	0	0	0	0	0	0	0	0	0	0	0	0	0	0	0	0	0	0	0	0	0	0	0	0	0	0	4557.81750205509	11224.2767865708	11168.7750069046	1346.77694403433	0	0
Cre10.g465550.t1.1	110.500000	7155.47112837817	4845.40472866331	0	0	0	0	0	1810.55038271863	0	2455.84728901725	3338.90757368151	0	0	3591.00772889189	0	0	1960.58972058877	0	1661.64663113323	0	0	0	0	0	0	0	0	0	0	0	0	0	0	0	0	0
Cre10.g465650.t1.2	226.740000	0	0	0	0	0	0	0	0	12331.7573107551	0	0	0	0	0	0	0	0	0	0	0	0	0	0	0	0	0	0	0	0	0	0	0	0	0	0	0
Cre10.g466850.t1.1	18.310000	0	0	0	0	0	0	0	0	0	0	0	0	0	0	0	0	0	0	0	0	0	0	0	0	0	0	0	0	4681.59640709081	9283.84372253601	0	1122.01602862886	0	0	0	0
Cre11.g467350.t1.2	73.218000	0	0	0	0	0	0	0	0	0	0	0	0	0	0	0	0	0	0	28223.5776241432	79560.5945911381	0	0	0	0	0	0	0	0	0	0	0	0	0	0	0	0
Cre11.g467400.t1.2	57.000000	80006.3122078952	15093.3612069363	0	2952.80823687284	1217.41947137486	0	0	0	0	0	0	0	0	0	1654.69116513925	1416.60130571675	3742.89239447471	24312.9023560994	165965.935513495	318688.09598131	75163.0367035158	86402.5019566449	2728.95579049516	0	0	0	0	0	0	0	0	0	0	0	0	0
Cre11.g467535.t1.1;Cre16.g658850.t1.1	43.976000	418122.870038103	147555.242872287	41913.0702865802	44662.6085784862	62085.3411519777	14832.1763614481	25093.6179268522	7550.22931060793	17919.5515730616	14341.0352933017	29150.4999290552	7028.00156791707	2286.36103602109	5013.61344708915	5102.33112558379	3536.49958722478	9133.94633295146	17668.3031075647	18512.8954068337	13312.1941193351	13281.9591345041	37905.8701843343	22152.4494493979	93690.1269389087	166732.456255689	66606.3940480646	7378.89772989908	0	0	0	0	0	0	0	0	0
Cre11.g467569.t1.1	23.995000	0	0	21620.14337843	12247.8658739706	13096.8585700929	44676.8034070453	70352.4093048224	220672.80478043	4128991.73128339	104955.142883444	58230.0257153146	26168.1664487793	5003.81901538334	18454.6966097412	22224.8430750495	21384.5092243483	26236.3016258632	47332.6558304609	25766.4528005556	18910.3506064897	14311.2261533275	27574.8739589903	12455.2523192196	16048.6731689666	14180.2078857266	9528.56256689563	12470.5827340635	10543.0669640175	10731.2903907118	20082.8434454749	38482.1802238355	128559.723294442	33511.1512624238	0	0	0
Cre11.g467573.t1.1	28.886000	564812.228368283	164177.387115043	36888.1009766438	193007.083918661	289716.4508921	371734.170306825	945489.140667368	73145.9515652616	65739.090023101	90707.7934586328	27158.9654822075	30689.2193448662	312626.904186556	34608.4115100455	24324.2582189467	2735.76930820355	0	4241.98256661416	2883.53747350422	0	5529.87936178517	10377.9811078747	3633.7341628549	0	17577.4562047862	0	3173.25392439632	0	0	38216.7369297795	154865.579580245	45582.4334691186	2633.99238743449	0	0	0
Cre11.g467575.t2.1;Cre11.g467575.t1.1	114.320000	20014.708268391	0	0	0	0	0	0	0	0	0	0	0	0	0	0	0	0	0	0	0	0	0	0	0	0	0	0	0	0	0	0	0	0	0	0	0
Cre11.g467578.t1.1	13.503000	15869.8183291214	0	0	0	0	0	0	0	0	0	0	0	0	0	0	0	0	0	0	0	0	0	0	0	0	0	0	0	2323.26759027486	3646.93535341491	3013.13625824919	0	0	0	0	0
Cre11.g467590.t1.1	21.522000	0	0	0	0	0	0	0	0	0	0	0	0	0	0	0	0	0	0	0	0	0	0	0	0	0	0	0	1512.88482783341	2386.43457736305	0	0	0	0	0	0	0
Cre11.g467597.t1.1	159.880000	0	0	0	0	0	0	0	0	0	0	0	0	0	0	0	2051.1527267961	21205.6543845031	0	0	0	0	0	0	0	0	0	0	0	0	0	0	0	0	0	0	0
Cre11.g467640.t1.1	13.637000	11799.877084644	24230.5723504564	16745.6392512205	63871.0505847179	0	0	0	0	0	0	0	0	0	0	0	0	0	0	0	0	0	0	0	0	0	0	0	0	0	0	0	0	0	0	0	0
Cre11.g467650.t2.1;Cre11.g467650.t1.1	57.540000	0	0	45832.2624517595	0	0	0	0	0	0	0	0	0	0	0	0	36239.397311491	30514.6229535888	0	0	0	0	0	0	0	71093.3793556096	0	0	0	0	0	45606.5646776691	0	0	0	0	0
Cre11.g467668.t1.1	13.926000	28034.7864043066	81420.1171323858	14182.9049031529	68751.2326433511	0	0	0	0	0	0	0	0	0	0	0	0	0	0	0	0	0	0	0	0	0	0	0	0	0	0	0	0	0	0	0	0
Cre11.g467678.t1.1	256.550000	21246.8193873246	0	0	0	0	0	0	0	0	0	0	0	0	0	0	0	0	0	14964.1882670481	0	0	0	0	0	0	0	0	0	0	0	0	0	0	0	0	0
Cre11.g467682.t1.1	37.665000	0	0	0	0	0	0	0	0	0	0	0	0	0	0	0	0	0	0	0	0	0	0	0	0	0	0	0	0	0	0	0	0	0	0	0	0
Cre11.g467689.t1.1	21.525000	0	0	0	0	0	0	0	0	0	0	0	0	2467.34510015016	12667.74890275	1252480.69791594	8879.00721202926	24937.4748127017	24977.2203326673	33945.5130163335	28612.5159266637	33316.6821111635	83249.8305336593	89288.3106027185	141354.941757653	206946.405563739	454135.150092648	324252.468776494	163680.568115473	94226.6914584442	65770.3186459311	5785.10237927855	20926.016261888	6896.27355888823	0	0	0
Cre11.g467700.t1.1	42.770000	0	0	0	0	0	0	0	0	0	0	0	0	0	0	0	0	0	0	0	0	0	0	0	2255.41630976216	0	0	0	0	0	0	0	0	0	0	0	0
Cre11.g467707.t1.1	21.172000	193518.097746791	888851.774716389	59335.8028600718	18091.3089986272	13741.8715798203	3176.23483839374	0	0	0	2944.57523630853	8775.24301526193	0	0	0	0	0	0	0	0	0	0	0	0	0	0	0	0	0	0	0	42448.2153232599	33136.4077884624	0	0	0	0
Cre11.g467723.t2.1;Cre11.g467723.t1.1	48.543000	0	0	0	0	0	0	0	0	0	0	0	0	0	0	0	0	0	0	0	0	0	5462.31197784365	49615.184262771	49298.6395859021	16075.643343229	12647.3083496248	7052.70056960998	1857.5352652494	0	0	0	0	0	0	0	0
Cre11.g467725.t1.1	43.452000	0	0	0	0	0	0	0	0	0	0	0	0	0	0	0	0	0	0	0	0	5425.54737187547	0	0	0	0	0	0	0	0	0	0	0	0	0	0	0
Cre11.g467755.t1.1	31.667000	0	0	0	0	0	0	0	0	0	0	0	0	0	0	0	0	0	0	0	0	0	0	0	0	0	0	0	0	0	2246.61551605549	5985.95920339042	0	0	0	0	0
Cre11.g467759.t1.1	30.244000	0	0	0	0	0	0	0	0	0	0	5741.66620388757	0	0	0	0	0	0	0	0	0	0	0	0	16177.8461088548	0	0	0	0	0	0	0	0	0	0	0	0
Cre11.g467767.t1.1	18.012000	45433.3877692476	172836.23253612	17908.1957102143	75835.8715772191	0	0	0	0	0	0	0	0	0	0	0	0	0	0	0	0	0	0	0	0	0	0	0	0	0	0	0	0	0	0	0	0
Cre11.g467769.t1.1	18.310000	0	0	0	0	0	0	0	0	0	0	0	0	0	0	0	0	0	0	0	0	0	0	0	0	0	0	0	0	0	16050.0926518225	64519.7542498707	6448.1428212761	0	0	0	0
Cre11.g467773.t1.1	20.336000	0	0	0	0	0	0	0	0	0	0	0	0	0	0	0	0	0	0	0	0	0	0	0	0	0	0	0	0	0	0	16850.6809825581	33729.7516222346	14898.892055676	0	0	0
Cre11.g468300.t1.2	21.864000	36947.7192565922	7162.28464608656	0	0	0	0	0	0	0	0	0	0	0	0	0	0	0	0	0	0	0	0	0	0	0	0	0	0	0	9232.17454658073	29847.4660113091	9423.23693898679	0	0	0	0
Cre11.g468359.t1.1	71.562000	0	21818.870978258	0	0	0	0	0	0	0	0	0	0	0	0	0	0	0	0	0	0	0	0	0	0	0	0	0	0	0	0	0	0	0	0	0	0
Cre11.g468400.t1.1	53.290000	0	0	0	0	0	0	0	0	0	0	0	0	0	0	0	0	0	0	0	0	0	0	0	0	0	0	0	0	0	5089.69772816616	0	0	0	0	0	0
Cre11.g468450.t1.2	19.459000	0	0	0	0	0	0	0	0	0	0	0	0	0	0	0	0	0	0	0	0	0	0	0	0	0	0	0	0	0	0	2498.57372298027	13785.0238586401	1271.54435267087	0	0	0
Cre11.g468550.t1.2	11.784000	0	0	10083.8642601293	12471.4344237771	2674.02180397128	16228.9474916677	0	4469.66761670281	0	0	0	0	0	0	0	0	0	0	0	0	0	0	0	0	0	0	0	0	0	2128.08869758665	7993.95965136673	9343.03615762763	1827.15833213283	0	0	0
Cre11.g468750.t1.2	24.806000	0	0	0	0	0	0	0	0	0	0	0	0	0	0	0	0	0	0	0	0	0	0	0	0	2313.18926199787	9906.00305828323	9686.12516390211	13150.7989186176	31062.5433359717	91678.7197320782	78264.6067436884	150621.325841062	26420.8343971321	0	0	0
Cre11.g468800.t1.2	47.702000	46414.2504226844	0	0	5676.79583737229	0	0	0	0	0	0	0	0	0	0	0	0	0	0	3360.90955794818	20443.3920908771	268211.285624999	52668.4918858426	32161.2230664493	33907.1869792238	120163.48220171	45065.7417095658	4742.49222160953	0	0	0	0	0	0	0	0	0
Cre11.g468950.t1.2	7.032100	56167.5171256712	68607.8648749037	2881.12435264917	8815.5563283699	7927.52785370994	2563.72798606674	13468.3372334856	26653.629585502	74657.7008068103	11147.3408157802	0	0	0	0	0	0	0	0	0	0	0	0	0	0	0	0	0	0	0	0	0	5575.87060631679	0	0	0	0
Cre11.g469150.t1.2	29.871000	14606.4785873577	11378.0067798663	4198.12054636641	5059.46274333518	4456.6083744284	0	0	0	0	0	0	0	0	0	0	0	0	0	0	0	0	0	0	0	0	0	0	0	0	0	0	0	0	0	0	0
Cre11.g474800.t1.2	48.286000	0	0	0	0	0	0	0	0	0	0	0	0	0	0	0	0	0	0	0	0	2420.92801076176	20591.0183078922	0	0	0	0	0	0	0	0	0	0	0	0	0	0
Cre11.g474900.t1.2	20.095000	0	0	0	0	0	0	0	0	0	0	0	0	0	0	0	0	0	0	0	0	0	0	0	0	0	0	0	0	0	0	0	0	0	0	0	0
Cre11.g474950.t1.1	52.566000	0	0	0	0	0	0	0	0	0	0	0	0	0	0	0	0	0	0	0	0	0	0	0	0	0	0	0	0	0	0	0	0	0	0	0	0
Cre11.g475850.t1.2	21.108000	0	0	0	0	0	0	0	0	0	0	0	0	0	0	0	0	0	0	0	0	0	0	0	0	0	0	0	0	0	0	4430.48988987958	4114.37105786747	1816.0863658567	0	0	0
Cre11.g476750.t1.2	38.266000	0	0	0	0	0	0	0	0	0	0	0	0	0	0	0	0	0	0	0	0	0	0	0	0	0	2874.45278322637	1736.73727421109	2628.8822491532	193290.980489844	754483.527575545	0	0	0	0	0	0
Cre11.g477300.t1.1	64.729000	0	0	0	0	0	0	0	0	0	0	0	0	0	0	0	0	0	0	0	0	0	7849.74019320584	3676.03475196115	0	0	0	0	0	0	0	0	0	0	0	0	0
Cre11.g477500.t1.2	30.255000	0	0	0	0	0	0	0	0	0	0	0	0	0	0	0	0	0	0	0	0	0	15201.2419039858	0	0	0	0	0	0	0	0	0	0	0	0	0	0
Cre11.g477850.t1.1	111.270000	0	0	0	0	0	0	0	0	0	0	0	0	0	0	0	16454.6452657581	59824.1049625063	8200.92025175902	0	0	0	0	0	0	0	0	0	0	0	0	0	0	0	0	0	0
Cre11.g477950.t1.1	94.345000	0	0	50693.9912332658	351194.253381746	359029.798746393	179209.710559175	114322.310249622	126278.614344988	47863.5424185728	59446.5225228331	78346.9367493314	0	0	0	0	0	0	0	0	0	0	0	0	0	0	0	0	0	0	0	0	0	0	0	0	0
Cre11.g478800.t1.2	74.606000	19441.2371946017	0	0	43238.8672740042	87753.8496354752	0	86842.5416419783	0	0	0	1692.44940910657	7982.17794366264	9627.07467709608	79428.5826855381	73488.046933537	5527.32429264452	0	0	0	0	0	0	0	0	0	0	0	0	0	0	0	0	0	0	0	0
Cre11.g479050.t1.2	15.497000	0	0	0	0	0	0	0	0	0	0	0	0	0	0	0	0	0	0	0	0	0	0	0	0	0	0	0	0	0	6805.00081125294	0	0	0	0	0	0
Cre11.g479500.t1.2	25.623000	0	0	0	0	0	0	0	0	0	0	0	0	0	0	0	0	0	0	0	0	0	0	0	0	0	0	0	0	5185.37087265478	2221.6326177914	0	0	0	0	0	0
Cre11.g479750.t1.2	59.596000	0	0	0	0	0	0	0	0	0	0	0	0	0	0	0	0	1663.35001056033	0	2115.7391967402	2447.47234016736	4180.0931140963	31353.5373214341	1542.55201952202	1807.00167557885	0	0	0	0	0	0	0	0	0	0	0	0
Cre11.g480150.t1.2	16.302000	4078.45814161284	11362.818313308	1681.80328768721	0	0	0	0	0	0	0	0	0	0	0	0	0	0	0	0	0	0	0	0	0	0	0	0	0	0	0	0	0	0	0	0	0
Cre11.g481126.t1.1;Cre11.g481126.t2.1	26.703000	42998.9746713546	22009.0816809505	7212.39239090034	3194.68811552062	5600.00181486733	1669.73768341194	2239.51810177592	3388.44752535292	0	1940.00721917801	3754.10630903643	0	0	0	0	0	2068.04457278148	2464.93197929511	6016.19418822139	5726.19384075811	7883.80778174778	10864.1539860254	9775.6945321103	12889.6140731294	41559.6190554576	91748.2743920179	51449.1561126122	57206.5785762004	70013.1529022589	35146.395512437	0	0	0	0	0	0
Cre11.g481450.t1.2	22.479000	0	0	9603.22736511672	3911.66890604292	4312.95670940988	14637.7072101878	29501.112194466	208479.447048127	4061424.34734187	61513.2895610443	114485.550778053	40558.883642038	13641.230245336	12265.1835648127	71822.9935435495	19892.6327427824	8588.86491628039	2159.45926870236	4961.80232284828	3404.62962991034	4388.89904220129	4771.73356844136	3045.50046736404	4134.52771442145	5801.99422526393	11344.5069844667	4517.36224066153	4267.24936144944	9387.60791930334	59621.1189141106	16931.5915053452	4626.23657571015	0	0	0	0
Cre12.g483700.t2.1;Cre12.g483700.t1.2	44.035000	0	0	0	0	0	0	0	0	0	0	0	0	0	0	0	0	0	0	0	0	0	0	0	0	0	0	0	4767.33317158803	20575.4039964771	0	0	0	0	0	0	0
Cre12.g483950.t1.2	35.138000	92794.4332568268	44266.5728616861	15849.9455691386	3114.20343759029	3656.02004369276	5136.68261069692	6034.2216204915	6358.43150478232	2677.28661453988	2938.61340831369	18190.6727985412	14512.7927188674	6107.75083242786	18703.1061095262	29749.521694251	47776.953964362	61896.5499321411	115829.801042603	146263.513473405	147257.151472545	322123.244492622	1099048.79602017	721281.823575711	250297.411983361	3079.71000419157	0	0	0	0	0	0	0	0	0	0	0
Cre12.g484000.t1.2	49.201000	5808.23994982995	26633.7568255192	6722.81275389551	13455.2779912112	22862.190877355	14921.6037813707	13634.1328310564	1639.50269858097	0	1272.53799067001	4057.02395048854	1737.30506735346	2234.975756637	6497.68277294751	0	0	0	0	0	0	0	0	0	0	0	0	0	0	0	0	0	0	0	0	0	0
Cre12.g484050.t1.2	11.126000	4800.54907041642	0	0	0	0	0	0	0	0	0	0	0	0	0	0	0	0	0	0	0	0	0	0	0	0	0	0	0	5748.76361816715	26714.6673483063	14945.7349899212	6491.01120352471	0	0	0	0
Cre12.g484700.t1.2	13.767000	14752.6853215169	62338.0091003305	6940.84532056394	41508.5176726447	0	0	0	0	0	0	0	0	0	0	0	0	0	0	0	0	0	0	0	0	0	0	0	0	4869.39398892826	20263.117768176	71811.6376807022	55207.9467150732	10721.0701141492	0	0	0
Cre12.g485150.t1.2	39.759000	5462.73782270042	0	1444.32380589276	0	0	0	0	0	0	0	1304.5047445852	0	0	1762.28796561755	11344.7908810379	110163.225481794	168137.744283044	48830.2102434504	7195.07470005818	3423.22485532282	2916.61142404702	0	0	0	0	0	0	0	0	0	0	0	0	0	0	0
Cre12.g485550.t1.2	36.947000	0	0	0	0	0	0	0	0	0	0	0	0	0	0	0	0	0	0	0	0	0	0	0	2395.23537106972	0	1807.42752043562	0	1662.78221741796	0	0	0	0	0	0	0	0
Cre12.g485800.t1.2	77.546000	96690.9136963114	40612.8239905628	44886.8868697206	54804.8135839935	195093.723716855	161366.811060333	281270.52789941	191814.718319693	104959.401332012	115782.958108358	110066.700647591	40135.8777509756	1964.13842772856	27254.0708335537	28210.8022784399	20748.5809048987	23112.0198599959	31847.5173552923	38351.5878010914	129824.482519062	239722.2647068	306423.76410621	40096.13223101	12364.6893130123	41423.3487012898	195377.620288038	74057.2595587586	40441.0665649972	47477.4430817641	21273.789561587	3949.85299486701	3152.52947469997	0	0	0	0
Cre12.g485850.t1.2	19.682000	0	0	0	0	0	0	0	0	0	0	0	0	0	0	0	0	0	0	0	0	0	0	0	0	0	0	0	0	26967.335296659	7517.29730835072	0	0	0	0	0	0
Cre12.g486300.t1.2	20.284000	53159.6329539889	15124.5898297664	0	133718.123992835	285330.248867325	321924.516892794	366098.823368846	43047.2370884557	30017.8039540188	45749.9324461165	259055.621204352	64306.8318214835	126052.916570898	90954.7834755619	22183.678072228	0	0	0	0	0	0	0	3311.65350284796	7777.34656755421	0	32120.0580636278	0	53220.6707167932	80305.8230904931	45565.3996748476	100363.115844562	160699.654118053	74938.7584122813	0	0	0
Cre12.g487850.t1.2;Cre02.g102000.t1.2	20.962000	48371.7172809901	0	0	0	0	0	0	0	0	0	0	0	0	0	0	0	0	0	0	0	0	0	0	0	0	0	0	0	0	0	6614.64816027484	10158.8129549216	0	0	0	0
Cre12.g488173.t1.2	148.680000	282434.50384126	550532.230837785	483390.691753041	589766.736975255	770083.644162043	532646.746853265	662543.622997979	637617.504048125	550674.179123376	0	667284.695736733	582484.789924415	0	0	0	0	670123.661448561	0	0	702175.584335105	387831.105892893	674893.123844433	540794.578446213	673629.784102669	445022.070157678	0	537302.650620664	0	470501.787421339	0	575117.67390222	0	703509.898219664	465448.428454285	0	0
Cre12.g489153.t1.1	18.640000	0	1730.34960135948	0	0	0	0	0	0	0	0	0	0	0	0	0	0	0	0	0	0	0	0	0	0	0	0	0	0	1715.0191865156	5388.35692105052	0	0	0	0	0	0
Cre12.g489750.t1.2	68.474000	0	0	0	0	0	0	0	0	0	0	0	0	0	0	0	0	0	0	0	0	0	0	0	4766.1975853033	0	0	0	0	0	0	0	0	0	0	0	0
Cre12.g490350.t1.1	74.517000	0	0	0	0	0	0	0	0	0	0	0	0	0	0	0	0	0	0	0	0	0	0	7864.21891833616	39815.074625539	0	0	0	0	0	0	0	0	0	0	0	0
Cre12.g490500.t1.2	23.286000	6530.75672349031	0	0	0	0	0	0	0	0	0	0	0	0	0	0	0	6517.12968807353	15211.1782839772	16441.8699200548	14081.9796720974	39698.677031354	31952.5590866299	7560.16569059933	43326.8752110708	6418.04978473072	2285.50934630754	0	6017.47172279171	8322.56993251088	35435.9700150435	85674.3072515609	129099.12677969	29623.1877200746	1548.22995094568	0	0
Cre12.g490650.t1.2	35.725000	0	0	0	0	0	0	0	0	0	0	0	0	0	0	0	0	0	0	0	0	0	0	0	0	0	2799.92993329087	11192.6223188839	11654.5220401984	4301.60084656256	0	0	0	0	0	0	0
Cre12.g492300.t1.2	18.122000	64431.746312804	209998.293703955	12423.5978515328	93017.2920652053	0	0	0	0	0	0	0	0	0	0	0	0	0	0	0	0	0	0	0	0	0	0	0	0	0	0	0	0	0	0	0	0
Cre12.g492350.t1.2	69.951000	0	0	0	0	0	0	0	0	0	0	0	0	0	0	0	0	0	2721.43253135881	5996.88922138096	51578.3290525004	104096.355755616	4643.83816312349	3124.84955900964	0	0	0	0	0	0	0	0	0	0	0	0	0
Cre12.g492750.t1.1	353.370000	0	0	0	0	0	0	0	0	0	0	0	1768.95953504035	0	0	0	0	0	0	0	0	0	0	0	0	0	0	0	5191.33270064962	0	2648.18721599364	0	0	0	0	0	0
Cre12.g493150.t1.2	35.472000	0	0	0	0	0	0	0	0	0	0	0	0	0	0	0	0	0	0	0	0	0	0	0	0	38016.5898470956	39438.9116687217	8867.36745261077	0	0	0	0	0	0	0	0	0
Cre12.g493250.t1.2;Cre09.g388875.t1.1;Cre02.g095101.t1.1	81.026000	11981.1450453443	0	0	0	0	0	0	0	0	0	0	0	0	0	0	0	0	0	0	0	6436.21916528642	34192.5030332626	0	0	0	0	0	0	0	0	0	0	0	0	0	0
Cre12.g494050.t1.2	21.518000	26674.9218283407	6716.56702932949	0	0	0	0	0	0	0	0	0	0	0	0	0	0	0	0	0	0	0	0	0	0	0	0	0	0	3183.4742009589	17248.1361822141	1913.7467863436	0	0	0	0	0
Cre12.g494350.t1.2	76.088000	0	0	0	0	0	0	0	0	0	0	0	0	0	0	0	0	0	0	0	0	0	36096.0295430436	2070.45769363653	0	0	0	0	0	0	0	0	0	0	0	0	0
Cre12.g494450.t1.2	14.448000	0	0	0	0	0	0	0	0	0	0	0	0	0	0	0	0	0	0	0	0	0	0	0	0	0	0	0	0	0	0	0	2247.46720576904	0	0	0	0
Cre12.g494850.t1.2	29.080000	0	0	0	0	0	0	0	0	0	0	0	0	0	0	0	0	0	0	0	0	0	0	0	0	0	0	0	0	0	0	0	4073.48995161714	0	0	0	0
Cre12.g495850.t1.2	27.825000	0	0	0	0	0	0	0	0	0	0	0	0	0	0	0	1708.91541023517	2231.00120464044	2238.52446377678	0	0	0	252270.493153082	434319.169424085	8447.76832040251	0	0	0	0	0	0	0	0	0	0	0	0
Cre12.g495951.t2.1;Cre12.g495951.t1.1	21.169000	0	0	0	0	0	0	0	0	0	0	0	0	0	0	0	0	0	0	0	0	0	0	0	0	76020.404348488	59900.7570367257	10042.1314641654	0	0	0	0	0	0	0	0	0
Cre12.g496750.t1.2	26.497000	71243.8445383365	195320.840973802	13406.021936111	104490.97198956	0	0	0	0	0	0	0	0	0	0	0	0	0	0	0	0	0	0	0	0	0	0	0	0	0	0	0	0	0	0	0	0
Cre12.g497300.t2.1;Cre12.g497300.t1.2	38.936000	27838.8977701904	0	0	0	6356.72812535522	0	0	0	2794.67784672399	1834.2557464124	25878.5919461728	19184.3107976812	5334.98436566814	26192.2976573299	86388.3071280857	149187.648156588	123101.811713452	374814.448104159	459415.626316649	145255.680645706	105456.220331582	212709.505958751	204590.064022922	962480.350452661	500396.096366894	53733.1040277783	3110.93862702168	0	1941.28475374834	0	0	0	0	0	0	0
Cre12.g497850.t1.2	23.404000	0	0	0	0	0	0	0	0	0	0	0	0	0	0	0	0	0	0	0	0	0	0	0	0	0	0	0	0	0	0	0	2451.44689216392	19534.923063092	0	0	0
Cre12.g498250.t1.2	15.900000	0	0	0	0	0	0	0	0	0	0	0	0	0	0	0	0	0	0	0	0	0	0	0	0	0	0	0	0	0	6844.74633121854	0	0	0	0	0	0
Cre12.g498500.t1.2	47.653000	7377.90409189994	0	0	0	0	0	0	0	0	0	0	0	0	0	0	0	0	0	0	0	0	0	0	0	0	0	0	0	0	0	0	0	0	0	0	0
Cre12.g498550.t1.1	34.993000	4627.23021370929	0	0	0	0	0	0	0	0	0	0	0	0	0	0	0	0	0	0	0	0	0	1989.9730157062	0	3061.68257192146	2282.24453573894	8894.19567858755	17911.0346759261	67124.5052904733	189188.675036252	56597.6204310132	0	0	0	0	0
Cre12.g498900.t1.2	22.114000	0	0	0	0	0	0	0	0	0	0	0	0	0	0	0	0	0	0	0	0	0	0	0	0	0	0	0	1859.80643781886	3854.88959180635	12460.5044057865	0	0	0	0	0	0
Cre12.g498950.t1.2	25.903000	9610.1828311107	0	0	0	0	0	0	0	0	0	0	0	0	0	0	0	0	0	0	0	0	0	0	0	0	0	5480.48135839935	8161.31668007902	5589.92348659034	0	0	0	0	0	0	0
Cre12.g499350.t1.2	50.931000	4569.1733649024	0	0	0	0	0	0	0	0	0	0	0	0	0	0	0	0	0	0	0	0	27713.9832788699	0	0	0	0	0	0	0	0	0	0	0	0	0	0
Cre12.g499800.t1.2	10.479000	190381.04063522	434532.091852472	0	0	0	0	0	0	0	0	0	0	0	0	0	0	0	0	0	0	0	0	0	0	0	0	0	0	0	0	0	0	0	0	0	0
Cre12.g500150.t1.1	57.928000	0	0	0	0	0	0	0	0	0	0	2968.56449657348	2751.24167133301	0	1614.80369688806	186889.112809671	133225.563441833	2149.52288871096	0	0	0	0	0	0	0	0	0	0	0	0	0	0	0	0	0	0	0
Cre12.g500500.t2.1;Cre12.g500500.t1.1	42.104000	505733.351905131	116672.973859016	23485.3438511014	26964.4963309472	29137.7245833519	5595.45946972841	17947.9412301799	7549.0937243232	0	6369.78736762963	15360.2239838482	5510.71634323033	0	0	8066.21132873276	7755.06068671636	14681.7111787212	28782.8538693734	18677.5554181198	14904.5699870997	20311.3801852771	162857.268059043	625991.939458187	114109.387821235	12370.9350375783	98147.3031064794	92686.5525597773	22586.8112033076	0	0	0	0	0	0	0	0
Cre12.g501050.t1.2	62.352000	0	0	0	0	0	0	0	0	0	0	0	0	0	0	0	0	0	0	0	0	0	0	0	0	17679.6589704121	18109.7622757541	2081.24576334148	0	0	0	0	0	0	0	0	0
Cre12.g501200.t1.2	17.920000	0	0	0	0	0	0	0	0	0	0	0	0	0	0	0	0	0	0	0	0	0	0	0	0	0	0	0	0	0	0	0	0	0	0	7660.52312851247	0
Cre12.g501550.t1.2	11.827000	0	0	0	0	0	0	0	0	0	0	0	0	0	0	0	0	0	0	0	0	0	0	0	0	12013.3673061735	82041.8506232763	2112.61633445719	4333.96505567741	0	0	0	0	0	0	0	0
Cre12.g502250.t1.2	39.788000	0	0	0	0	0	0	0	0	0	0	0	0	0	0	0	0	0	0	0	0	0	0	0	0	3452.18230558347	3449.05944330046	0	0	0	0	0	0	0	0	0	0
Cre12.g503350.t1.2	25.382000	0	0	0	0	0	0	0	0	0	0	0	0	0	0	0	0	0	0	0	0	0	0	0	0	0	0	0	2244.34434348603	2906.81699234121	0	0	0	0	0	0	0
Cre12.g503600.t1.2	30.409000	0	0	0	0	0	0	0	0	0	0	0	0	0	0	0	0	0	0	0	0	0	0	0	0	0	0	0	0	1309.14645352404	1648.01959571645	0	0	0	0	0	0
Cre12.g503650.t1.2	33.448000	0	0	0	0	0	0	0	0	0	0	0	0	0	0	0	0	0	0	0	0	0	0	0	18592.3864467649	9742.33668499631	0	0	0	0	0	0	0	0	0	0	0
Cre12.g503950.t1.2	31.094000	0	0	0	0	0	0	0	0	0	0	0	0	0	0	0	0	0	0	0	0	0	0	0	0	0	0	3106.53823016835	3036.27382880059	0	1941.14280546275	0	0	0	0	0	0
Cre12.g504150.t2.1;Cre12.g504150.t1.2	29.389000	0	0	0	0	0	0	0	0	0	0	0	0	0	0	0	0	0	0	0	0	0	0	0	0	0	0	0	0	0	0	0	6421.88238844169	0	0	0	0
Cre12.g505150.t1.1	147.500000	70768.3177816052	32462.1534319031	10552.293602581	12606.1433468033	0	9704.86233760018	13849.6103285842	7884.37557489014	8180.05385377708	10859.8955374576	15279.3134610611	11745.2269946913	8460.25976953456	13553.7901014117	27434.3451562548	0	20432.0362280298	4132.68238670877	0	0	0	0	0	0	0	0	0	0	0	0	0	0	0	1560.86334836332	0	0
Cre12.g505850.t1.2	25.750000	0	0	0	0	0	0	0	0	0	0	0	0	0	0	0	0	0	0	0	0	0	0	0	0	0	0	0	3290.64515658043	0	0	0	0	0	0	0	0
Cre12.g505950.t1.2	42.616000	25343.4469094931	6127.62359241066	0	0	0	0	0	0	0	0	0	0	0	0	0	0	0	0	0	0	0	0	0	0	0	0	0	0	0	0	0	0	0	0	0	0
Cre12.g507400.t1.2	76.574000	45409.2565606971	9670.08500763028	0	0	0	0	0	0	0	0	0	0	0	0	0	0	0	0	0	0	0	1741.42156763561	14766.880150076	13417.6616955295	0	0	0	0	0	0	0	0	0	0	0	0
Cre12.g508000.t1.1	42.955000	0	0	0	0	0	0	0	0	0	0	0	0	0	0	2528.52481124006	0	0	2266.20437946711	3455.0212712953	0	0	174312.494706271	199295.392970362	0	0	0	0	0	0	0	0	0	0	0	0	0
Cre12.g508500.t1.2	57.265000	8467.21523552854	0	0	1641.48997457925	0	0	0	0	0	0	0	0	0	0	0	0	0	0	0	0	0	0	0	0	0	0	0	0	0	0	0	0	0	0	0	0
Cre12.g508750.t1.2	26.922000	588205.305833749	75678.3089802126	26155.3911030761	325544.198175376	304180.981193866	855550.706916641	70412.0275847708	63737.6191962619	0	14776.8165300674	312641.099015115	36122.999717306	0	1816.37026242788	0	10604.1047268219	30090.1975796704	135553.515325532	320192.747808579	378732.220786483	892357.897370497	329107.10014372	336743.917908539	157704.545292074	63323.130202335	57189.5447819295	8305.6780865255	15080.5858612331	20099.8772397459	56926.9404535853	163723.15260115	110634.493789957	0	0	0	0
Cre12.g509050.t1.1	23.572000	0	0	0	0	0	0	0	0	0	0	0	0	0	0	0	0	0	0	0	0	0	0	0	0	0	0	39565.2456428981	24730.2303157382	24180.8904504994	28308.746595498	0	0	0	0	0	0
Cre12.g509650.t1.2	62.837000	0	0	0	0	0	0	0	0	0	0	0	0	0	0	0	0	0	133012.641013445	45571.0776062713	62284.0687518057	12739.4327869737	28155.4424470593	7451.14940726511	96520.5757536017	501361.344708915	417895.752781157	16626.4026913237	0	0	0	0	0	0	0	0	0
Cre12.g509750.t1.2	49.589000	1695004.47824721	2544564.9675119	168577.783968377	125320.463417246	226762.386232302	113941.888844237	346935.804814003	425475.791231739	1237760.66070011	175959.094819131	0	0	0	0	0	0	0	0	0	0	0	0	0	0	9350.70136504957	2601.48623003406	0	0	0	0	0	0	0	0	0	0
Cre12.g510050.t1.2	47.178000	26511.6812999106	0	2112.19048960041	0	0	0	0	0	0	0	0	0	0	0	0	2989.57284284101	16233.2059402354	86019.241585548	58166.1489867985	79694.0259795941	111642.326617656	76433.473859559	14873.3413642696	100407.119813095	35443.0674293231	77495.2470357829	77719.5253270174	149372.180927857	42859.8653514751	0	0	0	0	0	0	0
Cre12.g510400.t1.1	24.226000	0	0	0	0	0	0	0	0	0	0	0	0	0	0	0	0	0	0	0	0	0	0	0	0	0	11879.9359177176	11480.7773386345	15181.369144003	15487.9774408804	13154.6315223286	0	0	0	0	0	0
Cre12.g510450.t1.2	6.392400	0	0	0	0	0	0	0	0	0	0	0	0	0	0	0	0	0	0	0	0	0	0	0	0	0	0	0	0	0	0	0	5600.99545286647	0	0	0	0
Cre12.g510650.t1.2	44.444000	0	0	0	0	0	0	0	0	0	0	0	0	0	0	0	0	0	0	0	0	0	0	0	0	0	0	0	0	5793.05148327167	0	0	0	0	0	0	0
Cre12.g510850.t1.2	30.716000	0	6888.04055832393	0	0	0	0	0	0	0	0	0	0	0	0	0	0	0	0	0	0	0	0	0	0	0	2374.36897308778	2057.8242962189	0	0	0	0	0	0	0	0	0
Cre12.g511100.t1.1	47.780000	0	0	0	0	0	0	0	0	0	0	0	0	0	0	0	0	0	0	0	0	0	0	0	0	13818.0978091829	3824.93850354655	0	0	0	0	0	0	0	0	0	0
Cre12.g511900.t1.2	28.401000	0	0	0	0	0	0	0	0	0	0	7063.63058760052	0	0	0	0	0	0	0	0	0	0	0	0	0	0	0	0	0	0	0	0	0	0	0	0	0
Cre12.g512000.t1.1	120.200000	3457.43439215035	3249.62210204451	0	4311.11138169719	8415.54605957326	1798.91062330014	5140.3732661223	3187.02290809869	0	7986.57834051597	14917.3453328029	3269.77875859849	0	2230.57535978366	23904.0912935961	73134.5957024143	262121.704173127	44771.9087583916	0	0	0	0	0	0	0	0	0	0	0	0	0	0	0	0	0	0
Cre12.g512300.t1.2	117.870000	0	0	0	0	0	0	0	0	0	0	0	0	0	0	47514.3496360179	1676.69314940592	8761.19013498838	52684.1061972576	66701.4993994109	530403.963940921	1672860.54569495	6013.78106736634	0	0	0	0	0	0	0	0	0	0	0	0	0	0
Cre12.g512600.t1.2	20.930000	7807.58155238518	5966.51228826439	0	0	0	0	0	0	0	0	0	0	0	0	0	0	0	0	0	0	0	0	0	0	0	0	0	0	0	0	0	0	0	0	0	0
Cre12.g513200.t1.2	51.602000	0	0	0	0	0	0	0	0	0	0	0	0	0	0	0	0	0	0	0	0	0	0	0	4917.79835431494	156611.54349302	36872.4866652287	1889.75752607865	0	0	0	0	0	0	0	0	0
Cre12.g513750.t1.1	11.409000	0	0	0	0	0	0	0	0	0	0	0	0	0	0	0	0	0	0	0	0	0	0	0	0	0	0	0	0	0	0	1550.92696837192	2103.81554075052	0	0	0	0
Cre12.g514050.t1.2	174.980000	0	0	0	0	0	0	0	0	0	0	0	0	0	0	0	16860.6173625495	0	15675.3491778611	41700.1478581931	0	0	0	0	0	0	0	0	0	0	0	0	0	0	0	0	0
Cre12.g514200.t1.2	64.459000	0	0	0	0	0	0	0	0	0	0	0	0	0	0	0	0	0	2645.63214685299	7808.14934552755	7038.07989619406	0	42334.6566947868	20625.0858964341	107530.084784073	153829.357095428	295947.980629563	10503.4633923375	0	0	0	0	0	0	0	0	0
Cre12.g514750.t1.2	51.293000	12043.1764461477	0	0	0	0	0	0	0	0	0	0	0	0	0	0	2189.97815010451	10272.2296351091	8730.52930530063	26388.186291446	32344.3363548622	0	127371.616144042	157321.284920977	66619.1693937679	3280.28293173225	0	0	0	0	0	0	0	0	0	0	0
Cre12.g514850.t1.2	89.353000	0	0	0	0	0	0	0	0	0	0	0	0	0	0	3036.84162194296	2551.80433007706	2599.35700575019	6436.07721700083	8513.34842834575	26098.6117888395	39830.688936954	3708.96675421836	0	0	0	0	0	0	0	0	0	0	0	0	0	0
Cre12.g514900.t1.2	9.044300	0	0	0	0	0	0	0	0	0	0	0	0	0	0	0	0	0	0	0	0	0	0	0	0	0	0	0	0	0	0	1644.61283686226	2189.26840867656	1492.87011956502	1481.23036014653	0	0
Cre12.g516200.t1.2;Cre17.g737250.t1.2	94.208000	4811.05324355019	0	0	0	0	0	0	0	0	0	0	0	0	0	0	0	98.7363884916838	1930.07083918661	26598.2697541213	51894.8737293693	32601.2627517827	103007.61240513	5430.0897170144	0	0	0	0	0	0	0	0	0	0	0	0	0
Cre12.g516450.t1.2	24.292000	79293.7318142263	176242.991390314	17888.3229502315	73879.8242017693	0	0	0	0	0	0	0	0	0	0	0	0	0	0	0	0	0	0	0	0	0	0	0	0	0	0	0	0	0	0	0	0
Cre12.g517100.t1.1	28.489000	0	0	0	0	0	0	0	0	0	0	0	0	0	0	0	0	0	5557.5592774755	2023.89865596255	0	0	0	0	0	0	0	0	0	0	0	0	0	0	0	0	0
Cre12.g517400.t1.2	22.121000	6055.93970818699	0	0	0	0	0	0	0	0	0	0	0	0	0	0	0	0	0	0	0	0	0	0	0	0	1298.47194244757	0	3014.55574110511	0	5416.32073331203	11462.182113222	0	0	0	0	0
Cre12.g519050.t2.1;Cre12.g519050.t1.1	28.519000	85658.6929401458	5529.59546521399	0	0	0	0	0	0	0	0	18223.3209042272	0	0	0	0	0	0	0	0	0	0	0	0	0	0	0	0	0	0	8036.40218875856	0	0	0	0	0	0
Cre12.g519100.t1.2	54.099000	17395.7623992292	22586.8112033076	18447.5991954617	19367.4240860941	13626.0417787777	10064.5592932889	14507.1147874437	0	0	0	2874.59473151196	2777.78600073861	0	2818.52515870335	1253.53111522932	0	0	0	0	0	0	0	0	0	0	0	0	0	0	0	0	0	0	0	0	0
Cre12.g519180.t2.1;Cre12.g519180.t1.1;Cre12.g519180.t3.1;Cre12.g519180.t4.1	108.770000	0	0	0	0	0	0	0	0	0	0	0	0	0	0	0	0	0	0	0	0	0	3432.73539045745	0	4886.9955763416	15497.9138208718	5458.47937413268	0	0	0	0	0	0	0	0	0	0
Cre12.g519300.t1.2	27.450000	0	0	0	0	0	0	0	0	0	0	0	0	0	0	0	0	0	0	18128.215552881	7208.70173547496	16607.9494141968	9467.95064894809	21076.4814446149	127323.353726941	28567.0924752744	5504.18672209312	3501.01251582692	0	0	0	0	0	0	0	0	0
Cre12.g519350.t1.2	31.253000	563719.226569229	170394.722023947	3897.33212919818	0	0	0	0	0	0	0	0	0	0	0	0	0	0	0	0	0	0	0	0	0	0	0	0	3356.65110938044	44047.9725018753	120538.225675671	0	0	0	0	0	0
Cre12.g520350.t1.2	59.250000	0	0	0	0	0	0	0	0	1628.85657716161	10001.960099343	12780.8816863664	0	0	0	0	0	0	0	0	0	0	0	0	0	0	0	0	0	0	0	0	0	0	0	0	0
Cre12.g520500.t1.1	34.575000	0	0	0	0	0	0	0	0	0	0	0	0	0	0	0	0	0	2002.74836140942	31147.7123073265	129344.697313763	54813.330481129	3459.13777157745	11725.9220278509	10078.04438042	0	0	0	0	0	0	0	0	0	0	0	0
Cre12.g522600.t1.2	11.958000	0	0	0	0	0	0	0	0	0	0	0	0	0	0	0	0	0	1705.65059966657	0	0	0	0	3699.88206394051	7363.99315991198	6235.64623774574	20866.3979819396	27860.1900130291	57821.2146528113	524513.110088877	349945.108468542	0	19458.2709888726	13515.464064302	3853.75400552161	0	0
Cre12.g523300.t1.2;Cre12.g523340.t1.1;Cre12.g523340.t2.1	66.206000	51974.3647693005	14171.8329368767	1772.08239732336	3155.79428526857	3063.24400306297	0	0	0	0	0	9094.62665784264	4922.19875116827	0	0	0	0	0	0	0	0	0	0	0	0	0	0	0	0	0	0	0	0	0	0	0	0
Cre12.g523850.t1.2	55.054000	856799.851829845	1333547.36381721	131651.356954624	93437.4589905559	131100.597606529	94263.598012698	233008.110798325	348341.092841358	834954.010677325	84826.87598658	0	0	0	0	0	0	0	0	1561.99893464805	0	0	0	0	2587.85919461728	28506.0547124701	75530.6827631976	12494.4300460429	3566.87652034134	0	0	0	0	0	0	0	0
Cre12.g524300.t1.2	28.368000	0	0	0	0	0	0	0	0	0	0	0	0	0	0	0	0	0	0	0	0	0	0	0	0	0	0	0	0	0	13977.6476821877	37989.6196728332	14580.9278959512	0	0	0	0
Cre12.g524600.t1.2	50.041000	0	0	0	0	0	0	0	0	0	0	0	0	0	0	0	0	0	0	0	0	6331.88717537672	0	0	0	0	0	0	0	0	0	0	0	0	0	0	0
Cre12.g524850.t3.1;Cre12.g524850.t4.1;Cre12.g524850.t2.1;Cre12.g524850.t1.1	156.420000	0	0	0	0	0	1571.36752149708	0	0	0	0	0	0	0	0	0	0	0	0	0	0	0	0	0	0	0	0	0	0	0	0	0	0	0	0	0	0
Cre12.g525150.t1.2	69.263000	0	0	0	0	0	0	0	0	0	0	0	4339.64298710106	1142.27204898276	0	0	0	0	0	0	0	0	0	0	0	0	0	0	0	0	0	0	0	0	0	0	0
Cre12.g526800.t1.2	61.024000	0	0	0	0	0	0	0	0	0	0	0	0	0	0	0	0	0	0	0	0	0	21896.9425353333	0	0	0	0	0	0	0	0	0	0	0	0	0	0
Cre12.g527050.t1.2	53.939000	0	0	0	0	0	0	0	0	0	0	0	0	0	2134.05052558149	2995.25077426467	0	0	0	0	0	0	0	0	0	0	0	0	0	0	0	0	0	0	0	0	0
Cre12.g527550.t1.2	13.408000	51451.995078324	0	0	0	0	0	0	0	0	0	0	0	0	0	0	0	0	0	0	0	0	0	0	0	0	0	0	0	0	0	0	0	0	0	0	0
Cre12.g528000.t1.2	44.199000	0	0	0	0	0	0	0	0	0	0	0	0	0	0	0	0	0	0	0	0	0	0	0	0	0	0	0	39955.6034282745	45561.1412262799	0	0	0	0	0	0	0
Cre12.g528750.t1.2	17.604000	4855.05721208353	0	0	0	0	0	0	0	0	0	0	0	0	0	0	0	0	0	0	0	0	0	0	0	0	0	0	0	2352.65088539229	5723.35487504628	13150.5150220464	8085.09045071642	0	0	0	0
Cre12.g529100.t1.2	21.944000	0	0	0	0	0	0	0	0	0	0	0	2546.55224351018	0	0	0	0	0	0	0	0	0	0	0	0	0	0	0	0	0	0	0	0	0	0	0	0
Cre12.g529651.t1.1	21.635000	0	3439.26501159465	0	0	0	0	0	0	0	0	0	0	0	0	0	0	0	0	1925.10264919091	2237.67277406323	0	0	0	0	0	2278.41193202797	2555.49498550244	0	0	0	0	0	0	0	0	0
Cre12.g530300.t1.2	21.771000	0	0	0	0	0	0	0	0	0	0	0	0	0	0	0	0	0	0	0	0	0	0	0	0	0	8200.49440690225	3896.62238777022	20304.2827709975	28869.4423235841	25936.7907432653	15960.6652318999	1997.63822312813	0	0	0	0
Cre12.g530600.t1.1;Cre12.g530650.t2.1;Cre12.g530650.t1.1	41.436000	0	0	0	0	0	0	0	0	0	18187.8338328294	66471.5431767528	17127.4801394614	3349.55369510087	0	2323.40953856045	1646.03231971817	4351.85053966193	0	0	1909.63028606145	0	0	0	0	0	0	0	0	1954.20204773716	0	0	0	0	0	0	0
Cre12.g530850.t3.1;Cre12.g530850.t2.1;Cre12.g530850.t1.1	140.680000	0	2601.91207489083	0	0	0	0	0	0	0	0	0	0	0	0	0	0	0	0	0	0	0	0	0	0	0	0	0	0	0	0	0	0	0	0	0	0
Cre12.g531450.t1.2	45.390000	9741.48499528277	0	0	0	0	0	0	0	0	0	0	0	0	0	0	0	0	0	0	0	0	0	0	0	0	0	0	0	0	0	0	0	0	0	0	0
Cre12.g532100.t1.2	51.925000	278687.069101646	0	0	0	0	0	0	0	0	0	0	0	0	0	0	0	0	0	0	0	0	0	0	0	0	0	0	0	0	0	0	0	0	0	0	0
Cre12.g532550.t1.1	19.422000	11487.4489080573	29042.6192320057	2459.53794444263	5476.22290983161	2524.97610410028	0	0	0	0	0	0	0	0	0	0	0	0	0	0	0	0	0	0	0	0	0	0	0	2434.27114960736	0	0	0	0	0	0	0
Cre12.g534250.t1.2	23.750000	0	0	0	0	0	0	0	0	0	0	0	0	0	0	0	0	0	0	0	0	0	0	0	0	0	3848.35997066914	3257.71315432322	8419.37866328423	15912.4028147988	4406.9264744714	13020.2064958735	22866.4493259228	2196.93361609849	0	0	0
Cre12.g534350.t1.2	34.797000	3395.54493963249	0	0	0	0	0	0	0	0	0	0	0	0	0	0	0	0	0	0	0	0	0	0	0	0	0	0	1927.37382176038	0	0	0	0	0	0	0	0
Cre12.g534600.t1.2	21.684000	4234.31735919223	0	0	0	0	0	0	1817.93169356939	0	0	6007.8192393715	3074.88376248146	0	3170.13106211331	8614.27365940125	10202.5330268837	4514.94911980647	0	0	0	0	0	0	0	0	0	0	0	0	2131.49545644085	3540.19024265016	5827.54491667039	19049.4599263693	3899.74525005324	0	0
Cre12.g534700.t1.2	23.462000	0	0	0	0	0	0	0	0	0	0	0	0	0	0	0	0	0	0	0	0	0	0	0	0	0	0	0	0	8585.17426085501	24121.272170551	5050.52000134292	1650.14882000032	0	0	0	0
Cre12.g534800.t1.1	111.350000	2902.27464720229	0	0	0	0	0	0	0	0	6236.92377231606	4304.72370884557	5705.75328763294	1718.70984194098	4033.60248336595	7926.96006056757	77902.6386154303	463745.049027188	6548.07441433246	0	0	0	0	0	0	0	0	0	0	0	0	0	0	0	0	0	0
Cre12.g535851.t1.1	31.056000	7797.92906896497	8280.12739511904	1544.96514037708	0	0	0	0	0	0	0	0	0	0	0	0	0	0	0	0	0	0	0	0	3393.98350849099	0	0	2815.9700895627	2672.31842454418	0	0	0	0	0	0	0	0
Cre12.g536800.t1.2	30.237000	0	0	0	0	0	0	0	0	0	0	0	0	0	0	0	0	0	0	0	0	0	0	0	1355.52095842676	0	22219.1651436259	0	0	0	0	0	0	0	0	0	0
Cre12.g537000.t1.2	20.036000	0	0	0	0	0	0	0	0	0	0	0	0	0	0	0	0	0	0	0	0	0	0	0	0	0	0	0	0	5348.18555622814	7767.5521358484	0	0	0	0	0	0
Cre12.g537050.t1.2	7.326600	35695.7353776758	79459.8113083682	12424.4495412463	43620.7081622451	1346.12398192061	0	0	0	0	0	0	0	0	0	0	0	0	0	0	0	0	0	0	0	0	0	0	0	0	0	0	0	0	0	0	0
Cre12.g537200.t1.2	117.320000	1086841.24345931	274371.841219667	4550.01034634756	17894.0008816551	22274.5249750065	7076.40593330375	15881.1741919687	10342.2101399057	7938.1739751293	51789.8319980316	52604.6151573264	34135.723719026	8221.92859802655	39846.3032483691	150820.05344089	391166.890604292	458478.767631746	23215.6421084777	23713.8805909036	67052.1116648217	90115.8691077166	27871.5458758764	0	0	0	0	0	0	0	0	0	0	0	0	0	0
Cre12.g537450.t1.2	13.967000	98144.4641407676	28190.9295184571	8557.77824173587	7855.2761763439	18365.2691898186	7216.50889118249	9141.18569551663	5214.04442634425	2237.10498092087	6557.4430011815	4888.6989557687	5309.85951911846	1600.60886832892	7241.91763430335	18894.7362950747	34570.0854729358	0	0	0	0	0	0	0	0	0	0	0	0	0	2395.37731935531	23278.0993541379	41092.6091958618	14044.2214281301	1237.51934861461	0	0
Cre12.g537550.t1.1	36.810000	0	0	0	0	0	0	0	0	0	0	0	0	0	0	0	0	0	0	0	0	0	0	0	0	0	0	0	0	0	14233.1545962522	0	0	0	0	0	0
Cre12.g537641.t1.1	59.992000	3860.14167837323	0	0	0	0	0	0	0	0	0	0	0	0	0	0	0	0	0	0	0	0	0	0	0	0	0	0	0	0	0	0	0	0	0	0	0
Cre12.g537800.t1.2	27.575000	37048.5025393621	17590.2315504895	3622.09440343641	0	0	0	0	0	0	0	0	0	0	0	0	0	0	0	0	0	0	0	0	0	0	0	4462.28630585206	17906.7762273583	15399.9695038138	0	0	0	0	0	0	0
Cre12.g537850.t1.2	31.979000	0	0	0	0	0	0	0	0	0	0	0	0	0	0	0	0	0	0	0	0	0	0	0	0	0	0	0	0	1593.51145404934	2929.38676975025	3010.43924082295	0	0	0	0	0
Cre12.g538350.t1.1	18.977000	0	0	0	0	0	0	0	0	0	0	0	0	0	0	0	0	0	0	0	0	0	0	0	0	0	0	0	0	0	0	0	0	0	0	2164.56940698365	2164.56940698365
Cre12.g538700.t1.2	93.487000	0	0	0	0	0	0	0	0	0	4298.47798427955	29005.7126777519	0	0	0	0	1946.11099545845	2138.8767672916	5911.7202500261	0	0	0	0	0	0	0	0	0	0	0	0	0	0	0	0	0	0
Cre12.g538950.t1.2	14.100000	0	0	0	0	0	0	0	0	0	0	0	0	0	0	0	0	0	0	0	0	0	0	0	0	0	0	0	0	0	0	0	1923.54121804941	1379.48182903459	0	0	0
Cre12.g539000.t1.2	49.293000	49034.6157747021	0	0	0	0	0	0	0	0	0	0	0	0	0	0	0	0	0	0	0	0	0	0	0	0	0	0	0	0	0	0	0	0	0	0	0
Cre12.g540051.t1.1	35.296000	0	0	0	0	0	0	0	0	0	0	0	0	0	0	0	0	0	0	0	0	0	0	0	0	0	0	3987.04344569196	4534.3960349325	0	0	0	0	0	0	0	0
Cre12.g540500.t1.2	26.536000	28498.9572981905	3951.6983225797	0	0	0	0	0	0	0	0	0	0	0	0	0	0	0	0	0	0	0	0	0	0	0	0	0	0	0	0	0	0	0	0	0	0
Cre12.g541250.t1.2;Cre12.g541200.t1.2	34.279000	0	0	0	0	0	0	0	0	0	0	0	0	0	0	0	0	20595.2767564599	0	0	0	0	0	0	0	0	0	0	0	0	0	0	0	0	0	0	0
Cre12.g541800.t1.2;Cre12.g542100.t1.2	94.630000	0	0	0	0	0	0	0	0	0	0	0	0	0	0	0	0	0	0	10123.1839352381	10670.2526279075	0	0	0	0	0	0	0	0	0	0	0	0	0	0	0	0
Cre12.g542350.t1.2	17.947000	0	0	0	0	0	0	0	0	0	0	0	0	0	0	0	0	0	0	0	0	0	0	0	0	0	0	0	0	0	2834.84921154636	2574.37410748609	28020.5915757474	11873.9740897228	1727.08479079088	0	0
Cre12.g544150.t1.2;Cre12.g544114.t1.1	25.552000	0	0	0	0	0	0	0	0	0	0	0	0	0	0	0	0	0	0	0	0	0	0	0	0	0	0	0	0	0	23996.3576792305	40656.8279590961	33485.6005710173	8759.06091070451	0	0	0
Cre12.g546050.t1.2	49.509000	0	0	0	0	0	0	0	0	0	0	0	0	0	0	0	0	0	0	0	0	0	6827.99643351876	0	0	0	0	0	0	0	0	0	0	0	0	0	0
Cre12.g546150.t1.2	9.997800	0	0	0	0	0	0	0	0	0	0	0	0	0	0	155461.762379729	36730.5383796373	0	0	0	0	5820.58945067641	7294.72239654336	0	0	0	0	0	0	1682.37108082958	0	0	0	0	0	0	0
Cre12.g547300.t1.1	76.825000	6674.55033679442	0	0	0	0	0	0	0	0	0	0	0	0	0	0	0	0	0	0	0	0	0	0	0	0	0	0	0	0	0	0	0	0	0	0	0
Cre12.g548950.t1.2;Cre12.g548400.t1.2	26.686000	1606854.59289494	348639.1842411	138283.180857455	387689.157607302	164134.802629365	42695.205340189	58190.280195349	11209.5141648693	31765.1873496492	221496.104836861	123753.354344317	13810.1487051898	0	62247.162197552	73546.2457306294	34670.8687557057	70132.3894621557	261411.962745169	377568.244844633	583379.064123641	11063023.5341389	4171292.32038963	819793.93377616	997768.69425069	11465872.7686474	1191613.27305434	309504.041903544	94977.5978892229	60122.1963622483	153928.720895342	363359.221456931	147555.242872287	18563.9967896466	0	0	0
Cre12.g549300.t1.2	31.534000	0	0	0	0	0	0	0	0	0	0	0	0	0	0	0	0	51750.086478066	23641.4869652519	0	0	0	0	0	0	0	0	0	0	0	0	0	0	0	0	0	0
Cre12.g549350.t1.2	29.518000	0	0	0	0	0	0	0	0	0	0	0	0	0	0	4425.52169988388	0	0	0	0	0	0	2284.657656594	0	2299.84612315228	5186.50645893951	8736.0652884387	59670.8008140676	142161.208019813	63232.2832995565	3900.45499148119	0	0	0	0	0	0
Cre12.g549450.t1.2	22.634000	0	0	0	0	0	0	0	0	0	0	0	0	0	0	0	0	0	0	0	0	0	0	0	0	0	0	0	0	0	3176.23483839374	0	0	0	0	0	0
Cre12.g550702.t1.1	16.010000	0	0	0	0	0	0	0	0	0	0	0	0	0	0	0	0	0	0	0	0	0	0	0	0	0	0	0	6125.06852327002	0	4612.89343686456	0	0	0	0	0	0
Cre12.g550750.t1.2	19.152000	0	0	0	0	0	0	0	0	0	0	0	0	0	0	0	0	0	0	0	0	0	0	0	0	3893.21562891603	0	0	0	0	0	2547.68782979491	3802.22677785193	0	0	0	0
Cre12.g550850.t1.2	25.899000	115436.604291515	29248.4442461132	1074.94597712675	0	4697.21071850586	0	0	1921.27004547995	0	0	0	0	0	0	0	0	0	4579.96143460735	8647.34760994406	8227.7484777358	0	4592.02703888262	8438.25778526789	17456.8001620335	51145.3867814466	172339.41353655	680954.315639187	3611874.12687382	1951930.87516769	1423883.25276759	2382034.18050971	1398630.65276088	49149.5938860311	0	0	0
Cre12.g551900.t1.2	15.850000	0	0	0	0	0	0	0	0	0	0	0	0	0	0	0	0	0	0	0	0	0	0	0	0	0	0	0	0	0	0	0	9917.50086941613	29225.7325204186	18886.2193979392	0	0
Cre12.g551950.t1.2	18.053000	0	0	0	0	0	0	0	0	0	0	0	0	0	0	0	0	0	0	0	0	0	0	0	0	0	0	0	0	0	0	0	0	0	0	0	5550.74575976711
Cre12.g552200.t1.2	114.090000	0	0	0	0	0	0	0	0	0	0	0	0	0	0	0	0	0	0	0	0	19522.1477173888	27153.2875507838	0	0	0	0	0	0	0	0	0	0	0	0	0	0
Cre12.g553678.t1.1	12.129000	0	0	0	0	0	0	0	0	0	0	0	0	0	0	0	0	0	0	0	0	0	0	0	0	0	0	0	0	0	0	0	11110.5762098121	9174.54354263061	2097.71176447009	0	0
Cre12.g554103.t1.1	60.772000	0	0	0	0	0	0	0	0	0	0	0	0	0	0	0	0	0	0	15458.1683009063	18998.3585435564	3299.30400200151	0	0	0	0	0	0	0	0	0	0	0	0	0	0	0
Cre12.g554650.t1.2	116.280000	81330.6897124632	28697.6848980185	0	7464.6344943963	7179.74428521431	3382.48569735808	0	2546.41029522458	0	2707.09575451408	0	0	0	0	0	0	0	0	0	0	3071.19310705608	4321.18970997418	0	6792.08351726412	45413.5150092648	12484.4936660515	0	0	0	0	0	0	0	0	0	0
Cre12.g554800.t1.2	41.892000	0	0	0	0	0	0	0	0	0	0	0	0	0	0	0	0	0	0	0	0	0	0	12535.4531005788	36347.2780085404	0	0	0	0	0	0	0	0	0	0	0	0
Cre12.g555150.t1.2	17.875000	38527.6036752247	191062.392406059	31687.1157925739	90154.1951448262	0	0	0	0	0	0	0	0	0	0	0	0	0	0	0	0	0	0	0	0	0	0	0	0	0	0	0	0	0	0	0	0
Cre12.g555250.t1.2	16.105000	153133.81049603	222447.158350323	19519.3087516769	67052.1116648217	0	0	0	0	0	0	0	0	0	0	0	0	0	0	0	0	0	0	0	0	0	0	0	0	0	0	0	0	0	0	0	0
Cre12.g555400.t1.2	20.700000	0	0	0	0	0	0	0	0	0	0	0	0	0	0	0	0	0	0	0	0	0	0	0	0	0	1292.90756965238	0	0	0	0	0	0	0	0	0	0
Cre12.g556050.t1.2	22.006000	19391.5552946447	0	0	0	0	0	0	0	0	0	0	0	0	0	0	0	0	0	0	0	0	0	0	0	0	0	0	0	0	2583.17490119276	0	0	0	0	0	0
Cre12.g556250.t1.2	54.238000	975965.437583847	81045.3736584245	4885.4341452001	0	0	0	0	0	0	0	0	0	0	0	0	0	0	0	0	0	0	0	0	0	0	0	0	0	0	0	0	0	0	0	0	0
Cre12.g557250.t2.1;Cre12.g557250.t1.2	50.665000	39810.8161769712	0	0	0	0	0	0	0	0	0	0	0	0	0	0	0	0	0	0	0	0	0	0	0	0	0	0	0	0	0	0	0	0	0	0	0
Cre12.g557600.t1.1;Cre08.g377100.t1.2;Cre12.g519950.t1.1	26.003000	132876.370659278	62775.2098199521	29553.6330601348	18064.3388243648	29144.8219976315	16857.7783968377	25339.1884609254	16748.4782169323	10295.2252573749	20630.7638278578	18835.1180151263	15003.9337870137	2567.56058977771	19730.8116972082	34484.9165015809	21175.8452445289	21840.1632210967	34473.5606387336	44573.1811585636	31516.7778498642	15147.301555461	46742.1509624005	16483.0349228763	36027.8943659597	112535.181334026	89447.2926825809	31190.296793004	55598.3045004496	116328.039525029	153687.408809837	25350.5443237727	0	0	0	0	0
Cre12.g558050.t1.2	7.955000	0	0	0	0	0	0	0	0	0	0	0	0	0	0	0	0	0	0	0	0	0	0	0	0	0	0	0	0	0	0	0	2151.79406128042	0	0	0	0
Cre12.g558600.t1.2	50.094000	0	0	0	0	0	0	0	0	0	0	0	0	0	0	0	0	0	0	0	0	0	4881.03374834676	8623.5002979647	18910.3506064897	0	0	0	0	0	0	0	0	0	0	0	0
Cre12.g558900.t1.2	20.247000	125916.64621673	78351.1951978992	21465.4197471354	12531.7624451534	11008.3734441862	5526.47260293097	8131.50754010482	2175.49942497419	0	5394.60264561654	6556.73325975354	3183.4742009589	1802.31738215433	9850.07543376021	12991.2490456129	8417.81723214272	5797.87772498178	7169.66595693732	6985.13318566846	8074.01848444029	4016.2847925238	8712.64382131611	3046.77800193436	4697.21071850586	0	12186.5442145951	47866.3813842846	133089.293087665	442197.299274409	910655.031383232	650946.44806516	107819.659286679	11230.2386145656	0	0	0
Cre12.g559250.t1.2	29.514000	0	0	0	0	0	0	0	0	0	0	0	0	0	0	0	0	0	0	0	0	0	0	0	0	0	0	0	1460.0800655934	113675.026067325	3392.98987049185	4482.72685897722	0	0	0	0	0
Cre12.g559800.t1.2	16.055000	3751.12539503901	0	0	0	0	0	0	0	0	0	0	0	0	0	0	0	0	0	0	0	0	0	0	0	7526.52394691416	0	0	0	0	0	0	0	0	0	0	0
Cre12.g560150.t1.2	22.598000	4067.38617533671	0	0	0	1727.93648050442	3490.36639440756	1536.16434667041	0	0	0	0	0	0	0	0	0	0	0	0	0	0	2814.69255499238	3334.79107339936	14094.613069515	10208.4948548786	12928.3659550959	8634.14641938405	17662.6251761411	19446.9151260253	51080.0905700745	127730.745306588	190835.275149113	4032.60884536681	0	0	0
Cre12.g560900.t1.2	49.102000	0	0	0	0	0	0	0	0	0	0	0	0	0	0	0	0	0	0	0	0	0	0	0	2508.79399954286	0	0	0	0	0	0	0	0	0	0	0	0
Cre12.g560950.t1.2	13.223000	392671.542431561	121270.678829323	92140.0516602503	147242.956643986	139688.46888481	256713.474492093	35137.8786153015	38879.6354234915	20830.9109105417	20062.9706854921	36148.5504087125	17292.1401507475	14555.3772045448	19082.1080320553	28940.4164663799	32589.9068889354	39934.3111854358	68573.7972863618	24080.1071677294	33342.23280257	27141.9316879365	43985.5152562151	27396.0191191451	32746.050003086	22742.9543174582	30293.1836280661	10552.8613957234	24840.9499784995	30643.795893477	66948.48941634	123230.98465334	328894.177715333	116123.633993778	30775.807799077	13576.6437753919	0
Cre12.g561000.t1.1	35.512000	0	0	0	0	0	0	0	0	0	0	0	0	0	0	0	0	0	0	0	0	0	0	0	0	0	0	0	2612.84209288137	6495.69549694923	0	0	0	0	0	0	0
Cre13.g562501.t1.1	44.756000	0	0	0	0	0	0	0	0	0	0	0	0	0	0	0	0	0	0	0	0	0	0	0	0	0	0	0	5406.52630160622	2231.14315292603	0	0	0	0	0	0	0
Cre13.g562750.t1.2	64.019000	0	0	0	0	0	0	0	0	0	0	0	0	0	0	0	0	0	0	0	0	0	0	0	5815.62126068071	0	0	0	0	0	0	0	0	0	0	0	0
Cre13.g562850.t1.2	28.595000	0	0	0	0	5360.67700536019	9557.2361205851	16627.8221741796	9209.17892431492	0	4878.05283434934	3882.71145578227	0	0	0	0	0	0	0	4787.34787985642	3804.78184699257	0	4789.47710414029	4333.25531424945	2599.21505746459	7956.76920054177	25485.3951950846	20585.3403764685	39927.2137711562	153048.641524675	314954.856070255	154042.279523815	0	0	0	0	0
Cre13.g565450.t1.2;Cre13.g565321.t1.1	57.516000	0	0	0	0	0	0	0	0	0	0	0	0	0	0	0	1773.21798360809	45464.6163920777	220246.959923656	0	0	0	0	0	0	0	0	0	0	0	0	0	0	0	0	0	0
Cre13.g565800.t1.2	39.358000	0	0	0	0	0	0	0	0	0	0	0	0	0	0	0	0	0	0	0	0	0	0	0	0	0	0	0	0	0	0	0	0	0	0	0	0
Cre13.g566250.t1.2	34.143000	5077.91602046207	7269.73949827927	0	0	0	0	0	0	0	0	0	0	0	0	0	0	0	0	0	0	0	0	0	0	0	0	0	0	0	0	0	0	0	0	0	0
Cre13.g566500.t2.1;Cre13.g566500.t1.2	265.760000	0	0	0	0	0	0	0	0	11016.1805998938	0	0	0	0	0	0	0	0	0	0	0	0	0	0	0	0	0	0	0	0	0	0	0	0	0	0	0
Cre13.g566650.t2.1;Cre13.g566650.t1.2	73.227000	90574.3620701769	15807.3610834612	6786.54753412606	0	5568.77319203722	0	2325.53876284433	3487.10158383896	0	1797.49114044422	1769.10148332594	0	0	1489.03751585405	7396.7832138836	9682.15061190555	25606.0512378373	49943.0848024872	67899.5429298025	49714.548062685	4258.30661945718	85807.7386400168	59808.4906510913	12819.6335683328	0	0	0	0	0	0	0	0	0	0	0	0
Cre13.g567450.t1.2	27.355000	12956.0458707862	0	0	0	0	0	0	0	0	0	0	0	0	0	0	0	0	0	0	0	0	0	0	0	0	0	0	0	0	0	0	0	0	0	0	0
Cre13.g567600.t1.2	19.027000	204675.232994277	151047.170697836	26280.3055943965	33580.7059223636	50455.5181134722	13520.1483577265	34208.1173446777	17625.7186218873	3663.25940625792	14870.5023985577	29586.2811658208	10516.0967897552	4603.80874658671	16470.2595771731	72126.7628747152	115527.451194294	10542.7830674464	0	0	0	0	0	0	0	0	0	0	0	0	0	0	0	0	0	21539.2328556429	0
Cre13.g567950.t1.2	55.613000	0	0	0	0	0	0	0	0	0	0	0	0	0	0	0	0	0	0	0	0	0	0	0	0	0	33406.1095310861	68447.4633121854	0	0	0	0	0	0	0	0	0
Cre13.g568400.t1.2	73.784000	154979.138208719	0	0	0	0	0	0	0	0	0	0	0	0	0	0	0	0	0	0	0	0	0	0	0	0	0	0	0	0	0	0	0	0	0	0	0
Cre13.g568650.t1.2	29.331000	0	0	1834.11379812681	1673.57028712291	0	0	0	0	0	0	0	0	0	0	0	0	0	0	0	0	0	0	0	0	0	0	0	1762.57186218873	0	0	0	0	0	0	0	0
Cre13.g568800.t1.2	17.953000	43393.5909052988	59782.9399596848	4805.37531212653	30173.9470681693	0	0	0	0	0	0	0	0	0	0	0	0	0	0	0	0	0	0	0	0	0	0	0	0	0	0	0	0	0	0	0	0
Cre13.g568900.t1.2	21.145000	10453.9234406661	8997.95987535488	1863.35514495864	2186.57139125032	1755.19055133798	0	0	0	0	0	0	0	0	0	0	0	0	0	0	0	0	0	0	0	0	0	0	0	2333.48786683745	3797.11663957064	0	0	0	0	0	0
Cre13.g569250.t1.2	29.063000	0	0	0	0	0	0	0	0	0	0	0	0	0	0	0	0	0	0	0	0	3970.71939284895	6619.75829855613	0	2993.40544655198	20535.6584765115	10524.8975834618	0	0	0	0	0	0	0	0	0	0
Cre13.g569750.t1.2	19.936000	0	0	0	0	0	0	0	0	0	0	0	0	0	0	0	0	0	0	0	0	0	18183.5753842616	15382.9357095428	30250.5991423887	13037.6661350013	0	0	0	0	0	0	0	0	0	0	0
Cre13.g570350.t2.1;Cre13.g570350.t1.1	86.722000	20023.2251655265	0	0	0	0	0	0	0	0	0	0	0	0	0	0	0	0	0	0	0	0	0	0	0	0	0	0	0	0	0	0	0	0	0	0	0
Cre13.g570851.t1.1	9.973000	0	0	0	0	0	0	0	0	0	0	0	0	0	0	0	0	0	0	0	0	0	0	0	0	0	82812.6298140377	19983.4796455609	5494.96008352968	0	0	0	0	0	0	0	0
Cre13.g571150.t1.2	9.980300	32453.6365347676	64357.9332042965	2826.90010755324	43065.6903655826	0	0	0	0	0	0	0	0	0	0	0	0	0	0	0	0	0	0	0	0	0	0	0	0	0	0	0	0	0	0	0	0
Cre13.g571500.t1.2	23.841000	43744.2031707096	0	0	0	0	0	0	0	0	0	0	0	0	0	0	0	0	0	0	0	0	0	0	0	0	0	0	0	0	0	0	0	0	0	0	0
Cre13.g571700.t1.1	56.264000	14400.6535732501	0	0	0	0	0	0	0	0	0	0	0	0	0	0	0	0	0	0	0	0	0	0	0	0	0	0	0	0	0	0	0	0	0	0	0
Cre13.g572200.t1.2	56.475000	0	0	0	0	0	0	0	0	0	0	0	0	0	0	0	0	0	0	0	0	0	0	0	3832.03591782613	1241.38034198269	0	0	0	0	0	0	0	0	0	0	0
Cre13.g572900.t2.1;Cre13.g572900.t1.1	78.614000	0	0	0	0	0	0	0	0	0	0	0	0	0	0	0	0	0	0	0	0	0	0	0	0	0	2169.53759697935	0	0	0	0	0	0	0	0	0	0
Cre13.g573400.t1.2	24.706000	0	0	0	0	0	0	0	0	0	0	0	0	0	0	0	0	0	0	0	0	0	13445.625507791	5995.18584195386	4611.19005743746	0	21231.2050759095	52315.0406547199	126950.029735836	192226.368347909	204064.855366233	29249.8637289692	21171.5867959611	0	0	0	0
Cre13.g573900.t1.2	76.637000	0	0	0	0	0	0	0	0	0	0	0	0	0	0	0	0	0	0	0	0	11447.5614398061	0	0	0	0	0	0	0	0	0	0	0	0	0	0	0
Cre13.g574000.t1.1	220.440000	0	0	0	0	0	0	0	0	0	0	0	0	0	0	121446.694703456	0	0	0	0	0	0	0	0	0	0	0	0	0	0	0	0	0	0	0	0	0
Cre13.g575000.t1.1	64.896000	0	0	0	0	0	0	0	0	0	0	0	0	0	0	0	0	0	7600.90484856407	29844.6270455972	0	0	0	0	0	0	0	0	0	0	0	0	0	0	0	0	0
Cre13.g576760.t1.1	38.845000	0	0	0	0	0	0	0	0	0	0	0	0	0	0	0	0	0	0	0	0	0	0	0	0	0	0	0	0	0	9870.65793517096	12233.2452005547	45866.3300403014	21584.6563070322	4347.87598766537	0	0
Cre13.g577100.t1.2	12.424000	0	0	0	0	0	0	0	0	0	0	0	0	0	0	0	0	0	0	0	0	0	0	0	0	3374.82048993614	3782.7798627259	0	5274.65634429178	1984.43703256813	0	0	0	0	0	0	0
Cre13.g577400.t1.1	78.194000	0	0	0	0	0	0	0	0	0	0	0	0	0	0	0	0	0	0	0	0	0	0	0	0	0	0	0	0	0	0	0	0	0	0	0	0
Cre13.g577500.t2.1;Cre13.g577500.t1.2	24.858000	5253.64799802425	0	0	0	0	0	0	0	0	0	0	0	0	0	0	0	0	0	0	0	0	0	0	0	0	0	0	0	0	0	0	0	0	0	0	0
Cre13.g577850.t1.1	20.433000	0	0	0	0	0	0	0	0	0	0	0	0	0	0	0	0	0	0	0	0	0	0	0	0	0	0	0	0	0	4476.19723784002	3106.11238531158	0	0	0	0	0
Cre13.g581400.t1.1	64.891000	5057.33351905131	0	0	0	0	0	0	0	0	0	0	0	0	0	0	0	0	0	0	0	0	0	0	5135.54702441219	0	0	0	0	0	0	0	0	0	0	0	0
Cre13.g581650.t1.2	16.875000	0	0	0	0	0	0	0	0	0	0	0	1500.10948213019	0	0	0	3570.42522748113	60694.2479531818	38439.5957381581	0	0	0	0	0	0	9654.47069621522	30611.1477877909	5385.3760070531	2733.64008391967	0	0	0	0	0	0	0	0
Cre13.g581850.t1.2	72.424000	0	0	0	0	0	0	0	0	0	0	0	0	0	0	0	0	0	0	0	0	0	0	0	0	2510.78127554114	0	0	0	0	0	0	0	0	0	0	0
Cre13.g583550.t1.2	31.612000	0	0	0	0	0	0	0	0	0	0	0	0	0	0	0	0	0	0	0	0	0	0	0	0	0	8343.720227064	16183.5240402784	14237.41304482	0	0	0	0	0	0	0	0
Cre13.g584250.t1.2	31.223000	0	0	0	0	0	0	0	0	1775.06331132078	0	0	0	0	0	0	0	0	0	0	0	0	0	0	0	0	2260.66839632904	4280.30860372385	0	0	0	0	0	0	0	0	0
Cre13.g585301.t1.1	59.624000	24498.8546102241	0	0	0	0	0	0	0	0	0	0	0	0	0	0	0	0	0	0	0	0	0	0	0	0	0	0	0	0	0	0	0	0	0	0	0
Cre13.g586050.t1.1	79.711000	0	0	0	0	0	0	0	0	0	0	0	0	0	0	0	0	0	0	0	0	0	37772.4387958784	3215.69646178816	0	0	0	0	0	0	0	0	0	0	0	0	0
Cre13.g586300.t1.2	11.669000	0	0	0	0	0	0	0	0	0	0	0	0	0	5283.45713799845	2710.21861679709	0	0	0	0	0	0	0	0	0	0	0	0	0	0	0	0	0	0	0	0	0
Cre13.g586350.t1.1	82.645000	0	0	0	0	0	0	0	0	0	0	0	0	0	0	0	0	0	0	0	0	0	0	0	22626.5567232732	3055.72074392662	0	0	0	0	0	0	0	0	0	0	0
Cre13.g586450.t2.1;Cre13.g586450.t1.2;Cre13.g586950.t1.2	30.740000	0	0	0	0	0	0	0	0	0	0	0	0	0	0	0	0	0	0	0	0	0	0	0	0	0	0	0	0	0	5713.70239162606	0	0	0	0	0	0
Cre13.g587100.t1.2	61.337000	0	2913.06271690724	0	0	0	0	0	0	0	0	0	0	0	0	0	0	0	0	0	0	0	0	0	0	0	0	0	0	0	0	0	0	0	0	0	0
Cre13.g588100.t1.2;Cre12.g533800.t1.2;Cre01.g037400.t1.1	29.127000	0	0	0	0	0	0	0	0	0	0	0	0	0	0	0	0	0	0	0	0	0	0	0	1593.22755747816	116866.023527421	191743.744176898	86433.730579475	23160.282277097	4704.30813278544	1357.47984476792	0	0	0	0	0	0
Cre13.g589167.t1.2	131.610000	0	46128.9343686456	0	0	0	0	0	0	0	0	0	0	0	0	0	0	0	0	0	0	0	0	0	0	0	0	0	0	0	0	0	0	0	0	0	0
Cre13.g590500.t1.1	48.377000	41517.0345697802	0	0	0	0	0	0	0	0	0	0	0	0	0	0	0	0	0	0	0	0	0	0	0	0	0	0	0	0	0	0	0	0	0	0	0
Cre13.g592200.t1.2	241.840000	0	0	0	0	0	0	0	0	0	0	0	0	0	3334.08133197141	0	0	0	0	0	0	0	0	0	0	0	72412.078928754	0	0	0	0	0	0	0	0	0	0
Cre13.g602450.t1.2	23.563000	0	0	0	0	0	0	0	0	0	0	0	0	0	0	0	0	0	0	0	0	0	0	0	0	0	0	0	0	4234.45930747782	47853.6060385814	34984.5744668628	5543.22250063076	0	0	0	0
Cre13.g602650.t1.2	29.106000	0	0	0	0	0	0	0	0	0	0	0	0	0	0	0	0	0	0	0	0	0	0	0	0	6986.26877195319	45436.2267349594	35318.1529380026	16950.0447824721	36245.0752429146	24302.965976108	41599.3645754232	34506.2087444197	0	0	0	0
Cre13.g603500.t1.2	18.307000	0	0	0	0	0	0	0	0	0	0	0	0	0	0	0	0	0	0	0	0	0	0	0	0	0	0	0	2794.81979500958	10035.0340498858	4155.2521641178	1378.30365826418	0	0	0	0	0
Cre13.g603700.t1.2	41.836000	0	0	0	0	0	0	9782.50804981869	0	0	0	0	0	0	0	0	0	0	0	2299.13638172432	0	2951.53070230251	0	3325.56443483592	0	0	2984.03685970295	0	1903.52650978102	16876.2316739646	1368.90668175803	0	0	0	0	0	0
Cre13.g604150.t1.2	97.980000	0	0	0	0	0	0	0	0	0	0	5677.07973394348	0	0	0	0	0	0	0	0	0	0	0	0	0	0	0	0	0	0	0	0	0	0	0	0	0
Cre13.g604300.t1.2	23.261000	0	0	0	0	0	0	0	0	0	0	0	0	0	0	0	0	0	0	0	0	0	0	0	0	0	0	0	2136.60559472214	0	0	0	0	0	0	0	0
Cre13.g604650.t2.1;Cre13.g604650.t1.2;Cre03.g204950.t1.2	41.427000	0	0	0	0	0	0	0	0	0	0	0	0	0	0	0	0	0	0	0	0	0	0	0	0	16535.5557885452	8753.66687585204	0	0	0	0	0	0	0	0	0	0
Cre13.g605150.t1.2	24.852000	40404.1600107434	11210.2239062972	0	0	1849.87005782746	0	1951.93087516769	2705.39237508698	4743.91170446544	5760.54532587123	11188.079973745	1563.84426236074	1681.80328768721	0	0	0	0	0	0	0	0	0	0	0	0	0	0	0	0	0	0	0	0	0	0	0
Cre14.g608800.t1.2	39.775000	6617.77102255785	0	0	0	0	0	0	0	0	0	0	0	0	0	0	0	0	0	0	0	0	0	0	0	0	0	0	0	8815.69827665549	0	0	0	0	0	0	0
Cre14.g611517.t1.1	48.842000	0	0	0	0	0	0	0	0	0	0	0	0	0	0	0	0	0	0	0	3438.98111502347	0	0	0	0	0	0	0	0	0	0	0	0	0	0	0	0
Cre14.g611950.t1.1	64.217000	0	0	0	0	0	0	0	0	0	0	0	0	0	0	0	0	0	0	0	0	2189.97815010451	19492.3385774146	2337.6043671196	0	0	0	0	0	0	0	0	0	0	0	0	0
Cre14.g612633.t1.1	1028.900000	15923.7586776461	0	0	0	0	0	0	0	0	0	0	0	0	0	0	0	0	0	0	0	0	0	0	0	0	0	0	0	0	0	0	0	0	0	0	0
Cre14.g612750.t1.1	61.655000	0	0	0	0	0	0	0	0	0	0	0	0	0	0	0	0	0	0	0	0	0	0	0	0	0	0	0	0	0	0	0	0	0	0	0	0
Cre14.g612800.t1.2	16.361000	0	0	0	0	0	0	0	0	0	0	0	0	0	0	0	0	0	0	0	0	0	0	0	0	5878.6462994833	38477.9217752677	0	0	0	0	0	0	0	0	0	0
Cre14.g614000.t1.1	25.331000	0	0	0	0	0	0	0	0	0	0	2278.97972517034	0	0	0	0	0	0	0	0	0	0	0	0	0	0	0	0	0	0	0	0	0	0	0	0	0
Cre14.g614100.t1.2	46.369000	19916.7639513329	3040.95812222511	0	0	0	0	0	0	0	0	0	1775.48915617755	0	0	0	0	0	0	0	0	0	0	0	0	0	0	0	0	0	0	0	0	0	0	0	0
Cre14.g615050.t1.2	35.034000	11421.5849035429	0	0	0	0	0	0	0	0	0	0	0	0	0	0	0	0	0	0	0	0	0	0	0	0	0	0	0	0	0	0	0	0	0	0	0
Cre14.g616600.t1.2	107.960000	0	0	0	0	0	0	0	0	0	0	0	10225.8125457207	0	0	0	1861.22592067477	0	0	0	0	0	0	0	0	0	0	0	0	0	0	0	0	0	0	0	0
Cre14.g617300.t1.2	64.318000	0	0	0	0	0	0	0	0	0	0	0	0	0	0	0	0	0	0	0	0	0	7100.67909013988	13039.511462714	5467.28016783935	0	0	0	0	0	0	0	0	0	0	0	0
Cre14.g617826.t1.1	23.367000	50096.3889509259	136582.64039607	6882.64652347145	72119.6654604356	0	0	0	0	0	0	0	0	0	0	0	0	0	0	0	0	0	0	0	0	0	0	0	0	0	0	0	0	0	0	0	0
Cre14.g617900.t1.2	14.864000	0	0	0	0	0	0	0	0	0	0	0	0	0	0	0	0	0	0	0	0	0	0	0	0	0	0	0	1529.35082896202	14853.4686042868	23958.0316421208	0	0	0	0	0	0
Cre14.g618050.t1.2	23.759000	0	0	0	0	0	0	0	0	0	0	0	0	0	0	0	0	0	0	0	0	0	0	0	0	0	5809.0916395435	0	1480.52061871857	1870.7364558094	0	0	0	0	0	0	0
Cre14.g618950.t1.2	27.437000	0	0	0	0	0	0	0	0	0	0	0	0	0	0	0	0	0	0	0	0	0	0	0	0	0	0	0	2538.88703608824	11189.6414048865	0	0	0	0	0	0	0
Cre14.g619133.t1.1	68.879000	131404.366937695	47545.578258848	8751.53765156816	12865.0570197221	20815.2965991267	7679.8280953529	9464.96973495067	0	2234.8338083514	6190.79057949885	11405.2608506999	3900.02914662442	1898.13247492854	7696.01019991032	10108.279365251	14940.0570584975	17752.0525960637	43312.6803825117	120535.386709959	234938.607482369	260602.857517298	642230.823329846	217933.202868516	135516.608771278	152864.108753406	125964.908633831	36044.9281602307	2095.01474704385	0	0	0	0	0	0	0	0
Cre14.g619950.t1.2	12.737000	0	0	0	0	0	0	0	0	0	0	0	0	0	0	0	0	0	0	0	0	0	0	0	0	0	0	0	0	0	0	0	0	0	0	0	2214.67715179742
Cre14.g620600.t1.2;Cre14.g620702.t1.1;Cre17.g717850.t1.1	51.691000	0	0	5874.52979920115	2649.46475056396	3790.16117357666	0	0	0	0	0	0	0	0	0	0	0	0	0	0	0	0	0	0	0	0	0	0	0	0	0	0	0	0	0	0	0
Cre14.g621450.t1.2	33.672000	0	0	0	0	0	0	0	0	0	0	0	0	0	0	0	0	0	0	0	0	0	0	0	0	0	0	0	3366.01969622948	0	0	0	0	0	0	0	0
Cre14.g621650.t1.1	36.593000	0	0	0	0	0	0	0	0	0	0	0	0	0	0	0	0	0	0	0	0	0	0	0	0	0	3212.71554779074	6075.52857159861	1453.83434102738	5175.0086478066	5112.40945386079	0	0	0	0	0	0
Cre14.g621751.t1.1	89.107000	12214.366078571	0	0	0	0	0	0	0	0	0	0	0	0	0	3497.17991211595	56526.6462882175	10991.6235464865	0	0	0	0	0	0	0	0	0	0	0	0	0	0	0	0	0	0	0
Cre14.g625450.t2.1;Cre14.g625450.t1.2	30.142000	0	0	0	0	0	0	0	0	0	0	0	0	0	0	0	0	0	0	0	0	0	3083.68455618813	1796.78139901627	0	0	7259.66117000228	5824.70595095856	2245.90577462754	0	0	0	0	0	0	0	0
Cre14.g625750.t2.1;Cre14.g625750.t1.2	36.822000	3268.35927574257	7695.72630333914	0	0	0	0	0	0	0	0	0	0	0	0	0	0	0	0	0	0	0	0	0	16376.5737086828	3000.50286083156	0	0	0	0	0	0	0	0	0	0	0
Cre14.g626750.t1.2	20.416000	0	0	0	0	0	0	0	0	0	0	0	0	0	0	0	0	0	0	0	0	0	0	0	2063.36027935696	5133.84364498509	0	0	0	0	0	0	0	0	0	0	0
Cre14.g628350.t1.2	25.606000	0	0	0	0	0	0	0	0	0	0	0	0	0	0	3687.81645966524	7786.85710268883	0	0	0	0	0	0	0	0	0	0	0	0	0	0	0	0	0	0	0	0
Cre14.g629000.t1.2	78.788000	6378.87205790748	0	0	0	0	0	0	0	0	0	0	0	0	0	0	0	0	0	0	0	0	0	0	0	0	0	0	0	0	0	0	0	0	0	0	0
Cre14.g630100.t1.2	24.483000	0	0	0	0	0	0	0	0	0	0	0	0	0	0	0	0	0	0	0	0	0	0	0	0	0	0	2452.15663359188	35800.7771090135	14235.9935619641	0	0	0	0	0	0	0
Cre14.g630550.t1.1	79.133000	0	0	0	0	0	0	0	0	0	0	3972.28082399045	0	0	0	0	0	0	0	0	0	0	0	0	0	0	0	0	0	0	0	0	0	0	0	0	0
Cre14.g630847.t1.1;Cre14.g630835.t1.1	41.820000	0	0	0	0	0	0	0	0	0	0	0	0	0	0	0	0	0	0	0	0	0	0	0	0	0	0	0	53686.2610935331	51605.2992267628	0	0	0	0	0	0	0
Cre14.g630859.t1.1	40.765000	4688.4099247992	3457.57634043595	0	0	1796.63945073067	0	0	0	0	0	0	0	0	0	0	0	0	0	0	0	0	0	0	0	0	2166.9825278387	2458.11846158672	2443.92363302757	0	0	0	0	0	0	0	0
Cre14.g633550.t1.2	13.661000	0	0	0	0	0	0	0	0	0	0	0	0	0	0	0	0	0	0	0	0	0	0	0	0	0	0	0	0	0	47054.4371907017	84399.6116469498	20453.3284708685	1762.99770704551	0	0	0
Cre15.g635067.t1.1	87.090000	0	0	0	0	0	0	33326.6184911549	0	0	0	0	0	0	0	0	0	0	0	0	0	0	0	0	0	0	0	0	0	0	0	0	0	0	0	0	0
Cre15.g635600.t1.2	21.332000	0	0	0	0	0	0	0	0	0	0	0	0	0	0	0	0	0	0	0	0	0	0	0	1704.08916852506	6824.44772637897	4378.96266220989	0	0	0	0	0	0	0	0	0	0
Cre15.g635850.t2.1;Cre15.g635850.t1.2	35.093000	1144600.00086646	4492663.23896862	31891.5213238256	43979.8373247914	73008.2617282379	8695.32613047396	11530.3172903059	5390.62809361998	0	6250.40885944724	22429.2486063012	0	0	0	0	0	0	0	3468.50635842648	0	0	1709.05735852076	0	0	0	8722.01240816515	7534.33110262169	16492.9713028677	44838.6244526195	0	0	0	0	0	0	0
Cre15.g636050.t1.2	26.589000	0	0	0	0	0	0	0	0	0	0	0	0	0	0	0	0	0	0	0	0	0	0	0	0	0	0	0	0	1657.24623427989	12187.1120077374	0	2227.45249750065	0	0	0	0
Cre15.g637761.t3.1;Cre15.g637761.t2.1;Cre15.g637761.t1.2	82.123000	10141.4952640794	0	0	0	1696.8498059599	0	0	0	0	0	0	0	0	0	0	0	0	0	0	0	0	0	0	0	0	0	0	0	0	0	0	0	0	0	0	0
Cre15.g638500.t1.2	33.834000	200303.225798061	214498.054357203	5288.70922456534	7438.94185470425	26003.5064374933	5858.48964292932	28149.7645156356	58702.7135063341	188777.025008037	11051.525723006	0	0	0	0	0	0	0	0	0	0	0	0	0	0	0	0	0	0	0	0	0	0	0	0	0	0
Cre15.g639150.t2.1;Cre15.g639150.t1.1	98.929000	80284.5308476544	29390.3925317047	2556.0627786448	0	2432.70971846585	2228.44613549979	0	0	0	2968.99034143026	5269.26230943931	0	0	0	5914.70116402352	0	0	4354.68950537376	0	0	0	0	0	0	0	0	0	0	0	0	0	0	0	0	0	0
Cre15.g641200.t1.2	32.491000	841142.955929111	285060.547124701	79658.5389081962	55460.6146634259	76994.1695876452	21286.5649072902	23945.2562964176	16175.0071431429	10579.405725129	4123.45574814532	3563.04391663037	14908.8284356674	2842.65636725389	6644.88314510582	13321.9885510409	7830.71912293659	12874.1417099999	21560.5250984816	20297.1853567179	8250.60215171602	5054.49455333948	11872.9804517236	1588.40131576805	4698.91409793296	17867.0307073927	35600.6300263295	4984.93989339969	23292.294182697	6141.67647268421	0	0	0	0	0	0	0
Cre15.g641875.t1.1	34.194000	0	0	0	0	0	0	0	0	0	0	0	0	0	0	0	0	0	0	0	0	0	0	0	0	0	0	0	0	0	0	2034.11893252513	4400.2549050486	0	0	0	0
Cre15.g643550.t1.2	31.543000	0	0	0	0	0	0	0	0	0	0	0	7287.4830339782	7937.18033713016	0	0	0	0	0	0	0	0	0	0	0	0	0	0	0	0	0	0	0	0	0	0	0
Cre16.g649650.t1.1	17.690000	0	0	0	0	0	0	0	0	0	0	0	0	0	0	0	0	0	0	0	0	0	0	0	0	0	0	0	0	0	0	0	1648.72933714441	0	0	0	0
Cre16.g650050.t1.2	25.870000	0	0	0	0	0	0	0	0	0	0	0	0	0	0	0	0	0	0	0	0	0	0	0	3793.99377728762	0	0	0	0	0	0	0	0	0	0	0	0
Cre16.g650550.t2.1;Cre16.g650550.t1.2	16.541000	0	0	0	0	0	0	0	0	0	0	0	0	0	0	0	0	0	0	0	92426.787197145	50448.4206991927	0	0	0	0	0	0	0	0	0	0	0	0	0	0	0
Cre16.g650625.t1.1	149.320000	0	0	0	0	0	0	0	0	0	0	0	0	0	0	0	0	0	0	0	0	0	0	0	0	0	0	0	0	0	27007.0808166246	25608.8902035491	2706.8118579429	0	0	0	0
Cre16.g651550.t1.2;Cre16.g651650.t1.1	25.719000	0	0	0	0	0	0	0	0	0	0	0	0	0	0	0	0	0	0	0	0	0	0	0	0	0	0	0	0	0	2140.72209500429	7154.33554209344	4076.75476218574	0	0	0	0
Cre16.g651923.t1.2	66.914000	10712.6951652993	0	0	0	0	0	0	0	0	0	0	0	0	0	0	0	0	0	0	0	0	0	0	13364.9988815751	19823.0780828426	6832.82267522886	0	0	0	0	0	0	0	0	0	0
Cre16.g652550.t1.2	18.270000	0	0	0	0	0	0	0	0	0	0	0	0	0	0	0	0	0	0	0	0	0	0	0	0	0	0	0	0	0	7325.5251745167	3046.0682605064	0	0	0	0	0
Cre16.g655150.t1.2	20.243000	0	0	0	0	0	0	0	0	0	0	0	0	0	0	0	0	0	0	0	0	0	0	0	0	0	0	0	0	0	0	0	3997.83151539691	0	0	0	0
Cre16.g656400.t1.2	52.873000	0	0	0	0	0	0	0	0	0	0	0	0	0	0	0	0	0	9750.42773727503	0	0	0	0	0	0	0	0	0	0	0	0	0	0	0	0	0	0
Cre16.g656500.t2.1;Cre16.g656500.t1.1	137.590000	0	0	0	0	0	0	0	0	0	0	0	0	0	0	12783.1528589358	0	0	0	0	0	0	0	0	0	0	0	0	0	0	0	0	0	0	0	0	0
Cre16.g657350.t1.2	46.381000	0	0	0	0	0	0	0	0	0	0	0	0	0	0	0	0	0	0	0	0	4879.75621377644	9913.24242084839	0	9542.47349888359	22762.827077441	1984.43703256813	0	0	0	0	0	0	0	0	0	0
Cre16.g657979.t1.2	89.712000	0	0	0	3407.32664733658	0	0	0	0	0	0	0	0	0	0	0	0	0	0	0	4873.51048921042	48424.2381466589	8917.47519742454	3763.75879245665	9878.89093573527	32181.0958264321	13176.6335065953	0	0	0	0	0	0	0	0	0	0
Cre16.g658526.t1.1	73.986000	0	0	0	0	0	0	1563.70231407514	0	0	4471.79684098668	0	0	0	0	0	0	0	0	0	0	0	0	0	0	0	0	0	0	0	0	0	0	0	0	0	0
Cre16.g658900.t1.1	215.220000	0	0	0	0	0	0	0	28122.7943413732	114491.228709476	32442.2806719203	0	11877.2389002914	0	0	0	0	0	0	0	0	0	0	0	0	0	0	0	0	0	0	0	0	0	0	0	0
Cre16.g659350.t1.2	15.006000	0	0	0	0	0	0	0	0	0	0	0	0	0	0	0	0	0	0	0	0	0	0	2648.755009136	0	3143.16088785094	15517.7865808546	7660.66507679806	1971.80363515049	0	0	0	0	0	0	0	0
Cre16.g659700.t1.2	10.664000	72757.0132627411	24270.317870422	9785.77286038729	11014.4772204667	0	0	8146.97990323428	0	3893.6414737728	5439.31635557784	7766.13265299249	6072.68960588678	3871.63948950613	6268.72018828854	7907.65509372714	4803.81388098503	7238.36892716357	6699.8171316297	2923.14104518423	4809.63376069427	6945.52961398846	12272.2809790923	7880.25907460799	13182.7372828757	9871.22572831333	13312.1941193351	9713.09533816448	27572.0349932785	35411.8388064929	35102.3915439036	23253.9681455873	26829.6454596354	5123.7653167081	0	0	0
Cre16.g659900.t1.1	24.958000	0	0	0	0	0	0	0	0	0	0	0	0	0	0	0	0	0	0	0	0	0	0	0	0	0	0	0	0	0	0	11389.6465392848	29459.9471916445	21060.8671331998	0	0	0
Cre16.g659950.t1.1	72.029000	0	36274.8843828888	0	0	0	0	0	0	0	0	0	0	0	0	0	0	0	5108.29295357863	0	0	0	0	0	0	0	0	0	0	0	0	0	0	0	0	0	0
Cre16.g660150.t1.2	13.307000	0	0	0	0	0	0	0	0	0	0	0	0	0	0	0	0	0	0	0	0	0	0	0	0	0	0	0	0	0	5762.24870529833	2724.12954878505	0	0	0	0	0
Cre16.g660800.t1.2	44.232000	0	0	0	0	0	0	0	0	0	0	0	0	0	0	0	0	0	1969.39051429544	2571.67709005986	0	0	0	0	0	0	0	1779.6056564597	7685.78992334774	0	0	0	0	0	0	0	0
Cre16.g662150.t1.2	29.613000	0	0	0	0	0	0	0	0	0	0	0	0	0	0	0	0	0	0	0	0	0	0	0	0	0	0	0	0	3644.23833598867	5706.74692563208	0	0	0	0	0	0
Cre16.g662250.t1.1	93.465000	0	0	0	0	0	0	0	0	0	0	0	0	0	0	0	0	0	0	0	0	12696.9902495818	0	0	0	0	0	0	0	0	0	0	0	0	0	0	0
Cre16.g663200.t1.1	79.657000	21036.7359246493	3376.23997279206	0	0	0	0	0	0	0	0	0	0	0	0	0	0	0	0	0	0	1662.21442427559	23035.3677857766	1401.4696184727	0	0	0	0	0	0	0	0	0	0	0	0	0
Cre16.g663400.t2.1;Cre16.g663400.t1.2;Cre16.g662600.t1.2	49.200000	55707.604680355	0	0	0	0	0	0	0	0	0	0	0	0	0	0	0	0	0	0	0	0	0	0	0	0	0	0	0	0	0	0	0	0	0	0	0
Cre16.g663600.t1.2	49.527000	0	0	0	0	0	0	0	0	0	0	0	0	0	0	0	0	0	0	0	0	0	3910.249423187	16789.6432197538	0	0	0	0	0	0	0	0	0	0	0	0	0
Cre16.g663900.t1.2	37.372000	0	0	0	0	0	0	0	0	0	0	0	0	0	0	0	0	0	0	0	0	0	0	0	0	0	0	0	6306.62038054145	46409.9919741166	13903.2667805378	0	0	0	0	0	0
Cre16.g664550.t1.2	57.173000	0	0	0	0	0	0	0	0	0	0	0	0	15742.0648720891	52077.9870177822	47175.0932334544	58837.5643776459	0	0	0	1720.1293247969	6208.95996005455	0	0	11575.0310002672	38832.7924892463	34665.1908242821	0	0	0	0	0	0	0	0	0	0
Cre16.g664600.t1.2	16.372000	8572.25696686619	132822.430310753	4121.61042043263	90609.8491415747	0	0	0	0	0	0	0	0	0	0	0	0	0	0	0	0	0	0	0	0	0	0	0	0	0	0	0	0	0	0	0	0
Cre16.g664700.t1.2	41.233000	41285.6588642661	3289.36762201011	29221.4740718509	0	0	0	0	0	0	0	0	0	0	0	0	0	0	0	0	0	0	0	0	0	0	0	0	0	0	0	0	0	0	0	0	0
Cre16.g665250.t1.2	29.630000	0	0	0	0	0	0	0	0	0	0	0	0	0	0	0	0	0	0	0	0	0	0	1328.7211221071	1963.14478972942	2886.51838750164	6391.36350703953	6552.4748111858	9955.54300995464	33545.2188509657	92189.7335602073	100187.099970428	2266.20437946711	0	0	0	0
Cre16.g665364.t1.1	49.484000	8225.47730516634	0	0	0	0	0	0	0	0	0	0	0	0	0	0	0	0	0	0	0	0	0	0	0	0	0	0	0	0	0	0	0	0	0	0	0
Cre16.g666050.t1.2	48.623000	0	0	0	0	0	0	0	0	0	0	0	0	0	0	0	0	0	0	2430.01270103962	18048.7245129498	3725.14885877578	14282.8364962092	1962.15115173028	0	0	2206.16025466194	0	0	0	0	0	0	0	0	0	0
Cre16.g666334.t1.1;Cre16.g666334.t2.1;Cre16.g666451.t1.1	124.290000	0	0	0	0	0	0	0	0	0	0	0	0	0	0	0	0	0	7837.81653721616	31163.3266187416	0	0	0	0	0	0	0	0	0	0	0	0	0	0	0	0	0
Cre16.g666550.t1.1	47.672000	0	0	0	0	0	0	0	0	0	0	0	0	0	0	0	0	0	0	0	0	0	0	0	0	0	0	2262.93956889851	0	0	0	0	0	0	0	0	0
Cre16.g668600.t1.2	35.013000	0	0	0	0	0	0	0	0	0	0	0	0	0	0	0	0	0	0	0	0	0	0	0	2966.29332400402	0	0	0	0	0	0	0	0	0	0	0	0
Cre16.g669525.t1.1	33.902000	5952.03356313407	0	0	0	0	0	0	0	0	0	0	0	0	0	0	0	3108.52550616663	0	0	0	0	0	0	0	0	0	0	0	0	0	0	0	0	0	0	0
Cre16.g671950.t1.1	51.707000	0	0	0	0	0	0	0	0	0	0	0	0	0	0	0	0	0	0	0	0	0	0	0	0	0	2680.40947682289	0	0	0	0	0	0	0	0	0	0
Cre16.g672050.t2.1;Cre16.g672050.t1.1	24.819000	0	0	0	0	0	0	0	0	0	0	0	0	0	0	0	0	0	0	0	0	0	0	0	0	0	0	0	0	0	4666.40794053253	0	0	0	0	0	0
Cre16.g672300.t1.2;Cre14.g612450.t1.2	22.663000	0	0	0	0	0	0	0	0	0	0	0	0	0	0	0	0	0	0	0	0	0	0	0	0	0	0	0	0	4328.00322768257	11884.1943662853	0	0	0	0	0	0
Cre16.g672650.t1.2	29.207000	1960305.82401759	746761.540839372	230438.84682912	208110.381505589	259566.635032481	119859.712870544	93108.1389679838	97715.7803182815	55798.4515831335	98527.7245118644	129289.337482382	56343.5329998046	17262.3310107733	47423.5027332394	60800.7091673753	51365.4066241133	62900.1243112725	80752.9601901061	55710.4436460668	50600.3053647755	30815.5533190426	61797.1861322271	40930.7881502876	48124.727264061	129009.699359767	583804.908980415	351407.175810133	68558.1829749467	346339.622014519	179167.126073497	0	0	0	0	0	0
Cre16.g673001.t2.1;Cre16.g673001.t1.1	14.165000	0	0	0	0	0	0	0	0	0	0	0	0	0	0	0	0	0	0	0	0	0	0	0	0	0	0	0	19739.3285943436	52977.9391484319	21334.8273243913	9743.33032299545	19005.455957836	9701.88142360276	0	0	0
Cre16.g673109.t1.1	13.668000	43086.9826084213	96072.0191711328	10127.4423838059	40118.8439567046	0	0	0	0	0	0	0	0	0	0	0	0	0	0	0	0	0	0	0	0	0	0	0	0	0	0	0	0	0	0	0	0
Cre16.g673650.t1.1	30.714000	276813.351731839	118621.923820187	111887.897151729	193759.409832296	105087.154789044	7826.74457094003	9310.10415537042	2751.66751618979	0	383302.955582527	129713.762856301	0	3671.35045853663	0	10517.8001691823	0	4765.20394730416	17415.635159212	24033.2642334843	64589.3089098105	208862.707419224	455696.581234154	398647.56525496	1051254.80826154	14160335.1257438	2875872.26608228	290695.894062681	25170.2700010716	30003.6091254596	117811.39910946	20620.8274478664	0	0	0	0	0
Cre16.g674950.t1.2	60.169000	0	0	0	0	0	0	0	0	0	0	0	0	0	0	0	0	0	0	0	0	0	2053.70779593675	3135.63762871459	19547.6984087952	0	0	0	0	0	0	0	0	0	0	0	0
Cre16.g675300.t1.1	60.165000	0	0	0	0	0	0	0	0	0	0	0	0	0	0	0	0	0	0	0	0	0	0	0	10897.7957297105	4349.72131537806	0	0	0	0	0	0	0	0	0	0	0
Cre16.g675450.t3.1;Cre16.g675450.t2.1;Cre16.g675450.t1.2	23.880000	0	0	0	0	0	0	0	0	0	0	0	0	0	0	0	0	0	0	1422.46376991168	0	0	0	0	0	0	0	0	0	0	0	0	0	0	0	0	0
Cre16.g675550.t3.1;Cre16.g675550.t2.1;Cre16.g675550.t1.2	16.564000	0	0	0	0	0	0	0	0	0	0	0	0	0	0	0	0	0	0	0	0	0	0	0	0	0	0	0	3085.10403904404	33592.0617852109	28097.2436499668	29425.8796031025	30550.1100249866	7947.11671712156	0	0	0
Cre16.g675650.t1.2	58.160000	95113.8682433907	66325.3364425936	14944.3155070653	21657.0499326838	65841.2927887269	20087.1018940426	33880.2168049615	49356.8383829946	28757.3031779669	54681.318575529	150692.299983857	130660.557921195	78534.3084863121	244236.220188607	269389.456395408	0	0	0	0	0	0	0	0	0	0	0	0	0	0	0	0	0	0	0	0	0
Cre16.g675958.t1.1	63.807000	0	0	0	0	0	0	0	0	0	0	0	0	0	0	0	0	0	0	0	0	0	0	5935.14171714869	0	0	0	0	0	0	0	0	0	0	0	0	0
Cre16.g677026.t1.1	38.151000	254484.886408308	0	0	0	1947.67242659995	0	0	1310.26784498021	0	0	2580.76178033771	1938.72968460769	0	0	0	3463.96401328756	3690.79737366266	21119.0659302923	39116.6890604292	4259.86805059868	0	0	0	1799.33646815691	0	3094.89847074985	0	0	2068.61236592385	0	0	0	0	0	0	0
Cre16.g677350.t1.2	107.300000	173773.091221023	0	0	0	0	0	0	0	0	0	0	0	0	0	0	0	0	0	0	0	0	0	0	0	0	0	0	0	0	0	0	0	0	0	0	0
Cre16.g677500.t1.2	23.958000	27330.7229077731	10833.0673114808	0	0	0	0	0	0	0	0	0	0	0	0	0	0	0	0	2029.29269081502	0	0	0	0	1434.81327075813	0	0	0	0	0	0	0	0	0	0	0	0
Cre16.g678000.t1.2	33.092000	0	0	0	0	0	0	0	0	0	0	0	0	0	0	0	0	0	0	0	0	0	0	0	0	0	0	0	0	0	0	0	0	0	0	0	0
Cre16.g678851.t1.1	30.293000	0	0	0	0	0	0	0	0	0	0	0	0	0	0	0	0	0	0	0	0	0	0	0	0	0	0	0	0	0	0	1333.64672761712	0	0	0	0	0
Cre16.g679250.t1.2	18.340000	0	0	0	0	0	0	0	0	0	0	0	0	0	0	0	0	0	0	0	0	0	0	0	0	0	0	0	0	0	0	0	3025.20186252446	0	0	0	0
Cre16.g679300.t1.2	15.493000	0	0	0	0	0	0	0	0	0	0	0	0	0	0	0	0	0	0	0	0	0	0	0	0	0	0	0	2181.03540811225	8978.37101194326	6602.01476285721	0	0	0	0	0	0
Cre16.g679500.t1.2	10.999000	20724.4496963481	84202.3035299778	4477.61672069593	38783.1105892893	0	0	0	0	0	0	0	0	0	0	0	0	0	0	0	0	0	0	0	0	0	0	0	0	0	0	0	0	0	0	0	0
Cre16.g680000.t1.2	25.879000	549978.632523979	2318015.50370798	105565.520511487	46032.4095344434	40324.6689708122	2051.01077851051	4089.1042630322	0	0	2377.77573194197	0	1965.27401401329	0	0	4108.26728158704	0	4826.95145153643	3347.85031567377	9159.07117950115	7533.62136119373	2859.40626495368	7976.78390881016	2550.52679550674	2433.27751160822	0	3265.37836174515	4085.41360760682	4417.71454417635	8171.11111178482	49636.4765056097	76105.5733198428	56970.9444221187	0	0	0	0
Cre16.g680230.t1.1	7.668300	46712.3418224263	0	2304.81431314798	0	0	0	0	0	0	0	0	0	0	0	0	0	0	0	0	0	0	0	0	0	0	0	0	0	0	2087.06564305073	0	1948.66606459909	0	0	0	0
Cre16.g681200.t1.2	12.902000	0	0	0	0	0	0	0	0	0	0	0	0	0	0	0	0	0	0	0	0	0	0	0	0	0	3882.56950749667	0	0	0	0	0	0	0	0	0	0
Cre16.g681900.t1.2	55.986000	0	0	0	0	0	0	0	0	0	0	0	0	0	0	0	0	0	0	0	0	6620.3260916985	117450.850464057	63950.5416246491	43065.6903655826	0	0	0	0	0	0	0	0	0	0	0	0
Cre16.g683550.t1.2	182.050000	0	0	0	0	0	0	0	0	0	5214.61221948661	0	0	0	0	0	0	0	0	0	0	0	0	0	0	0	0	0	0	0	0	0	0	0	0	0	0
Cre16.g683750.t1.2	26.582000	13319.4334819002	0	0	0	0	0	0	0	0	0	0	0	0	0	0	0	0	0	0	0	0	0	0	0	0	0	0	0	0	0	0	0	0	0	0	0
Cre16.g684300.t1.2	19.292000	0	0	0	0	0	0	0	0	0	0	0	0	0	0	0	0	0	0	0	0	0	0	0	0	0	4938.94864886806	0	0	0	0	0	0	0	0	0	0
Cre16.g684750.t1.2	39.142000	0	0	0	0	0	0	0	0	0	0	0	0	0	0	0	0	0	0	0	0	0	0	0	0	0	0	0	0	0	3945.73649458486	0	0	0	0	0	0
Cre16.g685400.t1.2	38.241000	46065.0576401294	2481.5399287093	0	0	0	0	0	0	0	0	0	0	0	0	0	0	0	0	0	0	0	0	0	0	0	0	0	0	0	0	0	0	0	0	0	0
Cre16.g685550.t1.2	37.927000	0	0	0	0	0	0	0	0	0	0	0	0	0	0	0	0	0	0	0	0	0	0	0	11081.760707837	13591.1225005222	17441.1858506185	3089.2205393262	0	0	0	0	0	0	0	0	0
Cre16.g685700.t1.2	23.042000	0	0	0	0	0	0	0	0	0	0	0	0	0	0	0	0	0	0	0	0	0	4141.34123212984	0	0	0	0	0	0	0	0	0	0	0	0	0	0
Cre16.g687200.t1.1	16.768000	0	0	0	0	0	0	0	0	0	0	0	0	0	0	0	0	0	0	0	0	0	0	0	2352.36698882111	4527.44056893852	15969.1821290354	10419.2880589818	11079.0636904108	0	0	0	0	0	0	0	0
Cre16.g687294.t1.1	12.339000	0	0	0	0	0	0	0	0	0	0	0	0	0	0	0	0	0	0	0	0	0	0	0	0	0	0	0	0	0	0	2317.7316071368	0	0	0	0	0
Cre16.g687900.t1.2	26.222000	1303979.53592851	325600.977489612	150025.143041578	727584.32745597	850071.503092811	1298812.61833299	2079826.28048557	201467.20173991	121411.207632058	272370.370392827	140961.745006565	109506.004919505	643252.850986104	142402.520105318	116806.405247472	54665.7042641139	31268.3683500792	76822.4121620795	52276.7146176102	322293.582435332	620314.00803453	71573.1645609086	85867.3569199652	27675.6572417603	356673.457205575	242731.568361338	32301.7518691848	17844.3189816981	30558.6269221221	133969.372458332	344579.463273186	176555.277618615	5394.17680075976	0	0	0
Cre16.g688526.t1.1	157.520000	3493.20536011939	0	0	0	0	0	0	0	0	0	0	0	0	0	0	0	0	0	0	0	0	0	0	0	0	0	0	0	0	0	0	0	0	0	0	0
Cre16.g688800.t1.2	20.640000	0	0	0	0	0	0	0	0	0	0	0	0	0	0	0	0	0	0	0	0	0	0	0	0	0	4856.05085008267	22463.3161948431	32746.050003086	10869.2641243066	0	0	0	0	0	0	0
Cre16.g688850.t1.1	63.771000	9128.97814295576	0	0	0	0	0	0	0	0	0	0	0	0	0	0	0	0	0	2673.87985568568	2327.24214227142	0	37756.8244844633	14147.417831755	27035.4704737429	0	0	0	0	0	0	0	0	0	0	0	0
Cre16.g689087.t1.1	38.208000	22947.3598487099	12816.9365509066	3905.84902633367	4765.62979216093	4114.08716129629	0	2304.10457172002	0	0	0	3065.37322734684	0	0	0	0	0	0	0	0	0	0	0	0	0	0	0	0	0	0	0	0	0	0	0	0	0
Cre16.g690130.t1.2	19.827000	0	0	0	0	0	0	0	0	0	0	0	0	0	0	0	0	0	0	0	0	0	0	0	0	0	0	0	0	0	0	1435.80690875727	2543.28743294157	0	0	0	0
Cre16.g690431.t2.1;Cre16.g690431.t1.1	53.362000	535428.933250857	130818.120518202	25579.0810635749	18766.9828380424	36995.9816736933	8244.49837543559	10780.1206009552	10478.1965975023	3315.9119514157	9501.59239263326	13002.0371153178	2664.22737226547	0	1370.28358012827	0	2773.66950045646	5522.7819475056	37302.5899705707	33230.0936569527	34699.258412824	50465.4544934636	77681.1992899077	28447.8559153776	109762.931316426	196967.441086662	402735.675879993	9968.17640737227	0	0	0	0	0	0	0	0	0
Cre16.g691000.t1.2	23.877000	0	0	0	0	0	0	0	0	0	0	0	0	0	0	0	0	0	0	0	0	0	0	0	0	0	0	0	17008.2435795646	18934.4818150403	5908.02959460073	0	0	0	0	0	0
Cre16.g691450.t1.2	72.908000	0	0	0	0	0	0	0	0	16150.8759345924	25512.3653693469	0	0	0	0	0	0	0	0	0	0	0	0	0	0	0	0	0	0	0	0	0	0	0	0	0	0
Cre16.g691552.t1.1	57.980000	18142.4103814401	0	0	0	0	0	0	0	0	0	0	0	0	0	0	0	0	0	0	0	0	0	0	0	0	0	0	0	0	0	0	0	0	0	0	0
Cre16.g691850.t1.2	11.682000	225740.358576044	103903.306087212	44104.7518161119	27452.7984333817	56150.4833314002	10820.150017492	42861.284834331	21918.234778172	17838.6410502745	27773.6015588183	37123.7351307255	30568.5633021135	10571.4566211358	55220.7220607764	51151.0647128702	286905.874837389	70179.2323964008	6975.62265053384	0	0	0	0	0	0	0	0	0	0	0	0	3054.01736449952	8476.86771894876	5997.8828593801	0	0	0
Cre16.g692751.t1.1	15.269000	0	0	0	0	0	0	0	0	0	0	0	0	0	0	0	0	0	0	0	0	0	0	0	0	0	0	0	0	0	2789.14186358592	3904.00369862098	2827.04205583883	0	0	0	0
Cre16.g694400.t1.2	34.610000	0	0	0	0	5220.14820262468	0	19337.6149461199	13715.6111469859	30920.5950503802	49710.2896141173	4152.12930183479	0	0	0	0	0	0	0	0	0	0	0	0	0	0	0	0	0	0	0	0	0	0	0	0	0
Cre16.g695050.t1.2	76.539000	11100.0720366783	6492.14678980944	0	0	0	0	0	0	0	0	0	0	0	0	0	0	0	0	3040.24838079715	0	12861.5083125823	77848.6982669056	30758.774004806	0	0	0	0	0	0	0	0	0	0	0	0	0
Cre16.g695100.t1.1	51.582000	0	0	0	0	0	0	0	0	0	0	0	0	0	0	0	0	11073.5277072727	0	0	0	0	0	0	0	0	0	0	0	0	0	0	0	0	0	0	0
Cre16.g695500.t2.1;Cre16.g695500.t1.1	53.372000	0	0	0	0	0	0	0	0	0	0	0	0	0	0	0	0	0	0	0	0	0	0	0	4514.94911980647	0	0	0	0	0	0	0	0	0	0	0	0
Cre16.g696000.t1.2	156.040000	311008.693730814	12169.0845754673	5365.92909192707	3943.3233737298	8286.08922311388	1597.91185090268	4667.11768196048	6122.22955755819	1662.07247599	33643.1631680238	75672.631048789	42719.3365487395	11349.3332261768	80701.8588072932	0	0	0	0	0	0	0	0	0	0	0	0	0	0	0	0	0	0	0	0	0	0
Cre17.g696850.t1.2	23.706000	0	0	0	0	0	0	0	0	0	0	0	0	0	0	0	0	0	0	0	0	0	0	0	31821.9666638858	11300.7869125046	0	0	0	0	0	0	0	0	0	0	0
Cre17.g697334.t1.2	80.690000	0	0	0	0	0	0	0	0	0	0	0	0	0	0	0	0	0	14073.1788783907	0	0	0	0	0	0	0	0	0	0	0	0	0	0	0	0	0	0
Cre17.g697650.t1.1	91.950000	0	0	0	0	0	0	0	0	0	0	0	0	0	0	0	9293.07036109945	0	0	0	0	0	24002.0356106542	2039.22907080642	0	0	0	0	0	0	0	0	0	0	0	0	0
Cre17.g698000.t1.2	61.821000	6580438.62344731	17576036.7219303	374686.694647127	530616.886369308	489991.287033042	157108.36249259	201509.786225588	292086.987261477	2753512.84390247	421487.04440662	494178.761457989	175888.120676335	110624.557409966	82090.1130403774	80944.5903756545	81056.7295212718	112799.205145226	142217.987334049	128928.78883698	145411.823759856	109542.911473759	248381.110127877	100747.795698514	140412.405141326	28290.2933183711	1034022.28639074	198273.365314103	2317.7316071368	0	1685.06809825581	0	0	0	0	0	0
Cre17.g698450.t1.2	38.100000	15482.2995094568	0	0	0	0	0	0	0	0	0	0	0	0	0	0	0	0	0	0	0	0	0	0	0	0	0	0	0	0	0	0	0	0	0	0	0
Cre17.g699000.t2.1;Cre17.g699000.t1.2;Cre09.g396650.t1.2	84.987000	28571.3509238422	8022.20736019942	3936.22595945023	0	8440.10311298058	1701.39215109883	0	0	0	0	1963.99647944296	0	0	0	0	0	0	1460.36396216459	0	2031.2799668133	0	7911.91354229488	2925.55416603928	0	0	0	0	0	0	0	0	0	0	0	0	0
Cre17.g700750.t1.2	24.352000	25455.5860551104	4304.01396741762	0	0	0	0	0	0	0	0	0	0	0	0	0	6272.6947402851	4970.17727169818	150493.572384029	0	0	0	0	0	0	0	0	0	0	0	0	0	0	0	0	0	0
Cre17.g701200.t2.1;Cre17.g701200.t1.2	15.341000	12581.4443451104	0	0	0	0	0	0	0	0	0	0	0	0	0	0	0	0	0	0	0	0	0	0	0	0	0	0	0	13169.2521957445	37697.2062045149	25320.7351837985	0	0	0	0	0
Cre17.g701650.t1.2	15.265000	7583.01936457955	0	2199.20478866796	0	2596.51804003836	0	0	0	0	1688.75875368119	0	0	0	0	0	0	2309.21471000131	3069.3477793434	2693.18482252612	2267.62386232302	0	3581.49719375726	0	0	0	0	0	0	2577.92281462588	4676.91211366629	2417.37930362198	0	0	0	0	0
Cre17.g702150.t1.2	26.437000	0	0	0	0	0	0	0	0	0	0	0	0	0	0	0	0	0	0	0	0	0	0	0	0	0	0	0	0	0	10153.7028166403	6125.06852327002	0	0	0	0	0
Cre17.g702200.t1.2	31.240000	0	0	0	0	0	0	0	0	0	0	0	0	0	0	0	0	0	0	0	0	0	0	0	0	0	0	0	0	0	0	0	0	1440.77509875297	0	0	0
Cre17.g702850.t1.1	485.340000	0	0	0	0	0	0	0	0	0	0	0	0	0	0	7160.43931837387	0	0	0	0	0	0	0	0	11529.8914454491	0	8624.35198767825	0	0	0	0	0	0	0	0	0	0
Cre17.g702900.t1.2	24.281000	21404.3819843311	9528.13672203885	0	0	1703.66332366829	0	0	0	0	0	2317.30576228002	0	0	0	0	1478.53334272029	2023.61475939136	112803.463593794	0	0	0	0	0	0	0	0	0	0	0	0	0	0	0	0	0	0
Cre17.g702950.t1.2	24.428000	22068.6999608989	0	0	2131.21155986966	2532.35741495103	0	1761.01043104723	0	0	1702.10189252678	3167.29209640148	0	0	0	5067.12795075712	2570.82540034631	3305.83362313871	206818.652106707	0	0	0	0	0	0	0	0	0	0	0	0	0	0	2493.32163641339	0	0	0
Cre17.g703700.t1.1	44.476000	73235.3789851842	18935.9012978962	0	0	6692.00997592217	1891.60285379134	1640.07049172333	0	0	0	1353.84596865678	0	0	0	0	0	1370.04226804276	0	2073.86445249073	0	0	0	3133.36645614513	19681.1297972512	57684.9442986435	93763.9400474162	60749.6077845624	9801.81301665912	0	0	0	0	0	0	0	0
Cre17.g704600.t1.2	23.562000	0	0	0	0	0	0	0	0	0	0	0	0	0	0	0	0	0	0	0	0	0	0	0	0	0	0	1713.74165194528	2769.83689674549	0	0	0	0	0	0	0	0
Cre17.g705000.t1.2	67.447000	0	0	0	0	0	0	0	0	0	0	0	0	0	0	0	0	0	0	0	0	0	0	0	16339.667154429	0	0	0	0	0	0	0	0	0	0	0	0
Cre17.g705400.t1.2	27.504000	0	0	0	0	0	1162.71260210793	0	0	0	26660.7269997816	0	0	0	30095.8755110941	0	0	40375.7703536251	0	0	0	0	0	0	0	0	0	0	0	0	0	0	0	0	0	0	0
Cre17.g705500.t1.1	91.669000	0	4098.61479816682	0	0	0	0	0	0	0	0	0	0	0	0	0	0	0	0	0	0	0	0	0	0	0	0	0	0	0	0	0	0	0	0	0	0
Cre17.g705900.t1.2	8.594900	0	0	0	0	0	0	0	0	0	0	0	0	0	0	0	0	0	0	0	0	0	0	0	0	0	0	0	0	0	1537.86772609751	0	1862.78735181628	0	0	0	0
Cre17.g706600.t1.2	18.370000	0	0	0	0	0	0	0	0	0	0	0	0	0	0	0	0	0	0	0	0	0	0	0	0	0	0	0	0	0	0	0	0	0	0	0	0
Cre17.g707500.t1.2	108.930000	17929.487953053	0	0	0	0	0	0	0	0	0	0	0	0	0	0	0	0	0	0	0	0	0	0	0	0	0	0	0	0	0	0	0	0	0	0	0
Cre17.g708750.t1.2	34.457000	0	0	0	0	0	0	0	0	0	0	0	0	0	0	0	0	0	0	0	1587.40767776891	0	0	0	0	0	0	0	0	0	0	0	0	0	0	0	0
Cre17.g709850.t1.2	43.499000	0	0	0	0	0	0	0	0	0	0	0	0	0	0	0	0	0	0	0	0	0	4296.49070828127	5765.22961929575	11880.3617625744	9801.67106837353	6729.20042674712	0	0	0	0	0	0	0	0	0	0
Cre17.g712400.t1.2	38.715000	0	0	0	0	0	0	0	0	0	0	0	0	0	0	0	0	0	0	0	0	0	6121.80371270141	0	0	0	0	0	0	0	0	0	0	0	0	0	0
Cre17.g713200.t1.1;Cre17.g713350.t1.2	53.715000	12322.3887239061	0	0	0	0	0	0	0	0	0	0	1546.38462323299	0	0	3196.8173398045	4284.14120743482	12114.1505889434	9952.8459925284	93722.7750445947	785740.540062777	201438.812082792	4167.88556153544	0	0	0	0	0	0	0	0	0	0	0	0	0	0
Cre17.g713800.t1.2	28.301000	0	0	0	0	0	0	0	0	0	0	0	0	0	0	0	0	0	0	0	0	0	0	0	0	0	0	0	0	0	0	0	0	0	0	0	0
Cre17.g715250.t1.2	23.576000	0	0	0	0	0	0	0	0	0	0	0	0	0	0	0	0	0	0	0	0	0	0	0	0	0	2799.3621401485	0	0	0	0	0	0	0	0	0	0
Cre17.g715300.t1.2	183.210000	0	2299.98807143787	0	0	0	0	0	0	0	0	0	0	0	0	0	0	0	0	0	0	0	0	0	0	0	0	0	0	0	0	0	0	0	0	0	0
Cre17.g715500.t1.2	25.364000	0	0	0	0	0	0	0	0	0	0	0	0	0	0	0	0	0	0	0	0	0	0	0	0	0	0	0	0	0	0	2415.67592419488	4762.64887816351	0	0	0	0
Cre17.g719000.t1.2	48.784000	4621.97812714241	0	0	0	0	0	0	0	0	0	0	0	0	0	0	0	0	0	0	0	0	0	0	0	2644.21266399708	8480.55837437413	0	0	0	0	0	0	0	0	0	0
Cre17.g720050.t1.2	74.384000	328141.851801699	80135.4851477834	94859.780812182	77703.9110156023	236571.01276667	182644.859070487	335239.26608127	224945.448176732	171189.632423259	138630.954157154	110141.933238955	45355.3162121723	12673.5687824593	57831.1510328027	85699.8579429673	46232.5566171273	28819.7604236271	34659.5128928584	38636.9038551301	38194.0252040849	73850.0150617951	257976.814233857	260631.247174417	375055.760189665	44445.4277015313	58665.8069520803	20169.4318996857	36875.3256309405	23745.1092137337	13172.2331097419	14928.7011956502	4502.59961896002	0	0	0	0
Cre17.g720250.t1.2	29.938000	6642186.12767958	1388552.32448388	563392.745512368	811901.609097277	594734.926970955	167853.847711861	199096.665370534	121340.233489262	114885.84494342	134701.825611983	168322.277054312	108590.438477441	39704.3549627777	67831.4077527186	111718.978691876	106236.935902335	143949.756418265	200800.044797631	335494.772995334	459500.795288004	798657.834051597	1419326.71280011	778274.060240668	5768068.58500758	9393427.79901259	1513168.7244046	433368.115910622	548431.396211032	473638.84453291	263810.888771665	130223.357201574	65486.4220747483	14847.7906728631	1309.74263632353	0	0
Cre17.g721300.t1.2	14.324000	229771.689886841	947902.261522422	10322.1954316373	17963.5555415949	10446.1162849586	0	0	0	0	0	0	0	0	0	0	0	0	0	0	0	0	0	0	0	0	0	0	0	0	0	0	0	0	0	0	0
Cre17.g721700.t1.2	25.676000	0	0	0	0	0	0	0	0	0	0	0	0	0	0	0	0	0	0	0	0	0	0	0	0	0	0	0	0	3156.36207841094	3881.00807635517	7045.88705190159	1951.7889268821	0	0	0	0
Cre17.g722150.t1.2	59.983000	6627.70740254925	0	0	0	0	0	0	0	0	0	0	0	0	0	0	0	0	0	0	0	884.706884777119	0	0	0	0	0	0	0	0	0	0	0	0	0	0	0
Cre17.g722750.t1.2	38.977000	379725.858785623	0	0	0	0	0	0	0	0	0	0	0	0	0	0	0	0	0	0	0	0	0	0	0	0	0	0	0	0	0	0	0	0	0	0	0
Cre17.g723650.t1.2	47.358000	44364.5171787442	15273.6355296374	0	0	1821.62234899476	0	0	0	0	0	2226.74275607269	0	0	0	2298.00079543959	0	0	1919.42471776726	0	4121.18457557586	0	0	0	0	0	24088.6240648649	0	0	0	0	0	0	0	0	0	0
Cre17.g724300.t1.2	11.201000	177946.370817411	61795.7666493712	18068.5972729326	242547.035590069	239324.809507144	18636.3904152983	664289.586910754	43495.7936709246	18510.0564411219	37196.1287563772	30609.728304935	12031.3947384436	10095.078174691	11024.8394453148	0	4483.72049697636	0	13943.4381453601	5428.3863375873	5602.84078057916	0	0	4829.93236553385	0	0	19110.4976891736	0	18485.9252325714	0	55953.1752144281	107646.482378258	57165.4135733789	0	0	1205.32547744247	0
Cre17.g725350.t1.1;Cre17.g725350.t2.1	65.371000	0	0	0	0	0	0	0	0	0	0	0	0	0	3495.76042926004	8203.75921747085	3886.40211120764	15158.6574183083	0	0	0	0	0	0	0	0	0	0	0	0	0	0	0	0	0	0	0
Cre17.g725400.t1.2	13.827000	7035.66677533901	17057.9254795216	0	17496.5456819991	0	0	0	0	0	0	0	0	0	0	0	0	0	0	0	0	0	0	0	0	0	0	0	0	0	0	0	0	0	0	0	0
Cre17.g727100.t1.2	28.004000	57121.4096048456	0	0	0	0	0	0	0	0	0	0	0	0	0	0	0	0	0	0	0	0	0	0	0	0	0	0	0	0	0	0	0	0	0	0	0
Cre17.g727300.t1.2	41.590000	0	0	0	0	0	0	0	0	0	0	0	0	0	0	0	0	4240.70503204384	153204.784638826	55595.4655347378	0	0	0	0	0	0	0	0	0	0	0	0	0	0	0	0	0
Cre17.g728800.t1.2	41.083000	0	0	0	0	0	0	0	0	0	0	0	0	0	0	0	0	0	0	0	0	0	0	0	0	0	0	0	19469.6268517199	34493.4333987164	0	0	0	0	0	0	0
Cre17.g729450.t1.2	99.493000	19002.6169921241	0	0	0	0	0	0	0	0	0	0	0	0	0	0	0	0	0	0	0	0	0	0	0	0	0	0	0	0	0	0	0	0	0	0	0
Cre17.g729800.t1.2	44.744000	0	4971.88065112527	0	1606.42874803816	1874.28516294918	0	0	0	0	0	0	0	0	1288.47878314193	0	1259.1664621673	0	2751.09972304742	2535.90612209082	4684.43537280264	4677.62185509425	9698.90050960534	5134.41143812746	16314.1164630225	77075.0801104323	186037.423096122	10117.6479521	0	0	0	0	0	0	0	0	0
Cre17.g729900.t1.2	33.827000	0	0	0	0	0	0	0	0	0	0	0	0	0	0	0	0	0	0	0	0	0	0	0	0	9281.71449825214	7417.36571529435	0	0	0	0	0	0	0	0	0	0
Cre17.g730000.t1.2	37.749000	22565.5189604689	0	0	0	0	0	0	0	0	0	0	0	0	0	0	0	0	0	0	0	0	2555.77888207362	0	0	3906.55876776162	2504.53555097511	0	0	0	0	0	0	0	0	0	0
Cre17.g731200.t1.1	70.666000	39954.1839454186	0	0	0	0	0	0	0	0	0	1771.51460418099	0	0	0	0	0	0	0	0	0	0	0	0	0	0	0	0	0	0	0	0	0	0	0	0	0
Cre17.g732250.t1.1	16.477000	0	0	0	0	0	0	0	0	0	0	0	0	0	0	0	0	0	0	0	0	0	0	0	0	11907.7577816935	0	0	0	0	0	0	0	0	0	0	0
Cre17.g732850.t1.2	34.332000	0	1771.08875932422	0	0	0	0	0	0	0	0	0	0	0	0	0	0	0	0	0	0	0	0	0	0	0	0	0	0	4485.84972126023	19621.5115173028	13541.5825488508	0	0	0	0	0
Cre17.g734100.t1.2	50.051000	0	0	0	0	0	0	0	0	0	0	0	0	0	0	0	0	0	0	0	0	0	0	0	0	2466.35146215102	1624.45618030827	1655.68480313839	0	0	0	0	0	0	0	0	0
Cre17.g734200.t1.2	47.849000	0	0	0	0	0	0	0	0	0	0	0	0	0	0	0	0	0	4567.61193376089	38042.1405385021	3002.34818854424	0	0	0	0	0	0	0	0	0	0	0	0	0	0	0	0
Cre17.g734300.t2.1;Cre17.g734300.t1.1;Cre12.g541100.t1.2	102.300000	494022.618343839	0	0	0	0	0	0	0	0	0	0	0	0	0	0	0	0	0	0	0	0	0	0	0	0	0	0	0	0	0	0	0	0	0	0	0
Cre17.g734450.t1.2	16.596000	0	0	0	0	0	0	0	0	0	0	0	0	0	0	0	0	0	0	0	0	0	0	0	0	0	0	0	1591.52417805106	0	6400.73209388856	4903.31962918462	0	0	0	0	0
Cre17.g734500.t1.2	26.244000	0	0	24524.4053016306	32727.5967259591	5164.64642295843	15991.89385473	4196.84301179609	9097.32367526888	0	0	0	0	0	0	0	0	0	0	0	0	0	0	0	0	0	0	0	0	3991.58579083089	1848.45057497154	0	0	0	0	0	0
Cre17.g734612.t1.1;Cre02.g097800.t1.1	157.300000	0	0	0	0	0	0	0	0	0	0	0	0	0	0	0	1996.5026368434	36812.8683852803	63369.9731365801	0	0	0	0	0	0	0	0	0	0	0	0	0	0	0	0	0	0
Cre17.g734644.t1.1	55.864000	4664.42066453425	0	0	0	0	0	0	0	0	0	0	0	0	0	0	0	0	0	0	0	0	0	0	0	0	0	0	0	0	0	0	0	0	0	0	0
Cre17.g734900.t2.1;Cre17.g734900.t1.2	58.080000	0	0	0	0	0	0	0	0	0	0	0	0	0	0	0	1187.02834342974	1875.7046458051	9415.28783499367	8263.09360084807	48678.3255778676	96862.671121877	0	0	0	0	6624.86843683743	0	0	0	0	0	0	0	0	0	0
Cre17.g735500.t1.2	97.858000	0	0	0	433.439090053418	0	0	0	0	0	0	0	0	0	0	0	0	0	0	0	0	0	0	0	0	0	0	0	0	0	0	0	0	0	0	0	0
Cre17.g738000.t4.1;Cre17.g738000.t3.1;Cre17.g738000.t2.1;Cre17.g738000.t1.1	19.601000	7478.54542638426	0	0	0	0	0	0	0	0	0	0	0	0	0	0	0	0	0	0	0	15871.2378119773	13883.2520722694	0	0	0	0	0	0	0	0	0	0	0	0	0	0
Cre17.g738050.t1.2	14.198000	0	0	0	0	0	0	0	0	0	0	0	0	0	0	0	0	0	0	0	0	0	32550.1613689698	20454.7479537244	3402.0745607697	0	0	0	0	0	0	0	0	0	0	0	0
Cre17.g738300.t1.2	10.875000	0	0	0	0	0	0	0	0	0	0	0	0	0	0	0	0	0	0	0	12063.0492061305	0	0	0	0	0	0	0	0	0	0	0	0	0	0	0	0
Cre17.g739752.t1.1;Cre12.g548901.t1.1	85.401000	23508.055576796	21925.3321924516	0	0	0	0	0	0	0	0	0	0	0	0	0	0	0	0	0	0	0	0	0	0	0	0	0	0	0	0	0	0	0	0	0	0
Cre17.g741450.t1.2	62.072000	0	0	0	0	20664.8314163997	0	0	0	0	0	0	0	0	0	0	0	0	0	0	0	0	0	0	0	0	0	0	0	0	0	0	0	0	0	0	0
Cre17.g742200.t1.1	48.672000	0	0	0	0	0	0	0	0	0	0	0	0	0	0	0	0	0	0	0	0	0	0	0	0	0	0	0	0	0	0	0	0	0	0	0	0
Cre17.g742300.t1.1	24.779000	0	0	0	0	0	0	0	0	0	0	0	0	0	0	0	0	0	0	0	0	0	0	0	0	0	0	0	0	0	29396.0704631283	0	0	0	0	0	0
Cre17.g744247.t1.1	124.880000	14959.9298184803	0	0	0	0	0	0	0	0	0	0	0	0	0	0	0	0	0	0	0	0	0	0	0	0	0	0	0	0	0	0	0	0	0	0	0
Cre17.g744897.t1.1	45.660000	0	0	0	0	0	0	0	0	0	0	0	0	0	0	0	0	0	0	0	0	0	0	0	0	0	14823.6594643126	0	0	0	0	0	0	0	0	0	0
Cre17.g745097.t1.1	95.459000	0	0	0	0	12552.9127397065	0	0	0	0	0	0	0	0	0	0	0	0	0	0	0	0	0	0	0	0	0	0	0	0	0	0	0	0	0	0	0
Cre17.g745697.t1.1	97.210000	0	0	0	0	0	0	0	0	0	0	0	0	0	0	0	0	0	1868.60723152553	7746.96963443765	0	0	0	0	0	0	0	0	0	0	0	0	0	0	0	0	0
Cre17.g746597.t2.1;Cre17.g746597.t1.1	57.476000	0	0	0	0	0	0	0	0	0	0	0	0	0	0	0	0	0	0	0	0	0	1527.50550124933	3792.43234614612	0	0	0	0	0	0	0	0	0	0	0	0	0
Cre17.g746997.t1.1;Cre16.g669150.t1.2;Cre16.g669125.t1.1	102.230000	77854.3761983292	314940.661241696	76461.8635166773	26745.8959711364	26486.1306085041	4724.60673762501	6054.0943804743	3721.88404820718	0	0	3699.17232251255	0	0	0	0	0	0	0	0	0	0	0	0	0	0	0	0	0	0	0	0	0	0	0	0	0
Cre17.g747297.t1.1	19.116000	32107.2827179246	0	0	0	0	0	0	0	0	0	0	0	0	0	0	0	0	0	0	0	0	0	0	0	0	0	0	0	0	0	0	0	0	0	0	0
Cre18.g749847.t2.1;Cre18.g749847.t1.1	52.482000	69079.1331830673	9429.05681869604	0	0	0	0	0	0	0	0	0	0	0	0	0	1240.98288678304	3767.16555131084	24202.1826933381	45473.1332892132	179692.334730186	435156.664309074	0	0	0	0	0	0	0	0	0	0	0	0	0	0	0
Cre18.g750047.t1.1	447.500000	235208.309224992	536152.869507374	590632.621517363	0	0	0	0	0	0	0	0	0	0	0	0	0	0	0	0	0	0	0	0	0	0	0	0	0	0	0	0	0	0	0	0	0
Cre19.g750247.t1.1	37.853000	6162.96871552293	0	0	0	0	0	0	0	0	0	0	0	0	0	0	0	0	0	0	0	0	0	0	0	12804.0192569178	0	0	0	0	0	0	0	0	0	0	0
Cre19.g750547.t4.1;Cre19.g750547.t3.1;Cre19.g750547.t2.1;Cre19.g750547.t1.1;Cre17.g698903.t1.2	67.314000	0	0	0	0	0	0	0	0	0	0	0	0	0	0	0	0	0	0	0	11326.0537073399	7704.10125218903	0	0	17387.2455020937	229431.014001421	358873.655632242	0	0	0	0	0	0	0	0	0	0
Cre19.g750847.t3.1;Cre19.g750847.t1.1;Cre19.g750847.t2.1	47.888000	157874.883234784	0	0	0	0	0	0	0	0	0	0	0	0	0	0	0	0	0	0	0	0	0	0	0	0	0	0	0	0	0	0	0	0	0	0	0
Cre-2.g801484.t1.p1	42.296000	2936.62613231541	3133.50840443072	0	0	0	0	0	0	0	0	0	0	0	0	0	0	0	0	0	0	0	0	0	0	0	0	0	0	0	0	0	0	0	0	0	0
Cre-2.g801492.t1.p1	59.047000	53734.5235106342	92729.1370454547	5938.97432085966	65473.6467290451	0	0	0	0	0	0	0	0	0	0	0	0	0	0	0	0	0	0	0	0	0	0	0	0	0	0	0	0	0	0	0	0
Cre-2.g801494.t1.p1	48.736000	23455.5347111272	0	0	3076.87103847974	0	0	0	0	0	0	0	0	0	0	0	0	0	0	0	0	0	0	0	0	0	0	0	0	0	0	0	0	0	0	0	0
Cre-2.g801495.t1.p1	55.160000	83493.9815848765	38494.9555695387	0	0	9084.83222613683	0	0	0	11801.2965674999	0	0	0	0	0	9603.65320997349	19710.9389372254	0	0	0	0	0	0	0	0	0	0	0	0	0	0	0	0	0	0	0	0
Cre-2.g801499.t1.p1	31.589000	13995.1073213154	29489.7563316187	0	18832.2790494144	0	0	0	0	0	0	0	0	0	0	0	0	0	0	0	0	0	0	0	0	0	0	0	0	0	0	0	0	0	0	0	0
Cre24.g755497.t1.1	35.446000	26260.4328344137	11610.5180716651	5283.17324142727	4382.36942106408	6613.08672913334	1327.07452199424	1688.6168053956	0	0	1469.30670415685	1650.14882000032	1320.38875774288	0	0	1362.22091750668	1393.05208513713	1430.83871876157	0	1455.2538238833	2749.53829190591	0	0	0	1834.11379812681	0	0	0	0	0	0	0	0	0	0	0	0
Cre36.g759747.t1.1	19.432000	0	0	0	0	0	0	0	0	0	0	0	0	0	0	0	0	0	0	0	1786.41917416809	0	0	0	28571.3509238422	137066.684049937	14362.3275361404	0	0	0	0	0	0	0	0	0	0
Cre43.g760497.t1.1	28.953000	5084.44564159927	0	5899.65464575083	4017.56232709412	7556.47503517395	2785.45120816054	2507.37451668694	0	0	3322.15767598173	5544.50003520108	10278.4753596751	0	2278.97972517034	4141.48318041543	3054.86905421307	1614.51980031688	3370.70398965399	13955.3618013498	6923.10178486501	2996.95415369177	0	0	0	0	0	0	0	0	0	0	0	0	0	0	0
Cre48.g761197.t1.1;Cre01.g050316.t2.1;Cre01.g050316.t1.1	27.831000	0	0	0	0	0	0	0	0	0	0	0	0	0	0	0	0	0	0	0	0	0	0	0	0	0	0	0	4478.32646212389	8605.61481398018	0	0	0	0	0	0	0
iRTproteinbiognosys	19.611000	1162811.96590784	1241025.47126872	1437226.39161318	1302730.39101531	1563702.31407514	1490031.15385319	1517711.06954352	1511891.18983427	1436516.65018523	1549933.33037278	1599899.12690096	1520124.19039858	1359083.8603951	1382973.75686014	1474700.73900932	612521.047155561	1417822.06097284	1440491.20218179	1475268.53215169	1416061.9022315	1317180.72648852	1278144.94795087	1160767.91059532	1473423.204439	1179774.78603602	1508058.58612331	1253815.0118005	1357706.96202487	1481088.41186093	1388481.35034109	1538151.62266869	1491734.53328029	1323965.85453979	1222188.93377073	1189029.81425658	1308081.84138211
