# Supplementary material for: Complexome profiling on the Chlamydomonas lpa2 mutant reveals insights into PSII biogenesis and new PSII associated proteins
Source: J Exp Bot. 2021 Aug 26;73(1):245–62. doi: 10.1093/jxb/erab390 (PMC8730698; doi:10.1093/jxb/erab390)
Supplement: erab390_suppl_Supplementary_Dataset_S1 [file erab390_suppl_supplementary_dataset_s1.zip › Supplemental Dataset 1 - Excel List and all profiles/data/intensitiesNormed_mut3.txt]

Identifier	MolWeight	Intensity_01	Intensity_02	Intensity_03	Intensity_04	Intensity_05	Intensity_06	Intensity_07	Intensity_08	Intensity_09	Intensity_10	Intensity_11	Intensity_12	Intensity_13	Intensity_14	Intensity_15	Intensity_16	Intensity_17	Intensity_18	Intensity_19	Intensity_20	Intensity_21	Intensity_22	Intensity_23	Intensity_24	Intensity_25	Intensity_26	Intensity_27	Intensity_28	Intensity_29	Intensity_30	Intensity_31	Intensity_32	Intensity_33	Intensity_34	Intensity_35	Intensity_36
Cre01.g000250.t1.2	24.827000	0	0	0	0	0	0	0	0	0	0	0	0	0	0	0	0	0	0	0	0	0	0	0	0	0	0	5520.33098035882	3314.58120118822	0	0	0	0	0	0	0	0
Cre01.g000850.t1.2	20.686000	0	0	0	0	0	0	0	0	0	0	0	0	0	0	0	0	0	0	0	0	0	0	0	0	0	0	24189.630939277	13332.0941679532	0	0	0	0	0	0	0	0
Cre01.g000900.t1.2	50.844000	0	0	0	0	0	0	0	0	0	0	0	0	0	0	0	0	0	0	0	0	0	0	0	0	5399.06208930069	34534.1422634167	25043.4005879104	0	0	0	0	0	0	0	0	0
Cre01.g002050.t1.1	77.320000	0	0	0	0	0	0	0	0	0	0	0	0	0	0	0	0	0	0	0	0	0	0	2003.685871274	2984.83367499868	0	0	0	0	0	0	0	0	0	0	0	0
Cre01.g002300.t1.2	18.380000	0	0	0	0	0	0	0	0	0	0	0	0	0	0	0	0	0	0	0	0	0	0	0	0	0	82113.0905536274	21866.5832906699	4855.18485874907	10398.7310424339	4366.44373609667	10933.1389137341	3570.55936417741	0	0	0	0
Cre01.g002500.t1.2	26.577000	1306588.29877085	267081.750369452	57408.7541195571	13922.5545367577	3672.73680513193	0	0	0	0	0	0	0	0	0	0	0	0	0	0	0	0	0	0	0	0	0	9840.802504606	53107.832240216	5222.19889554085	0	0	0	0	0	0	0
Cre01.g003550.t1.1	82.006000	0	0	0	0	0	0	0	0	0	0	0	0	0	0	0	0	0	2729.16097521115	0	0	0	0	0	0	0	0	0	0	0	0	0	0	0	0	0	0
Cre01.g004300.t1.2	64.898000	0	0	0	0	0	0	0	17877.2338770197	65340.1061506005	0	0	0	0	0	0	0	0	0	0	0	0	0	0	0	0	0	0	0	0	0	0	0	0	0	0	0
Cre01.g005050.t1.1;Cre01.g006250.t1.2;Cre10.g423050.t1.2;Cre09.g398141.t1.1;Cre05.g235400.t1.2	96.717000	5400.89486851064	3576.66862821057	1125.0973375059	0	0	0	4422.34350200004	0	0	0	0	5602.95877640724	2939.77785275416	3315.34485919236	0	3734.44037186679	4185.76225231612	0	12853.891525758	56735.2077599018	187050.391535122	10995.6061384731	0	0	0	0	0	0	0	0	0	0	0	0	0	0
Cre01.g005150.t1.1	48.791000	0	0	0	0	0	0	0	0	0	0	4508.17866166587	9082.49010649064	19627.5380225186	20369.8136025469	0	0	0	0	0	0	0	0	0	0	0	0	0	0	0	0	0	0	0	0	0	0
Cre01.g006950.t2.1;Cre01.g006950.t1.1	42.063000	0	0	0	0	0	0	0	0	0	0	0	0	0	0	0	0	0	2237.67068374383	0	0	0	0	0	0	0	0	0	0	0	0	0	0	0	0	0	0
Cre01.g007051.t1.2;Cre09.g396400.t1.2;Cre11.g467567.t1.1	14.700000	12301.3085939592	6045.26949240765	0	0	0	0	0	0	0	0	0	0	0	0	0	0	0	0	0	0	0	0	0	0	0	0	0	0	0	2632.17640868481	18550.780236675	0	0	0	0	0
Cre01.g007700.t1.1	62.264000	0	0	0	0	0	0	0	0	0	0	0	0	0	0	1451.30149055621	0	0	0	0	0	0	0	0	0	0	0	0	0	0	0	0	0	0	0	0	0
Cre01.g007850.t1.2	17.092000	7312.17812128316	67377.5457056577	4192.63517435342	62758.9420965925	0	0	0	0	0	0	0	0	0	0	0	0	0	0	0	0	0	0	0	0	0	0	0	0	0	0	0	0	0	0	0	0
Cre01.g010400.t1.2	20.398000	0	0	0	0	0	0	0	0	0	0	0	0	0	0	0	0	0	0	17472.4951348232	15317.4522471278	82433.8269153681	0	49133.7559866487	3971.17435315155	0	0	0	0	0	0	0	0	0	0	0	0
Cre01.g010450.t1.2	18.815000	6123.31534043121	0	0	0	0	0	0	0	0	0	0	0	0	0	0	0	0	0	0	0	0	0	0	0	0	0	0	0	0	0	0	0	0	0	0	0
Cre01.g010900.t1.2	40.304000	12259.0019405296	3130.3868905886	0	0	0	0	0	0	0	0	0	0	0	0	0	0	1791.54167772269	33651.3536106258	64275.5668928233	78940.8552044117	77535.7244767861	0	0	0	0	0	0	1937.24762491344	0	0	0	0	0	0	0	0
Cre01.g011000.t1.2	24.371000	4915.05564627399	6227.78375539816	1304.00713471684	0	0	0	0	0	0	0	0	0	0	0	0	0	0	0	0	0	0	2831.64387936732	0	4036.69620990714	0	0	0	0	0	0	0	0	0	0	0	0
Cre01.g011100.t2.1;Cre01.g011100.t1.2	85.903000	0	0	0	0	0	0	0	0	0	0	0	0	0	0	0	0	0	0	0	0	0	0	0	9026.28487738561	0	0	0	0	0	0	0	0	0	0	0	0
Cre01.g012500.t1.2	21.863000	0	0	0	0	0	0	0	0	0	0	0	0	0	0	0	0	0	0	0	0	0	0	0	0	3316.566711999	5633.19963337135	0	0	0	0	0	0	0	0	0	0
Cre01.g013700.t2.1;Cre01.g013700.t1.2	28.153000	890959.793435236	117389.508397072	54470.1981196096	21964.3315152003	12186.1489669342	0	7559.9087778276	2707.62581949428	0	3856.77838413072	0	5258.54901653813	3127.48499017285	3259.29236168817	15761.9012055398	80032.8861503382	52703.0934980195	374620.070513062	45915.7011571843	67437.111029981	3929.93682092775	21069.3243343431	42335.6724337555	26014.7735691821	30575.3391699323	45590.3828474188	99255.6854306602	322355.316709421	623404.575103214	11209.7358428352	0	0	0	0	0	0
Cre01.g013801.t1.2	50.513000	0	0	0	0	0	0	0	0	0	0	0	0	0	0	0	0	0	0	0	0	0	0	0	0	0	0	0	0	0	0	0	0	0	0	0	0
Cre01.g014000.t1.2	20.946000	0	0	0	0	0	0	0	0	0	0	0	0	0	0	0	0	0	0	0	0	0	0	0	3722.06911219966	0	22039.1699996065	63174.3720508471	45194.8080012721	45304.7747538688	0	0	0	0	0	0	0
Cre01.g015350.t1.1	41.871000	278765.71783286	257123.649995409	94032.2646823127	69839.5791110191	45813.370984629	29051.0777936601	31207.6479973638	25083.1108041259	14459.2533820703	20374.3955505718	15543.4950163545	12394.1694072631	13545.1547511095	20407.9965027541	15352.5805153184	18723.3669456116	16563.7421098914	21649.7044174929	30401.2251449873	15987.9439747665	30482.1728934266	26923.5265941139	21593.1937251862	36837.3348039161	19097.5593676424	17380.8561743258	52689.3476539449	186225.640890646	21000.5951139702	0	0	0	0	0	0	0
Cre01.g016300.t1.1	36.170000	0	0	0	0	0	0	10419.1970769449	0	0	0	0	0	0	0	0	0	0	0	0	1474.19595752046	2516.86405005901	2944.81799558152	0	13225.4875105747	3515.27052467736	0	6996.78736557154	35511.6245087215	150139.745562808	294588.711678732	39003.0689036695	0	0	0	0	0
Cre01.g016514.t1.1	60.796000	0	0	0	0	0	0	0	0	0	0	0	0	0	0	0	6757.30421547187	155770.959685368	39462.7910221644	0	0	0	0	0	0	0	0	0	0	0	0	0	0	0	0	0	0
Cre01.g018800.t1.2	35.506000	117554.458525968	577294.904812977	3066.69781304296	0	0	0	0	0	0	0	0	0	0	0	0	0	0	0	0	0	0	0	0	0	0	0	0	0	0	0	0	0	0	0	0	0
Cre01.g019850.t1.1	95.966000	16414.0651410791	0	0	0	0	0	0	0	0	0	0	0	0	0	0	0	0	0	0	0	0	0	0	0	0	0	0	0	0	0	0	0	0	0	0	0
Cre01.g020305.t1.1	6.283500	18883.735126482	0	8342.35276887392	4526.96464856782	3061.6576702156	0	0	2615.07046939198	0	0	3391.25246480431	0	0	0	0	2573.22201076487	0	3960.48314109353	3373.99379391065	4081.14110574834	0	2873.64506959526	3798.28218101326	3230.42608913151	0	0	0	0	0	3188.88309370606	5628.92314854815	4537.65586062584	0	0	0	0
Cre01.g020350.t1.2	21.659000	215687.566690536	89613.7394703334	46726.7059575857	33402.4011012747	17941.3811493678	3353.98595420207	26454.6405795692	2532.74813654521	0	5670.77160717526	5404.56042693053	3896.48860034623	2824.16003092671	7032.37382856467	0	5909.0329044683	10410.4913756977	6489.71845081968	18792.0961659846	24443.165396653	32968.6433549207	2527.86072531869	11237.9911889885	3030.50042364651	4127.72424400114	36508.961862134	31508.5292509967	0	0	0	17390.0200703756	0	0	0	0	0
Cre01.g020918.t1.1	117.280000	0	0	0	0	0	0	0	0	0	0	0	0	0	0	0	0	0	0	0	0	0	0	0	31247.3582135793	0	0	0	0	0	0	0	0	0	0	0	0
Cre01.g021500.t1.1	87.464000	0	0	0	0	0	0	0	0	0	0	0	0	0	0	0	0	6368.44955976155	4463.58103422384	0	0	0	0	0	0	0	0	0	0	0	0	0	0	0	0	0	0
Cre01.g021650.t1.2	34.115000	0	9629.88016386132	0	0	0	0	0	0	0	0	0	0	0	0	0	0	0	0	0	0	0	0	0	0	0	0	0	0	0	0	0	0	0	0	0	0
Cre01.g022500.t1.2	81.992000	0	0	0	0	0	0	0	0	0	0	0	0	0	0	0	0	0	4457.62450179151	5090.54425562636	0	0	0	2779.10420868219	0	0	0	0	0	0	0	0	0	0	0	0	0
Cre01.g023250.t1.1	56.978000	0	0	0	0	0	0	0	0	0	0	0	0	0	0	0	0	0	0	0	2114.72174507659	0	0	0	0	0	0	0	0	0	0	0	0	0	0	0	0
Cre01.g024100.t1.1	40.309000	0	0	0	0	0	0	0	0	0	0	0	0	0	0	0	0	0	0	0	0	0	0	0	0	0	0	0	3187.5085092986	0	0	0	0	0	0	0	0
Cre01.g024350.t1.2	69.967000	0	0	0	0	0	0	0	0	0	0	0	0	0	0	0	0	0	0	0	0	0	11591.2593817057	215229.371888049	16982.2266961625	0	0	0	0	0	0	0	0	0	0	0	0
Cre01.g026900.t2.1;Cre01.g026900.t1.2	58.161000	0	0	0	0	0	0	0	0	0	0	0	0	0	0	0	0	49723.2999658482	0	3373.68833070899	0	0	0	0	1948.24430017311	0	0	0	0	0	0	0	0	0	0	0	0
Cre01.g027000.t1.2	20.474000	0	0	0	0	0	0	0	0	0	0	0	0	0	0	0	0	0	0	0	0	0	0	0	0	0	0	0	0	0	11734.3688916824	2675.09398851772	0	0	0	0	0
Cre01.g027550.t1.1	41.742000	0	0	0	0	0	0	0	0	0	0	0	0	0	0	0	0	0	0	0	0	0	0	3034.01325046558	62835.307897007	230823.268332677	215672.293530453	0	0	0	0	0	0	0	0	0	0
Cre01.g027800.t1.2	52.969000	0	0	2153.21010848546	0	0	0	0	0	0	0	0	0	0	0	0	0	0	0	0	0	0	0	0	0	0	0	0	0	0	0	0	0	0	0	0	0
Cre01.g028250.t1.2	35.377000	0	0	0	0	0	0	0	0	0	0	0	0	0	0	0	0	0	0	0	0	0	0	0	0	0	0	26889.9256419315	25374.8281617091	0	0	0	0	0	0	0	0
Cre01.g029300.t1.2	30.052000	0	0	0	0	0	0	0	0	0	0	0	0	0	0	0	0	0	8063.61759736122	35998.8383153656	0	0	0	0	0	0	0	0	0	0	0	0	0	0	0	0	0
Cre01.g030200.t1.2	45.751000	0	0	0	0	0	0	0	0	0	0	0	0	0	0	0	0	0	0	0	0	0	0	2063.09846399643	2686.85432178155	0	0	0	0	0	0	0	0	0	0	0	0
Cre01.g031050.t2.1;Cre01.g031050.t1.2	126.240000	0	0	0	0	0	0	0	0	0	0	0	0	0	0	0	0	0	0	0	0	0	0	0	0	0	1581077.5317805	0	0	0	0	0	0	0	1077445.07804729	0	0
Cre01.g031100.t1.2	37.030000	0	0	0	0	0	0	0	0	0	0	0	0	0	35079.3940783757	0	0	0	0	0	0	0	0	0	0	0	0	1631.17349685237	15804.6660537719	94401.8751563186	206829.133842461	3695.64654525626	0	0	0	0	0
Cre01.g031600.t1.2	10.641000	0	0	0	0	0	0	0	0	0	0	0	0	0	0	142849.866255246	0	0	0	0	0	0	0	0	0	0	0	0	0	0	0	0	0	0	0	0	0
Cre01.g032600.t1.1	63.145000	30306.5315524734	46948.1667787875	0	0	0	0	0	0	0	0	0	0	0	0	0	0	0	0	0	0	0	0	0	0	0	0	0	0	0	0	0	0	0	0	0	0
Cre01.g032650.t2.1;Cre01.g032650.t1.2	42.435000	34219.5151657092	0	0	0	0	0	0	0	0	0	0	0	0	0	0	0	0	0	0	0	0	0	0	0	2206.97163197723	35497.8786646469	70641.4200153707	39154.2731884901	0	0	0	0	0	0	0	0
Cre01.g032750.t1.2	18.807000	0	0	0	0	0	0	0	0	0	0	0	0	0	0	0	0	0	0	0	0	0	0	0	0	0	0	0	0	0	0	0	14187.0856693933	1603.68180870318	0	0	0
Cre01.g033550.t1.2	27.350000	0	0	0	0	0	0	0	0	0	0	0	0	0	0	0	0	0	0	23389.3173509337	0	0	0	0	0	0	0	0	3386.05959037613	7791.602616285	49043.6443421597	0	0	0	0	0	0
Cre01.g036850.t1.2	65.917000	20692.0772802958	2143.12982283076	11299.2365609209	0	2568.18186793751	0	0	0	0	0	0	0	0	0	0	0	0	0	0	0	0	0	0	3188.5776305044	0	0	0	0	0	0	0	0	0	0	0	0
Cre01.g037150.t1.1	96.131000	0	0	0	0	0	0	0	0	0	0	14395.7170361255	0	0	0	0	0	0	0	0	0	0	0	0	0	0	0	0	0	0	0	0	0	0	0	0	0
Cre01.g037200.t1.2	11.425000	0	0	0	0	0	0	0	0	0	0	0	0	0	0	0	0	0	0	0	0	0	0	0	0	0	11980.4195006177	14984.4973573208	14847.3443797765	15859.6494300703	8642.92855930514	0	0	0	0	0	0
Cre01.g037700.t1.2	56.876000	0	0	0	0	0	0	0	0	0	0	0	0	0	0	0	0	0	0	0	0	0	0	0	0	1649.65402055267	2152.75191368298	0	0	0	0	0	0	0	0	0	0
Cre01.g038400.t1.2	47.327000	0	0	0	0	0	0	0	0	0	0	0	0	0	0	0	0	0	0	0	0	0	0	0	0	0	0	344027.930867038	0	0	0	0	0	0	0	0	0
Cre01.g038600.t1.2	47.635000	43936.2996104421	23183.1296898148	2765.66382780925	0	0	0	0	0	0	0	0	0	0	0	0	0	0	0	0	0	0	0	0	10022.4003779915	10283.1132206064	6679.10563584748	0	0	0	0	0	0	0	0	0	0
Cre01.g039300.t1.2	69.973000	0	0	0	0	0	0	0	0	0	0	0	0	0	0	0	0	0	0	0	0	3315.03939599071	7764.1109281358	0	0	0	0	0	0	0	0	0	0	0	0	0	0
Cre01.g040000.t1.2	16.473000	0	0	0	0	0	0	0	0	0	0	0	0	0	0	0	0	0	0	0	0	0	0	0	0	0	0	0	4877.33094086926	45810.3163526124	20650.839748072	0	0	0	0	0	0
Cre01.g042200.t1.1	10.140000	0	0	0	6090.63077785383	0	2252.48564902423	0	0	0	1870.80937855288	0	0	0	4872.44352964273	20773.0250287351	3158.48950514111	4815.47464253356	0	0	0	0	0	0	6174.48042670888	6905.6065998767	21483.2269725894	26207.2153862265	54178.4807620264	52574.7989533232	32738.0186376691	2997.96859266996	0	0	0	0	0
Cre01.g042750.t1.2	89.146000	318338.475607622	219643.315152003	100834.930183231	89013.5042790759	46551.0646166325	6577.23365809462	67724.2464395392	31876.6124089943	23885.6950536276	49459.0742964142	89685.523322723	92335.416597104	48348.7155583883	49408.6728681407	61541.6712379864	118217.313673565	165622.147938831	265859.897562821	422058.50573051	421936.320449847	1048227.52280873	3223553.16709421	4824944.00178495	71855.6362419603	0	0	0	0	0	0	0	0	0	0	0	0
Cre01.g042800.t1.2	44.621000	0	0	0	0	0	0	0	0	0	0	0	0	0	0	0	0	0	0	0	0	0	3064.2541074297	3156.50399433033	3765.1394236334	6371.3514601773	127478.957947828	56296.8680655229	86107.0219153025	4656.93924087319	0	0	0	0	0	0	0
Cre01.g043450.t1.2	22.292000	0	0	0	0	0	0	0	0	0	0	0	0	0	0	0	0	0	0	0	0	0	0	0	0	0	0	0	0	1747.86043988563	43420.0667996405	7724.24798031946	0	0	0	0	0
Cre01.g044400.t1.2	22.902000	0	0	0	0	0	0	0	0	0	0	0	0	0	0	0	0	0	0	0	0	0	0	0	0	0	0	0	0	5051.44496581417	59090.329044683	6068.02650093116	0	0	0	0	0
Cre01.g044600.t1.2	143.410000	32475.3202842434	8595.73449464902	20913.5381014977	11222.412565704	0	2707.16762469179	7380.44914685367	0	0	0	0	0	0	0	0	0	0	0	0	0	0	0	0	0	0	0	0	0	0	0	0	0	0	0	0	0
Cre01.g044800.t1.2	91.104000	23348.0798187099	24249.1962636003	7039.85767700528	3200.64342696988	4891.07678494386	0	0	5115.43950656147	0	13172.4896450871	12237.3140532119	9990.93766822078	14342.7191706379	19540.4810100461	22818.1011638338	9133.044266365	23509.9753155885	36527.2896542335	74248.9404269487	0	0	16062.7824591727	93748.183904771	83622.0787698167	0	0	0	0	0	0	0	0	0	0	0	0
Cre01.g045100.t1.2	20.896000	0	0	0	0	0	0	0	0	0	0	0	0	0	0	0	0	0	0	0	10302.6628655125	0	0	0	0	0	0	0	0	0	0	0	0	0	0	0	0
Cre01.g045550.t1.2	42.993000	187004.572054873	102392.792511685	53158.2336684895	21825.3457584461	27876.5717832861	13765.2409879039	18254.480931067	17945.9630973927	9066.14782520195	15738.9914654154	20411.0511347707	10604.9187035529	10558.4882969009	0	7811.15226119109	7538.37362211072	20843.2815651164	21651.2317335012	9859.43575990712	50884.0601321476	79221.8813499369	129948.627933231	73453.2087866303	136173.967983016	150799.546078389	23213.6760099805	3812.79168309201	0	0	0	0	0	0	0	0	0
Cre01.g047550.t1.2	23.672000	4683.05634461493	0	0	0	0	0	0	0	0	0	0	0	0	0	0	0	0	0	0	0	9798.03765637391	0	2870.89590078034	0	3378.88120513718	7375.40900402632	3826.69025876743	3369.41184588579	8401.30716679386	16866.1506795325	22424.0536336953	18738.6401056945	0	0	0	0
Cre01.g047750.t1.2	21.371000	21205.2554590808	6493.5367408404	5519.56732235467	3256.23772967159	0	0	0	0	0	0	0	0	0	0	0	0	0	0	0	0	0	0	0	0	0	0	0	0	3825.62113756163	0	0	0	0	0	0	0
Cre01.g048150.t1.2	30.466000	0	0	0	0	0	0	0	0	0	0	0	0	0	0	0	0	0	0	0	0	0	0	0	0	0	0	0	3167.9588643925	7434.97432834958	25380.9374257423	0	0	0	0	0	0
Cre01.g048950.t1.2	55.128000	35875.1257186942	27131.2415712411	2330.83696024944	0	0	0	1517.3579079147	0	0	0	0	0	0	0	0	0	0	1873.25308416614	7453.6075836507	0	0	0	0	0	0	0	0	0	0	0	0	0	0	0	0	0
Cre01.g049350.t1.1	53.065000	0	0	0	0	0	0	0	0	0	0	0	0	0	0	0	0	0	0	0	0	0	0	0	0	5226.47538036406	1912.04691077667	0	0	0	0	0	0	0	0	0	0
Cre01.g049500.t1.2	17.250000	446633.020303876	204583.979310276	107746.035120737	73103.4534207322	27030.4387146941	24316.398167965	71592.9378885346	34747.9665045771	33749.1018351563	44342.5656686469	49254.4139513035	44614.4279181223	50002.798795365	32353.1350035803	90783.6635326826	396170.499390016	54363.2859990294	0	0	0	0	0	0	0	0	0	0	0	0	0	0	0	0	0	0	0
Cre01.g049600.t1.2	42.157000	0	0	0	0	0	0	0	0	0	0	0	0	0	0	0	0	0	0	0	0	0	0	0	0	0	9939.92531354394	2051.3381307326	0	0	0	0	0	0	0	0	0
Cre01.g049900.t1.1	47.192000	13388.7575918607	0	0	0	0	10823.3248927381	0	0	0	0	0	0	0	0	0	0	0	0	0	0	0	0	0	0	0	0	0	0	0	0	0	0	0	0	0	0
Cre01.g049950.t1.1	123.220000	0	0	0	0	0	0	0	0	0	0	0	0	0	38819.7909826749	8071.86510380598	0	0	0	0	0	0	0	0	0	0	0	0	0	0	0	0	0	0	0	0	0
Cre01.g050100.t1.2	51.577000	0	0	0	0	0	0	0	0	0	0	0	0	0	0	0	0	0	0	0	0	0	0	10195.4452817306	0	0	0	0	0	0	0	0	0	0	0	0	0
Cre01.g050950.t1.2	55.608000	0	7296.90496120028	0	0	0	0	0	0	0	0	2412.70109829372	7487.36126743388	3205.37810659557	23503.8660515554	79438.7602231139	99238.8849545691	466289.577330552	5423804.60863497	72698.7146785356	156442.978729015	41220.7317477048	0	2709.76406190588	0	4058.68956042649	10405.4512328703	15082.3983134521	0	0	0	0	0	0	0	0	0
Cre01.g051400.t1.2	25.798000	0	0	0	0	0	0	0	0	0	0	0	0	0	0	0	0	0	0	0	0	0	0	0	0	0	4718.18461280557	0	0	0	0	0	0	0	0	0	0
Cre01.g051500.t1.2	11.982000	0	0	0	0	0	0	0	0	1967.64121347838	0	0	0	0	0	0	0	0	0	0	0	0	3020.42013799181	3388.19783278774	4885.27298411236	0	0	9287.45591480299	20325.5214383065	72286.3393562977	273129.921762275	198062.339954884	35526.8976688043	12699.9380721225	3773.0814668765	0	0
Cre01.g051900.t1.2	28.511000	111680.401158089	192793.099726287	15500.7301681224	5691.39037328715	12870.3865386475	5048.3903337976	46082.1786020878	26283.5811866409	194305.142574493	63336.2675477257	0	0	0	0	0	0	0	0	0	0	0	0	0	0	0	0	0	0	6330.41939115516	0	0	0	0	0	0	0
Cre01.g052250.t1.2	15.828000	0	0	0	0	0	0	0	0	0	0	0	0	0	0	0	0	0	0	0	0	0	0	0	0	0	0	16728.6922387865	0	0	0	0	0	0	0	0	0
Cre01.g052400.t1.2	20.191000	0	0	0	0	0	0	0	0	0	0	0	0	0	0	0	0	0	0	0	0	0	0	0	0	0	0	0	0	0	0	0	0	2355.27401638206	0	0	0
Cre01.g054500.t1.2	112.350000	499157.417828925	692897.453480352	674600.207701053	629941.48761869	418958.054233684	353680.568039423	796128.742480588	748598.668302642	1608416.48832887	2656766.19641826	2927559.32468785	2308690.87812926	1001980.39407774	236138.328041522	4093.81782861713	0	0	2727.63365920286	5274.2803714235	1650.72314175847	0	0	0	0	0	0	0	0	0	0	0	0	0	0	0	0
Cre01.g055408.t1.1	76.676000	0	0	0	0	0	0	0	0	0	0	0	0	0	0	0	0	0	0	0	0	0	0	15254.5268275863	4837.31526145209	4321.69337705381	0	0	0	0	0	0	0	0	0	0	0
Cre01.g066552.t1.1	18.245000	0	0	0	0	0	0	0	0	0	0	0	0	0	0	0	0	0	0	0	0	0	0	0	0	0	0	0	0	0	8180.76273519697	0	0	0	0	0	0
Cre01.g066917.t1.1	27.565000	755685.414581102	400844.086375379	353344.5585176	1095788.14330684	88793.5707738824	60338.1462234549	143511.194086835	21477.1177085562	37836.1994733369	358873.442467605	128731.357074625	19369.4216171178	34014.8548205985	111019.0733265	60849.7970862316	78815.615291732	346166.173278643	346364.72435972	677838.117638625	1536021.70953598	3987058.43963775	2607586.62095136	8301267.96825095	4524062.74815207	8070795.98260018	919612.241750732	607978.683419498	106606.657378554	128696.228806434	258849.517084775	252282.058249134	240414.81286473	8640.33212209105	0	0	0
Cre01.g071662.t1.1	69.089000	84857.6774205223	44675.5205584539	24183.5216752439	18278.9179871996	8870.95683934265	0	0	6312.85525705984	0	6206.40133128212	0	0	0	0	0	0	0	4043.72186354526	0	0	0	0	14308.0490972497	17218.9606774472	8885.31360982057	5319.33619366802	0	0	0	0	0	0	0	0	0	0
Cre02.g073550.t1.2	39.400000	0	0	0	0	0	0	0	0	0	0	0	0	0	0	0	0	0	0	0	0	0	0	0	0	0	10381.625103141	5423.04095063082	0	0	0	0	0	0	0	0	0
Cre02.g074100.t1.2	14.845000	0	0	0	0	0	0	0	0	0	0	0	0	0	0	0	0	0	0	0	0	0	0	0	0	0	0	0	0	6399.30134312898	0	4187.59503152606	0	0	0	0	0
Cre02.g075400.t2.1;Cre02.g075400.t1.1	23.656000	0	0	0	0	0	0	0	0	0	0	0	0	0	0	0	0	0	0	1797.19274695336	11816.5384929283	28591.3556751652	8916.01266158717	5259.15994294144	45011.5300802774	5627.85402734234	0	0	0	0	0	0	0	0	0	0	0
Cre02.g075700.t1.2	23.427000	14987.857452539	0	2544.05027500655	0	0	0	0	0	0	0	0	0	0	0	0	0	0	0	0	0	0	0	0	0	0	0	0	0	0	0	0	0	0	0	0	0
Cre02.g076350.t1.2	55.798000	0	0	44759.5229389098	29463.453115898	0	0	3473.88026085274	5710.32909178993	0	0	0	0	0	0	0	0	0	0	0	0	0	0	0	0	0	0	8146.85631981296	0	0	0	0	0	0	0	0	0
Cre02.g076900.t1.1	114.770000	0	0	0	0	0	0	0	0	0	0	0	0	0	0	0	0	0	3066.69781304296	0	0	0	0	0	0	0	0	0	0	0	0	0	0	0	0	0	0
Cre02.g077550.t2.1;Cre02.g077550.t1.2	85.736000	0	0	0	0	0	0	0	0	0	0	0	0	0	0	0	0	0	0	0	0	10803.9279794329	0	0	0	0	0	0	0	0	0	0	0	0	0	0	0
Cre02.g078300.t1.1	7.294200	9091.19580773789	5602.95877640724	1909.45047356258	3939.10071697748	0	2535.49730536013	7242.22704810354	1463.33674070152	0	0	1526.87308664633	0	1807.57849580972	0	0	0	0	0	9294.63430004195	2920.68640265055	7668.04275121444	11758.3477530125	13786.1652172175	14104.305141744	12094.6627380377	17904.7255651689	17405.2932304585	21211.364723114	7535.01352689249	0	0	0	0	0	0	0
Cre02.g078507.t1.2	24.374000	0	0	0	0	0	0	0	0	0	0	0	0	0	0	0	0	0	0	0	0	0	0	0	0	0	0	0	0	0	9860.19941791126	24643.2437937388	19868.8539518282	0	0	0	0
Cre02.g079400.t1.2	15.825000	0	0	0	0	0	0	0	0	0	0	0	0	0	0	0	0	0	0	0	0	0	0	0	0	0	0	0	0	5694.2922737029	0	4442.65680491028	2238.89253655046	0	0	0	0
Cre02.g079800.t1.2	16.052000	26450.0586315444	780657.031316623	3400.56909245488	1710.1357344809	0	0	0	0	0	0	0	0	0	0	0	0	0	0	0	0	0	0	0	0	0	0	0	0	0	0	0	0	0	0	0	0
Cre02.g080200.t1.2	77.660000	0	0	0	0	0	0	0	0	0	0	0	0	2244.3908741803	3865.33135377714	21296.8944195782	8292.86773020536	14824.1291764505	15057.6557941178	12838.0074392718	5514.22171632566	5039.53190094952	13200.1340648371	14975.0279980694	2358.17591679781	0	0	0	0	0	0	0	0	0	0	0	0
Cre02.g080650.t1.2	93.119000	0	0	0	0	0	0	0	0	0	0	0	0	0	0	0	0	3237.7572059713	61256.0631444364	40954.9787622625	2719.99707916141	0	0	0	0	0	0	0	0	0	0	0	0	0	0	0	0
Cre02.g080700.t1.2;Cre02.g080600.t1.2	72.492000	0	0	2435.76357001888	0	0	0	0	0	0	0	0	0	0	1678.52029310932	5024.86966726995	4983.17394024367	0	3417.36956854605	0	4288.70335127478	94264.4167155726	91171.6017987879	244446.927126613	205714.19315641	0	0	0	0	0	0	0	0	0	0	0	0
Cre02.g080900.t1.2	24.370000	0	0	0	0	0	0	0	0	0	0	0	0	0	0	0	0	0	0	0	0	0	0	0	0	0	0	0	0	0	0	0	0	0	0	0	0
Cre02.g081050.t1.2	55.891000	0	0	3722.52730700214	4578.43519804715	36516.5984421754	5791.5823034309	19300.6923967448	36122.5509120369	63350.0133918003	56260.212481324	57955.5332505245	53243.7633649537	153327.254072106	241850.489912522	96144.5427217761	87878.7084849174	434979.599160633	388915.748350644	339965.27028499	210739.06282368	346273.085399223	1540450.92596002	505969.247225893	0	0	0	0	0	0	0	0	0	0	0	0	0
Cre02.g081250.t1.2	78.425000	8270.87437968601	4218.59954649432	5583.86732630363	4477.17414669761	0	0	2425.53055276334	3941.39169098992	0	0	1605.97278271561	0	0	0	6405.25787556131	48418.9720947696	244981.487729514	676417.713750916	60755.1034937177	0	0	0	0	2053.62910474504	0	0	0	0	0	0	0	0	0	0	0	0
Cre02.g082500.t1.1	14.804000	0	0	0	0	0	0	0	0	0	0	0	0	0	0	0	0	2502.20181637944	0	0	3791.71472217762	0	0	5220.51884793174	7751.28147366618	0	0	7923.25725619949	9458.82077093299	22410.3077896207	224943.101700765	715074.081920704	645275.740341909	257658.21059831	77541.8337408192	24475.239032827	6563.18235081837
Cre02.g082550.t1.2	80.959000	0	0	0	0	0	0	0	0	0	0	0	0	0	0	0	0	0	0	0	0	0	3700.99215128527	20476.7257231271	22856.284064041	0	0	0	0	0	0	0	0	0	0	0	0
Cre02.g083950.t1.1	33.366000	4636.32047476129	6974.03035704804	2269.59158831707	0	0	0	0	0	0	0	0	0	0	0	0	0	0	0	0	0	0	0	0	0	0	0	0	0	1629.95164404574	0	0	0	0	0	0	0
Cre02.g084350.t1.2	25.205000	0	0	0	0	0	0	0	0	0	0	0	0	0	0	0	0	0	0	0	0	0	0	2586.66239163781	0	5938.96829823076	0	0	10476.4714272558	0	0	0	0	0	0	0	0
Cre02.g084900.t1.2	66.616000	0	0	4847.09008390514	0	0	0	0	0	507282.738993022	0	6689.49138470384	0	0	0	0	0	4426.31452362159	32036.9805898646	0	0	0	4988.06135147019	0	0	0	0	0	0	0	0	0	0	0	0	0	0
Cre02.g086850.t1.1	35.980000	0	0	0	0	0	0	0	0	0	0	0	0	0	0	0	0	0	0	0	9306.08917010411	3994.54228807837	0	0	0	0	0	0	0	0	0	0	0	0	0	0	0
Cre02.g088000.t1.2	33.562000	301446.360555948	235160.845796217	7059.56005351221	1862.10367730563	0	0	0	0	0	0	0	0	0	0	0	0	0	0	0	0	0	0	0	0	0	0	0	9872.41794597758	17165.5046171571	0	0	0	0	0	0	0
Cre02.g088200.t1.2	58.236000	0	0	0	0	0	0	0	0	0	0	0	0	0	0	0	0	0	0	0	0	0	0	25261.8067770957	223644.88309372	143187.403093078	53036.0483878264	11095.0344106127	42010.35412399	412329.502757711	0	0	0	0	0	0	0
Cre02.g088400.t2.1;Cre02.g088400.t1.2	44.391000	0	0	0	0	0	0	0	0	0	0	0	0	0	0	0	0	0	0	0	0	0	0	0	0	0	0	0	0	0	0	0	0	0	0	0	0
Cre02.g088500.t1.1	52.897000	0	0	0	0	0	0	0	0	0	0	0	0	0	0	0	0	0	0	0	0	10139.6982474281	0	0	0	0	0	0	0	0	0	0	0	0	0	0	0
Cre02.g088850.t1.2	23.165000	0	0	0	0	0	0	0	0	0	0	0	0	0	0	0	0	0	0	0	0	0	0	0	0	0	0	0	0	0	0	0	0	0	0	0	0
Cre02.g088900.t1.2	32.439000	0	0	0	0	0	0	0	0	0	0	0	0	0	0	0	0	0	0	0	0	0	0	0	0	0	0	0	20130.0249892456	25522.9778145131	0	0	0	0	0	0	0
Cre02.g090050.t1.1	86.543000	0	0	15777.1743656227	0	0	0	0	0	0	0	0	0	0	0	0	0	0	0	0	0	0	0	0	0	0	0	0	0	0	0	0	0	0	0	0	0
Cre02.g092350.t1.2	56.044000	9266.68441709026	0	0	0	0	0	0	0	0	0	0	0	0	0	0	0	0	0	0	0	0	0	0	0	0	0	0	0	0	0	0	0	0	0	0	0
Cre02.g093650.t1.2	15.009000	8518.75776783127	0	0	0	0	0	0	1499.56467641813	0	0	1501.24472402725	0	0	2310.67638894003	0	0	0	3017.67096917689	9567.10747592066	15118.9011660502	48499.9198432089	61011.6925831102	69392.0755205905	85442.6394516969	18778.35032191	126280.014881321	129181.91529707	136891.806506911	129107.076812664	161238.750995042	101415.310266381	41901.9146874015	15435.055579766	2188.03291347445	0	0
Cre02.g094250.t1.1	43.926000	111579.598301542	93992.5544660972	45090.9505127084	24840.267558808	15130.9669625157	3590.71993548682	27717.730918424	0	1572.0663673316	9876.69443080078	15127.9123304991	10754.9011355668	8648.42689693498	7399.54059695728	5116.81409096893	3035.84602967553	5052.97228182246	8078.27983104079	20890.6283613734	5965.84905997664	14750.3598132501	10418.28068734	28702.8497437703	227615.904715271	40052.3350013639	8541.51477635477	0	0	0	0	0	0	0	0	0	0
Cre02.g095077.t1.1	42.929000	0	0	0	0	0	0	0	0	0	0	0	0	0	0	0	0	0	0	0	0	0	0	0	0	0	0	2204.22246316231	4034.71069909636	0	0	0	0	0	0	0	0
Cre02.g095092.t1.1	43.527000	0	0	0	0	0	0	0	0	0	0	0	0	0	0	0	0	0	0	0	0	0	0	0	0	0	0	0	9110.13452624067	3253.94675565916	0	0	0	0	0	0	0
Cre02.g095109.t1.1	10.260000	0	0	0	0	0	0	0	0	0	0	0	0	0	0	0	0	0	0	0	0	0	0	0	0	0	0	0	0	0	0	0	0	0	0	0	0
Cre02.g095111.t1.1	91.621000	0	0	0	0	0	0	0	0	0	0	0	0	0	0	0	0	0	2671.275698497	0	0	0	0	0	0	0	0	0	0	0	0	0	0	0	0	0	0
Cre02.g095122.t1.1	20.871000	0	0	0	0	0	0	0	0	0	0	0	0	0	0	0	0	0	0	0	0	0	0	0	0	0	0	0	0	0	0	4064.64609285882	1958.32458582782	0	0	0	0
Cre02.g095123.t1.1	87.573000	0	0	0	0	0	0	0	0	35277.9451594533	0	0	0	0	0	0	0	0	0	0	0	0	0	0	0	0	0	0	0	0	0	0	0	0	0	0	0
Cre02.g097400.t1.2	18.074000	0	0	0	0	0	0	0	0	0	0	0	0	0	0	0	0	0	0	0	0	0	0	0	0	0	0	0	5208.60578306708	8325.8577559844	0	0	0	0	0	0	0
Cre02.g097900.t1.2	47.075000	0	0	0	0	0	0	0	0	0	0	0	0	0	0	0	0	0	0	0	0	0	0	0	0	0	0	9336.02456386657	9282.87396677812	0	0	0	0	0	0	0	0
Cre02.g099150.t1.2	33.726000	0	0	0	0	0	0	0	0	0	0	0	0	0	0	0	0	0	0	0	0	0	0	0	0	0	0	0	0	3057.99211179571	2786.43532552197	0	0	0	0	0	0
Cre02.g099850.t1.1	51.705000	0	0	0	0	0	0	0	0	0	0	0	0	0	4833.49697143137	32770.0922738432	31591.0043154443	36987.0117727284	21373.2602199926	2908.7733377859	0	0	0	0	0	0	0	0	0	0	0	0	0	0	0	0	0
Cre02.g100200.t1.2	22.321000	38124.8621989035	95026.5474037087	17745.8847003069	76547.5510194233	0	0	0	0	0	0	0	0	0	0	0	0	0	0	0	0	0	0	0	0	0	0	0	0	0	0	0	0	0	0	0	0
Cre02.g101350.t1.2	23.944000	0	0	0	0	0	0	0	0	0	0	0	0	0	0	0	0	0	0	0	0	0	0	0	0	0	0	17472.4951348232	5388.06541404101	6199.37567764399	0	3153.44936231376	0	0	0	0	0
Cre02.g103000.t1.2	58.197000	0	0	0	0	0	0	0	0	0	0	0	0	0	0	0	0	0	0	0	7712.18218385398	11433.3349064487	0	0	0	0	0	0	0	0	0	0	0	0	0	0	0
Cre02.g103100.t1.1	35.758000	4615.54897704857	0	0	0	0	0	0	0	0	0	0	0	0	0	0	0	0	0	0	0	0	0	0	0	0	0	0	0	0	0	0	0	0	0	0	0
Cre02.g104650.t2.1;Cre02.g104650.t1.1	125.570000	10905.1890307824	6249.77710591752	0	0	0	0	0	0	0	0	2017.43171534859	5283.74973067489	0	0	1551.29486961887	0	0	0	0	0	0	0	0	0	0	0	0	0	0	0	0	0	0	0	0	0
Cre02.g104850.t1.2	33.702000	0	0	0	0	0	0	0	0	0	0	0	0	0	0	0	0	4221.80691011173	0	0	0	0	0	0	0	0	0	0	0	0	0	0	0	0	0	0	0
Cre02.g105800.t1.1	113.860000	0	0	0	0	0	0	0	0	0	0	0	0	0	0	0	0	0	0	0	0	0	0	0	0	0	7254.29284456902	3789.27101656436	3693.81376604631	4461.13732861058	0	4301.5328057444	0	0	0	0	0
Cre02.g106600.t1.2	16.997000	0	2199.9459783391	0	0	0	0	0	0	0	0	0	0	0	0	0	0	0	0	0	0	0	0	0	0	0	0	0	0	0	0	5031.58985770642	0	0	0	0	0
Cre02.g107150.t1.1	13.660000	0	0	0	0	0	0	0	0	0	0	0	0	0	0	0	0	0	0	0	0	0	0	0	0	0	0	0	3794.00569619005	11933.5308991632	30248.4935441585	9208.79914037612	3177.73368684555	0	0	0	0
Cre02.g107450.t1.2	47.574000	0	0	0	0	0	0	0	0	0	0	0	0	0	0	0	0	0	0	0	0	0	0	0	0	0	0	0	3128.70684297948	0	0	0	0	0	0	0	0
Cre02.g107550.t2.1;Cre02.g107550.t1.2;Cre02.g099500.t2.1;Cre02.g099500.t1.1	28.770000	0	0	0	0	0	0	0	0	0	0	0	0	0	0	0	0	0	0	0	0	0	0	11978.4339898069	0	0	0	0	0	0	0	0	0	0	0	0	0
Cre02.g108900.t1.2	19.694000	6294.52746496038	0	0	0	0	0	0	0	0	0	0	0	0	0	0	0	0	0	0	0	0	0	0	0	0	0	2337.55715068591	0	0	16462.9392533443	59908.9704251258	11442.0406076959	0	0	0	0
Cre02.g109950.t1.2	11.395000	0	0	0	0	0	0	0	0	0	0	0	0	0	0	0	0	0	0	0	0	0	0	0	0	0	0	0	0	0	13302.3115057916	43186.3874503724	26891.4529579398	4323.83161946542	0	0	0
Cre02.g110750.t1.2	41.322000	0	0	0	0	0	0	0	0	0	0	0	0	0	0	0	0	0	0	0	0	0	0	0	2535.34457375931	16047.5092990898	0	0	0	0	0	0	0	0	0	0	0
Cre02.g111000.t1.2	36.646000	0	0	0	0	0	0	0	0	0	0	0	0	0	0	0	0	0	0	0	0	0	0	0	6645.96287846762	0	0	0	0	0	0	0	0	0	0	0	0
Cre02.g111450.t1.2	26.620000	6699.41893875772	1885.31888063162	0	0	0	0	0	0	0	0	0	0	0	0	0	0	0	0	0	0	14103.0832889374	0	1971.15404029745	4719.4064656122	0	12954.8471139059	24838.7402427998	59038.4003004012	149936.612533705	384211.615045115	155114.213801804	0	0	0	0	0
Cre02.g111700.t1.2	22.341000	0	0	0	0	0	0	0	0	0	0	0	0	0	0	0	0	0	0	0	0	0	0	0	0	0	0	0	0	0	0	12382.4090739993	0	0	0	0	0
Cre02.g113100.t1.2	13.235000	0	0	0	0	0	0	0	0	0	0	0	0	0	0	0	0	0	0	0	0	0	0	0	2456.53506773161	0	2376.04551409479	2035.91223904889	0	0	3214.84746584697	0	2980.09899537299	0	0	0	0
Cre02.g114450.t1.2	18.964000	0	0	0	0	0	0	0	0	0	0	0	0	0	0	0	0	0	0	0	0	0	0	0	0	0	0	0	0	0	0	4090.4577333989	0	0	0	0	0
Cre02.g114600.t1.2	21.642000	0	0	0	0	0	0	0	0	0	0	0	0	0	0	0	0	0	0	0	0	0	0	0	9491.19987030871	14018.9281768807	0	0	0	0	0	0	0	0	0	0	0
Cre02.g114850.t1.2	95.141000	0	0	0	0	0	0	0	0	0	0	0	0	0	0	2857.76098310906	7028.70827014477	0	0	0	0	0	0	0	0	0	0	0	0	0	0	0	0	0	0	0	0
Cre02.g115200.t1.2	16.391000	0	0	0	0	0	0	0	0	0	0	0	0	0	0	0	0	0	0	0	0	0	0	0	0	0	0	0	0	2250.80560141511	6794.72345767494	0	0	0	0	0	0
Cre02.g116500.t1.1	56.205000	0	0	0	0	0	0	0	0	0	0	0	0	0	0	0	0	0	0	0	5829.61247203729	0	0	0	0	0	0	0	0	0	0	0	0	0	0	0	0
Cre02.g116750.t2.1;Cre02.g116750.t1.1	61.514000	3267234.40493127	18575217.2928076	242614.147916666	540547.68165355	127857.732317883	94366.746888128	170417.920204857	155007.301681224	3716265.31136816	342607.52697933	404280.547394029	180773.122741055	198138.705755298	47829.4281155701	21571.8113010701	16970.0081680962	30845.6741033994	58991.0535041442	47731.6798910396	26428.6762074283	23936.0964819011	36579.2183985153	52154.7870510438	121155.869673512	30185.8735878186	0	0	0	0	0	0	0	0	0	0	0
Cre02.g117500.t1.2	67.267000	8136.62330255742	0	1807.88395901138	0	0	0	0	0	0	0	0	0	0	0	0	0	1860.42362969651	2511.51844403	2987.27738061194	6909.27215829659	13367.8333625472	17950.5450454175	0	0	0	0	0	0	0	0	0	0	0	0	0	0
Cre02.g118350.t1.1	117.860000	0	0	0	0	0	0	0	0	0	0	0	0	0	0	0	0	0	0	4021.72851302591	0	0	0	0	0	0	0	0	0	0	0	0	0	0	0	0	0
Cre02.g118850.t1.2	9.936100	0	0	0	0	0	0	0	0	0	0	0	0	0	0	0	0	0	0	0	0	0	0	0	0	0	0	0	1332.26248087018	2447.98209808519	0	0	0	0	0	0	0
Cre02.g119550.t1.2	9.947400	7946.16699632382	13780.8196111885	0	0	0	0	0	0	0	0	0	0	0	0	0	0	0	0	0	0	0	0	0	1857.21626607911	0	0	0	11719.7066580028	65671.5337243992	128041.010238878	49161.2476747979	44889.3447996143	59310.2625498766	12975.6186116186	2583.60775962123	0
Cre02.g119900.t1.2	42.297000	0	0	0	0	0	0	0	0	0	0	0	0	0	0	0	0	0	0	0	0	0	0	0	0	0	0	0	0	3763.91757082677	0	0	0	0	0	0	0
Cre02.g120150.t1.2;Cre02.g120100.t1.2	20.647000	0	0	2887.39091366986	0	0	0	2785.82439911866	8683.70789672645	17099.8300288007	27667.3294901505	254909.04178339	0	0	0	0	0	0	0	0	0	0	0	0	0	0	0	0	0	0	0	0	0	0	0	0	0
Cre02.g120250.t2.1;Cre02.g120250.t1.1	79.655000	36605.1827706562	15384.6541514925	3005.29970950975	4009.96817976208	0	0	3221.87311948509	0	0	0	0	0	0	0	0	0	0	0	0	0	0	0	0	0	0	0	0	0	0	0	0	0	0	0	0	0
Cre02.g141100.t1.2	42.095000	0	3930.54774733107	0	0	0	0	0	0	0	0	0	0	0	0	0	0	0	0	0	0	0	3347.87669016891	4013.02281177866	0	14005.4877960077	34323.3726542728	18844.0249102665	10947.495684212	0	0	0	0	0	0	0	0
Cre02.g141400.t1.2	67.536000	0	0	0	0	0	0	0	0	0	0	0	0	0	0	0	0	0	5981.58041486201	10599.420365923	1674.85473468943	9474.39939421753	3136.03795981927	23082.3268332677	41678.9265501914	36156.1518642193	24330.1440120396	0	0	0	0	0	0	0	0	0	0
Cre02.g142146.t1.1	40.863000	7211.52799633693	5994.10440612998	3650.28525981008	1656.83240579162	0	0	0	0	0	0	0	0	0	0	1647.51577814106	0	1548.08750600147	0	0	0	2625.30348664751	0	8039.02780962777	0	0	0	0	38074.46077063	275649.993175951	91053.9984661497	0	0	0	0	0	0
Cre02.g142246.t1.1	10.553000	5638.85070260202	0	0	0	0	0	0	0	0	0	0	0	0	0	0	0	0	0	0	0	0	0	0	0	0	0	0	0	0	0	0	0	0	0	0	0
Cre02.g142266.t1.1	71.728000	0	0	0	0	0	0	0	0	0	0	0	0	0	0	0	0	0	0	0	0	0	0	0	15014.4327510833	0	0	0	0	0	0	0	0	0	0	0	0
Cre02.g142351.t1.1	91.558000	0	0	0	0	0	0	0	0	0	0	0	0	0	0	0	3345.58571615648	0	0	0	0	0	0	0	0	0	0	0	0	0	0	0	0	0	0	0	0
Cre12.g486250.t1.2;Cre02.g142687.t2.1;Cre02.g142687.t1.1;Cre02.g102000.t1.2	20.586000	26434.7854714615	9120.67300669786	0	0	0	0	0	0	0	0	0	0	0	0	0	0	0	0	0	0	0	0	0	0	0	0	0	0	0	13979.5234238668	47597.2760823102	39974.4418849411	2086.61913052407	0	0	0
Cre02.g143050.t1.2	10.879000	0	0	0	0	0	0	0	0	0	0	0	0	0	0	0	0	0	0	6045.26949240765	57553.8491403445	24461.4931887524	0	0	0	0	0	0	0	0	1718.99416732897	0	0	0	0	0	0
Cre02.g143250.t1.2	36.841000	0	0	0	0	0	0	0	0	0	0	0	0	0	0	0	0	5714.75830821397	58861.2316434397	5311.39415042492	5072.82738993022	29593.2749766026	18236.1531389675	136308.371791745	26181.2510140856	2978.26621616304	25997.9730930909	154381.102117826	147399.740643938	43015.328057444	0	0	0	0	0	0	0
Cre02.g143450.t1.2	22.149000	0	0	0	0	0	0	0	0	0	0	0	0	0	0	0	0	0	0	0	0	0	0	0	0	0	0	0	2929.3921038978	3229.66243112737	0	0	0	0	0	0	0
Cre02.g143567.t1.1	17.912000	0	0	0	0	0	0	0	0	0	0	0	0	0	0	0	0	0	0	0	0	0	0	0	0	0	0	1680.65853552093	0	0	0	13872.305840085	2796.36287957585	0	0	0	0
Cre02.g143650.t2.1;Cre02.g143650.t1.2	57.074000	0	0	0	0	0	0	0	0	0	0	0	0	0	0	0	0	0	2454.85502012249	0	0	0	0	14455.5878236504	1916.01793239822	0	0	0	0	0	0	0	0	0	0	0	0
Cre02.g143667.t1.1	42.300000	0	0	0	0	0	0	0	0	0	0	0	0	0	0	0	0	0	0	0	0	0	0	0	0	0	7607.40830568538	13091.2364334461	0	0	0	0	0	0	0	0	0
Cre02.g145800.t1.2	38.114000	99435.9087196383	35080.921394384	4972.02453338316	14404.7282005744	6616.02748470516	0	4263.04444233553	0	0	3029.43130244071	0	6688.88045830053	2827.8255893466	0	0	0	10574.9833097904	4384.46606499448	22110.9538519961	37726.2327207401	44030.993202956	10442.2595486701	36640.3110388468	45620.9291675846	0	0	0	0	0	0	0	0	0	0	0	0
Cre02.g146400.t1.2	29.947000	0	0	0	0	0	0	0	0	0	0	0	0	0	0	22506.5286981428	0	0	0	0	0	0	0	0	0	0	19487.024949756	0	0	0	0	0	0	0	0	0	0
Cre02.g146700.t1.2	17.032000	0	0	0	0	0	0	0	0	0	0	0	0	0	0	0	0	0	0	0	0	0	0	0	0	0	0	2805.37404402475	5443.04879033941	4935.36894918423	0	0	0	0	0	0	0
Cre02.g147850.t1.2	70.197000	0	0	0	0	0	0	0	0	0	0	0	0	0	0	0	0	0	0	0	0	0	0	2020.48634736517	0	0	0	0	0	0	0	0	0	0	0	0	0
Cre03.g143847.t2.1;Cre03.g143847.t1.1	21.396000	0	0	0	0	0	0	0	0	0	0	0	0	0	0	0	0	0	0	0	0	0	0	0	0	0	0	0	0	2493.34338353137	3270.5945001495	0	0	0	0	0	0
Cre03.g144164.t1.1	51.598000	0	0	0	0	0	0	0	0	0	0	0	0	0	0	0	0	0	0	0	0	0	0	2722.28805317385	1863.0200669106	3576.36316500891	2281.35192158089	0	0	0	0	0	0	0	0	0	0
Cre03.g144627.t1.1	50.733000	0	0	0	0	0	0	0	0	0	0	0	0	0	0	0	0	9609.1086661486	7443.37456639517	0	0	0	0	0	0	0	0	0	0	0	0	0	0	0	0	0	0
Cre03.g144807.t1.1	60.707000	335077.859058466	137658.519143072	16052.0912471146	20287.3385380993	7324.5493809503	0	0	0	2061.72387958897	0	0	0	0	1437.9222023236	0	0	0	0	0	0	0	0	0	3901.83420637524	0	0	0	0	0	0	0	0	0	0	0	0
Cre03.g144967.t1.1	68.773000	268349.422656331	30505.082633551	20250.6829539004	1993.1473908168	0	0	0	0	0	0	0	0	0	0	0	0	0	0	0	0	0	0	0	0	0	0	0	0	0	0	0	0	0	0	0	0
Cre03.g145207.t1.1	25.192000	0	0	0	0	0	0	0	0	0	0	0	0	0	0	0	0	0	0	0	0	0	0	0	14777.3933065969	3991.33492446096	0	0	0	0	0	0	0	0	0	0	0
Cre03.g145247.t1.1	24.025000	0	0	0	0	0	0	0	0	0	0	0	0	0	0	0	0	0	0	0	0	0	0	0	0	0	0	6644.58829406016	31125.1729329162	18614.9275090231	2988.95742822106	0	0	0	0	0	0
Cre03.g145507.t1.1	27.943000	0	0	0	0	0	0	0	0	0	0	0	0	0	0	0	0	0	0	0	0	0	0	0	0	91460.2645243545	162277.325880678	0	0	0	0	0	0	0	0	0	0
Cre03.g145547.t1.1	31.985000	0	0	0	0	0	0	0	0	0	0	0	0	0	0	0	0	0	0	0	0	0	7633.9836042296	0	0	0	0	0	0	0	0	0	0	0	0	0	0
Cre03.g145647.t1.1	252.710000	0	0	11062.3498480353	6480.24909156829	6674.21822462096	0	0	0	0	0	0	0	0	0	0	0	0	0	0	0	0	0	0	0	0	0	0	0	0	0	0	0	0	0	0	0
Cre03.g146167.t1.1	24.851000	7814.3596248085	0	0	0	0	0	0	0	0	0	0	0	0	0	0	0	0	1969.47399268833	0	0	3746.6588999331	2754.36168934791	0	4778.36086353215	0	0	3613.47694401033	3554.06435128789	7745.93586763717	111443.667176804	106395.88776941	10997.1334544814	0	0	0	0
Cre03.g146187.t1.1	41.084000	0	0	0	0	0	0	0	0	0	0	0	0	0	0	0	0	0	0	11068.3063804677	0	0	0	0	0	0	0	0	0	0	0	0	0	0	0	0	0
Cre03.g146247.t1.1	17.392000	65428.6904790813	184515.046961362	30822.764363275	212526.022553378	0	0	0	0	0	0	0	0	0	0	0	0	0	0	0	0	0	0	0	0	0	0	0	0	0	0	0	0	0	0	0	0
Cre03.g146527.t1.1	68.737000	25454.2485941401	0	2150.00274486806	0	0	0	0	0	0	0	0	0	0	0	0	0	0	0	0	0	0	0	1600.47444508577	0	0	0	0	0	0	0	0	0	0	0	0	0
Cre03.g148000.t1.2	48.583000	0	0	0	0	0	0	0	0	0	0	0	0	0	0	0	0	0	0	0	0	0	0	0	0	0	0	0	0	0	0	0	0	0	0	0	0
Cre03.g148050.t1.1	180.870000	0	0	0	0	0	0	0	0	0	0	0	0	0	0	0	0	0	0	0	0	221491.367522033	39235.2209369294	0	41093.9645190168	0	0	0	0	0	0	0	0	0	0	0	0
Cre03.g149100.t1.2	54.531000	166095.6159014	65416.471951015	31108.372456825	22556.9301264164	17044.8466525023	5721.93669345293	17448.0580786905	1278.27185997718	2033.46853343563	7339.3643462307	14770.3676529587	11808.2909864836	14527.6771392416	17217.4333614389	7111.94699259651	5000.58534273816	14677.8123028564	18107.8585942713	16317.8442325569	23407.6451430332	64023.5597514556	4187.28956832441	0	3803.7805186431	20459.9252470359	81783.1902958371	0	0	0	0	0	0	0	0	0	0
Cre03.g150300.t1.2	16.263000	0	0	0	0	0	0	0	0	0	0	0	0	0	0	0	0	0	0	0	0	0	0	0	0	0	0	0	0	0	0	0	0	0	5635.33787578296	0	0
Cre03.g151200.t1.2	11.821000	0	0	0	0	0	0	0	0	0	0	0	0	0	0	7813.90143000601	0	28838.780868508	0	0	0	0	0	0	0	0	0	0	0	0	0	0	0	0	0	0	0
Cre03.g153450.t1.2	15.044000	0	0	0	0	0	0	0	0	0	0	0	0	0	0	0	0	0	0	0	0	0	0	0	0	6735.61632815416	0	0	0	0	0	0	0	0	0	0	0
Cre03.g154350.t1.2	30.681000	96439.3147113758	0	22668.4241950215	23853.6214174535	5008.2219227796	8061.78481815128	14724.3954411092	5838.77636808702	0	8100.12044995932	8173.58434995801	15173.2736159453	0	12619.7539816874	16736.328818828	86433.8675410763	0	0	0	0	0	0	0	0	0	0	0	0	0	0	0	0	0	0	0	0
Cre03.g154550.t1.1	35.950000	0	0	0	0	0	0	0	0	0	0	0	0	10262.1889912929	0	0	0	0	0	0	0	0	0	0	0	0	0	0	0	0	0	0	0	0	0	0	0
Cre03.g154600.t1.2	34.558000	0	0	0	0	0	0	0	0	0	0	0	0	0	0	0	2795.29375837005	0	0	0	0	0	0	0	0	0	0	0	0	0	12562.7850945782	944.46167320559	0	0	0	0	0
Cre03.g154950.t1.2	40.429000	0	0	0	0	0	0	0	0	0	0	0	0	0	0	0	0	0	0	0	0	0	4282.28862403996	6466.80871069535	0	0	0	0	0	0	0	0	0	0	0	0	0
Cre03.g156250.t1.2	22.760000	0	0	0	0	0	0	0	0	0	0	0	0	0	0	0	0	0	0	0	0	0	0	0	0	0	0	0	0	0	30179.7643237855	10989.0386796375	0	0	0	0	0
Cre03.g156600.t1.2	31.640000	0	0	0	0	0	0	0	0	0	0	0	0	0	0	0	0	0	0	0	0	0	0	0	0	0	0	0	0	0	0	6957.68807575935	0	0	0	0	0
Cre03.g156900.t1.2	28.687000	474399.625334565	268990.895379813	114220.327679873	1525910.87756111	40765.5915772347	44580.82696594	156641.529810093	8360.52782937255	41720.1640824152	117951.560688123	46473.1715002097	0	29495.5267520721	59756.2388242969	35914.8359349097	37663.6127644003	247577.924943604	308731.657915486	441424.872715611	899100.387759414	1545796.53198903	1230527.96155807	1262830.69513338	1156666.95939723	2220870.20765265	467557.249617431	308242.916792833	40093.5725335877	54809.2622734497	163453.359207061	174266.756545745	120745.021667283	4678.32166498923	0	0	0
Cre03.g156950.t1.1	8.666900	20464.5071950608	45672.8579118664	4355.14159763534	0	0	0	4100.38528745278	18905.117550598	47898.1573359431	27322.1560722772	0	0	0	0	0	0	0	0	0	0	0	0	0	0	0	0	0	0	0	0	0	0	0	0	0	0
Cre03.g157700.t1.2	10.869000	88975.3213788687	39510.1378184214	24146.866091045	10620.9555216399	6427.09849447984	10963.9906971015	35079.3940783757	12136.8166598665	6780.67215039868	15206.7218365268	18775.2956898935	8610.70219153025	15815.3572658299	31215.2845774052	31820.1017166876	154915.662720727	3573.91945939565	0	0	0	0	0	0	0	0	0	0	0	0	0	0	0	0	0	0	0
Cre03.g158000.t1.2	49.227000	0	0	0	0	0	0	0	0	0	0	0	0	0	0	0	0	0	0	16305.6257044906	16201.7682159269	0	0	0	0	0	0	0	0	0	0	0	0	0	0	0	0
Cre03.g158900.t1.2	49.796000	290632.963217264	18382.7754757633	2700.44743425532	2803.23580161315	5883.98492193236	0	0	0	0	0	0	0	0	0	0	0	0	0	0	0	0	0	2652.48971159505	0	0	0	0	0	0	0	0	0	0	0	0	0
Cre03.g164000.t1.2	24.228000	14060.7766355078	0	0	0	0	0	0	0	0	0	0	0	0	0	0	0	0	0	0	0	0	0	0	0	0	40131.7554337949	89196.7822000706	77589.1805370762	192732.007085956	249563.43575438	55201.7824875799	0	0	0	0	0
Cre03.g164300.t1.2	13.326000	0	0	0	0	0	0	0	0	0	0	0	0	0	0	0	0	0	0	0	0	0	0	0	0	0	0	0	6020.37424147255	18973.846770971	20899.7922574231	4466.17747143793	0	0	0	0	0
Cre03.g164600.t1.2;Cre03.g165050.t1.2	117.890000	0	0	0	0	0	0	0	0	0	0	0	0	0	0	2307.3162937218	15041.46624443	136813.913390489	36046.1851116225	0	0	0	0	0	0	0	0	0	0	0	0	0	0	0	0	0	0
Cre03.g164700.t1.2	35.584000	129669.129103714	0	0	0	0	0	0	0	0	0	0	0	0	0	0	0	0	0	0	0	0	0	0	0	0	0	0	0	0	0	0	0	0	0	0	0
Cre03.g167550.t1.1	279.370000	0	0	0	0	0	0	0	0	0	0	1346.75670978884	0	0	0	0	0	0	0	0	0	0	4812.87820531947	0	0	0	0	0	0	0	0	0	0	0	0	0	0
Cre03.g168550.t1.1	48.572000	0	0	0	0	0	0	0	0	0	0	0	0	0	0	0	0	0	0	0	0	0	15711.4997772663	3012.47809474871	8806.80956699452	18839.4429622416	2236.14336773554	0	0	0	0	0	0	0	0	0	0
Cre03.g169900.t1.2;Cre06.g251600.t1.2;Cre16.g686950.t1.2	32.849000	0	0	0	0	0	0	0	0	0	0	0	0	0	0	0	0	0	0	0	0	0	0	0	0	0	4429.82735044066	0	25904.8068165853	221353.909081287	5712.62006580237	2531.22082053693	7060.01824831469	6515.07189655727	0	0	0
Cre03.g170600.t1.1	81.123000	0	0	0	0	0	0	0	0	0	0	0	0	0	0	6899.19187264189	0	0	0	0	0	0	0	0	0	0	0	0	0	0	0	0	0	0	0	0	0
Cre03.g171050.t1.1	57.132000	0	0	0	0	0	0	0	0	0	0	0	0	0	0	0	0	0	0	0	0	0	0	1523.49771826802	0	0	0	0	0	0	0	0	0	0	0	0	0
Cre03.g171100.t1.1	28.079000	25341.2272095267	3673.6531947369	0	0	0	0	0	0	0	0	0	0	0	0	0	0	0	0	0	0	0	0	0	0	0	0	0	0	0	0	0	0	0	0	0	0
Cre03.g171350.t1.2	52.503000	43972.9551946411	0	0	0	0	0	0	0	0	0	0	0	0	0	0	0	0	0	0	0	0	0	0	0	0	0	0	0	0	0	0	0	0	0	0	0
Cre03.g171550.t1.1	30.080000	0	0	0	0	0	0	0	0	0	0	0	0	0	0	0	0	0	0	0	0	0	0	0	27859.7713071949	0	0	0	0	0	0	0	0	0	0	0	0
Cre03.g172000.t1.2	33.122000	0	0	0	0	0	0	0	0	0	0	0	0	0	0	0	0	0	0	0	0	0	0	0	0	0	0	0	0	0	19847.4715277122	0	0	0	0	0	0
Cre03.g172300.t1.2	37.439000	642847.30788873	516248.083961676	192655.641285541	134622.214918594	62455.0062109431	52315.1552319141	108494.419964799	57269.7683628028	85758.7938654126	57865.4216060354	62597.0465997139	24162.1392511278	50039.4543795639	39085.5439681171	31882.7216730274	29420.688267666	20151.4074133616	56455.7089303849	118305.898002046	34677.7099681958	67883.0873044013	50204.4045084591	69318.7643521927	47415.5254773239	121148.233093471	241560.299870947	74870.5580423222	111147.367871196	116789.273205815	0	0	0	0	0	0	0
Cre03.g172500.t1.1	46.770000	0	0	0	0	0	0	0	0	0	0	0	0	0	0	0	0	0	0	0	0	0	12358.8884074716	76633.0807158874	4386.90977060774	3297.32253029456	5199.90008181984	13036.7112519502	7018.7807160909	0	0	0	0	0	0	0	0
Cre03.g172850.t1.2	41.824000	0	0	0	0	0	0	0	0	0	0	0	0	0	0	0	0	0	0	0	0	0	0	0	22842.5382199664	0	3524.43442072709	0	0	0	0	0	0	0	0	0	0
Cre03.g175200.t1.2	87.233000	385723.657893321	2939.16692635085	0	0	0	0	0	0	0	0	0	0	0	0	0	0	0	0	0	0	0	0	0	0	0	0	0	0	0	0	0	0	0	0	0	0
Cre03.g175400.t2.1;Cre03.g175400.t1.2	71.611000	0	0	0	0	0	0	0	0	0	0	0	0	0	14722.5626618993	0	0	0	0	0	0	0	0	0	0	0	0	0	0	0	0	0	0	0	0	0	0
Cre03.g176250.t1.2	40.499000	0	0	2247.75096939854	0	0	0	0	0	0	19890.2363759442	2358.6341116003	12187.3708197408	19354.1484570349	0	0	0	0	0	0	0	0	0	0	0	0	0	0	0	0	0	0	0	0	0	0	0
Cre03.g177350.t1.1	41.282000	0	0	0	0	0	0	0	0	0	0	0	0	0	0	0	0	0	0	0	0	3698.39571407118	4136.88814005088	4390.57532902764	11192.935366744	45604.1286914934	42373.8553339628	12761.7943704582	0	0	0	0	0	0	0	0	0
Cre03.g177500.t1.1	19.866000	0	0	0	0	0	0	0	0	0	0	0	0	0	0	0	0	0	0	0	0	0	0	0	0	0	0	0	0	0	0	0	0	0	0	0	0
Cre03.g178150.t1.1	18.296000	0	0	0	0	0	0	0	0	0	0	0	0	0	0	0	0	0	0	0	0	0	0	0	0	0	0	0	0	0	0	0	0	0	0	0	33752.1564671728
Cre03.g178250.t1.2	16.284000	19537.4263780295	18763.0771618272	3663.87837228385	81025.6415557259	0	0	0	0	0	0	0	0	0	0	0	0	0	0	0	0	0	0	0	0	0	0	0	0	0	0	0	0	0	0	0	0
Cre03.g178450.t1.2	10.766000	0	0	0	0	0	0	0	0	0	0	0	0	0	0	0	0	0	0	0	0	0	118663.289947985	92168.9391522005	0	0	0	0	0	0	21681.7780536669	8254.68482999814	0	0	0	0	0
Cre03.g179800.t1.2	18.096000	0	17206.7421493809	0	8159.38031108093	4948.04567205302	0	0	0	0	4243.49479742943	5109.17751092749	4796.99411883327	0	4689.16560864808	6318.50632629051	0	3125.04128455959	0	3835.39596001468	2455.4659465258	0	4373.31665813397	5473.90057370684	0	4810.12903650455	9119.2984222904	11359.4128116475	0	0	3326.49426605287	0	0	0	0	0	0
Cre03.g180151.t1.1	30.270000	0	0	0	0	0	0	0	0	0	0	0	0	0	0	0	0	0	0	0	0	0	0	0	0	0	0	0	0	0	0	0	0	0	0	0	2068.44407002544
Cre03.g180300.t1.2	76.609000	0	0	0	0	0	0	0	0	0	0	0	0	0	0	0	0	0	0	0	0	0	5632.8941701697	19085.3408395761	0	0	0	0	0	0	0	0	0	0	0	0	0
Cre03.g180750.t1.2	86.772000	0	4383.09148058702	0	0	0	0	0	0	0	0	0	0	0	0	0	0	12033.2646345045	4578.12973484549	0	0	0	3055.09021137996	13901.6303074441	15126.3850144908	0	0	0	0	0	0	0	0	0	0	0	0
Cre03.g181250.t1.1	31.990000	0	0	0	0	0	0	0	0	0	0	0	0	0	0	0	0	0	0	0	0	0	0	0	0	0	0	0	0	0	23355.7163987514	0	0	0	0	0	0
Cre03.g181500.t1.2	65.753000	0	0	0	0	0	0	0	0	0	0	0	0	0	0	0	0	0	0	0	16381.991504905	0	0	0	0	0	0	0	0	0	0	0	0	0	0	0	0
Cre03.g182050.t1.2	72.250000	0	0	0	0	0	0	0	0	0	0	0	0	0	0	0	0	0	0	0	0	0	2694.79636502465	18943.3004508052	69894.5624873175	31910.2133611766	0	0	0	0	0	0	0	0	0	0	0
Cre03.g182150.t1.2	28.313000	0	0	0	0	2005.51865048394	0	0	0	0	0	0	0	0	0	0	0	0	0	0	0	0	0	0	0	2783.53342510623	22772.2816835851	47371.2333130835	607367.757016183	669743.342794695	44147.069219586	0	0	0	0	0	9966.65334368899
Cre03.g182450.t1.2	35.861000	0	0	0	0	0	0	0	0	0	0	0	0	0	0	0	0	0	0	0	0	0	0	2792.85005275679	0	0	0	0	0	0	0	0	0	0	0	0	0
Cre03.g182551.t1.2	14.875000	0	0	0	0	0	0	0	0	0	0	0	0	0	0	0	0	0	0	0	0	0	0	0	0	0	0	0	0	0	0	0	16753.1292949192	0	0	49491.1479325883	411107.64995108
Cre03.g183100.t1.2	27.809000	20491.99888321	0	10889.457675897	9159.46683330839	0	5462.75116684633	0	5347.13334501887	5689.71032567804	8784.66348487434	11714.208320373	0	11689.9239958412	14696.2928265567	21794.7994382803	9425.67801355312	29683.3866210916	0	0	0	0	0	0	0	0	0	0	6144.85049614808	10757.0393779784	0	0	0	0	0	0	0
Cre03.g183400.t1.1	25.239000	0	0	0	0	0	0	0	0	0	0	0	0	0	0	0	0	0	0	0	0	0	0	0	0	0	0	0	0	0	4187.13683672358	0	0	0	0	0	0
Cre03.g183900.t1.2	14.408000	0	0	0	0	0	0	0	0	0	0	0	0	0	0	0	0	0	0	0	0	0	0	0	0	0	0	0	0	30390.5339329293	0	0	0	0	0	0	0
Cre03.g184500.t1.2	80.269000	3153.1438991121	0	0	0	0	0	0	0	0	0	0	0	0	0	0	0	0	0	0	0	0	0	0	0	0	0	0	0	0	0	0	0	0	0	0	0
Cre03.g185550.t1.2	41.446000	0	0	0	0	0	0	0	0	0	0	0	0	0	0	0	0	0	0	0	0	0	0	0	0	0	0	15916.1601223769	0	23925.4052698431	96885.2909857961	3350.62585898383	0	0	0	0	0
Cre03.g185600.t1.1	22.004000	0	0	0	0	0	0	0	0	0	0	0	0	0	0	0	0	0	0	0	0	0	0	0	0	0	16200.2408999186	61530.9800259284	6504.38068449925	0	0	0	0	0	0	0	0
Cre03.g187450.t1.2	28.819000	0	0	0	0	0	0	0	0	0	0	0	0	0	0	0	0	0	0	0	0	0	0	0	0	0	0	0	0	2634.16191949559	8251.32473477991	0	0	0	0	0	0
Cre03.g187650.t1.1	59.110000	0	0	0	0	0	0	0	0	0	0	0	0	0	0	0	0	0	0	0	3872.81520221775	0	0	0	0	0	0	0	0	0	0	0	0	0	0	0	0
Cre03.g188650.t1.2	24.626000	0	0	0	0	0	0	0	0	0	0	0	0	0	0	0	0	0	0	0	0	3531.46007436522	0	0	0	2111.97257626167	0	0	0	0	0	0	0	0	0	0	0
Cre03.g189250.t1.2	24.185000	0	0	0	0	0	0	0	0	0	0	0	0	0	0	0	0	0	0	0	0	0	4314.05679701237	66838.4031547318	22416.4170536538	16400.3192970045	22738.6807314027	5794.17874064499	8240.48079112106	21950.5856711257	28415.714334212	20371.3409185552	0	0	0	0	0
Cre03.g189300.t1.1	32.993000	0	0	0	0	0	0	0	0	0	0	0	0	0	0	0	0	0	0	0	0	0	0	0	0	0	0	0	2691.58900140724	4077.17008412679	0	0	0	0	0	0	0
Cre03.g189650.t1.1	167.640000	0	0	0	0	0	0	0	0	0	0	0	0	0	0	0	0	0	0	0	0	0	0	0	50919.1884003382	0	0	0	0	0	0	0	0	0	0	0	0
Cre03.g189800.t1.2	44.694000	0	0	0	0	0	0	0	0	0	0	0	0	0	0	0	0	0	0	0	0	0	0	0	0	26946.4363342382	458546.085168528	509451.527724792	223018.683530322	21958.2222511672	0	0	0	0	0	0	0
Cre03.g190150.t1.1	28.392000	0	0	0	0	0	0	0	0	0	0	0	0	0	0	0	0	0	0	0	0	0	0	0	0	0	0	6747.83485622047	6933.40375122756	0	0	0	0	0	0	0	0
Cre03.g190400.t1.1;Cre03.g190281.t1.1	19.846000	15477.8204279981	0	0	0	0	0	0	0	0	0	0	0	0	0	0	0	0	0	0	0	0	0	0	0	0	0	0	0	0	0	0	0	0	0	0	0
Cre03.g190500.t1.2	100.690000	0	0	0	0	0	0	0	0	0	0	0	0	0	3351.08405378632	10519.6944702903	0	54911.592446005	0	0	0	0	0	0	0	0	0	0	0	0	0	0	0	0	0	0	0
Cre04.g216850.t1.2;Cre03.g190950.t1.2	49.586000	0	0	0	0	0	0	0	0	0	0	0	0	0	0	0	0	0	0	0	1680.5058039201	0	0	4194.00975876088	0	0	61764.6593751966	171899.416732897	21266.3480994124	0	0	0	0	0	0	0	0
Cre03.g191250.t1.2	35.193000	0	0	0	0	0	0	0	0	0	0	0	0	0	0	0	0	0	0	0	0	0	0	0	0	0	0	0	1798.56733136082	0	0	0	0	0	0	0	0
Cre03.g192350.t1.1	48.878000	0	0	0	0	0	0	0	0	0	0	0	0	0	0	0	27540.5622614625	0	0	0	0	0	0	0	0	0	0	0	0	0	0	0	0	0	0	0	0
Cre03.g193750.t1.1	44.631000	0	0	0	0	0	0	0	0	0	0	0	0	0	0	0	0	0	0	0	0	0	0	0	14177.3108469402	15732.8822013823	10433.8593106245	7835.43658572288	0	0	0	0	0	0	0	0	0
Cre03.g193850.t1.2	34.323000	14022.1355404981	0	0	0	0	0	0	0	0	0	0	0	0	0	0	0	0	0	3762.23752321765	4839.91169866618	12166.7520536289	7251.08548095161	12185.9962353334	27122.0776751914	14701.3329693841	42868.7057206483	60469.4954001677	8570.99197531474	14506.7529099281	0	0	0	0	0	0	0
Cre03.g194200.t1.2	40.247000	0	0	0	0	0	0	0	0	0	0	0	0	0	0	17849.7421888705	24979.2533155623	25422.174957966	9410.71031667189	0	0	0	0	0	0	0	0	0	0	0	0	0	0	0	0	0	0
Cre03.g194350.t1.2	71.740000	114428.042657001	2942.22155836743	0	0	0	0	0	0	0	0	0	0	0	0	0	0	1404.48925490216	2978.72441096553	0	0	0	0	0	0	0	0	0	0	0	0	0	0	0	0	0	0
Cre03.g194850.t1.2	36.601000	28075.1228643636	3556.04986209867	0	0	0	0	0	0	0	0	5031.89532090808	2557.49065587949	0	0	3017.36550597523	2176.42531181145	18190.3336587189	26807.4505774839	40110.3730096788	53570.6089907275	36747.223159427	100769.255594874	249716.167355209	389373.943153131	220422.246316231	184530.320121445	24298.0703758655	22315.6141971068	0	2523.126045693	0	0	0	0	0	0
Cre03.g196900.t1.2	27.980000	5332.77657454096	0	0	0	0	0	0	0	0	0	0	0	0	0	0	0	0	2053.32364154338	0	0	0	0	0	0	0	0	0	0	0	0	0	0	0	0	0	0
Cre03.g197650.t1.2	28.895000	0	0	0	0	0	0	0	0	0	0	0	0	0	0	0	0	0	0	0	0	0	0	0	0	0	0	0	0	0	0	0	0	2848.59708705933	18617.9821410397	0	0
Cre03.g198850.t1.2;Cre03.g198863.t1.1	26.612000	0	0	0	0	0	0	0	0	0	0	0	0	0	0	0	0	0	0	0	0	0	0	0	0	0	0	0	0	2451.64765650508	26497.4054278013	42094.3565044459	22427.1082657118	9715.10439712383	0	0	0
Cre03.g198950.t1.2	28.840000	0	0	0	0	0	0	0	0	0	0	0	0	0	0	0	0	0	0	0	0	0	0	0	0	0	0	5683.29559844322	6676.20373543173	18434.7042200451	69801.3962108119	12403.9442297162	0	0	0	0	0
Cre03.g199000.t1.2	81.394000	73190.5104332046	32307.3155233317	10330.6127484642	2532.1372101419	0	0	2534.73364735599	0	0	0	0	1380.77003729343	0	0	0	0	0	0	4211.11569805371	26807.4505774839	50703.8368431695	48024.9245646311	2416.36665671361	0	0	0	0	0	0	0	0	0	0	0	0	0
Cre03.g199150.t1.2	29.735000	0	0	0	0	0	0	0	0	0	0	0	0	0	0	0	0	0	0	0	0	0	0	0	0	0	0	0	0	4748.88366457217	45269.6464856782	114835.836031214	40877.0856458398	0	0	0	0
Cre03.g199423.t1.1	43.733000	5166.29912963749	0	0	0	0	0	0	0	0	0	0	0	0	0	0	0	0	0	0	0	0	0	0	4001.41521011567	10740.3916334881	2825.22915213251	0	0	0	0	0	0	0	0	0	0
Cre03.g199535.t1.1	27.233000	0	0	0	0	0	0	0	0	0	0	0	1553.12764882882	0	9280.1247979632	45978.3211135242	36252.3727727415	116228.748230773	1669050.93385793	32426.4461719782	110392.873763102	24525.6404611006	0	3044.24626772111	0	0	0	0	0	1297.40912956103	7267.27503063947	9162.52146532497	0	0	0	0	0
Cre03.g199652.t1.1	11.713000	0	0	0	0	0	0	0	0	0	0	0	0	0	0	0	0	0	0	0	0	0	0	0	0	0	0	0	0	0	0	0	0	0	0	0	0
Cre03.g200350.t2.1;Cre03.g200350.t1.2	40.608000	0	0	0	0	0	0	0	0	0	0	0	0	0	0	0	0	0	0	0	0	0	0	0	0	0	0	0	0	2120.98374071057	0	0	0	0	0	0	0
Cre03.g201100.t1.2	128.380000	11620.8893122665	11587.1356284833	0	0	0	0	0	0	0	0	0	0	0	0	0	0	0	0	0	0	0	0	0	0	0	0	0	0	0	0	0	0	0	0	0	0
Cre03.g201750.t1.2	27.961000	0	0	0	0	0	0	0	0	0	0	0	0	0	0	0	0	0	0	0	0	0	0	0	0	0	0	0	0	0	0	0	8672.10029506346	0	0	0	0
Cre03.g201900.t1.1	87.785000	0	0	0	0	0	0	67802.139555962	0	0	0	0	0	0	0	0	0	0	14403.8118109694	0	0	0	0	0	0	0	0	0	0	0	0	0	0	0	0	0	0
Cre03.g204250.t1.2	52.718000	0	0	0	0	0	0	0	0	0	0	0	0	0	0	0	0	0	0	1328.73438089104	0	0	0	0	4336.50834233421	18785.9869019515	73181.3465371549	102151.476582376	32476.8476002517	0	0	0	0	0	0	0	0
Cre03.g204650.t1.2	16.166000	0	14601.7519656437	14590.1443639807	31981.9972135662	0	0	0	0	0	0	0	0	0	0	0	0	0	0	0	0	0	0	0	0	0	0	0	0	0	0	0	0	0	0	0	0
Cre03.g206450.t1.2	6.757600	5011.12382319535	44849.6345833988	2840.96050701788	31140.4460929991	0	0	0	0	0	0	0	0	0	0	0	0	0	0	0	0	0	0	0	0	0	0	0	0	0	0	0	0	0	0	0	0
Cre03.g206600.t1.2	64.232000	0	0	0	0	0	0	0	0	0	0	0	0	0	0	0	0	0	0	2268.82793031292	11214.3177908601	8636.97202687281	0	0	0	2663.79185005639	0	0	0	0	0	0	0	0	0	0	0
Cre03.g206800.t1.1	56.764000	0	0	0	0	0	0	0	0	0	0	0	0	0	0	0	0	0	0	0	0	0	0	0	15162.5824038873	6429.38946849227	0	0	0	0	0	0	0	0	0	0	0
Cre03.g206929.t1.1	63.446000	0	0	0	0	0	0	0	0	0	0	0	0	0	0	0	0	0	0	0	0	0	14608.4721560801	54636.675564513	5654.42932588657	0	0	0	0	0	0	0	0	0	0	0	0
Cre03.g207000.t1.2	26.824000	0	0	0	0	0	0	0	0	0	0	0	0	0	0	0	0	0	0	0	0	0	0	0	9082.49010649064	5959.73979594349	4685.34731862736	0	0	0	0	0	0	0	0	0	0
Cre03.g208000.t1.1	12.764000	5640.22528700948	0	0	0	0	0	0	0	0	0	0	0	0	0	0	0	0	1647.2103149394	0	0	0	0	0	0	0	0	0	0	15366.326359393	20270.5380620081	0	0	0	0	0	0
Cre03.g213313.t1.1	32.542000	0	0	0	0	0	0	0	0	0	0	0	0	0	0	0	0	0	0	0	0	0	2717.70610514898	2332.05881305607	0	0	0	0	0	0	0	0	0	0	0	0	0
Cre04.g212500.t1.2	35.651000	0	0	0	0	0	0	0	0	0	0	0	0	0	17576.3526233868	0	0	0	0	0	0	0	0	0	0	0	0	0	0	0	0	0	0	0	0	0	0
Cre04.g213100.t1.1	35.044000	0	0	0	0	0	0	0	0	0	0	0	0	0	0	0	0	0	0	0	0	0	0	0	0	0	15165.3315727022	5463.51482485047	0	0	0	0	0	0	0	0	0
Cre04.g213985.t1.1	24.820000	9406.43383184868	3054.93747977913	0	0	0	0	0	0	0	0	0	0	0	0	0	0	0	0	0	0	0	0	0	0	0	0	0	0	0	0	0	0	0	0	0	0
Cre04.g214150.t1.1	36.892000	0	0	0	0	0	0	0	0	0	0	0	0	2212.92816440955	0	223797.614694549	13331.0250467474	2901.13675774446	0	0	0	0	0	0	0	0	0	0	0	0	0	0	0	0	0	0	0
Cre04.g214500.t1.1	49.284000	9976.58089774287	0	0	0	0	0	0	0	0	0	0	0	0	0	0	0	0	0	0	4404.47390470306	25500.0680743888	37173.3443257396	6049.85144043252	0	0	0	0	0	0	0	0	0	0	0	0	0
Cre04.g215850.t1.2	61.053000	0	0	0	0	0	0	0	0	0	0	0	0	0	0	0	0	0	0	0	0	0	0	6410.90894479198	0	0	0	0	0	0	0	0	0	0	0	0	0
Cre04.g217800.t1.1	45.691000	4172.93279784649	12870.9974650509	0	0	0	0	0	0	0	0	0	0	0	0	0	0	0	0	0	0	0	0	0	0	0	0	0	0	0	0	0	0	0	0	0	0
Cre04.g217910.t1.1	30.251000	0	0	0	0	0	0	0	0	0	0	0	0	0	0	0	0	0	0	0	6437.78970653786	0	0	0	0	0	0	0	0	2454.39682532	13588.5305257449	0	0	0	0	0	0
Cre04.g217929.t1.1	63.930000	0	0	0	0	2043.54881909033	0	0	0	0	0	0	0	0	0	0	0	0	0	0	0	0	0	0	2993.69210784676	0	0	0	0	0	0	0	0	0	0	0	0
Cre04.g217933.t1.1	37.185000	11758.1950214117	2026.59561139833	0	0	0	0	0	0	0	0	0	0	0	0	0	0	0	0	0	1227.35114426083	0	0	0	0	1879.82054300178	0	0	0	0	0	0	0	0	0	0	0
Cre04.g217949.t1.1	84.679000	0	0	0	0	0	0	0	0	0	0	0	0	0	0	0	0	0	0	1453.24118188673	0	0	0	0	0	0	0	0	0	0	0	0	0	0	0	0	0
Cre04.g220200.t3.1;Cre04.g220200.t2.1;Cre04.g220200.t1.2	107.790000	14985.8719417283	22245.3576607255	21044.8872782105	9212.15923559435	9047.66730150166	0	7403.81708178049	9172.75448258051	22225.5025526177	63936.5027389832	5340.87134938489	0	0	0	0	3448.98500991763	34027.0733486648	48483.1193671177	0	0	0	0	0	0	0	0	0	0	0	0	0	0	0	0	0	0
Cre04.g220350.t2.1;Cre04.g220350.t1.2;Cre14.g616600.t1.2	95.723000	0	0	0	1462.64944849779	0	0	0	0	0	0	0	33096.937899617	47666.0053026832	0	0	0	0	0	0	0	0	0	0	0	0	0	0	0	0	0	0	0	0	0	0	0
Cre04.g221550.t1.2	92.432000	0	0	0	0	0	0	0	0	0	0	0	0	0	0	0	0	0	0	0	0	2816.82891408692	0	0	0	0	0	0	0	0	0	0	0	0	0	0	0
Cre04.g221700.t1.2	41.417000	18854.7161223245	19192.2529601563	3345.28025295482	0	1498.55664785266	0	0	0	2387.80584735861	2268.67519871209	1793.52718853347	1929.45831327116	2019.87542096186	4177.51474587136	2119.91461950477	17361.0010662181	2144.80987043987	0	0	0	0	0	0	0	0	0	0	0	0	0	0	0	0	0	0	0
Cre04.g222700.t1.2	115.310000	0	0	0	0	0	0	0	0	0	0	0	0	0	0	0	8732.42927739086	14109.3452845714	0	0	0	0	0	0	0	0	0	0	0	0	0	0	0	0	0	0	0
Cre04.g223450.t1.1	61.437000	0	0	0	0	0	0	0	0	0	0	0	0	0	0	0	0	0	0	0	0	0	0	5074.96563234182	0	0	0	0	0	0	0	0	0	0	0	0	0
Cre04.g224750.t1.2	24.130000	3294.26789827798	0	0	0	0	0	0	0	0	0	0	0	0	0	0	0	0	0	0	0	0	0	0	0	0	5683.1428668424	0	0	0	0	0	0	0	0	0	0
Cre04.g225050.t1.1	24.843000	0	0	0	0	0	0	0	0	0	0	0	0	0	0	0	0	0	0	0	0	0	0	0	0	0	0	0	4251.89503547502	4162.3943173893	0	2914.88260181906	0	0	0	0	0
Cre04.g225400.t1.2	35.146000	0	0	0	0	0	0	0	0	0	0	0	0	0	0	0	0	0	0	0	0	0	0	0	0	0	0	2130.45309996196	3034.31871366724	0	0	0	0	0	0	0	0
Cre04.g226850.t1.2	59.847000	0	0	0	0	0	0	0	0	0	0	0	0	0	0	0	0	0	0	0	0	0	0	0	13210.061618891	2851.95718227756	0	0	0	0	0	0	0	0	0	0	0
Cre04.g228450.t1.2	29.733000	0	0	0	0	0	0	0	0	0	0	0	0	0	0	0	0	0	0	0	0	0	0	0	0	0	0	7649.10403271166	11044.0220559359	0	0	0	0	0	0	0	0
Cre04.g231026.t1.1	46.200000	0	0	0	0	0	0	0	0	0	0	0	0	0	0	0	0	0	0	0	0	0	0	0	0	2469.05905899957	68697.1467368192	19571.0273302119	0	0	0	0	0	0	0	0	0
Cre04.g231222.t2.1;Cre04.g231222.t1.1	98.795000	0	0	7717.06959508051	51087.19316125	87017.3022562426	0	0	0	0	0	8418.71856928835	0	0	0	0	0	0	0	0	0	0	0	0	0	0	0	0	0	0	0	0	0	0	0	0	0
Cre04.g232104.t1.1	27.380000	757564.013271297	500150.173234313	243790.181243048	1069808.49800585	49448.3830843562	53813.4522360454	195756.092782368	27971.2653758	47120.7534877242	210586.331222851	90436.9627988011	14800.1503151204	23485.5382594559	99332.0512310747	55493.499845163	46266.9838390907	287318.687479277	364341.233777279	628780.727452391	1345763.95438346	5227849.96477152	2374976.39288899	2838822.26460628	1427719.73138823	2953523.69682876	998635.572019591	463280.764794223	68788.7856973165	128535.860625564	256726.547833254	384898.907248845	120745.021667283	4678.32166498923	0	0	0
Cre05.g230850.t1.1	60.648000	12990.1281136974	3337.79640451421	0	0	0	0	0	0	0	0	0	0	0	0	0	0	0	0	0	31821.6290326959	23575.649903945	0	0	0	0	0	0	0	0	0	0	0	0	0	0	0
Cre05.g232150.t1.2	48.779000	0	0	0	0	0	0	0	0	0	0	0	0	0	6841.45932752857	17380.8561743258	0	0	0	0	0	0	0	0	0	0	0	0	0	0	0	0	0	0	0	0	0
Cre05.g232200.t1.2	77.304000	0	0	0	0	0	0	0	0	0	0	0	0	0	0	2991.55386543515	4259.98981031895	14669.25933321	64197.6737764005	9203.45353434711	0	0	0	23760.4551409479	0	0	0	0	0	0	0	0	0	0	0	0	0
Cre05.g232751.t1.1	62.174000	0	0	0	0	0	0	0	0	0	0	0	0	0	0	0	0	0	0	0	0	0	0	19256.4002325044	0	0	0	0	0	0	0	0	0	0	0	0	0
Cre05.g232752.t1.1	61.204000	18660.7469892718	1557.70959685368	0	0	0	0	0	0	0	0	0	0	0	0	0	0	0	0	0	0	0	0	0	0	0	0	0	0	0	0	0	0	0	0	0	0
Cre05.g233050.t1.2	19.056000	0	0	0	0	0	0	0	0	0	0	0	0	0	0	0	0	0	0	0	0	0	0	0	0	0	0	0	0	0	0	0	0	0	0	40985.5250824283	0
Cre05.g233305.t2.1;Cre05.g233305.t1.1	40.532000	45255.9006416036	18451.5046961362	6109.72222795744	2342.44456191244	0	0	0	0	0	0	0	0	0	0	0	0	1544.88014238406	0	0	0	0	0	0	0	0	0	0	6938.74935725657	25507.7046544302	1844.38681160948	0	0	0	0	0	0
Cre05.g233900.t1.2	36.491000	0	0	0	0	0	0	0	0	0	0	0	0	0	0	0	0	0	0	0	0	0	0	0	0	0	3144.28546626403	8565.4936376849	57204.0937744464	225187.472262092	473803.972091332	0	0	0	0	0	0
Cre05.g233950.t1.2	15.636000	0	0	0	0	0	0	0	0	0	0	0	0	0	0	0	0	0	0	0	0	0	0	0	0	0	76801.0854767992	388564.465668738	211227.803946333	182560.082470753	142770.445822815	49761.4828660554	76510.8954352243	51485.8226394134	0	0	0
Cre05.g234200.t1.2	118.620000	0	0	0	0	0	0	0	0	0	0	0	0	0	0	0	0	0	0	0	0	0	0	0	0	0	0	0	15647.3525049181	0	0	0	0	0	0	0	0
Cre05.g234550.t2.1;Cre05.g234550.t1.2	40.985000	134666.507082835	37242.0735461126	5106.12287891091	1484.29151633524	2676.46857292519	0	4051.05298038505	0	0	0	2498.99445276203	4707.49340074755	3111.29544048499	4455.18079617825	2080.05167168843	8444.83567303009	6497.35503086112	15618.3335007606	45622.4564835929	0	0	0	0	0	0	0	0	0	0	0	0	0	0	0	0	0
Cre05.g237050.t1.1	31.127000	0	0	0	0	0	0	0	0	0	0	0	0	0	0	0	0	0	0	0	0	0	0	0	0	0	0	0	12035.7083401177	4272.20833838526	0	0	0	0	0	0	0
Cre05.g237450.t1.2	31.708000	0	0	0	0	0	0	0	0	0	0	0	0	0	0	0	0	0	0	0	0	0	0	0	0	0	0	0	0	0	4093.20690221382	12923.0789409335	0	0	0	0	0
Cre05.g238332.t1.1	21.342000	85044.0099735335	161055.473074047	288891.822967815	2353593.96877295	766452.992439538	1701430.03323365	5717049.28222641	426182.25895289	69027.0469946095	227127.163592618	735112.467949453	302057.286959264	521425.685229775	1172825.96276492	503617.180573129	25568.7972947618	0	0	0	0	0	0	0	0	0	0	0	0	4955.8349836953	8511.57938259231	9741.52696406723	0	0	0	0	0
Cre05.g240300.t1.1	13.502000	0	0	0	0	0	0	0	0	0	0	0	0	0	0	0	0	0	0	0	3271.51088975448	0	0	7363.49593916166	118125.674713068	201605.713094113	41287.9336520695	0	0	0	0	0	0	0	0	0	0
Cre05.g240800.t1.2	19.604000	11381.5588937677	57343.0795312007	7469.64440173773	65427.163163073	0	0	0	0	0	0	0	0	0	0	0	0	0	0	0	0	0	0	0	0	0	0	0	0	0	0	0	0	0	0	0	0
Cre05.g240850.t1.2	70.449000	0	0	0	0	0	0	0	0	0	0	0	0	0	0	0	0	0	0	24299.5976918738	0	0	0	0	0	0	0	0	0	0	0	0	0	0	0	0	0
Cre05.g241950.t1.2	28.549000	544931.078597339	89833.672975527	23132.7282615412	15473.2384799732	0	0	0	0	0	0	1752.4423879105	0	0	2019.26449455854	11777.1337399145	30054.5244111058	17579.4072554034	193816.401451841	9981.0101141669	2243.16902137367	3548.56601365805	0	2728.09185400534	0	0	6150.95976018124	88865.3546262719	398675.297643609	456514.754877504	19490.0795817726	0	0	0	0	0	0
Cre05.g242400.t1.2	14.860000	0	5487.49368618061	0	0	0	0	0	0	0	0	0	0	0	0	0	0	0	0	0	2033.01033863314	0	0	0	0	0	0	0	4374.5385109406	12600.5097999829	30141.5814235782	42037.8458121392	78639.9739507788	39951.5321448168	6103.91842712594	0	0
Cre05.g242550.t1.2	48.845000	0	0	0	0	0	0	0	0	0	0	0	0	0	0	0	0	0	0	0	0	0	0	0	0	0	0	0	0	0	0	0	0	0	0	0	0
Cre05.g243800.t1.2	19.087000	0	0	0	0	0	0	0	0	0	0	0	0	0	0	0	0	0	0	0	0	0	0	2556.87972947618	0	0	0	3374.7574519148	9861.11580751624	9016.96824973505	37736.9239327981	147526.507872626	242583.6015965	181750.60498636	49591.9507891353	0	0
Cre05.g244900.t1.1	42.587000	0	0	0	0	0	0	0	0	0	0	0	0	0	0	0	0	0	0	0	0	0	0	0	16806.5853552093	0	0	0	0	0	0	0	0	0	0	0	0
Cre05.g244901.t1.1	6.486300	0	4483.89433713408	0	2798.1956587858	0	0	0	0	0	0	0	0	0	0	0	0	0	0	0	0	0	0	0	0	0	0	0	0	0	0	0	0	0	0	0	0
Cre05.g244950.t1.2	24.632000	0	0	0	0	0	0	0	0	0	0	0	0	0	0	0	0	0	0	0	0	0	0	0	4073.96272050938	0	0	0	4898.56063338447	6891.70802420127	0	0	0	0	0	0	0
Cre05.g245450.t1.2	40.488000	0	0	0	0	0	0	0	0	0	0	0	0	0	0	0	0	0	0	0	0	0	0	0	0	0	0	0	11678.6218573798	0	0	0	0	0	0	0	0
Cre05.g245950.t1.1	69.550000	0	0	0	0	0	0	0	0	0	0	0	0	0	0	0	0	0	0	0	0	0	0	0	0	0	0	0	0	0	0	0	0	0	0	0	0
Cre05.g247450.t1.2	85.013000	0	0	0	0	0	0	0	0	0	0	3688.4681600173	116082.125893977	401867.388100933	6840.84840112526	0	0	0	0	0	0	0	0	0	0	0	0	0	0	0	0	0	0	0	0	0	0
Cre05.g247550.t1.2	31.085000	0	0	0	0	0	0	0	0	0	0	0	0	0	0	0	0	0	0	0	0	0	0	0	0	0	0	0	0	0	0	0	0	0	0	0	0
Cre05.g247950.t1.2	21.741000	0	4966.37346415249	0	0	0	0	0	0	0	0	0	0	0	0	0	0	0	0	0	0	0	0	0	0	0	0	0	0	27375.6121325673	38604.4394255061	0	0	0	0	0	0
Cre05.g248500.t1.2	16.013000	0	0	0	0	0	0	0	0	0	0	0	0	0	0	0	0	0	0	0	0	0	0	0	0	0	0	23911.6594257685	2261.64954507396	2054.54549435001	0	0	0	0	0	0	0
Cre06.g250100.t1.2	71.954000	0	0	0	0	0	0	0	0	0	0	0	0	0	0	0	0	8587.33425660343	11439.9023652843	17092.1934487593	62948.3292816203	158947.776982609	137733.357627478	67307.2891692764	23933.0418498845	0	0	0	0	0	0	0	0	0	0	0	0
Cre06.g250200.t1.2	42.583000	14963.5731280073	0	0	0	0	0	0	0	0	0	0	0	0	0	0	0	0	0	0	0	0	0	0	0	3711.07243693998	0	0	0	0	0	0	0	0	0	0	0
Cre06.g250450.t1.2	47.910000	0	0	0	0	0	0	0	0	0	0	0	0	0	0	0	0	0	0	0	0	0	0	10951.6194374344	0	0	0	0	0	0	0	0	0	0	0	0	0
Cre06.g250902.t1.1	267.830000	23232.00380208	17379.3288583176	3448.8322783168	3993.93136167505	0	2787.96264153026	14092.2393452785	5801.96805228726	3467.31280201709	34926.6624775469	2127.09300474373	0	0	0	0	0	0	0	0	0	218192.364944129	0	49381.1811799915	57388.8990114493	68752.1301131176	28408.0777541705	0	0	0	0	0	0	0	0	0	0
Cre06.g251150.t1.2	16.113000	0	0	0	0	0	0	0	0	0	0	0	0	0	0	0	0	0	0	0	0	0	0	0	0	0	0	0	0	0	4496.26559680122	11408.5923871144	38984.74111157	27109.8591471251	8879.96800379155	0	0
Cre06.g251400.t1.2	67.589000	0	0	0	0	0	0	0	0	0	0	0	13855.5053639938	2052.25452033758	26101.8305816545	10199.7217665539	0	0	0	0	0	0	0	0	0	0	0	0	0	0	0	0	0	0	0	0	0
Cre06.g251850.t1.2	7.155200	0	0	0	0	0	0	0	0	0	0	0	0	0	0	0	0	0	0	0	0	0	0	0	0	0	0	0	0	13820.0716326015	6184.25524916193	0	0	0	0	0	0
Cre06.g251900.t1.2	43.414000	0	0	0	0	0	0	0	0	0	0	0	0	0	0	0	0	0	0	0	0	0	0	2286.23933280741	12663.8934143269	6340.49967680987	0	0	0	0	0	0	0	0	0	0	0
Cre06.g252200.t1.2	44.541000	154381.102117826	0	0	0	0	0	0	0	0	0	0	0	0	0	0	0	0	0	0	0	0	0	0	0	0	0	0	0	0	0	0	0	0	0	0	0
Cre06.g252550.t1.1	65.181000	43252.0620387288	0	0	0	0	0	0	0	0	0	0	0	0	0	0	0	0	0	0	0	0	0	0	0	0	0	0	0	0	0	0	0	0	0	0	0
Cre06.g252650.t1.2	23.387000	0	0	0	0	0	0	0	0	0	0	0	0	0	0	0	0	0	0	0	0	0	0	0	0	0	0	0	0	0	0	2588.95336565024	0	0	0	0	0
Cre06.g253350.t1.2	16.810000	0	0	0	0	0	0	0	0	0	0	0	0	0	0	0	0	0	0	0	0	0	0	0	0	0	0	0	0	0	0	0	0	0	0	10689.532010412	0
Cre06.g254400.t1.1	63.488000	14039.2414797909	10863.4933037561	0	2791.47546834933	0	0	0	0	0	0	0	0	0	0	0	0	0	0	0	2712.05503591831	0	0	0	0	0	0	0	0	0	0	0	0	0	0	0	0
Cre06.g254500.t1.1	87.230000	0	0	0	0	0	0	0	0	0	0	0	0	1476.22728781148	6965.17192419996	0	0	0	0	0	0	0	0	0	0	0	0	0	0	0	0	0	0	0	0	0	0
Cre06.g255100.t1.1	94.084000	2309.91273093589	0	2077.760697676	0	0	0	1410.56797261515	0	0	23818.4931492629	394261.354379655	431665.323422646	25020.4908477861	0	0	0	0	0	0	0	0	0	0	0	0	0	0	0	0	0	0	0	0	0	0	0
Cre06.g256250.t1.2	20.575000	0	0	0	0	0	0	0	0	0	0	0	0	0	0	0	0	0	0	0	0	0	0	0	0	0	0	3671.36222072447	37432.9880471487	107015.978068775	309296.764838552	592766.615976942	567932.457682167	146335.201386161	17342.6732741186	0	0
Cre06.g257450.t1.2	17.590000	11060.9752636279	0	0	0	0	0	0	0	0	48524.3568993415	0	39560.5392466949	0	0	0	0	0	0	0	0	0	0	0	0	0	0	0	0	0	0	0	0	0	0	0	0
Cre06.g257500.t1.2	28.002000	0	0	0	0	0	0	0	0	0	0	0	0	0	0	0	0	0	0	0	0	0	0	0	0	0	0	0	5609.22077204122	120489.959893899	2480.05573425925	11677.2472729724	0	0	0	0	0
Cre06.g257601.t1.2	25.961000	0	0	0	0	0	0	0	0	0	0	0	2711.29137791417	0	27510.0159412968	32388.263271771	0	0	0	0	0	0	0	0	0	0	0	0	0	0	0	0	0	0	0	0	0
Cre09.g400950.t1.2;Cre06.g257700.t1.1	64.484000	0	0	0	0	0	0	0	0	0	0	0	0	0	0	0	0	0	0	0	0	654714.553273133	314886.741428889	233205.881305607	144700.973257292	648987.118242051	0	0	0	0	0	0	0	0	0	0	0
Cre06.g257850.t1.2	39.594000	0	0	0	0	0	0	0	0	0	0	0	0	0	0	0	0	0	0	0	0	0	0	0	0	0	0	3046.53724173355	2481.12485546506	0	0	0	0	0	0	0	0
Cre06.g257950.t1.2	47.737000	0	2280.74099517757	0	0	0	0	0	0	0	0	0	0	0	0	0	0	5754.92671923197	21979.6046752832	47786.663267338	55184.9820114887	23752.8185609065	76985.8907138021	50800.0577516917	0	0	0	10513.2797430555	1734.87825381518	0	0	0	0	0	0	0	0
Cre06.g258800.t1.1	132.090000	10736.878806669	3668.46032030872	4536.43400781921	3536.04202239009	0	0	0	0	0	0	0	0	0	0	0	0	0	0	0	0	0	0	0	0	0	0	0	0	0	0	0	0	0	0	0	0
Cre06.g259100.t1.1	138.440000	0	0	0	0	0	0	0	0	0	0	0	8085.61094788058	25920.0799766682	0	0	0	0	0	0	0	0	0	0	0	0	0	0	0	0	0	0	0	0	0	0	0
Cre06.g259150.t1.2	48.021000	38888.5202030479	25260.2794610874	10231.0317447238	0	0	1454.64631261436	0	0	0	0	0	0	0	0	0	0	1908.07588915512	0	0	0	0	0	0	4035.16889389885	0	2605.90657334225	5220.51884793174	0	0	0	0	0	0	0	0	0
Cre06.g259401.t1.1	39.048000	0	0	0	0	0	0	0	0	0	0	0	0	0	0	0	0	0	0	0	0	0	0	0	0	0	0	0	0	10217.43863225	11646.0900264033	0	0	0	0	0	0
Cre06.g259450.t1.2	23.788000	0	0	0	0	0	0	0	0	0	0	0	0	0	0	0	0	0	0	0	0	0	0	0	0	0	0	0	0	0	80526.2092210154	60683.3196413281	0	1901.20296711782	0	0	0
Cre06.g259850.t1.2	14.937000	0	0	0	0	0	0	0	0	0	0	0	0	0	0	0	0	0	0	0	0	0	0	0	0	0	0	0	0	0	2284.40655359747	2112.43077106415	2452.56404611006	0	0	0	0
Cre06.g259900.t1.2	38.760000	0	0	78719.3943832099	58137.2838555108	10732.2968586441	21251.0749393295	144114.483910109	286661.941595713	10531760.2667558	847522.926159504	583526.354126795	438568.791780111	423356.724337555	73974.0235454567	0	0	0	0	0	0	0	0	0	0	0	0	0	0	0	0	0	0	0	0	0	0
Cre06.g260250.t1.2	36.838000	13890.4809005836	0	0	0	0	0	0	0	0	0	0	0	0	0	0	0	0	0	0	0	0	0	0	0	0	0	0	0	0	0	0	0	0	0	0	0
Cre06.g260400.t1.2	13.411000	0	0	0	0	0	0	0	0	0	0	0	0	0	0	0	0	0	0	0	0	0	0	0	0	0	0	3048.67548414515	2206.51343717474	0	0	0	0	0	0	0	0
Cre06.g260450.t1.2	58.416000	0	0	0	0	0	0	0	0	0	0	0	0	0	0	0	0	0	0	58062.4453711047	0	0	0	0	3886.56104629235	0	0	0	0	0	0	0	0	0	0	0	0
Cre06.g261000.t1.2	15.139000	140085.424280243	97624.5119338079	45707.9861800571	35305.4368476025	18317.1008874068	22624.1320307811	27621.5100099018	15015.1964090874	0	18242.2624030007	19609.2102304191	20134.6069372704	25694.0372074414	30381.3700368796	0	13313.3081810513	11576.2916848245	16675.2361784964	14138.0588255272	11425.0874000039	25603.9255629524	21752.0345900482	31308.4508539108	34069.8381968969	28469.1703945021	89166.2358799048	191128.325277253	288387.80868508	595363.053191033	937604.024328373	586825.356704699	397697.815398305	73437.9356265474	8293.47865660868	0	0
Cre06.g261300.t1.2	39.459000	0	0	0	0	0	0	0	0	0	0	0	0	0	0	0	0	0	0	0	0	0	4877.63640407091	1846.21959081943	2006.58777168974	2493.03792032971	8919.06729360374	0	0	0	0	0	0	0	0	0	0
Cre06.g261450.t1.2	19.515000	0	0	0	0	0	0	0	0	0	0	0	0	0	0	0	0	0	0	0	0	0	0	0	0	0	0	2820.34174090598	0	0	0	0	0	0	0	0	0
Cre06.g261750.t1.2	71.132000	0	5212.72953628946	0	5795.09513024996	0	0	0	0	0	0	0	0	0	0	0	0	0	0	0	0	0	0	0	0	0	0	0	0	0	0	0	0	0	0	0	0
Cre06.g262050.t1.2	41.211000	4947.8929404522	4658.31382528065	0	0	0	0	0	0	0	0	0	0	0	0	0	0	0	0	0	0	0	0	0	0	0	3062.87952302224	3105.64437125432	0	0	0	0	0	0	0	0	0
Cre06.g262700.t1.1	14.041000	17356.4191181932	122973.375723376	5321.77989928128	0	9939.16165553979	0	45787.4066124881	65309.5598304347	111090.85717889	83322.7248321921	0	0	0	0	0	0	0	0	0	0	0	0	0	0	0	0	0	0	0	0	0	0	0	0	0	0
Cre06.g262850.t1.2	28.040000	0	0	0	0	0	0	0	0	0	0	0	0	0	0	0	0	0	0	0	0	0	0	0	0	0	0	2341.06997750498	2954.59281803456	8612.07677593771	0	0	0	0	0	0	0
Cre06.g263250.t1.1	322.930000	361760.069723271	1559847.83926529	925370.223101981	94695.1198299101	36354.7029452968	21153.326714799	27283.97317207	0	0	6507.74077971748	0	0	0	0	0	0	0	0	0	0	0	0	0	0	0	0	0	0	0	0	0	0	0	0	0	0
Cre06.g263300.t1.2	25.536000	49749.2643379891	30611.9947541312	23907.0774777436	0	0	0	1809.71673822133	3225.0804831025	3806.37695585719	3757.35011199112	9620.71626781159	0	0	0	0	0	2918.08996543646	5769.8944161132	8062.85393935708	9502.50200877004	17625.226735652	8665.07464142533	130968.875026768	107267.985210143	9627.74192144972	20181.9537335274	26379.8020951631	12691.3851024761	11650.6719744282	0	0	0	0	0	0	0
Cre06.g263450.t1.2;Cre12.g498600.t1.2;Cre06.g263450.t2.1	50.824000	430489.290096264	274764.149891144	140236.628565064	77940.4632189826	28264.5100493914	10152.5277018977	73792.2729404704	8267.51428446777	14088.5737868586	18439.2861680699	25529.0870785463	9555.34714265683	29599.3842406357	14403.8118109694	21277.0393114704	4888.48034772976	28250.7642053168	37338.2944546348	43287.1903069194	47056.606215376	12932.8537633866	10223.3951646823	16655.3810703887	44440.3138931774	37300.1115544276	286448.117354553	9312.80936054058	0	0	0	0	0	0	0	0	0
Cre06.g264200.t1.2	32.281000	99498.5286759781	60109.0488222116	17504.5687709972	9239.03999734023	12538.3480384456	0	2188.79657147859	6785.40683002438	0	4577.21334524052	4834.718824238	9712.50795990974	11595.0776717264	7947.38884913045	9047.82003310249	14243.7490933008	19884.1271119111	47693.4969908324	94533.2243330315	182911.365152659	374009.144109746	395361.021905623	106873.937680004	24592.8423654653	16927.2433198641	15624.4427647938	8545.94399277881	15162.7351354881	40137.864697828	31694.8618040079	0	0	0	0	0	0
Cre06.g264350.t1.2	24.548000	0	0	0	0	0	0	0	0	0	0	0	0	0	0	0	0	0	0	0	0	0	0	0	0	0	0	0	0	0	5099.40268847444	0	0	0	0	0	0
Cre17.g714600.t1.2;Cre17.g714000.t1.2;Cre17.g713500.t1.2;Cre17.g711800.t1.2;Cre17.g710500.t1.2;Cre17.g709100.t1.2;Cre17.g708650.t1.2;Cre17.g708200.t1.2;Cre16.g650250.t1.2;Cre16.g649950.t1.2;Cre13.g570000.t2.1;Cre13.g570000.t1.2;Cre12.g506450.t1.2;Cre12.g506350.t1.2;Cre12.g505450.t1.2;Cre12.g504850.t1.2;Cre12.g504600.t1.2;Cre06.g276800.t1.2;Cre06.g276650.t1.2;Cre06.g275700.t1.2;Cre06.g274900.t1.2;…	11.457000	131905.119739849	0	0	0	0	0	0	0	0	0	0	0	0	0	0	0	0	0	0	0	0	0	0	0	0	0	0	0	0	9376.04024328373	17950.5450454175	3164.59876917427	0	0	0	0
Cre17.g714650.t1.2;Cre17.g713950.t1.2;Cre17.g713550.t1.2;Cre17.g711850.t1.2;Cre17.g710550.t1.2;Cre17.g709050.t1.2;Cre17.g708700.t1.2;Cre17.g708150.t1.2;Cre16.g650300.t1.2;Cre16.g649900.t1.1;Cre16.g648500.t1.2;Cre13.g569950.t1.2;Cre12.g506500.t1.2;Cre12.g506300.t1.2;Cre12.g505500.t1.2;Cre12.g504800.t1.2;Cre12.g504650.t1.2;Cre06.g276850.t1.2;Cre06.g276600.t1.2;Cre06.g275750.t1.2;Cre06.g274850.t1.2;…	15.310000	52605.345273489	0	0	0	0	0	0	0	0	0	0	0	0	0	0	0	0	0	0	0	0	0	0	0	0	0	0	0	0	0	0	0	0	0	0	0
Cre17.g714500.t1.2;Cre17.g714100.t1.2;Cre17.g713400.t1.2;Cre17.g711700.t1.2;Cre17.g710400.t1.2;Cre17.g709200.t1.2;Cre17.g708550.t1.2;Cre13.g570100.t1.2;Cre06.g276950.t1.2;Cre06.g276500.t1.2;Cre06.g274200.t1.2;Cre12.g506250.t1.2;Cre12.g505550.t1.2;Cre12.g504750.t1.2;Cre12.g504500.t1.2;Cre06.g275850.t1.2;Cre06.g274800.t1.2;Cre06.g273900.t1.2;Cre06.g271350.t1.2;Cre06.g268300.t1.2;Cre13.g591150.t1.2;…	13.628000	8258.19765681721	0	0	0	1249.78741642259	0	0	0	0	0	0	0	0	0	0	0	0	0	0	0	0	0	0	0	0	0	0	0	0	18937.1911867721	17645.0818437598	5142.16753670652	0	0	0	0
Cre17.g710450.t1.2;Cre17.g709150.t1.2;Cre06.g275800.t1.2;Cre06.g274750.t1.2;Cre06.g274250.t1.2;Cre06.g273850.t1.2;Cre06.g268250.t1.2;Cre06.g268100.t1.2;Cre06.g266750.t1.2;Cre06.g265400.t1.2;Cre06.g264900.t1.1;Cre06.g264800.t1.2;Cre12.g504550.t1.2;Cre17.g714550.t1.2;Cre17.g714050.t1.2;Cre17.g713450.t1.2;Cre17.g711750.t1.2;Cre17.g708600.t1.2;Cre12.g506200.t1.2;Cre12.g505600.t1.2;Cre12.g504700.t1.2;…	16.573000	30543.2655337582	13008.6086373977	4141.62281967657	3075.25078268937	0	0	0	0	0	0	0	0	0	0	0	0	0	0	0	0	0	0	0	0	0	11478.2379970924	24293.4884278407	39416.9715419158	37101.56047335	37967.5486500497	10116.3303125013	0	0	0	0	0
Cre06.g267200.t1.2	13.447000	31433.6907665905	80379.5868842197	8436.74089818616	78128.3230880021	0	0	0	0	0	0	0	0	0	0	0	0	0	0	0	0	0	0	0	0	0	0	0	0	0	0	0	0	0	0	0	0
Cre06.g267300.t1.2	53.958000	0	0	0	0	0	0	0	0	0	0	0	0	0	0	0	0	0	0	0	0	0	0	0	0	0	0	0	0	0	0	0	0	0	0	0	0
Cre06.g267700.t1.2	76.526000	0	0	0	0	0	0	0	0	0	0	0	0	0	0	2311.89824174666	0	0	0	0	0	0	0	0	0	0	0	0	0	0	0	0	0	0	0	0	0
Cre06.g268200.t1.2	36.467000	0	0	0	0	0	0	0	0	4340.17390075411	9807.65974722613	0	0	0	0	0	0	0	0	0	0	0	0	0	0	0	0	0	0	0	0	0	0	0	0	0	0
Cre06.g268750.t1.2	69.884000	0	0	0	0	0	0	0	0	2493.95430993468	24255.3055276335	0	0	0	0	0	0	0	0	0	0	0	0	0	0	0	0	0	0	0	0	0	0	0	0	0	0
Cre06.g269650.t1.2;Cre06.g269601.t1.1	34.289000	0	0	0	0	0	0	0	0	0	0	0	0	0	0	0	0	0	0	0	4728.87582486359	0	0	0	0	0	0	0	0	0	0	0	0	0	0	0	0
Cre06.g270200.t1.1	55.942000	0	0	0	0	0	0	0	0	0	0	0	0	0	0	0	0	2803.99945961729	5207.84212506294	0	0	0	0	0	0	0	0	0	0	0	0	0	0	0	0	0	0
Cre06.g271700.t1.1	56.256000	0	0	0	0	0	0	0	0	0	0	0	0	0	0	0	4589.73733650849	0	0	0	0	0	0	0	0	0	0	0	0	0	0	0	0	0	0	0	0
Cre06.g272050.t1.2	66.649000	0	0	0	0	0	0	0	0	0	0	0	0	0	0	0	0	0	0	0	66594.0325934056	127848.568421834	194595.332616068	243927.639683794	9836.0678249803	0	0	0	0	0	0	0	0	0	0	0	0
Cre06.g272450.t1.1	137.960000	0	0	4824.02761217998	23051.7805131019	9582.38063600354	60602.3718928888	55577.5022256189	4965.91526935	0	0	5926.44430696279	4785.38651717027	0	11604.5470309778	0	0	0	0	0	0	0	0	0	0	0	0	0	0	0	0	0	0	0	0	0	0
Cre06.g272650.t1.2	25.921000	105563.500544893	101830.740220635	230105.429808781	1172138.67056119	390336.152238353	1797040.01535253	3153754.82551542	292786.478788951	79334.9027345502	258513.507562952	120442.613097642	73758.671988288	1417685.26521377	233129.515505193	79661.748360324	97195.3361354787	100448.519233134	169058.60895748	350305.199661105	678387.951401609	938474.594453098	142828.48383113	388365.91458766	80341.4039840125	136374.046380101	43100.8577539082	14251.0802101406	11569.4187627872	40600.6414483395	89286.8938445596	154854.570080395	22676.0607750629	0	0	0	0
Cre06.g272850.t1.2	25.901000	0	0	0	0	0	0	0	0	0	0	0	0	0	0	0	0	3339.01825732084	2563.75265151348	0	0	0	0	0	0	0	0	0	0	0	0	0	0	0	0	0	0
Cre09.g414850.t1.1;Cre09.g414850.t2.1;Cre06.g272900.t1.2	53.207000	0	0	0	0	0	0	0	0	0	0	0	0	0	0	0	0	0	0	0	0	0	0	0	0	0	0	0	6845.73581235178	0	0	0	0	0	0	0	0
Cre06.g272950.t1.1	17.579000	0	0	4894.43688016209	0	0	0	0	0	0	0	0	0	0	0	0	0	0	0	0	0	0	0	0	0	0	0	0	0	0	2192.15666669683	0	0	0	0	0	0
Cre06.g273600.t1.2	19.510000	0	0	0	0	0	0	0	0	0	0	0	0	0	0	0	0	0	0	0	0	0	0	0	0	0	0	0	0	0	0	0	0	0	0	0	0
Cre06.g273700.t1.2	43.155000	0	0	0	0	0	0	0	0	0	0	0	0	0	0	0	0	0	0	0	0	0	0	0	4281.37223443499	10313.5068091714	99721.5168131883	466014.66044906	167668.751389938	116795.382469848	109665.871343156	0	0	0	0	0	0
Cre06.g273750.t1.1	48.146000	2976.58616855392	0	0	0	0	0	0	0	0	0	0	0	0	0	35145.0686667322	35227.5437311798	0	0	0	0	0	0	0	0	0	0	0	0	0	0	0	0	0	0	0	0
Cre06.g274650.t1.1	67.992000	0	0	0	0	0	0	0	0	0	0	0	0	0	0	0	0	0	216985.785297581	216863.600016918	0	0	0	0	0	0	0	0	0	0	0	0	0	0	0	0	0
Cre06.g274700.t1.1	44.123000	53453.0056580893	0	0	0	0	0	0	0	0	0	0	0	0	0	0	0	0	0	0	0	0	0	0	3344.36386334985	0	0	0	0	0	0	0	0	0	0	0	0
Cre06.g275100.t1.2	53.639000	0	0	0	0	0	0	0	0	0	0	0	0	0	0	0	0	0	0	0	0	0	0	4469.84302985782	3029.43130244071	0	0	0	0	0	0	0	0	0	0	0	0
Cre06.g276001.t1.1	5.982800	0	0	0	0	0	0	0	0	0	0	2314.1892157591	0	0	3442.11208788033	8705.85397884664	4847.09008390514	0	2071.19323884036	0	0	0	0	0	0	0	0	0	0	0	2638.89659912128	4089.99953859641	7435.27979155124	5311.8523452274	2400.48257022741	0	0
Cre06.g278103.t1.1	70.572000	0	0	0	0	0	0	0	0	0	0	0	0	0	0	0	0	0	0	6459.93578865805	0	0	0	0	0	0	0	0	0	0	0	0	0	0	0	0	0
Cre06.g278104.t1.1	24.629000	0	0	0	0	0	0	0	0	0	0	0	0	0	0	0	0	0	0	0	0	0	0	0	0	0	0	0	3463.18904879471	0	0	0	0	0	0	0	0
Cre06.g278183.t1.1	60.201000	0	0	0	0	0	0	0	0	0	0	0	0	0	0	0	0	0	0	0	0	0	0	0	4241.66201821948	0	0	0	0	0	0	0	0	0	0	0	0
Cre06.g278188.t1.1	10.276000	0	12290.9228451028	0	6081.61961340493	0	0	0	0	0	0	0	0	0	0	0	0	0	0	0	0	0	0	0	0	0	0	0	0	0	0	0	0	0	0	0	0
Cre06.g278195.t1.1	14.081000	0	0	0	0	0	0	0	0	0	0	0	0	0	0	0	0	0	0	0	0	0	0	0	0	0	0	74114.5366182193	0	5606.62433482713	0	0	0	0	0	0	0
Cre06.g278210.t1.1	64.560000	0	0	0	0	0	0	0	0	0	0	0	0	0	0	0	0	0	0	0	0	0	0	10155.5823339143	0	0	0	0	0	0	0	0	0	0	0	0	0
Cre06.g278213.t1.1	27.781000	402325.582903419	292786.478788951	277177.30918424	1634991.78687309	373352.398226182	2336640.76108094	3624779.08247166	178741.792450031	68590.2346162389	200689.32348914	120523.560846081	76410.0925786773	2240572.58415958	374833.894754222	131081.896411381	86629.3639901372	174648.585547817	419736.985397911	381034.797747874	845583.234828977	180238.562138154	271724.791034649	425693.517830237	57515.6662401373	143159.911404928	91353.3524037743	26708.1750369452	17241.8704175716	26106.4125296794	166584.357024053	300896.526792964	25660.4362552591	0	0	0	0
Cre06.g278215.t1.1	43.310000	0	0	0	0	0	0	0	0	0	0	0	0	0	0	0	0	0	0	0	0	0	0	0	11697.8660390843	0	0	0	0	0	0	0	0	0	0	0	0
Cre06.g278222.t1.1	35.144000	0	0	0	0	0	0	0	0	0	0	0	0	0	0	0	0	0	0	0	0	0	0	0	0	0	0	36649.4749348966	3288.61682904731	0	0	0	0	0	0	0	0
Cre06.g278245.t1.1	59.800000	0	0	0	0	0	0	0	0	0	0	0	0	0	0	0	0	2460.35335775233	0	0	0	0	0	0	0	0	0	0	0	0	0	0	0	0	0	0	0
Cre06.g278255.t1.1	106.990000	0	0	0	46746.5610656934	1337776.09166011	73152.3275329974	0	0	0	0	0	1751.3732667047	15654.9890849596	0	0	0	0	0	0	0	0	0	0	0	0	0	0	0	0	0	0	0	0	0	0	0
Cre06.g278264.t1.1	39.297000	0	0	0	0	0	0	0	0	0	0	0	0	0	0	0	0	0	0	0	0	0	0	0	0	0	0	0	0	0	2376.96190369976	0	0	0	0	0	0
Cre06.g278750.t1.2	31.386000	64009.813907381	35028.9926501022	16320.8988645735	8464.9962443395	4369.04017331076	0	0	0	0	0	2002.92221326985	0	0	0	0	0	0	0	0	0	0	0	0	0	4067.54799327457	16479.7397294355	0	1641.71197730956	13741.4148581746	0	0	0	0	0	0	0
Cre06.g278800.t1.2	28.449000	0	0	0	0	0	0	0	0	0	0	0	0	0	0	0	0	0	0	0	0	0	0	4010.5791061654	7436.34891275704	0	96184.2529379916	22637.8778748557	0	0	0	0	0	0	0	0	0
Cre06.g279400.t1.2	64.207000	0	0	0	0	0	0	0	0	0	0	0	0	0	0	0	0	0	0	0	0	0	0	12615.9356916666	4026.00499784911	0	0	0	0	0	0	0	0	0	0	0	0
Cre06.g279500.t1.1	32.512000	0	0	0	0	0	0	0	0	0	0	0	0	0	0	0	0	0	0	0	0	0	0	0	3388.80875919105	6029.69086912311	0	0	0	0	0	0	0	0	0	0	0
Cre06.g279850.t1.2	28.967000	0	0	0	0	0	0	0	0	0	0	0	0	0	0	0	0	0	0	0	0	2521.90419288636	0	0	0	0	7887.97625640802	2473.18281222195	1618.95496878606	5515.90176393478	0	0	0	0	0	0	0
Cre06.g280650.t1.2	29.367000	0	0	0	0	0	0	0	0	0	0	0	0	0	0	0	0	0	0	0	3198.19972135662	6458.71393585142	37020.6127249107	28687.5765836874	30682.2512905125	38691.4964379786	67722.7191235309	20485.8896191768	0	0	0	0	0	0	0	0	0
Cre06.g282800.t1.2	45.748000	0	0	0	0	0	0	0	0	0	0	0	0	0	0	3060.13035420732	33075.5554755009	257734.576398725	337399.379391065	21547.3742449375	0	0	0	0	0	0	0	0	0	0	0	0	0	0	0	0	0
Cre06.g283050.t1.2	23.900000	96297.2743226049	218788.018187362	373001.115544276	2121289.20391223	248769.23143007	839596.156076485	4736206.94170338	220880.441118717	148276.420032696	312992.869578611	130415.986631767	111943.099511515	2768412.99662417	332893.797166613	41466.6296250392	108042.334426345	100477.538237291	416254.704899013	339384.890201841	389190.665232136	766101.709757631	368006.792197171	855266.418321528	130580.936760662	38573.8931053404	80408.6058883772	0	1965.19750786512	2245.91819018859	6317.28447348388	30410.3890410371	49668.3165895498	4726.12665604867	0	0	0
Cre06.g283950.t1.2;Cre06.g284200.t1.2	27.105000	813005.584372178	525366.16053116	316368.237956929	911960.388549206	88373.558871603	28696.7404797371	191265.783717999	31174.0470451814	55725.6518784229	209883.765859038	101041.11784435	19734.4501430988	23485.5382594559	96393.4952311271	55323.967768243	67412.6739738483	406815.891967788	467572.522777514	806865.774018858	2064931.24320637	1837513.88957218	1872794.88936365	3990113.07165433	1500251.96862186	3052035.57936339	575507.94508328	471787.914960391	40093.5725335877	125155.910299221	255214.504985048	257704.030078559	120745.021667283	4678.32166498923	0	0	0
Cre06.g284250.t1.2	27.033000	710782.323937413	468458.366062322	256130.894590021	761199.025371024	73137.0543729145	28696.7404797371	191265.783717999	31174.0470451814	48544.2120074493	182834.999352245	78959.1829965112	11716.9574891879	23485.5382594559	87040.2119963669	55323.967768243	48822.1835209578	332893.797166613	387678.62238393	698960.898033258	1556335.01244622	1843164.95880285	1898911.99310539	3194075.96813424	1301181.60010151	2776660.50306893	466793.591613287	447305.039347523	40093.5725335877	111697.20163418	221766.284403525	251946.04872731	120745.021667283	4678.32166498923	0	0	0
Cre06.g284600.t1.2	12.421000	0	0	0	0	0	0	0	0	0	0	0	0	0	0	0	0	0	0	0	0	0	0	0	0	0	0	3480.60045128921	14742.8759648095	10725.271205006	3034.16598206641	0	0	0	0	0	0
Cre06.g284900.t2.1;Cre06.g284900.t1.2;Cre10.g417500.t1.2	22.678000	0	0	0	0	0	0	0	0	0	0	0	0	0	0	0	0	0	0	0	0	0	0	0	0	0	0	49243.7227392455	32525.721712517	3224.92775150167	0	0	0	0	0	0	0
Cre06.g285150.t1.2	35.111000	0	0	0	0	0	0	0	0	0	0	0	0	0	0	0	0	0	0	0	0	0	0	0	0	0	0	0	0	0	0	1633.61720246563	0	0	0	0	0
Cre06.g285250.t1.2	26.960000	813005.584372178	525366.16053116	316368.237956929	935404.689276438	88373.558871603	28696.7404797371	191265.783717999	31174.0470451814	55725.6518784229	209883.765859038	101041.11784435	19734.4501430988	23485.5382594559	96393.4952311271	55323.967768243	67412.6739738483	406815.891967788	467572.522777514	809844.040235021	2069207.72802958	2098990.39019121	2005518.65048394	4081141.10574834	1500251.96862186	3277314.69058597	589024.691756635	471787.914960391	40093.5725335877	125155.910299221	255214.504985048	257704.030078559	120745.021667283	4678.32166498923	0	0	0
Cre06.g286000.t1.2	62.958000	0	0	0	0	0	0	0	0	0	0	0	0	0	0	0	0	0	0	0	0	0	0	7326.68762336191	0	0	0	0	0	0	0	0	0	0	0	0	0
Cre06.g286250.t1.2	32.083000	6430.76405289973	0	2002.61675006819	0	0	0	0	0	0	0	0	0	0	0	0	0	0	0	0	0	0	0	0	0	0	78261.1995807232	36267.6459328244	0	2143.58801763324	2862.34293113392	0	0	0	0	0	0
Cre06.g286300.t1.2;Cre06.g286350.t1.2	61.898000	0	0	0	0	0	0	0	0	0	0	0	0	0	0	0	0	0	0	3930.54774733107	0	0	0	0	0	0	0	0	0	0	0	0	0	0	0	0	0
Cre06.g288500.t1.2	41.779000	5023.80054606415	0	0	0	0	0	0	0	0	0	0	0	0	0	0	0	0	0	0	0	0	0	0	0	0	0	0	0	0	0	0	0	0	0	0	0
Cre06.g288650.t1.2	70.271000	11139.0211116514	2489.67782511147	0	0	0	0	0	0	0	0	0	0	0	0	0	0	0	0	0	0	0	0	0	0	0	0	0	0	0	0	0	0	0	0	0	0
Cre06.g288700.t1.2	118.870000	4677.40527538426	0	0	0	0	0	0	0	0	0	0	0	0	0	0	0	0	2124.19110432798	16545.4143177919	171105.212408587	239360.964819011	0	0	0	0	0	0	0	0	0	0	0	0	0	0	0
Cre06.g292400.t1.1	34.497000	0	0	0	0	0	0	0	0	0	0	0	0	0	0	0	0	0	0	0	0	0	0	0	0	2848.90255026098	9626.67280024392	3132.06693819772	3340.54557332913	0	0	0	0	0	0	0	0
Cre06.g293850.t1.2	31.168000	57175.0747702889	220177.875754904	18517.1792844927	167989.487751678	1971.15404029745	0	0	0	0	0	0	0	0	0	0	0	0	0	0	0	0	0	0	0	0	0	0	0	0	0	0	0	0	0	0	0
Cre06.g293950.t1.2	53.445000	0	0	0	0	0	0	0	0	0	0	0	0	0	0	0	0	10947.1902210104	12656.2568342855	0	0	0	0	0	0	0	0	0	0	0	0	0	0	0	0	0	0
Cre06.g294450.t1.1	40.202000	0	0	0	0	0	0	0	0	0	0	0	0	0	0	0	0	0	0	0	0	0	0	2190.17115588605	0	0	9827.0566605314	8466.82902354945	1586.27040620868	0	0	0	0	0	0	0	0
Cre06.g294650.t1.2	46.060000	0	0	0	0	6664.74886536957	26355.3650390305	324844.841802932	70711.676551752	10064.4015682195	0	0	0	0	0	0	0	0	0	0	0	0	0	0	0	0	0	0	0	0	0	0	0	0	0	0	0
Cre06.g294750.t1.2	41.448000	0	0	0	0	0	0	0	0	0	0	0	0	0	0	0	0	0	0	0	0	0	2977.5025581589	0	0	42399.8197061037	62247.2912338158	25325.9540494439	13886.509878962	0	0	0	0	0	0	0	0
Cre06.g294950.t1.1	39.247000	0	0	0	0	0	0	0	0	0	0	0	0	0	0	0	0	0	0	0	0	208050.986649092	62377.1130945204	0	0	0	0	0	0	0	0	0	0	0	0	0	0
Cre06.g295450.t1.2	44.744000	0	0	0	0	0	0	0	0	0	0	0	0	0	0	0	0	0	0	1796.42908894921	4733.91596769094	0	0	0	0	0	0	0	0	0	0	0	0	0	0	0	0
Cre06.g296400.t1.2	45.379000	0	0	0	0	0	0	0	0	0	0	0	0	0	0	0	0	0	0	7253.52918656488	0	0	0	0	0	0	0	0	0	0	0	0	0	0	0	0	0
Cre06.g298650.t1.2	52.861000	17996.3645256662	0	0	0	0	0	0	0	0	0	0	0	0	0	0	0	0	0	0	0	0	0	0	0	0	0	8625.66988841148	9357.40698798261	0	0	0	0	0	0	0	0
Cre06.g299350.t1.1	39.463000	0	0	0	0	0	0	0	0	0	0	0	0	0	0	0	0	11313.2878681972	0	0	0	0	0	0	0	0	0	0	0	0	0	0	0	0	0	0	0
Cre06.g300550.t1.2	105.680000	195068.800578638	4067.54799327457	0	0	0	0	0	0	0	0	0	0	0	0	0	0	0	0	0	0	0	0	0	0	0	0	0	0	0	0	0	0	0	0	0	0
Cre06.g300700.t1.1	28.868000	0	0	0	0	0	0	0	0	0	0	0	0	0	0	0	0	0	0	0	0	0	0	0	0	0	0	0	0	0	4813.0309369203	0	0	0	0	0	0
Cre06.g302700.t1.1	57.373000	0	0	0	0	0	0	0	0	0	0	0	0	0	0	0	0	0	0	0	0	0	0	5865.6571298329	28085.8140764216	20953.2483177132	5799.524346674	0	0	0	0	0	0	0	0	0	0
Cre06.g303700.t1.2	12.779000	0	0	0	0	0	0	0	0	0	0	0	0	0	0	0	0	0	0	0	0	0	0	19942.1651202261	36724.3134193027	9745.80344889044	28899.8735088395	0	0	0	0	0	0	0	0	0	0
Cre06.g304350.t1.2	17.255000	68608.5624083384	0	6105.75120633589	14360.7414995357	5275.04402942764	0	3282.96575981664	6035.95286475709	0	11831.964384612	11838.226380246	4465.56654503461	4335.43922112841	8516.16133061717	18879.1531784571	122586.964773279	15942.1244945178	0	0	0	0	0	0	0	0	0	0	0	0	0	0	0	0	0	0	0
Cre06.g304500.t1.2	40.406000	0	0	0	0	0	0	0	0	0	0	0	0	0	0	0	0	0	0	0	0	0	0	0	0	0	0	0	6230.38019261225	3582.16696584041	0	0	0	0	0	0	0
Cre06.g306300.t1.2	45.465000	0	0	0	0	0	0	0	0	0	0	0	0	0	0	0	0	0	0	0	0	0	0	0	0	0	0	3057.99211179571	33599.424866344	13962.7229477756	0	0	0	0	0	0	0
Cre06.g308250.t1.2	29.483000	0	0	0	0	0	0	0	0	0	0	0	0	0	0	0	0	0	0	0	0	0	0	0	0	0	0	0	9819.26734888913	2552.90870785463	0	0	0	0	0	0	0
Cre06.g308500.t1.2	49.527000	0	0	0	0	0	0	0	0	0	0	0	0	0	0	0	0	0	0	2326.40774382541	0	0	0	0	0	0	0	0	0	0	0	0	0	0	0	0	0
Cre06.g308900.t1.2	56.182000	21000.5951139702	0	0	0	0	0	0	0	0	0	0	0	0	0	0	0	0	0	0	0	0	0	0	0	0	0	0	0	0	0	0	0	0	0	0	0
Cre06.g308950.t1.2	22.369000	0	3279.45293299758	0	0	0	0	0	0	0	0	0	0	0	0	0	0	0	0	0	0	0	0	0	0	0	0	0	2005.21318728228	0	0	0	0	0	0	0	0
Cre06.g309100.t1.2	60.466000	0	6115.98422359142	50897.8059762222	873731.668861739	1278623.14265908	4738.34518411498	0	0	0	8300.50431024681	103341.255752833	0	0	0	0	0	0	0	0	0	0	0	0	0	0	0	0	0	0	0	0	0	0	0	0	0
Cre06.g311900.t1.2	23.142000	0	0	0	0	0	0	0	0	0	0	0	0	0	0	0	0	0	0	0	0	0	0	0	0	0	1980.01247314552	0	11905.5810162115	12215.9316290958	84804.2213602322	59418.7019864651	0	0	0	0	0
Cre07.g314150.t1.2	63.411000	0	0	0	0	0	0	0	0	0	0	0	0	0	0	0	0	0	3595.45461511252	18161.3146545614	32240.113618967	18376.6662117301	7573.04369549888	6809.08022815285	16365.1910288138	22694.3885671624	19092.9774196175	0	0	0	0	0	0	0	0	0	0
Cre07.g315150.t1.2	18.170000	0	0	0	0	0	0	0	0	0	0	0	0	0	0	0	0	0	0	0	0	0	0	0	0	0	0	0	5547.82266850801	0	4070.29716208949	0	0	0	0	0	0
Cre07.g316000.t1.2	13.697000	0	0	0	0	0	0	0	0	0	0	0	0	0	0	0	0	0	0	0	0	0	0	0	0	0	0	3795.68574379917	0	0	0	0	0	0	0	0	0
Cre07.g318450.t1.2	9.458700	20860.0820412076	0	0	0	0	0	0	0	0	0	0	0	0	0	0	0	0	0	0	0	0	0	0	0	0	0	0	0	1863.63099331392	3171.92988601405	3133.13605940352	2705.79304028433	0	0	0	0
Cre07.g318750.t1.2	39.391000	0	0	0	0	0	0	0	0	0	0	0	0	0	0	0	0	0	0	0	0	0	0	0	0	0	9358.01791438593	0	0	0	0	0	0	0	0	0	0
Cre07.g321400.t1.1	199.240000	37578.0830679361	114191.308675716	676692.630632408	275054.339932719	1540.90912076251	0	0	0	0	0	0	0	0	0	0	0	0	0	0	0	0	0	0	0	0	0	0	0	0	0	0	0	0	0	0	0
Cre07.g321600.t1.2	33.025000	0	0	0	0	7647.57671670337	0	0	0	0	0	0	0	0	0	0	0	0	0	0	0	0	0	0	0	0	0	0	0	0	0	0	0	0	0	0	0
Cre07.g323600.t1.1	21.030000	0	0	1766.49369518675	0	0	0	0	0	0	0	0	0	0	0	0	0	0	0	0	0	2499.75811076618	0	0	3460.59261158062	2432.40347480064	4144.52472009232	3871.74608101195	4150.32852092382	8755.49174911602	12227.2337675572	12332.4658405282	8350.29481211702	0	0	0	0
Cre07.g324200.t1.2	75.780000	65052.9707410422	5430.37206747061	2261.49681347313	0	0	0	0	0	0	0	0	0	0	0	0	0	0	0	0	0	0	0	0	0	0	0	0	0	0	0	0	0	0	0	0	0
Cre07.g325500.t1.1	154.270000	6091.85263066046	3598.5092471291	0	0	0	0	0	0	0	0	0	0	0	0	0	0	0	0	0	0	0	0	0	0	0	0	0	0	0	0	0	0	0	0	0	0
Cre07.g325600.t1.1	17.246000	0	0	0	0	0	0	0	0	0	0	0	0	0	0	0	0	0	0	0	0	0	0	0	0	0	0	0	0	0	0	0	2097.92126898541	0	0	0	0
Cre07.g325720.t1.1	220.900000	0	0	0	0	0	0	0	0	0	0	0	0	0	0	0	0	0	0	0	0	0	0	0	0	0	0	0	0	0	0	0	3119.23748372809	2734.81204444181	0	0	0
Cre07.g325734.t1.1	18.054000	0	0	0	0	0	0	0	0	0	0	0	0	0	0	0	0	0	0	0	41546.0500574703	23230.4764860717	0	0	0	0	0	0	0	0	0	0	0	0	0	0	0
Cre07.g325736.t1.1	56.209000	62180.0893294511	69172.142015397	63145.3530466896	20165.1532574362	29649.7856689093	13518.5794525653	52177.6967911682	23535.9396877295	11639.6752991685	155312.764882882	196458.65814618	32427.9734879865	8386.64493311429	8280.80193373988	13918.7362467369	8125.32116409609	3721.45818579634	4671.29601135111	0	0	6935.84745684082	41523.1403173459	135178.157945611	17852.7968208871	0	0	0	0	0	0	0	0	0	0	0	0
Cre07.g326050.t1.1	211.360000	0	0	0	0	0	0	0	0	110501.31319969	10135.1162994032	0	0	0	0	0	0	0	0	0	0	0	0	0	0	0	0	0	0	0	0	0	0	0	0	0	0
Cre07.g326600.t1.2	81.006000	0	0	0	0	0	0	0	0	0	0	0	0	0	0	0	0	0	0	0	4886.18937371733	0	0	0	0	0	0	0	0	0	0	0	0	0	0	0	0
Cre07.g327079.t1.2	36.550000	0	0	0	0	0	0	0	0	0	0	0	0	0	0	0	0	0	0	0	0	0	0	0	0	0	0	0	0	0	3807.90427186548	0	0	0	0	0	0
Cre07.g327400.t1.1	32.141000	20542.4003114835	133905.903710707	13152.4818053785	119083.301850265	0	0	0	0	0	0	0	0	0	0	0	0	0	0	0	0	0	0	0	0	0	0	0	0	0	0	0	0	0	0	0	0
Cre07.g328200.t1.2	33.102000	0	0	0	0	0	0	0	0	0	0	0	0	0	0	0	0	0	0	0	0	0	0	0	0	0	0	0	32305.7882073234	44202.0525958844	26879.2344298735	6232.2129718222	0	0	0	0	0
Cre07.g329882.t1.1	144.500000	0	0	0	0	0	0	0	0	0	0	0	0	0	0	0	0	0	0	0	0	0	0	0	0	0	0	0	38694.5510699952	0	0	83785.5015827036	0	0	0	0	0
Cre07.g330200.t1.2	29.545000	0	0	0	0	0	0	0	0	0	0	0	0	0	0	0	0	0	0	0	0	0	0	0	0	0	0	0	4342.61760636737	0	0	0	0	0	0	0	0
Cre07.g330250.t1.2	14.151000	53532.4260905203	59624.8896475841	81324.9954933504	652515.218221198	121110.050193264	416544.894940588	173991.839664253	38405.8883444286	6342.7906508223	22889.8850162233	102142.312686326	90328.5233622126	32605.142144948	14210.4536043201	0	0	1647.51577814106	0	11124.5116095727	16944.0437959553	23190.7662698562	20090.3147730301	27534.4529974294	30126.3082634954	27992.647799916	29211.4459745304	49442.273820323	91744.3453018962	162155.140600015	833883.994205485	1718688.70412732	1968710.33468418	370404.678330185	116928.258962569	7752.50332647281	0
Cre07.g331550.t1.2	44.129000	0	0	0	0	0	0	0	0	0	0	0	0	0	0	0	0	0	0	0	4328.87176229277	3775.83063569142	0	0	0	0	0	0	0	0	0	0	0	0	0	0	0
Cre07.g331700.t1.1	123.560000	0	0	0	0	0	0	0	0	0	0	0	0	0	0	0	0	0	0	0	7641.31472106939	0	0	0	0	0	0	0	0	0	8897.07394308439	0	0	0	0	0	0
Cre07.g332300.t1.2	124.090000	0	0	0	0	0	0	0	0	0	0	0	0	0	0	0	0	0	0	0	4096.56699743205	0	0	0	6935.54199363916	0	0	0	0	0	0	0	0	0	0	0	0
Cre07.g332500.t1.2	81.601000	0	0	0	0	0	0	0	0	0	0	0	0	0	0	0	0	0	0	0	0	0	11210.3467692385	3180.17739245881	0	0	0	0	0	0	0	0	0	0	0	0	0
Cre07.g333900.t1.1	12.518000	12422.8829482189	20388.1413946464	8445.59933103424	40255.4680304663	0	0	0	0	0	0	0	0	0	0	0	0	0	0	0	0	0	0	0	0	0	0	0	0	0	0	0	0	0	0	0	0
Cre07.g334900.t1.1	129.000000	0	0	0	0	0	0	71935.0566743913	0	0	2253.70750183086	20386.6140786381	0	0	0	2916.40991782735	0	0	0	0	0	0	0	0	0	0	0	0	0	0	0	0	0	0	0	0	0
Cre07.g336950.t1.1	98.295000	0	0	0	0	0	0	0	0	0	0	0	0	0	0	0	0	0	0	0	0	4797.45231363576	19332.7660329188	13231.2913114062	0	0	0	0	0	0	0	0	0	0	0	0	0
Cre07.g337650.t1.2	43.710000	185355.070765921	0	0	0	0	0	0	0	0	0	0	0	0	0	0	0	0	2279.06094756846	38222.610423434	5334.76208535173	0	0	0	0	0	0	0	0	0	0	0	0	0	0	0	0
Cre07.g338050.t1.2	39.728000	626443.933959709	3031722.27645315	4174.76557705644	56134.9725686443	0	0	0	0	0	0	0	0	0	0	0	0	0	0	0	0	0	0	0	0	0	0	0	0	0	0	0	0	0	0	0	0
Cre07.g338451.t1.1	42.320000	0	0	0	0	0	0	0	0	0	0	0	0	0	0	0	0	0	149684.605392338	0	0	0	0	0	0	0	0	131428.597145262	0	0	0	0	0	0	0	0	0
Cre07.g339150.t1.1;Cre17.g741450.t1.2	61.737000	0	0	0	4642.58247039528	16713.4190787037	0	0	0	0	0	0	0	0	0	0	0	0	0	0	0	0	0	8284.31476055895	0	0	0	0	0	0	0	0	0	0	0	0	0
Cre07.g339200.t2.1;Cre07.g339200.t1.2	18.849000	0	0	0	0	0	0	0	0	2526.94433571372	0	0	0	0	0	0	0	0	0	0	0	0	0	0	0	0	0	0	0	0	0	0	0	0	0	0	0
Cre07.g339750.t2.1;Cre07.g339750.t1.2	54.433000	0	0	0	0	0	0	0	0	0	0	0	0	0	0	0	0	0	0	0	0	0	0	0	0	4916.58296228228	31481.0375628475	24330.1440120396	0	0	0	0	0	0	0	0	0
Cre07.g340200.t1.1	36.072000	119605.643925099	27288.5551200949	20884.5190973402	17202.1602013561	10600.4894871288	3924.13302009626	11849.3757871065	9898.84051292097	0	9103.41433580419	13654.9687721055	16079.5829352638	13652.0668716897	9358.62884078924	4320.0133294447	3953.15202425374	10025.6077416089	15266.8980872534	20814.2625609589	19572.5546462202	24901.3601991396	28450.8426024026	39076.3800720674	65740.2629447722	24244.6143155754	18559.9441327247	54864.2456497481	164782.124134272	250525.644839602	63707.4053377399	0	0	0	0	0	0
Cre07.g340350.t1.1	63.161000	1202501.71280597	6720954.09447459	20372.8682345635	36805.261167742	3708.32326812506	0	0	0	0	0	0	0	0	0	0	0	0	0	0	0	0	2468.60086419709	0	0	0	0	0	0	0	0	0	0	0	0	0	0
Cre07.g340450.t1.1	512.820000	0	0	10118.7740181145	0	0	0	0	0	0	0	0	0	0	0	0	0	0	0	0	0	0	0	0	0	0	0	0	0	0	0	0	0	0	0	0	0
Cre07.g343700.t1.2;Cre07.g343433.t1.1	47.558000	1385092.34159689	55036.8323586847	0	0	0	0	0	0	0	0	0	0	0	0	0	0	0	0	0	0	0	0	0	0	0	0	0	0	0	0	0	0	0	0	0	0
Cre07.g344350.t1.2	31.033000	0	0	0	0	0	0	0	0	0	0	0	0	0	0	0	0	0	0	0	0	0	0	0	0	0	0	6148.82151776963	9193.3732486924	0	0	0	0	0	0	0	0
Cre07.g344400.t1.2	54.304000	0	0	0	0	0	0	0	0	0	0	0	0	0	0	0	0	0	0	0	0	0	0	0	0	0	50862.6777080316	7484.61209861896	0	0	0	0	0	0	0	0	0
Cre07.g344550.t1.2	54.374000	0	0	0	0	0	0	0	0	0	0	0	0	0	0	0	0	0	0	0	0	0	0	0	0	0	25888.0063404941	7484.61209861896	0	0	0	0	0	0	0	0	0
Cre07.g344950.t1.2	22.844000	455842.735833857	191800.3443209	218115.999143715	1308237.8000598	243744.3617628	1915101.54279325	483639.887184712	142296.977860245	51242.9793940955	64606.9944666219	341232.94257187	77764.8218780294	0	13188.2209999724	17023.4642283863	19888.709059936	77923.6627428914	154869.843240478	496560.980614835	427908.126042256	1136918.76341005	206355.665879891	659953.247181564	194641.152096317	70264.1729613234	52785.5685624671	39528.4656105208	33468.0756896311	43861.461126036	177810.129684975	609139.443585797	518477.965333778	40745.736469127	2352.8303107688	0	0
Cre07.g346050.t2.1;Cre07.g346050.t1.2	47.211000	9384.89867613181	0	0	0	0	0	0	0	0	0	0	0	0	0	0	1844.38681160948	4175.37650345975	3207.97454380967	33741.4652551148	17302.9630579031	68509.2868677996	72695.6600465191	61892.9539198928	153632.717273764	48217.3663816755	124859.610993613	165362.504217422	424990.952466424	126875.668124554	0	0	0	0	0	0	0
Cre07.g348600.t1.1	43.709000	0	0	0	0	0	0	0	0	0	0	0	0	0	0	8521.20147344453	0	0	0	0	0	0	0	0	0	0	0	0	0	0	0	0	0	0	0	0	0
Cre07.g349200.t1.2	16.320000	216603.956295509	28469.1703945021	34042.3465087477	20933.3932096054	7864.45558988037	10768.9524428431	15749.6826774735	8585.65420899431	4297.40905252202	10285.8623894213	11668.0833769226	9659.20463122047	8024.3655759482	8423.75871211571	8369.53899382146	0	10286.0151210222	15091.409477901	17600.7896795194	0	44739.667830802	79232.5725619949	36971.7386126455	80541.4823810983	216588.683135426	55047.5235707427	6400.21773273396	0	0	4360.48720366435	6787.69780403681	0	0	0	0	0
Cre07.g349350.t1.2	11.339000	53092.5590801331	15862.7040620868	0	0	0	0	0	0	0	0	0	0	0	0	2808.42867604133	17134.9582969914	0	0	0	0	0	0	0	0	0	0	0	0	0	0	0	0	0	0	0	0
Cre07.g350750.t1.2	45.737000	0	0	0	0	0	0	0	0	0	0	0	0	0	0	0	0	0	0	0	0	0	0	0	0	0	19470.2244736648	0	0	0	0	0	0	0	0	0	0
Cre07.g352350.t1.2	114.690000	74227.5580028327	19131.1603198247	0	0	0	0	0	0	0	0	0	0	0	0	0	0	0	0	0	0	0	0	0	0	0	0	0	0	0	0	0	0	0	0	0	0
Cre07.g353230.t1.2	51.354000	0	0	0	0	0	0	0	0	0	0	0	0	0	0	0	0	0	0	0	0	0	0	0	0	0	0	4924.83046872704	4541.01595584408	0	0	0	0	0	0	0	0
Cre07.g353450.t1.2	73.223000	467755.800698509	235267.757916797	120231.843488498	71692.2134290734	18454.5593281528	14597.017286018	41197.8220075804	8121.35014247454	3756.12825918449	6559.6695239993	4846.02096269934	0	0	0	0	0	0	0	3504.57931261934	0	0	2747.03057250812	4335.74468433007	26340.0918789476	23351.1344507265	3540.16577561247	0	0	0	0	0	0	0	0	0	0
Cre07.g356350.t1.1	78.817000	28513.4625587425	37776.6341490137	3929.93682092775	13474.4400199257	0	0	0	0	0	1916.01793239822	1810.6331278263	1747.86043988563	0	0	3189.18855690771	14031.4521681486	72520.0187055659	230578.897771351	11563.6149619557	29269.4839828454	19531.3171139964	9380.92765451026	0	0	0	0	0	0	0	0	0	0	0	0	0	0
Cre08.g358526.t1.1	62.309000	175641.340953205	116563.230436588	59498.1224188961	49368.9626519252	17910.834829202	0	38198.1733673013	13738.8184209605	0	22280.4859289161	31048.8071325018	16707.3098146705	27183.170315523	3855.0983365216	12151.478893546	0	24678.3720619294	52432.7585645524	88434.6515119345	72654.4225142953	121068.81266104	103629.918478399	769003.61017338	1300234.66417637	36855.6625960155	0	0	0	0	0	0	0	0	0	0	0
Cre08.g358538.t1.1	63.871000	0	0	0	0	0	0	0	0	0	0	0	0	0	0	0	0	0	0	0	0	0	0	0	13263.6704107819	14475.2902001573	0	0	0	0	0	0	0	0	0	0	0
Cre08.g358540.t1.1	27.168000	6017.4723410568	0	0	0	0	0	0	0	0	0	0	0	0	0	0	0	0	0	0	0	0	7116.37620902055	2318.16023738065	0	0	0	0	2469.97544860455	42156.9764607858	94644.7184016365	0	0	0	0	0	0
Cre08.g358552.t1.1	49.883000	0	0	4793.17582881255	0	0	0	0	0	0	0	0	0	0	0	0	0	0	0	0	0	0	0	0	0	0	0	0	1838.88847397964	0	0	0	0	0	0	0	0
Cre08.g358562.t1.1	22.774000	0	0	0	0	0	0	0	0	0	0	0	0	0	0	0	0	0	0	0	0	0	0	0	0	0	0	33761.3203632226	5899.56354521691	0	0	0	0	0	0	0	0
Cre08.g358580.t1.1	128.180000	0	0	0	0	0	0	0	0	0	0	0	0	0	0	0	0	0	0	35297.800267561	1980.92886275049	0	0	0	0	0	0	0	0	0	0	0	0	0	0	0	0
Cre08.g358950.t2.1;Cre08.g358950.t1.1	75.927000	28539.4269308834	0	0	0	0	0	0	0	0	0	0	0	0	0	0	0	0	0	0	0	0	0	0	0	0	0	0	0	0	0	0	0	0	0	0	0
Cre08.g359750.t2.1;Cre08.g359750.t1.2	22.130000	0	0	0	0	0	0	0	0	0	0	0	0	0	0	0	0	0	0	0	0	0	0	0	0	0	0	0	0	5824.11413440745	7090.56456848047	0	0	0	0	0	0
Cre08.g360600.t1.1	164.880000	0	0	0	0	0	0	12417.6900737908	0	0	0	0	0	0	0	0	0	0	0	0	0	0	0	0	0	0	0	0	0	0	0	0	0	0	0	0	0
Cre08.g360900.t1.2	16.629000	0	0	0	0	0	0	0	0	0	0	0	0	0	0	0	0	0	0	0	0	0	0	0	0	0	0	0	0	2697.54553383957	14898.662197655	0	0	0	0	0	0
Cre08.g360950.t1.1	24.383000	0	0	0	0	0	0	0	0	0	0	0	0	0	2778.03508747639	0	0	0	0	0	0	0	0	0	0	0	0	0	0	3862.42945336139	18454.5593281528	0	0	0	0	0	0
Cre08.g361850.t1.2	25.706000	0	0	0	3866.55320658377	2266.84241950215	0	0	0	0	0	0	0	0	0	0	0	2254.47115983501	4175.83469826224	4602.71952257894	9132.73880316334	8230.24777386552	19108.2505797004	101858.231908784	127268.188338684	3116.03012011068	0	0	0	0	0	0	0	0	0	0	0
Cre08.g362900.t1.1	29.345000	0	0	0	0	0	0	0	0	0	0	0	0	0	0	0	0	0	0	0	0	0	0	0	0	0	0	0	0	0	2076.08065006688	17733.6661722405	15500.7301681224	0	0	0	0
Cre08.g363700.t1.1	37.568000	0	0	0	0	0	0	0	0	0	0	0	0	0	0	0	0	0	0	0	0	0	0	0	0	0	13247.1753978924	0	0	0	0	0	0	0	0	0	2824.31276252753
Cre08.g364800.t1.2	150.650000	0	0	0	0	0	0	0	0	0	0	0	0	0	0	0	0	2174.28706939985	3097.0914016079	0	0	0	0	0	0	0	0	0	0	0	0	0	0	0	0	0	0
Cre08.g365900.t1.2	27.556000	0	0	0	0	0	0	0	0	0	0	0	0	0	0	0	0	0	0	0	0	0	0	0	0	0	0	0	6267.64670321449	5856.79869698482	22231.6118166509	0	0	0	0	0	0
Cre08.g367600.t1.2	34.765000	0	0	0	0	0	0	0	0	0	0	0	0	0	0	0	0	0	0	0	0	0	0	0	0	0	0	0	0	0	0	0	0	0	0	0	0
Cre08.g368450.t2.1;Cre08.g368450.t1.2	30.784000	0	0	0	0	0	0	0	0	0	0	0	1971.91769830159	0	0	0	0	0	0	0	0	0	0	0	0	0	0	0	0	0	0	0	0	0	0	0	0
Cre08.g368700.t1.1	54.797000	0	0	0	0	0	0	0	0	0	0	0	0	0	0	0	0	0	0	0	0	0	0	0	8322.49766076616	0	3187.20304609694	0	0	0	0	0	0	0	0	0	0
Cre08.g370450.t1.2	28.416000	0	0	0	0	0	0	0	0	0	0	0	0	0	0	0	0	0	0	0	0	0	0	0	0	0	0	20608.0748998399	94589.7350253381	47270.4304565365	0	0	0	0	0	0	0
Cre08.g370500.t1.1	41.505000	0	0	0	0	0	0	0	0	0	0	0	0	0	0	0	0	0	0	0	0	0	0	0	0	0	0	0	0	0	0	0	0	0	0	0	0
Cre08.g371650.t1.2	25.486000	0	0	0	0	0	0	0	0	718999.284062006	0	0	0	0	0	0	0	0	0	0	9311.74023933478	14984.1918941192	18714.2030495619	11420.1999887774	3271.81635295613	0	0	0	0	0	0	0	0	0	0	0	0
Cre08.g372100.t1.2	71.214000	0	0	0	0	0	0	0	0	0	0	0	0	0	0	2853.63722988668	0	0	0	0	0	24041.481286473	57058.998753659	175641.340953205	37935.4750138757	0	0	0	0	0	0	0	0	0	0	0	0
Cre08.g372450.t1.2	21.824000	0	5453.89273399826	0	0	0	0	0	0	0	0	0	0	0	0	0	0	0	0	0	0	0	0	0	10157.2623815234	0	0	45772.1334524052	112592.208815037	570864.904418082	2721066.20036722	4780346.37434292	6884529.63896232	1773672.08042571	174480.580786905	7233.97954165878	0
Cre08.g372950.t1.2	51.699000	0	0	0	0	0	0	0	0	0	0	0	0	0	0	0	0	0	0	0	0	0	0	0	0	0	0	0	4407.37580511881	0	0	0	0	0	0	0	0
Cre08.g373100.t1.1	63.466000	0	0	0	0	0	0	0	0	0	0	0	0	0	0	0	0	0	0	0	0	0	0	0	0	0	10839.9726372285	0	0	0	0	0	0	0	0	0	0
Cre08.g375200.t2.1;Cre08.g375200.t1.2	86.704000	15439.6375277909	0	0	0	0	0	0	0	0	0	0	0	0	0	0	0	0	0	0	0	0	0	0	0	0	0	0	0	0	0	0	0	0	0	0	0
Cre08.g375550.t1.2	24.959000	3762.54298641931	0	0	0	0	0	0	0	0	0	0	0	0	0	0	0	0	0	0	0	0	0	0	0	0	0	0	0	0	6624.12225954909	0	0	0	0	0	0
Cre08.g377000.t1.2	9.700100	0	0	0	0	0	0	0	0	0	2456.07687292912	0	2177.64716461808	0	0	0	0	0	0	0	0	0	0	0	0	0	0	0	0	0	0	0	0	0	0	0	0
Cre08.g377150.t1.2	48.141000	0	0	0	0	0	0	0	0	0	0	0	0	0	0	0	0	0	0	0	0	0	0	3286.17312343405	0	0	0	0	0	0	0	0	0	0	0	0	0
Cre08.g378050.t1.2	15.270000	21084.597494426	134580.97738637	26169.0324860192	92274.3239567724	0	0	0	0	0	0	0	0	0	0	0	0	0	0	0	0	0	0	0	0	0	0	0	0	0	0	0	0	0	0	0	0
Cre08.g378550.t1.2	8.717000	12154.0753307601	36314.9927290813	6651.76667929911	0	0	0	0	0	0	0	0	0	0	0	0	0	0	0	0	0	0	0	0	0	0	0	0	0	0	0	0	0	0	0	0	0
Cre08.g378750.t1.1	71.604000	9591.08633725079	7371.13251920311	0	0	0	0	0	0	0	0	0	0	0	0	0	0	0	0	0	0	0	0	0	0	0	0	0	0	0	0	0	0	0	0	0	0
Cre08.g378900.t1.2	30.184000	0	0	0	31025.8973923774	0	0	0	0	0	0	0	0	0	0	0	0	0	0	0	0	0	0	0	0	0	0	0	0	0	0	0	0	0	0	0	0
Cre08.g379200.t1.1;Cre08.g379175.t1.1	37.796000	0	0	0	0	0	0	0	0	0	0	0	0	0	0	0	0	0	0	0	0	0	0	0	0	0	0	3554.67527769121	51009.3000448273	90580.5305035802	0	0	0	0	0	0	0
Cre08.g380250.t1.2	14.139000	0	0	0	0	0	0	0	0	0	0	0	0	0	0	0	0	0	0	0	0	0	0	0	0	0	0	0	0	0	0	0	0	0	0	0	3610.57504359458
Cre08.g382300.t1.2	32.234000	0	0	0	0	0	0	0	0	0	0	0	0	0	0	0	0	0	0	0	0	0	0	0	0	0	0	0	0	12415.2463681775	4188.05322632855	0	0	0	0	0	0
Cre08.g382350.t1.2	46.123000	0	5487.64641778144	0	0	0	0	0	0	0	0	0	0	0	0	0	0	0	0	0	0	0	0	0	0	0	0	0	0	0	0	0	0	0	0	0	0
Cre08.g382500.t1.2	11.818000	0	0	0	0	0	0	0	0	0	0	0	0	0	0	0	0	0	0	0	0	0	0	0	0	0	0	0	0	0	13101.1639875	12661.9079035161	3997.13872529246	0	0	0	0
Cre08.g382950.t1.2	15.221000	12662.9770247219	0	0	0	0	0	0	0	0	0	0	0	0	0	0	0	0	0	0	0	0	0	0	0	3434.17004463723	0	0	0	0	0	0	0	0	0	0	0
Cre08.g384000.t1.1	179.050000	0	0	0	0	0	0	0	0	2226.06308208084	13577.0756556827	42399.8197061037	0	0	0	0	0	0	0	0	0	0	0	0	0	0	0	0	0	0	0	0	0	0	0	0	0
Cre08.g384390.t1.1	340.280000	0	0	0	0	0	0	0	0	0	0	0	0	0	0	0	0	0	0	0	0	0	0	0	0	0	0	0	0	488634.210531816	0	0	0	0	0	0	0
Cre09.g386149.t2.1;Cre09.g386149.t1.1	9.455800	0	0	0	0	0	44124.1594794616	0	0	0	0	0	0	0	0	0	0	0	0	0	0	0	0	0	0	0	0	0	0	0	0	0	0	0	0	0	0
Cre09.g386550.t1.2	50.483000	0	0	0	0	0	0	0	0	0	0	0	0	0	0	0	0	0	0	0	0	0	0	7827.18907927813	18766.1317938437	2893.50017770301	0	0	0	0	0	0	0	0	0	0	0
Cre09.g386650.t2.1;Cre09.g386650.t1.2	33.527000	4663506.69970883	1995132.90162758	992602.673786851	755410.49769961	354978.786646469	241682.48515161	539997.847890566	291228.616460497	328342.395461913	324890.66128318	315803.131033862	278383.888830788	250602.010640016	201269.70357229	197527.779351983	149814.427253042	162384.238001259	219765.500432667	206615.309601301	183934.666878213	221048.445879629	162368.964841176	309770.232801122	242858.518477992	161788.584758026	345738.524796322	323607.715836218	477026.608868822	315268.570430961	0	0	0	0	0	0	0
Cre09.g386735.t1.1	63.852000	224103.077896207	0	0	0	0	0	0	0	0	0	0	0	0	0	0	0	0	0	0	0	0	0	0	0	0	0	0	0	0	0	0	0	0	0	0	0
Cre09.g386740.t1.1	7.597700	0	0	0	0	0	0	0	0	0	0	0	0	0	0	0	0	0	0	0	0	0	0	0	0	0	0	2266.53695630049	12033.2646345045	0	0	0	0	0	0	0	0
Cre09.g386743.t1.1	20.670000	5478.4825217317	3889.15748350644	0	0	0	0	0	0	0	0	0	0	0	0	0	0	0	0	0	0	0	0	3129.77596418528	6969.601140624	0	0	0	0	0	0	0	0	0	0	0	0
Cre09.g386750.t1.2	80.681000	0	0	0	0	0	0	0	0	0	0	0	0	0	0	10845.9291696608	3494.19356376298	0	6583.49565372861	4279.69218682587	2719.99707916141	0	2382.91843613209	0	0	0	0	0	0	0	0	0	0	0	0	0	0
Cre09.g386753.t1.1	7.815100	0	0	0	0	0	0	0	0	0	0	0	0	0	0	0	0	0	0	0	0	0	0	0	0	0	0	0	0	0	0	0	0	0	0	0	0
Cre09.g387726.t1.1	46.532000	5650.30557266419	0	0	0	0	0	0	0	0	0	0	0	0	0	0	0	5934.99727660921	14077.8825748006	19656.5570266761	2404.60632344979	0	0	0	0	0	0	87689.3212998896	11178.1204014636	0	0	0	0	0	0	0	0
Cre09.g387800.t1.2	27.291000	0	0	0	0	0	0	0	14325.1550365426	0	0	0	0	0	0	0	0	0	0	0	0	0	0	0	0	0	0	0	0	0	0	0	0	0	0	0	0
Cre09.g387875.t1.1	22.175000	0	0	0	0	0	0	0	0	0	0	0	0	0	0	0	0	0	0	0	0	0	0	0	0	0	0	0	0	0	0	2515.64219725238	3828.67576957821	0	0	0	0
Cre09.g388467.t1.1	49.523000	0	0	0	0	0	0	0	0	0	0	0	0	0	0	0	0	0	0	0	0	0	0	0	1921.51627002806	18689.7659934293	0	0	0	0	0	0	0	0	0	0	0
Cre09.g388750.t1.2	67.914000	13937.2167704372	0	0	0	0	0	0	0	0	0	0	0	0	0	0	0	0	0	0	0	0	0	0	0	0	0	0	0	0	0	0	0	0	0	0	0
Cre09.g388800.t1.2	48.565000	0	0	0	0	0	0	0	0	0	0	0	0	0	3610.72777519541	8144.10715099804	0	0	0	0	0	0	0	0	0	0	0	0	0	0	0	0	0	0	0	0	0
Cre09.g388850.t1.1;Cre12.g505350.t1.2;Cre16.g681750.t2.1;Cre16.g681750.t1.1	127.760000	0	0	0	0	0	0	0	0	0	0	0	0	0	0	0	0	5141.86207350487	1666.60722824467	0	0	0	0	0	0	0	0	0	0	0	0	0	0	0	0	0	0
Cre09.g389356.t1.1	61.573000	0	0	0	0	0	0	0	0	0	0	0	0	0	0	0	0	0	0	0	0	0	0	0	6311.63340425321	0	0	0	0	0	0	0	0	0	0	0	0
Cre09.g390604.t1.1	27.489000	86310.1549444049	6870.78379488772	0	0	0	0	0	0	0	0	0	0	0	0	0	0	0	0	0	0	0	0	0	0	0	0	0	0	0	0	0	0	0	0	0	0
Cre09.g390615.t1.1	52.143000	0	0	0	0	0	0	0	0	0	0	0	0	0	0	0	0	0	10206.1364937887	17107.4666088422	50942.0981404626	17266.3074737042	0	3107.6298820651	3319.46861241474	0	0	0	0	0	0	0	0	0	0	0	0
Cre09.g390763.t1.1	23.611000	4141.01189327326	3090.2184795706	0	0	0	0	0	0	0	0	0	0	0	0	0	0	0	0	0	0	0	0	0	3636.99761053797	0	7744.71401483053	7524.62777803613	10494.1882929519	12437.086987096	39516.2470824545	62590.9373356808	2988.34650181775	0	0	0	0
Cre09.g391282.t1.1	53.308000	0	0	0	0	0	0	0	0	0	0	0	0	0	0	0	0	0	0	0	0	0	0	2460.65882095399	4849.22832631674	0	0	0	0	0	0	0	0	0	0	0	0
Cre09.g391900.t1.1	11.844000	0	0	0	0	0	0	0	0	0	0	0	0	0	0	0	0	4393.93542424587	19354.1484570349	16777.5663510518	7633.06721462463	6095.51818908035	2519.61321887393	0	0	0	0	0	0	0	0	0	0	0	0	0	0
Cre09.g392350.t2.1;Cre09.g392350.t1.2	15.784000	0	0	0	0	0	0	0	0	0	0	0	0	0	0	0	0	0	0	0	0	0	0	0	0	0	0	0	6636.64625081705	21219.0013031554	54352.5947869713	76752.211364534	42448.6938183689	0	0	0	0
Cre09.g392500.t1.2	36.706000	8899.97584350013	0	0	0	0	0	0	0	0	0	0	0	0	0	0	0	0	0	2298.30512927289	0	0	0	0	0	0	0	0	0	0	0	0	0	0	0	0	0
Cre09.g392616.t1.1	30.717000	0	0	0	0	0	0	0	0	0	1989.48183239691	0	1689.36423676817	1911.58871597418	0	0	0	0	0	0	0	0	0	0	0	0	0	0	0	0	0	0	0	0	0	0	0
Cre09.g392867.t1.1	432.520000	389511.401593877	3496942.7325779	3648299.74899931	0	0	0	0	0	0	0	0	0	0	0	0	0	0	0	0	0	0	0	0	0	0	0	0	0	0	0	0	0	0	0	0	0
Cre09.g393150.t1.2;Cre12.g531200.t1.1	122.800000	0	0	0	0	0	0	0	0	0	0	0	0	0	0	6981.36147388782	0	14434.9690575385	58462.6021652763	56942.922737029	0	0	0	0	0	0	0	0	0	0	0	0	0	0	0	0	0
Cre09.g393173.t1.1	18.747000	0	0	0	0	0	0	0	0	0	0	0	0	0	0	0	0	0	0	0	0	0	0	0	0	0	0	0	0	2666.54101887131	47221.5563442712	45903.482629118	76672.7909321029	43198.6059784387	0	0	0
Cre09.g393200.t1.2	70.670000	0	0	0	0	0	0	0	0	0	0	0	0	0	0	1847.59417522689	2472.72461741947	16553.0508978333	20896.7376254065	17606.8989435526	37935.4750138757	126412.891374042	274809.969371393	443181.286125143	89960.440204215	0	0	0	0	0	0	0	0	0	0	0	0
Cre09.g393358.t1.1	37.542000	0	0	0	0	0	0	0	0	0	0	0	0	0	0	0	0	0	0	0	0	0	0	11991.4161758774	37808.7077851877	0	0	0	0	0	0	0	0	0	0	0	0
Cre09.g393543.t1.1;Cre09.g393506.t1.1;Cre09.g391450.t1.2;Cre09.g391650.t1.2	70.428000	0	0	0	0	0	0	0	0	0	0	0	0	0	0	0	0	0	0	0	0	0	0	0	47598.8033983185	0	0	0	0	0	0	0	0	0	0	0	0
Cre09.g393765.t1.1	22.367000	4084.19573776491	0	0	0	0	0	0	0	0	0	0	0	0	0	0	0	0	0	3338.2545993167	1921.2108068264	3646.46696978936	50642.744202838	41287.9336520695	0	0	0	17695.4832720333	24653.9350057968	38864.0831469152	71777.7431255375	111982.80972773	21532.1010848546	0	0	0	0
Cre09.g394436.t1.1	79.651000	0	0	0	0	0	0	0	0	0	0	3913.44180803823	39766.7269078139	25251.1155650377	1539.99273115753	5084.12952839155	0	41504.8125252465	580089.893108146	1492584.84226025	0	0	0	0	0	0	0	0	0	0	0	0	0	0	0	0	0
Cre09.g394850.t1.2	49.912000	0	0	0	0	0	0	0	0	0	0	0	0	0	0	0	0	0	0	4523.75728495041	4769.6551622849	4084.6539325674	37150.4345856153	12140.0240234839	56904.7398368218	67993.0540569981	23409.1724590415	0	0	0	0	0	0	0	0	0	0
Cre09.g394954.t1.1	34.921000	0	0	0	0	0	0	0	0	0	0	0	0	0	0	0	0	0	0	0	0	0	0	0	0	0	2593.38258207428	0	0	0	0	0	0	0	0	0	0
Cre09.g395288.t1.1	63.602000	0	0	0	0	0	0	0	0	0	0	0	0	0	0	0	0	0	0	0	0	0	0	0	0	0	0	0	0	0	0	0	0	0	0	0	0
Cre09.g395350.t1.1;Cre01.g020850.t1.1	12.807000	88935.6111626532	492605.232153367	0	0	0	0	0	0	0	0	0	0	0	0	0	0	0	0	0	0	0	0	0	0	0	0	0	0	0	0	0	0	0	0	0	0
Cre09.g396213.t1.1	30.579000	4742.31620573653	208188.445089838	907424.260004588	1039246.90467999	163285.354446149	17440.4214986491	10942.150078183	4811.9618157145	7871.93943832099	703206.836536301	16655.3810703887	4028.44870346238	3433.40638663308	12180.039702901	4354.37793963119	2308.23268332677	12816.3195519541	10661.4293958595	25130.4576003829	20181.9537335274	48658.7607080709	28221.7452011593	57143.0011341149	93603.0888839836	101146.502648922	313832.89338317	816610.05015174	1677603.90350435	2489983.28831313	11657392.1648646	7417104.7310526	704046.86034086	6234.50394583463	0	0	0
Cre09.g396300.t1.2	59.802000	0	0	1907.46496275181	4772.25159949899	41652.9621780505	6501.32605248267	1977.87423073392	17961.2362574756	11991.5689074782	8647.96870213249	19676.4121347838	11650.9774376298	36217.2445045509	7257.50020818643	10091.4350615662	9645.6115187467	160612.551431644	331671.944359982	179169.440932352	175702.433593536	179826.186815916	92173.5211002253	101070.136848507	66016.7071422724	0	0	0	0	0	0	0	0	0	0	0	0
Cre09.g397250.t1.2	46.873000	0	0	0	0	0	0	0	0	0	0	0	0	0	0	0	0	0	0	0	0	0	0	0	0	13152.4818053785	0	0	0	0	0	0	0	0	0	0	0
Cre09.g397400.t1.2	38.387000	0	0	0	0	0	0	0	0	0	0	0	0	0	0	0	0	0	0	0	0	0	0	0	0	0	0	2652.18424839339	0	0	0	0	0	0	0	0	0
Cre09.g397697.t1.1	44.910000	19639.7565505849	30899.1301636895	12238.6886376193	2456.53506773161	0	0	0	0	0	0	0	0	0	0	0	0	0	0	0	0	0	0	0	3846.0871720727	0	0	0	0	0	0	0	0	0	0	0	0
Cre09.g398900.t1.1	54.219000	0	0	0	0	0	0	0	0	0	0	0	0	0	0	0	0	0	0	0	0	0	0	0	0	0	0	0	0	0	0	0	0	0	0	0	0
Cre09.g399150.t1.2	69.821000	0	0	0	0	0	0	0	0	0	0	0	0	0	0	0	0	0	0	0	2395.1369641984	2993.08118144344	0	0	0	0	0	0	0	0	0	0	0	0	0	0	0
Cre09.g400650.t1.2	28.435000	0	0	0	0	0	0	0	0	0	0	0	0	0	0	0	0	0	0	0	0	0	0	0	0	0	0	0	0	0	0	0	0	0	0	0	0
Cre09.g401350.t1.2	25.284000	0	0	0	0	0	0	0	0	0	0	0	0	0	0	0	0	0	0	0	0	0	3171.92988601405	29216.0279225553	0	0	0	0	0	0	0	0	0	0	0	0	0
Cre09.g401886.t1.1	39.449000	61587.4907182351	54784.825217317	5389.74546165013	3211.3346390279	0	0	3436.91921345215	0	0	0	2372.83815047738	0	0	0	0	0	1889.90082865648	2806.1377020289	3374.7574519148	2780.47879308965	0	4013.48100658115	8394.58697635739	10998.9662336913	21014.3409580448	122716.786633984	70525.3439987408	42340.2543817804	67146.9209884061	6668.26169218863	7459.10592128054	0	0	0	0	0
Cre09.g402100.t1.2	14.645000	11287.4762276571	0	0	0	0	0	0	0	0	0	0	0	0	0	0	0	0	0	0	0	0	0	0	0	0	0	0	0	0	0	0	0	0	0	0	0
Cre09.g402256.t2.1;Cre09.g402256.t1.1	173.980000	0	0	0	0	0	0	12279.7734382423	0	0	0	0	0	0	0	0	0	0	0	0	0	0	0	0	0	0	0	0	0	0	0	0	0	0	0	0	0
Cre09.g402300.t1.2	10.015000	65720.4078366644	556477.587620002	5272.44759221355	5906.43646725421	1772.45022761908	0	0	0	0	0	0	0	0	0	0	0	0	0	0	0	0	0	0	0	0	0	0	0	0	0	0	0	0	0	0	0
Cre09.g402500.t1.2;Cre11.g467705.t1.1	96.909000	0	0	1692.72433198641	0	0	0	0	0	0	71786.9070215873	0	0	0	0	0	0	0	0	0	0	0	0	0	0	0	0	0	0	0	0	0	0	0	0	0	0
Cre09.g402552.t1.1	24.242000	8821.62453227492	16285.7705963828	0	16601.9250100986	0	0	0	0	0	0	0	0	0	0	0	0	0	0	0	0	0	0	0	0	0	0	0	0	0	0	0	0	0	0	0	0
Cre09.g402775.t1.1	85.086000	37701.7956646075	0	0	0	0	0	0	0	0	0	0	0	0	0	0	0	0	0	0	0	0	0	0	0	0	0	0	0	0	0	0	0	0	0	0	0
Cre09.g402950.t1.1	47.203000	0	0	0	0	0	0	0	0	0	0	0	0	0	0	0	0	0	0	2326.56047542623	0	0	0	70632.256119321	54299.1387266812	0	0	0	0	0	0	0	0	0	0	0	0
Cre09.g404000.t1.1	22.610000	0	0	0	0	0	0	0	0	0	0	0	0	0	0	0	0	0	0	0	0	0	0	0	0	0	0	0	0	0	26237.7617063922	32528.7763445335	33361.1635690509	0	0	0	0
Cre09.g405050.t1.2	29.669000	0	0	5190.43072256845	0	0	0	0	0	0	0	0	0	0	0	0	0	0	0	0	0	0	0	0	0	0	0	0	0	0	0	0	0	0	0	0	0
Cre09.g405450.t1.2	14.249000	0	14201.9006346737	0	6828.47714145812	0	0	0	0	0	0	0	0	0	0	0	0	0	0	0	0	0	0	0	0	0	0	0	0	0	0	0	0	0	0	0	0
Cre09.g405550.t1.2	29.205000	0	0	0	0	0	0	0	0	0	0	0	0	0	0	0	0	0	0	0	0	0	0	0	3017.51823757606	0	8808.48961460364	12262.6674989494	4238.30192300125	2714.49874153157	0	0	0	0	0	0	0
Cre09.g405850.t1.1	52.607000	95895.590212425	234916.475234891	39134.4180803823	199238.373281266	0	0	0	0	0	0	0	0	0	0	0	0	0	0	0	0	0	0	0	0	0	0	0	0	0	0	0	0	0	0	0	0
Cre09.g407300.t1.1	62.672000	0	0	0	0	0	0	0	0	0	0	0	0	0	0	0	0	0	0	0	0	0	5328.04189491526	0	0	0	0	0	0	0	0	0	0	0	0	0	0
Cre09.g407700.t1.2	53.919000	0	0	0	0	0	0	0	0	0	0	0	0	0	0	0	0	0	0	0	0	0	0	4171.86367664069	11161.0144621708	6956.77168615437	6060.23718928889	10360.7008738275	0	0	0	0	0	0	0	0	0
Cre09.g409100.t1.2	30.562000	0	0	0	0	0	0	0	0	0	0	0	0	0	0	0	0	0	0	0	0	0	0	0	0	0	0	0	0	0	3389.26695399354	3025.76574402082	0	0	0	0	0
Cre09.g409150.t1.2	6.471600	22088.0441118717	13252.6737355222	0	0	0	0	0	0	0	0	0	0	0	0	0	0	0	0	0	0	0	3858.61116334067	0	0	3976.82542238222	4580.2679772571	0	4269.15370636868	0	0	7565.86531025992	20495.0535152266	0	0	0	0
Cre09.g410700.t1.2	44.852000	0	0	0	0	0	0	0	0	0	0	0	0	0	0	0	0	0	0	0	0	0	0	9784.13908069849	47299.4494606939	11899.6244837792	13528.3542750183	18862.3527023659	17603.844311536	18529.397812559	0	0	0	0	0	0	0
Cre09.g411200.t1.2	33.172000	0	7133.32941671255	2440.6509812454	2851.49898747507	4157.6596377636	0	2912.89709100828	0	0	4582.55895126953	0	3906.26342279928	1653.31957897256	1914.49061638993	2833.32392697644	6119.80251361215	1616.05306837031	2068.59680162627	2554.43602386291	4209.89384524708	0	2843.25148103032	4367.81832050413	11176.898548657	11552.1600918935	20681.3860682378	23821.5477812794	51123.8487454489	25432.8661700241	12111.6159457297	2437.13815442634	0	0	0	0	0
Cre09.g412100.t1.2	24.057000	650789.351131831	319178.499412181	288739.091366986	1792916.26213015	426976.4632772	3219734.87707349	4507873.19846421	344501.398829608	61934.1914521166	173671.103302512	376254.298641931	101936.125025207	303462.417686889	503265.897891222	68628.4175164462	0	6673.45456661681	15958.924970609	10716.1073089563	18005.5284217159	23804.7473051883	33921.6885440929	34413.4842987619	7703.47648260674	16403.3739290211	23471.7924153813	6067.7210377295	28267.564681408	18026.910845832	193663.669851012	255000.680743888	47157.4090719231	0	0	0	0
Cre09.g415550.t1.2	48.412000	619158.636600172	3403623.72447145	89076.1242354158	47604.9126623517	9182.07111023107	0	0	0	0	0	0	0	0	0	0	0	0	0	0	0	0	0	0	0	17008.1910683034	8094.77484393031	0	0	0	0	0	0	0	0	0	0
Cre09.g415700.t1.2	33.459000	0	0	0	0	0	0	0	0	0	0	0	0	0	0	0	0	0	0	0	0	0	0	0	0	0	0	0	0	0	7140.965996754	0	0	0	0	0	0
Cre09.g415850.t1.2	32.692000	67475.2939301882	223751.7952143	40845.0120096657	253610.823176345	0	0	0	0	0	0	0	0	0	0	0	0	0	0	0	0	0	0	0	0	0	0	0	0	0	0	0	0	0	0	0	0
Cre09.g415950.t1.2	22.235000	0	0	0	0	0	0	0	0	0	0	0	0	0	0	0	0	0	0	0	0	0	0	0	0	0	0	0	0	4273.58292279272	0	0	0	0	0	0	0
Cre09.g416150.t1.2	22.203000	340759.4746093	1663247.13302644	31282.4864817699	28519.5718227756	3216.68024505691	0	0	0	0	0	0	0	0	0	0	0	0	0	0	0	0	0	0	0	0	0	0	0	0	0	0	0	0	0	0	0
Cre09.g416800.t1.2	22.779000	87260.1455015605	0	0	0	0	0	0	0	0	0	0	0	0	0	0	0	0	0	0	0	0	0	0	0	0	0	0	0	0	0	0	0	0	0	0	0
Cre09.g417150.t1.2	56.157000	0	0	0	0	0	0	12002.412851137	29855.9733300283	174511.127107071	290907.880098756	111674.291894056	37636.1210762511	13464.2070026702	1921.2108068264	0	0	0	0	0	0	0	0	0	0	0	0	0	0	0	0	0	0	0	0	0	0
Cre-1.g000035.t1.p1	232.190000	745452.397325567	2812.55242926371	1685.85140994911	0	0	0	0	0	0	0	0	0	0	0	0	0	0	0	0	0	0	0	0	0	0	0	0	0	0	0	0	0	0	0	0	0
Cre-1.g2716958.t1.p1	4.748500	0	0	0	110673.899908627	42228.7603131753	147769.351117944	283378.212177893	31091.5719807338	0	0	0	0	0	0	0	0	0	0	0	0	0	0	0	0	0	0	0	0	0	0	0	0	16814.2219352507	27604.7095338107	21889.4930307942	0
Cre-1.g2716959.t1.p1	26.184000	0	0	0	0	0	0	0	18981.4833510124	1465948.4510757	7778.00950381123	0	0	22657.7329829634	0	0	0	0	0	5612.12267245697	0	0	0	0	0	0	0	0	0	0	0	0	0	0	0	0	0
Cre-1.g2716960.t1.p1	5.721700	0	0	9617.20344099253	7195.33844664908	3603.09119515396	0	0	0	13800.827450897	0	0	0	0	0	25211.4053488222	0	0	0	0	0	0	0	0	0	0	5469.4713572828	74646.0425891038	377430.331968313	833242.521482004	805628.648052144	73101.9261047239	0	16507.2314175847	5225.25352755743	0	0
Cre-1.g2716961.t1.p1	39.447000	13741.4148581746	167363.28818828	611888.612400717	496606.800095083	169593.169560382	110638.771640436	27160.2605753986	17057.0651805686	147036.239433965	649827.142046609	268196.691055502	67308.8164852847	101731.464680096	398125.463880625	4345977.7015856	193022.197127531	1584895.82180122	60726.0844895602	0	0	5884.74857993651	2871.50682718366	5865.96259303456	6865.28545725788	0	7357.69213833017	3392.32158601012	0	0	0	0	0	0	0	0	0
Cre-1.g2716962.t1.p1	341.640000	21249.5476233212	5862.44976621549	0	0	0	0	0	0	0	0	0	0	0	0	0	0	0	0	0	0	0	0	0	0	0	0	0	0	0	0	0	0	0	0	0	0
Cre-1.g2716963.t1.p1	50.638000	17880.2885090363	257169.469475658	792539.549861109	846041.429631464	180146.923177657	93653.4903122571	26375.2201471382	13717.4359968445	211594.359788322	697952.869467788	278368.615670705	61422.5405893399	99933.8137383404	462883.662632068	5371112.20634901	26280.5265546243	0	0	0	0	3705.72683091097	4436.24207767547	108998.434247534	54192.226606101	3124.27762655544	2179.17448062637	0	0	0	0	0	0	0	0	0	0
Cre-1.g2716966.t1.p1	76.624000	3136.03795981927	4956.9041049011	0	0	0	0	2417.8939727219	0	0	0	0	0	0	0	0	0	0	0	0	0	0	0	0	0	0	0	0	0	0	0	0	0	0	0	0	0
Cre-1.g2716972.t1.p1	15.373000	0	0	0	0	0	0	6320.64456870211	34298.9355981402	1565346.17689513	63365.2865518832	22572.2032864993	11041.8838135243	9078.82454807075	0	0	0	0	0	3782.55082612789	2986.20825940614	0	0	0	0	0	0	3963.69050471093	4033.3361146889	3864.41496417217	2735.88116564762	0	0	0	0	0	0
Cre-1.g2716973.t1.p1	19.126000	0	3849.44726729094	1730.14357418948	0	0	0	0	0	0	0	0	0	0	0	0	0	0	0	0	0	0	0	0	0	0	0	0	0	0	0	0	0	0	0	0	0
Cre-1.g2716979.t1.p1	45.743000	214144.977522164	154365.828957743	60243.452630941	44079.8673152213	9128.3095867393	14729.8937787391	30485.2275254432	20055.1865048394	2209.41533759049	6884.68237056315	18474.4144362606	6268.86855602113	15224.8968970255	15497.6755361058	6023.2761418883	8600.62190587554	11387.2099629983	24802.0846586008	15364.7990433847	5063.51076227965	2495.02343114048	5175.00483088473	8533.11453830918	50270.0790968155	52130.3499949112	22656.2056669551	2307.01083052014	0	0	0	0	0	0	0	0	0
Cre-1.g2716983.t1.p1	20.064000	13178.4461775194	0	31678.0613279167	54693.1862568197	6899.95553064603	56542.7659428574	155908.418126114	196519.750786512	8822235.45867824	144258.051614888	134907.823012144	128658.045906227	101363.381522099	93047.1458569665	109923.987748557	67058.3366599253	67165.2487805056	33267.9972925453	81051.6059278668	24957.8708914463	31621.55063561	32939.6243507632	32757.8737457769	43198.6059784387	12884.285114323	41306.2614441689	26353.8377230222	15083.4674346579	30576.8664859405	48846.6205770904	62930.0014895209	19962.0202283338	0	0	0	0
Cre-1.g2716986.t1.p1	52.471000	7743.33943042307	2336.02983467763	0	0	0	0	0	0	0	0	0	0	0	0	0	0	0	0	0	0	0	0	0	0	0	0	0	0	0	0	0	0	0	0	0	0
Cre-1.g2716987.t1.p1	39.041000	47397.1976852244	86076.4755951367	295123.272281633	302378.023321004	79866.4087054347	26408.8210993206	17988.7279456248	16832.5497273502	82684.3067407274	290190.04157486	140551.255662771	24750.155914319	47143.6632278485	217810.535942057	2483263.09787666	73447.0995225971	804574.800006424	35525.3703527961	0	2652.48971159505	0	3773.84512488064	10076.0091698825	6598.15788740818	19868.8539518282	34760.1850326434	32822.021018125	27707.039706366	9954.58754722351	0	0	1386.45165284427	0	0	0	0
Cre-1.g2716989.t1.p1	34.291000	0	0	3492.2080529522	0	0	0	1532.66161431775	2090.28468894397	4371.17841572237	18747.8040017443	168386.589913833	127692.782188988	115107.698280689	197985.974154469	12763932.6128698	1697459.0116121	0	2127.70393114704	10013.5419451435	41807.2210948876	805796.652813055	423035.987975815	8616.35326076092	20004.7850765659	0	1902.57755152528	0	0	0	0	0	0	0	0	0	0
Cre-1.g2716990.t1.p1	9.303500	13694.0680619177	34714.3655523947	212403.837272715	211426.35502741	68904.8617139464	17990.255261633	15610.6969207192	6067.7210377295	26086.5574215716	150500.192140764	75938.1519321161	13953.2535885243	28788.3794402344	106186.645476275	1081217.54858776	43267.3351988117	315696.218913282	0	0	0	4762.01858224346	0	0	15494.6209040892	22307.9776170653	205424.003114835	348594.605731822	130704.649357334	18280.4453032079	46923.7297226549	15173.8845423486	13428.3150764754	48828.292784991	6756.69328906855	0	0
Cre-1.g2716993.t1.p1	93.184000	0	0	0	0	0	0	0	0	0	0	0	0	0	4437.31119888127	0	0	0	0	0	0	0	0	0	0	0	0	0	0	0	0	0	0	0	0	0	0
Cre-1.g2716994.t1.p1	4.981000	0	0	12929.0354733658	16879.8965236071	4333.45371031764	0	0	0	0	17435.8395506242	0	0	0	11760.7914586258	114269.201792139	8134.17959694416	50658.0173629209	0	0	2499.29991596369	0	0	6117.20607639805	10143.2110742472	8975.11979110794	64840.6738158901	88353.7037634952	27277.8639080369	14578.5367623177	0	0	5189.6670645643	0	0	0	0
Cre-1.g2716995.t1.p1	4.428200	0	37394.8051469415	84130.6750005769	77877.8432626428	43757.6036374723	25212.9326648305	12393.1002860573	3941.08622778826	18847.079542283	67198.8497326879	24461.4931887524	9773.14240543881	12664.1988775286	6315.75715747559	657463.722088053	18369.0296316887	121210.853049811	4227.91617414489	3315.03939599071	0	0	0	7321.80021213538	7693.70166015369	0	13992.8110731389	41550.6320054951	167943.66827143	476079.672943683	1693793.45319221	38996.9596396364	442524.540241579	261171.037417374	79993.1759341227	9309.29653372152	0
Cre-1.g2717000.t1.p1	83.162000	138309.155762603	311098.997728333	382867.576957821	2935959.56273344	986814.146115437	2404453.59184896	8019019.96991919	505358.320822578	175030.414549889	391863.468246642	908019.913247821	709759.02221186	753150.070007343	1547934.77440064	718586.908739768	48498.3925272006	5601.88965520143	13585.1704305267	0	0	0	3406.98381968969	0	0	0	0	0	0	0	0	0	0	0	0	0	0
Cre-1.g2717002.t1.p1	56.105000	9736.79228444154	182208.799788846	701969.710569587	918940.222707085	181261.863863707	57902.0771902344	23949.8423259757	25738.3293716818	137154.504860337	837580.098945544	346242.539079057	61544.725870003	141421.825787496	459905.396415905	5816630.28596683	232900.41810395	1946411.52096317	111520.032977219	11068.3063804677	12389.2819960366	25690.9825754249	64515.3555061246	128318.981752387	43658.3280969336	0	0	0	0	0	0	0	0	0	0	0	0
Cre-1.g2717006.t1.p1	63.159000	0	4587.90455729854	0	0	0	0	0	0	0	0	0	0	0	0	0	0	0	0	0	0	0	0	0	0	0	0	0	0	0	0	0	0	0	0	0	0
Cre-1.g2717008.t1.p1	19.810000	0	0	0	0	0	0	0	0	0	0	0	0	0	0	0	0	0	0	0	0	0	0	5123.5342814054	4819.75112735677	5628.159490544	0	0	0	0	0	34563.1612675741	58691.6995665196	0	0	0	0
Cre-1.g2717009.t1.p1	22.423000	3860.9021373531	14279.7937510964	0	0	0	0	0	0	0	0	3493.277174158	3802.7113974373	0	0	0	0	0	0	0	0	0	7508.13276514661	8503.63733934921	0	0	4777.90266872966	9383.67682332518	16646.217174339	29716.987573274	3750.324458353	0	0	0	0	0	0
Cre-1.g2717017.t1.p1	24.164000	0	0	0	0	0	0	0	0	0	2495.48162594297	21509.1913447303	16820.3311992839	13503.7644872849	18592.0177688988	1157064.06155938	172678.347897125	0	0	0	2841.11323861871	130125.796590192	26531.0063799837	0	0	0	0	3812.02802508786	0	0	0	0	0	0	0	0	0
Cre-1.g2717021.t1.p1	17.442000	0	0	0	0	0	0	0	0	0	0	4601.19220657065	8304.93352667084	4051.66390678837	10160.1642819392	765368.598073652	107687.997112422	0	0	0	0	56478.6186705093	0	0	0	0	0	0	0	0	0	0	0	0	0	0	0
Cre-1.g2717030.t1.p1	9.439000	14588.0061215691	59595.8706434266	96805.8705533651	140115.970600409	22931.1225484471	42955.7627331208	15435.055579766	0	32948.788246813	98765.4169919995	53830.2527121366	0	32950.3155628212	67678.4269592906	130302.965247154	0	3168.26432759416	12256.4055033155	0	0	0	0	0	0	0	0	0	89810.7632354027	187584.952138023	108795.301218432	0	0	0	0	0	0
Cre-1.g2717031.t1.p1	5.209900	0	0	0	0	0	0	0	0	0	0	0	0	0	0	0	0	0	0	0	0	0	0	0	0	0	0	0	0	0	37695.6864005743	45240.6274815207	59437.0297785645	21183.8730349648	5062.59437267468	0	0
Cre-1.g2717034.t1.p1	53.162000	173701.649622678	1002346.94991973	329869.711470202	376086.293881019	118849.622500996	312030.660493389	1067089.87551109	1661872.54861898	42532696.1988248	4953849.47288452	3684497.13839575	2435305.37521639	2996135.81346002	485381.027434161	0	0	1794.7490413401	25642.1084631596	2737.25575005508	4316.19503942397	13646.5685340599	9875.77804119581	2919.15908664227	13393.3395398856	18378.1935277384	70465.7786744175	18876.0985464405	0	0	0	0	0	0	0	0	0
Cre-1.g2717038.t1.p1	82.108000	21364.0963239429	88546.1455805396	211716.545068985	1126869.02407551	348854.249453231	2510449.3228242	3187966.70410108	228303.196919001	50415.174117603	126692.390203559	332359.236563712	245363.316731586	363333.205211808	565091.64990675	325715.411927656	9257.06232623804	3839.67244483789	2562.68353030767	0	0	0	0	0	0	0	0	0	0	0	0	0	0	0	0	0	0
Cre-1.g2717041.t1.p1	54.751000	245989.516294984	917458.726179045	472307.202403209	423845.465460208	115704.87883993	285776.098310906	945714.072332387	1806509.37460392	51986782.2901321	5181419.55811954	3719778.13818722	2618277.83300938	2646838.64236438	556584.499740582	0	3679.60972716923	17385.4381223507	18802.7873780427	3209.96005462044	1883.48610142167	2079.8989400876	2151.22459767469	2395.90062220254	11354.525400421	2232.17234611399	4809.67084170207	0	0	0	0	0	0	0	0	0	0
Cre-1.g2717046.t1.p1	8.860300	40368.4894150796	70670.4390195282	128045.592186903	846606.53655453	263416.191949559	1144249.88024984	365975.461906147	164461.387772531	32298.1516272819	87797.7607364781	312397.216335379	212846.758915119	101792.557320428	444647.5094931	217856.355422306	7805.95938676291	0	0	0	0	0	0	0	0	0	0	0	0	0	1436.54761791614	0	4127.41878079949	1412.76730766708	0	0	0
Cre-1.g2717059.t1.p1	20.237000	0	0	0	0	0	0	0	0	0	0	0	0	0	0	0	0	0	0	0	0	0	0	0	0	0	0	0	0	0	2325.3386226196	0	0	0	0	0	0
Cre10.g418450.t1.2	8.890200	7458.80045807888	0	0	0	0	0	0	0	0	0	0	0	0	0	0	0	0	0	0	0	0	0	0	0	0	0	0	0	0	29521.491124213	165515.235818251	49848.5398785278	36722.7861032944	4461.90098661472	0	0
Cre10.g420350.t1.2	10.770000	0	18984.537983029	38239.4108995251	345234.510513586	120146.313792034	711316.884540314	1053084.38771508	80466.6438966922	0	52585.4901653813	160444.546670732	95501.5426822865	116546.429960497	227539.538914856	75026.3442751677	0	0	0	0	0	0	0	0	0	0	0	5257.63262693315	9418.95782311665	28350.0397458556	45008.4754482608	0	0	0	0	0	0
Cre10.g420550.t1.1	52.508000	0	0	0	0	0	0	0	0	0	0	0	0	0	0	0	0	0	0	0	0	0	0	0	6653.44672690823	0	0	0	0	0	0	0	0	0	0	0	0
Cre10.g420700.t1.2	8.268500	0	162094.047959684	0	0	0	0	0	0	0	0	2330.53149704779	0	0	0	0	0	0	0	0	0	0	0	0	0	0	0	0	0	0	4455.94445418239	21073.906282368	0	0	0	0	0
Cre10.g421250.t1.2	83.731000	8281.10739694154	0	0	0	0	0	0	0	0	0	0	0	0	0	0	0	0	0	0	0	0	0	0	0	0	0	0	0	0	0	0	0	0	0	0	0
Cre10.g422450.t1.2	58.806000	0	0	0	0	0	0	0	0	0	0	0	0	0	0	0	0	0	0	0	2317.24384777567	0	0	0	0	0	0	0	0	0	0	0	0	0	0	0	0
Cre10.g422600.t1.1	52.233000	55980.7136518071	168936.423676817	29469.5623799312	200154.762886239	0	0	0	0	0	0	0	0	0	0	0	0	0	0	0	0	0	0	0	0	0	0	0	0	0	0	0	0	0	0	0	0
Cre10.g423250.t1.2	36.370000	0	0	0	0	0	0	0	0	0	0	0	0	0	0	0	0	0	0	0	0	3648.7579438018	7478.04463978332	0	0	0	0	0	0	0	0	0	0	0	0	0	0
Cre10.g423300.t1.1	83.982000	0	0	0	0	0	0	0	0	0	0	0	0	0	0	0	0	0	0	5588.44927432849	115484.945334736	306486.503383301	0	0	0	0	0	0	0	0	0	0	0	0	0	0	0
Cre10.g424100.t1.2	31.133000	0	0	0	0	0	0	0	0	0	0	0	0	0	0	0	0	0	0	0	0	0	0	0	0	0	0	0	4862.97417039134	8661.71454620709	53588.936782827	3716.72350617064	0	0	0	0	0
Cre10.g424450.t1.2	37.155000	4943.31099242733	4417.914285576	0	0	0	0	0	0	0	0	6499.95146807521	0	2573.22201076487	17550.3882512459	71654.0305288662	17141.0675610245	40408.1996312951	11952.469617666	0	0	0	0	0	0	0	0	0	0	0	0	0	0	0	0	0	0
Cre10.g425850.t1.2	15.968000	8899.82311189931	0	0	0	0	0	0	0	0	0	0	0	0	0	0	0	0	0	0	0	0	8918.3036355996	0	0	0	0	0	0	0	0	0	0	0	0	0	0
Cre10.g425900.t1.2	28.228000	198321.983676293	101849.068012735	190777.042595346	1130000.02189251	331565.032239402	2651115.12718759	3299918.96750865	108705.189573943	18344.592575556	132725.2884363	91496.9201085534	50940.5708244543	1385443.6242788	289747.119932457	133091.844278289	61737.1676870474	102485.958788191	373795.319868586	222224.479206011	829393.685141116	148781.961631439	109623.106494924	180880.034861635	0	0	0	0	0	0	77567.7981129602	109192.403380587	0	0	0	0	0
Cre10.g430000.t1.1	25.321000	0	0	0	0	0	0	0	0	0	0	0	0	0	0	0	63490.5264645628	465006.631883589	8818.56990025835	0	0	0	0	0	0	0	0	0	0	0	0	0	0	0	0	0	0
Cre10.g430150.t1.2	49.555000	3874.49524982687	2802.93033841149	0	0	0	0	0	0	0	0	0	0	0	0	0	0	0	0	0	0	0	1667.52361784964	0	0	17553.4428832625	43594.1808245855	11624.2494074848	0	0	0	0	0	0	0	0	0
Cre10.g431500.t1.1	114.210000	0	0	0	0	0	0	0	0	0	0	0	0	0	0	0	0	0	0	2571.84742635741	0	0	0	0	0	0	304.348260971697	0	0	0	0	0	0	0	0	0	0
Cre10.g432800.t1.2	30.706000	0	0	0	0	0	0	0	0	0	0	0	0	0	0	0	0	0	0	0	0	0	0	0	0	0	0	5229.8354755823	5051.29223421334	0	0	0	0	0	0	0	0
Cre10.g433950.t1.1	16.085000	0	0	0	0	0	0	0	0	0	0	0	0	0	0	0	0	0	0	0	0	0	0	0	0	0	132693.214800126	521334.046269278	488649.483691899	227295.16835353	66018.2344582807	2117.31818229068	0	3052.34104256504	0	0	0
Cre10.g434200.t1.1	18.840000	39186.3468246642	13898.5756754275	5274.43310302433	0	0	0	0	0	0	0	0	0	0	0	0	0	0	0	0	0	0	13893.0773377977	23177.0204257816	0	0	0	0	0	0	0	0	0	0	0	0	0
Cre10.g434450.t1.2	43.654000	150617.795473402	447839.599950424	60687.901589353	363287.385731559	0	0	0	0	0	0	0	0	0	0	0	0	0	0	0	0	0	0	0	0	0	0	0	0	0	0	0	0	0	0	0	0
Cre10.g434750.t1.2	60.212000	0	0	0	0	0	0	0	0	0	0	0	0	0	0	0	0	0	0	0	0	17000.5544882619	38260.7933236412	0	0	0	25286.2438332283	12151.3261619452	0	0	0	0	0	0	0	0	0
Cre10.g435500.t1.1	40.632000	0	0	0	0	0	0	0	0	0	0	0	0	0	0	0	0	0	0	0	0	0	0	0	0	0	0	0	2578.87307999553	0	0	0	0	0	0	0	0
Cre10.g436050.t1.2	25.915000	0	0	0	0	0	0	0	0	7349.44463188541	63036.9136101011	31832.3202447539	4915.6665726773	0	0	0	0	0	0	0	0	0	0	0	0	0	0	0	0	0	0	0	0	0	0	0	0
Cre10.g436550.t1.2	32.314000	0	0	0	0	0	0	0	0	0	0	0	0	0	0	0	0	0	0	0	0	0	0	0	0	0	2203.45880515816	7184.64723459105	32417.2822759285	4192.63517435342	0	0	0	0	0	0	0
Cre10.g437500.t1.2	6.554700	0	0	0	0	0	0	0	0	0	0	0	0	0	0	0	2874.71419080106	0	0	0	0	0	0	0	0	0	0	0	0	0	0	0	0	0	0	0	0
Cre10.g438550.t1.2	11.867000	0	0	0	0	0	0	0	0	0	0	0	0	0	0	0	0	0	0	0	0	0	0	0	0	0	44047.7936790472	76096.9927969781	15609.1696047109	0	0	0	0	0	0	0	0
Cre10.g439000.t1.1	83.066000	0	0	0	0	0	0	0	0	0	0	9646.98610315416	2684.56334776912	0	0	0	0	0	0	0	0	0	0	0	0	0	0	0	0	0	0	0	0	0	0	0	0
Cre10.g439600.t1.1	93.562000	0	0	0	0	0	0	0	0	0	0	0	0	0	0	0	0	0	0	1497.35006820611	1352.40777901951	0	0	0	0	0	0	0	0	0	0	0	0	0	0	0	0
Cre10.g439850.t1.2	73.119000	9982.23196697354	6704.15361838342	0	0	1966.72482387341	0	0	1946.564252564	0	0	0	0	0	1465.27643203205	0	0	2349.77567875222	9049.5000807116	7578.38930152789	22880.7211201736	4590.04279971015	128543.497205605	377476.151448562	0	0	0	0	0	0	0	0	0	0	0	0	0
Cre10.g439900.t1.2	120.890000	0	0	0	0	0	0	0	0	0	0	0	0	0	16928.7706358724	54224.3002422751	0	0	0	0	0	0	0	0	0	0	0	0	0	0	0	0	0	0	0	0	0
Cre10.g440400.t1.2	9.581800	0	0	0	0	0	0	0	0	0	0	0	0	0	0	0	0	0	0	0	0	0	0	0	0	0	0	0	0	0	0	5483.36993295823	8952.05731938278	0	0	0	0
Cre10.g440450.t1.2	15.879000	0	0	0	0	0	0	0	0	0	0	0	0	0	0	0	0	10163.8298403591	0	0	0	0	0	0	0	0	0	0	0	0	2305.33078291102	10855.7039921139	0	1744.65307626823	0	0	0
Cre10.g440600.t1.2	70.240000	0	0	0	0	0	0	0	0	0	0	0	0	0	0	0	0	0	0	0	0	5607.5407244321	0	0	0	0	0	0	0	0	0	0	0	0	0	0	0
Cre10.g441650.t1.1	857.960000	0	0	0	0	0	9983.91201458265	0	0	0	0	0	0	0	0	0	0	7299.95959321685	0	0	0	0	0	0	0	0	0	0	0	0	0	0	0	0	0	0	0
Cre10.g444550.t1.2	80.782000	0	0	0	6710.11015081574	0	0	0	0	26654.7189766551	0	2493.19065193054	4701.68959991605	0	0	0	0	0	0	0	0	0	0	0	0	0	0	0	0	0	0	0	0	0	0	0	0
Cre10.g444800.t1.2	27.891000	45996.6489056236	2637.82747791548	0	0	0	0	0	0	0	0	0	0	0	0	0	0	0	0	0	0	0	0	0	0	0	0	0	1747.86043988563	0	0	0	0	0	0	0	0
Cre10.g446350.t1.1	28.335000	0	0	0	0	0	0	0	0	0	0	0	0	0	0	0	0	0	0	0	0	0	0	0	0	0	0	0	0	0	0	0	0	4554.45633671702	0	0	0
Cre10.g447100.t1.2	27.323000	0	0	0	0	0	0	0	0	0	0	0	0	0	0	0	0	0	0	0	0	0	0	0	0	0	0	0	0	5599.75141278983	0	0	0	3134.20518060932	10695.9467376469	53149.0697724398	0
Cre10.g450400.t1.2	30.611000	120363.192665211	235649.586918869	42683.9004836454	189158.08762656	0	0	0	0	0	0	0	0	0	0	0	0	0	0	0	0	0	0	0	0	0	0	0	0	0	0	0	0	0	0	0	0
Cre10.g450500.t1.1	72.819000	0	0	0	0	0	0	0	0	0	0	0	0	0	0	0	0	4854.87939554741	0	0	0	5867.18444584119	0	0	0	0	0	0	0	0	0	0	0	0	0	0	0
Cre10.g450550.t1.1	63.593000	0	0	0	0	0	0	0	0	0	0	0	0	0	0	0	0	2751.00159412968	0	0	0	0	0	0	0	0	0	0	0	0	0	0	0	0	0	0	0
Cre10.g451900.t1.1	54.413000	0	0	0	0	0	0	0	0	0	0	0	0	0	0	0	0	0	0	0	0	0	2164.97044174929	8419.4822272925	0	0	0	0	0	0	0	0	0	0	0	0	0
Cre10.g451950.t1.2	57.821000	0	0	0	0	0	0	0	0	0	0	0	0	0	0	0	0	46398.3330158036	98181.9822768333	27513.0705733133	2342.13909871078	14131.0331718891	5460.15472963224	0	0	0	0	0	0	0	0	0	0	0	0	0	0
Cre10.g452050.t1.2	28.702000	23438.191463199	70853.7169405229	52269.3357516655	795655.274518018	80078.7056305868	1350926.28249147	1317875.1640721	43313.1546790603	25991.8638290577	94667.6281417609	34972.4819577955	11312.9824049955	765887.885516471	146009.883076395	20664.5855921466	0	25661.9635712674	150604.049629328	62826.1440009572	406571.521406462	122593.074037312	4990.19959388179	32814.3844380835	5669.54975436863	32050.7264339392	0	0	0	0	0	0	0	0	0	0	0
Cre10.g452350.t1.1	16.343000	0	0	0	0	0	0	0	5452.97634439328	425326.961988248	1614.67848396285	0	0	0	0	0	0	0	0	0	0	0	0	0	3758.87742799941	0	0	9292.34332602951	12522.769415161	59085.7470966581	183125.18939382	111911.025875341	30995.3510722117	0	0	0	0
Cre10.g452450.t1.2	115.130000	21715.3790058493	8254.37936679649	4188.81688433269	3792.47838018177	0	0	0	0	0	0	0	1404.44343542191	0	6558.29493959184	31462.709770748	212663.480994124	742917.052751808	381309.714629366	0	0	0	0	0	0	0	0	0	0	0	0	0	0	0	0	0	0
Cre10.g454734.t1.1;Cre10.g454734.t2.1	89.354000	14407.6301009902	0	1974.36140391485	0	0	0	0	0	0	0	0	0	0	0	0	0	0	0	0	0	0	0	0	0	0	0	0	0	0	0	0	0	0	0	0	0
Cre10.g454900.t1.2	169.150000	0	0	0	0	16802.0034071844	0	0	0	0	0	0	0	0	0	0	0	0	0	0	0	0	0	0	0	0	0	0	0	0	0	0	0	0	0	0	0
Cre10.g456050.t2.1;Cre10.g456050.t1.2;Cre10.g456100.t1.2	21.414000	0	0	0	0	0	0	0	0	0	0	1987.64905318696	1987.80178478779	1571.14997772663	5274.73856622599	2701.36382386029	40777.810105301	30424.1348851117	49562.9317849778	73036.2515163675	43348.282947251	131016.221823025	8289.04944018464	0	0	0	0	0	0	0	0	0	0	0	0	0	0
Cre10.g457331.t1.1	326.980000	0	0	0	35392.4938600749	13426.940492068	0	94065.8656344951	9017.42644453754	0	5567.21958181328	0	0	0	0	11077.4702765174	0	0	0	0	0	0	88935.6111626532	0	0	0	0	0	0	0	0	0	0	0	0	0	0
Cre10.g457650.t1.2	14.997000	0	0	0	0	0	0	0	0	0	0	0	0	0	0	0	0	0	0	0	0	0	3771.70688246904	3118.16836252229	0	0	0	0	0	0	0	0	0	0	0	0	0
Cre10.g458450.t1.1	18.015000	0	0	0	0	0	0	0	0	0	0	0	0	0	0	0	0	0	0	0	0	0	0	0	0	0	0	0	0	0	0	1758.246188742	2408.27188186968	0	0	0	0
Cre10.g458550.t1.2	16.946000	0	0	0	0	0	0	0	0	0	0	0	0	0	0	0	0	0	0	0	0	0	0	0	0	0	0	0	0	0	0	0	0	13766.6155723114	2933.66858872101	0	0
Cre10.g459200.t1.2	117.280000	9795.74668236148	0	0	0	0	0	0	0	0	0	0	0	0	0	0	0	0	2084.32815651164	13941.1877920588	0	0	0	0	0	0	0	0	0	0	0	0	0	0	0	0	0
Cre10.g459400.t1.2	10.160000	8163.80952750496	0	0	0	0	0	0	0	0	0	0	0	0	0	0	0	0	0	0	0	0	0	0	0	0	0	0	0	0	0	0	0	0	0	0	0
Cre10.g459750.t1.2	7.642800	0	5997.61723294905	0	9155.64854328767	0	0	0	0	0	0	0	0	0	0	0	0	0	0	0	0	0	0	0	0	0	0	0	0	0	0	0	0	0	0	0	0
Cre10.g460050.t2.1;Cre10.g460050.t1.1	40.210000	16414.0651410791	8270.87437968601	11134.1337004249	4406.00122071135	0	0	0	0	0	0	0	0	0	0	0	0	0	3962.16318870264	8071.40690900349	23934.5691658928	65697.4980965401	29736.8426813817	0	0	0	0	0	0	0	0	0	0	0	0	0	0
Cre10.g461050.t1.2	68.394000	0	0	75968.6982522818	29964.4127666168	0	3252.41943965087	8160.75489548839	11833.9498954228	0	0	0	0	0	0	0	0	0	0	0	0	0	0	0	7888.58718281133	0	0	0	0	0	0	0	0	0	0	0	0
Cre10.g464050.t1.1	39.706000	0	0	0	0	0	0	0	0	0	0	0	0	0	0	0	0	0	0	0	0	0	0	0	0	0	0	2778.34055067804	13814.1151001692	0	0	0	0	0	0	0	0
Cre10.g464600.t1.1	21.160000	0	0	0	0	0	0	0	0	0	0	0	0	0	0	0	0	0	0	0	0	0	0	0	0	0	0	0	0	0	0	2870.1322427762	7983.12804372441	16065.8370911892	0	0	0
Cre10.g466850.t1.1	18.310000	0	0	0	0	0	0	0	0	0	0	0	0	0	0	0	0	0	0	0	0	0	0	0	0	0	0	0	0	6569.90254125484	0	1872.03123135951	0	0	0	0	0
Cre11.g467350.t1.2	73.218000	0	0	0	0	0	0	0	0	0	0	0	0	0	0	0	0	0	0	6902.70469946095	47088.6798515501	0	0	0	0	0	0	0	0	0	0	0	0	0	0	0	0
Cre11.g467400.t1.2	57.000000	53425.5139699401	10642.1852141551	2671.42843009783	1883.6388330225	1224.66306808624	0	0	0	0	0	0	0	0	0	0	1913.11603198247	2906.32963217264	13130.1829916575	140765.079903932	428519.052445571	131636.31212239	87142.5421689223	4714.82451758734	0	0	1588.40864862029	0	0	0	0	0	0	0	0	0	0
Cre11.g467527.t1.1	57.622000	0	0	0	0	0	0	0	0	0	0	0	0	0	0	0	0	0	0	0	0	0	0	0	0	1645.22480412863	2525.2642881046	0	0	0	0	0	0	0	0	0	0
Cre11.g467535.t1.1;Cre16.g658850.t1.1	43.976000	243377.80592081	202445.736898672	83871.0312791678	71241.6552066282	26437.8401034781	20189.5903135688	60458.8041881097	29359.5956273344	25755.129847773	16524.0318936759	34454.7218309856	12061.367249057	21269.402731429	23493.1748394974	7843.83682376847	19571.0273302119	11581.4845592527	25602.3982469441	29746.0065774315	17726.0295921991	13519.9540369727	24641.7164777305	46564.810460707	127431.611151571	86172.6965036589	50517.5042901583	19650.4477626429	0	0	0	0	0	0	0	0	0
Cre11.g467569.t1.1	23.995000	0	0	12261.7511093445	13073.0613729475	3712.14155814578	4313.29313900823	56266.3217453571	123714.123987396	5688335.74127058	47230.7202403209	31074.7715046427	21280.093943487	9853.78469067645	14621.3016105497	17422.0937065496	9634.15664868453	30445.5173092277	29710.8783092408	17854.3241368953	11062.3498480353	28553.172774958	19519.0985859301	30315.6954485232	40301.2875107149	10577.2742838028	10504.7267734091	9823.69656531316	21622.2127293437	35714.7575378239	49987.5256352821	44362.4207767547	100662.343474294	14842.1515053483	0	0	0
Cre11.g467573.t1.1	28.886000	249074.694631727	47299.4494606939	44440.3138931774	537080.674314735	98403.4430980351	898871.290358171	1295423.61875026	92708.0817031264	53028.411807785	61333.9562608592	14007.1678436168	23144.9467896075	1008257.66287181	61405.7401132487	0	0	3195.14508934004	10315.0341251797	0	3466.54914401295	0	0	6800.52725850644	8950.53000337449	0	4604.0941069864	3848.2254144843	4871.52714003776	6946.08047409635	64872.7474520642	125630.905577798	27250.3722198877	0	0	0	0
Cre11.g467597.t1.1	159.880000	0	0	0	0	0	0	0	0	0	0	0	0	0	0	0	0	17629.8086836769	0	0	0	0	0	0	0	0	0	0	0	0	0	0	0	0	0	0	0
Cre11.g467619.t1.1	180.610000	0	0	0	0	0	0	0	0	0	0	0	0	0	0	0	0	9179.93286781946	0	0	0	0	0	0	0	0	0	0	0	0	0	0	0	0	0	0	0
Cre11.g467640.t1.1	13.637000	9640.876839121	30700.5790826119	10116.0248492996	67261.4696890277	0	0	0	0	0	0	0	0	0	0	0	0	0	0	0	0	0	0	0	0	0	0	0	0	0	0	0	0	0	0	0	0
Cre11.g467650.t2.1;Cre11.g467650.t1.1	57.540000	0	0	0	0	84280.3519693892	0	0	0	0	0	0	0	0	0	0	0	0	0	0	0	0	0	0	0	84952.3710130362	0	0	0	0	0	0	0	0	0	0	0
Cre11.g467668.t1.1	13.926000	0	25918.5526606599	8664.00552021953	40791.5559493756	0	0	0	0	0	0	0	0	0	0	0	0	0	0	0	0	0	0	0	0	0	0	0	0	0	0	0	0	0	0	0	0
Cre11.g467689.t1.1	21.525000	0	0	0	0	0	0	0	0	0	0	6599.53247181564	0	4569.72949679991	10623.7046904548	1579702.94737304	3776.44156209473	7787.93705786511	31708.6076480825	30321.8047125563	32357.7169516052	39233.6936209211	89769.5257031789	112654.828771377	183033.550433322	182957.184632908	616272.009344506	467496.1569771	200185.309206405	123193.30922857	119387.237735914	24265.9967396915	10125.7996717527	7332.18596099175	0	0	0
Cre11.g467691.t1.1	158.770000	0	0	0	0	0	0	0	0	0	0	0	0	0	0	0	0	0	0	0	18062.0391140226	218192.364944129	52281.5542797318	0	0	68752.1301131176	0	0	0	0	0	0	0	0	0	0	0
Cre11.g467700.t1.1	42.770000	0	0	0	0	0	0	0	0	0	0	0	0	0	0	0	0	0	0	0	0	0	0	0	0	0	3075.25078268937	0	0	0	0	0	0	0	0	0	0
Cre11.g467707.t1.1	21.172000	53324.711113393	733676.790901661	29985.7951907328	8560.45349485755	0	0	0	0	0	0	3683.73348039161	0	0	0	0	0	0	0	0	0	0	0	0	0	0	0	0	0	0	0	36064.512903722	0	0	0	0	0
Cre12.g507558.t1.1;Cre11.g467717.t1.1	35.070000	0	0	0	0	0	0	0	0	0	0	0	0	0	0	0	0	0	0	0	0	0	0	2689.45075899564	0	0	0	0	0	0	0	0	0	0	0	0	0
Cre11.g467723.t2.1;Cre11.g467723.t1.1	48.543000	0	0	0	0	0	0	0	0	0	0	0	0	0	0	0	0	0	0	0	0	0	0	31496.3107229304	19134.2149518413	0	0	0	0	0	0	0	0	0	0	0	0
Cre11.g467725.t1.1	43.452000	0	0	0	0	0	0	0	0	0	0	0	0	0	0	0	0	0	0	0	0	6869.71467368191	0	0	0	0	0	0	0	0	0	0	0	0	0	0	0
Cre11.g467755.t1.1	31.667000	0	0	0	0	0	0	0	0	0	0	0	0	0	0	0	0	0	0	0	0	0	0	0	0	0	0	0	0	7376.17266203046	10743.4462655046	4599.81762216319	0	0	0	0	0
Cre11.g467759.t1.1	30.244000	0	0	0	0	0	0	0	0	0	0	0	0	0	0	0	0	0	0	0	0	0	0	0	25692.5098914332	0	0	0	0	0	0	0	0	0	0	0	0
Cre11.g467767.t1.1	18.012000	21664.9775775758	96801.2886053402	13348.5891808427	53150.5970884481	0	0	0	0	0	0	0	0	0	0	0	0	0	0	0	0	0	0	0	0	0	0	0	0	0	0	0	0	0	0	0	0
Cre11.g467769.t1.1	18.310000	0	0	0	0	0	0	0	0	0	0	0	0	0	0	0	0	0	0	0	0	0	0	0	0	0	0	0	0	0	62392.3862546032	43009.2187934109	0	0	0	0	0
Cre11.g467770.t1.1	49.031000	0	0	0	0	0	0	0	0	0	0	0	0	0	0	0	0	0	0	0	0	0	0	0	5509.63976830079	3852.65463090834	71059.9046016418	263553.650390305	68031.2369572053	2407.96641866802	0	0	0	0	0	0	0
Cre11.g467773.t1.1	20.336000	0	0	0	0	0	0	0	0	0	0	0	0	0	0	0	0	0	0	0	0	0	0	0	0	0	0	0	0	0	0	6863.14721484627	34587.5983237068	12628.7651461363	0	0	0
Cre11.g468300.t1.2	21.864000	10411.2550337018	4862.97417039134	0	1710.44119768256	0	0	0	0	0	0	0	0	0	0	0	0	0	0	0	0	0	0	0	0	0	1321.28107877059	0	2526.94433571372	0	13749.967827821	38784.6627144842	0	0	0	0	0
Cre11.g468359.t1.1	71.562000	0	10346.6495665512	2199.64051513744	0	0	0	0	0	0	0	0	0	0	0	0	0	0	0	0	0	0	0	0	0	0	0	0	0	0	0	0	0	0	0	0	0
Cre11.g468400.t1.1	53.290000	0	0	0	0	0	0	0	0	0	0	0	0	0	0	0	0	0	0	0	0	0	0	0	0	0	0	0	0	3076.77809869766	3170.86076480825	0	0	0	0	0	0
Cre11.g468450.t1.2	19.459000	0	0	0	0	0	0	0	0	0	0	0	0	0	0	0	0	0	0	0	0	0	0	0	0	0	0	0	0	0	0	0	25697.091839458	5478.78798493336	0	0	0
Cre11.g468550.t1.2	11.784000	0	0	16456.8299893112	0	0	2922.36645025967	4066.63160366959	3768.65225045246	0	0	0	0	0	0	0	0	0	0	0	0	0	0	0	0	0	0	0	0	0	0	7499.88525870185	0	0	0	0	0
Cre11.g468750.t1.2	24.806000	0	0	0	0	0	0	0	0	0	0	0	0	0	0	0	0	0	0	0	0	0	0	0	0	2192.61486149931	17275.4713697539	15648.8798209264	20617.2387958897	38334.104492039	130066.231265869	189310.819227389	114739.615122691	9352.82503995775	0	0	0
Cre11.g468950.t1.2	7.032100	26605.8448643898	53257.5092090283	0	7676.13752605837	3029.73676564237	7666.66816680698	12133.3038330474	10813.0918754826	77746.4940859299	27780.3508747639	0	0	0	0	0	0	0	0	0	0	0	0	0	0	0	0	0	0	0	0	0	0	2471.96095941532	0	0	0
Cre11.g469150.t1.2	29.871000	25003.6903716949	11326.2700542676	8000.69217781973	16217.0413760098	4350.10145480798	0	0	0	0	0	0	0	0	0	0	0	0	0	0	0	0	0	0	0	0	0	0	0	0	0	0	0	0	0	0	0
Cre11.g474800.t1.2	48.286000	0	0	0	0	0	0	0	0	0	0	0	0	0	0	0	0	0	0	0	0	0	22046.8065796479	0	2256.45667064578	0	0	0	0	0	0	0	0	0	0	0	0
Cre11.g475750.t1.1	59.374000	0	0	0	0	0	0	0	0	0	0	0	0	0	0	0	0	0	2141.44977522164	0	0	0	0	0	0	0	0	0	0	0	0	0	0	0	0	0	0
Cre11.g475850.t1.2	21.108000	0	0	0	0	0	0	0	0	0	0	0	0	0	0	0	0	0	0	0	0	0	0	0	0	0	0	0	0	0	3349.86220097969	4605.46869139386	3316.566711999	2314.1892157591	0	0	0
Cre11.g476750.t1.2	38.266000	0	0	0	0	0	0	0	0	0	0	0	0	0	0	0	0	0	0	0	0	0	0	0	0	3248.9066128318	3553.75888808624	0	11826.4660469822	699251.088074833	582457.232920993	0	0	0	0	0	0
Cre11.g477300.t1.1	64.729000	0	0	0	0	0	0	0	0	0	0	0	0	0	0	0	0	0	0	0	0	0	5487.34095457978	0	0	0	0	0	0	0	0	0	0	0	0	0	0
Cre11.g477500.t1.2	30.255000	0	0	0	0	0	0	0	0	0	0	0	0	0	0	0	0	0	0	0	0	0	10252.7196320415	0	0	0	0	0	0	0	0	0	0	0	0	0	0
Cre11.g477850.t1.1	111.270000	0	0	0	0	0	0	0	0	0	0	0	0	0	0	0	6694.68425913203	38966.4133194706	10046.5319709225	0	0	0	0	0	0	0	0	0	0	0	0	0	0	0	0	0	0
Cre11.g477950.t1.1	94.345000	0	0	64012.8685393976	182896.091992576	180085.830537325	57225.4761985624	140946.830508918	94239.97965944	9437.43834681694	42147.812564736	44032.5205189643	1405.2529129063	0	0	0	0	0	0	0	0	0	0	0	0	0	0	0	0	0	0	0	0	0	0	0	0
Cre11.g478800.t1.2	74.606000	3019.19828518518	0	5822.58681839916	0	5878.02838950004	6995.41278116408	61069.7305914252	2603.61559932981	3139.09259183584	3702.2140040919	5487.95188098309	11703.8225715166	16925.7160038558	54471.7254356179	47394.1430532078	1272.86516130783	0	0	1735.79464342015	0	0	0	0	0	0	0	0	0	0	0	0	0	0	0	0	0
Cre11.g479050.t1.2	15.497000	0	0	0	0	0	0	0	0	0	0	0	0	0	0	0	0	0	0	0	0	0	0	0	0	0	0	0	0	0	8517.07772022215	7924.78457220778	0	0	0	0	0
Cre11.g479500.t1.2	25.623000	0	0	0	0	0	0	0	0	0	0	0	0	0	0	0	0	0	0	0	0	0	0	0	0	0	0	0	1460.08355760387	3663.87837228385	2225.75761887918	0	0	0	0	0	0
Cre11.g479750.t1.2	59.596000	0	0	0	0	0	0	0	0	0	0	0	0	0	0	0	0	0	2347.79016794145	0	4294.6598837071	15897.8323302775	44373.1119888127	13393.9504662889	3215.00019744779	0	0	0	0	0	0	0	0	0	0	0	0
Cre11.g481126.t1.1;Cre11.g481126.t2.1	26.703000	32027.8166938148	20116.279145171	0	0	0	0	0	0	0	0	0	2098.07400058624	0	0	0	0	0	0	0	2381.54385172463	5493.90841341542	6319.88091069797	15841.3216379708	18191.8609747272	13031.6711091228	84417.8104101351	61086.5310675164	52069.2573545797	73219.5294373621	21050.9965422437	0	0	0	0	0	0
Cre11.g481450.t1.2	22.479000	0	0	7059.25459031055	20134.6069372704	2478.98661305345	12307.1123947907	49190.2666789554	92961.6161605023	5548586.32651216	117027.534503108	59592.81601141	68269.4982544983	25892.588288519	42948.1261530793	55209.4190676213	13921.332683951	25820.8044361294	16082.6375672804	5584.17278950528	7460.78596888966	5457.71102401898	9217.19937842171	4542.54327185237	19473.2791056814	4809.67084170207	30740.2892988274	13610.0656814618	5101.8463940877	14997.0213485888	81599.9123748424	29584.1110805529	0	0	0	0	0
Cre12.g483650.t1.2	50.448000	52150.205103019	11936.8909943815	16165.112631728	6039.00749677367	2528.92984652449	0	0	1737.16922782761	0	0	2170.46877937913	1936.94216171178	0	0	0	0	0	0	0	1708.60841847261	0	0	0	0	0	6641.53366204358	0	0	0	0	0	0	0	0	0	0
Cre12.g483700.t2.1;Cre12.g483700.t1.2	44.035000	0	0	0	0	0	0	0	0	0	0	0	0	0	0	0	0	0	0	0	0	0	0	0	0	0	0	0	11504.6605640358	4005.99715814053	0	0	0	0	0	0	0
Cre12.g483950.t1.2	35.138000	40205.0666021927	5764.54881008418	4258.46249431066	0	0	0	3569.79570617327	1911.74144757501	0	9673.25593849672	0	16861.5687315077	11737.8817185014	13502.5426344782	6618.9293851209	25512.2866024551	63715.0419177813	78522.3706181406	51255.1979221618	43354.3922112841	287990.706522924	636615.858574912	870890.861086321	82863.0027136972	0	0	0	0	0	0	0	0	0	0	0	0
Cre12.g484000.t1.2	49.201000	5467.18038327037	31980.4698975579	22303.3956690404	3040.27524609956	7381.51826805947	3696.71566646206	32736.4913216608	0	0	0	0	0	0	0	0	0	0	0	0	0	0	0	0	0	0	0	0	0	0	0	0	0	0	0	0	0
Cre12.g484050.t1.2	11.126000	0	0	0	0	0	0	0	0	0	0	0	0	0	0	0	0	0	0	0	0	0	0	0	0	0	0	0	0	0	31131.2821969494	9708.84240148985	0	0	0	0	0
Cre12.g484200.t1.2	37.373000	0	0	0	0	0	0	0	0	0	0	0	0	0	0	0	0	0	0	0	0	0	0	2468.90632739875	0	0	0	0	0	0	0	0	0	0	0	0	0
Cre12.g484250.t1.1	522.880000	0	0	0	0	0	36997.7029847864	0	0	4116.57483714064	101511.531174903	49034.4804461099	0	0	0	0	0	0	0	0	0	0	0	0	404081.996312951	0	0	0	0	27392.4126086585	0	0	0	0	0	0	0
Cre12.g484700.t1.2	13.767000	9331.28988424088	35626.1732093431	0	34262.2800139413	0	0	0	0	0	0	0	0	0	0	0	0	0	0	0	0	0	0	0	0	0	0	0	0	4980.27203982792	22324.7780931565	70700.985339694	41132.147419224	0	0	0	0
Cre12.g485150.t1.2	39.759000	4836.85706664961	3537.11114359589	0	0	0	0	0	0	0	0	0	0	0	0	1990.09275880023	62057.904048788	132705.433328192	10466.3911416011	0	0	3621.57171885426	0	0	0	0	0	0	0	0	0	0	0	0	0	0	0
Cre12.g485800.t1.2	77.546000	37344.4037186679	70652.1112274287	85885.5610941006	133664.587781397	108053.025638403	85519.0052521113	370022.849328113	279407.190556342	167729.844030269	157985.567897387	43200.133294447	44615.9552341306	45002.3661842277	41547.5773734785	36197.3893964431	30367.624192805	32014.0708497402	23080.7995172594	51589.680127977	114421.933392967	409794.158183951	284264.0554627	123605.684550808	14869.184998695	10558.6410285017	138811.64272933	88721.7869214928	39620.1045710182	19801.6520474635	6932.64009322341	0	0	0	0	0	0
Cre12.g485850.t1.2	19.682000	0	0	0	0	0	0	0	0	0	0	0	0	0	0	0	0	0	0	0	0	0	0	0	0	0	0	0	0	50331.1717371471	6112.47139677236	0	0	0	0	0	0
Cre12.g485900.t1.2	37.754000	7560.36697263008	0	1719.29963053063	0	0	0	0	0	0	0	0	0	0	0	0	0	0	0	0	0	0	0	0	0	0	0	0	0	0	0	0	0	0	0	0	0
Cre12.g486300.t1.2	20.284000	26075.8662095136	40038.5891572893	42518.9503547502	265416.975920417	117003.097446975	184957.968603766	691018.854790157	82082.5442334617	14281.6265303063	36851.0806479907	133249.157827143	53069.6493400088	163774.095568801	120641.164178719	0	0	0	0	0	0	0	4666.40860012458	0	15360.2170953598	0	14562.194481029	18463.7232242026	47458.290325556	185187.06600501	187493.313177526	202323.551618009	251564.219725238	33611.6433944103	0	0	0
Cre12.g487850.t1.2	20.962000	18407.2125318959	0	2411.78470868875	0	0	0	0	0	0	0	0	0	0	0	0	0	0	0	0	0	0	0	0	0	0	0	0	0	0	0	0	8325.39956118191	0	0	0	0
Cre12.g488173.t1.2	148.680000	152193.985593956	307509.805108855	0	434215.941156488	488450.932610821	341996.600576014	494499.104003645	0	389435.035793462	423585.821738799	410145.440865858	532040.531487382	426518.268474713	332374.509723795	329610.067748793	302652.940202496	412085.132196384	448710.170075148	342943.536501153	370419.951490268	475545.112340782	385754.204213487	476598.960386501	498683.949866356	409320.690221382	0	410069.075065443	378988.194296768	448923.994316309	449015.633276806	387327.339702024	442066.345439092	0	0	0	0
Cre12.g489153.t1.1	18.640000	0	1631.17349685237	0	0	0	0	0	0	0	0	0	0	0	0	0	0	0	0	0	0	0	0	0	0	0	0	0	0	3054.93747977913	10243.8611991934	0	0	0	0	0	0
Cre12.g489750.t1.2	68.474000	0	0	0	0	0	0	0	0	0	0	0	0	0	0	0	0	0	0	0	0	0	0	0	5985.24597328191	0	0	0	0	0	0	0	0	0	0	0	0
Cre12.g490100.t1.2	36.460000	0	0	0	0	0	0	0	0	0	0	0	0	0	0	0	0	0	0	0	0	0	0	0	0	3395.07075482504	0	0	0	0	0	0	0	0	0	0	0
Cre12.g490350.t1.1	74.517000	0	0	0	0	0	0	0	0	0	0	0	0	0	0	0	0	0	0	0	0	0	0	13337.2870423814	18894.42633854	0	0	0	0	0	0	0	0	0	0	0	0
Cre12.g490500.t1.2	23.286000	3507.63394463592	0	0	0	0	0	0	0	0	0	0	0	0	0	0	0	6379.75169822289	22662.3149309883	8280.64920213905	12185.8435037325	52751.9676102847	10857.2313081222	17835.9963447959	54679.4404127451	0	4310.69670179414	2380.16926731717	7244.6707537168	10103.9590528341	48108.926945087	79368.5036867326	107932.367673749	22989.1605567621	0	0	0
Cre12.g490650.t1.2	35.725000	0	0	0	0	0	0	0	0	0	0	0	0	0	0	0	0	0	0	0	0	0	0	0	0	0	0	7540.20640132067	6840.08474312111	3403.16552966897	0	0	0	0	0	0	0
Cre12.g492300.t1.2	18.122000	63647.8400134166	205790.558956825	25735.2747396652	129433.922438437	0	0	0	0	0	0	0	0	0	0	0	0	0	0	0	0	0	0	0	0	0	0	0	0	0	0	0	0	0	0	0	0
Cre12.g492350.t1.2	69.951000	0	0	0	0	0	0	0	0	0	0	0	0	0	0	0	0	0	0	0	37263.4559702286	136151.058242891	19974.2387564001	8402.22355639884	0	0	0	0	0	0	0	0	0	0	0	0	0
Cre12.g492700.t1.2	52.344000	0	0	0	0	0	0	0	0	0	0	0	0	0	0	0	0	0	6455.81203543567	0	0	0	0	0	0	0	0	0	0	0	0	0	0	0	0	0	0
Cre12.g493150.t1.2	35.472000	0	0	0	0	0	0	0	0	0	0	0	0	0	0	0	0	0	0	0	0	0	0	0	0	35003.0282779613	44722.8673547108	12013.2567947959	0	0	0	0	0	0	0	0	0
Cre12.g493250.t1.2;Cre09.g388875.t1.1;Cre02.g095101.t1.1	81.026000	0	0	0	0	0	0	0	0	0	0	0	0	0	0	0	0	0	0	0	0	20974.6307418292	80969.1308634192	0	0	0	0	0	0	0	0	0	0	0	0	0	0
Cre12.g494050.t1.2	21.518000	0	5487.79914938227	0	0	0	0	0	0	0	0	0	0	0	0	0	0	0	0	0	0	0	0	0	0	0	0	0	0	0	7640.24559986358	0	0	0	0	0	0
Cre12.g494350.t1.2	76.088000	0	0	0	0	0	0	0	0	0	0	0	0	0	0	0	0	0	0	0	0	0	30740.2892988274	14444.8966115924	0	0	0	0	0	0	0	0	0	0	0	0	0
Cre12.g494850.t1.2	29.080000	0	0	0	0	0	0	0	0	0	0	0	0	0	0	0	0	0	0	0	0	0	0	0	0	0	0	0	0	0	0	0	0	1412.18692758393	0	0	0
Cre12.g495850.t1.2	27.825000	0	0	0	0	0	0	0	0	0	0	0	0	0	0	0	0	0	0	0	0	0	72074.0424311456	384089.429764452	0	0	0	0	0	0	2215.8300648253	0	0	0	0	0	0
Cre12.g495951.t2.1;Cre12.g495951.t1.1	21.169000	0	0	0	0	0	0	0	0	0	0	0	0	0	0	0	0	0	0	0	0	0	0	0	0	45101.6417247664	16119.2931514793	0	0	0	0	0	0	0	0	0	0
Cre12.g496750.t1.2	26.497000	0	89990.9865243807	6164.70560425583	83959.6156076485	0	0	0	0	0	0	0	0	0	0	0	0	0	0	0	0	0	0	0	0	0	0	0	0	0	0	0	0	0	0	0	0
Cre12.g497300.t2.1;Cre12.g497300.t1.2	38.936000	0	0	0	0	0	0	0	0	3625.69547207664	0	5732.32244230929	17397.656650417	20812.7352449506	21836.0369705041	80112.3065827692	131964.685064172	165179.226296427	425998.981031895	614271.225373648	130493.87974819	195756.092782368	224133.624216372	483807.891945624	1848816.02803352	326845.62577379	55721.069930398	0	0	0	0	0	0	0	0	0	0
Cre12.g497850.t1.2	23.404000	0	0	0	0	0	0	0	0	0	0	0	0	0	0	0	0	0	0	0	0	0	0	0	0	0	0	0	0	0	0	0	23077.7448852428	12715.8221586087	0	0	0
Cre12.g498250.t1.2	15.900000	0	0	0	0	0	0	0	0	0	0	0	0	0	0	0	0	0	0	0	0	0	0	0	0	0	0	0	0	0	17299.9084258865	10400.7165532447	0	0	0	0	0
Cre12.g498550.t1.1	34.993000	0	0	2253.24930702838	0	0	0	0	0	0	0	0	0	0	0	0	0	0	0	0	0	2031.33029102402	0	0	6009.68302941453	0	6381.27901423118	12543.8463760754	28615.7927312978	124525.128787797	245454.955692083	22863.9206440824	0	0	0	0	0
Cre12.g498900.t1.2	22.114000	0	0	0	0	0	0	0	0	0	0	0	0	0	0	0	0	0	0	0	0	0	0	0	0	0	0	0	0	8960.76302063003	6588.2303333543	0	0	0	0	0	0
Cre12.g498950.t1.2	25.903000	6787.85053563764	0	0	0	0	0	0	0	0	0	0	0	0	0	0	0	0	0	0	0	0	0	0	0	0	2323.50584340966	21524.4645048132	20727.2055484865	16965.4262200713	0	0	0	0	0	0	0
Cre12.g499350.t1.2	50.931000	0	0	0	0	0	0	0	0	0	0	0	0	0	0	0	0	0	0	0	0	0	9982.23196697354	7262.54035101378	0	0	0	0	0	0	0	0	0	0	0	0	0
Cre12.g499800.t1.2	10.479000	94386.6019962357	379736.579140829	0	0	0	0	0	0	0	0	0	0	0	0	0	0	0	0	0	0	0	0	0	0	0	0	0	0	0	0	0	0	0	0	0	0
Cre12.g500150.t1.1	57.928000	0	0	0	0	0	0	0	0	0	0	0	0	0	0	57414.8633835903	82479.6463956167	0	0	0	0	0	0	0	0	0	0	0	0	0	0	0	0	0	0	0	0
Cre12.g500500.t2.1;Cre12.g500500.t1.1	42.104000	302988.94972432	74792.6649258995	24579.0965213907	20540.8729954752	8546.70765078295	0	8185.19195162101	12364.6922083031	2396.66428020669	11539.6361006256	8066.6722293778	9211.70104079187	6790.44697285173	4578.12973484549	0	1949.61888458057	3140.00898144082	0	21639.0132054348	16110.1292554296	8105.16059278668	63805.1535622703	678830.873044013	52284.6089117484	7928.29739902684	62607.737811772	57196.457194405	3548.87147685971	0	0	0	0	0	0	0	0
Cre12.g501050.t1.2	62.352000	0	0	0	0	0	0	0	0	0	0	0	0	0	0	0	0	0	0	0	0	0	0	0	0	10933.9025717382	19205.9988042309	0	0	0	0	0	0	0	0	0	0
Cre12.g501550.t1.2	11.827000	0	0	0	0	0	0	0	0	0	0	0	0	0	0	0	0	0	0	0	0	0	0	0	0	10455.8526611439	99322.8873350249	22095.6806919132	6195.86285082492	2695.56002302879	0	0	0	0	0	0	0
Cre12.g502250.t1.2	39.788000	0	0	0	0	0	0	0	0	0	0	0	0	0	0	0	0	0	0	0	0	0	0	0	0	3205.37810659557	0	0	0	0	0	0	0	0	0	0	0
Cre12.g503350.t1.2	25.382000	0	0	0	0	0	0	0	0	0	0	0	0	0	0	0	0	0	0	0	0	0	0	0	0	0	0	2349.77567875222	3007.89614672384	7847.50238218837	7605.72825807626	0	0	0	0	0	0
Cre12.g503500.t1.1	99.077000	0	0	0	0	0	0	0	0	0	0	0	0	0	0	0	0	0	0	0	0	8754.26989630939	0	0	0	0	0	0	0	0	0	0	0	0	0	0	0
Cre12.g503650.t1.2	33.448000	0	0	0	0	0	0	0	0	0	0	0	0	0	0	0	0	0	0	0	0	0	0	5071.45280552276	29022.0587895026	7762.43088052668	0	0	0	0	0	0	0	0	0	0	0
Cre12.g503950.t1.2	31.094000	0	0	0	0	0	0	0	0	0	0	0	0	0	0	0	0	0	0	0	0	0	0	0	0	0	6127.43909365359	0	4059.30048682981	0	0	0	0	0	0	0	0
Cre12.g504200.t1.2	15.676000	0	4026.15772944994	0	0	0	0	0	0	0	0	0	0	0	0	0	0	0	0	0	0	0	0	0	0	0	0	0	0	0	0	0	0	0	0	0	0
Cre12.g505150.t1.1	147.500000	51388.0744148829	25808.5859080631	17214.3787294224	13189.2901211782	8963.51218944495	8664.61644662284	13323.6939299076	8097.52401274523	6757.91514187518	9437.43834681694	10021.7894515882	12663.1297563228	11276.1740891958	0	22311.0322490819	72993.4866681354	0	0	2548.17402822893	0	0	0	0	0	0	0	0	0	0	0	0	0	0	0	0	0
Cre12.g505850.t1.2	25.750000	0	0	0	0	0	0	0	0	0	0	0	0	0	0	0	0	0	0	0	0	0	0	0	0	0	0	0	2415.60299870947	2970.93509932325	0	0	0	0	0	0	0
Cre12.g507400.t1.2	76.574000	12996.0846461297	2730.07736481612	0	0	0	0	0	0	0	0	0	0	0	0	0	0	0	0	0	0	0	12021.8097644423	93151.0033455301	33022.0994152108	0	0	0	0	0	0	0	0	0	0	0	0
Cre12.g508000.t1.1	42.955000	0	0	0	0	0	0	0	0	0	0	0	0	0	0	0	4372.400268529	0	2064.93124320637	2544.05027500655	0	8490.96061648041	137345.419361373	438568.791780111	4559.80194274603	0	0	0	0	0	0	0	0	0	0	0	0
Cre12.g508500.t1.2	57.265000	0	0	0	0	0	0	0	0	0	0	0	0	0	0	0	0	0	2493.19065193054	4791.03758640094	0	0	0	0	0	0	0	0	0	0	0	0	0	0	0	0	0
Cre12.g508750.t1.2	26.922000	185370.343926004	99716.9348651634	76151.9761732765	747178.264414934	147642.583889256	2213080.89601038	257856.761679388	62416.8233107359	7982.97531212358	18672.9655173381	256237.806710602	97656.5855699819	0	1562.90247128187	0	10549.6298640528	30483.7002094349	103248.089476327	379583.84754	504854.306539842	1613914.82595871	295764.745005114	614072.67429257	61543.1985539947	19761.941831248	21382.4241160423	13770.4338623321	5759.50866725683	18245.3170350173	66991.1347555606	175213.692470884	23299.2057064447	0	0	0	0
Cre12.g509050.t1.1	23.572000	0	0	0	0	0	0	0	0	0	0	0	0	0	0	0	0	0	0	0	0	0	0	0	0	0	9920.98659504116	91295.3143954593	54406.0508472614	68805.5861734077	21017.3955900613	0	0	0	0	0	0
Cre12.g509650.t1.2	62.837000	0	0	0	0	0	0	0	0	0	0	0	0	0	0	0	0	0	103077.030083399	45688.1310719493	50013.490007423	24711.9730141118	74940.8145787035	36380.6673174377	137939.545288597	437621.855854972	352748.905274367	30582.9757499737	0	0	0	0	0	0	0	0	0
Cre12.g509750.t1.2	49.589000	673974.008137654	1793527.18853347	140618.457567136	82108.5086056026	63919.702262892	60613.0631049469	376330.664442345	412802.97072028	1641101.05090625	517439.390448142	0	0	0	0	0	0	0	0	0	0	0	0	0	0	1746.48585547817	0	0	0	0	0	0	0	0	0	0	0
Cre12.g510050.t1.2	47.178000	10728.6313002242	0	0	0	0	0	0	0	0	0	0	0	0	1454.32557625262	0	0	11955.9824444851	52724.4759221355	54367.8679470542	66949.8972233368	187768.230059017	82577.3946201472	66769.6739343588	123104.724900089	12643.8855746183	68037.3462212384	152044.308625144	244233.102885452	36102.6958039292	0	0	0	0	0	0	0
Cre12.g510450.t1.2	6.392400	0	0	0	0	0	0	0	0	0	0	0	0	0	0	0	0	0	0	0	0	0	0	0	0	0	0	0	0	0	0	0	6916.60327513638	0	0	0	0
Cre12.g510650.t1.2	44.444000	0	0	0	0	0	0	0	0	0	0	0	0	0	0	0	0	0	0	0	0	0	0	0	0	0	0	0	0	2676.77403612684	0	0	0	0	0	0	0
Cre12.g510850.t1.2	30.716000	5151.94235915957	0	0	0	0	0	0	0	0	0	0	0	0	0	0	0	0	0	0	0	0	0	0	0	0	0	2432.09801159899	0	0	0	0	0	0	0	0	0
Cre12.g510950.t1.2	118.200000	0	0	0	0	0	0	16036.8180870318	0	0	0	0	0	0	5220.36611633091	0	0	0	0	0	0	0	0	0	0	0	0	0	0	0	9792.99751354656	15344.943935277	23166.3292137236	0	0	0	0
Cre12.g511100.t1.1	47.780000	0	0	0	0	0	0	0	0	0	0	0	0	0	0	0	0	0	0	0	0	0	0	0	5411.12788576617	11851.2085663165	1951.90985859301	0	0	0	0	0	0	0	0	0	0
Cre12.g512000.t1.1	120.200000	2416.36665671361	0	2339.38992989586	0	0	0	1559.69510766446	0	2324.72769621629	0	8275.30359611004	2008.42055089969	0	3045.31538892692	17529.0058271298	61509.5976018124	297185.148892823	47681.2784627661	0	0	0	0	0	0	0	0	0	0	0	0	0	0	0	0	0	0
Cre12.g512300.t1.2	117.870000	0	0	0	0	0	0	0	0	0	0	0	0	0	1645.68299893112	127225.423490452	10934.0553033391	19238.0724404049	103267.944584435	138518.398055739	690713.391588499	4064646.09285882	16707.3098146705	8187.33019403261	0	0	0	0	0	0	0	0	0	0	0	0	0
Cre12.g513200.t1.2	51.602000	0	0	0	0	0	0	0	0	0	0	0	0	0	0	0	0	0	0	0	0	0	0	0	7970.60405245644	66546.6857971486	9622.39631542071	0	0	0	0	0	0	0	0	0	0
Cre12.g513750.t1.1	11.409000	0	0	0	0	0	0	0	0	0	0	0	0	0	0	0	0	0	0	0	0	0	0	0	0	0	0	0	0	0	0	3788.9655533627	0	0	0	0	0
Cre12.g514050.t1.2	174.980000	0	0	0	0	0	0	0	0	0	0	0	0	0	0	0	0	0	0	6175.39681631386	0	0	0	0	0	0	0	0	0	0	0	0	0	0	0	0	0
Cre12.g514200.t1.2	64.459000	0	0	0	0	0	0	0	0	0	0	0	0	0	0	0	0	0	0	6770.89732794563	15942.1244945178	20997.5404819536	41981.3351198325	70983.5388012274	273969.945566834	192166.900162889	391756.556126061	13139.0414245055	0	0	0	0	0	0	0	0	0
Cre12.g514750.t1.2	51.293000	18566.0533967579	3577.27955461388	0	0	0	0	0	0	0	0	0	0	0	0	0	0	2601.93555172069	1980.01247314552	0	5239.30483483369	0	62801.7069448246	173533.644861766	31523.8024110796	0	0	0	0	0	0	0	0	0	0	0	0
Cre12.g514850.t1.2	89.353000	0	0	0	0	0	0	0	0	0	0	0	0	0	0	0	0	0	0	2280.43553197591	9356.03240357515	56965.8324771534	0	0	0	0	0	0	0	0	0	0	0	0	0	0	0
Cre12.g516200.t1.2;Cre17.g737250.t1.2	94.208000	0	0	0	0	0	0	0	0	0	0	0	0	0	0	0	0	0	0	5789.44406101929	16765.3478229855	47940.9221841752	31184.7382572395	3106.25529765764	0	0	0	0	0	0	0	0	0	0	0	0	0
Cre12.g516450.t1.2	24.292000	49839.3759824781	112320.346565562	7840.78219175189	237451.81980865	0	0	0	0	0	0	0	0	0	0	0	0	0	0	0	0	0	0	0	0	0	0	0	0	0	0	0	0	0	0	0	0
Cre12.g517100.t1.1	28.489000	0	0	0	0	0	0	0	0	0	0	0	0	0	0	0	0	0	1784.51602408456	1815.67327065365	0	0	0	0	0	0	0	0	0	0	0	0	0	0	0	0	0
Cre12.g517400.t1.2	22.121000	0	0	0	0	0	0	0	0	0	0	0	0	0	0	0	0	0	0	0	0	0	0	0	0	0	0	0	5434.19035749133	6614.6529002977	20223.1912657512	14957.9220587766	0	0	0	0	0
Cre12.g519050.t2.1;Cre12.g519050.t1.1	28.519000	33571.9331781948	23395.4266149669	1874.47493697277	0	0	0	0	0	0	0	0	0	0	0	0	0	0	0	0	0	0	0	3001.02322468654	0	0	0	0	0	2072.87328644948	0	0	0	0	0	0	0
Cre12.g519100.t1.2	54.099000	9373.90200087213	59702.7827640068	17257.1435776545	20612.6568478648	2541.60656939329	5973.94383482057	49503.3664606546	9447.51863247165	0	0	0	0	4351.93423401793	8350.29481211702	0	0	0	0	0	0	0	0	0	0	0	0	0	0	0	0	0	0	0	0	0	0
Cre12.g519180.t2.1;Cre12.g519180.t1.1;Cre12.g519180.t3.1;Cre12.g519180.t4.1	108.770000	0	0	0	0	0	0	0	0	0	0	0	0	0	0	0	0	0	0	0	0	0	7700.88004539265	0	10197.2780609406	0	0	0	0	0	0	0	0	0	0	0	0
Cre12.g519300.t1.2	27.450000	0	0	0	0	0	0	0	0	0	0	0	0	0	0	0	0	0	0	22413.3624216372	8690.27535556209	31206.1206813555	10149.1676066795	33521.5317499212	194946.615297975	0	0	0	0	5850.53670135084	0	0	0	0	0	0	0
Cre12.g519350.t1.2	31.253000	306242.132821975	197833.24255364	0	0	0	0	0	0	0	0	0	0	0	0	0	0	0	0	0	0	0	0	0	0	0	0	0	0	36130.1874920784	47531.6014939538	0	0	0	0	0	0
Cre12.g520350.t1.2	59.250000	0	0	0	0	0	0	0	0	0	1737.16922782761	0	0	0	0	0	0	0	0	0	0	0	0	0	0	0	0	0	0	0	0	0	0	0	0	0	0
Cre12.g520500.t1.1	34.575000	0	0	0	0	0	0	0	0	0	0	0	0	0	0	0	0	0	4118.71307955224	20601.9656358068	86094.8033872362	109772.783463736	10998.5080388889	7330.81137658429	0	0	0	0	0	0	0	0	0	0	0	0	0
Cre12.g522100.t1.1	36.684000	0	0	0	0	0	0	0	0	0	0	0	0	0	0	0	0	0	0	0	0	0	0	0	0	3271.35815815365	0	0	0	0	0	0	0	0	0	0	0
Cre12.g522600.t1.2	11.958000	0	0	0	0	0	0	0	0	0	0	0	0	0	0	0	0	0	0	0	0	0	0	0	0	0	4139.79004046663	20931.8658935972	21855.8920786118	513911.290468995	646573.958948954	19622.9560744937	6474.75075393845	0	0	0	0
Cre12.g523300.t1.2;Cre12.g523340.t1.1;Cre12.g523340.t2.1	66.206000	28971.6573612291	3611.79689640121	2199.79324673827	0	0	0	0	1520.15289620986	0	0	0	11911.6902802447	0	0	0	0	0	0	0	0	0	0	0	0	0	0	0	0	0	0	0	0	0	0	0	0
Cre12.g523850.t1.2	55.054000	468000.171259835	1050167.21413925	85233.3971585613	49404.0909201158	43924.0810823758	36066.0402197303	252724.979891538	272091.346876639	781359.596680436	326845.62577379	0	0	0	0	0	0	0	0	0	0	0	0	0	2630.34362947486	24024.6808103819	56655.7873274707	12717.8076694195	0	0	0	0	0	0	0	0	0
Cre12.g524300.t1.2	28.368000	0	0	0	0	0	0	0	0	0	0	0	0	0	0	0	0	0	0	0	0	0	0	0	0	0	0	0	0	0	8533.87819631332	28588.3010431486	0	0	0	0	0
Cre12.g526800.t1.2	61.024000	0	0	0	0	0	0	0	0	0	0	0	0	0	0	0	0	0	0	0	0	0	12079.8477727573	0	0	0	0	0	0	0	0	0	0	0	0	0	0
Cre12.g527050.t1.2	53.939000	0	0	0	0	0	0	0	0	0	0	0	0	0	0	6424.65478886658	0	0	0	0	0	0	0	0	0	0	0	0	0	0	0	0	0	0	0	0	0
Cre12.g527550.t1.2	13.408000	15234.9771826802	0	0	0	0	0	0	0	0	0	0	0	0	0	0	0	0	0	0	0	0	0	0	0	0	0	0	0	0	0	0	0	0	0	0	0
Cre12.g528000.t1.2	44.199000	0	0	0	0	0	0	0	0	0	0	0	0	0	0	0	0	0	0	0	0	0	0	0	0	0	0	0	39734.6532716398	24971.6167355209	0	0	0	0	0	0	0
Cre12.g528050.t1.2	32.485000	0	0	0	0	0	0	0	0	0	0	0	0	0	0	0	0	0	0	0	0	0	0	0	0	0	0	0	2068.44407002544	0	0	0	0	0	0	0	0
Cre12.g528750.t1.2	17.604000	3063.64318102638	0	0	0	0	0	0	0	0	0	0	0	0	0	0	0	0	0	0	0	0	0	0	0	0	0	0	0	2435.45810681722	6951.73154332702	8434.75538737539	3615.30972322027	0	0	0	0
Cre12.g530100.t1.2	19.786000	5495.74119262537	0	0	0	0	0	0	0	0	0	0	0	0	0	0	0	0	0	0	0	0	0	0	0	0	0	0	0	0	0	0	0	0	0	0	0
Cre12.g530300.t1.2	21.771000	0	0	0	0	0	0	0	0	0	0	0	0	0	0	0	0	0	0	0	0	0	0	0	0	0	3741.61875710575	17357.9464342015	20330.1033863314	56715.352651794	16259.8062242419	10505.1849682116	0	0	0	0	0
Cre12.g530600.t1.1;Cre12.g530650.t2.1;Cre12.g530650.t1.1	41.436000	0	0	0	0	0	0	0	0	0	8415.51120567095	23601.6142760859	10916.9493640462	2535.03911055765	0	0	0	2002.92221326985	0	0	0	0	0	0	0	0	0	0	0	0	0	0	0	0	0	0	0
Cre12.g532100.t1.2	51.925000	186928.206254459	0	0	0	0	0	0	0	0	0	0	0	0	0	0	0	0	0	0	0	0	0	0	0	0	0	0	0	0	0	0	0	0	0	0	0
Cre12.g532550.t1.1	19.422000	0	4666.10313692292	0	0	0	0	0	0	0	0	0	0	0	0	0	0	0	0	0	0	0	0	0	0	0	0	0	0	3366.81540867169	0	0	0	0	0	0	0
Cre12.g534250.t1.2	23.750000	0	0	0	0	0	0	0	0	0	0	0	0	0	0	0	0	0	0	0	0	0	0	0	0	0	12277.7879274315	17669.5188998924	13255.1174411355	18005.5284217159	17014.3003323365	17976.5094175584	20148.352781345	0	0	0	0
Cre12.g534600.t1.2	21.684000	0	0	0	0	0	0	0	0	0	0	0	0	0	9288.21957280713	37765.9429369556	17205.2148333726	6535.84339427	0	0	0	0	0	0	0	0	0	0	0	0	0	2125.87115193709	16221.6233240347	15505.3121161473	5978.98397764792	0	0
Cre12.g534700.t1.2	23.462000	0	0	0	0	0	0	0	0	0	0	0	0	0	0	0	0	0	0	0	0	0	0	0	0	0	0	0	3166.27881678338	22578.3125505324	27285.5004880783	0	0	0	0	0	0
Cre12.g534800.t1.1	111.350000	0	0	0	0	0	0	0	0	0	0	0	0	4312.0712862016	1520.80964209343	5676.57540800675	31998.7976896574	315665.672593116	0	0	0	0	0	0	0	0	0	0	0	0	0	0	0	0	0	0	0
Cre12.g535851.t1.1	31.056000	0	3183.23202447539	0	0	0	0	0	0	0	0	0	0	0	0	0	0	0	0	0	0	0	0	0	0	0	0	4003.55345252727	5879.70843710916	0	0	0	0	0	0	0	0
Cre12.g535950.t1.2	78.358000	218650.559746616	577798.919095713	69917.4722274419	533201.291653681	8198.47960089312	0	0	0	0	0	0	0	0	0	0	0	0	0	0	0	0	0	0	0	0	0	0	0	0	0	0	0	0	0	0	0
Cre12.g536800.t1.2	30.237000	0	0	0	0	0	0	0	0	0	0	0	0	0	0	0	0	0	0	0	0	0	5049.00126020091	0	0	3975.75630117641	10713.0526769397	8592.22166782995	4541.16868744491	4199.81355959237	0	0	0	0	0	0	0
Cre12.g537000.t1.2	20.036000	0	0	0	0	0	0	0	0	0	0	0	0	0	0	0	0	0	0	0	0	0	0	0	0	0	0	0	0	18468.3051722274	6220.14717535672	0	0	0	0	0	0
Cre12.g537050.t1.2	7.326600	16572.9060059411	50011.9626914147	9755.88373454514	58749.7375748346	0	0	0	0	0	0	0	0	0	0	0	0	0	0	0	0	0	0	0	0	0	0	0	0	0	0	0	0	0	0	0	0
Cre12.g537200.t1.2	117.320000	357269.760658902	4621.20004627923	2307.77448852428	1993.91104882095	2264.70417709054	0	8864.38938050701	1817.20058666194	4799.74328764819	26634.8638685473	17380.8561743258	16154.42141967	5999.14454895734	21336.6046357937	42108.1023485205	144575.733344612	463296.037954306	24369.8542282551	1882.5697118167	12898.0309583976	62140.3791132356	16246.0603801673	0	0	0	0	0	0	0	0	0	0	0	0	0	0
Cre12.g537450.t1.2	13.967000	51264.3618182115	11161.9308517758	0	6822.67334062662	1962.60107065103	0	0	0	0	0	0	0	0	0	0	15613.7515527358	0	0	0	0	0	0	0	0	0	0	0	0	0	0	0	5835.11080966712	0	0	0	0
Cre12.g537550.t1.1	36.810000	0	0	0	0	0	0	0	0	0	0	0	0	0	0	0	0	0	0	0	0	0	0	0	0	0	0	0	0	2496.39801554794	11067.2372592619	0	0	0	0	0	0
Cre12.g537800.t1.2	27.575000	12050.3705737973	10751.0828455461	2119.60915630311	0	0	0	0	0	0	0	0	0	0	0	0	0	0	0	0	0	0	0	0	0	0	0	10468.0711892102	35316.1280596605	4318.48601343641	0	0	0	0	0	0	0
Cre12.g537850.t1.2	31.979000	0	0	0	0	0	0	0	0	0	0	0	0	0	0	0	0	0	0	0	0	0	0	0	0	0	0	0	0	0	3000.2595666824	3235.00803715638	0	0	0	0	0
Cre12.g538350.t1.1	18.977000	0	0	0	0	0	0	0	0	0	0	0	0	0	0	0	0	0	0	0	0	0	0	0	0	0	0	0	0	0	0	0	0	0	0	1941.67684133747	0
Cre12.g538700.t1.2	93.487000	0	0	0	0	0	0	0	0	0	0	25206.8234007973	3392.16885440929	0	0	0	0	1998.64572844664	4893.36775895629	0	0	0	0	0	0	0	0	0	0	0	0	0	0	0	0	0	0
Cre12.g539000.t1.2	49.293000	23193.8209018728	0	0	0	0	0	0	0	0	0	0	0	0	0	0	0	0	0	0	0	0	0	0	0	0	0	0	0	0	0	0	0	0	0	0	0
Cre12.g540700.t2.1;Cre12.g540700.t1.1	28.204000	0	0	0	0	0	0	0	0	0	0	0	0	0	0	0	0	0	0	0	0	0	2769.78758103163	2686.85432178155	0	0	0	0	0	0	0	0	0	0	0	0	0
Cre12.g541250.t1.2;Cre12.g541200.t1.2	34.279000	0	0	0	0	0	0	0	0	0	0	0	0	0	0	0	0	27435.1774568906	0	0	0	0	0	0	0	0	0	0	0	0	0	0	0	0	0	0	0
Cre12.g541800.t1.2;Cre12.g542100.t1.2	94.630000	0	0	0	0	0	0	0	0	0	0	0	0	0	0	0	0	0	0	8125.62662729774	13912.3215195021	0	0	0	0	0	0	0	0	0	0	0	0	0	0	0	0
Cre12.g542350.t1.2	17.947000	0	0	0	0	0	0	0	0	0	0	0	0	0	0	0	0	0	0	0	0	0	0	0	0	0	0	0	0	0	10329.8490904601	26918.944646089	48545.7393234575	5668.17516996117	0	0	0
Cre12.g544150.t1.2;Cre12.g544114.t1.1	25.552000	0	0	0	0	0	0	0	0	0	0	0	0	0	0	0	0	0	0	0	0	0	0	0	0	0	0	0	0	0	57184.2386663386	75498.2849217289	21281.6212594953	2443.24741845949	0	0	0
Cre12.g546150.t1.2	9.997800	0	0	0	0	0	0	0	0	0	0	0	5257.78535853398	0	0	101225.923081353	22746.3173114442	0	0	0	0	9431.9400091871	9197.49700191478	0	0	0	0	0	0	0	0	0	0	0	0	0	0
Cre12.g547300.t1.1	76.825000	7967.70215204069	3027.44579162994	0	0	0	0	0	0	0	0	0	0	0	0	0	0	0	0	0	0	0	0	0	0	0	0	0	0	0	0	0	0	0	0	0	0
Cre12.g548950.t1.2;Cre12.g548400.t1.2	26.686000	692378.166037534	501005.470198955	259597.901928837	1265885.32714995	20988.3765859038	73819.7646286196	204492.340349779	20999.0677979619	37836.1994733369	198825.997959028	66283.9874437229	6730.57618532681	45634.6750116592	88646.9484370867	68691.037472786	0	327792.561698929	449122.545397386	605947.353128474	954236.495658638	7132871.22191007	1772450.22761908	2850735.32947093	1711357.58728753	7060170.97991552	712706.742107857	484800.647351011	114936.638887761	108865.557754813	222835.405609327	388243.729306997	225813.67182549	22173.5738083359	0	0	0
Cre12.g549300.t1.2	31.534000	0	0	0	0	0	0	0	0	0	0	0	0	0	0	0	0	23531.3577397046	22191.9016004354	0	0	0	0	0	0	0	0	0	0	0	0	0	0	0	0	0	0
Cre12.g549350.t1.2	29.518000	0	0	0	0	0	0	0	0	0	0	0	0	0	0	6331.33578076014	0	0	0	0	0	0	0	0	0	9747.78895970121	22382.8161014715	97691.7138381726	153174.522471278	66864.3675268727	0	0	0	0	0	0	0
Cre12.g549450.t1.2	22.634000	0	0	0	0	0	0	0	0	0	0	0	0	0	0	0	0	0	0	0	0	0	0	0	0	0	0	0	0	0	0	0	0	0	0	0	0
Cre12.g550702.t1.1	16.010000	0	0	0	0	0	0	0	0	0	0	0	0	0	0	0	0	0	0	0	0	0	0	0	0	0	0	0	0	4701.23140511357	2522.97331409217	0	0	5862.60249781632	0	0	0
Cre12.g550850.t1.2	25.899000	39552.9026666535	0	0	3899.84869556446	3198.50518455828	0	0	0	0	0	4652.51002444915	0	0	0	0	0	0	0	4827.69317059987	0	0	0	28466.1157624855	2753.13983654128	37179.4535897728	148461.225269699	1747096.78188149	5721631.23025127	2671886.62490032	3590567.20388599	3651201.64941506	810470.239798419	16800.4760911761	0	0	0
Cre12.g551900.t1.2	15.850000	0	0	0	0	0	0	0	0	0	0	0	0	0	0	0	0	0	0	0	0	0	0	0	0	0	0	0	0	0	2332.05881305607	0	10795.8332045889	30801.381939159	8669.35112624854	0	0
Cre12.g551950.t1.2	18.053000	0	0	0	0	0	0	0	0	0	0	0	0	0	0	0	0	0	0	0	0	0	0	0	0	0	0	0	0	0	0	0	0	0	0	3471.89475004196	1296.49273995606
Cre12.g552200.t1.2	114.090000	0	0	0	0	0	0	0	0	0	0	0	0	0	0	0	0	0	0	0	0	13693.1516723127	12348.0444638128	0	0	0	0	0	0	0	0	0	0	0	0	0	0
Cre12.g553678.t1.1	12.129000	0	0	0	0	0	0	0	0	0	0	0	0	0	0	0	0	0	0	0	0	0	0	0	0	0	0	0	0	0	0	0	9799.41224078137	6478.41631235834	0	0	0
Cre12.g554103.t1.1	60.772000	0	0	0	0	0	0	0	0	0	0	0	0	0	0	0	0	0	1880.58420100592	14158.5248600383	19965.0748603504	21735.234113957	0	0	0	0	0	0	0	0	0	0	0	0	0	0	0
Cre12.g554650.t1.2	116.280000	54786.3525333253	19890.2363759442	9340.75924349227	7987.09906534596	0	0	0	2395.1369641984	0	0	2646.99137396521	0	0	0	0	0	0	0	0	0	0	0	3395.22348642587	9645.6115187467	41567.4324815863	8021.61640713328	0	0	0	0	0	1979.4015467422	0	0	0	0
Cre12.g554800.t1.2	41.892000	0	0	0	0	0	0	0	0	0	0	0	0	0	0	0	0	0	0	0	0	0	0	12079.5423095556	66963.6430674114	0	0	0	0	0	0	0	0	0	0	0	0
Cre12.g555150.t1.2	17.875000	26417.9849953703	36965.6293486123	13458.2504702379	83944.3424475656	0	0	0	0	0	0	0	0	0	0	0	0	0	0	0	0	0	0	0	0	0	0	0	0	0	0	0	0	0	0	0	0
Cre12.g555250.t1.2	16.105000	52365.5566601877	114289.056900246	24666.1535338631	72031.2775829135	0	0	0	0	0	0	0	0	0	0	0	0	0	0	0	0	0	0	0	0	0	0	0	0	0	0	3100.29876522531	0	0	0	0	0
Cre12.g555400.t1.2	20.700000	0	0	0	0	0	0	0	0	0	0	0	0	0	0	0	0	0	0	0	0	0	0	0	1655.30508978333	3916.9546348573	0	0	0	0	0	0	0	0	0	0	0
Cre12.g556050.t1.2	22.006000	0	1914.3378847891	0	0	0	0	0	0	0	0	0	0	0	0	0	0	0	0	0	0	0	0	0	0	0	0	0	0	0	1767.2573531909	0	0	0	0	0	0
Cre12.g556250.t1.2	54.238000	675837.333667767	84014.5989839469	11767.5116490622	0	0	0	0	0	0	0	0	0	0	0	0	0	0	0	0	0	0	0	0	0	0	0	0	0	0	0	0	0	0	0	0	0
Cre12.g557250.t2.1;Cre12.g557250.t1.2	50.665000	26114.0491097208	0	0	0	0	0	0	0	0	0	0	0	0	0	0	0	0	0	0	0	0	0	0	0	0	0	0	0	0	0	0	0	0	0	0	0
Cre12.g557600.t1.1;Cre08.g377100.t1.2;Cre12.g519950.t1.1	26.003000	35213.7978871052	39707.1615834906	20530.1817834172	14723.4790515043	3489.76434733894	0	16867.6779955408	12869.1646858409	6380.20989302537	13836.7193770918	25393.1559538086	25070.8922760596	18065.0937460392	16406.4285610376	12595.4696571556	7595.64797242155	18631.7279851143	31986.579161591	26859.3793217658	16414.0651410791	16188.0223718523	39311.5867373438	5142.16753670652	53020.7752277436	55365.2053004668	102609.671384862	26205.6880702182	50034.8724315391	131433.179093287	110203.486578074	6798.84721089732	0	0	0	0	0
Cre12.g558050.t1.2	7.955000	0	0	0	0	0	0	0	0	0	0	0	0	0	0	0	0	0	0	0	0	0	0	0	0	0	0	0	0	0	0	1449.28543342527	0	1476.18146833123	0	0	0
Cre12.g558600.t1.2	50.094000	0	0	0	0	0	0	0	0	0	0	0	0	0	0	0	0	0	0	0	0	0	8796.72928133982	7733.25914476837	6137.06118450581	0	0	0	0	0	0	0	0	0	0	0	0
Cre12.g558900.t1.2	20.247000	83993.2165598309	63256.8471152947	34836.5508330578	24006.3530182824	8136.4705709566	4371.48387892403	2947.71989599726	4569.72949679991	2369.93625006164	0	15742.046097432	5357.82455707689	7125.08191026779	18162.8419705697	7454.98216805816	2469.66998540289	4483.28341073076	7063.2256119321	6751.34768303954	4648.38627122677	8362.81880338499	5354.76992506032	2529.54077292781	2111.36164985835	0	8498.59719652185	57495.8111320296	214236.616482661	643091.678450056	1232238.55548735	526862.930219283	67632.6074790419	1691.50247917978	0	0	0
Cre12.g559250.t1.2	29.514000	0	0	0	0	0	0	0	0	0	0	0	0	0	0	0	0	0	0	0	0	0	0	0	0	0	0	0	5639.15616580368	117774.392031161	4950.94757246877	3545.05318683899	0	0	0	0	0
Cre12.g559800.t1.2	16.055000	4654.95373006242	0	0	0	0	0	0	0	0	0	0	0	0	0	0	0	0	0	0	0	0	0	0	0	4672.05966935525	0	0	0	0	0	0	0	0	0	0	0
Cre12.g560150.t1.2	22.598000	0	0	0	0	10304.9538395249	3172.6935440182	2981.7790429821	0	0	0	0	0	0	0	0	0	0	0	0	0	0	0	10983.234878806	13034.2675463369	6590.06311256425	29289.3390909531	29295.4483549863	18943.3004508052	50761.8748514845	140882.68323657	285837.190951237	202109.727376849	3562.77005253514	0	0	0
Cre12.g560300.t3.1;Cre12.g560300.t2.1;Cre12.g560300.t1.2	30.908000	0	0	0	0	0	0	0	0	0	0	0	0	0	0	0	0	0	0	0	0	0	0	0	0	0	0	0	0	0	2783.53342510623	0	0	0	0	0	0
Cre12.g560950.t1.2	13.223000	268609.06637774	275283.437333962	106389.778505377	174938.775589392	118709.109428234	782413.444726155	157176.090412994	66276.3508636815	39722.4347435735	33932.3797561509	38879.3563069981	30059.1063591307	23331.2793426188	18052.8752179729	30169.0731117274	29819.3177458293	15314.3976151112	58755.8468388678	24854.0134028826	29461.9257998898	39639.9596791259	44399.0763609536	33275.6338725867	12395.0857968681	31817.047084671	38819.7909826749	57731.017797306	51574.4069678941	49387.2904440246	144647.517197002	303187.500805397	341813.32265502	190043.930911368	54717.6233129523	7686.21781171308	0
Cre12.g561000.t1.1	35.512000	0	0	0	0	0	0	0	0	0	0	0	0	0	0	0	0	0	0	0	0	0	0	0	0	0	0	0	9311.89297093561	19464.1152096317	0	0	0	0	0	0	0
Cre13.g562501.t1.1	44.756000	0	0	0	0	0	0	0	0	0	0	0	0	0	0	0	0	0	0	0	0	0	0	0	0	0	0	0	2521.90419288636	0	0	0	0	0	0	0	0
Cre13.g562750.t1.2	64.019000	0	0	0	0	0	0	0	0	0	0	0	0	0	0	0	0	0	0	0	0	1327.05433328192	0	0	4142.69194088237	1440.19790317595	0	0	0	0	0	0	0	0	0	0	0
Cre13.g562850.t1.2	28.595000	0	0	3228.44057832074	0	4283.81594004825	7356.77574872519	24788.3388145262	15832.1577419211	10572.9977989796	4868.93070282367	0	0	0	0	0	0	0	3235.92442676135	3472.96387124776	3467.31280201709	0	5628.77041694732	7559.9087778276	15131.4251573182	9795.89941396231	24635.6072136973	0	82997.4065224266	301033.98523371	592598.61121603	49138.3379346736	0	0	0	0	0
Cre13.g564050.t1.1	28.609000	0	0	0	0	0	0	0	0	0	0	0	0	0	0	0	0	0	0	0	0	0	0	0	0	0	6094.14360467289	0	0	0	0	0	0	0	0	0	0
Cre13.g565450.t1.2;Cre13.g565321.t1.1	57.516000	0	0	0	0	0	0	0	0	0	0	0	0	0	0	0	2309.91273093589	30845.6741033994	288464.174485494	0	0	0	0	0	0	0	0	0	0	0	0	0	0	0	0	0	0
Cre13.g566650.t2.1;Cre13.g566650.t1.2	73.227000	33112.2110596998	14549.0595633577	2320.60394299391	2412.54836669289	0	0	0	0	0	1408.71992024512	0	1616.05306837031	0	2187.42198707113	0	3208.12727541049	4579.04612445047	24458.4385567359	43525.4516042125	26534.0610120002	15891.7230662443	26369.1108831051	92932.5971563449	8294.54777781448	0	0	0	0	0	0	0	0	0	0	0	0
Cre13.g567450.t1.2	27.355000	7885.68528239559	0	0	0	0	0	0	0	0	0	0	0	0	0	0	0	0	0	0	0	0	0	0	0	0	0	0	0	0	0	0	0	0	0	0	0
Cre13.g567600.t1.2	19.027000	66775.7831983919	41813.3303589208	13483.9093791771	20759.2791846605	4807.2271360888	3609.6586539896	2119.76188790394	2780.78425629131	5200.05281342067	8685.69340753722	0	8863.47299090204	4493.21096478464	0	17513.732667047	52541.1980011409	21231.2198312218	0	0	0	0	0	0	0	0	0	0	0	0	0	0	0	0	0	0	0
Cre13.g567950.t1.2	55.613000	0	0	0	0	0	0	0	0	0	0	0	0	0	0	0	0	0	0	0	0	0	0	0	0	0	50650.3807828794	113436.814567621	2523.58424049548	0	0	0	0	0	0	0	0
Cre13.g568400.t1.2	73.784000	26463.804475619	0	0	0	0	0	0	0	0	0	0	0	0	0	0	0	0	0	0	0	0	0	0	0	0	0	0	0	0	0	0	0	0	0	0	0
Cre13.g568650.t1.2	29.331000	0	0	0	0	0	0	0	0	0	0	0	0	0	0	0	0	0	0	0	0	0	0	0	0	0	0	0	0	0	0	0	0	0	0	0	0
Cre13.g568800.t1.2	17.953000	8122.724726882	81804.5727199531	2968.49139370999	20937.9751576303	0	0	0	0	0	0	0	0	0	0	0	0	0	0	0	0	0	0	0	0	0	0	0	0	0	0	0	0	0	0	0	0
Cre13.g568900.t1.2	21.145000	7703.01828780425	5450.53263878002	2945.12345878317	3527.33632114284	0	0	0	0	0	0	0	0	0	0	0	0	0	0	0	0	0	0	0	0	0	0	0	0	4949.87845126297	2241.48897376455	0	0	0	0	0	0
Cre13.g569250.t1.2	29.063000	0	0	0	0	0	0	0	0	0	0	0	0	0	0	0	0	0	0	0	0	0	0	12574.8508910437	0	16351.4451847392	9152.28844806943	3241.11730118953	0	0	0	0	0	0	0	0	0
Cre13.g569750.t1.2	19.936000	0	0	0	0	0	0	0	0	0	0	0	0	0	0	0	0	0	0	0	0	16459.8846213277	22069.7163197723	5723.31127786039	23257.9681742209	0	0	0	0	0	0	0	0	0	0	0	0
Cre13.g570350.t2.1;Cre13.g570350.t1.1	86.722000	9661.4956052329	0	0	0	0	0	0	0	0	0	0	0	0	0	0	0	0	0	0	0	0	0	0	0	0	0	0	0	0	0	0	0	0	0	0	0
Cre13.g570851.t1.1	9.973000	0	0	0	0	0	0	0	0	0	0	0	0	0	0	0	0	0	0	0	0	0	0	0	0	0	109801.802467894	0	0	0	0	0	0	0	0	0	0
Cre13.g571150.t1.2	9.980300	18413.321795929	36675.4393070375	0	37394.8051469415	0	0	0	0	0	0	0	0	0	0	0	0	0	0	0	0	0	0	0	0	0	0	0	0	0	0	0	0	0	0	0	0
Cre13.g571500.t1.2	23.841000	33492.5127457637	0	0	0	0	0	0	0	0	0	0	0	0	0	0	0	0	0	0	0	0	0	2779.10420868219	0	0	0	0	0	0	0	0	0	0	0	0	0
Cre13.g572200.t1.2	56.475000	0	0	0	0	0	0	0	0	0	0	0	0	0	0	0	0	0	0	0	0	0	0	2584.98234402869	7640.09286826276	0	0	0	0	0	0	0	0	0	0	0	0
Cre13.g573400.t1.2	24.706000	0	0	0	0	0	0	0	0	0	0	0	0	0	0	0	0	0	0	0	0	0	0	7819.55249923668	0	10506.1013578166	0	99125.8635699557	144578.787976629	235435.762677709	218146.54546388	24354.5810681722	0	0	0	0	0
Cre13.g575000.t1.1	64.896000	0	0	0	0	0	0	0	0	0	0	0	0	0	0	0	0	0	2830.57475816152	42514.3684067253	0	0	0	0	0	0	0	0	0	0	0	0	0	0	0	0	0
Cre13.g576760.t1.1	38.845000	0	0	0	0	0	0	0	0	0	0	0	0	0	0	0	0	0	0	0	0	0	0	0	0	0	0	0	0	0	12101.8411232766	29567.3106044617	46285.3116311902	48764.1455126428	2812.85789246537	0	0
Cre13.g579850.t2.1;Cre13.g579850.t1.2	44.913000	0	0	0	0	0	0	0	0	0	0	0	0	0	0	0	0	0	0	0	0	98652.3956073862	0	0	0	0	0	0	0	0	0	0	0	0	0	0	0
Cre13.g581650.t1.2	16.875000	0	0	0	0	0	0	0	0	0	0	0	0	0	0	0	1756.10794633039	36328.7385731559	7768.69287616067	0	0	0	0	0	0	0	38030.1686063896	6150.65429697958	0	1346.92471454976	0	0	0	0	0	0	0
Cre13.g581850.t1.2	72.424000	0	0	0	0	0	0	0	0	0	0	0	0	0	0	0	0	0	0	0	0	0	0	0	3800.42042342487	0	0	0	0	0	0	0	0	0	0	0	0
Cre13.g583550.t1.2	31.612000	0	0	0	0	0	0	0	0	0	0	0	0	0	0	0	0	0	0	0	0	0	0	0	0	0	0	26277.4719226077	2550.92319704385	0	0	0	0	0	0	0	0
Cre13.g584250.t1.2	31.223000	0	0	0	0	0	0	0	0	0	0	0	0	0	0	2186.50559746616	0	0	0	0	0	0	0	0	0	0	0	4358.80715605523	3439.97384546873	0	0	0	0	0	0	0	0
Cre13.g586050.t1.1	79.711000	0	0	0	0	0	0	0	0	0	0	0	0	0	0	0	0	0	0	0	0	8326.77414558937	21866.5832906699	5146.44402152973	0	0	0	0	0	0	0	0	0	0	0	0	0
Cre13.g586350.t1.1	82.645000	0	0	0	0	0	0	0	0	0	0	0	0	0	0	0	0	0	0	0	0	0	0	0	28652.4483154967	0	0	0	0	0	0	0	0	0	0	0	0
Cre13.g587500.t2.1;Cre13.g587500.t1.1	64.180000	0	0	0	0	0	0	0	0	0	0	0	0	0	0	0	0	0	0	0	0	0	0	0	0	0	0	5063.81622548131	0	0	0	0	0	0	0	0	0
Cre13.g587600.t1.2	123.950000	0	0	0	0	0	0	0	0	0	0	0	0	0	0	0	0	0	0	0	0	0	0	0	0	0	0	0	0	0	0	0	15020.5420151164	0	0	0	0
Cre13.g588100.t1.2	29.127000	0	0	0	0	0	0	0	0	0	0	0	0	0	0	0	0	0	0	0	0	0	0	1794.59630973927	0	74591.0592128054	213274.407397439	72295.5032523474	5644.95996663518	0	0	0	0	0	0	0	0
Cre13.g589167.t1.2	131.610000	0	34353.9189744386	0	0	0	0	0	0	0	0	0	0	0	0	0	0	0	0	0	0	0	0	0	0	0	0	0	0	0	0	0	0	0	0	0	0
Cre13.g602450.t1.2	23.563000	0	0	0	0	0	0	0	0	0	0	0	0	0	0	0	0	0	0	0	0	0	0	0	0	0	0	0	3293.50424027384	36948.8288725212	79235.6271940115	37791.9073090965	13109.5642255456	0	0	0	0
Cre13.g602650.t1.2	29.106000	0	0	0	0	0	0	0	0	0	0	0	0	0	0	0	0	0	0	0	0	0	0	0	0	5114.82858015816	112795.34184414	57440.8277557312	26560.0253841412	39551.3753506452	23578.7045359615	35733.0853299233	2902.66407375275	0	0	0	0
Cre13.g603500.t1.2	18.307000	0	0	0	0	0	0	0	0	0	0	0	0	0	0	0	0	0	0	0	0	0	0	0	0	0	0	0	0	7363.80140236332	0	0	0	0	0	0	0
Cre13.g603700.t1.2	41.836000	0	0	0	0	0	0	0	0	0	0	0	0	0	0	0	0	0	0	0	0	0	0	0	0	1544.88014238406	0	0	3448.22135191348	21794.7994382803	0	0	0	0	0	0	0
Cre13.g604150.t1.2	97.980000	0	0	0	0	0	0	0	0	0	0	0	1788.9452405086	0	0	0	0	0	0	0	0	0	0	0	0	0	0	0	0	0	0	0	0	0	0	0	0
Cre13.g604300.t1.2	23.261000	0	0	0	0	0	0	0	0	0	0	0	0	0	0	0	0	0	0	0	0	0	0	0	0	0	0	0	0	0	0	0	0	0	0	0	0
Cre13.g604650.t2.1;Cre13.g604650.t1.2;Cre03.g204950.t1.2	41.427000	0	0	0	0	0	0	0	0	0	0	0	0	0	0	0	0	0	0	0	0	0	0	0	0	6999.2310711848	14611.221324895	0	0	0	0	0	0	0	0	0	0
Cre13.g605150.t1.2	24.852000	0	0	0	0	0	0	2163.59585734183	0	0	7645.28574269094	17066.2290766184	6336.37592358749	2266.23149309883	0	0	0	0	0	0	0	0	0	0	0	0	0	0	0	0	0	0	0	0	0	0	0
Cre13.g607900.t1.1	57.458000	0	0	0	0	0	0	0	0	0	0	0	0	0	0	0	0	0	0	0	0	0	0	0	0	0	0	0	4066.02067726628	0	0	0	0	0	0	0	0
Cre14.g608100.t2.1;Cre14.g608100.t1.1	67.776000	0	0	37587.2469639858	0	0	0	0	0	0	0	0	0	0	0	0	0	0	0	0	0	0	0	0	0	0	0	0	0	0	0	0	0	0	0	0	0
Cre14.g608800.t1.2	39.775000	0	0	0	0	0	0	0	0	0	0	0	0	0	0	0	0	0	0	0	0	0	0	0	0	0	0	0	0	10920.3094592645	0	0	0	0	0	0	0
Cre14.g609950.t1.2	135.570000	0	0	0	0	0	0	0	0	0	0	0	0	0	0	0	0	0	0	0	0	0	0	0	4910.32096664829	0	0	0	0	0	0	0	0	0	0	0	0
Cre14.g611300.t1.1;Cre02.g085257.t1.2	77.369000	0	0	0	0	0	0	0	0	0	0	0	0	0	0	6832.44816307967	3800.42042342487	0	0	0	0	0	0	0	0	0	0	0	0	0	0	0	0	0	0	0	0
Cre14.g611450.t1.1	241.750000	0	0	0	0	0	2417.8939727219	1826.36448271167	0	0	0	0	0	0	0	0	0	0	0	0	0	0	0	0	0	0	0	0	0	0	0	0	0	0	0	0	0
Cre14.g611950.t1.1	64.217000	0	0	0	0	0	0	0	0	0	0	0	0	0	0	0	0	0	0	0	0	0	40849.5939576906	6616.63841110847	0	0	0	0	0	0	0	0	0	0	0	0	0
Cre14.g612800.t1.2	16.361000	0	0	0	0	0	0	0	0	0	0	0	0	0	0	0	0	0	0	0	0	0	0	0	0	0	23105.236573392	0	0	0	0	0	0	0	0	0	0
Cre14.g614100.t1.2	46.369000	6254.05359074073	0	0	0	0	0	0	0	0	0	0	0	0	0	0	0	0	0	0	0	7037.71943459368	0	0	0	0	0	0	0	0	0	0	0	0	0	0	0
Cre14.g614600.t1.2	21.097000	0	0	0	0	0	0	0	0	0	0	0	0	0	0	0	0	0	0	0	0	5941.41200384402	0	0	0	0	0	0	0	0	0	0	0	0	0	0	0
Cre14.g616900.t1.2	30.344000	0	0	0	0	0	0	0	0	0	0	0	0	0	0	0	1927.62553406122	0	0	0	0	0	0	0	0	0	0	0	0	0	0	0	0	0	0	0	0
Cre14.g617300.t1.2	64.318000	0	0	0	0	0	0	0	0	0	0	0	0	0	0	0	0	0	0	0	0	0	0	20314.8302262485	0	0	0	0	0	0	0	0	0	0	0	0	0
Cre14.g617826.t1.1	23.367000	27635.2558539764	109908.714588474	21755.0892220648	68819.3320174823	0	0	0	0	0	0	0	0	0	0	0	0	0	0	0	0	0	0	0	0	0	0	0	0	0	0	0	0	0	0	0	0
Cre14.g617900.t1.2	14.864000	0	0	0	0	0	0	0	0	0	0	0	0	0	0	0	0	0	0	0	0	0	0	0	0	0	0	0	0	19769.5784112894	28574.555199074	0	0	0	0	0	0
Cre14.g618050.t1.2	23.759000	0	0	0	0	0	0	0	0	0	0	0	0	0	0	0	0	0	0	0	0	0	0	0	0	0	34211.8785856677	13660.3143781345	0	0	0	0	0	0	0	0	0
Cre14.g618400.t1.2	113.180000	0	0	0	0	0	0	0	0	120974.119068526	0	0	0	0	0	0	0	0	0	0	0	0	0	0	0	0	0	0	0	0	0	0	0	0	0	0	0
Cre14.g618950.t1.2	27.437000	0	0	0	0	0	0	0	0	0	0	0	0	0	0	0	0	0	0	0	0	0	0	0	0	0	0	0	4953.08581488038	14112.8581113904	0	0	0	0	0	0	0
Cre14.g619133.t1.1	68.879000	45396.4137143662	21209.8374071057	11495.1912047844	8285.38388176475	2902.20587895026	0	7950.90167594951	2566.96001513088	5064.73261508628	4483.28341073076	0	2644.39493675112	12633.1943625603	5881.23575311744	6176.46593751966	5383.33073441532	16580.5425859825	39452.0998101064	98828.0369483394	219734.954112501	467572.522777514	594752.126787718	321087.644422541	145285.935288466	57625.6329927341	57701.9987931485	34596.7622197565	0	0	0	0	0	0	0	0	0
Cre14.g621650.t1.1	36.593000	0	0	0	0	0	0	0	0	0	0	0	0	0	0	0	0	0	0	0	0	0	0	0	0	0	0	6204.87401527383	4649.45539243258	5203.56564023973	0	0	0	0	0	0	0
Cre14.g621751.t1.1	89.107000	0	0	0	0	0	0	0	0	0	0	0	0	0	0	0	25985.7545650246	17124.2670849333	0	0	0	0	0	0	0	0	0	0	0	0	0	0	0	0	0	0	0
Cre14.g625400.t1.1	47.665000	0	0	0	0	0	0	0	0	0	0	0	0	0	0	0	0	0	0	0	0	0	0	0	0	0	0	0	0	0	0	0	0	0	0	0	0
Cre14.g625750.t2.1;Cre14.g625750.t1.2	36.822000	0	4923.76134752123	0	0	0	0	0	0	0	0	0	0	0	0	0	0	0	0	0	0	0	0	0	56949.0320010622	7824.59264206404	0	0	0	0	0	0	0	0	0	0	0
Cre14.g626200.t1.1	30.848000	0	0	0	0	0	0	0	0	0	0	0	0	0	0	0	0	0	0	0	0	0	0	0	0	0	0	0	0	0	8173.43161835718	0	0	0	0	0	0
Cre14.g629000.t1.2	78.788000	16235.3691681093	0	0	0	0	0	0	0	0	0	0	0	0	0	0	0	0	0	0	0	12313.068927223	0	0	0	0	0	0	0	0	0	0	0	0	0	0	0
Cre14.g630100.t1.2	24.483000	0	0	0	0	0	0	0	0	0	0	0	0	0	0	0	0	0	0	0	0	0	0	0	0	0	0	0	71979.3488386317	7689.57790693131	0	0	0	0	0	0	0
Cre14.g630847.t1.1;Cre14.g630835.t1.1	41.820000	0	0	0	0	0	0	0	0	0	0	0	0	0	0	0	0	0	0	0	0	0	0	0	0	0	0	14551.6560005718	82624.7414164042	55921.1483274839	0	0	0	0	0	0	0
Cre14.g633550.t1.2	13.661000	0	0	0	0	0	0	0	0	0	0	0	0	0	0	0	0	0	0	0	0	0	0	0	0	0	0	0	0	0	57480.5379719467	41656.016810067	7807.02850796871	0	0	0	0
Cre15.g635067.t1.1	87.090000	0	0	0	0	0	0	58135.7565395025	0	0	0	0	0	0	0	0	0	0	0	0	0	0	0	0	0	0	0	0	0	0	0	0	0	0	0	0	0
Cre15.g635600.t1.2	21.332000	0	0	0	0	0	0	0	0	0	0	0	0	0	0	0	0	0	0	0	0	0	0	0	4190.49693194181	12433.7268918778	5861.68610821135	0	0	0	0	0	0	0	0	0	0
Cre15.g635850.t2.1;Cre15.g635850.t1.2	35.093000	564205.806621943	3344363.86334985	13764.9355247023	39235.2209369294	3363.91350825595	0	1371.94215076552	0	0	0	17568.7160433454	0	0	0	0	0	0	0	0	0	0	0	0	0	0	0	3885.49192508655	13707.2029795889	14994.5776429755	0	0	0	0	0	0	0
Cre15.g636050.t1.2	26.589000	0	0	0	0	0	0	0	0	0	0	0	0	0	0	0	0	0	0	0	0	0	0	0	0	0	0	0	0	14730.6574367432	3187.5085092986	0	2223.46664486674	0	0	0	0
Cre15.g637249.t1.1	218.930000	0	0	0	0	0	0	0	0	160841.648832887	0	0	0	0	0	0	0	0	0	0	0	0	0	0	0	0	0	0	0	0	0	0	0	0	0	0	0
Cre15.g637761.t3.1;Cre15.g637761.t2.1;Cre15.g637761.t1.2	82.123000	3735.5094930726	5215.93689990687	0	2930.61395670443	0	0	0	0	0	0	0	0	0	0	0	0	0	0	0	0	0	0	0	0	0	0	0	0	0	0	0	0	0	0	0	0
Cre15.g638500.t1.2	33.834000	79076.7863291494	206538.943800886	16756.1839269357	9490.89440710705	0	5189.36160136265	33623.8619224766	49724.8272818565	152461.265895407	53347.6208535173	0	0	0	0	0	0	0	0	0	0	0	0	0	0	0	0	0	0	0	0	0	0	0	0	0	0
Cre15.g639050.t1.1	148.560000	0	0	0	0	0	1094077.54937755	0	0	0	0	0	0	0	0	0	0	0	0	0	0	0	0	0	0	0	0	0	0	0	0	0	0	0	0	0	0
Cre15.g639150.t2.1;Cre15.g639150.t1.1	98.929000	12917.7333349045	9022.92478216738	0	0	0	0	0	0	0	0	0	0	0	0	0	0	0	10439.0521850527	0	0	0	0	0	0	0	0	0	0	0	0	0	0	0	0	0	0
Cre15.g641200.t1.2	32.491000	319422.869973507	247776.476024682	99254.1581146519	34204.2420056263	49249.8320032787	0	38170.6816791521	11917.0358862737	27050.2938228018	25917.0253446516	13659.7034517312	4625.62926270327	11571.404273598	12463.2040908378	0	9633.85118548287	8015.04894829764	4684.58366062322	0	3125.34674776124	10491.5918557378	10997.2861860822	13707.3557111898	8586.1124037968	0	57249.9132546951	13236.0259910319	38321.8859639727	25310.680889361	0	0	0	0	0	0	0
Cre15.g641875.t1.1	34.194000	0	0	0	0	0	0	0	0	0	0	0	0	0	0	0	0	0	0	0	0	0	0	0	0	0	0	0	0	0	0	6851.23414998162	4194.1624903617	0	0	0	0
Cre15.g643550.t1.2	31.543000	0	0	0	0	0	0	0	0	0	0	0	0	52179.2241071765	0	0	0	0	0	0	0	0	0	0	0	0	0	0	0	0	0	0	0	0	0	0	0
Cre16.g647534.t2.1;Cre16.g647534.t1.2	18.947000	0	0	0	0	0	0	0	0	0	0	0	0	0	0	0	0	0	0	0	0	0	0	0	0	0	0	0	6218.77259094926	0	0	0	0	0	0	0	0
Cre16.g650050.t1.2	25.870000	0	0	0	0	0	0	0	0	0	0	0	0	0	0	0	0	0	0	0	0	0	0	0	7644.36935308596	0	0	0	0	0	0	0	0	0	0	0	0
Cre16.g650550.t2.1;Cre16.g650550.t1.2	16.541000	0	0	0	0	0	0	0	0	4066.32614046794	0	0	0	0	0	0	0	0	0	0	74583.4226327639	63235.4646911786	0	0	0	0	0	0	0	0	0	0	0	0	0	0	0
Cre16.g650625.t1.1	149.320000	0	0	0	0	0	0	0	0	0	0	0	0	0	0	0	0	0	0	0	0	0	0	0	0	0	0	3289.83868185394	0	0	39510.1378184214	15272.3964248832	0	0	0	0	0
Cre16.g651550.t1.2;Cre16.g651650.t1.1	25.719000	0	0	0	0	0	0	0	0	0	0	0	0	0	0	0	0	0	0	0	0	0	0	0	0	0	0	0	0	0	2701.97475026361	4733.76323609012	0	0	0	0	0
Cre16.g651923.t1.2	66.914000	7789.46437387339	5522.16375956876	0	0	0	0	0	0	0	0	0	0	0	0	0	0	0	0	0	0	0	0	5022.12049845503	4800.3542140515	4671.14327975028	0	0	0	0	0	0	0	0	0	0	0
Cre16.g652550.t1.2	18.270000	0	0	0	0	0	0	0	0	0	0	0	0	0	0	0	0	0	0	0	0	0	0	0	0	0	0	0	0	0	5636.40699698876	1521.05401265475	0	0	0	0	0
Cre16.g655150.t1.2	20.243000	0	0	0	0	0	0	0	0	0	0	0	0	0	0	0	0	0	0	0	0	0	0	0	0	0	0	0	0	0	4989.28320427682	0	0	0	0	0	0
Cre16.g656500.t2.1;Cre16.g656500.t1.1;Cre08.g381400.t1.2	137.590000	0	0	0	0	0	44476.9694773763	0	0	0	0	0	0	0	0	2918.24269703729	0	0	0	0	0	0	0	0	0	0	0	0	0	0	0	0	0	0	0	0	0
Cre16.g657350.t1.2	46.381000	0	0	0	0	0	0	0	0	0	0	0	0	0	0	0	0	0	0	0	0	0	7126.30376307442	0	4527.72830657196	14694.0018525443	0	0	0	0	0	0	0	0	0	0	0
Cre16.g657979.t1.2	89.712000	0	0	0	4349.03233360218	0	0	0	0	0	0	0	0	0	0	0	0	0	0	0	4245.32757663938	43030.6012175269	8529.29624828846	10325.8780688385	7149.67169800124	10567.0412665473	0	0	0	0	0	0	0	0	0	0	0
Cre16.g658526.t1.1	73.986000	0	0	0	0	0	0	0	0	5399.97847890566	10742.5298758997	0	0	0	0	0	0	0	0	0	0	0	0	0	0	0	0	0	0	0	0	0	0	0	0	0	0
Cre16.g659350.t1.2	15.006000	0	0	0	0	0	0	0	0	0	0	0	0	0	0	0	0	0	0	0	0	0	0	4115.81117913649	0	0	0	5905.67280925006	0	0	0	0	0	0	0	0	0
Cre16.g659700.t1.2	10.664000	71986.9854186731	34851.8239931407	22213.2840245514	14940.2051930804	4896.26965937204	5135.29461466922	12806.2392662994	3291.36599786223	0	9108.45447863155	10296.2481382777	9452.10058049651	3723.74915980877	7760.90356451839	5769.8944161132	5087.79508681144	0	5710.02362858828	6662.76335455879	7145.08974997638	8743.7314158522	8527.76893228017	16253.6969602088	17965.8182055004	11494.4275467802	10039.6590488852	22610.3861867065	34298.9355981402	33145.8120118822	57479.0106559384	26419.5123113786	19679.4667668004	13333.163289159	4012.717348577	0	0
Cre16.g659900.t1.1	24.958000	0	0	0	0	0	0	0	0	0	0	0	0	0	0	0	0	0	0	0	0	0	0	0	0	0	0	0	0	0	6804.0400853255	51021.5185728936	37597.9381760439	26779.9588893347	0	0	0
Cre16.g660150.t1.2	13.307000	0	0	0	0	0	0	0	0	0	0	0	0	0	0	0	0	0	0	0	0	0	0	0	0	0	0	0	2369.47805525915	4247.31308745015	14503.3928147099	2774.52226065732	0	0	0	0	0
Cre16.g660800.t1.2	44.232000	0	0	0	0	0	0	0	0	0	0	0	0	0	0	0	0	0	0	0	0	0	0	0	0	0	0	8146.39812501047	5593.7948803575	0	0	0	0	0	0	0	0
Cre16.g662150.t1.2	29.613000	0	0	0	0	0	0	0	0	0	0	0	0	0	0	0	0	0	0	0	0	0	0	0	0	0	0	0	0	10727.7149106193	7004.27121401215	3197.28333175164	0	0	0	0	0
Cre16.g663200.t1.1	79.657000	5297.19011154783	3254.86314526413	0	0	0	0	0	0	0	0	0	0	0	0	0	0	0	0	0	0	2080.96806129341	15419.7824196831	1426.78806862317	0	0	0	0	0	0	0	0	0	0	0	0	0
Cre16.g663400.t2.1;Cre16.g663400.t1.2;Cre16.g662600.t1.2;Cre16.g663450.t1.2	49.200000	22170.5191763193	2637.52201471382	0	0	0	0	0	0	0	0	0	0	0	0	0	0	0	0	0	0	0	0	0	0	0	0	0	0	0	0	0	0	0	0	0	0
Cre16.g663600.t1.2	49.527000	0	0	0	0	0	0	0	0	0	0	0	0	0	0	0	0	0	0	0	0	0	4366.74919929833	111852.987867026	0	0	0	0	0	0	0	0	0	0	0	0	0
Cre16.g663900.t1.2	37.372000	0	0	0	0	0	0	0	0	0	0	0	0	0	0	0	0	0	0	0	0	0	0	0	0	0	0	0	0	44367.0027247796	0	0	0	0	0	0	0
Cre16.g664550.t1.2	57.173000	0	0	0	0	0	0	0	0	0	0	0	3718.86174858225	53055.9034959342	80312.384979855	18243.789719009	43711.7841572237	1572.98275693657	0	0	0	0	0	0	7474.2263497626	46925.2570386632	23839.8755733789	0	0	0	0	0	0	0	0	0	0
Cre16.g664600.t1.2	16.372000	0	14062.7621463186	0	73876.2753209263	0	0	0	0	0	0	0	0	0	0	0	0	0	0	0	0	0	0	0	0	0	0	0	0	0	0	0	0	0	0	0	0
Cre16.g664700.t1.2	41.233000	29807.099217763	0	0	0	0	0	0	0	0	0	0	0	0	0	0	0	0	0	0	0	0	0	0	0	0	1794.59630973927	0	0	0	0	0	0	0	0	0	0
Cre16.g665250.t1.2	29.630000	0	0	0	0	0	0	0	0	0	0	0	0	0	0	0	0	0	0	0	0	0	0	2683.34149496248	3153.1438991121	0	8901.04496470594	10652.7236946123	15503.784800139	89027.2501231506	200964.240370632	84149.0027926763	0	0	0	0	0
Cre16.g666050.t1.2	48.623000	0	0	0	0	0	0	0	0	0	0	0	0	0	0	0	0	0	0	0	13811.0604681526	9609.71959255191	29289.3390909531	19034.9394113025	3374.45198871314	0	0	0	0	0	0	0	0	0	0	0	0
Cre16.g666334.t1.1;Cre16.g666334.t2.1;Cre16.g666451.t1.1	124.290000	0	0	0	0	0	0	0	0	0	0	0	0	0	0	0	0	0	9961.61320086164	44725.9219867274	0	0	0	0	0	0	0	0	0	0	0	0	0	0	0	0	0
Cre16.g666550.t1.1	47.672000	0	0	0	0	0	0	0	0	0	0	0	0	0	0	0	0	0	0	0	0	0	0	0	0	0	3960.3304094927	15099.9624475474	0	0	0	0	0	0	0	0	0
Cre16.g668600.t1.2	35.013000	0	0	0	0	0	0	0	0	0	0	1565.34617689513	0	0	0	0	0	0	0	0	0	0	0	0	11706.4190087307	0	0	0	0	0	0	0	0	0	0	0	0
Cre16.g670754.t1.1	145.900000	0	0	0	0	0	0	0	0	0	0	0	0	0	0	0	0	0	0	0	0	0	0	0	0	23662.7069164174	0	0	0	0	0	0	0	0	0	0	0
Cre16.g672050.t2.1;Cre16.g672050.t1.1	24.819000	0	0	0	0	0	0	0	0	0	0	0	0	0	0	0	0	0	0	0	0	0	0	0	0	0	0	0	0	2225.91035048001	3332.90899328768	0	0	0	0	0	0
Cre16.g672650.t1.2	29.207000	993870.346073731	491581.930427813	308472.014194076	196901.579788584	121209.325733803	83075.2996388493	152792.693469205	85822.9411377608	45616.3472195597	103148.813935788	108537.184813031	80026.776886305	81367.7603415825	57866.9489220437	66594.0325934056	39942.3682487671	39074.8527560591	63531.7639967866	68881.9519738221	45095.5324607333	15051.6992616855	67470.7119821633	77517.3966846866	73034.7242003592	100367.571484694	862368.43776007	526771.291258786	179062.528811772	514232.026830735	68571.9068241395	0	0	0	0	0	0
Cre16.g673001.t2.1;Cre16.g673001.t1.1	14.165000	0	0	0	0	0	0	0	0	0	0	0	0	0	0	0	0	0	0	0	0	0	0	0	0	0	0	2871.201363982	38974.049899512	67145.3936723978	12243.5760488458	8167.01689112237	5251.82882610166	2273.10441513613	0	0	0
Cre16.g673650.t1.1	30.714000	116496.028532224	133424.799168096	230197.068769279	400309.525772478	37961.4393860166	13918.1253203336	20339.2672823811	2798.50112198746	12235.6340056027	333978.191532498	107629.959104107	2860.35742032315	5604.79155561718	4730.86133567437	0	2439.88732324126	5452.05995478831	22471.4004299522	42442.5845543357	33947.6529162338	196061.555984025	353619.475399092	1153902.51742222	2951232.72281633	17315181.5859694	2094408.44216635	664443.556245933	51140.6492215401	81803.0454039448	96286.5831105469	4301.83826894606	0	0	0	0	0
Cre16.g674950.t1.2	60.169000	0	0	0	0	0	0	0	0	0	0	0	0	0	0	0	0	0	0	0	0	1713.34309809831	0	8574.81026533546	15780.2289976392	3277.16195898515	0	0	0	0	0	0	0	0	0	0	0
Cre16.g675300.t1.1	60.165000	0	0	0	0	0	0	0	0	0	0	0	0	0	0	0	0	0	0	0	0	0	0	0	38060.7149265554	0	0	0	0	0	0	0	0	0	0	0	0
Cre16.g675500.t1.2	18.272000	0	0	0	0	0	0	0	0	0	0	0	0	0	0	0	0	0	0	0	0	0	0	0	0	0	0	0	4106.64728308676	16600.3976940903	27163.3152074152	20931.8658935972	18611.8728770066	8191.60667885582	0	0	0
Cre16.g675550.t3.1;Cre16.g675550.t2.1;Cre16.g675550.t1.2	16.564000	0	0	0	0	0	0	0	0	0	0	0	0	0	0	0	0	0	0	0	0	0	0	0	0	0	0	0	8270.87437968601	57365.989271325	43699.5656291574	31872.0304609694	16563.7421098914	7375.56173562715	0	0	0
Cre16.g675650.t1.2	58.160000	47386.5064731664	27097.6406190588	4936.89626519252	2214.7609436195	11728.4123592501	2568.64006274	31430.6361345739	4521.92450574047	18288.0818832494	23722.2722407407	23415.2817230746	62774.2152566754	97438.1793807966	256497.450432011	169730.628001127	0	0	0	0	0	0	0	0	0	0	0	0	0	0	0	0	0	0	0	0	0
Cre16.g675958.t1.1	63.807000	0	0	0	0	0	0	0	0	0	0	0	0	0	0	0	0	0	0	0	0	0	2469.97544860455	7913.48243374644	3566.74107415669	0	0	0	0	0	0	0	0	0	0	0	0
Cre16.g676550.t1.2	35.247000	9604.22125492207	0	0	0	0	0	0	0	0	0	0	0	0	0	0	0	0	0	0	0	0	0	0	0	0	0	0	0	0	0	0	0	0	0	0	0
Cre16.g677026.t1.1	38.151000	59380.5190862579	0	0	0	0	0	0	0	0	0	0	0	0	0	0	0	0	5014.17845521193	22556.9301264164	0	0	0	0	0	0	0	0	0	0	0	0	0	0	0	0	0
Cre16.g677350.t1.2	107.300000	0	0	0	0	0	0	0	0	0	0	0	0	0	0	0	0	0	0	0	0	0	0	0	0	0	0	0	0	24565.3506773161	0	0	0	0	0	0	0
Cre16.g678000.t1.2	33.092000	0	0	0	0	0	0	0	0	0	0	0	0	0	0	0	0	0	0	0	0	0	0	0	0	0	0	9978.71914015447	9937.32887632985	0	0	0	0	0	0	0	0
Cre16.g679250.t1.2	18.340000	0	0	0	0	0	0	0	0	0	0	0	0	0	0	0	0	0	0	0	0	0	0	0	0	0	0	0	0	0	0	0	2582.08044361294	3157.42038393531	0	0	0
Cre16.g679300.t1.2	15.493000	0	0	0	0	0	0	0	0	0	0	0	0	0	0	0	0	0	0	0	0	0	0	0	0	0	0	0	2400.9407650299	19108.2505797004	3443.0284774853	0	0	0	0	0	0
Cre16.g679500.t1.2	10.999000	0	62341.9848263297	8079.50168384743	13998.9203371721	0	0	0	0	0	0	0	0	0	0	0	0	0	0	0	0	0	0	0	0	0	0	0	0	0	0	0	0	0	0	0	0
Cre16.g680000.t1.2	25.879000	298345.909059122	1542283.70516997	32359.2442676135	23175.4931097733	0	0	1723.42338375301	1430.62163180398	0	0	0	0	3719.01448018308	0	0	0	4762.93497184843	0	2626.98353425663	0	0	0	2425.37782116252	3033.55505566309	0	0	0	9393.14618257657	7671.70830963433	42494.5132986176	58413.7280530111	6860.0925828297	0	0	0	0
Cre16.g681200.t1.2	12.902000	0	0	0	0	0	0	0	0	0	0	0	0	0	0	0	0	0	0	0	0	0	0	0	0	0	4044.18005834775	0	0	0	0	0	0	0	0	0	0
Cre16.g681900.t1.2	55.986000	0	0	0	0	0	0	0	0	0	0	0	0	0	0	0	0	0	0	0	0	0	98672.2507154939	100114.037027319	24563.8233613078	3887.63016749815	0	0	0	0	0	0	0	0	0	0	0
Cre16.g683550.t1.2	182.050000	0	0	0	0	0	0	0	0	0	12503.9834282591	0	0	0	0	0	0	0	0	0	0	0	0	0	0	0	0	0	0	0	0	0	0	0	0	0	0
Cre16.g683750.t1.2	26.582000	0	7233.06315205381	0	0	0	0	0	0	0	0	0	0	0	0	0	0	0	0	0	0	0	0	0	0	0	0	0	0	0	0	0	0	0	0	0	0
Cre16.g684150.t1.2	28.426000	0	0	0	0	0	0	0	0	0	0	0	0	0	0	0	0	0	0	0	0	0	0	0	0	0	0	0	0	0	0	7780.45320942449	0	0	0	0	0
Cre16.g684750.t1.2	39.142000	0	0	0	0	0	0	0	0	0	0	0	0	0	0	0	0	0	0	0	0	0	0	0	0	0	0	0	0	4208.67199244045	0	0	0	0	0	0	0
Cre16.g685400.t1.2	38.241000	6755.77689946358	0	0	0	0	0	0	0	0	0	0	0	0	0	0	0	0	0	0	0	0	0	0	0	0	0	0	0	0	0	0	0	0	0	0	0
Cre16.g685450.t1.1	470.220000	0	0	0	0	0	1485773.01286328	0	0	0	0	0	0	0	0	0	0	0	0	0	0	0	0	0	0	0	0	0	0	0	0	0	0	0	0	0	0
Cre16.g685550.t1.2	37.927000	0	0	0	0	0	0	0	0	0	0	0	0	0	0	0	0	0	0	0	0	0	0	0	22903.6308602979	10914.9638532355	10231.7954027279	0	0	0	0	0	0	0	0	0	0
Cre16.g685700.t1.2	23.042000	0	0	0	0	0	0	0	0	0	0	0	0	0	0	0	0	0	0	0	0	0	0	0	0	0	0	0	0	0	0	0	0	0	0	0	0
Cre16.g687200.t1.1	16.768000	0	0	0	0	0	0	0	0	0	0	0	0	0	0	0	0	0	0	0	0	0	0	0	0	0	5810.06282713119	10847.4564856691	11093.9652894069	0	0	0	0	0	0	0	0
Cre16.g687900.t1.2	26.222000	665894.506453807	289792.939412705	185859.085048657	1214827.15299286	364570.331178522	1446765.36201159	2858371.90951237	282370.183612422	115865.2470208	190929.774196175	91076.908206274	52047.8749304636	1392576.19003751	218757.471867196	85001.2451253014	31064.0802925846	60425.2032359274	68652.8545725788	69286.6907160186	361286.601760701	711591.801421806	21703.160477783	117762.173503095	66818.548046624	487672.001446594	133290.395359366	65534.0752836532	37735.3966167899	34992.3370659033	200597.684528643	389205.938392219	84162.7486367509	0	0	0	0
Cre16.g688800.t1.2	20.640000	0	0	0	0	0	0	0	0	0	0	0	0	0	0	0	0	0	0	0	0	0	0	1602.30722429572	3341.61469453493	0	2833.01846377478	31781.9188164804	39122.199552316	18763.0771618272	0	0	0	0	0	0	0
Cre16.g688850.t1.1	63.771000	0	0	0	0	0	0	0	0	0	0	0	0	0	0	0	0	0	1772.75569082074	6008.00298180541	2267.1478827038	5691.69583648881	14084.7554968379	35189.3608309725	31470.3463507895	0	0	0	0	0	0	0	0	0	0	0	0
Cre16.g689087.t1.1	38.208000	14796.1792934988	0	0	0	0	0	0	0	0	0	0	0	0	0	0	0	0	0	0	0	0	0	0	0	0	0	0	0	0	0	0	0	0	0	0	0
Cre16.g689983.t1.1	9.860900	0	0	0	0	0	0	0	0	0	0	0	0	0	0	0	0	0	0	0	0	0	0	0	0	0	0	0	3965.06508911839	0	0	0	0	0	0	0	0
Cre16.g690130.t1.2	19.827000	0	0	0	0	0	0	0	0	0	0	0	0	0	0	0	0	0	0	0	0	0	0	0	0	0	0	0	0	3410.34391490792	5356.75543587109	10895.4142083294	10121.981381732	2670.35930889203	0	0	0
Cre16.g690431.t2.1;Cre16.g690431.t1.1	53.362000	204309.062428785	141401.970679388	19410.6591493416	28922.7832489638	0	4917.19388868559	20737.8967605445	6378.68257701709	6108.19491194915	9172.75448258051	8273.01262209761	8858.58557967551	6314.84076787062	0	13278.0271812598	0	12939.8794170247	13129.5720652541	24918.1606752308	50743.547059385	95150.2600003801	107765.890228845	80541.4823810983	104970.901933677	122296.774731704	223843.434174797	8007.87056305868	0	0	0	0	0	0	0	0	0
Cre16.g690509.t1.1	17.796000	0	0	0	0	0	0	0	0	0	0	0	0	0	0	0	0	0	0	0	0	0	0	0	0	0	0	0	0	0	253687.188976759	0	0	0	0	0	0
Cre16.g691000.t1.2	23.877000	0	0	0	0	0	0	0	0	0	0	0	0	0	0	0	0	0	0	0	0	0	0	0	0	0	0	2126.78754154207	13348.5891808427	15946.7064425427	3973.15986396232	0	0	0	0	0	0
Cre16.g691450.t1.2	72.908000	0	0	0	0	0	0	0	0	0	70568.1088469729	0	0	0	0	0	0	0	0	0	0	0	0	0	0	0	0	0	0	0	0	0	0	0	0	0	0
Cre16.g691850.t1.2	11.682000	135676.062964313	39846.1473402449	53011.6113316938	34031.6552966897	23888.7496856442	7035.42846058124	30214.8925919761	17858.9060849202	11001.2572077038	24366.7995962385	28742.5599599858	30091.1799953047	29859.0279620448	28130.106240662	27846.0254631203	184377.588520616	40253.940714458	3589.34535107936	0	0	0	0	0	0	0	0	0	0	0	0	0	6574.78995248136	5348.3551978255	0	0	0
Cre16.g694400.t1.2	34.610000	0	0	0	0	0	0	23187.7116378396	18344.592575556	27905.5907874435	74534.5485204987	4506.19315085509	0	0	0	0	0	0	0	0	0	0	0	0	0	0	0	0	0	0	0	0	0	0	0	0	0
Cre16.g695050.t1.2	76.539000	10805.608027042	0	0	0	0	0	0	0	0	0	0	0	0	0	0	0	0	0	0	0	17368.6376462595	53520.207562454	40596.0595003147	0	0	0	0	0	0	0	0	0	0	0	0	0
Cre16.g695100.t1.1	51.582000	0	0	0	0	0	0	0	0	0	0	0	0	0	0	0	0	23936.0964819011	0	0	0	0	0	0	0	0	0	0	0	0	0	0	0	0	0	0	0
Cre16.g695500.t2.1;Cre16.g695500.t1.1	53.372000	0	0	0	0	0	0	0	0	0	0	0	0	0	0	0	0	0	0	0	0	0	0	0	7554.71590339941	0	0	0	0	0	0	0	0	0	0	0	0
Cre16.g696000.t1.2	156.040000	167409.107668529	22634.8232428391	10515.2652538663	8993.29485160658	1790.16709331523	0	12715.5166954071	0	0	8156.02021586269	49063.4994502674	53943.2740967499	56099.8443004536	89054.7418112998	0	0	0	0	0	0	0	0	0	0	0	0	0	0	0	0	0	0	0	0	0	0
Cre17.g696850.t1.2	23.706000	0	0	0	0	0	0	0	0	0	0	0	0	0	0	0	0	0	0	0	0	0	0	0	29701.7144131911	0	0	0	0	0	0	0	0	0	0	0	0
Cre17.g697650.t1.1	91.950000	0	0	0	0	0	0	0	0	0	0	0	0	0	0	0	8931.43855327088	0	0	0	0	0	17851.2695048788	6538.13436828243	0	0	0	0	0	0	0	0	0	0	0	0	0
Cre17.g698000.t1.2	61.821000	3001328.6878882	13441908.1889492	194900.795817726	435590.525563948	133116.281334422	87664.884243757	209395.024736386	185278.704965507	90391.1433185524	511757.774897308	514232.026830735	253152.628373858	262835.811866409	64694.0514790944	29765.8616855392	14286.6666731337	49679.0078016078	77120.2945225315	60700.1201174193	62535.9539593824	54685.5496767783	92770.7016594663	48472.4281550597	77554.0522688856	10468.223920811	721427.716515186	162155.140600015	0	0	0	0	0	0	0	0	0
Cre17.g698450.t1.2	38.100000	18950.9370308467	5102.45732049102	0	0	0	0	0	0	0	0	0	0	0	0	0	0	0	0	0	0	0	0	0	0	0	0	0	0	0	0	0	0	0	0	0	0
Cre17.g699000.t2.1;Cre17.g699000.t1.2	84.987000	0	0	3013.54721595451	0	0	0	0	0	0	0	0	0	0	0	0	0	0	0	0	0	0	0	11455.7864517705	0	0	0	0	0	823.314967428127	0	0	0	0	0	0	0
Cre17.g700750.t1.2	24.352000	0	0	0	0	0	0	0	0	0	0	0	0	0	0	0	0	3621.87718205591	160627.824591727	0	0	0	0	0	0	0	0	0	0	0	0	0	0	0	0	0	0
Cre17.g701200.t2.1;Cre17.g701200.t1.2	15.341000	0	0	0	0	0	0	0	0	0	0	0	0	0	0	0	0	0	0	0	0	0	0	0	0	0	0	0	2516.71131845818	9626.21460544143	38832.0095107412	5953.4778003095	0	0	0	0	0
Cre17.g702150.t1.2	26.437000	0	0	0	0	0	0	0	0	0	0	0	0	0	0	0	0	0	0	0	0	0	0	0	0	0	0	2850.73532947093	0	0	4870.45801883196	0	0	0	0	0	0
Cre17.g702900.t1.2	24.281000	13850.7706843681	0	0	0	0	0	0	0	0	0	0	0	0	0	0	0	0	168081.126712176	0	0	0	0	0	0	0	0	0	0	0	0	0	0	0	0	0	0
Cre17.g702950.t1.2	24.428000	15363.2717273764	0	0	0	0	0	0	0	0	0	0	0	0	2546.9521754223	0	3505.19023902265	0	258269.137001626	2182.22911264295	0	0	0	0	0	0	0	0	0	8900.28130670179	12842.7421188975	0	0	0	0	0	0
Cre17.g703200.t1.2	38.582000	0	0	0	0	0	0	0	0	0	0	0	0	0	0	0	0	0	0	0	0	0	0	0	0	4385.38245459945	0	0	0	0	0	0	0	0	0	0	0
Cre17.g703700.t1.1	44.476000	10679.1462615557	10837.6816632161	0	0	2214.91367522033	0	0	1632.70081286066	0	0	1479.19028086756	0	0	0	0	0	0	0	0	0	0	0	2868.60492676791	12917.275140102	6873.68569530347	24747.1012823024	18903.5902345897	0	0	0	0	0	0	0	0	0
Cre17.g704600.t1.2	23.562000	0	0	0	0	0	0	0	0	0	0	0	0	0	0	0	0	0	0	0	0	0	0	0	0	0	2590.02248685604	2850.27713466844	2679.37047334093	0	0	0	0	0	0	0	0
Cre17.g705000.t1.2	67.447000	0	0	0	0	0	0	0	0	0	0	0	0	0	0	0	0	0	0	0	0	0	0	7035.27572898041	61523.343445887	0	0	0	0	0	0	0	0	0	0	0	0
Cre17.g705500.t1.1	91.669000	0	3280.52205420338	0	0	0	0	0	0	0	0	0	0	0	0	0	0	0	0	0	0	0	0	0	0	0	0	0	0	0	0	0	0	0	0	0	0
Cre17.g705900.t1.2	8.594900	0	0	0	0	0	0	0	0	0	0	0	0	0	0	0	0	0	0	0	0	0	0	0	0	0	0	0	0	0	4595.38840573916	0	1543.96375277909	0	0	0	0
Cre17.g706850.t1.1	34.599000	0	0	0	0	0	0	0	0	0	0	0	0	0	0	0	0	0	0	0	0	0	0	0	4687.02736623648	1693.94618479304	3198.96337936076	0	0	0	0	0	0	0	0	0	0
Cre17.g706950.t1.2	35.349000	0	0	0	0	0	0	0	0	0	0	0	0	0	0	0	0	0	0	0	2045.83979310276	0	0	0	0	0	0	0	0	0	1952.52078499632	0	0	0	0	0	0
Cre17.g707500.t1.2	108.930000	14250.9274785397	0	0	0	0	0	0	0	0	0	0	0	0	0	0	0	0	0	0	0	0	0	0	0	0	0	0	0	0	0	0	0	0	0	0	0
Cre17.g707900.t1.2	37.029000	13751.3424122285	0	0	0	0	0	1334.76727912378	0	0	0	0	1671.18917626954	0	10530.69114555	11396.5265906489	2740.61584527331	84956.9529610611	0	0	0	0	0	0	0	0	0	0	0	0	0	0	0	0	0	0	0
Cre17.g709850.t1.2;Cre09.g396700.t1.2	43.499000	0	0	0	0	0	0	0	0	0	0	0	0	0	0	0	0	0	0	0	0	0	0	4300.76914774026	15163.8042566939	0	0	0	0	0	0	0	0	0	0	0	0
Cre17.g712400.t1.2	38.715000	0	0	0	0	0	0	0	0	0	0	0	0	0	0	0	0	0	0	0	0	0	11442.4988024984	0	0	0	0	0	0	0	0	0	0	0	0	0	0
Cre17.g713200.t1.1;Cre17.g713350.t1.2	53.715000	20354.540442464	6315.90988907642	0	0	0	0	0	0	0	0	0	2178.41082262223	0	5036.32453733211	3708.32326812506	0	4383.09148058702	17886.3977730694	72185.5364997506	861375.682354683	528848.441030059	4238.76011780374	0	0	0	0	0	0	0	0	0	0	0	0	0	0
Cre17.g715250.t1.2	23.576000	0	0	0	0	0	0	0	0	0	0	0	0	0	0	0	0	0	0	0	0	0	0	0	0	0	7230.16125163806	0	0	0	0	0	0	0	0	0	0
Cre17.g715500.t1.2	25.364000	0	0	0	0	0	0	0	0	0	0	0	0	0	0	0	0	0	0	0	0	0	0	0	0	0	0	0	0	0	0	7428.25413791311	0	0	0	0	0
Cre17.g720050.t1.2	74.384000	199635.475443421	125846.257134967	161834.404238275	179887.279456248	182819.726192162	164553.026733029	585084.21645525	284401.513903446	164736.304654023	154778.204279981	90333.1053102374	81796.9361399117	73152.3275329974	51505.6777475211	82650.7057885451	38430.3254005612	39911.8219286013	16113.1838874462	28269.0919974163	57828.7660218365	98469.1176863915	368632.99176057	682145.148781999	395513.753506452	10252.7196320415	30943.4223279298	33171.7763840231	35717.8121698404	18821.1151701421	13275.2780124449	3782.39809452706	0	0	0	0	0
Cre17.g720250.t1.2	29.938000	4247160.35584932	1290566.7538439	1272269.5080646	1266526.79987344	388488.099868323	268731.251658403	332847.977686365	107089.289237173	132125.053245042	138084.640309385	186149.275090231	146452.804718799	178940.343531109	134228.167388456	158550.674820454	92028.4260794379	204690.891430857	303386.051886475	392077.292487802	630705.145622834	1446673.72305109	2121900.13031554	1723881.5785555	13444046.4313608	8095080.30713197	1518289.57067975	947837.041583908	752325.319362867	483578.79454438	208173.171929755	82357.4611149536	14766.549362938	3366.50994547004	0	0	0
Cre17.g721300.t1.2	14.324000	150630.014001469	673790.73021666	5037.54639013875	5501.08679865438	0	0	0	0	0	0	0	0	0	0	0	0	0	0	0	0	0	0	0	0	0	0	0	0	0	0	0	0	0	0	0	0
Cre17.g721450.t1.1	63.070000	0	0	0	0	0	0	0	0	0	0	0	0	0	0	0	0	0	0	0	0	0	7405.64986099043	4034.86343069719	0	0	0	0	0	0	0	0	0	0	0	0	0
Cre17.g721700.t1.2	25.676000	0	0	0	0	0	0	0	0	0	0	0	0	0	0	0	0	0	0	0	0	0	0	0	0	0	0	0	2342.59729351327	10332.7509908758	18760.0225298106	21035.7233821608	0	0	0	0	0
Cre17.g722750.t1.2	38.977000	166737.088624882	0	0	0	0	0	0	0	0	0	0	0	0	0	0	0	0	0	0	0	0	0	0	0	0	0	0	0	0	0	0	0	0	0	0	0
Cre17.g722800.t1.2	54.277000	0	0	0	0	0	0	0	0	0	0	0	0	0	0	0	0	0	0	0	0	0	0	0	0	0	0	0	0	0	0	0	0	0	0	0	0
Cre17.g723650.t1.2	47.358000	16417.1197730956	4250.06225626507	0	0	0	0	0	0	0	0	0	0	0	0	0	0	0	0	1690.73882117563	0	0	0	0	0	0	2953.52369682876	4908.79365064	0	0	0	0	0	0	0	0	0
Cre17.g724300.t1.2	11.201000	50083.7465438043	40707.5535689197	90250.6302457898	226363.505588474	72959.885715953	989731.319691268	429847.817372783	33535.2775939958	12968.7456895813	43856.8791780111	75701.4179508313	14787.4735922516	0	10875.8645634233	0	0	5031.58985770642	6365.5476593458	7221.9137451933	12529.7950687992	0	7094.9937849045	7819.85796243834	0	8137.23422896074	13720.4906288611	21357.9870599097	23968.1701180752	14838.0277521259	87516.734590953	132827.618608855	51175.7774897308	8869.27679173353	0	0	0
Cre17.g725350.t1.1;Cre17.g725350.t2.1	65.371000	0	0	0	0	0	0	0	0	0	0	0	0	0	0	6754.09685185446	0	20768.4430807103	0	0	0	0	0	0	0	0	0	0	0	0	0	0	0	0	0	0	0
Cre17.g725400.t1.2	13.827000	5971.04193440482	24233.9231035174	4670.37962174613	21208.3100910974	0	0	0	0	0	0	0	0	0	0	0	0	0	0	0	0	0	0	0	0	0	0	0	0	0	0	0	0	0	0	0	0
Cre17.g726350.t1.1	63.608000	0	0	0	0	0	0	0	0	0	0	0	0	0	0	0	0	0	0	0	0	0	0	0	0	0	0	0	0	0	0	0	0	0	0	0	0
Cre17.g727100.t1.2	28.004000	26943.3817022216	0	0	0	0	0	0	0	0	0	0	0	0	0	0	0	0	0	0	0	0	0	0	0	0	0	0	0	0	0	0	0	0	0	0	0
Cre17.g727300.t1.2	41.590000	0	0	0	0	0	0	0	0	0	0	0	0	0	0	0	0	0	68729.2203729932	30210.3106439512	0	0	0	0	0	0	0	0	0	0	0	0	0	0	0	0	0
Cre17.g727450.t1.2	57.566000	0	0	0	0	0	0	0	0	0	0	0	0	8947.9335661604	0	0	0	0	0	0	0	0	0	0	0	0	0	0	0	0	0	0	0	0	0	0	0
Cre17.g728300.t1.1	103.400000	0	0	0	0	0	0	0	0	0	0	0	0	0	0	0	0	0	0	0	0	0	0	0	0	0	0	0	0	0	0	0	0	3505.80116542597	0	0	0
Cre17.g728800.t1.2	41.083000	0	0	0	0	0	0	0	0	0	0	0	0	0	0	0	0	0	0	0	0	0	0	0	0	0	0	2311.44004694418	8472.17462957846	26929.635858147	0	0	0	0	0	0	0
Cre17.g729800.t1.2	44.744000	6670.55266620106	4995.54519991081	0	0	0	0	0	0	0	0	0	0	0	0	0	0	0	2379.2528777122	0	2247.59823779771	0	4889.7022005364	6838.86289031448	23034.9800370108	41613.251961835	167867.302471015	16029.1815069903	0	0	0	0	0	0	0	0	0
Cre17.g729900.t1.2	33.827000	0	0	0	0	0	0	0	0	0	0	0	0	0	0	0	0	0	0	0	0	0	0	0	0	0	8726.77820816019	0	0	0	0	0	0	0	0	0	0
Cre17.g730000.t1.2	37.749000	0	0	0	0	0	0	0	0	0	0	0	0	0	0	0	0	0	0	0	0	0	9275.84831313999	9231.55614889962	0	23245.7496461546	6541.03626869818	0	0	0	0	0	0	0	0	0	0
Cre17.g732250.t1.1	16.477000	0	0	0	0	0	0	0	0	0	0	0	0	0	0	0	0	0	0	0	0	0	8730.29103497926	4579.04612445047	0	10233.3227187362	10389.4144147833	0	0	0	0	0	0	0	0	0	0
Cre17.g732850.t1.2	34.332000	0	0	0	0	0	0	0	0	0	0	0	0	0	0	0	0	0	0	0	0	0	0	0	0	0	0	0	0	8854.76728965479	19114.3598437336	2130.1476367603	0	0	0	0	0
Cre17.g734100.t1.2	50.051000	0	0	0	0	0	0	0	0	0	0	0	0	0	0	0	0	0	0	0	0	0	0	0	0	7995.95749819403	0	1519.08377500406	0	0	0	0	0	0	0	0	0
Cre17.g734200.t1.2	47.849000	0	0	0	0	0	0	0	0	0	0	0	0	0	0	0	0	0	2134.11865838185	18304.8823593405	2126.02388353792	0	0	0	0	0	0	0	0	0	0	0	0	0	0	0	0
Cre17.g734300.t2.1;Cre17.g734300.t1.1;Cre12.g541100.t1.2	102.300000	190166.116192031	0	0	0	0	0	0	0	0	0	0	0	0	0	0	0	0	6218.4671277476	0	0	0	0	0	0	0	0	0	0	0	0	0	0	0	0	0	0
Cre17.g734450.t1.2	16.596000	0	0	0	0	0	0	0	0	0	0	0	0	0	0	0	0	0	0	0	0	0	0	0	0	0	0	0	0	0	3827.30118517075	2180.70179663466	0	0	0	0	0
Cre17.g734500.t1.2	26.244000	0	0	34011.8001885819	14254.287573758	0	0	2196.12768831838	6266.11938720621	0	0	0	0	0	0	0	0	0	0	0	0	0	0	0	0	0	0	0	0	0	1884.40249102665	0	0	0	0	0	0
Cre17.g734612.t1.1	157.300000	0	0	0	0	0	0	0	0	0	0	0	0	0	0	0	0	12102.1465864783	69384.4389405491	0	0	0	0	0	0	0	0	0	0	0	0	0	0	0	0	0	0
Cre17.g734900.t2.1;Cre17.g734900.t1.2	58.080000	0	0	0	0	0	0	0	0	0	0	0	0	0	0	0	0	0	0	3415.38405773528	19302.2197127531	129307.155209749	0	0	2373.14361367904	3172.54081241737	13278.7908392639	0	0	0	0	0	0	0	0	0	0
Cre17.g735500.t1.2	97.858000	0	0	0	0	0	68.4237571713355	0	0	0	0	0	0	0	0	0	0	0	0	0	0	0	0	0	0	0	0	0	0	0	0	0	0	0	0	0	0
Cre17.g738000.t4.1;Cre17.g738000.t3.1;Cre17.g738000.t2.1;Cre17.g738000.t1.1	19.601000	0	0	0	0	0	0	0	0	0	0	0	0	0	0	0	0	0	0	0	0	0	0	0	10817.6738235075	0	0	0	0	0	0	0	0	0	0	0	0
Cre17.g738050.t1.2	14.198000	0	0	0	0	0	0	0	0	0	0	0	0	0	0	0	0	0	0	0	0	0	23891.8043176607	17281.5806337871	0	0	0	0	0	0	0	0	0	0	0	0	0
Cre17.g738200.t1.2	56.979000	0	0	0	0	0	0	0	0	0	0	0	0	0	0	0	0	0	0	0	0	0	0	16878.3692075988	0	0	0	0	0	0	0	0	0	0	0	0	0
Cre17.g738300.t1.2	10.875000	0	0	0	0	0	0	0	0	0	0	0	0	0	0	0	0	0	0	4327.80264108697	7821.69074164829	0	0	0	0	0	0	0	0	0	0	0	0	0	0	0	0
Cre17.g738751.t1.1	33.196000	0	0	0	0	0	0	0	0	0	0	0	0	0	0	0	0	0	0	0	0	0	0	0	0	0	0	4045.24917955355	0	0	0	0	0	0	0	0	0
Cre17.g739752.t1.1;Cre12.g548901.t1.1	85.401000	15225.2023602271	9490.1307491029	0	0	0	0	0	0	0	0	0	0	0	0	0	0	0	0	0	0	0	0	0	0	0	0	0	0	0	0	0	0	0	0	0	0
Cre17.g741000.t1.2	27.067000	0	0	0	0	0	0	0	0	0	0	0	0	0	0	0	0	0	0	0	0	0	0	0	18582.8538728491	0	0	0	0	0	0	0	0	0	0	0	0
Cre17.g742300.t1.1	24.779000	0	0	0	0	0	0	0	0	0	0	0	0	0	0	0	0	0	0	0	0	0	0	0	0	0	0	0	0	4937.20172839418	15882.5591701946	0	0	0	0	0	0
Cre17.g744897.t1.1	45.660000	0	0	0	0	0	0	0	0	0	0	0	0	0	0	0	0	0	0	0	0	0	0	0	0	0	25597.8162989193	2285.32294320244	0	0	0	0	0	0	0	0	0
Cre17.g745697.t1.1	97.210000	0	0	0	0	0	0	0	0	0	0	0	0	0	0	0	0	0	1737.01649622678	3183.99568247953	0	0	0	0	0	0	0	0	0	0	0	0	0	0	0	0	0
Cre17.g746597.t2.1;Cre17.g746597.t1.1	57.476000	0	0	0	0	0	0	0	0	0	0	0	0	0	0	0	0	0	0	0	0	0	0	11287.6289592579	0	0	0	0	0	0	0	0	0	0	0	0	0
Cre17.g746997.t1.1;Cre16.g669150.t1.2;Cre16.g669125.t1.1	102.230000	18309.4643073654	164079.558770459	15870.3406421283	2872.72867999029	1571.91363573077	0	0	0	0	0	0	0	0	0	0	0	0	0	0	0	0	0	0	0	0	0	0	0	0	0	0	0	0	0	0	0
Cre17.g747297.t1.1	19.116000	7239.01968448613	0	0	0	0	0	0	0	0	0	0	0	0	0	0	0	0	0	0	0	0	0	0	0	0	0	0	0	0	0	0	0	0	0	0	0
Cre18.g749847.t2.1;Cre18.g749847.t1.1	52.482000	26072.8115774971	0	0	0	0	0	0	0	0	0	0	0	0	0	0	0	0	2079.59347688595	9109.98179463984	102980.809174876	623419.848263297	0	0	0	0	0	0	0	0	0	0	0	0	0	0	0
Cre18.g750047.t1.1	447.500000	170769.202886764	487977.464648252	508901.693961808	0	0	0	0	0	0	0	0	0	0	0	0	0	0	0	0	0	0	0	0	0	0	0	0	0	0	0	0	0	0	0	0	0
Cre19.g750247.t1.1	37.853000	0	0	0	0	0	0	0	0	0	0	0	0	0	0	0	0	0	0	0	0	0	0	0	0	8423.91144371654	9057.13666075305	0	0	0	0	0	0	0	0	0	0
Cre19.g750547.t4.1;Cre19.g750547.t3.1;Cre19.g750547.t2.1;Cre19.g750547.t1.1	67.314000	0	0	0	0	0	0	0	0	0	0	0	0	0	0	0	0	0	0	0	9286.08133039553	45813.370984629	0	0	47313.1953047685	264714.410556604	261018.305816545	0	0	0	0	0	0	0	0	0	0
Cre19.g750847.t3.1;Cre19.g750847.t1.1;Cre19.g750847.t2.1	47.888000	77378.4109279323	0	0	0	0	0	0	0	0	0	0	0	0	0	0	0	0	0	0	0	0	0	0	0	0	0	0	0	0	0	0	0	0	0	0	0
Cre-2.g801484.t1.p1	42.296000	0	3841.35249244701	0	0	0	0	0	0	0	0	0	0	0	0	0	0	0	0	0	0	0	0	0	0	0	0	0	0	0	0	0	0	0	0	0	0
Cre-2.g801492.t1.p1	59.047000	27879.6264153026	64203.7830404337	12932.5483001849	66456.5741526596	0	0	0	0	0	0	0	0	0	0	0	0	0	0	0	0	0	0	0	0	0	0	0	0	0	0	0	0	0	0	0	0
Cre-2.g801495.t1.p1	55.160000	20806.6259809175	0	0	0	0	0	0	0	8006.3432470504	0	0	0	0	0	0	0	4188.51142113104	0	0	0	0	0	0	0	0	0	0	0	0	0	0	0	0	0	0	0
Cre-2.g801499.t1.p1	31.589000	0	24270.5786877163	7695.83990256529	26763.1584132436	0	0	0	0	0	0	0	0	0	0	0	0	0	0	0	0	0	0	0	0	0	0	0	0	0	0	0	0	0	0	0	0
Cre24.g755497.t1.1	35.446000	22051.3885276728	7105.99046016418	0	5077.10387475342	1817.04785506111	0	0	0	0	0	0	0	0	0	0	0	0	0	0	0	0	0	0	0	0	0	0	0	0	0	0	0	0	0	0	0
Cre36.g759747.t1.1	19.432000	0	0	0	0	0	0	0	0	0	0	0	0	0	0	0	0	0	0	0	0	0	0	5618.38466809095	55166.6542193892	133812.737434201	14011.2915968392	0	0	0	0	0	0	0	0	0	0
Cre43.g760497.t1.1	28.953000	6484.22011318984	0	0	0	0	0	2028.42839060827	0	0	2415.45026710864	2121.74739871472	4825.86039138993	4046.92922716267	2846.61157624855	0	0	0	0	5307.72859200502	5712.46733420154	0	0	0	0	0	0	0	0	0	0	0	0	0	0	0	0
Cre48.g761197.t1.1;Cre01.g050316.t2.1;Cre01.g050316.t1.1	27.831000	0	0	0	0	0	0	0	0	0	0	0	0	0	0	0	0	0	0	0	0	0	0	0	0	0	0	0	0	8234.3715270879	0	0	0	0	0	0	0
iRTproteinbiognosys	19.611000	903712.882104446	933877.373268149	937680.390128788	1090274.53251692	899741.860482896	936412.717841908	1218324.70665184	1162638.76498964	1030648.11555332	1247939.36405256	1275568.51064251	1254216.63284663	967463.052290418	1172092.85108094	828507.841856309	1056673.58033456	1096490.70867065	1197599.02841937	1117720.40118586	800695.417345371	1049922.84357793	1171130.64199572	983530.416697616	1090748.00047949	891326.349277225	971632.624993047	1110755.84018807	1193994.5626398	1096948.90347314	1145609.19149722	1143073.84692346	1228771.54814854	1162928.95503121	995412.935242102	964729.156635582	1122256.52973048
