# Supplementary material for: Complexome profiling on the Chlamydomonas lpa2 mutant reveals insights into PSII biogenesis and new PSII associated proteins
Source: J Exp Bot. 2021 Aug 26;73(1):245–62. doi: 10.1093/jxb/erab390 (PMC8730698; doi:10.1093/jxb/erab390)
Supplement: erab390_suppl_Supplementary_Dataset_S1 [file erab390_suppl_supplementary_dataset_s1.zip › Supplemental Dataset 1 - Excel List and all profiles/data/intensitiesNormed_wt1.txt]

Identifier	MolWeight	Intensity_01	Intensity_02	Intensity_03	Intensity_04	Intensity_05	Intensity_06	Intensity_07	Intensity_08	Intensity_09	Intensity_10	Intensity_11	Intensity_12	Intensity_13	Intensity_14	Intensity_15	Intensity_16	Intensity_17	Intensity_18	Intensity_19	Intensity_20	Intensity_21	Intensity_22	Intensity_23	Intensity_24	Intensity_25	Intensity_26	Intensity_27	Intensity_28	Intensity_29	Intensity_30	Intensity_31	Intensity_32	Intensity_33	Intensity_34	Intensity_35	Intensity_36
Cre01.g000100.t1.1	244.820000	0	0	0	0	0	0	0	0	0	0	0	0	0	0	0	0	0	0	0	0	0	3093.23111625181	0	0	0	0	0	0	0	0	0	0	0	0	0	0
Cre01.g000250.t1.2	24.827000	0	0	0	0	0	0	0	0	0	0	0	0	0	0	0	0	0	0	0	0	0	0	0	0	0	0	5900.32625823164	0	1008.69630264296	0	0	0	0	0	0	0
Cre01.g000350.t1.1	43.102000	0	0	0	0	0	0	0	0	0	0	0	0	0	0	0	0	0	0	0	0	0	0	0	0	0	0	0	0	0	0	1107.32537806189	0	0	0	0	0
Cre01.g000850.t1.2	20.686000	0	0	0	0	0	0	0	0	0	0	0	0	0	0	0	0	0	0	0	0	0	0	0	1688.45533413403	0	0	0	10708.512294164	2002.65407175162	0	0	0	0	0	0	0
Cre01.g000900.t1.2	50.844000	0	0	0	0	0	0	0	0	0	0	0	0	0	0	0	0	0	0	0	0	0	0	0	0	0	8929.46708472065	49930.1320141553	3947.47056493682	0	0	0	0	0	0	0	0
Cre01.g001100.t1.2	69.963000	0	0	0	0	0	0	0	0	0	0	0	6133.83524660083	6024.56167474046	0	0	0	0	0	0	0	0	0	0	0	0	0	0	0	0	0	0	0	0	0	0	0
Cre01.g001750.t1.2	60.329000	0	6092.22494232975	0	0	0	0	0	0	0	0	0	0	0	0	0	0	0	0	0	0	0	7926.8001821599	16078.4002192369	2561.97397567452	0	0	0	0	0	0	0	0	0	0	0	0
Cre01.g002050.t1.1	77.320000	0	0	0	0	0	0	0	0	0	0	0	0	0	0	0	0	0	0	0	0	0	0	0	23399.2829116534	0	0	0	0	0	0	0	0	0	0	0	0
Cre01.g002300.t1.2	18.380000	0	0	0	0	0	0	0	0	0	0	0	0	1630.3200074154	0	0	0	0	0	0	0	0	0	0	0	56817.791145109	15371.2483577427	11935.9790516418	5696.21989989299	3989.0808692079	2203.48520041598	7540.4719546699	8700.20100752042	4293.75166595483	0	0	0
Cre01.g002500.t1.2	26.577000	1617889.02206071	118384.665317937	53849.9864379748	16829.4699331818	11858.5645320677	0	0	1061.39772558379	0	0	2329.2837947239	1143.27846744102	2244.35113430654	0	0	0	0	0	0	1231.78410568487	0	0	1467.37733111952	0	0	0	9779.53805927475	40682.8187769525	41561.1758259664	0	0	0	0	0	0	0
Cre01.g004450.t1.2	29.807000	0	0	0	0	0	0	0	0	0	0	0	0	0	0	0	0	0	0	0	0	0	0	0	0	0	0	0	0	0	0	0	4663.33155988312	6364.14344233379	1526.85252452309	0	0
Cre01.g004500.t1.2	52.803000	0	0	0	0	0	0	0	0	0	0	0	0	0	0	0	0	0	0	0	0	0	0	0	0	0	1505.04247237385	0	0	0	0	0	0	0	0	0	0
Cre01.g005050.t1.1;Cre01.g006250.t1.2;Cre10.g423050.t1.2;Cre09.g398141.t1.1;Cre05.g235400.t1.2	96.717000	4095.60027066034	0	1976.60110843341	0	884.907508362446	0	0	0	0	980.112480030984	1392.41923380114	1341.20655162135	0	0	0	2663.65496965358	0	0	4942.54488961626	44839.3829817775	73318.2493701008	16145.3935534837	0	0	0	0	0	0	0	0	0	0	0	0	0	0
Cre01.g005150.t1.1	48.791000	0	0	0	0	0	0	0	0	0	946.690249945625	9051.54382712597	31990.8058436178	59215.4081407646	50455.6575028026	4827.68853990199	0	0	0	0	0	0	0	0	0	0	0	0	0	0	0	0	0	0	0	0	0
Cre01.g006628.t2.1;Cre01.g006628.t1.1;Cre10.g445347.t1.1;Cre16.g666700.t1.2;Cre06.g278290.t1.1;Cre09.g399775.t1.1;Cre10.g445275.t1.1;Cre01.g006700.t1.2;Cre08.g373350.t1.2;Cre12.g539209.t2.1;Cre34.g759097.t1.1;Cre09.g400071.t1.1;Cre01.g006614.t1.1;Cre03.g208553.t1.1;Cre17.g743497.t2.1;Cre12.g539209.t1.1;Cre01.g006670.t1.1;Cre12.g539150.t1.2;Cre14.g622340.t1.1;Cre06.g278283.t1.1;Cre27.g757247.t1.1;…	12.675000	0	0	0	0	0	0	0	0	0	0	0	0	0	0	0	0	0	0	0	0	0	0	0	0	0	0	0	0	0	0	0	0	0	0	0	1180.27367535287
Cre01.g006950.t2.1;Cre01.g006950.t1.1	42.063000	0	0	0	0	0	0	0	0	0	0	0	0	0	0	0	0	0	1766.01872778424	0	0	0	0	0	0	0	0	0	0	0	0	0	0	0	0	0	0
Cre01.g007051.t1.2;Cre09.g396400.t1.2;Cre11.g467567.t1.1	14.700000	11501.266749418	0	0	0	0	0	0	1053.13521436002	0	0	0	0	0	0	0	0	0	1487.62420546967	0	0	0	1164.34414920974	0	0	0	0	0	0	2339.18392078481	1593.47367357965	15631.0336205443	12788.2831373375	1061.02554039353	0	0	0
Cre01.g007600.t2.1;Cre01.g007600.t1.1	27.731000	0	0	0	0	0	0	0	0	0	0	0	0	0	0	0	0	0	0	0	0	0	0	0	0	1724.92948277952	4923.56344491299	1605.53247374408	1186.82413470145	0	0	0	0	0	0	0	0
Cre01.g007700.t1.1	62.264000	0	0	0	0	0	0	0	0	0	0	0	0	0	13614.534259715	7829.28766231175	0	0	0	0	0	0	0	0	0	0	0	0	0	0	0	0	0	0	0	0	0
Cre01.g007850.t1.2	17.092000	25875.8031676441	58951.9010260605	9907.56976472423	113665.357105439	0	0	0	0	0	0	0	0	0	0	0	0	0	0	0	0	0	0	0	0	0	0	0	0	0	0	0	0	0	0	0	0
Cre01.g010400.t1.2	20.398000	0	0	0	0	0	0	0	0	0	0	0	0	0	0	0	0	0	0	28704.410613621	33527.1863090116	24585.0649278221	13045.090918617	41515.0248623741	34497.8452852099	0	0	0	2041.28689450062	0	0	0	0	0	0	0	0
Cre01.g010900.t1.2	40.304000	26475.0213239629	0	0	0	0	0	0	0	0	0	0	1719.71889011588	15115.9293172243	658.358383051115	0	0	3055.93816018774	21440.8444405046	35233.2832211639	92220.046442651	80927.9477701591	61928.6381777608	0	0	0	0	1138.51449700569	4574.75148460121	0	0	0	0	0	0	0	0
Cre01.g011000.t1.2	24.371000	40741.6240370136	0	0	0	0	0	0	0	0	0	0	0	1897.84672217437	0	0	0	0	0	0	0	0	585.841820580835	1658.82939298933	0	0	0	0	0	0	0	0	0	0	0	0	0
Cre01.g011100.t2.1;Cre01.g011100.t1.2	85.903000	0	0	0	0	0	0	0	0	0	0	0	0	0	0	0	0	0	0	0	0	0	0	0	6317.69473058933	0	0	0	0	0	0	0	0	0	0	0	0
Cre01.g013700.t2.1;Cre01.g013700.t1.2	28.153000	2256782.11966123	214281.901440358	83131.284096499	34161.3898732148	38976.7218648002	9053.03256788701	32927.2237823123	4842.94813270265	6285.16574496059	13521.4879621499	20509.6370944738	33056.7442285228	29780.7701838533	18802.7958119409	45276.3283951428	202833.484987957	94877.4487011082	876942.74529088	70576.7332586448	154963.025816701	22651.935049611	41760.6670879458	126066.567644906	53261.9338373638	135259.541844331	39919.0947665388	181425.392844195	346482.08102075	954878.324131348	268099.87995197	5993.89361506303	3103.87561269324	0	0	0	0
Cre01.g014000.t1.2	20.946000	0	0	0	0	0	0	0	0	0	0	0	0	0	0	0	0	0	0	0	0	0	0	0	0	8498.47663439944	11349.4151917919	19584.3847114872	50868.7830639913	45585.2421030587	15917.6162170445	4072.0781666359	2892.17667647329	0	0	0	0
Cre01.g015000.t1.2	35.972000	0	0	0	0	0	0	0	0	0	0	0	0	0	0	0	0	0	0	0	0	0	0	0	0	0	0	0	769.009040115447	886.619560237643	0	0	0	0	0	0	0
Cre01.g015350.t1.1	41.871000	646574.99992748	119389.565331639	67808.4198134901	27073.4951099012	30148.4891518303	4123.36528585375	25682.2668687089	6422.35320609047	8084.60670283019	19142.2287054582	16146.1379238643	15434.5198400869	15948.8797730264	6181.84713614438	3854.27539329569	13964.3883385595	10413.741623478	10494.1336245742	7701.25595686227	12195.0199440629	7886.60418161181	10092.1736190932	21999.8665962753	37985.2205179472	29676.5583305804	16347.1179266047	52305.4178983953	232072.353534791	204552.980566959	1843.8054325486	0	0	568.56498404896	0	0	0
Cre01.g016300.t1.1	36.170000	0	0	0	0	0	2293.47957942087	8648.095080884	0	0	0	0	0	0	0	0	0	0	0	0	0	0	0	5309.66836128883	2503.91308599394	12262.0132783097	3889.7818604465	14690.8938299472	9709.56724350585	36328.2520509092	194749.622655507	158662.546607886	14474.2820492158	0	0	0	0
Cre01.g016514.t1.1	60.796000	0	0	0	0	0	0	0	0	0	0	0	0	0	0	0	27538.7265977263	125657.16393562	26405.7948785746	0	0	0	0	0	25225.2234550695	0	0	0	0	0	0	0	0	0	0	0	0
Cre01.g017050.t1.2	32.206000	7616.39773348297	0	0	0	0	0	0	0	0	0	0	0	0	0	0	0	0	0	0	0	0	0	0	0	0	1278.30725446739	0	0	0	0	0	0	0	0	0	0
Cre01.g018800.t1.2	35.506000	281595.314950802	499606.511997566	0	0	0	0	0	0	111811.874857943	0	0	0	0	0	0	0	0	0	0	0	0	0	0	0	0	0	0	0	0	0	0	0	0	0	0	0
Cre01.g019600.t1.2	23.836000	0	0	0	0	0	0	0	0	0	0	0	0	0	0	0	0	0	0	0	0	0	0	0	1688.45533413403	4704.12305673563	0	2246.80755656225	1721.50537902913	1320.66192911899	0	1656.67071888582	1550.07688039532	0	0	0	0
Cre01.g019850.t1.1	95.966000	103921.548824429	2010.54439778513	0	0	0	0	0	0	0	0	0	0	0	0	0	0	0	0	0	0	0	0	0	0	0	0	0	0	0	0	0	0	0	0	0	0
Cre01.g020305.t1.1	6.283500	76811.5795658823	15139.7491694009	5993.89361506303	0	0	0	3228.33434031623	2821.16374217166	3584.292256281	2605.96626516326	3631.78308655819	3930.57335729901	3712.62170988269	3681.50702797694	2162.1726442971	2932.00049183112	2934.38247704879	15619.1236944559	8600.45537653071	9746.04139215134	10749.4526650926	4201.67304988448	5220.26947858836	5063.6539505269	0	5347.78012477147	16994.7201576573	6224.7973071004	1699.91863799404	4539.61720264066	5690.41381092493	12825.5016563635	9693.93546551492	0	0	0
Cre01.g020350.t1.2	21.659000	319066.91990619	39156.1151265055	43559.8102976632	20004.9539764811	16599.4594856011	9537.61768560568	23676.1886932069	3024.30241901563	6141.8000096724	10180.0093239946	17515.035053641	23139.4976488518	6605.46831969845	23716.384693755	23108.9784632505	22736.0489026098	22473.2861582862	62122.9188470766	27602.7424504511	54090.4180708828	85580.2626484106	12170.4557215057	33627.6763103818	28388.0532018999	34005.0720933055	23058.3612773751	87612.3937872308	29241.8460283566	12541.8965413853	10831.3334069498	26290.4174695939	17468.1397196682	4482.89617964502	0	0	0
Cre01.g020918.t1.1	117.280000	0	0	0	0	0	0	0	0	0	0	0	0	0	0	0	0	0	0	0	5422.81265912791	998.647302505937	0	0	10544.7508104495	3666.76849444264	0	0	0	0	0	0	0	0	0	0	0
Cre01.g021251.t1.1	55.694000	0	0	0	0	0	0	0	0	0	0	0	0	0	3890.52623082702	0	0	0	0	0	0	0	0	0	0	0	0	0	0	0	0	0	0	0	0	0	0
Cre01.g021650.t1.2	34.115000	38872.5100115273	0	0	0	0	0	0	0	0	0	0	0	0	0	0	0	0	0	0	0	0	0	0	0	0	0	0	0	0	0	0	0	0	0	0	0
Cre01.g022500.t1.2	81.992000	5367.20819170305	0	0	0	0	0	0	0	0	0	0	0	0	0	0	0	0	0	20036.217532463	969.542420627596	0	0	0	0	0	0	0	0	0	0	0	0	0	0	0	0
Cre01.g024100.t1.1	40.309000	0	0	0	0	0	0	0	0	0	0	0	0	0	0	0	0	0	0	0	0	0	0	0	0	0	0	0	2750.22524490808	1802.41843939168	0	0	0	0	0	0	0
Cre01.g024350.t1.2	69.967000	0	0	0	0	0	0	0	0	0	0	0	0	0	0	0	0	0	0	0	0	0	2386.3770029098	76454.2817832326	28662.7258723119	0	0	0	0	0	0	0	0	0	0	0	0
Cre01.g024950.t1.2	87.882000	0	0	0	0	0	0	0	0	0	0	0	0	0	0	0	0	0	0	0	941.33078320588	0	0	0	0	0	0	0	0	0	0	0	0	0	0	0	0
Cre01.g025500.t1.1	68.090000	0	0	0	0	0	0	0	0	0	0	0	0	0	0	0	0	0	0	0	0	0	5113.75007713591	12196.5086848239	0	0	0	0	0	0	0	0	0	0	0	0	0
Cre01.g026650.t1.2	31.347000	0	0	0	0	0	0	0	0	0	0	0	0	0	0	0	0	0	0	0	0	0	0	0	0	0	2847.81220179429	2531.52922711124	0	0	0	0	0	0	0	0	0
Cre01.g026900.t2.1;Cre01.g026900.t1.2	58.161000	0	0	0	0	0	0	0	0	0	0	0	0	0	0	0	0	113427.158583672	0	0	0	0	0	0	3474.79537330647	0	0	0	0	0	0	0	0	0	0	0	0
Cre01.g027000.t1.2	20.474000	5928.4634586153	0	0	0	0	0	0	0	0	0	0	0	1732.29874954667	0	0	0	0	0	0	0	0	0	0	0	0	0	0	0	0	5645.90046216982	8796.96915698805	0	0	0	0	0
Cre01.g027550.t1.1;Cre02.g145200.t1.1	41.742000	0	0	0	0	0	0	0	0	0	0	0	0	0	0	0	0	0	0	0	1291.6314842787	0	3393.36125367756	7014.79759194652	114700.031934362	234417.12023343	82111.4966751863	21738.5925927127	0	0	0	0	0	0	0	0	0
Cre01.g027800.t1.2	52.969000	0	0	4080.19180378357	0	0	0	0	2845.95127584299	0	0	0	0	0	0	0	0	0	0	0	0	0	0	0	0	0	0	0	0	0	0	0	0	0	0	0	0
Cre01.g028250.t1.2	35.377000	0	0	0	0	0	0	0	0	0	0	0	0	0	0	0	0	0	0	0	0	0	0	0	0	0	0	4834.90893259303	1383.33791515879	0	0	0	0	0	0	0	0
Cre01.g028350.t1.1	44.180000	0	0	0	0	0	0	0	0	0	0	0	0	0	0	0	0	0	0	0	0	0	0	0	0	0	0	1330.2643070277	0	0	0	0	0	0	0	0	0
Cre01.g028600.t1.2	26.494000	0	0	0	0	0	0	0	0	0	0	0	0	0	0	0	0	0	0	0	0	0	0	0	0	0	0	0	0	981.377909677868	9115.55967985071	4265.0934063048	0	0	0	0	0
Cre01.g029300.t1.2	30.052000	0	0	0	0	0	0	0	0	0	0	0	0	1679.52288956779	0	0	0	0	0	28926.232987016	943.489457309388	0	0	0	0	0	0	0	0	0	0	0	0	0	0	0	0
Cre01.g029750.t1.1	187.570000	18624.1469206161	0	0	0	0	0	0	0	0	0	0	1113.42921518216	1471.47136821239	1307.18882523157	0	0	0	0	0	0	0	0	0	0	0	0	0	0	0	0	0	0	0	0	0	0
Cre01.g030200.t1.2	45.751000	0	0	0	0	0	0	0	0	0	0	0	0	0	0	0	0	0	0	0	0	0	0	7983.37233107944	5535.13814954841	1026.6356288135	0	0	0	0	0	0	0	0	0	0	0
Cre01.g031100.t1.2	37.030000	0	0	0	0	0	0	0	0	0	0	0	1491.34605737228	19705.717083512	72656.5041018184	0	0	0	0	0	0	0	0	0	0	0	0	3232.65168852324	11701.502381778	36305.1765691131	240833.592913514	59950.1017063381	0	0	0	0	0
Cre01.g032650.t2.1;Cre01.g032650.t1.2	42.435000	99105.4724624631	0	0	0	0	0	0	0	0	0	791.414588569106	1144.09727485959	1150.20111197986	0	0	0	0	0	0	0	0	0	0	2882.49986152653	31887.3383607255	36145.1369373012	119940.399413224	135788.0448145	7529.3063989621	0	0	0	0	0	0	0
Cre01.g032750.t1.2	18.807000	0	0	0	0	0	0	0	0	0	0	0	0	0	0	0	0	0	0	0	0	0	0	0	0	0	0	0	0	0	0	1745.54854231993	11902.4823845184	8948.82071461418	0	0	0
Cre01.g033400.t1.2	11.506000	0	0	0	0	0	0	0	0	0	0	0	0	0	0	0	0	0	0	0	0	0	0	0	0	0	0	0	0	0	0	0	0	3822.34190397137	2354.51795062353	0	0
Cre01.g033550.t1.2	27.350000	0	0	0	0	0	0	0	0	0	0	0	0	0	0	0	0	0	0	0	0	0	0	0	0	0	0	0	0	1176.70069752638	40134.9621768896	14067.1114510713	0	0	0	0	0
Cre01.g034400.t1.1	38.936000	31279.1877598405	0	0	0	0	0	0	0	0	0	0	0	8333.97078030447	4116.51707835296	0	0	0	0	0	0	0	0	0	0	0	0	0	0	0	0	0	0	0	0	0	0
Cre01.g036200.t1.2	53.925000	0	0	0	0	0	0	0	0	0	0	0	0	0	0	0	0	0	0	0	0	0	0	0	0	0	0	0	1552.60773968909	4606.68497392553	0	0	0	0	0	0	0
Cre01.g036850.t1.2;Cre16.g648350.t1.1	65.917000	181708.253588793	4274.47247309935	6737.14744001247	0	0	0	0	0	0	0	0	5084.04969895315	0	0	0	0	0	0	0	0	0	0	0	4316.90158478901	2100.83652494224	5766.33958973799	3517.22448499613	0	0	0	0	0	0	0	0	0
Cre01.g037150.t1.1	96.131000	0	0	0	0	0	0	0	0	0	1839.11589915133	17460.696015863	0	0	0	0	0	0	0	0	0	0	0	0	0	0	0	0	0	0	0	0	0	0	0	0	0
Cre01.g037200.t1.2	11.425000	0	0	0	0	0	0	0	0	0	0	0	0	0	0	0	0	0	0	0	0	0	0	0	0	0	2997.57952235496	11876.4294212002	6335.85736787402	17118.2856408237	8317.59463193302	0	0	0	0	0	0
Cre01.g037350.t1.1	55.296000	3321.52951195736	0	0	0	0	0	0	0	0	0	0	0	0	0	0	0	0	0	0	0	0	0	0	0	0	0	0	0	0	0	0	0	0	0	0	0
Cre01.g037700.t1.2	56.876000	0	0	0	0	0	0	0	0	0	0	0	0	0	0	0	0	0	0	0	0	0	0	0	20098.0002740461	4588.74564775499	758.215669597904	0	0	0	0	0	0	0	0	0	0
Cre01.g038400.t1.2	47.327000	0	0	0	0	0	0	0	0	0	0	0	0	862.874145099048	0	0	0	0	0	0	0	0	0	0	0	0	0	218279.170383752	0	0	0	0	0	0	0	0	0
Cre01.g038550.t1.1	59.377000	0	0	0	0	0	0	0	0	0	0	0	0	0	0	0	0	0	0	0	0	0	0	0	3373.26325340351	6038.63027493229	0	0	0	0	0	0	0	0	0	0	0
Cre01.g038600.t1.2	47.635000	124920.237258905	16385.8251863918	4978.72129010954	0	0	0	0	0	0	0	0	0	0	0	0	0	0	0	0	0	0	0	0	0	0	0	0	0	0	0	0	0	0	0	0	0
Cre01.g039150.t1.2	20.518000	26749.6939943749	0	0	0	0	0	0	0	0	0	0	0	0	0	0	0	0	0	0	0	0	0	0	1269.30037286309	0	0	0	1053.65627362638	1042.78846607079	0	0	0	0	0	0	0
Cre01.g039300.t1.2	69.973000	0	0	0	0	0	0	0	0	0	0	0	0	0	0	0	0	0	0	0	0	0	19155.6273723075	0	0	0	0	0	0	0	0	0	0	0	0	0	0
Cre01.g039550.t1.1	175.740000	0	0	0	0	0	0	0	0	0	0	0	0	0	0	0	0	0	0	0	0	0	0	0	0	0	0	0	0	0	0	2612.21897635963	0	0	0	0	0
Cre01.g040000.t1.2	16.473000	0	0	0	0	0	0	0	0	0	0	0	0	1079.11374064017	0	0	0	0	0	0	0	0	0	0	0	0	0	0	1413.33604149376	15949.6241434069	26438.5471753174	3695.12900594046	0	0	0	0	0
Cre01.g042200.t1.1	10.140000	0	0	16057.5578485823	21708.0734071114	3675.84981308499	0	0	0	0	2535.99544939436	0	1099.58392610448	1257.76263196503	6057.09066036919	70291.6394029056	1402.02161170985	0	0	0	1384.67778184373	1312.54829197132	1030.05973256389	3246.57141463897	4291.36968073716	7218.90395028517	4542.89243231495	12418.331058219	9896.40420901642	11174.4881523697	9616.52094594082	4201.89636099863	0	0	0	0	0
Cre01.g042550.t1.1	102.590000	13488.735665407	0	0	0	0	0	0	0	0	0	0	0	0	0	0	0	0	0	0	0	0	0	0	0	0	0	0	0	0	0	0	0	0	0	0	0
Cre01.g042750.t1.2	89.146000	1058494.68109976	248262.409311106	191399.955943166	107628.51331942	141735.564154857	62038.8049940778	116359.977882922	55218.8835677515	41879.766348829	122582.914264071	148248.804984409	170274.724544002	153876.245061141	93775.7805379383	235801.649141198	478444.062079376	394828.937235539	641155.983557293	617403.124714892	1022541.59172064	1002890.2136749	2766229.20808927	3699520.79118553	636712.092385587	7892.55914465597	4074.83233704383	0	1634.56291858437	877.835989747504	0	0	0	0	0	0	0
Cre01.g042800.t1.2	44.621000	0	0	0	0	0	0	0	0	0	0	0	0	0	0	0	0	0	0	0	0	0	0	0	0	44334.6998637848	106333.308857314	68045.8739648761	51791.0579654559	23316.6577994156	2100.61321382808	0	0	0	0	0	0
Cre01.g043350.t1.2	72.106000	22640.0251235227	1366.51514455903	0	0	0	0	0	0	0	0	0	0	0	0	0	0	0	0	0	0	0	0	0	0	0	0	0	0	0	0	0	0	0	0	0	0
Cre01.g043450.t1.2	22.292000	0	0	0	0	0	0	0	0	0	0	0	0	0	0	0	0	0	0	0	0	0	0	0	0	0	0	0	0	693.351234639371	8595.98915424759	29812.7781102156	7342.84161864178	1319.99199577652	0	0	0
Cre01.g044400.t1.2	22.902000	0	0	0	0	0	0	0	0	0	0	0	0	0	0	0	0	0	0	0	0	0	0	0	0	0	0	0	884.014263905822	4668.69102662287	32962.9535605772	26360.3882853628	9506.35412962383	0	0	0	0
Cre01.g044600.t1.2	143.410000	6901.42998299329	0	5713.71260383521	0	0	4552.34593614756	6000.2952003355	0	0	0	0	0	0	0	0	0	0	0	0	0	0	0	0	0	0	0	0	0	0	0	0	0	0	0	0	0
Cre01.g044800.t1.2	91.104000	292924.63214232	50738.5182474003	46407.7713735336	27127.8341476792	36250.0931609546	13100.918697156	51532.0170730348	33419.9969742167	18489.4158817419	69314.2810932825	89741.2930755186	172619.491242641	139480.12190188	69672.3232463128	91818.0864371701	77392.188462688	97676.2813318643	155238.442857493	255542.351632594	65812.7628233154	20301.2133879282	60903.6401637845	184343.324735834	314295.505767056	145591.402725951	0	0	0	0	0	0	0	0	0	0	0
Cre01.g045100.t1.2	20.896000	0	0	0	0	0	0	0	0	0	0	0	0	0	0	0	0	0	0	0	11789.3380866794	0	0	0	0	0	0	0	0	0	0	0	0	0	0	0	0
Cre01.g045550.t1.2	42.993000	213738.511062578	37036.1482827839	28295.0069043349	34482.213507219	11473.7250453388	2677.87244392152	16165.4915537578	2216.66055615119	9224.23775540666	6027.46471922449	12246.3815003188	15056.3796867826	13876.5526336581	5743.71073017018	6926.44082777877	14020.960487479	9483.2786478277	23652.3688410302	3876.68094174934	34515.7101743424	37489.4698445207	54036.8234034854	59358.3272538245	108752.512594005	133540.046265329	17104.1426035938	5965.90528875547	0	0	0	0	0	0	0	0	0
Cre01.g046150.t1.1	62.950000	0	0	0	0	0	0	0	0	0	0	0	0	0	0	0	0	0	0	0	0	1733.26643104135	2323.10552056558	0	0	0	0	0	0	0	0	0	0	0	0	0	0
Cre01.g047550.t1.2	23.672000	5637.19132871773	0	0	0	6886.02151611652	5042.29052060597	0	0	0	0	0	0	0	0	0	0	0	0	0	0	0	1241.01429840332	0	0	8629.485821371	2980.53344064104	1796.53791338557	4912.8445114335	7369.78782641662	15960.7896991147	15696.53821403	19512.9251549572	7308.3772700237	0	0	0
Cre01.g047750.t1.2	21.371000	25639.0933866387	4625.96416678101	6383.49707222732	0	1547.24827294934	0	0	0	0	0	0	0	1309.49637341118	0	0	0	0	0	0	0	0	0	0	0	0	0	0	0	2607.90162815262	5332.52053197081	0	0	0	0	0	0
Cre01.g047800.t1.1	30.463000	0	0	0	0	0	0	0	0	0	0	0	0	0	0	0	0	0	0	0	0	0	0	0	0	0	0	0	0	0	0	1360.70905559098	0	0	0	0	0
Cre01.g048150.t1.2	30.466000	0	0	0	0	0	0	0	0	0	0	0	0	0	0	0	0	0	0	0	0	0	0	0	0	0	0	1309.79412156339	0	8336.94826182655	15898.262587151	18402.3245472211	0	0	0	0	0
Cre01.g048950.t1.2	55.128000	101494.901383933	2597.85262801559	0	0	0	0	0	0	0	0	0	0	914.533449507151	0	0	0	0	1877.37653671007	7455.6137312906	35665.0180418657	0	0	0	0	0	0	0	0	0	0	0	0	0	0	0	0
Cre01.g049000.t1.2	23.613000	0	0	0	0	0	0	0	0	0	0	0	0	0	0	0	0	0	0	0	0	0	0	0	0	0	0	0	0	0	0	0	0	4737.76859793514	0	0	0
Cre01.g049500.t1.2	17.250000	1013758.0212305	203309.88203149	117766.837902105	113538.81414075	82699.5492757973	66045.0063820377	121689.669807447	68305.6592276776	65979.5017885519	88937.3730645568	105484.726623521	152849.013936024	137634.08335819	90120.9219695839	152409.835411517	974827.45032929	146886.607188056	0	2294.74500906776	0	0	0	0	0	0	0	0	0	0	0	0	1388.17632263217	1992.6050716146	777.494862453378	0	0
Cre01.g049600.t1.2	42.157000	9204.88412551313	0	0	0	0	0	0	1198.65962375172	0	0	0	0	0	0	0	0	0	0	0	0	0	0	0	0	1712.34962334873	4479.99313516099	3152.48299854122	0	0	0	0	0	0	0	0	0
Cre01.g049900.t1.1	47.192000	25293.7055300773	0	0	0	0	0	0	0	0	0	0	0	0	0	0	0	0	0	0	0	0	0	0	0	0	0	0	0	0	0	0	0	0	0	0	0
Cre01.g049950.t1.1	123.220000	0	0	0	0	0	0	0	0	0	0	0	0	0	4412.92536387612	0	0	0	0	0	0	0	0	0	0	0	0	0	0	0	0	0	0	0	0	0	0
Cre01.g050950.t1.2	55.608000	19260.5835959609	3040.52969331097	0	0	0	0	0	0	0	0	0	1076.73175542251	9462.43627717313	15984.6095512914	34488.1684702632	64636.6576220934	186248.912909966	5564168.5943887	542169.610355713	170944.65788647	86808.4737762689	1276.07414332583	0	1513.97491694009	0	5061.7930245756	6771.2396034403	0	0	0	0	0	0	0	0	0
Cre01.g051400.t1.2	25.798000	0	0	0	0	0	0	0	0	0	0	0	0	0	0	0	0	0	0	0	0	0	0	0	0	6696.28150612191	0	0	0	0	0	0	0	0	0	0	0
Cre01.g051500.t1.2	11.982000	0	0	0	0	0	0	0	0	0	0	0	0	0	0	0	0	0	0	1366.66401863514	0	0	0	0	4652.24044121337	5844.12629450236	4587.70352922227	15296.8113196907	22410.7590463225	108946.04889294	149878.976117748	707561.265203502	330969.402290709	85967.3352462811	36435.4413857041	18475.272844512	2602.09553918456
Cre01.g051900.t1.2	28.511000	140619.008584076	259599.170206429	14818.1811650162	7492.08787993609	14622.4117549393	0	51414.4065529126	82855.8670557065	658462.594904388	48989.9922235582	0	0	0	0	0	0	0	0	0	0	0	0	0	0	0	0	0	2545.74670137918	3322.64606752814	10989.1399276201	2397.5425586176	0	0	0	0	0
Cre01.g052250.t1.2	15.828000	0	0	0	0	0	0	0	0	0	0	0	0	0	0	0	0	0	0	0	0	0	0	0	0	0	4025.10839562508	3152.25968742706	0	0	0	0	0	0	0	0	0
Cre01.g053600.t1.2	17.472000	0	0	0	0	0	0	0	0	0	0	0	0	0	0	0	0	0	0	0	0	0	0	0	0	0	0	0	896.81743445077	3229.07871069675	8277.39863138493	0	0	0	0	0	0
Cre01.g054500.t1.2	112.350000	247942.330047483	127853.056558154	214066.034030007	166977.163758297	187938.633673747	183308.649906911	434771.851854254	508345.420264874	1033632.71039039	2236460.80827302	2618769.43570821	1937298.35234194	849028.856021371	132594.695882068	9341.84827552886	2256.85655669928	0	1262.3032912862	0	2146.83861445839	0	0	0	0	0	0	0	0	0	0	0	0	0	0	0	0
Cre01.g055408.t1.1	76.676000	0	0	0	0	0	0	0	0	0	0	0	0	0	0	0	0	0	0	0	0	0	0	9194.46294018585	8481.35611564747	8211.14966751863	0	0	0	0	0	0	0	0	0	0	0
Cre01.g061077.t1.1	29.212000	0	0	0	0	0	0	0	0	0	0	0	0	0	0	0	2228.57048223951	0	0	0	0	0	0	0	0	0	0	0	1933.72537451545	4141.7512342526	1907.74684823529	958.823487148105	5810.03413107453	0	0	0	0
Cre01.g066552.t1.1	18.245000	0	0	0	0	0	0	0	0	0	0	0	0	0	0	0	0	0	0	0	0	0	0	0	0	0	0	0	0	8080.88485092759	4470.53963132838	0	0	0	0	0	0
Cre01.g066917.t1.1	27.565000	430938.344394575	1670664.8820396	1753885.49058176	3906455.75697015	349377.681800974	163709.377787814	31658.0722835253	3397.90191299873	5418.56974795894	519138.790782417	195069.701919131	0	50673.758024295	6082.69700145909	12458.527058767	40203.4442518975	52317.3278244837	146760.064223368	81076.8218462632	173140.550509005	4195866.96091642	3617118.99006194	476397.043532946	1625034.97771371	2240033.78609952	492080.927450507	414167.679721455	61838.5693617179	23225.1002426116	44643.6135717006	49069.6398542739	122337.272038499	10180.0093239946	0	0	0
Cre01.g071662.t1.1	69.089000	60952.0242385183	3911.29416444354	13161.9570683587	2897.23839506083	8052.59877646782	0	0	4034.63633649574	0	0	3594.56456753218	2786.55051947747	5401.07704401672	0	0	0	0	2428.7316775614	0	0	0	0	1007.72862114828	8823.76649068678	14512.9893090029	3062.41418249827	0	0	0	0	0	0	0	0	0	0
Cre02.g073500.t1.1	57.072000	0	0	0	0	0	0	0	0	0	0	0	0	0	0	0	0	0	0	0	0	0	0	0	0	0	0	0	0	0	0	0	0	0	0	0	0
Cre02.g073550.t1.2	39.400000	0	0	0	0	0	0	0	0	0	0	0	0	0	0	0	0	0	0	0	0	0	0	0	0	2143.34007366994	6228.519159003	4848.90309574681	0	0	0	0	0	0	0	0	0
Cre02.g073850.t1.2	22.635000	0	0	0	0	0	0	0	0	0	0	0	0	0	0	0	0	0	0	0	0	0	0	0	0	0	0	0	0	0	0	0	0	1208.7830609268	1457.47720505861	0	0
Cre02.g074100.t1.2	14.845000	0	0	0	0	0	0	0	0	0	0	0	0	0	0	0	0	0	0	0	0	0	0	0	0	0	0	0	0	0	2662.46397704475	4645.46667075064	0	0	0	0	0
Cre02.g074650.t1.2	70.448000	0	0	0	0	0	0	0	0	0	0	0	950.263227772122	978.921487422151	2283.43057928385	0	0	0	0	0	0	0	0	0	0	0	0	0	0	0	0	0	0	0	0	0	0
Cre02.g074900.t1.1	148.170000	3332.54619358906	0	0	0	0	0	0	0	0	0	0	0	0	0	0	0	0	0	0	0	0	0	0	0	0	0	0	0	0	0	0	0	0	0	0	0
Cre02.g075400.t2.1;Cre02.g075400.t1.1	23.656000	0	0	0	0	0	0	0	0	0	0	0	0	0	0	0	0	0	0	0	0	1787.08440955296	2658.14662883773	0	6005.65466707525	9195.20731056637	0	0	0	0	0	0	0	0	0	0	0
Cre02.g075700.t1.2	23.427000	13626.4441858033	2885.92396527692	0	0	0	0	0	0	0	0	0	0	0	0	0	0	0	0	0	0	29911.7793708248	0	0	0	0	0	0	0	0	0	0	0	0	0	0	0
Cre02.g076250.t1.1	85.356000	0	0	0	0	0	0	0	0	0	0	0	0	860.864345071643	0	0	0	0	0	0	0	0	0	0	4690.2033306199	0	0	0	0	0	0	0	0	0	0	0	0
Cre02.g076350.t1.2	55.798000	0	0	50425.1383172013	1546.42946553077	1422.04517494584	16903.1626008533	0	17526.9449797293	0	0	0	0	2168.35091845542	0	0	0	0	0	0	0	0	0	0	0	0	0	14450.4621970392	694.192373169359	0	0	0	0	0	0	0	0
Cre02.g076900.t1.1	114.770000	58515.6999830756	0	0	0	0	0	0	0	0	0	0	0	0	0	0	0	0	4310.20225136433	0	0	0	0	0	0	0	0	0	0	0	0	0	0	0	0	0	0
Cre02.g077150.t1.1	48.469000	0	0	0	0	0	0	0	0	0	0	0	0	0	0	0	0	0	0	0	0	0	0	4092.69722617631	0	0	0	0	0	0	0	0	0	0	0	0	0
Cre02.g077300.t1.2	33.035000	0	0	0	0	0	0	0	0	0	0	0	0	0	0	0	0	0	0	0	0	0	0	0	0	0	0	0	1143.57621559323	0	0	0	0	0	0	0	0
Cre02.g077350.t1.2	46.124000	0	0	0	0	0	0	0	0	0	0	0	0	0	0	0	0	0	0	0	2024.31524982476	0	0	0	0	0	0	0	0	0	0	0	0	0	0	0	0
Cre02.g078300.t1.1	7.294200	26847.9508846036	7461.56869433476	6385.80462040693	0	7401.27469351262	0	2271.66952727163	818.137485229782	0	3543.9473816568	1263.27097278088	1355.57289996539	0	949.518857391602	0	0	1395.09896717101	7472.73425004256	0	7111.71461549025	0	4900.86014830713	10324.4171778156	8847.58634286342	22716.6952727163	8125.5470737588	18213.9988409494	11379.9343773932	12112.3948318251	1979.80190106965	0	0	0	0	0	0
Cre02.g078507.t1.2	24.374000	0	0	0	0	0	0	0	0	0	0	0	0	0	0	0	0	0	0	0	0	0	0	0	0	0	0	0	0	0	3078.86476790776	8391.28729960452	33208.5957861489	15226.8405039218	0	0	0
Cre02.g078966.t1.1	101.350000	2738.53862993392	0	0	0	0	0	0	0	0	0	0	0	0	0	0	0	0	0	0	0	0	0	0	13694.9262608111	0	0	36497.2241272873	23387.372985565	13822.9579662606	0	0	0	0	0	0	0
Cre02.g079400.t1.2	15.825000	0	0	0	0	0	0	0	0	0	0	0	0	0	0	0	0	0	0	0	0	0	0	0	0	0	0	0	3344.08393448712	7040.70168118862	16209.4094062085	18909.2407763553	28353.812164396	14133.3604149376	0	0	0
Cre02.g079800.t1.2	16.052000	370309.376901203	873295.330426331	13131.4378827573	0	0	0	0	0	0	0	0	0	0	0	0	0	0	0	0	0	0	0	0	0	0	0	0	0	0	0	0	0	3229.89751811532	0	0	0
Cre02.g080200.t1.2	77.660000	0	0	0	0	0	0	0	0	0	0	0	0	14741.5110158226	8892.24856569464	26473.5325832019	23635.9926926588	9751.25198481498	35611.4233744682	12968.4207694234	3775.81875518885	5475.21633391653	9977.54058049313	20087.5790887189	16748.3335617051	0	0	0	0	0	0	0	0	0	0	0	0
Cre02.g080250.t1.2	21.166000	38990.86490203	0	0	0	0	0	0	0	0	0	0	0	0	0	0	0	0	0	0	0	0	0	0	0	0	0	0	0	0	0	0	0	0	0	0	0
Cre02.g080650.t1.2	93.119000	0	0	0	0	0	0	0	0	0	0	0	0	0	0	0	0	2013.96850153553	51121.8689933682	44318.3237154133	4679.26108602625	0	0	0	0	0	0	0	0	0	0	0	0	0	0	0	0
Cre02.g080700.t1.2;Cre02.g080600.t1.2	72.492000	0	0	0	0	0	0	1246.44820218112	0	0	0	1176.84957160248	0	5789.71281968633	0	2875.42834291159	4702.41100486043	2720.00380745896	1428.22344910416	1283.74115824518	7580.667955218	11057.622002628	90634.5375321429	139829.975980725	159466.466618848	29450.2697349023	0	0	0	0	0	0	0	0	0	0	0
Cre02.g080900.t1.2	24.370000	25671.1013130011	3905.11589028522	0	0	0	0	0	0	0	0	1123.62708939528	992.022406119307	869.20129333347	0	0	0	0	0	0	0	0	0	0	0	0	0	0	0	0	857.365804283198	1443.85522709509	6859.89411576026	1045.91482166897	0	0	0
Cre02.g081050.t1.2	55.891000	10504.5548099015	8051.8544060873	20092.7896813825	3708.89985798009	83704.4492894996	9201.16227361053	40850.3021125696	108045.360732511	59752.8435555002	63313.911455909	112667.900795542	128441.109158765	221613.949688482	171227.518631068	94847.6738858874	149290.923517137	701524.421417483	583839.464257235	203473.643515204	119858.518671367	107457.3081319	527483.182748049	744370.380520227	187722.766263396	0	0	0	0	0	0	0	0	0	0	0	0
Cre02.g081250.t1.2	78.425000	37193.2104330737	0	0	0	0	0	5751.30330805149	1294.68340283883	0	4270.00625081623	3721.92633963919	3616.74680487168	2681.29654767191	2038.60716113075	13676.3170012981	57842.7891590853	159473.910322654	438731.902278622	185727.853643602	18926.3612951073	5587.02076507067	3673.54226490537	1385.19884111009	11630.042825248	7355.64478918673	2195.74374845857	1117.29994116086	0	0	0	0	0	0	0	0	0
Cre02.g081500.t1.2	40.194000	0	0	0	0	0	0	0	0	1208262.00166043	0	0	0	0	0	0	0	0	0	0	0	0	0	0	0	0	0	0	0	0	0	0	0	0	0	0	0
Cre02.g082500.t1.1	14.804000	0	0	0	0	0	0	0	0	0	0	0	0	0	0	0	0	0	1973.92137506354	2205.19725229117	2997.05846308859	0	0	4449.92057178797	5163.32514447856	4915.97086703169	3253.41962213976	0	6970.80530245777	10827.6115550472	38650.6876381323	328073.801510485	37985.9648883277	718682.158688474	348685.41734709	120342.359418705	35671.7173752903
Cre02.g082550.t1.2	80.959000	0	0	0	0	0	0	0	0	0	0	0	0	0	0	0	0	0	0	0	0	0	2073.36925790104	13905.5830784984	43857.5584498713	9175.10931029232	0	0	0	0	0	0	0	0	0	0	0
Cre02.g084000.t1.2	12.964000	0	0	0	0	0	0	0	0	0	0	0	0	0	0	0	0	0	0	0	0	0	0	0	0	0	0	0	0	0	0	779.951284709094	0	0	0	0	0
Cre02.g084350.t1.2	25.205000	0	0	0	0	0	0	0	0	0	0	0	0	0	0	0	0	0	0	0	0	0	0	0	2294.29838683944	3917.2491274877	3187.31953234956	4729.87827190163	7664.78180821678	8094.28351777695	4264.20016184818	0	0	0	0	0	0
Cre02.g085450.t1.2	41.426000	0	0	0	0	0	0	0	0	0	0	0	0	0	0	0	0	0	0	0	0	0	0	0	0	17025.9837136392	6207.45347723428	0	0	0	0	0	0	0	0	0	0
Cre02.g086100.t1.2	16.174000	0	0	0	0	0	0	0	0	0	0	0	0	0	0	0	0	0	0	0	0	0	0	0	0	0	0	0	0	0	0	1077.55056284108	1581.56374749133	2880.78780965133	3189.32933237697	1655.55416331504	0
Cre02.g086850.t1.1	35.980000	0	0	0	0	0	0	0	0	0	0	0	0	0	0	0	0	0	0	24759.9919672443	13126.9716604742	3111.61706465065	0	2548.64974586321	0	8661.49374773337	0	0	0	0	0	0	0	0	0	0	0
Cre02.g088000.t1.2	33.562000	822454.833436799	127793.506927713	2557.13556820114	0	2966.53927748726	0	0	0	0	0	0	0	0	0	0	0	0	0	0	0	0	0	0	0	0	0	0	8265.48870529661	31114.6819057455	2078.43097648858	0	0	0	0	0	0
Cre02.g088200.t1.2	58.236000	0	0	0	0	0	0	0	0	0	0	0	0	1923.75081141648	0	0	0	0	0	0	1126.38125980321	0	0	7179.52675715565	70777.7132613853	179884.546156518	27188.8725188818	9047.07760484285	19962.5248647915	277233.304520954	133815.463306121	0	0	0	0	0	0
Cre02.g088400.t2.1;Cre02.g088400.t1.2	44.391000	0	0	0	0	0	0	0	0	0	0	0	0	0	0	0	0	0	0	0	0	0	0	0	0	5234.26364174214	0	0	0	0	0	0	0	0	0	0	0
Cre02.g088500.t1.1	52.897000	0	0	0	0	0	0	0	0	0	0	0	0	0	0	0	0	0	0	0	0	0	1834.5008027921	0	0	0	0	0	0	0	0	0	0	0	0	0	0
Cre02.g088850.t1.2	23.165000	0	23104.5122409673	1745.10192009162	0	0	0	0	0	0	0	0	0	0	0	0	0	0	0	0	0	0	0	0	0	0	0	0	0	0	0	0	0	0	0	0	0
Cre02.g088900.t1.2	32.439000	0	0	0	0	0	0	0	0	0	0	0	0	1087.52512594005	0	0	0	0	0	0	0	0	0	0	0	0	0	7421.44713082472	20892.2434700612	37101.6528762697	2821.61036439997	0	0	0	0	0	0
Cre02.g090850.t1.1	109.710000	0	0	0	0	0	0	0	0	0	0	0	0	0	0	0	0	0	0	0	23029.3308325348	0	0	0	0	0	0	0	0	0	0	0	0	0	0	0	0
Cre02.g091850.t1.2	37.690000	0	0	0	0	0	0	0	0	0	0	0	0	0	0	0	0	0	0	0	1190.471549566	7100.10243755414	4078.77750006059	0	0	0	0	0	0	0	0	0	0	0	0	0	0
Cre02.g092050.t1.1	37.398000	0	0	0	0	0	0	0	0	0	0	0	0	0	0	0	0	0	0	0	0	0	0	0	0	6132.86756510615	0	0	0	0	0	0	0	0	0	0	0
Cre02.g092350.t1.2	56.044000	19355.8630046675	0	0	0	0	0	0	0	0	0	0	0	0	0	0	0	0	0	0	0	0	0	0	0	10267.845028896	0	0	0	0	0	0	0	0	0	0	0
Cre02.g092400.t1.1	54.537000	0	0	0	0	0	0	0	0	0	0	0	3275.60185947926	0	0	0	0	0	0	0	0	0	0	0	0	0	0	0	0	0	0	0	0	0	0	0	0
Cre02.g092550.t1.1	82.427000	0	0	0	0	0	0	0	0	0	0	0	0	0	0	0	0	0	0	0	1712.34962334873	0	0	0	0	0	0	0	0	0	0	0	0	0	0	0	0
Cre02.g093650.t1.2	15.009000	0	0	0	0	1362.64441858033	0	0	0	0	0	711.752070445831	0	0	0	1099.95611129474	0	0	0	1351.99992213889	14215.2411567948	0	0	11408.220451853	14166.1127116804	41788.208792025	23811.6641024616	72415.3280985298	131113.398824833	174740.946827123	184335.881032029	153012.775419738	113955.661553842	69270.3632408319	28845.0966155393	5767.08396011851	0
Cre02.g094250.t1.1	43.926000	78359.8699573644	22904.2766086074	6699.18455060594	0	2461.26066319013	0	1377.75513730489	0	0	0	2013.89406449748	1118.41649673164	1731.03331989979	0	802.431270200805	0	0	0	1700.2908231843	2507.18831566823	0	1933.05544117298	1288.57956571857	51548.3932214063	34543.9962488022	2227.23061555457	0	0	0	0	0	0	0	0	0	0
Cre02.g095077.t1.1	42.929000	59170.0015475529	3091.81681252882	1830.40676569924	0	1035.12145115143	0	0	0	0	0	0	0	0	0	0	0	0	0	0	0	0	0	0	0	2080.21746540183	2685.68833291698	7794.3022544273	19892.5540490226	0	0	0	0	0	0	0	0
Cre02.g095080.t1.1	71.838000	14350.7165660495	0	0	0	0	0	0	0	0	0	0	0	0	0	0	0	0	0	0	0	0	0	0	0	0	0	0	0	0	0	0	0	0	0	0	0
Cre02.g095092.t1.1	43.527000	0	0	0	0	0	0	0	0	0	0	0	0	0	0	0	0	0	0	0	0	0	0	0	0	0	0	3901.09629023041	5490.4759267172	16200.4769616422	0	0	0	0	0	0	0
Cre02.g095111.t1.1	91.621000	0	0	0	0	0	0	0	0	0	0	0	0	0	0	0	0	0	2460.36741873351	0	0	0	0	0	0	0	0	0	0	0	0	0	0	0	0	0	0
Cre02.g095117.t2.1	49.604000	0	0	0	0	0	0	0	0	0	0	0	0	0	0	0	0	0	0	0	0	0	0	0	0	0	0	0	0	0	0	0	0	0	0	0	0
Cre02.g095122.t1.1	20.871000	0	0	0	0	0	0	0	0	0	0	0	0	0	0	0	0	0	0	0	0	0	0	0	0	0	0	0	0	0	0	1177.81725309716	7833.00951421435	3131.11956862028	0	0	0
Cre02.g095650.t1.1	50.666000	0	0	0	0	0	0	0	0	0	0	0	0	0	0	0	0	0	0	0	0	0	0	0	0	0	0	0	0	0	0	0	0	0	0	0	0
Cre02.g096150.t1.2	23.900000	0	0	0	0	0	0	0	0	0	0	0	0	0	0	0	0	0	0	0	0	0	0	0	0	2394.11845486721	0	0	0	0	0	0	0	0	0	0	0
Cre02.g096400.t1.2	63.420000	0	0	0	0	0	0	0	0	0	0	0	0	0	0	0	0	0	0	0	0	0	4699.28464926225	0	0	0	0	0	0	0	0	0	0	0	0	0	0
Cre02.g097400.t1.2	18.074000	0	0	0	0	0	0	0	0	0	0	0	0	0	0	0	0	0	0	0	0	0	0	0	0	0	710.821607470181	1453.4576050038	1927.84484850934	8284.84233519013	2111.70433249783	1612.30624420681	0	0	0	0	0
Cre02.g097900.t1.2	47.075000	0	0	0	0	0	0	0	0	0	0	0	2495.57613773211	1128.31662279256	0	0	0	1079.03930360212	3612.65276777882	3724.45719893296	0	0	0	0	0	0	0	2150.48602932294	5741.10543383836	0	38092.4098527421	0	0	0	0	0	0
Cre02.g098800.t1.2	32.898000	0	49657.6924548849	0	0	0	0	0	0	0	0	0	0	0	0	0	0	0	0	0	0	0	0	0	0	0	0	0	0	0	0	1843.06106216808	0	0	0	0	0
Cre02.g099150.t1.2	33.726000	0	0	0	0	0	0	0	0	0	0	0	0	0	0	0	0	0	0	0	0	0	0	0	0	0	0	0	0	1196.79869780042	7885.11544085077	0	0	0	0	0	0
Cre02.g107550.t2.1;Cre02.g107550.t1.2;Cre02.g099500.t2.1;Cre02.g099500.t1.1	28.770000	0	0	0	0	0	0	0	0	0	0	0	0	0	0	0	0	0	0	0	0	0	0	0	1938.63821902688	0	0	0	0	0	0	0	0	0	0	0	0
Cre02.g099800.t1.1	34.120000	0	0	0	0	0	0	0	0	0	0	0	0	0	0	0	0	0	0	0	0	0	0	0	0	4733.22793861397	14705.7812375576	0	0	0	0	0	0	0	0	0	0
Cre02.g099850.t1.1	51.705000	0	0	0	0	0	0	0	0	0	0	0	0	1202.75366084458	6847.09094521531	42000.3543504733	39408.4566855019	29948.2535194703	32942.1111899227	5990.61838538874	0	0	0	0	0	0	0	0	0	0	0	0	0	0	0	0	0
Cre02.g100200.t1.2	22.321000	59363.5378464881	73924.1668598443	26422.9153973265	147474.659788667	0	0	0	0	0	0	0	0	0	0	0	0	0	0	0	0	0	0	0	0	0	0	0	0	0	0	0	0	0	0	0	0
Cre02.g101350.t1.2	23.944000	0	0	0	0	0	0	0	0	0	0	0	0	0	0	0	0	0	0	0	0	0	0	0	0	0	0	8780.5930086166	3091.81681252882	0	3209.79951784127	0	0	0	0	0	0
Cre02.g103000.t1.2;Cre02.g113652.t2.1;Cre02.g113652.t1.1	58.197000	0	0	0	0	0	0	0	0	0	0	0	0	0	0	0	0	0	0	0	10421.9296976637	8772.40493443088	0	0	0	0	0	0	0	0	0	0	0	0	0	0	0
Cre02.g103100.t1.1	35.758000	5137.1977441223	0	0	0	0	0	0	0	0	0	0	0	0	0	0	0	0	0	0	0	0	0	0	0	0	0	0	0	0	0	0	0	0	0	0	0
Cre02.g104650.t2.1;Cre02.g104650.t1.1	125.570000	8063.0199617951	0	0	0	0	0	0	0	0	1854.89655121835	4069.47287030408	5975.65654074028	0	1577.39527336041	1732.22431250862	0	0	0	0	0	0	0	0	0	0	0	0	0	0	0	0	0	0	0	0	0
Cre02.g104850.t1.2	33.702000	0	0	0	0	0	0	0	0	0	0	0	0	0	0	0	836.300122514476	7765.27180958701	0	0	0	0	0	0	0	0	0	0	0	0	0	0	0	0	0	0	0
Cre02.g105650.t1.2	18.781000	0	0	0	0	0	0	0	0	0	0	0	0	0	0	0	0	0	0	0	0	0	0	0	0	0	0	2758.04113390355	25767.1250920882	27976.4163814722	3336.78910475802	0	0	0	0	0	0
Cre02.g106200.t1.2	34.262000	0	0	0	0	0	0	0	0	0	0	0	0	0	0	0	0	0	0	0	0	0	0	0	3736.36712502128	1187.94069027223	0	0	0	0	0	0	0	0	0	0	0
Cre02.g106750.t1.2	45.554000	9705.84539160325	1808.67115058805	0	0	0	0	0	0	0	0	0	0	0	0	0	0	0	0	0	0	0	0	0	0	0	0	0	0	0	0	0	0	0	0	0	0
Cre02.g107150.t1.1	13.660000	0	0	0	0	0	0	0	0	0	0	0	0	0	0	0	0	0	0	0	0	0	0	0	0	0	0	0	2451.28610009116	11813.157938856	29013.3243215369	17030.4499359223	0	1966.03104903002	819.105166724458	0	0
Cre02.g107200.t1.1	7.124000	9712.54472502793	0	0	0	0	0	0	0	0	0	0	0	0	0	0	0	0	0	0	0	0	0	0	0	0	0	0	0	1281.73135821778	0	7938.71010824823	12793.4937300011	8089.07292511331	4031.06335866924	0	0
Cre02.g107300.t1.2	37.906000	0	0	0	0	0	0	0	0	0	0	0	0	5291.43128696609	0	0	0	0	0	0	0	0	0	0	0	0	0	0	0	0	0	0	0	0	0	0	0
Cre02.g107400.t3.1;Cre02.g107400.t2.1;Cre02.g107400.t1.1	128.430000	0	20323.5444993438	17306.6113470953	89689.1871488822	0	34479.2360256969	0	0	53375.0781352029	0	0	0	0	0	0	0	0	0	0	0	0	8862.47375047383	0	0	0	0	0	0	0	0	0	0	0	0	0	0
Cre02.g107450.t1.2	47.574000	0	0	0	0	0	0	0	0	0	0	0	0	0	0	0	0	0	0	0	0	0	0	0	0	0	0	12843.366545496	24241.9101824022	6343.74769390753	0	0	0	0	0	0	0
Cre02.g108450.t1.2	15.185000	0	0	0	0	0	0	0	0	0	0	0	0	0	0	0	0	0	0	0	0	0	0	0	0	0	0	0	0	0	894.361012195053	0	0	0	0	0	0
Cre02.g108850.t1.2	19.154000	0	0	0	0	0	0	0	0	0	0	0	0	0	0	0	0	0	0	0	0	0	0	0	0	0	0	0	0	0	0	2893.29323204407	2041.21245746257	0	0	0	0
Cre02.g108900.t1.2	19.694000	16509.3906695581	0	0	0	0	0	0	0	0	0	0	0	0	0	0	0	0	0	0	0	0	0	0	0	0	0	0	0	0	0	23641.2032853224	52667.1819033282	12275.4119451591	0	0	0
Cre02.g109950.t1.2	11.395000	0	0	0	0	0	0	0	0	0	0	0	0	0	0	0	0	0	0	0	0	0	0	0	0	0	0	0	0	0	5431.52179258	10012.5259883776	13937.5910048607	11910.6704587042	4907.1128595035	1796.0168541192	0
Cre02.g110750.t1.2	41.322000	0	0	0	0	0	0	0	0	0	0	0	0	0	0	0	0	0	0	0	0	0	0	0	3274.85748909874	13852.7327814814	0	0	0	0	0	0	0	0	0	0	0
Cre02.g111450.t1.2	26.620000	0	0	0	0	0	0	0	0	0	0	0	0	0	0	0	0	0	0	0	0	0	0	0	2263.3325790098	2504.1363971081	3048.7177674967	12072.9432016576	17575.3290544631	39937.7040260518	101881.973981804	113836.562292958	22097.3791161235	0	0	0	0
Cre02.g111700.t1.2	22.341000	0	0	0	0	0	0	0	0	0	0	0	0	0	0	0	0	0	0	0	0	0	0	0	0	0	0	0	0	0	0	742.315918269992	30662.8490847697	0	0	0	0
Cre02.g112650.t1.2	16.346000	6176.48766940464	0	0	0	0	0	0	0	0	0	0	0	0	0	0	0	0	0	0	0	0	0	0	0	0	0	0	0	0	919.148545866377	1538.46470245921	0	0	0	0	0
Cre02.g112850.t1.1	46.881000	0	0	0	0	0	0	0	0	0	0	0	0	0	0	0	0	0	0	0	0	0	0	0	0	1064.37520710587	889.969226949984	2999.88707053457	0	0	0	0	0	0	0	0	0
Cre02.g113100.t1.2	13.235000	2303.60301659595	0	2155.69662198658	0	0	0	1095.41545197357	0	0	0	0	0	0	0	0	0	0	0	956.8136871207	860.492159881383	0	866.000500697233	1367.11064086345	0	2420.99022560399	1561.61462129339	2568.5244350231	2197.0836151435	2224.62531922275	0	1731.18219397589	4150.98142697105	3473.9765658879	0	0	0
Cre02.g113550.t1.2	34.719000	0	0	0	0	0	0	0	0	0	0	0	0	0	0	0	0	0	0	0	0	0	0	0	0	0	0	0	0	0	797.741736803528	2590.03673902013	0	0	0	0	0
Cre02.g114450.t1.2	18.964000	0	0	0	0	0	0	0	0	0	0	0	0	0	0	0	0	0	0	0	0	0	0	0	0	0	0	0	0	0	0	6010.71638566278	1446.75827157911	696.246835419595	828.856418709273	0	0
Cre02.g114600.t1.2	21.642000	0	0	0	0	0	0	0	0	0	0	0	0	6499.76772566457	0	0	0	0	0	0	0	0	0	0	3437.57685428046	9429.68398043024	0	0	0	0	0	0	0	0	0	0	0
Cre02.g114850.t1.2	95.141000	0	0	0	0	0	0	0	0	0	0	0	0	0	0	2224.99750441301	9588.23487148105	1354.97740366097	0	0	0	0	0	0	0	0	0	0	0	0	0	0	0	0	0	0	0
Cre02.g115200.t1.2	16.391000	11961.2876445795	0	0	0	0	0	0	0	0	0	0	0	1798.62215045103	0	0	0	0	0	0	0	0	0	0	0	0	0	0	0	0	5228.45755277408	1821.69763224715	0	0	0	0	0
Cre02.g116250.t1.1	20.144000	0	0	0	0	0	0	0	0	0	0	0	0	0	0	0	0	0	0	0	0	0	0	0	0	0	0	0	0	0	0	0	2086.99123586456	2046.05086493595	0	0	0
Cre02.g116500.t1.1	56.205000	0	0	0	0	0	0	0	0	0	0	0	0	0	0	0	0	0	0	0	7017.84951050665	0	0	0	0	0	0	0	0	0	0	0	0	0	0	0	0
Cre02.g116600.t1.2;Cre02.g116600.t2.1	79.012000	0	0	65149.5288142719	0	0	0	0	0	0	0	0	0	0	0	0	0	0	0	0	0	0	0	0	0	7191.95774251033	0	5118.96066979955	0	0	0	0	0	0	0	0	0
Cre02.g116750.t2.1;Cre02.g116750.t1.1	61.514000	9491466.72201342	23188626.0939661	295842.564033959	483312.244367979	216187.48961449	154903.476186259	240841.03661732	449793.246133153	97058.4539160325	227710.343104943	533266.940604691	96678.8250219671	180264.175050583	31602.2445049863	46794.8439714041	54959.09830495	33350.7705288283	65009.5871827341	48328.2469552758	54862.3301554823	22810.4859406619	32717.3113350056	86242.7522870736	112005.411156879	174785.609049955	2405.58175872722	0	0	0	0	0	0	0	0	0	0
Cre02.g117500.t1.2	67.267000	11322.6178580932	0	1005.49551000672	0	0	0	0	0	0	0	0	0	0	0	0	0	0	1131.44297839075	1228.9554982389	3618.16110859467	3676.07312419914	14376.0251589872	961.800968670186	0	0	0	0	0	0	0	0	0	0	0	0	0
Cre02.g118850.t1.2	9.936100	0	0	0	0	0	0	0	0	0	0	0	0	0	0	0	0	0	0	0	0	0	0	0	0	0	0	0	1123.03159309087	0	0	0	0	0	0	0	0
Cre02.g118950.t1.2	11.744000	0	0	0	0	0	0	0	0	11775.1950494495	0	0	0	0	0	0	0	0	0	0	0	0	0	0	0	0	0	0	0	0	0	0	0	0	0	0	0
Cre02.g119550.t1.2	9.947400	10704.0460718809	16528.7442994517	0	0	0	0	0	0	0	0	0	0	0	0	0	0	0	0	0	0	0	1884.0014330967	0	1016.21444348621	6071.60588278934	2525.35095295292	11967.9869780042	22699.5747539643	136472.865564579	237990.098059927	162094.094062085	151739.902069048	161260.399235902	113278.284507568	51353.36818171	16706.648820396
Cre02.g119900.t1.2	42.297000	0	0	0	0	0	0	0	0	0	0	0	0	0	0	0	0	0	0	0	0	0	0	0	0	0	0	0	0	0	3042.24174518617	0	0	0	0	0	0
Cre02.g120150.t1.2;Cre02.g120100.t1.2	20.647000	0	0	0	0	1337.26138860459	0	8678.61426648533	3950.07586126864	16062.0240708655	480669.729517132	187216.594404642	0	17395.9357927577	0	0	0	0	0	0	0	0	0	0	0	0	0	0	0	0	0	0	0	0	0	0	0
Cre02.g120250.t2.1;Cre02.g120250.t1.1;Cre02.g120200.t1.2	79.655000	90269.796045688	10191.919250083	10323.672807435	0	3378.3994090291	0	0	0	0	0	882.674397220886	0	0	0	0	700.608845849443	0	0	0	0	0	0	0	0	0	0	0	0	0	0	0	0	0	0	0	0
Cre02.g141100.t1.2	42.095000	7324.9767295093	0	0	0	0	0	0	0	0	0	0	0	0	0	0	0	0	0	0	0	0	0	2933.26592147801	3036.88227844642	10857.386370268	13624.2110746617	38065.6125190434	28737.9072807444	3524.81706287743	0	0	0	0	0	0	0
Cre02.g141150.t1.1	247.370000	11903.9711252795	0	0	0	0	0	0	0	0	0	0	0	0	0	0	0	0	0	0	0	0	0	0	0	0	0	0	0	0	0	0	0	0	0	0	0
Cre02.g141400.t1.2	67.536000	0	0	0	0	0	0	0	0	0	0	0	0	1563.84773243495	0	0	0	0	1736.24391256343	8502.94285668256	1615.87922203331	0	9094.71730919614	1547.69489517766	17916.2506887414	45805.5757356927	13262.4470697289	0	0	0	0	0	0	0	0	0	0
Cre02.g141606.t1.1	464.740000	0	0	0	12198.7417959655	6435.00750255931	76216.0832614661	37135.8939137736	0	0	0	0	0	0	0	0	0	0	0	0	0	0	0	0	0	0	0	0	0	0	0	0	0	0	0	0	0
Cre02.g142146.t1.1	40.863000	13776.0626322879	1566.82521395703	0	0	0	0	0	0	0	0	0	0	0	0	0	0	0	0	0	0	0	0	1535.33834686102	0	2239.21497868095	1289.69612128935	3626.57249389455	18511.002622777	116665.169738935	320280.243626438	7062.58617037592	0	0	0	0	0
Cre02.g142206.t1.1	31.700000	0	0	0	0	0	0	0	0	0	0	0	0	0	0	0	0	0	0	0	0	0	0	0	0	0	0	1698.20658611885	2996.90958901249	0	3563.07770043617	0	0	0	0	0	0
Cre02.g142246.t1.1	10.553000	12509.1442446424	0	0	0	0	0	0	0	0	0	0	0	0	0	0	0	0	0	0	0	0	0	0	0	0	0	0	0	0	1483.15798318655	0	2010.54439778513	1439.09125665976	0	0	0
Cre02.g142266.t1.1;Cre16.g678437.t1.1	71.728000	4792.03319867507	0	0	0	0	0	0	0	0	0	0	0	0	0	0	700.936368816872	0	0	0	0	0	0	5320.31285773027	25822.9528706272	22223.9220808119	0	0	0	0	0	0	0	0	0	0	0
Cre02.g142351.t1.1	91.558000	0	0	0	0	0	0	0	0	0	0	0	0	0	0	1919.43346320946	12989.263140078	20651.0674667727	0	0	0	0	0	0	0	0	0	0	0	0	0	0	0	0	0	0	0
Cre02.g142352.t1.1	91.990000	0	0	0	0	0	0	0	0	0	0	0	0	0	0	0	0	0	0	0	0	0	0	0	0	0	0	0	0	0	0	0	0	0	0	0	1478.17070163707
Cre12.g486250.t1.2;Cre02.g142687.t2.1;Cre02.g142687.t1.1;Cre02.g102000.t1.2	20.586000	32354.0585893117	0	2222.61551919535	0	0	0	0	0	0	0	0	0	1688.00871190572	0	0	0	0	0	0	0	0	0	0	0	1409.01869328674	0	1038.09893267351	0	1811.87194322429	4633.2589965101	18043.5380238103	40516.8241820965	8304.19596508366	783.077640307279	0	0
Cre02.g142800.t1.2	19.532000	0	0	0	0	0	0	0	0	0	0	0	0	0	0	0	0	0	0	0	0	0	0	0	0	0	0	0	0	0	0	0	0	0	0	0	14715.4580525044
Cre02.g143050.t1.2	10.879000	0	0	0	0	0	0	0	0	0	0	0	0	0	0	0	0	0	2441.46041106829	3883.67802332623	27109.2248881662	16947.8248236845	3339.69214924205	1753.95992761981	0	863.469641403464	0	0	0	0	0	1122.80828197671	0	0	0	0	0
Cre02.g143250.t1.2	36.841000	0	0	0	0	0	0	0	0	0	0	0	0	0	0	0	2110.43890285095	11215.4285232983	87642.1686024516	17712.2932044788	26888.1468851517	35706.7027831748	63138.9844164867	118124.135684755	134343.966276291	62527.1119636991	116925.699372117	472280.675328669	280233.11715445	147095.030894602	52822.0109424764	0	0	0	0	0	0
Cre02.g143567.t1.1	17.912000	4062.32691465109	0	0	0	0	0	0	0	0	0	0	0	0	0	0	0	0	0	0	0	0	0	0	0	0	0	3881.89153441299	3110.42607204182	2236.08862308276	2495.94832292237	5300.43816857038	12856.0208419648	3393.51012775367	0	0	0
Cre02.g143650.t2.1;Cre02.g143650.t1.2	57.074000	0	0	0	0	0	0	0	0	0	0	0	0	0	0	0	0	875.751752682048	1259.92130606854	0	1075.83851096588	0	0	6036.62047490489	0	0	0	0	0	0	0	0	0	0	0	0	0
Cre02.g143667.t1.1	42.300000	0	0	0	0	0	0	0	0	0	0	0	0	0	0	0	0	0	0	0	0	0	0	0	0	0	0	17226.2193459991	12883.5625460441	0	0	0	0	0	0	0	0
Cre02.g144700.t1.2;Cre02.g144750.t1.1	67.045000	0	0	0	0	0	0	0	0	0	0	0	0	0	0	0	1451.5966790525	0	0	0	0	0	0	0	0	0	0	0	0	0	0	0	0	0	0	0	0
Cre02.g144850.t1.2	29.716000	0	0	0	0	0	0	0	0	0	0	0	0	0	0	0	0	0	0	5736.11815228887	1674.3867339422	0	0	0	0	0	0	5908.1421472271	0	0	0	0	0	0	0	0	0
Cre02.g145800.t1.2	38.114000	226430.026050448	13820.7248551191	4556.73772139262	3651.65777571808	8174.67551887314	0	7730.28640170256	1794.45367632011	0	0	2519.47042694681	2325.56194282129	3469.43590656673	1520.74868740282	2016.7971089815	4389.70100800389	7150.1241271251	7246.14790621221	7632.77388185441	21617.2602206879	17374.3490517226	12407.1655025112	33746.0312008845	86183.2026566319	6948.02756881386	0	0	0	0	0	0	0	0	0	0	0
Cre02.g146250.t1.2	50.199000	5455.19277068054	0	0	0	0	0	0	0	0	0	1078.59268137381	1230.36980196188	0	0	0	1654.95866701062	2111.40658434563	17251.5279389368	16251.8385178981	3370.58352003364	0	0	0	0	0	0	0	0	0	0	0	0	0	0	0	0
Cre02.g146700.t1.2	17.032000	0	0	0	0	0	0	0	0	0	0	0	0	0	0	0	0	0	0	0	0	0	0	0	0	0	0	3542.16089274355	7955.08625661967	15015.439315854	3809.24098527421	0	0	0	0	0	0
Cre02.g147850.t1.2	70.197000	0	0	0	0	0	0	0	0	0	0	0	0	0	0	753.377262124522	0	0	0	0	0	0	0	27495.5531156562	30106.8044105211	0	0	0	0	0	0	0	0	0	0	0	0
Cre03.g143847.t2.1;Cre03.g143847.t1.1	21.396000	0	0	106191.878485016	0	0	0	0	0	0	0	0	0	0	0	0	0	0	0	0	0	0	0	0	0	0	0	1313.14378827573	1416.38796005389	0	4313.32860696251	1684.06354888896	0	0	0	0	0
Cre03.g144164.t1.1	51.598000	0	0	0	0	0	0	0	0	0	0	0	0	0	0	0	0	0	0	0	0	0	0	0	2824.3645348079	1437.45364182261	0	1234.31496497864	0	0	0	0	0	0	0	0	0
Cre03.g144584.t1.1	26.551000	0	0	0	0	0	2467959.99661481	0	0	0	0	0	0	0	0	0	0	0	0	0	0	0	0	0	0	0	0	0	0	0	0	0	0	0	0	0	0
Cre03.g144627.t1.1	50.733000	0	0	0	0	0	0	0	0	0	0	0	0	0	0	0	4224.37634649034	9877.0505791229	3041.4229377676	0	0	0	0	0	0	0	0	0	0	0	0	0	0	0	0	0	0
Cre03.g144747.t1.1	139.610000	0	0	0	0	0	0	0	0	0	0	0	0	0	0	0	0	0	0	0	0	0	0	394814.049827929	0	0	0	0	0	0	0	0	0	0	0	0	0
Cre03.g144807.t1.1	60.707000	532410.914667093	22573.7761596564	25437.3690135177	7113.87328959376	0	0	3262.79868893431	0	0	0	0	0	7126.75089717676	0	0	10736.7983686238	0	1802.19512827752	2962.2963663183	1371.50242610852	0	1239.07893541397	2675.71376981801	8569.93619092938	13036.1584740507	0	0	0	0	0	0	0	0	0	0	0
Cre03.g144967.t1.1	68.773000	674838.743275833	66569.7875003045	72620.7743235534	20598.9615401363	3969.28061708606	0	0	0	0	0	0	0	0	0	0	0	0	0	0	0	0	0	0	0	0	0	0	0	0	0	0	0	0	0	0	0
Cre03.g145207.t1.1	25.192000	0	0	0	0	0	0	0	0	0	0	0	0	0	0	0	0	0	0	0	0	0	0	0	3647.63817566327	0	0	0	0	0	0	0	0	0	0	0	0
Cre03.g145247.t1.1	24.025000	0	0	0	0	0	0	0	0	0	0	0	0	0	0	0	0	0	0	0	0	0	0	0	932.993834944053	1551.49118411831	1386.61314483308	2819.97274956283	23836.9726953992	35446.1731499927	14209.2861937506	4353.89679270086	0	0	0	0	0
Cre03.g145507.t1.1	27.943000	0	0	0	0	0	0	0	0	0	0	0	0	0	0	0	0	0	0	0	0	0	0	0	0	1902.23850741944	157151.47473543	20659.2555409584	0	0	0	0	0	0	0	0	0
Cre03.g145547.t1.1	31.985000	2532.19916045371	0	0	0	0	0	0	0	0	0	0	0	0	0	0	0	0	0	745.1891879388	0	0	1283.74115824518	6106.44241659769	0	0	0	0	740.804846397536	0	0	0	0	0	0	0	0
Cre03.g145647.t1.1	252.710000	0	0	2554.75358298347	0	0	0	1216.59894992226	0	0	0	0	0	0	0	0	0	0	0	0	0	0	0	0	0	0	0	0	0	0	0	0	0	0	0	0	0
Cre03.g145887.t1.1	38.583000	0	0	0	0	0	0	0	0	0	0	0	0	0	0	0	0	0	0	0	2556.39119782062	0	0	0	0	1957.09860446378	0	0	0	0	0	0	0	0	0	0	0
Cre03.g146167.t1.1	24.851000	9838.34331933585	0	0	0	0	0	0	0	0	0	0	0	0	0	0	0	0	0	0	0	0	0	0	3182.48112487618	2458.50649278221	0	1814.10505436585	6537.4328669189	5933.97179943115	58411.4881298028	118585.645320677	133294.404039757	3382.19569796976	0	0	0
Cre03.g146187.t1.1	41.084000	0	0	0	0	0	0	0	0	0	0	0	0	0	0	0	0	0	1680.11838587221	10003.5935438113	0	0	0	0	0	0	0	0	0	0	0	0	0	0	0	0	0
Cre03.g146247.t1.1	17.392000	88982.035287388	235615.556546068	66682.187427763	275357.491162043	0	0	0	0	0	0	0	0	0	0	0	0	0	0	0	0	0	0	0	0	0	0	0	0	0	0	0	0	0	0	0	0
Cre03.g146527.t1.1	68.737000	50093.8934978698	0	0	0	0	0	0	0	0	0	0	0	0	0	0	0	0	0	0	0	0	0	0	0	0	0	0	0	0	0	0	0	0	0	0	0
Cre03.g148000.t1.2	48.583000	15655.5978431014	0	0	0	0	0	0	0	0	0	0	0	0	0	0	0	0	0	0	0	0	0	0	0	0	0	0	0	0	0	0	0	0	0	0	0
Cre03.g149100.t1.2	54.531000	413363.759710493	58508.2562792704	32272.922217835	21871.0905204453	29364.6671411425	4214.17847227722	14943.2353889436	10779.2274803134	0	15792.5619931171	12249.3589818409	15465.7833960688	28978.3389136525	8673.40367382169	9895.6598386359	8976.36241869342	8010.91403515869	9955.20946907752	1856.98078828381	24612.6066319013	12937.9015838221	10370.5681414078	0	1069.88354792172	12101.2292761173	32207.4176243492	3053.33286385592	0	0	0	0	0	0	0	0	0
Cre03.g149650.t1.1	65.747000	0	0	0	0	0	0	0	0	0	0	0	0	0	0	0	0	0	0	0	0	0	0	2846.77008326156	0	0	0	0	0	0	0	0	0	0	0	0	0
Cre03.g150300.t1.2	16.263000	0	0	0	0	0	0	0	0	0	0	0	0	0	0	0	0	0	0	0	0	0	0	0	0	0	0	0	0	0	0	0	0	0	1913.25518905114	975.720694785914	0
Cre03.g151200.t1.2	11.821000	0	0	0	0	0	0	0	0	0	0	0	0	0	10123.4371750751	20288.5590914593	2285.3659422732	8374.91115123308	0	0	0	0	0	0	0	0	0	0	1695.52685274897	0	1487.32645731747	0	0	3172.87874696747	2309.03692037375	0	0
Cre03.g152150.t1.2	41.014000	0	0	0	0	0	0	0	0	0	0	0	0	0	0	0	0	0	0	0	0	0	0	0	6432.99770253191	4581.00419579758	0	0	0	0	0	0	0	0	0	0	0
Cre03.g152550.t1.1	219.220000	0	0	0	0	0	0	0	0	0	0	0	0	0	0	0	0	0	0	0	0	0	0	0	4393.64617102064	0	0	0	0	0	0	0	0	0	0	0	0
Cre03.g153450.t1.2	15.044000	0	0	0	0	0	0	0	0	0	0	0	0	0	0	0	0	0	0	0	0	0	0	0	14326.8967138728	0	0	0	0	0	0	0	0	0	0	0	0
Cre03.g153900.t1.2	59.909000	0	0	0	0	0	0	0	0	0	0	0	0	0	0	0	0	0	0	0	0	0	0	526.709037552308	1904.62049263711	496.509931214602	0	0	0	0	0	0	0	0	0	0	0
Cre03.g154350.t1.2	30.681000	230323.083140569	57492.9350802408	35749.876265245	34444.994988193	29427.1942531062	18544.4992899004	32520.7975545482	18982.9334440268	18143.2836548	24692.9986329975	28356.0452755375	35845.9000443321	19746.6574544406	14153.4584152116	46858.1154537483	263708.094706901	30669.5484181944	0	2686.35826625945	0	0	0	0	0	0	0	0	0	0	0	0	0	0	0	0	0
Cre03.g154550.t1.1	35.950000	4497.85802429347	0	0	0	0	0	0	0	0	0	0	3506.20780336443	5549.5789349305	0	0	0	0	0	0	0	0	0	0	0	0	0	0	0	0	0	0	0	0	0	0	0
Cre03.g154600.t1.2	34.558000	4806.62285813327	0	0	0	0	0	0	0	0	0	0	0	0	0	0	22261.8849702184	0	0	0	0	0	0	0	0	0	0	0	0	0	1650.41800768945	4960.85640097706	7776.43736529482	0	0	0	0
Cre03.g154950.t1.2	40.429000	0	0	0	0	0	0	0	0	0	0	0	0	0	0	0	0	0	0	0	0	0	2901.70461734395	6817.53944110866	0	0	0	0	0	0	0	0	0	0	0	0	0
Cre03.g156250.t1.2	22.760000	0	0	0	0	0	0	0	0	0	0	0	0	0	0	0	0	0	0	0	0	0	0	0	0	0	0	0	0	0	19314.9226337389	27213.436741439	0	0	0	0	0
Cre03.g156350.t1.2	92.699000	0	0	0	0	0	0	0	0	0	0	0	0	0	0	0	0	0	0	0	0	0	2190.08653356661	0	0	0	0	0	0	0	0	0	0	0	0	0	0
Cre03.g156600.t1.2	31.640000	0	0	0	0	0	0	0	0	0	0	0	0	0	0	0	0	0	0	0	0	0	0	0	0	0	0	0	0	0	0	4705.83510861083	7301.75237363707	0	0	0	0
Cre03.g156900.t1.2	28.687000	150362.816865086	878729.234204129	110732.537806189	2204155.13375845	136993.924830943	102477.47028622	16996.2088984184	0	0	122143.735739564	31327.5718345743	0	12122.8160171524	2898.28051359356	13716.5130018462	35166.2898869171	28682.0795022054	122702.013524954	56204.4299515603	81642.5433354586	2088926.59885391	2212417.64498222	82848.4233519013	162064.319246864	662243.996437431	227747.561623969	191221.307051841	21728.1714073854	7934.98825634562	15002.7850193852	19407.2245609234	45999.8564050085	0	0	0	0
Cre03.g156950.t1.1	8.666900	40766.1882595708	39944.4033594764	0	0	0	3871.91697131402	17474.0946827123	27637.7278583355	152313.067262049	29818.7330732598	0	0	0	0	0	0	0	0	0	0	0	0	0	0	0	0	0	0	0	0	0	0	0	0	0	0
Cre03.g157700.t1.2	10.869000	194049.914497818	56123.2935800836	45419.2475082027	31177.2090177092	38865.8106781026	24668.4344104403	51395.7972933996	23286.1386138143	13170.8895129249	41615.5148637444	56010.893652625	61167.1472784887	53534.3733966342	31023.1243489415	83213.1648383562	443153.462338912	50263.6099446284	2235.5675638164	0	0	0	0	0	0	0	0	0	0	0	0	0	0	0	0	0	0
Cre03.g158000.t1.2	49.227000	0	0	0	0	0	0	0	0	0	0	0	0	1435.2949677191	0	0	0	0	0	0	30789.3920494582	0	0	0	0	0	0	0	0	0	0	0	0	0	0	0	0
Cre03.g158900.t1.2	49.796000	371329.164322515	0	0	0	0	0	0	0	0	0	0	0	0	0	0	0	0	0	0	0	0	0	0	0	0	0	0	0	0	0	0	0	0	0	0	0
Cre03.g164000.t1.2	24.228000	20692.7522080818	0	0	0	0	0	0	0	0	0	739.933933052327	0	0	0	0	0	0	0	0	0	0	0	0	0	16618.0687451141	20400.2146485374	65890.92171327	72611.0975086066	103661.019191247	185794.846977849	131746.113648275	21150.5399921017	0	0	0	0
Cre03.g164300.t1.2	13.326000	0	0	0	0	0	0	0	0	0	0	0	0	0	0	0	0	0	0	0	0	0	0	0	0	0	0	0	0	12021.5816454017	6120.13883159926	8784.31486051921	0	0	0	0	0
Cre03.g164600.t1.2;Cre03.g165050.t1.2	117.890000	0	0	0	0	0	0	0	0	0	0	0	0	0	0	3863.05896378582	72582.8114341469	163128.768891008	115578.388983376	3041.64624888175	0	0	0	0	0	0	0	0	0	0	0	0	0	0	0	0	0
Cre03.g164700.t1.2	35.584000	197563.342693874	0	0	0	3136.77678351224	0	0	0	0	0	0	0	0	0	0	0	0	0	0	0	0	0	0	0	0	0	0	0	0	0	0	0	0	0	0	0
Cre03.g167400.t1.2	33.544000	0	0	0	0	0	0	0	0	0	0	0	0	0	0	0	0	0	0	0	0	0	0	0	0	0	0	0	2774.49171931304	0	0	0	0	0	0	0	0
Cre03.g167924.t1.1	27.442000	0	8211.89403789915	0	0	0	0	0	0	0	0	0	0	0	0	0	0	0	0	0	0	0	0	0	0	0	0	0	0	0	0	0	0	0	0	0	0
Cre03.g168150.t1.2	52.699000	2778.51131936785	0	0	0	0	0	0	0	0	0	0	0	0	0	0	0	0	0	4340.79587400371	0	0	0	0	0	0	0	0	0	0	0	0	0	0	0	0	0
Cre03.g168550.t1.1	48.572000	0	0	0	0	0	0	0	0	0	0	0	0	0	0	0	0	0	0	0	0	0	0	0	3592.85251565698	18377.0159542834	4273.35591752857	0	0	0	0	0	0	0	0	0	0
Cre03.g169900.t1.2;Cre06.g251600.t1.2;Cre16.g686950.t1.2	32.849000	0	0	0	0	0	0	0	0	0	0	0	0	0	0	0	0	0	0	0	0	0	0	0	0	0	4624.02880379165	0	4157.15970112937	57316.5193000575	79104.2403378846	7440.57744960409	5003.88100897113	7028.12182175783	1095.71320012577	0	0
Cre03.g171050.t1.1	57.132000	0	0	0	0	0	0	0	0	0	0	0	0	0	0	0	0	0	0	0	0	0	0	0	1834.05418056379	9776.56057775267	0	0	0	0	0	0	0	0	0	0	0
Cre03.g171100.t1.1	28.079000	66636.7808345513	6285.24018199865	6188.0254103027	0	0	0	0	0	0	0	0	0	0	0	0	0	0	0	0	0	0	0	0	0	2236.31193419692	0	2494.38514512328	2585.57051673701	2063.46913184012	0	0	0	0	0	0	0
Cre03.g171350.t1.2	52.503000	66402.3041646874	1316.34458091197	0	0	0	0	0	0	0	0	0	0	1273.24553587985	0	0	0	0	0	0	0	0	0	2184.80150386492	0	0	0	0	0	0	0	0	0	0	0	0	0
Cre03.g171500.t1.1	20.177000	0	0	0	0	0	0	0	0	0	0	0	0	0	0	0	0	0	0	0	0	0	0	0	0	2091.82964333794	0	0	0	0	0	0	0	0	0	0	0
Cre03.g171550.t1.1	30.080000	0	0	0	0	0	0	0	0	0	0	0	0	0	0	0	0	0	0	0	0	0	0	994.032206146712	30292.1526352707	0	0	0	0	0	0	0	0	0	0	0	0
Cre03.g172000.t1.2	33.122000	15712.169992021	0	0	0	0	0	0	0	0	0	0	0	0	0	0	0	0	0	0	0	0	0	0	0	0	0	0	2465.5035743591	5296.04638332531	27804.4668235721	19902.9752343498	0	0	0	0	0
Cre03.g172300.t1.2	37.439000	2062054.82811713	409560.027066034	244421.458147622	142308.729347857	153690.152466011	107434.977020484	127853.056558154	60238.9174139799	49182.784152113	64545.1000652894	76699.9240088042	99544.65098697	60459.9954169944	46897.5670839159	42209.5224273995	61413.5338744409	41495.6712324806	67438.4677343716	48335.690659081	81248.0270337828	42004.0762023759	53623.6978422967	115801.700097532	90783.4116082469	156221.01175978	103333.496223818	149246.261294306	198449.143446693	291733.639533488	58590.1370211276	0	0	0	0	0	0
Cre03.g172500.t1.1	46.770000	0	0	0	0	0	0	0	0	0	0	0	0	0	0	0	0	0	0	0	0	0	3817.72680761214	23218.4009091869	4921.77695599974	1893.23162581515	2617.87619125159	5390.43254757528	17184.53460469	2896.34515060421	0	0	0	0	0	0	0
Cre03.g172700.t1.2	119.960000	0	0	0	0	0	0	0	0	0	0	0	5553.0030386809	0	0	0	0	0	0	0	0	0	0	0	0	0	0	0	0	0	0	0	0	0	0	0	0
Cre03.g172850.t1.2	41.824000	0	0	0	0	0	0	0	0	0	0	0	0	841.882900368377	0	0	0	0	0	0	0	0	0	0	6462.10258441025	10922.8909637538	1844.54980292912	0	0	0	0	0	0	0	0	0	0
Cre03.g173000.t1.1	21.433000	9599.40042718885	0	0	0	0	0	0	0	0	0	0	0	0	0	0	0	0	0	0	0	0	0	0	0	0	0	0	0	0	0	0	0	0	0	0	0
Cre03.g173900.t1.2	39.724000	0	0	0	0	0	0	0	0	0	0	0	0	0	0	0	0	0	0	0	0	0	0	0	0	0	0	0	868.084737762689	0	0	0	0	0	0	0	0
Cre03.g174300.t1.2	27.915000	4589.0433959072	0	0	0	0	0	0	0	0	0	0	0	0	0	0	0	0	0	0	0	0	0	0	0	0	0	0	0	796.029684928331	0	0	0	0	0	0	0
Cre03.g174750.t1.2	33.072000	0	0	0	0	0	0	0	0	0	0	0	0	0	0	0	0	0	0	0	0	0	0	0	0	0	0	0	4967.10911217343	8707.64471132562	1679.74620068195	1404.32915988946	0	0	0	0	0
Cre03.g174900.t1.1	225.790000	0	0	0	0	0	0	0	0	0	0	0	0	0	0	0	0	0	21128.9532510667	0	0	0	0	0	0	0	0	0	0	0	0	0	0	0	0	0	0
Cre03.g175200.t1.2	87.233000	617194.701008347	2597.48044282533	0	0	0	0	0	0	0	0	0	0	0	0	0	0	0	0	0	0	0	0	5770.80581202112	0	0	0	0	0	0	0	0	0	0	0	0	0
Cre03.g175400.t2.1;Cre03.g175400.t1.2	71.611000	0	0	0	0	0	0	0	0	0	0	0	0	11027.8471874072	7161.36411987095	0	0	0	0	0	0	0	0	0	0	0	0	0	0	0	0	0	0	0	0	0	0
Cre03.g176250.t1.2	40.499000	0	0	2273.67932729903	0	0	0	0	0	0	24136.2095883684	3028.24758203239	27394.3187439054	9987.21739543989	0	0	0	0	0	0	0	0	0	0	0	0	0	0	0	0	0	0	0	0	0	0	0
Cre03.g176500.t1.2	17.491000	0	0	0	0	0	0	0	0	0	0	0	0	0	0	0	0	0	0	0	0	0	0	0	0	0	0	0	0	0	0	0	0	0	1497.22658337839	1598.46095512914	0
Cre03.g176700.t1.1	49.583000	0	0	0	0	0	0	0	0	0	0	0	0	0	0	0	0	0	0	0	0	0	0	0	0	3181.66231745761	0	0	0	0	0	0	0	0	0	0	0
Cre03.g177350.t1.1	41.282000	22147.9963019988	2125.84736972772	1295.65108433351	0	0	0	0	0	0	0	0	0	0	0	0	0	0	0	0	0	0	1866.73204026863	2918.97401017202	5866.82959110823	38140.7939274759	26100.6030225613	14176.5338970077	2717.24963705104	0	0	0	0	0	0	0	0
Cre03.g177900.t1.2	36.688000	14111.029303522	0	0	0	0	0	0	0	0	0	0	902.69796045688	1482.04142761577	0	0	2105.15387314926	1191.43923106068	0	0	0	0	0	0	0	0	0	0	0	0	0	0	0	0	0	0	0
Cre03.g178150.t1.1	18.296000	0	0	0	0	0	0	0	0	0	0	0	0	0	0	0	0	0	0	0	0	0	0	0	0	0	0	0	0	0	0	0	0	0	0	0	15485.1370259623
Cre03.g178250.t1.2	16.284000	37470.1162146272	69469.1101324308	23332.2895774065	153518.947278492	0	0	0	0	0	0	0	0	0	0	0	0	0	0	0	0	0	0	0	0	0	0	0	0	0	0	0	1402.91485616647	0	0	0	0
Cre03.g178450.t1.2	10.766000	0	0	0	0	0	0	0	0	0	0	0	0	0	0	0	0	0	0	0	0	0	89629.6375184406	451386.198747466	0	0	798.18835903184	0	0	3358.52471986921	18148.4942474637	62648.4443357239	8546.86070913325	1209.75074242147	0	0	0
Cre03.g178700.t1.2	132.200000	0	0	0	0	0	0	0	0	0	0	0	0	0	0	0	0	0	0	0	0	0	0	23900.2441777435	0	0	0	0	0	0	0	0	0	0	0	0	0
Cre03.g179800.t1.2	18.096000	56569.1714380152	14362.6264921378	10418.9522161416	7255.60141004481	6907.60825715161	4103.71390780801	5944.46742179648	4130.58567854479	2930.80949922229	4709.55696051343	5036.0378094096	5462.63647448574	4548.17746201664	0	6462.10258441025	3414.42693544628	3208.23634004218	3544.46844092317	4456.32215706045	3841.47222275074	0	3787.95199239133	5476.77951171563	6188.0254103027	0	5292.0267832705	9807.82413373452	7518.88521363482	5955.40966639013	3453.20863227139	0	0	0	0	0	0
Cre03.g179901.t1.1	52.965000	0	0	0	0	0	0	0	0	0	0	0	0	0	0	0	0	0	0	0	0	0	0	0	0	12046.1458679588	0	0	0	0	0	0	0	0	0	0	0
Cre03.g180000.t1.2	34.115000	0	0	0	0	0	0	0	0	0	0	0	0	0	0	0	0	0	0	0	0	0	0	0	0	0	0	0	938.874360950163	3698.40423561475	1341.2809886594	0	0	0	0	0	0
Cre03.g180151.t1.1	30.270000	0	0	0	0	0	0	0	0	0	0	0	0	0	0	0	0	0	0	0	0	0	0	0	0	0	0	0	0	0	0	0	0	0	0	0	0
Cre03.g180300.t1.2	76.609000	4076.02332965266	0	0	0	0	0	0	0	0	0	0	0	0	0	0	0	0	0	0	0	0	0	4156.34089371079	0	0	0	0	0	0	0	0	0	0	0	0	0
Cre03.g180700.t1.1	8.053000	0	0	0	0	0	0	0	0	0	0	0	0	0	0	0	0	0	0	0	0	0	0	0	0	0	0	0	0	0	0	0	2510.24023422836	2320.57466127181	778.462543948054	0	0
Cre03.g180750.t1.2	86.772000	4568.94539563316	0	0	0	0	0	0	0	0	0	0	0	6022.03081544669	0	0	0	0	0	0	0	0	0	1806.95909871285	17780.7752794867	2836.27446089622	0	0	0	0	0	0	0	0	0	0	0
Cre03.g181200.t1.2	63.807000	0	0	0	0	0	0	0	0	0	0	0	0	0	0	0	0	0	0	0	0	0	0	0	0	0	0	0	0	0	0	0	0	0	0	0	0
Cre03.g181250.t1.1	31.990000	0	0	0	0	0	0	0	0	0	0	0	0	0	0	0	0	0	0	0	0	0	0	0	0	0	0	0	0	0	4480.88637961761	3267.33934825549	0	0	0	0	0
Cre03.g181300.t1.2	53.814000	0	0	0	0	0	0	0	0	0	0	0	0	0	0	0	0	0	0	0	0	0	0	0	0	0	0	0	3072.23987152114	1741.82669041733	0	0	0	0	0	0	0
Cre03.g181500.t1.2	65.753000	0	0	0	0	0	0	0	0	0	0	0	0	0	0	0	0	0	0	0	12766.6963963024	0	0	0	0	0	0	0	0	0	0	0	0	0	0	0	0
Cre03.g182050.t1.2	72.250000	2691.56885892309	0	0	0	0	0	0	0	0	0	0	0	0	0	0	0	0	0	0	0	0	0	2200.35884481779	40939.626558232	81553.2188897961	0	0	0	0	0	0	0	0	0	0	0
Cre03.g182150.t1.2	28.313000	3193.42336946983	2214.57631908573	22432.3457873576	3538.29016676485	9899.3816905385	0	0	0	0	0	0	1378.72281879957	4947.38329708964	2060.64052439415	0	0	0	1449.21469383483	0	2209.29128938404	0	0	1172.30891228131	3593.00138973309	23300.2816510442	17535.8774242955	41820.9610887679	214505.212554514	536914.35546924	122932.768342916	4097.16344845944	2539.0473679545	0	0	0	12535.1972079606
Cre03.g182450.t1.2	35.861000	0	0	0	0	0	0	0	0	0	0	0	0	0	0	0	0	0	0	0	0	0	0	4328.58819976317	0	0	0	0	0	1310.2407437917	0	0	0	0	0	0	0
Cre03.g182551.t1.2	14.875000	0	0	0	0	0	0	0	0	0	0	0	0	5090.97234349199	0	0	0	0	0	0	0	0	0	0	0	0	0	1853.33337341926	2601.64891695625	2448.9041148735	0	9996.89421038666	16062.768441246	13575.8269999279	15262.5702821867	23172.9943159752	2286.63137192009
Cre03.g183100.t1.2	27.809000	56082.353209155	12209.9073516733	12476.3919478995	0	3669.37379077446	6279.28521895448	7663.29306745574	4420.59237879548	6126.24266871952	5901.51725084047	8864.70686161539	10149.4901383933	10092.9179894738	8942.86575157001	20758.2568015676	7646.9169190843	22526.1364553031	4987.35598652358	1227.16900932565	0	0	0	0	1273.76659514621	1699.09983057547	0	1158.24031208947	3855.31751182841	4948.05323043211	6222.34088484469	0	0	0	0	0	0
Cre03.g183400.t1.1	25.239000	0	0	0	0	0	0	0	0	0	0	0	0	0	0	0	0	0	0	0	0	0	0	0	0	0	0	0	0	0	3156.05597636771	1030.05973256389	10742.7533316679	3080.94900497322	0	0	0
Cre03.g183900.t1.2	14.408000	0	0	0	0	0	0	0	0	0	0	0	0	0	0	0	0	0	0	0	0	0	0	0	0	0	0	0	0	13863.8983371892	25698.6430170803	0	0	0	0	0	0
Cre03.g184500.t1.2	80.269000	10587.9242925197	0	0	0	0	0	0	0	0	0	0	0	0	0	0	0	0	0	0	0	0	0	0	4596.85928490266	0	0	0	0	0	0	0	0	0	0	0	0
Cre03.g184700.t2.1;Cre03.g184700.t1.2	39.398000	0	0	0	0	0	0	0	0	0	0	0	0	0	0	0	0	0	0	0	0	0	0	0	0	0	1297.66088436091	0	2727.07532607391	0	0	0	0	0	0	0	0
Cre03.g185550.t1.2	41.446000	0	0	0	0	0	0	0	0	0	0	0	0	3734.28288795583	0	0	0	0	0	0	0	0	0	0	0	0	1162.33434918234	6164.20555812606	7388.69483408183	6054.48536403737	29250.0341025423	12424.2860212631	0	0	0	0	0
Cre03.g185600.t1.1	22.004000	9829.4108747696	0	0	0	0	0	0	0	0	0	0	0	0	0	0	0	0	0	0	0	0	0	0	1780.9805724327	18303.3232866119	46694.3539700339	85423.9448685013	24724.2621889794	0	0	0	0	0	0	0	0
Cre03.g186150.t1.1	20.486000	16534.6992624958	0	0	0	0	0	0	0	0	0	0	0	0	0	0	0	0	0	0	0	0	0	0	0	0	0	0	0	0	0	0	0	0	0	0	0
Cre03.g187450.t1.2	28.819000	0	0	0	0	0	0	0	0	0	0	0	0	0	0	0	0	0	0	0	0	0	0	0	0	0	0	0	1183.84665317937	0	5546.37814229427	4581.15306987369	0	0	0	0	0
Cre03.g187650.t1.1	59.110000	0	0	0	0	0	0	0	0	0	0	0	0	0	0	0	0	0	0	0	3304.48343024345	0	0	0	0	0	0	0	0	0	0	0	0	0	0	0	0
Cre03.g188250.t1.2	55.344000	0	0	0	0	0	0	0	0	0	0	0	0	0	0	0	0	0	0	0	0	0	0	0	0	0	0	5867.94614667901	2969.7400701235	0	0	0	0	0	0	0	0
Cre03.g188650.t1.2	24.626000	0	0	0	0	0	0	0	0	0	0	0	0	0	0	0	0	0	0	0	2077.01667276559	0	0	1095.48988901162	0	1814.1794914039	0	1157.19819355675	0	0	0	0	0	0	0	0	0
Cre03.g189250.t1.2	24.185000	0	0	0	0	1184.73989763599	0	0	0	0	0	0	0	0	0	0	0	0	0	0	0	0	0	21967.1142995324	38126.6508902461	51817.1109287741	3237.26678488247	11784.1274940157	9786.98176307995	5067.00361723924	11271.2563018373	15240.2391707711	10346.7482892312	0	0	0	0
Cre03.g189300.t1.1	32.993000	0	0	0	0	0	0	0	0	0	0	0	0	0	0	0	0	0	0	0	0	0	0	0	0	0	0	0	1665.75203752817	1896.35798141333	0	0	0	0	0	0	0
Cre03.g189350.t1.2	14.653000	0	0	0	0	0	0	0	0	0	0	0	0	0	0	0	0	0	0	0	0	0	0	0	0	0	0	0	0	0	0	0	745.93355831932	686.197835282572	841.212967025909	0	0
Cre03.g189800.t1.2	44.694000	0	0	0	0	0	0	0	0	0	0	0	0	0	0	0	0	0	0	0	0	0	0	0	1950.32483400105	20808.873987443	189546.473695671	307164.437521672	234290.577268742	68642.1146396728	0	0	0	0	0	0	0
Cre03.g190150.t1.1	28.392000	0	0	0	0	0	0	0	0	0	0	0	0	0	0	0	0	0	0	0	0	0	0	0	0	0	0	5778.32395286437	12100.4849057368	8569.93619092938	0	0	0	0	0	0	0
Cre03.g190400.t1.1;Cre03.g190281.t1.1;Cre03.g190311.t2.1;Cre03.g190311.t1.1;Cre03.g190311.t3.1;Cre07.g332050.t1.2	19.846000	37465.6499923441	0	0	0	0	0	0	0	0	0	0	0	0	0	0	0	0	0	0	0	0	0	0	0	0	0	0	0	0	0	0	0	0	0	0	0
Cre03.g190500.t1.2	100.690000	0	0	0	0	0	0	0	0	0	0	0	0	0	2079.77084317352	2603.06322067924	1107.54868917605	31437.7386508913	0	0	0	0	0	0	0	0	0	0	0	0	0	0	0	0	0	0	0
Cre04.g216850.t1.2;Cre03.g190950.t1.2	49.586000	0	0	0	0	0	0	0	0	67626.0490702627	0	0	0	9647.78450192267	0	0	0	0	0	0	0	0	0	0	1384.97552999594	0	0	29940.0654452846	20843.8593953274	0	0	0	0	0	0	0	0
Cre03.g192050.t1.1	57.208000	0	0	0	0	0	0	0	0	0	0	0	0	0	2815.58096431776	0	0	0	0	0	0	0	0	0	0	0	0	0	0	0	0	0	0	0	0	0	0
Cre03.g192350.t1.1;Cre09.g395450.t2.1;Cre09.g395450.t1.2	48.878000	0	0	0	0	0	0	0	0	0	1662.99786712024	816.276559278481	1565.03872504378	0	7214.5121650401	4007.16906945454	58541.7529463938	0	0	0	0	0	0	0	0	0	0	0	0	0	0	0	0	0	0	0	0
Cre03.g193550.t1.1	27.295000	0	0	0	0	0	0	0	0	0	0	0	0	0	0	0	0	0	0	0	0	0	0	1771.00600933373	0	0	0	821.561588980175	0	0	0	0	0	0	0	0	0
Cre03.g193750.t1.1	44.631000	0	0	0	0	0	0	0	0	0	0	0	0	0	0	0	0	0	0	0	1186.00532728288	0	1724.63173462732	7777.18173567534	63801.4740551497	75494.0439923615	35857.8099704204	73647.2610782908	9674.5818356214	0	0	0	0	0	0	0	0
Cre03.g193850.t1.2	34.323000	32287.8096254454	0	1446.60939750301	0	0	0	0	0	0	0	2367.69330635874	2142.81901440358	2076.34673942312	1706.09691215236	2499.96792297718	2432.75127761621	2609.76255410392	5524.19590495476	1190.24823845184	12515.8435780671	15085.4101316229	26238.3115429575	31235.2699073898	61394.1802445473	91356.5768012475	79193.564783547	99514.8761717492	28034.4772711528	19361.8179677116	9306.8628676444	0	0	0	0	0	0
Cre03.g193950.t1.2	16.076000	0	0	0	0	0	0	0	0	21857.691853596	0	0	0	0	0	0	0	0	0	0	0	0	0	0	0	0	0	0	0	0	0	0	0	0	0	0	0
Cre03.g194200.t1.2	40.247000	0	0	0	0	0	0	0	0	0	0	0	0	0	8312.38403926938	22172.560524556	24083.3592913514	17322.2431250862	9780.28242965527	4800.3701469369	0	0	0	0	0	0	0	0	0	0	0	0	0	0	0	0	0
Cre03.g194350.t1.2	71.740000	37750.7438480833	0	0	0	0	0	0	0	0	0	1110.74948181228	0	0	0	0	0	1173.35103081403	936.93899796081	4133.71203414298	0	0	0	0	0	0	0	0	0	0	0	0	0	0	0	0	0
Cre03.g194850.t1.2	36.601000	74630.574350958	0	0	0	1519.40882071789	0	3703.31708012618	2532.27359749176	0	1671.26037834401	11423.8522298439	14678.9839038589	35403.7440383031	1437.0070195943	4489.5955130697	13685.2494458644	14095.397525531	19032.0618891412	21394.6934769124	36167.4680487168	36605.9022028432	96187.5405708238	152350.285781075	271836.619262182	287349.297992223	77719.7114301169	25136.6433797876	5786.13984185983	1286.64420272921	1035.04701411338	0	0	0	0	0	0
Cre03.g195388.t1.1	9.293000	0	0	0	0	0	0	0	0	0	0	0	0	0	0	0	0	0	0	0	0	0	0	0	0	0	0	0	1152.73197127362	3924.46952017874	11693.3143075923	0	0	2513.81321205486	2792.43104548358	0	0
Cre03.g195850.t1.2	26.041000	0	0	0	0	0	0	0	0	0	0	0	0	0	0	0	0	0	0	0	0	0	0	0	0	0	0	0	0	0	0	2371.6384693755	0	0	0	0	0
Cre03.g196150.t1.2	23.026000	0	0	0	0	0	0	0	0	0	0	0	0	0	0	0	0	0	0	0	0	0	0	0	0	0	0	0	0	5381.27679189488	0	0	0	0	0	0	0
Cre03.g196900.t1.2	27.980000	6674.76920212488	0	0	0	0	0	0	0	0	0	0	0	0	0	0	0	0	0	0	0	0	0	0	0	0	0	0	0	0	0	0	0	0	0	0	0
Cre03.g197650.t1.2	28.895000	0	0	0	0	0	0	0	0	0	0	0	0	0	0	0	0	0	0	0	0	0	0	0	0	0	0	0	0	0	0	0	0	0	9796.65857802671	5194.73757453651	0
Cre03.g198850.t1.2;Cre03.g198863.t1.1	26.612000	0	0	0	0	0	0	0	0	0	0	0	0	0	0	0	0	0	0	0	0	0	0	0	0	0	0	0	0	2141.77689587085	0	18632.3349948018	29561.9252919803	31161.5772397183	1284.4855286257	0	0
Cre03.g198950.t1.2	28.840000	0	0	0	0	0	0	0	0	0	0	0	0	0	0	0	0	0	0	0	0	0	0	0	0	0	0	3587.93967114555	1831.22557311781	16825.0037108987	39271.4925354862	36712.3471672576	8636.18515479568	0	0	0	0
Cre03.g199000.t1.2;Cre13.g571200.t1.1	81.394000	131314.378827573	6112.17406852769	3933.02977955473	1043.3839623752	0	0	0	0	0	0	899.646041896747	0	889.44816768362	0	0	861.013219147747	0	0	2282.68620890333	12789.027507718	22296.8703781029	44063.7490452754	5656.09833638295	0	0	0	0	0	0	0	0	0	0	0	0	0
Cre03.g199150.t1.2	29.735000	0	0	0	0	0	0	0	0	0	0	0	0	0	0	0	0	0	0	0	0	0	0	0	0	0	0	0	0	3813.63277051928	28006.9355670736	50178.0073508685	45065.6715774556	21396.1822176734	0	0	0
Cre03.g199423.t1.1	43.733000	21230.9319931979	0	0	0	0	0	0	0	0	0	0	0	0	0	0	0	0	0	0	0	0	0	1593.32479950355	7891.81477427545	16547.3535589647	0	0	0	0	0	0	0	0	0	0	0
Cre03.g199535.t1.1	27.233000	0	0	0	0	0	0	0	0	0	0	0	700.13244880591	5184.16751513312	3344.90274190569	13106.1292898196	19381.1715976052	37094.2091724645	1263792.03204724	150563.796867826	94914.6672201342	57819.7136772892	0	0	0	0	0	0	0	0	1123.47821531918	3233.39605890376	2524.97876776266	0	0	0	0
Cre03.g199800.t1.1	53.111000	0	0	0	0	0	0	0	0	0	0	0	0	0	0	0	0	0	0	0	0	0	0	0	0	0	0	0	1104.64564469202	0	0	0	0	0	0	0	0
Cre03.g200350.t2.1;Cre03.g200350.t1.2	40.608000	0	0	0	0	0	0	0	0	0	0	0	0	0	0	0	0	0	0	0	0	0	0	0	0	0	0	0	0	0	4045.95076627964	0	0	0	0	0	0
Cre03.g200543.t1.1	42.361000	6424.80962834619	0	0	0	0	0	0	0	0	0	0	0	0	0	0	0	0	0	0	0	0	0	0	0	2208.99354123183	0	0	0	0	0	0	0	0	0	0	0
Cre03.g201100.t1.2	128.380000	102001.073242687	0	0	0	0	0	0	0	0	0	0	0	0	0	0	0	0	0	0	0	0	0	0	0	0	0	0	0	0	0	0	0	0	0	0	0
Cre03.g201300.t1.1	67.668000	0	0	0	0	0	0	0	0	0	0	0	0	0	0	0	0	0	0	0	0	0	746.231306471528	3048.27114526838	0	0	0	0	0	0	0	0	0	0	0	0	0
Cre03.g201750.t1.2	27.961000	0	0	0	0	0	0	0	0	0	0	0	0	0	0	0	0	0	0	0	0	0	0	0	0	0	0	0	0	0	0	976.539502204487	3548.78578913018	2698.41706642388	0	0	0
Cre03.g202400.t1.2	36.886000	0	14152.7140448311	0	0	0	0	0	0	0	0	0	0	0	0	0	0	0	0	0	0	0	0	0	0	24069.2162541216	3147.19796883952	0	907.089745701949	0	0	0	0	0	0	0	0
Cre03.g203450.t1.2	9.104200	0	0	0	0	0	0	0	0	0	0	0	0	0	0	0	0	0	0	0	0	0	0	0	0	0	0	0	0	0	0	0	1511.29518357022	0	0	0	0
Cre03.g203800.t1.2	12.841000	0	0	0	0	0	0	0	0	0	0	0	0	0	0	0	0	0	0	0	0	0	0	0	0	0	0	0	0	0	1436.33708625183	0	2705.78633319103	0	0	0	0
Cre03.g203850.t1.2	49.951000	0	0	0	0	0	0	0	0	0	0	0	0	0	0	0	0	0	0	0	0	0	0	0	0	0	0	0	2988.42376667456	5926.23034747374	0	0	0	0	0	0	0
Cre03.g204250.t1.2	52.718000	0	0	0	0	0	0	0	0	0	0	0	0	29382.5320302749	0	0	0	0	0	0	27747.150304272	0	0	0	0	9838.34331933585	15666.0190284287	29170.3864718267	22872.268682245	3960.42260955787	0	0	0	0	0	0	0
Cre03.g204650.t1.2	16.166000	24489.041148735	52113.3703402211	13006.3836588299	127622.301740193	0	0	0	0	0	0	0	0	0	0	0	0	0	0	0	0	0	0	0	0	0	0	0	0	0	0	0	0	0	0	0	0
Cre03.g206450.t1.2	6.757600	8154.57751859909	29416.7730677789	9804.10228183192	49503.6077861172	0	0	0	0	0	0	0	0	0	0	0	0	0	0	0	0	0	0	0	0	0	0	0	0	0	0	0	0	0	0	0	0
Cre03.g206600.t1.2	64.232000	0	0	0	0	0	0	0	0	0	0	0	0	4169.29293833185	0	0	0	0	0	0	5711.47949269365	9037.40078989608	0	0	0	5973.57230367483	0	0	0	0	0	0	0	0	0	0	0
Cre03.g206800.t1.1	56.764000	0	0	0	0	0	0	0	0	0	0	0	0	0	0	0	0	0	0	0	0	0	0	0	5382.69109561787	3505.76118113612	0	0	0	0	0	0	0	0	0	0	0
Cre03.g206929.t1.1	63.446000	0	0	0	0	0	0	0	0	0	0	0	0	0	0	0	0	0	766.329306745574	1023.95589544362	0	0	2104.26062869263	19250.9067810141	10040.8120628373	953.464020408359	0	0	0	0	0	0	0	0	0	0	0
Cre03.g207000.t1.2	26.824000	0	0	0	0	0	0	0	0	0	0	0	0	0	0	0	0	0	0	0	0	0	0	955.027198207452	4929.74171907131	14560.6290133562	0	893.988827004793	0	0	0	0	0	0	0	0	0
Cre03.g208000.t1.1	12.764000	4986.83492725721	0	0	0	0	0	0	0	0	0	0	0	0	0	0	0	2199.68891147532	0	1038.17336971156	0	0	0	0	0	0	0	1133.22946730399	2484.33614498626	9505.60975924331	12098.9961649758	2789.3046898854	0	0	0	0	0
Cre03.g211409.t1.1	51.863000	0	0	0	0	0	0	0	0	0	0	0	0	0	0	0	0	0	0	0	0	0	0	0	0	0	1263.64315797114	5971.26475549521	0	0	0	0	0	0	0	0	0
Cre03.g213313.t1.1	32.542000	0	0	0	0	0	0	0	0	0	0	0	0	0	0	0	0	0	0	0	0	0	2694.62077748322	1905.14155190347	0	0	0	0	0	0	0	0	0	0	0	0	0
Cre03.g213425.t1.1	16.497000	3208.08746596608	0	0	0	0	0	0	0	0	0	0	0	0	0	0	0	0	0	0	0	0	0	0	0	0	0	0	0	0	0	0	0	7695.30099381811	667.164284652669	0	0
Cre04.g212300.t1.1	105.980000	0	0	0	0	0	0	0	0	0	0	0	0	1136.28138586413	0	0	0	0	0	0	0	0	0	0	0	0	0	0	0	0	0	0	0	0	0	0	0
Cre04.g213100.t1.1	35.044000	0	0	0	0	0	0	0	0	0	0	0	0	0	0	0	0	0	0	0	0	0	0	0	0	8168.72055582898	1232.08185383708	1714.06167522393	1321.48073653756	0	0	0	0	0	0	0	0
Cre04.g213250.t1.2	35.723000	0	0	0	0	0	0	0	0	0	0	0	0	0	0	0	0	0	0	0	0	0	0	0	8404.68596645389	0	0	0	0	0	0	0	0	0	0	0	0
Cre04.g213985.t1.1	24.820000	54362.8576301533	3443.30850621047	4650.90057452843	2167.53211103685	2974.13185536857	0	3651.58333868003	938.576612797955	0	0	1198.65962375172	5313.01802800118	0	0	0	0	0	0	0	0	0	0	0	968.57473913292	0	0	0	752.93063989621	1131.74072654295	12522.5429114918	12414.6092063164	0	0	0	0	0
Cre04.g214150.t1.1	36.892000	0	0	0	0	0	0	0	0	0	0	0	0	5582.40566871145	0	218063.302973401	14431.8529375262	0	0	0	0	0	0	0	0	0	0	0	0	0	0	0	0	0	0	0	0
Cre04.g214500.t1.1	49.284000	110665.544471942	8729.97582274123	2788.85806765708	0	0	0	1357.43382591669	0	0	0	0	0	0	0	0	0	0	0	1174.69089749897	16072.4452561928	51595.288555379	85915.2293196447	36352.8162734663	0	0	0	0	6644.77107578991	0	0	0	0	0	0	0	0
Cre04.g215850.t1.2	61.053000	0	0	0	0	0	0	0	0	0	0	0	0	0	0	0	0	0	0	0	0	0	0	1124.74364496606	0	0	0	0	0	0	0	0	0	0	0	0	0
Cre04.g217800.t1.1	45.691000	23042.7294993842	0	0	0	0	0	0	0	0	0	0	0	0	0	0	0	0	0	0	0	0	0	0	0	0	0	0	0	0	0	0	0	0	0	0	0
Cre04.g217910.t1.1	30.251000	0	0	0	0	0	0	0	0	0	0	0	0	0	0	0	0	0	0	0	0	0	0	0	0	0	0	0	0	0	5419.31411833946	0	0	0	0	0	0
Cre04.g217915.t1.1	58.795000	0	0	0	0	2178.32548155439	0	11915.8810513678	5231.13728614395	0	0	0	0	0	0	0	0	0	0	0	0	0	0	0	0	0	0	0	0	0	0	0	0	0	0	0	0
Cre04.g217929.t1.1	63.930000	0	0	0	0	9401.39790597047	0	0	0	0	0	0	0	0	0	0	0	0	0	0	0	0	0	1175.13751972728	4124.92846365284	16301.711333393	2419.94810707126	0	0	0	0	0	0	0	0	0	0
Cre04.g217933.t1.1	37.185000	4172.12154577782	0	0	0	0	0	0	0	0	0	841.734026292273	0	0	0	0	0	0	0	0	1167.76825296013	0	0	0	0	0	0	0	0	0	0	0	0	0	0	0	0
Cre04.g217954.t1.1	220.010000	0	0	0	0	0	0	0	711.14913043761	0	0	0	928.974234889244	0	0	0	0	0	0	0	0	0	0	0	0	0	0	0	0	0	0	0	0	0	0	0	0
Cre04.g218250.t1.2;Cre12.g535900.t1.1	19.783000	0	0	0	0	0	0	0	0	0	0	0	0	0	0	0	0	0	0	0	0	0	0	0	0	0	0	0	0	0	0	0	2460.88847799987	959.567857528625	0	0	0
Cre04.g218900.t1.1;Cre04.g219000.t1.2	303.290000	2802.10786043034	5499.7805564737	4984.30406796344	0	0	3135.2880427512	4769.70208725946	0	0	0	0	0	0	0	0	0	0	0	0	0	0	0	0	0	0	0	0	24542.6358161324	0	23206.4909830986	4948.35097858432	4688.86346393497	18347.9855094431	3882.56146775545	0	0
Cre04.g220200.t3.1;Cre04.g220200.t2.1;Cre04.g220200.t1.2	107.790000	38845.7126778286	8876.61678770371	14610.501828851	0	5558.5858165348	0	7131.06824538378	14549.4634576484	23146.941352657	27176.9625927935	750.176469488285	756.131432532447	821.412714904071	1418.02557489103	1056.70819218651	2611.92122820743	19481.6615989754	88379.0952791666	0	0	0	0	0	0	0	0	0	0	0	0	0	0	0	0	0	0
Cre04.g220350.t2.1;Cre04.g220350.t1.2	95.723000	0	0	758.290106635956	0	0	0	0	0	0	0	4896.98942232842	59743.1667405535	21096.9453247043	0	0	0	0	0	0	0	0	0	0	0	0	0	0	0	0	0	0	0	0	0	0	0
Cre04.g221250.t1.2	18.117000	0	0	0	0	0	0	0	0	0	0	0	0	0	0	0	0	0	0	0	0	0	0	0	0	0	0	0	0	0	0	0	0	3049.90876010553	6624.74751255392	0	0
Cre04.g221550.t1.2	92.432000	0	0	0	0	0	0	0	0	0	0	0	0	0	0	0	0	0	0	0	0	0	2716.28195555636	0	0	0	0	0	0	0	0	0	0	0	0	0	0
Cre04.g221700.t1.2	41.417000	119977.61793225	19797.274640316	12180.1325364525	3922.45972015134	6383.94369445563	2089.14990996807	3584.81331554736	2593.53527980858	3109.60726462325	6071.90363094155	3419.71196514798	7088.56469665607	9286.76486737036	2824.06678665569	7077.69688910048	58695.093244781	4598.94352196812	0	0	0	0	0	0	0	0	0	0	0	0	0	0	0	0	0	0	0
Cre04.g222700.t1.2	115.310000	0	0	0	0	0	0	0	0	0	0	0	0	861.236530261903	0	0	8904.90286216348	12687.0487655868	0	0	0	0	0	0	0	0	0	0	0	0	0	0	0	0	0	0	0
Cre04.g223800.t2.1;Cre04.g223800.t1.2	15.833000	0	0	0	0	0	0	0	0	0	0	0	0	0	0	0	0	0	0	0	0	0	0	0	0	0	0	0	0	3033.90479692434	0	0	0	0	0	0	0
Cre04.g224750.t1.2	24.130000	6839.64724141011	0	0	0	0	0	0	0	0	0	0	0	0	0	0	0	0	0	0	0	0	0	0	0	0	0	1143.87396374543	0	0	0	0	0	0	0	0	0
Cre04.g225050.t1.1	24.843000	0	0	0	0	0	0	0	0	0	0	0	0	0	0	0	0	0	0	0	0	0	0	0	0	0	0	0	2777.24588972097	2393.59739560084	3368.79703112039	0	0	0	0	0	0
Cre04.g225400.t1.2	35.146000	0	0	0	0	0	0	0	0	0	0	0	0	0	0	0	0	0	0	0	0	0	0	0	0	0	0	0	16263.0040736059	4147.25957506845	1101.74260020799	0	0	0	0	0	0
Cre04.g226850.t1.2	59.847000	0	0	0	0	0	0	0	0	0	0	0	0	0	0	0	0	0	0	0	0	0	0	0	0	30828.8436796257	1805.47035795181	0	0	0	0	0	0	0	0	0	0
Cre04.g228450.t1.2	29.733000	0	0	0	0	0	0	0	0	0	0	0	0	0	0	0	0	0	0	0	0	0	0	0	0	0	0	0	7104.49422279921	5670.98574399335	0	0	0	0	0	0	0
Cre04.g229300.t1.1	45.029000	3004.05554466548	0	0	0	0	0	0	0	0	0	0	0	697.586702104531	0	0	2774.78946746525	0	0	3119.65626476027	0	0	0	0	0	0	0	0	0	0	0	0	0	0	0	0	0
Cre04.g231026.t1.1	46.200000	0	0	0	0	0	0	0	0	0	0	0	0	0	0	0	0	0	0	0	0	0	0	0	0	5793.95573085529	26942.4859229296	28541.3935002871	7011.37348819613	0	0	0	0	0	0	0	0
Cre04.g231222.t2.1;Cre04.g231222.t1.1	98.795000	0	0	0	75590.8121418291	188467.136643916	0	0	3001.74799648587	8640.6513770788	10089.1961375712	0	0	1766.61422408866	0	0	0	0	0	0	0	0	0	4097.16344845944	0	0	0	0	0	0	0	0	0	0	0	0	0
Cre04.g232104.t1.1	27.380000	531599.550952326	1388176.32263217	641319.745041007	2716058.64444221	218882.110391973	140671.114510713	34020.7038712965	2698.64037753803	4789.72565049546	310223.79978561	104442.608090793	2706.30739245739	39752.3558013022	5503.80015652851	16786.2964511117	58682.4389483121	46386.929002879	192769.597443323	124458.727622982	196119.264155664	3024674.60420589	2861061.99456755	612542.386130095	285369.27278004	2250678.28254096	448736.240192814	397330.021714087	54973.9857125604	14547.9747168873	60285.8127479527	84240.3959634741	95614.3753778232	0	0	0	0
Cre05.g230850.t1.1	60.648000	20152.3393118241	0	0	0	0	0	0	0	0	0	0	0	0	0	0	1023.062650987	938.651049836007	0	3029.14082648901	28582.3338712157	41456.219602313	0	0	0	0	0	0	0	0	0	0	0	0	0	0	0
Cre05.g232002.t2.1;Cre05.g232002.t1.1	74.185000	14603.0581250458	0	0	0	0	0	0	0	0	0	0	0	0	0	0	0	0	0	0	0	0	0	0	0	0	0	0	0	0	0	0	0	0	0	0	0
Cre05.g232150.t1.2	48.779000	0	0	0	0	0	0	0	0	0	0	0	4474.41035730709	3153.45068003589	80146.3588706129	65874.5455648986	0	0	0	0	0	0	0	0	0	0	0	0	0	0	0	0	0	0	0	0	0
Cre05.g232200.t1.2	77.304000	0	0	0	0	0	0	0	0	0	0	1858.32065496875	2310.37678705868	0	0	1027.23112511791	4148.45056767728	11591.335565461	56668.9170690049	58949.6679149189	3397.15754261821	0	1147.67025268609	21618.748961449	26104.3248744639	0	0	0	0	0	0	0	0	0	0	0	0
Cre05.g232752.t1.1	61.204000	25455.9782730307	1855.41761048472	0	0	0	0	0	0	0	0	0	0	0	0	0	0	0	0	0	0	0	0	0	0	0	0	0	0	0	0	0	0	0	0	0	0
Cre05.g233050.t1.2	19.056000	0	0	0	0	0	0	0	0	0	0	0	0	0	0	0	0	0	0	0	0	0	0	0	0	0	0	0	0	0	0	0	0	0	0	0	30087.4507806276
Cre05.g233305.t2.1;Cre05.g233305.t1.1	40.532000	131262.272900937	11339.7383768451	8427.0170778695	0	5344.80264324939	0	1930.67345595531	0	0	0	0	3309.9917710593	0	0	0	0	0	0	0	0	0	0	0	912.151464289487	0	0	1868.89071437214	3689.39735401046	11755.0970491754	16954.5241571092	0	1542.26099139986	0	0	0	0
Cre05.g233900.t1.2	36.491000	0	0	0	0	0	0	0	0	0	0	0	0	0	0	0	0	0	0	0	0	0	0	0	0	0	0	4241.64573931841	16854.7785261195	51893.0367075871	253979.173833502	45318.7575068325	0	0	0	0	0
Cre05.g233950.t1.2	15.636000	0	0	0	0	0	0	0	0	0	0	0	0	0	0	0	0	0	0	0	0	0	0	0	0	0	0	81017.2722158216	96113.1035327718	76037.4343701412	81962.6225990822	25236.3890107773	45067.1603182167	60701.171420283	50233.8351294076	13595.1806298214	0
Cre05.g234100.t1.2	60.041000	0	0	0	0	0	0	0	0	0	0	0	0	0	0	0	0	0	0	0	0	0	0	0	3415.1713058268	2665.21814745267	0	0	0	0	0	0	0	0	0	0	0
Cre05.g234550.t2.1;Cre05.g234550.t1.2	40.985000	166612.422271843	4544.08342492378	2930.80949922229	0	0	0	2063.99019110649	0	0	3344.23280856323	5078.2436099851	4705.90954564888	32023.5581403607	2668.49337712696	16615.091263592	24197.9923299516	13084.5425487846	28820.5323929822	34773.2623260024	73791.6689321117	0	0	0	0	0	0	0	0	0	0	0	0	0	0	0	0
Cre05.g234637.t1.1	14.838000	7699.02284572071	2236.23749715887	0	0	0	0	0	0	0	0	0	0	0	0	0	0	0	0	0	0	0	0	0	0	0	0	0	0	0	0	0	0	0	0	0	0
Cre05.g237050.t1.1	31.127000	0	0	0	0	0	0	0	0	0	0	0	0	0	0	0	0	0	0	0	0	0	0	0	0	0	0	0	2204.00625968234	0	0	0	0	0	0	0	0
Cre05.g237400.t1.2	34.771000	0	0	0	0	0	0	0	0	0	0	0	0	0	0	0	0	0	0	0	0	0	0	0	0	0	0	0	0	0	0	2142.59570328942	1847.75059556536	0	0	0	0
Cre05.g237450.t1.2	31.708000	0	0	0	0	0	0	0	0	0	0	0	0	0	0	0	0	0	0	0	0	0	0	0	0	0	0	0	0	0	3098.44170891545	10779.2274803134	18931.5718877709	0	0	0	0
Cre05.g238332.t1.1	21.342000	615765.509877748	192136.882619881	203518.305738035	1033558.27335234	804366.633190158	4821659.13981977	2893442.10612018	491619.417814584	36167.4680487168	140581.79006505	204329.669452802	108104.910362953	194451.874503299	95718.5872310961	36884.2967251578	3515.73574423509	0	0	0	0	0	0	0	0	0	0	0	0	703.742645151433	4411.80880830534	3713.068332111	2764.66603029018	0	0	0	0
Cre05.g238364.t1.1	14.465000	20164.2492379124	0	0	0	0	0	0	0	0	0	0	0	0	0	0	0	0	0	0	0	0	0	0	0	0	0	0	0	0	0	0	0	0	0	0	0
Cre05.g240300.t1.1	13.502000	0	0	0	0	0	0	0	0	0	0	0	0	0	0	0	0	0	0	0	0	0	0	0	3049.0155156489	17614.7806846307	0	0	0	0	0	0	0	0	0	0	0
Cre05.g240800.t1.2	19.604000	11652.3739366636	46717.42945183	6638.44392755549	142881.894540858	0	0	0	0	0	0	0	0	0	0	0	0	0	0	0	0	0	0	0	0	0	0	0	0	0	0	0	0	0	0	0	0
Cre05.g240850.t1.2	70.449000	0	0	0	0	0	0	0	0	0	0	0	0	0	0	0	0	0	0	4120.31336729362	6665.01795014006	0	0	0	0	0	0	0	0	0	0	0	0	0	0	0	0
Cre05.g241750.t1.2	44.585000	2991.25237412053	0	0	0	0	0	0	0	0	0	0	0	0	0	0	0	0	0	0	0	0	0	0	0	0	0	0	9204.13975513261	6056.86734925504	0	0	0	0	0	0	0
Cre05.g241950.t1.2	28.549000	986811.813455666	104256.515495663	57468.3708576836	8954.03130727782	8980.08427059602	3367.97822370182	6045.18073428087	4311.69099212537	2001.23976802863	4659.0142116761	3643.02307930405	12314.1192049461	6818.50712260334	8690.52419257366	20208.9114607437	137403.328540229	47171.4953839473	472883.61533689	27693.5556368745	45664.8897337744	2282.68620890333	2881.3088689177	7237.81095795038	5994.26580025329	9849.50887504365	11508.7104532232	72261.9878001426	217802.773340219	773028.640170256	173371.305326966	6923.38890921864	0	0	0	0	0
Cre05.g242400.t1.2	14.860000	0	0	0	0	0	0	0	0	0	0	0	0	0	0	0	0	1237.06913538657	0	0	0	0	0	1411.02849331414	0	0	0	0	0	4439.57382349874	16261.5153328449	21824.1951864725	39265.537572442	38130.3727421487	30561.614713019	12742.8765441258	0
Cre05.g243050.t1.2	19.919000	0	0	0	0	0	0	0	0	0	0	0	0	0	0	0	0	0	0	0	0	0	0	0	0	0	0	0	0	897.264056679082	2517.1628787672	1266.76951356932	0	0	0	0	0
Cre05.g243800.t1.2	19.087000	0	0	0	0	0	0	0	0	0	0	0	0	0	0	0	0	0	0	0	0	0	1648.33377062399	0	0	3691.92821330422	0	0	9660.43879839151	23415.6590600248	63408.4464942351	108209.122216225	223422.769713146	354513.837426564	236635.34396738	71743.9060153006	7185.77946835202
Cre05.g244900.t1.1	42.587000	0	0	0	0	0	0	0	0	0	0	0	0	0	0	0	0	0	0	0	0	0	0	2482.47521903496	6597.65243070298	0	0	0	0	0	0	0	0	0	0	0	0
Cre05.g244901.t1.1	6.486300	16871.154674491	24148.1195144567	5330.80848009561	11656.0957885662	0	0	0	0	0	0	0	0	0	0	0	0	0	0	0	0	0	0	0	0	0	0	0	0	0	0	0	0	0	0	0	0
Cre05.g244950.t1.2	24.632000	0	0	0	0	0	0	0	0	0	0	0	0	0	0	0	0	0	0	0	0	0	0	0	0	0	0	0	0	3101.94024970389	0	0	0	0	0	0	0
Cre05.g245102.t1.1	19.021000	0	0	0	0	0	0	0	0	0	0	0	0	0	0	0	0	0	0	0	0	0	0	0	0	0	0	0	0	4667.35115993793	1896.50685548944	0	2199.39116332312	0	0	0	0
Cre05.g245158.t1.1;Cre24.g755097.t1.1	77.299000	0	0	0	0	0	0	0	4776.92247995051	68042.1521129735	0	0	3337.9056603288	0	0	0	0	0	0	0	0	0	0	0	0	0	0	0	0	0	0	0	0	0	0	0	0
Cre05.g245450.t1.2	40.488000	0	0	0	0	0	0	0	0	0	0	0	0	0	0	0	0	0	0	0	0	0	0	0	0	0	0	3941.21785374045	11744.6758638481	4942.3215785021	0	0	0	0	0	0	0
Cre05.g245550.t1.1	237.850000	0	0	0	0	1282.55016563635	12561.9945416594	0	0	0	0	0	0	0	0	0	0	0	0	0	0	0	0	0	0	0	0	0	0	0	0	0	0	0	0	0	0
Cre05.g245900.t1.2	42.527000	0	0	0	0	0	0	0	0	0	0	0	0	0	0	0	7725.07580903892	11130.570299919	9419.26279510296	0	0	0	0	0	0	0	0	0	0	0	0	0	0	0	0	0	0
Cre05.g245950.t1.1	69.550000	14878.4751658383	0	0	0	0	0	0	0	0	0	0	0	0	0	0	0	0	0	0	0	0	0	0	0	0	0	0	0	0	0	0	0	0	0	0	0
Cre05.g246800.t1.2	29.000000	0	0	0	0	0	0	0	0	0	0	0	0	0	0	0	0	0	0	0	0	0	0	0	0	0	0	0	0	0	0	1713.46617891951	0	0	0	0	0
Cre05.g246900.t1.2	17.294000	0	0	0	0	0	0	0	0	0	0	0	0	0	0	0	0	0	0	0	0	0	0	0	0	0	0	0	1293.26909911584	2310.82340928699	5928.68676972946	0	0	0	0	0	0
Cre05.g247450.t1.2	85.013000	0	0	0	0	0	0	0	0	0	4105.64927079737	21219.7664374901	302221.818195018	233628.087630079	3708.52767278983	0	1530.64881346374	0	0	0	0	0	0	0	0	0	0	0	0	0	0	0	0	0	0	0	0
Cre05.g247950.t1.2	21.741000	0	0	0	0	0	0	0	0	0	0	0	0	0	0	0	0	0	0	0	0	0	0	0	0	0	0	1586.40215496471	18057.6810610402	68521.5266380285	116836.374926455	50168.3305359218	5125.95775137644	0	0	0	0
Cre05.g248500.t1.2	16.013000	0	0	0	0	0	0	0	0	0	0	0	0	0	0	0	0	0	0	0	0	0	0	0	4865.0559330041	22447.9775653485	9836.11020819429	20646.6012444895	2931.33055848866	0	0	0	2218.37260802638	0	0	0	0
Cre06.g250100.t1.2	71.954000	0	0	0	0	0	0	0	0	0	0	1889.65864798865	0	12466.7151329528	0	2392.33196595396	2684.94396253646	8199.98411181083	14234.5947866883	17816.5050577516	62833.0481900929	116761.937888403	218122.852603842	135080.892953006	69859.1602118234	9720.73279921365	0	0	0	0	0	0	0	0	0	0	0
Cre06.g250200.t1.2	42.583000	197950.415291744	5392.21903648853	1462.9111088364	0	0	0	0	0	0	0	0	0	26661.113919093	0	0	0	0	0	0	0	0	0	0	1685.77560076416	1228.58331304864	0	0	0	0	0	0	0	0	0	0	0
Cre06.g250250.t1.2	41.963000	0	0	2905.27759517045	0	0	0	0	0	0	0	0	0	0	0	0	0	0	0	0	0	0	0	0	0	0	0	0	1404.70134507972	0	0	0	0	0	0	0	0
Cre06.g250450.t1.2	47.910000	0	0	0	0	0	0	0	0	0	0	0	0	0	0	0	0	0	0	0	0	0	0	5205.53094505405	10812.7241474368	0	0	0	0	0	0	0	0	0	0	0	0
Cre06.g250902.t1.1	267.830000	108566.419998875	12847.0883973986	41665.3876792392	0	4910.46252621584	0	17599.1489066397	9361.20190542238	3199.15502139983	46360.1316691803	1026.6356288135	0	0	0	0	0	0	0	0	0	0	0	0	0	0	0	0	0	0	0	0	0	0	0	0	0
Cre06.g251000.t1.2	35.879000	0	0	0	0	0	0	0	0	0	0	1086.25969629317	1116.10894855203	0	0	2109.09903616601	0	1237.66463169098	1499.90631674826	0	0	0	0	0	0	0	0	0	0	0	0	0	0	0	0	0	0
Cre06.g251150.t1.2	16.113000	0	0	0	0	0	0	0	0	0	0	0	0	0	0	0	0	0	0	0	0	0	0	0	0	0	0	0	0	0	2320.35135015765	3293.98780787811	13648.0309268384	26821.1535509048	25210.3360474591	6226.80710712781	0
Cre06.g251400.t1.2	67.589000	42101.5887222241	0	0	0	0	0	0	0	0	0	1537.86920615479	8064.50870255614	17213.5650495303	81679.7618544846	53357.9576164509	1786.34003917244	0	0	0	0	0	0	0	1513.00723544541	4948.94647488873	0	0	0	0	0	0	0	0	0	0	0
Cre06.g251650.t1.1	86.937000	4401.98311928247	0	0	0	0	0	0	0	0	0	0	0	0	0	0	0	0	0	0	0	0	0	0	0	0	0	0	0	0	0	0	0	0	0	0	0
Cre06.g251850.t1.2	7.155200	0	0	0	0	0	0	0	0	0	0	0	0	0	0	0	0	0	0	0	0	0	0	0	0	0	0	0	0	2760.27424504511	14684.938866903	0	2178.32548155439	0	0	0	0
Cre06.g251900.t1.2	43.414000	0	0	0	0	0	0	0	0	0	0	0	0	0	0	0	0	0	0	0	0	0	0	3116.8276573143	15709.9368808794	6318.29022689374	0	0	0	0	0	0	0	0	0	0	0
Cre06.g252200.t1.2	44.541000	237141.515826134	4719.5315236124	0	0	0	0	0	0	0	0	0	0	0	0	0	0	0	0	0	0	0	0	0	0	0	0	0	0	0	0	0	0	0	0	0	0
Cre06.g252650.t1.2	23.387000	0	0	0	0	0	0	0	0	0	0	0	0	0	0	0	0	0	0	0	0	0	0	0	0	0	0	0	0	0	0	4260.40387290752	0	0	0	0	0
Cre06.g253350.t1.2	16.810000	0	0	0	0	0	0	0	0	0	0	0	0	0	0	0	0	0	0	0	0	0	0	0	0	0	0	0	0	0	0	0	0	0	0	2782.38204534656	4758.53653155166
Cre06.g254400.t1.1	63.488000	244384.239628596	24761.4807080054	18053.2148387571	3730.41216197712	4674.94373781924	0	9512.30909266799	4764.56593163387	0	7034.5234070303	8930.21145510117	10169.5881386673	3118.01864992313	1249.20237258905	2020.29564976995	3818.32230391656	7943.17633053135	11552.6283056739	5546.97363859868	28452.8134250052	3274.85748909874	0	0	0	0	0	0	0	0	0	0	0	0	0	0	0
Cre06.g254500.t1.1	87.230000	0	0	0	0	0	0	0	0	0	0	0	0	8924.25649205701	4999.56366076411	0	0	0	0	0	0	0	0	0	0	0	0	0	0	0	0	0	0	0	0	0	0
Cre06.g254600.t1.1	102.100000	3999.57649157323	0	0	0	0	0	0	0	0	0	0	0	0	0	0	0	0	0	0	0	0	0	0	0	0	0	1571.29143624015	0	0	0	0	0	0	0	0	0
Cre06.g255100.t1.1;Cre02.g114000.t1.1	94.084000	3060.92544173723	2170.21184440672	937.906679455487	0	1059.01574036613	0	1536.60377650791	0	1988.58547155979	73604.8319666011	841808.463330325	351387.481828379	7252.92167667494	0	0	0	0	0	0	0	0	0	0	0	0	0	0	0	0	0	0	0	0	0	0	0
Cre06.g256250.t1.2	20.575000	0	0	0	0	0	0	0	0	0	0	0	0	0	0	0	0	0	0	0	0	0	0	0	0	0	0	3945.38632787136	17378.0709036252	49296.6728203326	82148.7151942123	270489.30887344	408458.358902864	329696.528940019	107963.479990654	16677.6183755557	0
Cre06.g257050.t1.1	169.100000	0	0	0	0	0	0	0	0	0	0	0	0	0	0	0	0	0	0	0	0	0	0	0	0	0	0	0	0	0	0	0	0	0	0	0	0
Cre06.g257450.t1.2	17.590000	0	0	9006.88160429475	0	0	0	0	0	7951.36440471707	19826.3050851563	0	23996.2679568306	15530.543619174	0	0	0	0	0	0	0	0	0	0	0	0	0	0	0	0	0	0	0	0	0	0	0
Cre06.g257500.t1.2	28.002000	0	0	0	0	0	0	0	0	0	0	0	0	1695.67572682508	0	0	0	0	0	0	0	0	0	0	0	0	0	0	0	106534.288860055	0	4956.83680092225	12832.9453601687	0	0	0	0
Cre06.g257601.t1.2	25.961000	0	0	0	0	0	0	5165.63269265817	0	0	0	1484.42341283344	1618.03789613682	8413.61841102013	22051.9725229117	23634.5039518977	0	0	0	0	0	0	0	0	0	0	0	0	0	0	0	0	0	0	0	0	0
Cre06.g257850.t1.2	39.594000	0	0	0	0	0	0	0	0	0	0	0	0	0	0	0	0	0	0	0	0	0	921.679405160146	0	0	3330.53639356165	0	3239.49989602403	2418.83155150048	1187.41963100587	0	0	0	0	0	0	0
Cre06.g257950.t1.2	47.737000	60133.2168199461	2998.39832977353	9384.27738721851	0	0	0	3187.69171753982	0	0	1044.79826609819	1165.38626774247	1059.38792555639	0	2952.09849210517	0	12428.7522435462	31389.3545761575	63405.469012713	87597.5063796204	217527.356299426	108685.519259758	140998.637478141	190022.870739204	39819.349135549	19743.6799729185	14586.6819766744	42758.8677682234	40258.527660056	3106.55534606312	0	0	0	0	0	0	0
Cre06.g258800.t1.1	132.090000	0	0	0	0	0	0	0	0	0	0	0	0	0	0	0	0	0	0	0	0	0	0	0	0	0	0	0	0	0	0	0	0	0	0	0	0
Cre06.g259100.t1.1	138.440000	0	0	0	0	0	0	0	0	0	0	0	21802.6084454375	7152.43167530471	0	0	0	0	0	0	0	0	0	0	0	0	0	0	0	0	0	0	0	0	0	0	0
Cre06.g259150.t1.2	48.021000	221219.433386806	26095.3924298976	5595.95320963691	0	1842.98662513003	0	3231.46069591441	745.56137312906	0	0	973.487583644353	0	4974.47837894058	0	0	1097.57412607708	0	1180.19923831482	0	2177.95329636413	0	0	0	0	8061.53122103406	11717.8785301494	69352.9883530696	19867.2454560849	0	0	0	0	0	0	0	0
Cre06.g259401.t1.1	39.048000	0	0	0	0	0	0	0	0	0	0	0	0	0	0	0	0	0	0	0	0	0	0	0	0	0	0	0	0	17351.2735699265	23810.919732081	0	0	0	0	0	0
Cre06.g259450.t1.2	23.788000	0	0	0	0	0	0	0	0	0	0	0	0	0	0	0	0	0	0	0	0	0	0	0	0	0	0	0	0	0	8866.19560237643	47381.407831254	20781.3322833637	8112.14840690944	0	0	0
Cre06.g259850.t1.2	14.937000	0	0	0	0	0	0	0	0	0	0	0	0	0	0	0	0	0	0	0	0	0	0	0	0	0	0	0	0	0	1978.38759734666	1972.95369356886	4919.02278559182	3955.36089097033	0	0	0
Cre06.g259900.t1.2	38.760000	0	0	16107.4306640772	8004.95907211453	18429.8662513003	71171.4851926805	95696.2561196804	682974.711534919	4286159.08807352	500298.77645145	290609.640258902	239262.971410617	223013.36600386	3258.92796295561	0	1071.81891091108	0	0	0	0	0	0	0	0	0	0	0	0	0	0	0	0	0	0	0	0
Cre06.g260200.t1.2	33.931000	3073.72861228218	0	0	0	0	0	0	0	0	0	0	0	0	0	0	0	0	0	0	0	0	0	0	0	0	0	2551.85053849944	0	0	0	0	0	0	0	0	0
Cre06.g260250.t1.2	36.838000	16348.6066673658	0	0	0	0	0	0	0	0	0	0	0	0	0	0	0	0	0	0	0	0	0	0	0	0	0	0	0	0	0	0	0	0	0	0	0
Cre06.g260400.t1.2	13.411000	0	0	0	0	0	0	0	0	0	0	0	0	0	0	0	0	0	0	0	0	0	0	0	0	0	0	0	4824.11556207549	0	0	0	0	0	0	0	0
Cre06.g260450.t1.2	58.416000	0	0	0	0	0	0	0	0	0	0	0	0	0	0	0	0	0	0	22549.9563074798	8627.25271022944	0	0	1241.08873544138	2561.75066456036	0	0	0	0	0	0	0	0	0	0	0	0
Cre06.g261000.t1.2	15.139000	321627.55401518	82104.0529713811	65674.3099325386	0	28541.3935002871	17333.408680794	22581.9642338421	23286.8829841948	0	22071.3261528053	31376.7002796886	28414.1061652181	34657.8849170218	29940.8098156651	3128.88645747872	17996.6426898375	1752.39674982072	18824.382552976	18112.0200988182	26253.1989505679	22267.0955628821	23324.8458736013	63785.8422771588	65444.2994849579	102790.105846038	132244.841803224	377641.425149327	508352.863968679	63821.5720554238	88624.7375047383	151352.829471178	1419737.62676623	1084547.64441797	213515.199948422	20324.2888697243	0
Cre06.g261150.t1.2	46.637000	0	0	0	0	0	0	0	0	0	0	0	0	0	0	0	0	0	0	0	1048.37124392469	0	788.362670008973	4750.7206425562	0	0	0	0	0	0	0	0	0	0	0	0	0
Cre06.g261300.t1.2	39.459000	0	0	0	0	0	0	0	0	0	0	0	0	0	0	0	0	0	0	0	0	0	0	0	1338.37794417537	2363.07820999951	0	0	0	0	0	0	0	0	0	0	0
Cre06.g261750.t1.2	71.132000	18467.0847703263	2935.87121780983	2746.20564485328	0	3745.89506589194	3923.94846091238	7789.09166176366	0	0	0	0	0	0	0	0	0	0	0	0	0	0	0	0	0	0	0	0	0	0	0	0	0	0	0	0	0
Cre06.g262050.t1.2	41.211000	21481.7848114332	0	0	0	0	0	0	0	0	0	0	0	0	0	0	0	0	0	0	0	0	0	0	0	0	1581.63818452938	0	0	0	0	0	0	0	0	0	0
Cre06.g262700.t1.1	14.041000	70218.6911056146	63454.5974578273	0	0	9553.99383397712	0	68849.7939758379	42414.9686524231	238213.409174083	72928.1992907082	0	0	0	0	0	0	0	0	0	0	0	0	0	0	0	0	0	0	0	0	0	0	0	0	0	0
Cre06.g262850.t1.2	28.040000	0	0	0	0	0	0	0	0	0	0	0	0	0	0	0	0	0	0	0	0	0	0	0	0	0	0	1149.08455640908	1462.98554587446	2198.6467929426	2459.9207965052	0	0	0	0	0	0
Cre06.g263250.t1.1	322.930000	446875.314241513	2470118.67071832	402778.812899495	123051.867603799	71213.9143043702	4575.27254386758	27773.2032675902	14567.3283467809	6543.38782996306	7243.17042469013	2717.10076297493	4369.23082253958	8855.03004666863	0	0	0	0	0	0	0	0	0	0	0	0	0	0	0	0	0	0	0	0	0	0	0
Cre06.g263300.t1.2	25.536000	27864.0164540137	0	3278.9515261916	0	1922.6342558457	0	0	0	0	0	0	1816.78478773572	1990.96745677745	0	1962.90469343184	1370.68361868995	4419.47582322469	6274.14906332889	4122.17429324492	13460.4495909473	0	3141.83850209978	57594.9138223721	69946.2515463442	15815.6374749133	4785.40830228844	11312.9410431464	10609.5110335548	6023.51955620773	7798.76847671042	0	0	0	0	0	0
Cre06.g263450.t1.2;Cre12.g498600.t1.2;Cre06.g263450.t2.1	50.824000	1137397.94143491	164356.980018866	121168.610541083	65525.4358564346	56904.1381092493	36301.4547172105	50768.2930626211	22294.6372669613	9446.06012880169	24814.3310050223	37869.098738586	31799.5026558241	52185.5742671316	18350.2186205846	25942.796501891	25701.6204986024	13485.0138135044	33898.6271288912	21355.2418467448	60579.0946778777	30789.3920494582	20325.7776104853	19658.8217495392	38440.0308204451	100095.485068555	212584.736972772	119851.074967562	0	0	0	0	0	0	0	0	0
Cre06.g264200.t1.2	32.281000	128061.4802647	27748.639045033	28869.6608380965	7926.8001821599	12312.6304641851	2588.77130937325	20515.592057518	8479.12300450591	0	16262.2597032254	16106.6862936967	18865.3229239046	11238.5040050944	26402.0730266719	26565.8345103864	29698.889441996	34978.708551026	96351.3020545382	85260.1833847869	241257.884030411	391345.283854704	318516.085824605	204426.43760227	26617.9404370228	24366.2200359491	7710.18840142852	13453.0058871421	12311.141723424	18646.4780320317	48115.357026447	3914.64383115588	0	0	0	0	0
Cre06.g264350.t1.2	24.548000	0	0	0	0	0	0	0	0	0	0	0	0	0	0	0	0	0	0	0	0	0	0	0	0	0	0	0	0	1859.66052165368	9704.35665084221	6467.46205115	0	0	0	0	0
Cre17.g714600.t1.2;Cre17.g714000.t1.2;Cre17.g713500.t1.2;Cre17.g711800.t1.2;Cre17.g710500.t1.2;Cre17.g709100.t1.2;Cre17.g708650.t1.2;Cre17.g708200.t1.2;Cre16.g650250.t1.2;Cre16.g649950.t1.2;Cre13.g570000.t2.1;Cre13.g570000.t1.2;Cre12.g506450.t1.2;Cre12.g506350.t1.2;Cre12.g505450.t1.2;Cre12.g504850.t1.2;Cre12.g504600.t1.2;Cre06.g276800.t1.2;Cre06.g276650.t1.2;Cre06.g275700.t1.2;Cre06.g274900.t1.2;…	11.457000	36487.5473123405	0	0	0	0	0	0	0	0	0	0	0	1253.74303191022	0	0	0	0	0	0	0	0	0	0	0	0	0	0	0	0	0	0	0	0	0	0	0
Cre17.g714650.t1.2;Cre17.g713950.t1.2;Cre17.g713550.t1.2;Cre17.g711850.t1.2;Cre17.g710550.t1.2;Cre17.g709050.t1.2;Cre17.g708700.t1.2;Cre17.g708150.t1.2;Cre16.g650300.t1.2;Cre16.g649900.t1.1;Cre16.g648500.t1.2;Cre13.g569950.t1.2;Cre12.g506500.t1.2;Cre12.g506300.t1.2;Cre12.g505500.t1.2;Cre12.g504800.t1.2;Cre12.g504650.t1.2;Cre06.g276850.t1.2;Cre06.g276600.t1.2;Cre06.g275750.t1.2;Cre06.g274850.t1.2;…	15.310000	13030.9478813871	0	0	0	0	0	0	0	0	0	0	0	0	0	0	0	0	0	0	0	0	0	0	0	0	0	0	0	0	0	0	0	0	0	0	0
Cre17.g714500.t1.2;Cre17.g714100.t1.2;Cre17.g713400.t1.2;Cre17.g711700.t1.2;Cre17.g710400.t1.2;Cre17.g709200.t1.2;Cre17.g708550.t1.2;Cre13.g570100.t1.2;Cre06.g276950.t1.2;Cre06.g276500.t1.2;Cre06.g274200.t1.2;Cre12.g506250.t1.2;Cre12.g505550.t1.2;Cre12.g504750.t1.2;Cre12.g504500.t1.2;Cre06.g275850.t1.2;Cre06.g274800.t1.2;Cre06.g273900.t1.2;Cre06.g271350.t1.2;Cre06.g268300.t1.2;Cre13.g591150.t1.2;…	13.628000	0	0	0	0	0	0	0	0	0	0	0	0	0	0	0	0	0	0	0	0	0	0	0	0	0	0	0	0	0	6511.826525829	5634.21384719565	5824.25160534247	0	0	0	0
Cre12.g504550.t1.2;Cre17.g714550.t1.2;Cre17.g714050.t1.2;Cre17.g713450.t1.2;Cre17.g711750.t1.2;Cre17.g710450.t1.2;Cre17.g709150.t1.2;Cre17.g708600.t1.2;Cre12.g506200.t1.2;Cre12.g505600.t1.2;Cre12.g504700.t1.2;Cre06.g276900.t1.2;Cre06.g276550.t1.2;Cre06.g275800.t1.2;Cre06.g274750.t1.2;Cre06.g274250.t1.2;Cre06.g273850.t1.2;Cre06.g268250.t1.2;Cre06.g268100.t1.2;Cre06.g266750.t1.2;Cre06.g265400.t1.2;…	16.530000	23432.0352083962	0	0	0	0	0	0	0	0	0	0	0	4808.93040631288	0	0	0	0	0	0	0	0	0	0	0	0	0	3780.58272562418	7366.14041155207	15828.2917713821	3072.16543448308	0	0	0	0	0	0
Cre06.g267200.t1.2	13.447000	38977.4662351807	85684.4745016834	20389.0490928296	145435.084946042	0	0	0	0	0	0	0	0	0	0	0	0	0	0	0	0	0	0	0	0	0	0	0	0	0	0	0	0	0	0	0	0
Cre06.g267300.t1.2	53.958000	0	0	0	0	0	0	0	0	0	0	0	0	0	0	0	0	0	0	0	0	0	0	0	0	0	0	1845.14529923354	11570.4931948064	7163.1506087842	0	0	0	0	0	0	0
Cre06.g267350.t1.2	52.441000	0	0	0	0	0	0	0	0	0	0	0	0	0	0	0	0	0	0	0	0	0	0	0	0	0	1484.49784987149	3447.32810626528	0	0	0	0	0	0	0	0	0
Cre06.g267600.t2.1;Cre06.g267600.t1.2	62.862000	0	0	0	0	0	0	0	0	0	0	0	0	0	0	0	0	0	0	0	0	0	0	0	1600.17300700433	0	0	0	0	0	0	0	0	0	0	0	0
Cre06.g267850.t1.2	62.611000	0	0	0	0	0	0	0	0	0	0	0	0	0	0	0	0	0	0	0	0	0	3851.22347473555	0	0	0	0	0	0	0	0	0	0	0	0	0	0
Cre06.g268200.t1.2	36.467000	0	0	0	0	0	0	0	0	7112.83117106103	12714.590469666	0	0	0	0	0	0	0	0	0	0	0	0	0	0	0	0	0	0	0	0	0	0	0	0	0	0
Cre06.g268600.t1.2	26.538000	0	0	0	0	0	0	0	0	0	0	0	0	0	0	0	0	0	0	0	0	0	0	0	0	0	0	0	0	0	1508.6898872384	0	0	0	0	0	0
Cre06.g268750.t1.2	69.884000	0	0	0	0	0	0	29513.5412172465	40746.8346296773	40166.970103252	52731.9421264334	0	0	0	0	0	0	0	0	0	0	0	0	0	0	0	0	0	0	0	0	0	0	0	0	0	0
Cre06.g269950.t1.2	90.230000	0	0	0	0	0	0	0	0	0	0	0	0	0	0	0	0	0	0	0	2719.70605930675	0	0	0	0	0	0	0	0	0	0	0	0	0	0	0	0
Cre06.g270200.t1.1	55.942000	0	0	0	0	0	0	0	0	0	0	0	0	0	0	0	0	2805.68083825684	4614.12867773073	0	0	0	0	0	0	0	0	0	0	0	0	0	0	0	0	0	0
Cre06.g271200.t1.2	62.915000	0	0	0	0	0	0	0	0	0	0	0	0	0	0	0	0	0	0	1265.50408392244	7570.99114027123	0	0	0	0	0	0	0	0	0	0	0	0	0	0	0	0
Cre06.g271700.t1.1	56.256000	0	0	0	0	0	0	0	0	0	0	0	0	0	0	0	7749.64003159609	0	0	0	0	0	0	0	0	0	0	0	0	0	0	0	0	0	0	0	0
Cre06.g272050.t1.2	66.649000	0	0	0	0	0	0	0	0	0	0	0	0	0	0	0	0	0	0	0	6598.84342331182	40884.5431500735	70210.5030314289	209264.845075652	38303.0666704293	1793.56043186349	0	0	0	0	0	0	0	0	0	0	0
Cre06.g272450.t1.1	137.960000	0	0	2597.48044282533	9871.83998645926	5673.51660328712	52303.9291576343	17275.3477911134	3425.44361707798	0	0	0	0	0	0	0	0	0	0	0	0	0	0	0	0	0	0	0	0	0	0	0	0	0	0	0	0
Cre06.g272650.t1.2	25.921000	493517.562284911	272811.744460663	257671.250920882	977209.435546955	610554.917214106	4011784.16581377	2074113.62828156	366699.18055568	63875.1667228212	110099.822982747	15921.3380689471	72919.266846142	287743.814293899	21323.2339203824	9246.56886682227	27816.3767496604	10637.0527376341	26387.1856190615	6210.65426987052	37310.8209531959	167237.69339148	28947.8197280511	72529.2167667494	39290.8461653797	21828.6614087557	4808.55822112262	0	0	1285.60208419648	13599.6468521046	14418.4542706768	25551.2576817373	0	0	0	0
Cre06.g272800.t1.2	23.895000	0	0	0	0	0	0	0	0	0	0	0	0	0	0	0	0	0	0	0	0	0	0	0	0	0	0	0	1152.35978608336	5215.28219703887	0	0	0	0	0	0	0
Cre06.g272850.t1.2	25.901000	0	0	0	0	0	0	0	0	0	0	0	0	0	0	0	0	6048.15821580295	6340.24915311909	0	0	0	0	0	0	0	0	0	0	0	0	0	0	0	0	0	0
Cre06.g272950.t1.1	17.579000	4455.20560148967	0	0	0	0	0	0	0	0	0	0	0	2519.39598990876	0	0	0	0	0	0	0	0	0	0	0	0	0	0	0	0	902.32577526662	0	0	0	0	0	0
Cre06.g273600.t1.2	19.510000	0	0	0	0	0	0	0	0	0	0	0	0	0	0	0	0	0	0	0	0	0	0	0	0	0	0	0	1392.12148564893	1533.62629498582	941.033035053672	1097.49968903902	0	0	0	0	0
Cre06.g273700.t1.2	43.155000	0	0	0	0	0	0	0	0	0	0	0	0	0	0	0	0	0	0	0	0	0	0	1548.14151740597	3074.99404192906	31193.5851660807	160754.227377148	260738.056888625	69353.7327234501	70058.6514738028	89086.2471406608	5538.19006810854	0	0	0	0	0
Cre06.g273750.t1.1	48.146000	0	0	0	0	0	0	0	0	0	0	0	0	0	5987.86421498081	56277.3782488513	44871.3909081398	2090.93639888132	0	0	0	0	0	0	0	0	0	0	0	0	0	0	0	0	0	0	0
Cre06.g274650.t1.1	67.992000	0	0	0	0	0	0	0	0	0	0	0	0	0	0	0	0	0	38166.8468907941	318158.788041956	4124.85402661479	0	0	0	0	0	0	0	0	0	0	0	0	0	0	0	0
Cre06.g274700.t1.1	44.123000	34439.0400251488	0	0	0	0	0	0	0	0	0	0	0	0	0	0	0	0	0	0	0	0	0	0	1359.7413740963	1702.44949728781	0	0	0	0	0	0	0	0	0	0	0
Cre06.g275050.t1.1	41.395000	0	0	0	0	0	0	0	0	0	0	0	0	0	0	0	0	0	0	0	0	0	0	0	0	0	0	6234.47412204717	4664.59698953001	0	0	0	0	0	0	0	0
Cre06.g275100.t1.2	53.639000	0	0	0	0	0	0	0	0	0	0	0	0	0	0	0	0	0	0	0	0	0	0	0	6083.21806072545	0	0	0	0	0	0	0	0	0	0	0	0
Cre06.g276001.t1.1	5.982800	0	0	0	0	0	0	1604.04373298304	0	0	1973.10256764497	2729.82949648183	0	2682.5619773188	4149.1949380578	11301.0311170581	8074.18551750291	6840.98710809505	4060.68929981394	0	0	0	0	0	0	0	0	0	0	0	0	1844.10318070081	4040.36798842574	6556.93537088853	6536.53962246227	3332.54619358906	0
Cre06.g278087.t1.1	153.740000	0	0	0	0	0	0	0	0	0	0	0	0	0	0	0	0	0	0	0	0	0	0	0	0	0	0	0	0	0	2155.24999975827	0	0	0	0	0	0
Cre06.g278104.t1.1	24.629000	0	0	0	0	0	0	0	0	0	0	0	2443.54464813375	0	0	0	0	0	0	0	0	0	0	0	0	0	0	4571.62512900303	19963.269235172	0	0	0	0	0	0	0	0
Cre06.g278183.t1.1	60.201000	0	0	0	0	0	0	0	0	0	0	0	0	0	0	0	0	0	0	0	0	0	0	0	1818.42240257286	23999.2454383527	0	0	0	0	0	0	0	0	0	0	0
Cre06.g278188.t1.1	10.276000	6444.68431750608	20505.1708721907	7324.15792209073	58089.920125418	0	0	0	0	0	0	0	0	0	0	0	0	0	0	0	0	0	0	0	0	0	0	0	0	0	0	0	0	0	0	0	0
Cre06.g278195.t1.1	14.081000	0	0	0	0	0	0	0	0	0	0	0	0	0	0	0	0	0	0	0	0	0	0	0	0	0	0	63306.4677521038	103735.456229299	2228.49604520146	1989.1809678642	0	0	0	0	0	0
Cre06.g278210.t1.1	64.560000	0	0	0	0	0	0	0	0	0	0	0	0	1157.04931948064	0	0	0	0	0	0	705.25371702389	0	0	1668.87839312635	1415.122530407	0	0	0	0	0	0	0	0	0	0	0	0
Cre06.g278213.t1.1	27.781000	758736.728864268	279473.859366319	273682.657805872	1325798.08474458	714394.585296678	6428084.85802048	2441013.78883998	89644.524926051	20220.0770164515	23286.8829841948	13776.8070026684	85572.8189446054	232742.28687726	28650.8159462236	16125.2955532097	11452.1383043037	6000.44407441161	46204.5582596516	57316.5193000575	52564.4587908164	20793.9865798326	8930.21145510117	78225.8832888707	26929.8316264608	71146.1765997428	15236.5173188685	16150.6041461474	13213.3186246146	10584.2024406171	22381.7286014822	84128.7404063961	119315.128293587	1302.05266960598	0	0	0
Cre06.g278215.t1.1	43.310000	0	0	0	0	0	0	0	0	0	0	0	0	0	0	0	0	0	0	0	0	0	0	0	6372.70370170977	12389.3006133787	0	0	0	0	0	0	0	0	0	0	0
Cre06.g278222.t1.1	35.144000	0	0	0	0	0	0	0	0	0	0	0	0	0	0	0	0	0	0	0	0	0	0	0	0	0	11637.4865290532	27014.6898498401	2124.13531785252	0	0	0	0	0	0	0	0
Cre06.g278255.t1.1;Cre06.g280000.t3.1;Cre06.g280000.t2.1;Cre06.g280000.t1.1	106.990000	0	0	1305.55121039443	99663.7502478533	1589826.2587151	65273.0942974382	1882.81044048786	0	0	0	0	7049.18750352655	2121.3811474446	0	0	0	0	0	0	0	0	0	0	0	0	0	0	0	0	0	0	0	0	0	0	0
Cre06.g278750.t1.2	31.386000	222492.306737496	40938.137817471	23879.4018070889	3581.24033772087	2203.41076337793	0	9230.19271845082	5517.42213449203	0	6300.87195998957	6119.02227602848	3196.2519769158	0	2153.53794788307	0	1270.41692843387	0	0	0	1510.99743541801	0	0	2264.74688273279	5266.1226940284	66938.250838662	33705.8352003364	25226.7121958305	8949.5650849947	38051.4694818135	38020.2059258317	0	0	0	0	0	0
Cre06.g278800.t1.2	28.449000	0	0	0	0	0	0	0	0	0	0	0	0	0	0	0	0	0	0	0	0	0	0	0	0	65127.1977028563	15595.3038422793	0	5518.83643821502	0	0	0	0	0	0	0	0
Cre06.g279400.t1.2	64.207000	0	0	0	0	0	0	0	0	0	0	0	0	0	0	0	0	0	0	0	0	0	0	0	7023.13454020835	29698.889441996	0	0	0	0	0	0	0	0	0	0	0
Cre06.g279500.t1.1	32.512000	0	0	0	0	0	0	0	0	0	0	0	0	0	0	0	0	0	0	0	0	0	0	0	0	7923.0783302573	1159.58017877441	0	0	0	0	0	0	0	0	0	0
Cre06.g279850.t1.2	28.967000	0	0	0	0	0	0	0	0	0	0	0	0	0	0	0	0	0	0	0	0	0	0	0	0	16404.4344459048	5090.15353607342	4042.15447733899	1433.95510103417	0	3896.77894202339	0	0	0	0	0	0
Cre06.g280050.t1.2	197.020000	0	0	0	0	0	0	0	0	0	0	0	0	0	0	0	0	0	0	137418.215947839	0	0	0	0	0	0	0	0	0	0	0	0	0	0	0	0	0
Cre06.g280650.t1.2	29.367000	0	0	0	0	0	0	0	0	0	0	0	0	0	0	0	0	0	0	0	0	0	2200.58215593195	22902.0434974658	18139.5618028974	70936.2641524361	16600.9482263621	11056.1332618669	8738.90826730747	0	0	0	0	0	0	0	0
Cre06.g281350.t1.2	112.280000	0	0	0	0	0	0	0	0	0	0	0	0	0	0	0	0	5429.43755551454	1041.5230364239	0	0	0	0	0	0	0	0	0	0	0	0	0	0	0	0	0	0
Cre06.g282800.t1.2	45.748000	0	0	0	0	0	0	0	0	0	0	0	0	55728.7772784079	0	0	25261.697603715	123572.926870163	172180.312718134	38731.0796392285	0	0	0	0	0	0	0	0	0	0	0	0	0	0	0	0	0
Cre06.g283050.t1.2	23.900000	900464.849315319	356672.511530072	335740.816429843	1503553.73161281	882004.463878418	2948525.51427867	2664622.65114826	132058.749208094	61956.1798818401	133465.609227277	24504.6729267259	143544.384179521	171301.95566912	32365.9685154	13179.0775871106	24695.2317441391	8124.05833299776	45536.8580283249	14547.9747168873	32352.5698485506	142502.265646792	35601.7465595214	182117.657298079	100222.028033243	104680.80661256	26717.6860680125	24580.598705539	2354.66682469964	0	2224.47644514665	0	7178.78238677513	7738.47447588829	0	0	0
Cre06.g283950.t1.2;Cre06.g284200.t1.2	27.105000	556483.852773117	1658085.02260881	723833.201721674	3226920.03659324	270958.262213168	132855.22551525	37840.8126641263	3816.61025204136	4474.63366842124	336306.537919039	101226.928046946	4824.93436949406	48484.564735185	6996.78382873793	16308.4106668177	58271.546498265	52061.2644135847	179102.957256972	126007.018014464	191846.578171478	3852786.65253465	3560323.53002825	605247.556400997	58640.0098366225	2278145.54958216	503209.264639284	364212.983484742	43099.0450321212	15430.7979881843	45975.2921824513	79171.2336721314	74389.3983476695	0	0	0	0
Cre06.g284250.t1.2	27.033000	463951.170770647	1536678.21354596	449942.120209257	2987902.70740819	246758.781142455	132855.22551525	33594.9240136389	3816.61025204136	4474.63366842124	295053.531430608	82148.7151942123	3152.48299854122	42342.7647255126	6996.78382873793	16308.4106668177	51393.5641822581	44187.3145284417	157813.964374093	110166.816316994	167862.964511117	3776563.12556937	3331727.38617049	479374.525055027	60993.7089798274	2096593.61377327	458703.35958798	343363.169126371	39054.1363843743	13380.0575898511	40650.8108505901	70663.0802227852	68495.4736747103	0	0	0	0
Cre06.g284600.t1.2	12.421000	0	0	0	0	0	0	0	0	0	0	0	0	0	0	0	0	0	0	0	0	0	0	0	0	0	0	15869.9765126912	15276.7133194166	4379.20538563855	0	0	0	0	0	0	0
Cre06.g284900.t2.1;Cre06.g284900.t1.2;Cre10.g417500.t1.2	22.678000	0	0	0	0	0	0	0	0	0	0	0	0	0	0	0	0	0	0	0	0	0	0	0	0	0	3079.60913828829	34413.7314322112	12873.1413607168	3315.7234229893	0	0	0	0	0	0	0
Cre06.g285250.t1.2	26.960000	601280.062272824	1658085.02260881	773773.010550776	3293764.49676395	270958.262213168	132855.22551525	37840.8126641263	3816.61025204136	4474.63366842124	336306.537919039	101226.928046946	4824.93436949406	48484.564735185	6996.78382873793	16308.4106668177	58271.546498265	52061.2644135847	179102.957256972	126007.018014464	191846.578171478	3790780.59983731	3595011.18976049	605247.556400997	58640.0098366225	2336429.75037689	503209.264639284	364212.983484742	43099.0450321212	15430.7979881843	45975.2921824513	79171.2336721314	74389.3983476695	0	0	0	0
Cre06.g285401.t1.1	17.857000	0	0	0	0	0	0	0	0	0	0	0	0	0	0	0	0	0	0	1068.32037012263	1929.63133742259	0	1984.34256039082	1120.6496078732	4517.50940233921	6214.67386992533	7104.3453487231	6154.23099502709	1243.32184658294	0	1410.87961923804	3898.11880870833	0	0	0	0	0
Cre06.g286000.t1.2	62.958000	23622.5940258094	0	0	0	0	0	0	0	0	0	0	0	0	0	0	0	0	0	0	0	0	0	6840.24273771453	5651.63211409983	0	0	0	0	0	0	0	0	0	0	0	0
Cre06.g286250.t1.2	32.083000	4049.52374410614	0	0	0	0	0	0	0	0	0	0	0	0	0	0	0	0	0	0	0	0	0	0	0	0	32305.6745145779	20593.7509474726	1301.90379552988	2725.43771123676	4658.26984129558	2151.67702193177	0	0	0	0	0
Cre06.g286300.t1.2	61.898000	0	0	0	0	0	0	0	0	0	0	0	0	0	0	0	0	0	0	2167.97873326516	5332.59496900886	0	0	0	0	0	0	0	0	0	0	0	0	0	0	0	0
Cre06.g288500.t1.2	41.779000	21184.7810296057	0	0	0	0	0	0	0	0	0	0	0	0	0	0	0	0	0	0	0	0	0	0	0	0	0	0	0	0	0	0	0	0	0	0	0
Cre06.g288650.t1.2	70.271000	27901.2349730397	0	0	0	0	0	0	0	0	0	0	0	0	0	0	0	0	0	0	0	0	0	0	0	0	0	0	0	0	0	0	0	0	0	0	0
Cre06.g288700.t1.2	118.870000	27715.8867482902	0	5914.84148065178	0	13287.7556626666	0	1392.7914189914	2045.82755382179	0	1190.17380141379	2746.87557819574	8881.08300998683	1048.22236984858	1032.66502889571	1656.37297073361	10985.4180757175	1286.34645457701	9625.45339050706	11927.7909774561	215271.91404645	384631.063022412	11893.5499399522	0	0	0	0	0	0	0	0	0	0	0	0	0	0
Cre06.g289150.t1.1	72.289000	0	0	0	0	0	0	0	0	0	0	0	0	0	0	0	0	926.815560785735	955.101635245504	0	0	0	0	0	0	0	0	0	0	0	0	0	0	0	0	0	0
Cre06.g289550.t1.2	15.480000	0	0	32741.8755575627	0	0	0	0	0	0	0	0	0	0	0	0	0	0	0	0	0	0	0	0	0	0	0	0	0	0	7172.08305335044	0	0	0	0	0	0
Cre06.g290100.t1.2	25.626000	5301.92690933142	0	0	0	0	0	0	0	0	0	0	0	0	0	0	0	0	0	0	0	0	0	0	0	0	0	0	0	0	0	0	0	0	0	0	0
Cre06.g291550.t1.2	27.466000	0	0	0	0	0	0	0	0	0	0	0	0	0	0	0	0	0	0	0	0	0	0	0	0	0	0	0	1332.19967001705	0	0	0	0	0	0	0	0
Cre06.g292400.t1.1	34.497000	0	0	0	0	0	0	0	0	0	0	0	0	0	0	0	0	0	0	0	0	0	0	0	1463.05998291251	6374.93681285133	4285.19140657885	3242.0307553178	1153.32746757804	3103.42899046493	3111.46819057455	879.324730508545	0	0	0	0	0
Cre06.g292500.t3.1;Cre06.g292500.t2.1;Cre06.g292500.t1.2	26.251000	0	0	0	0	0	0	0	0	0	0	0	0	0	0	0	1078.2949332216	0	0	2373.27608421264	0	0	0	0	0	0	0	0	0	0	0	0	0	0	0	0	0
Cre06.g292550.t1.2	34.848000	0	0	0	0	0	0	0	0	0	0	0	0	0	0	0	0	0	0	0	0	0	0	0	0	0	0	0	0	0	1399.04413018777	1878.19534412864	0	0	0	0	0
Cre06.g293150.t1.2	38.903000	0	0	0	0	0	0	0	0	0	0	0	0	0	0	0	0	0	0	0	0	0	0	0	0	0	0	0	0	6611.86990497092	0	0	0	0	0	0	0
Cre06.g293700.t1.2	20.112000	0	0	0	0	0	0	0	0	0	0	0	0	0	0	0	0	0	0	0	0	0	0	0	0	1505.04247237385	3717.46011735607	1320.28974392873	0	1538.39026542115	0	0	0	0	0	0	0
Cre06.g293850.t1.2	31.168000	145048.012348172	253986.617537307	63355.5961972181	418805.107192096	5544.51721634297	0	989.938169053851	1403.8081006231	0	0	0	0	0	0	0	0	0	0	0	0	0	0	0	0	0	0	0	0	0	1975.11236767237	0	0	0	0	0	0
Cre06.g293950.t1.2	53.445000	0	0	0	0	0	0	0	0	0	0	0	0	0	0	0	0	0	33641.8193476117	0	0	0	0	0	0	0	0	0	0	0	0	0	0	0	0	0	0
Cre06.g294450.t1.1	40.202000	13639.0984822721	0	0	0	0	0	0	0	0	0	0	0	0	0	0	0	0	0	0	0	0	0	0	1450.10793829146	9190.74108828325	3383.08894242638	8485.07796755007	4237.10507999724	957.036998234856	0	0	0	0	0	0	0
Cre06.g294650.t1.2	46.060000	0	0	0	2127.93160679317	76886.0166039343	386707.856384063	700876.819186431	116888.480853091	24151.8413663593	7172.67854965486	2845.57909065273	2914.5077878889	0	0	0	0	0	0	0	0	0	0	0	0	0	0	0	0	0	0	0	0	0	0	0	0
Cre06.g294750.t1.2	41.448000	0	0	0	0	0	0	0	0	0	0	0	0	0	0	0	0	0	0	0	0	0	0	1766.5397870506	2685.39058476477	22407.0371944199	19746.6574544406	33266.6566758295	24014.1328459631	1947.12404136481	0	0	0	0	0	0	0
Cre06.g294950.t1.1	39.247000	0	0	0	0	0	0	0	0	0	0	0	0	0	0	0	0	0	0	0	0	131493.027718898	260276.547252703	4332.31005166578	0	0	0	0	0	0	0	0	0	0	0	0	0
Cre06.g295450.t1.2	44.744000	0	0	0	0	0	0	0	0	0	0	0	0	0	0	0	0	0	0	14501.0793829146	90805.7427196626	13042.1134370949	3036.80784140837	0	0	0	0	0	0	0	0	0	0	0	0	0	0
Cre06.g296400.t1.2	45.379000	0	0	0	0	0	0	0	0	0	0	0	0	0	0	0	0	0	0	19807.6958256433	3426.26242449656	0	0	0	0	0	0	0	0	0	0	0	0	0	0	0	0
Cre06.g296500.t1.2	64.955000	37450.0182143532	0	0	0	0	0	0	0	0	942.670649890816	0	0	0	0	0	0	0	0	0	1234.31496497864	0	0	0	0	0	0	0	0	0	0	0	0	0	0	0	0
Cre06.g298350.t1.2	47.242000	15396.5569506804	0	1737.58377924837	0	0	0	0	0	0	0	0	0	0	0	0	0	0	0	0	0	0	0	0	0	0	0	0	0	0	0	0	0	0	0	0	0
Cre06.g298650.t1.2	52.861000	28964.1958764226	0	0	0	0	0	0	0	0	0	0	0	3183.59768044696	0	0	0	0	0	0	0	0	0	0	0	0	0	3689.0251688202	11742.4427527066	2376.84906203914	0	0	0	0	0	0	0
Cre06.g299350.t1.1	39.463000	0	0	0	0	0	0	0	0	0	0	0	0	0	0	0	0	8368.2118178084	0	0	0	0	0	0	0	0	0	0	0	0	0	0	0	0	0	0	0
Cre06.g300550.t1.2	105.680000	265859.325106604	2895.74965429979	0	727.540166216665	4313.40304400056	852.452959771765	0	0	0	0	0	0	0	0	0	0	0	0	0	0	0	0	0	0	0	0	0	0	0	0	0	0	0	0	0	0
Cre06.g300700.t1.1	28.868000	0	0	0	0	0	0	0	0	0	0	0	0	0	0	0	0	0	0	0	0	0	0	0	0	0	0	0	0	0	6768.03881080406	9720.73279921365	1966.47767125834	0	0	0	0
Cre06.g301850.t1.1	154.480000	0	0	0	0	0	0	0	0	0	0	0	0	0	0	3271.06120015809	0	0	0	0	0	0	0	0	0	6931.87473155657	0	0	0	0	0	0	0	0	0	0	0
Cre06.g302700.t1.1	57.373000	0	0	0	0	0	0	0	0	0	0	0	0	0	0	0	0	0	0	0	0	0	2106.7914879864	6147.30835048825	11890.5724584301	68828.9516051833	25479.7981252074	2551.70166442334	0	0	0	0	0	0	0	0	0
Cre06.g303200.t1.1	265.900000	0	0	0	0	0	0	0	0	0	0	0	0	0	0	0	0	0	0	0	0	0	0	0	0	0	0	0	0	0	0	0	0	0	0	0	0
Cre06.g303300.t1.2	42.282000	0	0	0	0	0	0	0	0	0	0	0	0	0	0	0	0	0	0	0	0	0	0	0	0	0	0	2725.58658531286	1403.65922654699	843.967137433834	0	0	0	0	0	0	0
Cre06.g303700.t1.2	12.779000	0	0	0	0	0	0	0	0	0	0	0	0	0	0	0	0	0	0	0	0	0	0	3089.73257546336	15032.559834606	49349.5231173495	7250.46525441922	3302.02700798773	0	0	0	0	0	0	0	0	0
Cre06.g304350.t1.2	17.255000	283247.817195557	39681.6406151528	25212.5691586006	0	12806.8923968505	12981.0750658922	34478.4916553164	3802.39277777343	2510.91016757083	33163.1891929372	33622.4657177182	35738.7107095372	36151.8362707259	30152.9553741134	56944.3341097974	227903.879403878	17426.454978359	0	0	0	0	0	0	0	0	0	0	0	0	0	0	0	0	0	0	0
Cre06.g304500.t1.2	40.406000	0	0	0	0	0	0	0	0	0	0	0	0	0	0	0	0	0	0	0	0	0	0	0	0	0	0	0	2958.94669960596	5371.82328806227	0	0	0	0	0	0	0
Cre06.g306300.t1.2	45.465000	0	0	0	0	0	0	0	0	0	0	0	0	2733.77465949859	0	0	0	0	0	0	0	0	0	0	0	0	0	1208.03869054628	28798.9456519471	54604.0336334418	1304.80684001391	0	0	0	0	0	0
Cre06.g306601.t1.1	66.568000	0	0	0	0	0	0	0	0	0	0	3706.59230980047	0	0	0	0	0	0	0	0	0	0	0	0	0	0	0	0	0	0	0	0	0	0	0	0	0
Cre06.g307100.t1.1	66.608000	9076.85242006365	0	0	0	0	0	0	0	0	0	0	0	0	0	0	0	0	0	0	0	0	0	0	0	0	0	0	0	0	0	0	0	0	0	0	0
Cre06.g307950.t1.1	30.581000	0	0	0	0	0	0	0	0	0	0	0	0	0	0	0	0	0	0	0	0	0	0	0	0	0	0	0	0	3720.06541368789	0	0	0	0	0	0	0
Cre06.g308150.t1.2	73.412000	8384.58796617984	0	0	0	0	0	0	0	0	0	0	0	0	0	0	0	0	0	0	0	0	0	0	0	0	0	0	0	0	0	0	0	0	0	0	0
Cre06.g308250.t1.2	29.483000	4907.70835580791	0	0	0	0	0	0	0	0	0	0	0	0	0	0	0	0	0	0	0	0	0	0	0	0	0	1351.25555175837	3853.82877106737	2136.56630320721	0	0	0	0	0	0	0
Cre06.g308500.t1.2	49.527000	0	0	0	0	0	0	0	0	0	0	0	0	0	0	0	0	0	0	0	1608.95657749447	0	0	0	0	0	0	0	0	0	0	0	0	0	0	0	0
Cre06.g308900.t1.2	56.182000	91043.941241429	0	0	0	0	0	0	0	0	0	0	0	0	0	0	0	0	0	0	0	0	0	0	0	0	0	0	0	0	0	0	0	0	0	0	0
Cre06.g308950.t1.2	22.369000	3244.41274053546	0	0	0	0	0	0	0	0	0	0	0	0	0	0	0	0	0	0	0	0	0	0	0	0	0	0	0	0	0	0	0	0	0	0	0
Cre06.g309100.t1.2	60.466000	20859.4911733183	3363.13981622844	92636.8938557423	1089534.92596746	2554158.08667906	12619.3110609594	17183.7902343095	21696.9078514036	88379.0952791666	159131.499947614	361205.72714744	3611.31290109388	0	0	0	0	0	1327.43569958172	0	0	0	9807.079763354	15814.1487341522	25438.8577542788	21850.2481497908	0	0	0	0	0	0	0	0	0	0	0
Cre06.g310100.t1.2	108.370000	2914.35891381279	0	0	0	0	0	0	0	0	0	0	0	0	0	0	0	0	1037.42899933104	1203.79577937731	0	0	0	0	0	0	0	0	0	0	0	0	0	0	0	0	0
Cre06.g310350.t1.2	31.043000	0	0	0	0	0	0	0	0	0	0	0	0	0	0	0	0	0	0	0	0	0	0	0	0	3307.16316361332	1682.05374886156	0	0	0	0	0	0	0	0	0	0
Cre06.g311900.t1.2	23.142000	0	0	0	0	0	0	0	0	0	0	0	0	0	0	0	0	0	0	0	0	0	0	0	0	0	0	2398.36136603617	2541.65266428632	6692.70852829542	28864.4502454329	49866.8605318111	28295.0069043349	0	0	0	0
Cre07.g313700.t1.1	60.638000	3752.44552524052	0	0	0	0	0	0	0	0	0	0	0	0	0	0	0	0	0	0	0	0	0	0	0	0	0	0	0	0	0	0	0	0	0	0	0
Cre07.g314150.t1.2	63.411000	0	0	0	0	0	0	0	0	0	0	0	0	0	0	0	0	0	1312.17610678106	0	11997.761793225	0	1583.57354751873	4712.46000499746	22524.6477145421	31250.1573150002	10271.5668807986	0	0	0	0	0	0	0	0	0	0
Cre07.g315150.t1.2	18.170000	0	0	0	0	0	0	0	0	0	0	0	0	0	0	0	0	0	0	0	0	0	0	0	0	0	0	0	0	0	0	0	3038.07327105526	0	0	0	0
Cre07.g315700.t1.2	25.480000	0	0	0	0	0	0	0	0	0	0	0	0	0	0	0	0	0	0	0	0	0	0	0	0	0	0	0	0	0	0	0	1722.91968275212	0	0	0	0
Cre07.g315900.t1.2	20.842000	13616.023000476	0	0	0	0	0	0	0	0	0	0	0	0	0	0	0	0	0	0	0	0	0	0	0	0	0	0	0	0	0	0	0	0	0	0	0
Cre07.g316000.t1.2	13.697000	0	0	0	0	0	0	0	0	0	0	0	0	0	0	0	0	0	0	0	0	0	0	0	0	0	0	0	2999.2171371921	0	0	0	0	0	0	0	0
Cre07.g318350.t1.2	72.615000	4275.21684347987	0	0	0	0	0	0	0	0	0	0	0	0	0	0	0	0	0	0	0	0	0	0	0	0	0	0	0	0	0	0	0	0	0	0	0
Cre07.g318450.t1.2	9.458700	20383.8385001659	1393.83353752413	0	0	0	0	0	0	0	0	0	0	0	0	0	0	0	0	830.494033546418	0	0	0	1532.8819246053	0	0	0	0	0	0	0	0	2697.00276270089	2237.50292680575	0	0	0
Cre07.g319950.t1.2	26.478000	0	0	0	0	0	0	0	0	0	3693.19364295111	0	0	0	0	0	0	0	0	0	0	0	0	0	0	0	0	0	0	0	0	0	0	0	0	0	0
Cre07.g321200.t2.1;Cre07.g321200.t1.2	80.961000	0	0	0	0	0	0	0	0	0	0	0	0	0	0	0	0	0	0	0	1321.62961061366	0	0	10057.9325815893	0	0	0	0	0	0	0	0	0	0	0	0	0
Cre07.g321300.t1.2	21.705000	15108.4856134191	2528.0306863228	0	0	0	0	0	0	0	0	0	0	0	0	0	0	0	0	0	0	0	0	0	0	0	0	0	0	0	0	0	0	0	0	0	0
Cre07.g321400.t1.1	199.240000	12235.9603149915	36422.0427188547	291264.68619376	28520.5511296325	0	0	0	0	0	0	0	0	0	0	0	0	0	0	0	0	0	0	0	0	761.416462234141	0	0	0	0	0	0	0	0	0	0	0
Cre07.g323600.t1.1	21.030000	4684.7694268421	0	0	0	0	0	0	0	0	0	0	0	0	0	0	0	0	0	0	0	0	730.733515149097	0	0	2332.26127624598	1199.99949043666	1781.2783205849	1718.90008269731	2077.83548018416	0	7443.62936816422	14329.1298250144	5965.01204429884	0	0	0
Cre07.g324200.t1.2	75.780000	86853.1359991001	0	784.343069954164	0	0	0	0	0	0	0	0	0	0	0	0	0	0	0	0	0	0	0	0	0	0	0	0	0	0	0	0	0	0	0	0	0
Cre07.g325500.t1.1	154.270000	50530.8389112351	2731.83929650923	0	0	0	0	1281.80579525583	0	0	0	0	0	906.568686435585	0	0	926.815560785735	0	0	0	0	0	0	0	0	0	0	0	0	0	0	0	0	0	0	0	0
Cre07.g325600.t1.1	17.246000	5023.75569813102	1989.1809678642	0	0	0	0	908.652923501042	0	0	0	0	685.989411576026	812.033648109516	0	0	830.94065577473	0	0	0	904.55888640818	0	0	0	0	0	0	1078.89042952602	1520.15319109841	0	0	3633.34626435728	4353.15242232034	3639.5245385156	1557.89276939078	0	0
Cre07.g325734.t1.1	18.054000	0	0	0	0	0	0	0	1288.13294349025	0	0	0	0	1351.47886287253	0	0	0	0	0	0	31304.4963527782	15280.4351713192	0	0	0	0	0	0	0	0	0	0	0	0	0	0	0
Cre07.g325736.t1.1	56.209000	112005.411156879	25019.7772300459	19528.5569329482	10207.5510280739	10758.3851096588	15253.6378376205	18220.6981743741	24903.6554506847	22341.5326009341	141996.093788039	144303.641967651	43144.4516253329	21661.1780731386	16097.7538491304	48226.2682131445	53373.5893944419	24435.4464813375	8018.35773896389	3806.56125190434	6524.5552593359	2836.57220904843	9430.42835081076	42670.2876929415	51299.7735143125	6705.88388403063	0	1940.94576720649	0	0	0	0	0	0	0	0	0
Cre07.g325741.t1.1;Cre07.g325740.t1.1	70.110000	0	0	0	0	0	0	0	0	0	0	0	0	0	0	5340.03867281406	12601.4461718269	0	0	0	0	0	0	0	0	0	0	0	0	0	0	0	0	0	0	0	0
Cre07.g326050.t1.1	211.360000	0	0	0	0	0	0	0	36116.1064924609	439788.908218961	22550.7006778603	18719.4263293227	18340.5418056379	15162.0802808165	0	0	0	0	0	0	0	0	0	0	0	0	0	0	0	0	0	0	0	0	0	0	0
Cre07.g327079.t1.2	36.550000	0	0	0	0	0	0	0	0	0	0	0	0	0	0	0	0	0	0	0	0	0	0	0	0	0	0	0	0	0	0	0	0	0	0	0	0
Cre07.g327400.t1.1	32.141000	131820.550686327	208215.282839118	47138.7430872044	271680.301482273	1724.48286055121	0	0	0	0	0	0	0	0	0	0	11014.4485205578	0	0	0	0	0	0	1100.03054833279	0	0	0	0	0	0	0	0	0	0	0	0	0
Cre07.g328150.t2.1;Cre07.g328150.t1.1	48.524000	0	0	0	0	0	0	0	0	0	0	0	0	0	0	0	0	0	0	0	0	0	0	0	0	0	0	3727.9557397214	0	0	0	0	0	0	0	0	0
Cre07.g328200.t1.2	33.102000	0	0	0	0	0	0	0	0	0	0	0	0	0	0	0	0	0	0	0	0	0	0	0	0	0	1240.04661690865	25948.7514649351	28549.5815744728	19900.7421232083	31553.8604302524	17181.5571231679	0	0	0	0	0
Cre07.g329000.t1.2	16.317000	0	0	0	0	0	0	0	0	0	0	0	0	0	0	0	0	0	0	0	0	0	0	0	0	0	0	0	0	1730.81000878563	0	3214.93567346686	4850.46627354591	0	0	0	0
Cre07.g330100.t1.2	82.127000	0	0	0	0	0	0	0	0	0	0	0	6831.23585611023	0	0	0	0	0	0	0	0	0	0	0	0	0	0	0	0	0	0	0	0	0	0	0	0
Cre07.g330250.t1.2	14.151000	213031.359201084	61592.9271361462	45577.054028873	448788.34611945	157389.673257197	542415.252581285	93909.7672064319	52300.9516761122	0	15092.8538354281	56823.7461081531	23206.4909830986	16016.6174776537	0	0	2016.20161267709	0	11799.0149016261	1613.86942200591	12556.7839489957	8286.33107595117	10001.3604326698	21131.9307325887	15020.6499085177	25393.451161067	9096.9504203377	30910.724421483	52524.2627902683	115340.190461609	395208.566129604	880664.597193481	1751950.12759241	1774876.73531243	729438.310686992	118920.611991912	7481.66669460881
Cre07.g330750.t1.1	95.319000	0	4632.88681131984	0	0	0	0	0	0	0	0	0	0	0	0	0	0	0	0	0	0	0	0	0	0	0	0	0	0	0	0	0	0	0	0	0	0
Cre07.g331550.t1.2	44.129000	0	0	0	0	0	0	0	0	0	0	0	0	0	0	0	0	0	0	0	1526.70365044699	6100.63632762963	31138.5017579222	17486.7489791812	5182.60433733403	0	0	0	0	0	0	0	0	0	0	0	0
Cre07.g331900.t1.2	17.119000	47328.5575342371	0	0	0	0	0	0	0	0	0	0	0	0	0	0	0	0	0	0	0	0	0	0	0	0	0	0	0	0	1434.69947141469	0	0	0	0	0	0
Cre07.g332150.t1.2	11.686000	0	0	0	0	0	0	0	0	0	0	0	0	0	0	0	0	0	0	0	0	0	0	0	0	0	0	0	0	0	0	0	2139.32047361513	2427.76399606672	1650.12025953724	0	0
Cre07.g332300.t1.2	124.090000	0	0	0	0	0	0	0	0	0	0	0	0	0	0	0	0	0	0	0	0	0	0	0	12404.1880209891	0	0	0	0	0	0	0	0	0	0	0	0
Cre07.g332500.t1.2	81.601000	0	0	0	0	0	0	0	0	0	0	0	0	0	0	0	0	0	0	0	0	0	0	5245.05701225968	0	0	0	0	0	0	0	0	0	0	0	0	0
Cre07.g333900.t1.1	12.518000	8063.0199617951	18659.1323285005	11729.7884562377	61724.6806934983	0	0	0	0	0	0	0	0	0	0	0	0	0	0	0	0	0	0	0	0	0	0	0	0	0	0	0	4037.98600320808	3097.62290149687	1788.20096512374	0	0
Cre07.g335600.t1.2	44.054000	0	0	0	0	0	0	0	0	0	0	0	1161.88772695402	0	0	0	0	0	0	0	0	0	0	0	0	0	0	0	0	0	0	0	0	0	0	0	0
Cre07.g336950.t1.1	98.295000	0	0	0	0	0	0	0	0	0	0	0	0	2431.18809981712	0	0	0	0	0	0	1204.76346087199	0	12044.6571271978	1536.15715427959	0	0	0	0	0	0	0	0	0	0	0	0	0
Cre07.g337650.t1.2	43.710000	469005.44565438	0	0	0	0	0	0	0	0	3359.12021617363	7265.72484721989	9655.22820572787	7987.83855336256	783.152077345331	6004.53811150447	18132.1180990922	14802.5493870252	26150.4758380561	63985.3335391382	86384.1826593724	0	0	0	0	0	0	2431.26253685517	1697.90883796664	0	0	0	0	0	0	0	0
Cre07.g338050.t1.2	39.728000	1720761.00864861	4399973.31925507	22549.9563074798	31845.6536194164	3143.25280582276	0	0	0	0	0	0	0	903.367893799348	0	0	0	0	0	0	0	0	0	0	0	0	0	0	0	1068.24593308458	0	0	0	0	0	0	0
Cre07.g338451.t1.1	42.320000	8891.50419531412	0	0	0	0	0	0	0	0	0	0	0	14667.8183481511	0	0	0	0	2003.84506436045	1504.9680353358	0	0	0	0	0	0	0	0	0	0	0	0	0	0	0	0	0
Cre07.g339150.t1.1	61.737000	0	0	0	1238.85562429981	21588.2297758476	0	0	0	0	0	0	0	0	0	0	0	0	0	0	0	0	0	4245.29315418296	0	0	0	0	0	0	0	0	0	0	0	0	0
Cre07.g339200.t2.1;Cre07.g339200.t1.2	18.849000	0	0	0	0	0	0	0	806.30199617951	4773.27506508596	0	0	0	0	0	0	0	0	0	0	0	0	0	0	0	0	0	0	0	0	0	0	0	0	0	0	0
Cre07.g339700.t1.2	31.061000	0	0	0	0	0	0	0	0	0	0	0	0	0	0	0	0	0	0	0	0	0	0	0	0	0	0	0	0	0	4226.08839836554	1882.95931456397	0	0	0	0	0
Cre07.g339750.t2.1;Cre07.g339750.t1.2	54.433000	0	0	0	0	0	0	0	0	0	0	0	0	0	0	0	0	0	0	0	0	0	0	0	0	2637.15538410706	4844.66018457785	35213.1852208899	4696.00941958796	0	0	0	0	0	0	0	0
Cre07.g340200.t1.1	36.072000	130904.975118287	26961.8395528232	10692.8805161731	11155.1345224761	11999.2505339861	3786.68656274445	9265.92249671579	2965.57159599259	4636.16204099413	3552.65651510889	7175.13497191058	11222.8722271035	11767.0069752638	5305.05326492961	5433.90377779766	5844.12629450236	3903.32940137197	8373.42241047204	7768.99366148961	10680.9705900847	9326.96086791845	15564.784656678	18453.686103477	29051.2872109434	30866.8065690323	16271.9365181722	49352.5005988716	100430.451739789	308072.569385907	390772.118661704	71274.9526755728	1048.52011800079	0	0	0	0
Cre07.g340350.t1.1	63.161000	2872748.60954171	8123313.96261724	28383.5869796168	85811.0174663718	11605.4786026909	0	0	0	0	0	0	617.909296573646	1183.77221614132	0	0	0	0	0	0	0	0	1485.09334617591	3494.96781061857	0	0	0	0	0	0	0	0	0	0	0	0	0
Cre07.g341600.t2.1;Cre07.g341600.t1.2	28.028000	0	0	0	0	0	0	0	0	0	0	0	0	0	0	0	0	0	0	0	0	0	0	0	0	0	0	2364.26920260835	0	0	0	0	0	0	0	0	0
Cre07.g343700.t1.2;Cre07.g343433.t1.1	47.558000	3593820.19715166	8931.70019586221	0	0	0	0	0	0	0	0	0	0	0	0	0	0	0	0	0	0	0	0	0	0	0	0	0	0	0	0	0	0	0	0	0	0
Cre07.g344350.t1.2	31.033000	0	0	0	0	0	0	0	0	0	0	0	0	0	0	0	0	0	0	0	0	0	0	0	0	1699.69532687989	1813.43512102338	8896.71478797776	9521.24153723423	5040.72734280688	0	0	0	0	0	0	0
Cre07.g344400.t1.2	54.304000	0	0	0	0	0	0	0	0	0	0	0	0	845.604752270978	0	0	0	0	0	0	0	0	0	0	0	13091.2418822092	48387.7965857174	36032.7370098427	0	0	0	0	0	0	0	0	0
Cre07.g344550.t1.2	54.374000	0	0	0	0	0	0	0	0	0	0	0	0	845.604752270978	0	0	0	0	0	0	0	0	0	0	0	6141.05563929188	29309.583732984	21938.8282250727	0	0	0	0	0	0	0	0	0
Cre07.g344950.t1.2	22.844000	652619.287417304	174405.980155889	168555.228965	910811.59760455	429434.716225924	2024389.68686281	340073.052044471	155990.256941819	9384.27738721851	7012.93666599522	118354.890502716	22032.6188930182	5819.04101267883	0	0	2678.76568837814	7798.76847671042	41961.6470906863	22932.5626830672	44624.2599418071	93224.9464563533	35566.0167812565	234164.034304053	127815.838039128	151628.24651197	34002.0946117835	69970.8157689014	52116.3478217432	42927.095474221	167222.805983869	163791.258529671	494403.36303773	204679.523531647	7632.77388185441	0	0
Cre07.g346050.t2.1;Cre07.g346050.t1.2	47.211000	81813.7485229782	7553.87062151927	7277.56033627016	0	3353.68631239583	0	1178.41274940157	1070.33017015004	0	1400.01181168244	3703.01933197398	1561.16799906507	1695.52685274897	3785.42113309756	5309.37061313663	12092.2968315511	12819.5466933194	63936.9494644044	23012.9546841634	71290.5844535637	66302.5585336977	137433.10335545	143760.251589872	271069.917770246	370569.906534385	137492.652985891	292753.4269548	676171.166256964	743142.169392369	21334.3994760902	0	0	0	0	0	0
Cre07.g349200.t1.2	16.320000	162302.51776863	10834.3108884719	4178.37425697419	0	7181.6109942211	3778.79623671093	6188.24872141686	5859.83250953133	0	4447.68746064641	7213.91666873568	4897.36160751868	1315.5257734934	3169.60351729318	5271.92878299646	2641.69604342824	6268.11966324668	7426.88103460252	13176.8444759691	12052.100831003	8348.85818791487	13648.7752972189	18122.4412841455	67653.5907743419	108372.88369994	14738.5335343005	9770.60561470851	2552.14828665165	1789.61526884673	0	4732.26025711929	7495.80973183869	0	0	0	0
Cre07.g349350.t1.2	11.339000	241056.90402767	43541.9454085307	10139.068953066	14228.6398236441	14854.6553136617	8673.40367382169	6274.74455963331	0	10727.121553677	8546.11633875273	9098.43916109874	10695.1136273146	9093.2285684351	0	7439.31201995721	89957.1604858695	0	0	0	0	0	0	0	0	0	0	0	0	0	0	0	0	0	0	0	0
Cre07.g350750.t1.2	45.737000	0	0	0	0	0	0	0	0	0	0	0	0	0	0	0	0	0	0	0	0	0	4609.2158332193	3086.68065690323	0	0	6048.60483803126	3440.03327653618	0	0	0	0	0	0	0	0	0
Cre07.g351900.t1.1;Cre07.g351825.t1.1	128.110000	0	0	0	0	0	0	0	0	0	0	0	0	0	0	0	0	0	0	0	0	2003.7706273224	0	0	0	0	0	0	0	0	0	0	0	0	0	0	0
Cre07.g352350.t1.2	114.690000	340542.005384199	0	0	0	0	0	0	0	0	0	0	0	0	0	0	0	0	0	0	0	0	0	0	0	0	0	0	0	0	0	0	0	0	0	0	0
Cre07.g353230.t1.2	51.354000	0	0	0	0	0	0	0	0	0	0	0	0	0	0	0	0	0	0	0	0	0	0	0	0	0	0	0	8496.24352325788	0	0	0	0	0	0	0	0
Cre07.g353450.t1.2	73.223000	683897.730806764	114216.191187024	53514.2753963602	20325.0332401048	9978.28495087365	2760.19980800706	12559.7614305178	5484.44652663498	0	5104.74319553162	6078.90071251844	990.682539434371	10033.3683590321	1518.51557626126	0	0	0	0	0	1800.70638751648	0	0	1783.58586876452	1570.10044363132	38948.4357903404	2583.48627967155	1175.21195676534	0	0	0	0	0	0	0	0	0
Cre07.g355600.t1.1	36.529000	0	0	0	0	0	0	0	0	0	0	0	0	0	0	0	0	0	0	0	0	0	0	0	0	5677.61064037998	0	0	0	0	0	0	0	0	0	0	0
Cre07.g356350.t1.1	78.817000	49659.1811956459	6365.03668679041	4516.31840973038	0	0	0	0	0	0	0	1175.06308268923	1087.67400001616	5893.47805073085	1992.23288642434	7164.26716435498	24472.6650003635	54718.6666720419	209004.315442469	40030.0059532363	17619.9912772943	9768.37250356694	4755.11242780127	1459.1892569338	0	0	0	0	0	0	0	0	0	0	0	0	0
Cre07.g356850.t1.1	41.216000	0	0	0	0	0	0	0	0	0	0	0	0	0	0	0	0	0	0	0	0	0	0	0	0	0	929.867479345868	10328.1390297182	0	0	0	0	0	0	0	0	0
Cre07.g357850.t1.2	14.461000	0	0	0	0	0	0	0	0	0	0	0	0	0	0	0	0	0	0	0	0	0	0	0	0	0	0	0	0	0	2947.7067068601	4180.5329310777	1733.86192734577	0	0	0	0
Cre08.g358526.t1.1	62.309000	601883.002281046	105648.488107236	60902.1514230235	51052.6425479798	37123.2396173048	14303.8212320767	28241.4122369374	14089.4425624869	5369.2924287685	21766.134296792	36285.078568839	28979.8276544135	30675.5033812386	7926.8001821599	15668.9965099508	11841.4440133158	14210.7749345117	47164.0516801421	18525.1456600069	66287.6711260873	77868.585506221	61074.8453513041	405704.18849494	736323.736706804	327061.457792978	0	0	0	0	0	0	0	0	0	0	0
Cre08.g358538.t1.1	63.871000	0	0	0	0	0	0	0	0	0	0	0	0	0	0	0	0	0	0	0	0	0	0	0	2672.66185125788	11942.6783850665	0	0	0	0	0	0	0	0	0	0	0
Cre08.g358540.t1.1	27.168000	23450.6444679092	3713.51495433931	0	0	809.502788815747	0	0	0	0	0	0	0	0	0	0	0	0	0	0	0	0	0	1746.96284604292	0	0	0	0	3066.73153070528	27417.3942257015	97110.5598426689	45278.5615062844	0	0	0	0	0
Cre08.g358552.t1.1	49.883000	0	0	11542.9514907272	0	3018.64520412368	0	0	0	0	0	0	0	0	0	0	0	0	0	0	0	0	0	0	1964.54230826898	0	0	0	0	0	0	0	0	0	0	0	0
Cre08.g358562.t1.1	22.774000	0	0	0	0	0	0	0	0	0	0	0	0	0	0	0	0	0	1285.89983234869	0	0	0	0	0	0	0	2347.81861719885	40134.9621768896	9988.70613620093	0	0	0	0	0	0	0	0
Cre08.g358580.t1.1	128.180000	0	0	0	0	0	0	0	0	0	0	0	0	0	0	0	0	0	0	1010.185043404	17658.6985370814	0	0	0	0	0	0	0	0	0	0	0	0	0	0	0	0
Cre08.g358950.t2.1;Cre08.g358950.t1.1	75.927000	121324.928320992	0	1181.1669198095	0	0	0	0	0	0	0	0	0	0	0	0	0	4802.08219881209	5570.42130558507	0	0	0	0	0	0	0	0	0	0	0	0	0	0	0	0	0	0
Cre08.g359750.t2.1;Cre08.g359750.t1.2	22.130000	0	0	0	0	0	0	0	0	0	0	0	0	0	0	0	0	0	0	0	0	0	0	0	0	0	0	0	0	2617.87619125159	9169.89871762868	0	0	0	0	0	0
Cre08.g360600.t1.1	164.880000	0	0	0	0	197980.190106965	0	611061.08907286	0	0	0	0	0	0	0	0	0	0	0	0	0	0	0	0	0	0	0	0	0	0	0	0	0	0	0	0	0
Cre08.g360900.t1.2	16.629000	0	0	0	0	0	0	0	0	0	0	0	0	0	0	0	0	0	0	0	0	0	0	0	0	0	0	0	0	3126.80222041327	7776.43736529482	4949.24422304094	0	0	0	0	0
Cre08.g360950.t1.1	24.383000	0	0	0	0	0	0	0	0	0	0	0	0	0	1050.82766618041	0	0	0	0	0	0	0	0	0	0	0	0	0	0	0	3845.26851169139	7548.66002885563	0	0	0	0	0
Cre08.g361850.t1.2	25.706000	0	0	0	4264.9445322287	0	0	0	0	1823.93074338871	0	0	916.915434724816	0	0	0	1271.83123215686	1777.5564686823	2854.51153521897	4954.82700089484	6710.4245433518	3549.00910024434	7836.73136611695	32695.7245939705	114595.820081089	35027.0926257598	0	0	0	0	0	0	0	0	0	0	0
Cre08.g362750.t1.2	45.546000	5700.76055921416	0	0	0	0	0	0	0	0	0	0	0	0	0	0	0	0	0	0	0	0	0	0	0	0	0	0	0	0	0	0	0	0	0	0	0
Cre08.g362900.t1.1	29.345000	0	0	0	0	0	0	0	0	0	0	0	0	0	0	0	0	0	0	0	0	0	0	0	0	0	0	0	0	0	947.732368478354	2922.17480280826	24373.6637397543	15351.1503574687	0	0	0
Cre08.g364775.t1.2;Cre08.g364751.t1.1	134.270000	0	0	0	0	0	0	0	3380.33477201846	0	0	0	0	0	0	0	0	0	0	0	0	0	0	0	0	0	0	0	0	0	0	0	0	0	0	0	0
Cre08.g364800.t1.2	150.650000	0	0	0	0	0	0	0	0	0	0	0	0	0	0	0	0	4620.75357411736	4236.13739850256	0	0	0	0	0	0	0	0	0	0	0	0	0	0	0	0	0	0
Cre08.g365400.t1.2	14.754000	0	0	0	0	0	0	0	0	0	0	0	0	0	0	0	0	0	0	0	0	0	0	0	0	0	0	0	0	0	0	0	0	0	0	0	0
Cre08.g365450.t1.2	50.622000	43254.6184416499	0	0	0	0	0	0	0	0	0	0	0	0	0	0	0	0	0	0	0	0	0	0	0	0	0	0	0	0	0	0	0	0	0	0	0
Cre08.g365692.t1.1	54.097000	13256.4921066847	0	0	0	0	0	0	0	0	0	0	0	1439.09125665976	2427.83843310477	0	0	0	0	0	0	0	0	0	0	0	0	0	0	0	0	0	0	0	0	0	0
Cre08.g365900.t1.2	27.556000	0	0	0	0	0	0	0	0	0	0	0	0	0	0	0	0	0	0	0	0	0	0	0	0	0	0	0	0	2170.28628144478	19397.5477459766	6754.04464765028	0	0	0	0	0
Cre08.g367600.t1.2	34.765000	0	0	0	0	0	0	0	0	0	0	0	0	0	0	0	0	0	0	0	0	0	0	0	0	5843.00973893158	2526.3186344476	0	0	0	0	0	0	0	0	0	0
Cre08.g368300.t1.1	92.117000	0	0	0	74928.3225031661	0	0	0	0	0	0	0	0	0	0	0	0	0	0	0	0	0	0	0	0	0	0	0	0	0	0	0	0	0	0	0	0
Cre08.g368450.t2.1;Cre08.g368450.t1.2	30.784000	11115.6828923086	0	0	0	0	0	0	0	0	0	2556.01901263036	4662.66162654065	0	0	0	0	0	0	0	0	0	0	0	0	0	0	0	0	0	0	0	0	0	0	0	0
Cre08.g368700.t1.1	54.797000	4114.95390055387	0	0	0	0	0	0	0	0	0	0	0	0	0	0	0	0	0	0	0	0	1240.93986136527	2188.82110391973	2939.74194378853	12025.3034973043	1394.57790790465	0	0	0	0	0	0	0	0	0	0
Cre08.g369600.t1.1	67.870000	0	0	0	0	0	0	0	0	0	0	0	0	0	0	0	0	0	0	0	1323.26722545081	0	0	0	0	0	0	0	0	0	0	0	0	0	0	0	0
Cre08.g370450.t1.2	28.416000	0	0	0	0	0	0	0	0	0	0	0	0	0	0	0	0	0	0	0	0	0	0	0	0	1054.84726623521	1391.74930045867	29353.5015854346	130659.332892716	173118.219397589	40828.7153715345	0	0	0	0	0	0
Cre08.g370500.t1.1	41.505000	0	0	0	0	0	0	0	0	0	0	0	0	0	0	0	0	0	0	0	0	0	0	0	0	1743.53874229253	776.973803187013	0	0	0	0	0	0	0	0	0	0
Cre08.g371650.t1.2	25.486000	0	0	0	0	0	0	0	0	799602.662754828	0	0	0	0	0	0	0	0	0	0	0	10841.0102218966	0	10403.3204381507	13655.4746306436	23202.769131196	3129.48195378314	4633.03568539595	5728.60001144562	0	13214.0629949951	0	0	0	0	0	0
Cre08.g372100.t1.2	71.214000	0	0	0	0	0	0	1246.44820218112	0	0	0	0	0	16036.7154779278	0	1111.86603738306	2153.53794788307	1578.58626596925	0	0	2908.47838780669	5924.36942152244	31169.765313904	70925.8429671088	50506.274688678	5126.55324768086	0	0	0	0	0	0	0	0	0	0	0
Cre08.g372200.t1.2	9.896200	0	0	0	0	0	0	0	0	0	0	0	0	0	0	0	0	0	0	0	0	0	0	0	0	2208.62135604157	0	1728.05583837771	2473.84052262092	2844.46253508195	3933.55083882109	5364.75176944733	10299.1085848779	24226.2784044113	17260.460383503	8153.83314821857	0
Cre08.g372450.t1.2	21.824000	0	0	0	0	0	0	0	0	0	0	0	0	11720.8560116715	0	0	1235.50595758747	1104.64564469202	0	0	1853.25893638121	2878.85244666198	0	0	8249.11255692516	7310.08932189889	11971.7088299068	54190.9080722531	98569.5257884885	392640.48831681	931951.716411325	5836087.09439274	9628430.87202914	9234658.94073394	2962891.86262271	331996.633415827	10796.3479990654
Cre08.g372950.t1.2	51.699000	0	0	0	0	0	0	0	0	0	0	0	0	0	0	0	0	0	0	0	0	0	0	0	0	0	0	0	1469.38713114693	1854.00330676173	0	0	0	0	0	0	0
Cre08.g373100.t1.1	63.466000	0	0	0	0	0	0	0	0	0	0	0	0	0	0	0	0	0	0	0	0	0	0	0	0	2480.16767085535	5213.71901923978	2598.07593912975	0	0	0	0	0	0	0	0	0
Cre08.g374100.t2.1;Cre08.g374100.t1.1	24.999000	0	0	0	0	0	0	0	0	0	0	0	0	0	0	0	0	0	0	0	0	0	0	0	0	0	0	1007.05868780582	0	0	0	0	0	0	0	0	0
Cre08.g375200.t2.1;Cre08.g375200.t1.2	86.704000	58075.0327178076	0	0	0	0	0	0	0	0	0	0	0	0	0	0	0	0	0	0	0	0	0	0	0	0	0	0	0	0	0	0	0	0	0	0	0
Cre08.g375550.t1.2	24.959000	26423.659767707	0	0	0	0	0	0	0	0	0	0	0	0	0	0	0	0	0	0	0	0	0	0	0	0	0	0	0	1412.59167111324	11630.042825248	8583.33485777874	0	0	0	0	0
Cre08.g376450.t1.2	15.091000	0	0	0	0	0	0	0	0	0	0	0	0	0	0	0	0	0	0	0	0	0	0	0	0	7013.68103637574	0	0	0	0	0	0	0	0	0	0	0
Cre08.g377000.t1.2	9.700100	0	0	0	0	0	0	0	0	0	2010.99102001345	0	1858.99058831122	1104.12458542565	0	0	0	0	0	0	0	0	0	0	0	0	0	0	0	0	0	0	0	0	0	0	0
Cre08.g377050.t1.1	70.967000	0	0	0	0	0	0	0	0	0	0	0	0	0	0	0	0	0	0	0	0	0	0	0	0	0	0	0	6793.4218407798	0	17203.143864203	0	0	0	0	0	0
Cre08.g377150.t1.2	48.141000	0	0	0	0	0	0	0	0	0	0	0	0	0	0	0	0	0	0	0	0	0	0	0	2751.71398566912	0	0	0	0	0	0	0	0	0	0	0	0
Cre08.g378050.t1.2	15.270000	108350.552588524	148390.235356707	41334.1428599077	261482.427269146	951.603094457059	0	0	0	0	0	0	0	0	0	0	0	0	0	0	0	0	0	0	0	0	0	0	0	0	0	0	0	0	0	0	0
Cre08.g378550.t1.2	8.717000	29216.5374354189	40393.2586989301	10349.7257707532	81024.7159196268	0	0	0	0	0	0	0	0	0	0	0	0	0	0	0	0	0	0	0	0	0	0	0	0	0	0	0	0	0	0	0	0
Cre08.g378750.t1.1	71.604000	130525.346224222	0	0	0	0	0	0	0	0	0	0	0	0	0	0	0	0	0	0	0	0	0	0	0	0	0	0	0	0	0	0	0	0	0	0	0
Cre08.g378850.t1.2	44.278000	0	0	0	0	0	0	0	0	0	0	0	0	0	0	0	0	0	0	0	0	0	1526.62921340893	0	0	0	0	0	0	0	0	0	0	0	0	0	0
Cre08.g378900.t1.2	30.184000	18213.9988409494	44571.4096447902	0	51680.8911491389	0	0	0	0	0	0	0	0	0	0	0	0	0	0	0	0	0	0	0	0	0	0	0	0	0	0	0	0	0	0	0	0
Cre08.g379200.t1.1;Cre08.g379175.t1.1	37.796000	0	0	0	0	0	0	0	0	0	0	0	0	0	0	0	0	0	0	0	0	0	0	0	998.200680277625	1221.88397962395	0	5746.68821169226	20844.6037657079	78106.7840279875	50266.5874261504	0	0	0	0	0	0
Cre08.g380201.t1.1	59.273000	0	0	0	0	0	0	0	0	0	0	0	0	0	0	0	0	0	0	0	0	0	0	0	0	0	0	0	0	0	0	0	0	0	0	0	0
Cre08.g381483.t1.1	38.045000	0	0	0	0	0	0	0	0	0	0	0	0	0	0	0	0	0	0	0	0	0	0	0	0	0	0	0	0	0	0	0	13288.5000330471	0	0	0	0
Cre08.g381516.t1.1	38.095000	0	0	0	0	0	0	0	0	0	0	0	0	0	0	0	0	0	0	0	0	0	0	0	0	0	0	0	1913.40406312724	0	0	0	0	0	0	0	0
Cre08.g381702.t1.1	69.110000	0	0	0	0	0	0	0	0	0	0	0	0	0	1217.64106845499	33189.9865266359	28776.6145405315	0	0	0	0	0	0	0	0	0	0	0	0	0	0	0	0	0	0	0	0
Cre08.g382300.t1.2	32.234000	0	0	0	0	0	0	0	0	0	0	0	0	0	0	0	0	0	0	0	0	0	0	0	0	0	0	0	0	3057.87352317709	18227.3975077988	0	0	0	0	0	0
Cre08.g382350.t1.2	46.123000	4798.6580950617	0	0	0	0	0	0	0	0	0	0	0	0	0	0	0	0	0	0	0	0	0	0	0	0	0	0	0	0	0	0	0	0	0	0	0
Cre08.g382500.t1.2	11.818000	0	0	0	0	0	0	0	0	0	0	0	0	1208.63418685069	0	0	0	0	0	0	0	0	0	0	0	0	0	0	0	1200.07392747471	4611.15119620865	14766.8196087603	11114.938521928	3565.45968565384	0	0	0
Cre08.g382950.t1.2	15.221000	13330.9291447368	0	0	0	0	0	0	0	0	0	0	0	0	0	0	0	0	0	0	0	0	0	0	0	8582.59048739822	0	0	0	0	0	0	0	0	0	0	0
Cre08.g384000.t1.1	179.050000	0	0	0	0	0	0	0	923.019271845082	2515.89744912032	37115.0515431191	76007.6595549204	3317.28660078839	0	0	0	0	0	0	0	0	0	0	0	0	0	0	0	0	0	0	0	0	0	0	0	0
Cre08.g385800.t1.1	120.320000	0	65063.1818501315	319215.793982294	0	0	0	0	0	0	20667.4436151441	0	0	0	0	0	0	0	0	0	0	0	0	0	0	0	0	0	22374.284897677	33140.113711141	0	108037.917028706	0	0	0	0	0
Cre09.g386550.t1.2	50.483000	0	0	0	0	0	0	0	0	0	0	0	0	0	0	0	0	0	0	0	0	0	0	1107.32537806189	14407.288714969	22680.9654944513	0	0	0	0	0	42.4767513940063	0	0	0	0	0
Cre09.g386650.t2.1;Cre09.g386650.t1.2	33.527000	8765705.6010062	1927547.10035713	1261410.04682958	889150.419531412	651584.612588381	506529.156536404	678515.932955603	369021.616142903	383395.408190748	469935.90863003	482984.72140055	411033.880419464	362002.203454597	223192.014895185	210909.903616601	275230.948197354	197608.004916705	331862.646747333	229876.460912257	235600.669138457	314541.147992627	276615.477105122	393265.759436447	322930.20218109	519950.154497184	274434.471890197	541358.246640946	589712.54655954	736502.385598129	83458.8070639279	0	0	0	0	0	0
Cre09.g386735.t1.1;Cre17.g741200.t1.2	63.852000	520634.975247263	0	0	0	0	0	0	0	0	0	0	0	0	0	0	0	0	0	0	0	0	0	0	0	0	0	0	0	0	0	0	0	0	0	0	0
Cre09.g386740.t1.1	7.597700	0	0	0	0	0	0	0	0	0	0	0	0	0	0	0	0	0	0	0	0	0	0	0	0	0	0	1944.59318207104	0	12510.6329854035	0	0	0	0	0	0	0
Cre09.g386743.t1.1	20.670000	0	0	0	0	0	0	0	0	0	0	0	0	0	0	0	0	0	0	0	0	0	0	0	3935.5606388485	0	0	0	0	0	0	0	0	0	0	0	0
Cre09.g386750.t1.2	80.681000	0	0	0	0	0	0	0	0	0	0	0	0	0	0	3226.54785140298	10679.4818493237	2245.69100099147	5177.61705578455	7589.60039978424	3474.49762515427	0	0	0	0	0	0	0	0	0	0	0	0	0	0	0	0
Cre09.g386756.t1.1	25.875000	0	0	0	0	0	0	0	0	0	0	0	0	5433.01053334104	0	3358.0780976409	0	0	0	0	0	0	0	0	0	0	0	0	0	0	0	0	0	0	0	0	0
Cre09.g387000.t1.2	64.461000	8212.63840827967	0	0	0	0	0	0	0	0	0	0	12282.8556489643	13277.3344773393	4785.63161340259	0	0	0	0	0	0	0	0	0	0	0	0	0	0	0	0	0	0	0	0	0	0
Cre09.g387393.t1.1	61.500000	0	0	0	0	0	0	0	0	0	0	0	0	1514.34710213035	0	0	0	0	0	0	0	0	0	0	0	0	0	0	0	0	0	0	0	0	0	0	0
Cre09.g387726.t1.1	46.532000	4573.26274384017	0	0	0	0	0	0	0	0	0	0	919.595168094689	1165.83288997078	0	0	2125.1029993472	10734.5652574822	83123.8403926938	84232.9522596689	30957.6197554557	1459.26369397185	0	0	0	0	5984.66342234458	52382.8324179694	42599.5725067921	0	0	0	0	0	0	0	0
Cre09.g387800.t1.2	27.291000	0	0	0	0	0	0	0	15809.6825118691	0	0	0	0	0	0	0	0	0	0	0	0	0	0	0	0	0	0	0	0	0	0	0	0	0	0	0	0
Cre09.g387838.t1.1	11.219000	28853.2846897251	0	0	0	0	0	0	0	0	0	0	0	0	0	0	0	0	0	0	0	0	0	0	0	0	0	0	0	0	0	0	0	0	0	0	0
Cre09.g387875.t1.1	22.175000	0	0	0	0	0	0	0	0	0	0	0	0	1795.19804670063	0	0	0	0	0	0	0	0	0	0	0	0	0	0	0	0	0	0	3281.48238548537	0	0	0	0
Cre09.g388200.t1.1	26.237000	21575.5754793788	0	0	0	0	0	0	0	0	0	0	0	0	0	0	0	0	0	0	0	0	0	0	0	0	0	0	0	0	0	0	0	0	0	0	0
Cre09.g388400.t1.2	25.210000	3061.81868619385	0	0	0	0	0	0	997.530746935157	0	0	0	0	0	0	0	0	0	0	0	0	0	0	0	0	0	0	0	0	0	0	0	0	0	0	0	0
Cre09.g388467.t1.1	49.523000	0	0	0	0	0	0	0	0	0	0	0	0	0	0	0	0	0	0	0	0	0	0	0	0	15875.1871053549	0	0	0	0	0	0	0	0	0	0	0
Cre09.g388750.t1.2	67.914000	13701.6255942358	0	0	0	0	0	0	0	0	0	0	0	0	0	0	0	0	0	0	0	0	0	0	0	0	0	0	0	0	0	0	0	0	0	0	0
Cre09.g388800.t1.2	48.565000	0	0	0	0	0	0	0	0	0	0	0	942.149590624452	978.995924460203	23729.0389902238	29075.8514335006	0	0	0	0	0	0	0	0	0	0	0	0	0	0	0	0	0	0	0	0	0
Cre09.g388850.t1.1;Cre12.g505350.t1.2;Cre16.g681750.t2.1;Cre16.g681750.t1.1	127.760000	0	0	0	0	0	0	0	0	0	0	0	0	0	0	0	2322.65889833727	24256.0532196321	37971.8218510978	0	0	0	0	0	0	0	0	0	0	0	0	0	0	0	0	0	0
Cre09.g389689.t1.1	39.934000	0	0	0	0	0	0	0	0	0	0	0	0	0	0	0	0	0	0	0	0	0	0	0	0	0	0	1955.31211555053	1834.5008027921	5774.52766392372	9938.08895032556	0	0	0	0	0	0
Cre09.g389726.t1.1	292.030000	0	0	0	0	0	0	0	0	0	0	0	0	0	0	0	0	0	0	0	0	0	0	0	0	0	0	0	0	0	0	0	0	0	0	0	0
Cre09.g390604.t1.1	27.489000	157694.86511321	7480.92232422829	0	0	0	0	0	0	0	0	0	0	0	0	0	0	0	0	0	0	0	0	0	0	0	0	0	0	0	0	0	0	0	0	0	0
Cre09.g390615.t1.1	52.143000	10946.7108159305	0	0	0	0	0	0	0	0	0	0	0	0	0	0	0	0	1179.6037420104	1225.30808337435	6151.47682461916	2125.02856230915	4161.70036045054	22450.2106764901	5547.420260827	1445.93946416054	0	0	0	0	0	0	0	0	0	0	0
Cre09.g390763.t1.1	23.611000	0	0	0	0	0	0	0	0	0	0	0	0	0	0	0	0	0	0	0	0	0	0	3655.67737577289	2407.51712171657	9453.50383260689	4751.68832405087	7273.4662991773	10459.1482166897	9962.65317288272	20994.2222121925	48903.6452594179	62865.8004868358	0	0	0	0
Cre09.g391023.t1.1	35.675000	0	0	0	0	0	0	0	0	0	0	0	0	0	0	0	0	0	0	0	0	0	2987.53052221793	1425.9903379626	0	0	0	0	0	0	1040.55535492923	0	0	0	0	0	0
Cre09.g391097.t2.1;Cre09.g391097.t1.1	17.036000	6886.02151611652	0	0	0	0	0	0	0	0	0	0	0	1445.79059008444	0	0	0	0	0	0	0	0	0	0	0	0	0	0	0	0	1302.94591406261	0	0	0	0	0	0
Cre09.g391900.t1.1	11.844000	0	0	0	0	0	0	0	0	0	0	0	0	0	0	0	0	1741.15675707486	9003.90412277267	4470.83737948059	1577.76745855067	1492.16486479085	0	0	0	0	0	0	0	0	0	0	0	0	0	0	0
Cre09.g392319.t1.1	101.460000	0	0	0	0	0	0	0	0	0	0	0	0	0	0	0	0	0	2222.02002289093	0	0	0	0	0	0	0	0	0	0	0	0	0	0	0	0	0	0
Cre09.g392350.t2.1;Cre09.g392350.t1.2	15.784000	0	0	0	0	0	0	0	0	0	0	0	0	0	0	0	0	0	0	0	0	0	0	0	0	0	0	0	1348.20363319824	10773.2725172693	37334.6408053725	51543.1826287426	56519.2986225204	11424.5966002245	0	0	0
Cre09.g392500.t1.2	36.706000	3017.82639670511	0	0	0	0	0	0	0	0	0	0	0	0	0	0	0	0	0	0	1228.28556489643	0	0	0	0	0	0	0	0	0	0	0	0	0	0	0	0
Cre09.g392579.t1.1	73.617000	0	0	0	0	0	0	0	0	0	0	0	0	0	0	0	0	0	0	0	0	0	0	1679.52288956779	5151.63852950439	0	0	0	0	0	0	0	0	0	0	0	0
Cre09.g392867.t1.1	432.520000	796401.870118591	4161030.42710807	54979.9406756045	0	0	0	0	0	0	0	0	0	0	0	0	0	0	0	0	0	0	0	0	0	0	0	0	0	0	0	0	0	0	0	0	0
Cre09.g393150.t1.2;Cre12.g531200.t1.1	122.800000	0	0	0	0	0	0	0	0	0	0	1287.38857310973	5735.82040413667	0	2616.83407271886	1767.35859446918	11496.8005271349	6330.34902705817	44355.5422344393	131411.146977041	4330.67243682863	0	0	0	0	0	0	0	0	0	0	0	0	0	0	0	0
Cre09.g393173.t1.1	18.747000	0	0	0	0	0	0	0	0	0	0	0	0	0	0	0	0	0	0	0	0	0	0	0	0	1953.74893775144	0	1804.72598757129	4162.2214197169	4282.80942136118	39942.1702483349	37879.5199239133	59773.6859261548	76342.6262261545	40149.8495845	2624.27777652406	0
Cre09.g393200.t1.2	70.670000	0	0	0	0	0	0	0	0	0	941.70296839614	6108.67552773925	3532.9307000251	6735.73313628949	3586.0043081562	7588.1116590232	19582.1516003456	33492.9452715076	56565.4495861126	57623.9442672124	124361.959473514	189933.546293541	437898.207452439	760374.343701412	501244.126834711	44729.960535841	0	0	0	0	0	0	0	0	0	0	0
Cre09.g393358.t1.1	37.542000	0	0	0	0	0	0	0	0	0	0	0	0	0	0	0	0	0	0	0	0	0	0	1803.60943200051	22342.2769713146	2992.07118153911	0	0	0	0	0	0	0	0	0	0	0
Cre09.g393506.t1.1	70.176000	39001.2860873573	2309.93016483037	0	0	0	0	0	0	0	0	0	0	0	0	0	0	0	0	0	0	0	0	1601.21512553706	25613.784793701	34139.8031321797	0	0	0	0	0	0	0	0	0	0	0
Cre09.g393543.t1.1;Cre09.g391450.t1.2;Cre09.g391650.t1.2	70.428000	39001.2860873573	2309.93016483037	0	0	0	0	0	0	0	0	0	0	0	0	0	0	0	0	0	0	0	0	1601.21512553706	21760.9237041283	34109.2839465784	0	0	0	0	0	0	0	0	0	0	0
Cre09.g393650.t1.2;Cre16.g681802.t1.1;Cre17.g739250.t1.1;Cre17.g710650.t1.1;Cre06.g268950.t1.2;Cre02.g117050.t3.1;Cre02.g117050.t2.1;Cre02.g117050.t1.1;Cre02.g141946.t3.1;Cre02.g141946.t1.1;Cre07.g319850.t1.2;Cre06.g267400.t1.2	94.616000	15549.8972490676	0	0	0	0	0	0	0	0	0	0	0	0	0	0	0	0	0	0	0	0	0	0	0	0	0	0	0	0	0	0	0	0	0	0	0
Cre09.g393765.t1.1	22.367000	4085.70014459942	0	0	0	0	0	0	0	0	0	0	0	0	0	0	0	0	0	0	4247.60070236257	0	18758.8779594903	33016.5482279747	0	0	0	1293.71572134416	3675.70093900888	8601.94411729175	19266.538559005	47731.2619100985	74322.4050134226	6133.61193548667	0	0	0
Cre09.g394436.t1.1	79.651000	0	0	0	0	0	0	0	0	0	0	0	2802.03342339229	1420.48199714675	0	793.201077482354	5263.59183473463	26364.1101372654	170170.512690729	1055814.94772989	172887.464579628	0	0	0	0	0	0	0	0	0	0	0	0	0	0	0	0
Cre09.g394850.t1.2	49.912000	0	0	0	0	0	0	0	0	0	0	0	0	0	0	0	0	0	0	0	0	2791.68667510306	5734.03391522342	5652.37648448035	40284.5806233742	53576.0581379434	7271.53093618795	0	0	0	0	0	0	0	0	0	0
Cre09.g395350.t1.1;Cre01.g020850.t1.1	12.807000	83004.7411318106	880813.471269585	0	2808.50944570282	0	0	0	0	0	0	0	0	0	0	0	0	0	0	0	0	0	0	0	0	0	0	0	0	1156.97488244259	0	0	3832.46534114644	3613.6204492735	2628.81843584524	0	0
Cre09.g395362.t1.1	105.760000	0	0	0	0	0	0	0	0	0	0	0	0	0	9915.75783890995	0	0	0	0	0	0	0	0	0	0	0	0	0	0	0	0	0	0	0	0	0	0
Cre09.g395650.t1.1	22.766000	0	0	0	0	0	0	0	0	0	0	0	0	0	0	0	0	0	0	0	0	0	0	0	0	0	0	0	0	0	1988.43659748368	680.942580396099	0	0	0	0	0
Cre09.g395950.t1.2	38.355000	13211.085513473	0	0	0	0	0	0	0	0	0	0	0	0	0	0	0	0	0	0	0	0	0	0	0	0	0	0	0	0	0	0	0	0	0	0	0
Cre09.g396213.t1.1	30.579000	904484.449370128	2402753.15128124	5936949.28095323	12154823.9435148	1295502.2102574	409202.729283385	167341.905244752	101130.159897478	72433.9373580428	1921368.82619881	175582.085357111	147891.507201759	218420.60075605	80793.9611016655	142450.159720156	140738.107844959	138125.367809333	201672.267194345	152811.795416998	231089.784632505	203049.352398308	185578.979567498	260842.268741898	273749.651140119	448624.584635736	246163.284838039	679327.29667037	1068618.11827484	1859511.64757758	2061310.45773661	7409909.38992666	2493194.15251445	254008.948648722	19240.4855956868	6434.93306552126	0
Cre09.g396250.t1.2	42.339000	0	0	0	0	0	0	0	0	0	0	0	0	0	0	0	0	0	0	0	0	0	0	0	0	0	0	2294.81944610581	0	0	0	0	0	0	0	0	0
Cre09.g396252.t1.1	54.651000	0	0	0	0	0	0	0	0	0	1402.31935986206	0	0	0	0	0	0	0	4448.28295695083	0	0	0	0	0	0	0	0	0	0	0	0	0	0	0	0	0	0
Cre09.g396300.t1.2	59.802000	0	4336.25521468253	3746.49056219636	5735.89484117472	56705.3912176504	9157.24442115984	7273.54073621535	5594.53890591393	2197.45580033376	0	6391.01521307057	13571.3607776448	12457.7826883865	7076.35702241554	4875.99817759775	10484.4568096274	32967.4197828604	227434.92606415	45979.0140343539	101331.139900219	83317.3766916291	49352.5005988716	104732.912539196	58672.7621333654	12314.8635753266	0	0	0	0	0	0	0	0	0	0	0
Cre09.g396363.t1.1	12.252000	13166.4232906418	0	0	0	0	0	0	0	0	0	0	0	0	0	0	0	0	0	0	0	0	0	0	0	3918.29124602043	0	0	1417.13233043441	1329.37106257107	0	0	0	0	0	0	0
Cre09.g397250.t1.2	46.873000	23915.1315853539	0	0	0	0	0	0	0	0	0	0	0	0	0	0	0	0	0	0	0	0	0	0	0	3316.39335633177	13429.1860349654	0	0	0	0	0	0	0	0	0	0
Cre09.g397400.t1.2	38.387000	0	0	0	0	0	0	0	0	0	0	0	0	0	0	0	0	0	0	0	0	0	0	0	0	0	0	4813.09888044379	2258.71748265058	0	0	0	0	0	0	0	0
Cre09.g397697.t1.1	44.910000	96850.0302094868	20662.977392861	13559.4508515565	0	5237.91105660668	0	2796.00402331008	0	0	852.825144962025	1594.66466618848	1127.12563018373	5378.67149556306	0	0	0	0	0	0	0	0	0	0	2225.96518590769	0	0	0	0	0	0	0	0	0	0	0	0
Cre09.g398289.t1.1	36.240000	20955.5149524054	0	0	0	0	0	0	0	0	0	0	0	0	0	0	0	0	0	0	0	0	0	0	0	0	0	0	0	0	0	0	0	0	0	0	0
Cre09.g399150.t1.2	69.821000	0	0	0	0	0	0	0	0	0	0	0	0	0	0	0	0	0	0	0	5806.08896805777	0	0	0	0	0	0	0	0	0	0	0	0	0	0	0	0
Cre09.g400650.t1.2	28.435000	10317.7178443909	0	0	0	0	0	0	0	0	0	0	0	1393.31247825776	0	0	0	0	0	0	0	0	0	0	0	0	0	0	2018.5091608567	0	0	0	0	0	0	0	0
Cre09.g400997.t1.1	56.230000	0	0	0	0	0	0	0	0	0	0	0	0	0	0	0	0	0	0	0	0	0	0	937.906679455487	0	0	0	0	0	0	0	0	0	0	0	0	0
Cre09.g401293.t1.1	115.290000	5892.13818404591	0	0	0	0	0	0	0	0	0	0	3276.19735578368	10838.777110755	18683.6965510577	32215.6056985349	29168.8977310656	10622.1653300236	5866.23409480381	0	0	0	0	0	0	0	0	0	0	0	0	0	0	0	0	0	0
Cre09.g401350.t1.2	25.284000	0	0	0	0	0	0	0	0	0	0	0	0	0	0	0	0	0	0	0	0	0	7905.95781150534	22319.2014895185	2030.64239805918	0	0	0	0	0	0	0	0	0	0	0	0
Cre09.g401886.t1.1	39.449000	177926.85205575	35566.761151637	9409.5859801562	4403.32298596741	7543.44943619199	7342.09724826126	9082.80738310782	4229.66137619204	4253.18348021648	7906.70218188586	6523.81088895538	10485.2011800079	4621.49794449788	5291.35684992804	3498.09416621676	4593.95624041864	3476.13523999141	6452.8723916918	6386.32567967329	12987.7743993169	7790.5804025247	6433.07213956996	17848.512984114	22827.6064594138	62623.1357427862	91282.1397631955	58561.8509466679	29137.6341750838	83250.3833573822	29826.9211474455	7952.10877509759	0	0	0	0	0
Cre09.g402100.t1.2	14.645000	64095.5003554552	0	0	0	0	0	0	0	0	0	0	0	0	0	0	0	0	0	0	0	0	0	0	0	0	0	0	0	0	0	0	0	0	0	0	0
Cre09.g402256.t2.1;Cre09.g402256.t1.1	173.980000	0	0	0	0	0	31061.8316087286	0	0	0	0	0	0	0	0	0	0	0	0	0	0	0	0	0	0	0	0	0	0	0	0	0	0	0	0	0	0
Cre09.g402300.t1.2	10.015000	277702.257860681	427998.08139152	5294.48320552622	9064.94249397533	2663.35722150137	0	0	0	0	0	0	0	0	0	0	0	0	0	0	0	0	0	0	0	0	0	0	0	0	0	0	0	0	0	0	0
Cre09.g402500.t1.2;Cre11.g467705.t1.1	96.909000	5490.32705264109	0	2054.75999838804	0	0	0	0	0	7443.25718297396	65703.3403773789	0	0	0	0	0	0	0	0	0	0	0	0	0	0	0	0	0	0	0	0	0	0	0	0	0	0
Cre09.g402552.t1.1	24.242000	8480.61174526695	12924.5029169727	5370.33454730123	15475.4602110155	0	0	0	0	0	0	0	0	0	0	0	0	0	0	0	0	0	0	0	0	0	0	0	0	0	0	0	0	0	0	0	0
Cre09.g402775.t1.1	85.086000	133435.834412056	0	0	0	0	0	0	0	0	0	0	0	0	0	0	0	0	0	0	0	0	0	0	0	0	0	0	0	0	0	0	0	0	0	0	0
Cre09.g402800.t1.1	34.921000	0	0	0	0	0	0	0	0	0	0	0	0	0	0	0	0	0	0	0	0	0	0	0	0	0	0	0	0	0	0	0	0	0	0	0	0
Cre09.g402950.t1.1	47.203000	0	0	0	0	0	0	0	0	0	0	0	0	0	0	0	0	0	1414.30372298843	1534.07291721414	0	0	2147.35967372475	38792.1180104311	78084.4529165719	3845.5662598436	0	0	0	0	0	0	0	0	0	0	0
Cre09.g403034.t1.1	21.867000	0	0	0	0	0	0	0	0	0	0	0	0	0	0	0	0	0	0	0	5384.47758453112	0	0	0	0	0	0	0	0	0	0	0	0	0	0	0	0
Cre09.g404000.t1.1	22.610000	0	0	0	0	0	0	0	0	0	0	0	0	0	0	0	0	0	0	0	0	0	0	0	0	0	0	0	0	0	0	25651.7476831076	15275.2245786556	20584.0741325258	2429.17829978971	0	0
Cre09.g404100.t1.2	89.325000	0	0	0	0	0	0	0	0	0	0	0	0	0	0	2616.3130134525	0	0	0	0	0	0	0	0	0	0	0	0	0	0	0	0	0	0	0	0	0
Cre09.g405050.t1.2	29.669000	0	0	11692.5699372117	0	0	0	0	2534.13452344306	0	0	0	0	0	0	0	0	0	0	0	0	0	0	0	0	0	0	0	0	0	0	0	0	0	0	0	0
Cre09.g405450.t1.2	14.249000	9746.78576253186	15100.2975392333	0	27435.259114834	0	0	0	0	0	0	0	0	0	0	0	0	0	0	0	0	0	0	0	0	0	0	0	0	0	0	0	0	0	0	0	0
Cre09.g405550.t1.2	29.205000	3222.08162911986	5464.12521524678	17670.6084631697	0	0	0	0	0	0	0	0	0	0	0	0	0	0	0	0	0	0	0	0	0	4788.98128011494	10415.9747346195	10313.9959924883	9734.87583644353	5089.48360273095	1247.34144663775	0	0	0	0	0	0
Cre09.g405850.t1.1	52.607000	199305.169384291	329346.674861175	84151.0715178117	567716.401815167	0	0	0	0	0	0	0	0	0	0	0	0	0	0	0	0	0	0	0	0	0	0	0	0	0	0	0	0	0	0	0	0
Cre09.g407650.t1.2	20.265000	0	0	0	0	0	0	0	0	0	0	0	0	0	0	0	0	0	0	0	0	0	3401.40045378718	0	0	0	0	0	0	7089.4579411127	23848.138251107	3166.92378392331	2137.68285877799	940.437538749256	0	0	0
Cre09.g407700.t1.2	53.919000	0	0	0	0	0	0	0	0	0	0	0	0	0	0	0	0	0	0	0	0	0	0	9128.95834670007	23092.602314879	18443.2649181497	4110.63655234685	2532.72021972007	0	0	0	0	0	0	0	0	0
Cre09.g408700.t1.2	22.455000	0	0	0	0	0	0	0	0	0	0	0	0	0	0	0	0	0	0	0	0	0	0	0	0	0	0	0	0	1062.88646634483	1086.63188148343	0	0	0	0	0	0
Cre09.g409100.t1.2	30.562000	0	0	0	0	0	0	0	0	0	0	0	0	0	0	0	0	0	0	0	0	0	0	0	0	0	0	0	0	0	11114.1941515475	24192.0373669074	4014.76164733585	0	0	0	0
Cre09.g409150.t1.2	6.471600	18979.9559625048	6453.98894726258	0	0	0	0	0	0	16766.1984508376	0	0	0	0	0	0	0	0	0	0	0	0	0	0	0	11513.1766755064	6474.01251049857	0	11897.2717918548	6935.0755241928	7587.36728864268	8645.86196974244	29379.5545487529	24505.4172971064	1395.62002643737	4863.93937743332	0
Cre09.g410700.t1.2	44.852000	0	0	0	0	0	0	0	0	0	0	0	0	7349.61538910452	0	0	0	0	0	0	0	0	646.768536226415	7827.05455117019	15457.595321883	20195.5127938943	6709.60573593323	17949.0029854842	20669.6767262857	17296.9345321485	0	0	0	0	0	0	0
Cre09.g411100.t2.1;Cre09.g411100.t1.2	19.308000	0	0	0	0	0	0	0	0	0	0	0	0	0	0	0	0	0	0	0	0	0	0	0	0	0	0	0	0	0	2310.00460186842	1046.8080661256	3460.9500842288	0	0	0	0
Cre09.g411200.t1.2	33.172000	0	0	0	0	0	0	0	0	0	0	0	0	0	0	0	0	0	0	0	851.857463467348	0	1755.5231054189	0	0	4613.16099623606	2094.65825078392	11448.4164524011	19667.0098237249	19737.7250098744	12462.9932810502	12856.0208419648	0	0	0	0	0
Cre09.g412100.t1.2	24.057000	929718.605269764	349742.423287429	313484.142052289	1300117.30661663	649783.236267522	4529047.14323727	2938699.82525581	553476.596435815	69194.4374620188	161796.345909877	164498.410391165	69442.312798732	165994.594856011	53555.9601376693	3972.55584676035	0	0	2142.00020698501	0	1687.93427486767	0	0	2399.77566975916	1751.5035053641	2592.04653904754	0	2461.33510022818	2548.87305697736	0	18010.0413566869	36204.6865677428	39274.4700170082	4519.37032829051	0	0	0
Cre09.g412150.t1.1	98.546000	0	0	0	0	0	0	0	0	0	0	0	0	0	0	0	0	0	0	0	2220.53128212989	0	1611.04081455993	5368.02699912162	0	0	0	0	0	0	0	0	0	0	0	0	0
Cre09.g412300.t1.2	16.680000	3897.44887536586	0	0	0	0	0	0	0	0	0	0	0	0	0	0	0	0	0	0	0	0	0	0	0	0	0	0	0	0	0	0	0	0	0	0	0
Cre09.g413750.t1.1	50.304000	0	0	0	0	0	0	0	0	0	0	0	0	0	0	0	21294.9478459227	8381.61048465776	1867.40197361109	0	0	0	0	0	0	0	0	0	0	0	0	0	0	0	0	0	0
Cre09.g415550.t1.2	48.412000	1960894.89340444	5176574.93725182	268375.296992763	134783.144800798	44517.0706070122	15442.7079142726	9416.28531358088	0	0	0	2271.89283838579	1886.68116646657	2671.09867345878	0	0	0	0	0	0	0	0	0	0	1049.26448838131	55434.7509781024	39136.0171262315	2323.40326871779	0	0	0	0	0	0	0	0	0
Cre09.g415700.t1.2	33.459000	0	0	0	0	0	0	0	0	0	0	0	0	0	0	0	0	0	0	0	0	0	0	0	0	0	0	0	0	1622.42968138189	12189.0649810187	0	0	0	0	0	0
Cre09.g415850.t1.2	32.692000	118741.963100587	269945.91849566	69816.7311001337	465008.176710986	4578.54777354187	0	0	1242.42860212631	0	0	0	0	0	0	0	0	0	0	0	0	0	0	0	0	0	0	0	0	0	0	0	0	0	0	0	0
Cre09.g415950.t1.2	22.235000	0	0	0	0	0	0	0	0	0	0	0	0	0	0	0	0	0	0	0	0	0	0	0	0	0	0	0	0	8628.74145099048	27961.5289738618	11805.7142350508	0	0	0	0	0
Cre09.g416050.t1.2	49.021000	0	0	0	0	0	0	0	0	0	0	0	0	970.212353970065	0	0	0	0	0	0	0	0	0	0	0	0	0	0	1237.14357242462	0	0	0	0	0	0	0	0
Cre09.g416150.t1.2	22.203000	1245480.52068644	2463865.95952195	25074.8606382044	25504.3623477646	12699.7030620556	0	1976.97329362367	1071.14897756861	0	0	0	0	1266.69507653127	0	0	0	0	0	0	0	0	0	0	0	0	0	0	0	0	0	1862.19138094745	2675.71376981801	0	0	0	0
Cre09.g416350.t1.2	37.436000	0	0	0	0	0	0	0	0	0	0	0	0	0	0	0	0	0	0	0	0	0	0	0	0	7248.00883216351	0	2916.88977310656	0	0	0	0	0	0	0	0	0
Cre09.g416800.t1.2	22.779000	150973.200577113	0	0	0	0	0	0	0	0	0	0	0	0	0	0	0	0	0	0	0	0	0	0	0	0	0	0	0	0	0	0	0	0	0	0	0
Cre09.g416850.t1.2	165.190000	0	7224.71003925322	0	0	1257.98594307918	0	5144.04595162308	3275.75073355537	0	0	0	0	0	0	0	0	0	0	0	0	0	0	0	0	0	0	0	0	0	0	0	0	0	0	0	0
Cre09.g417150.t1.2	56.157000	0	0	0	0	0	0	5776.83521210333	45757.9360313394	138720.86411375	203391.762773347	85312.2893114233	23452.1332086703	8287.81981671221	1245.25720957229	0	0	0	0	0	0	0	0	0	0	0	0	0	0	0	0	0	0	0	0	0	0
Cre-1.g000035.t1.p1	232.190000	1398002.01165504	4334.24541465513	2075.08130977624	0	8856.51878742967	0	0	0	0	0	0	0	0	0	0	0	0	0	0	0	0	0	0	0	0	0	0	0	0	0	0	0	0	0	0	0
Cre-1.g2716955.t1.p1	30.018000	4005.23370646519	0	0	0	0	0	0	0	0	0	0	0	0	0	0	0	0	0	0	0	0	0	0	0	0	0	0	0	0	0	0	0	0	0	0	0
Cre-1.g2716958.t1.p1	4.748500	65989.9229738792	0	0	61127.6956483211	27687.6006738304	420383.172398798	0	0	0	0	0	0	0	0	0	0	0	0	0	0	0	0	0	0	0	0	0	0	0	0	0	0	0	0	3191.11582129022	3249.77220727521
Cre-1.g2716959.t1.p1	26.184000	0	0	0	0	0	3533.74950744368	0	54519.1754100625	439126.418580298	0	0	1506.8289612871	7624.58580766869	0	0	0	0	0	0	0	0	0	0	0	0	0	0	0	0	0	0	0	0	0	0	0
Cre-1.g2716960.t1.p1	5.721700	12081.8756462238	0	0	74958.0973183869	21224.9770301538	0	0	0	0	16469.9390393906	7466.03491661788	0	0	0	29060.9640258902	0	0	0	0	0	0	0	0	0	0	0	0	79074.4655226638	200831.128664357	4069.77061845629	44596.7182377279	32498.4664431326	21952.9712623025	11513.1766755064	3831.64653372787	0
Cre-1.g2716961.t1.p1	39.447000	785459.625524944	1909310.02603438	4387542.33390038	5417899.81461648	1683840.23777481	649009.091071781	56794.7156633128	68199.2142632632	421090.324260293	1306295.58077495	341695.779474005	97720.9435546955	123364.503163617	405771.181829186	3441224.26914501	86436.2885860088	260120.229472793	28637.4172793742	0	1012.93921381193	0	929.123108965348	1019.63854723661	0	0	0	0	0	0	0	0	0	0	0	0	0
Cre-1.g2716962.t1.p1	341.640000	303963.644885435	0	0	0	0	0	8635.44078441516	0	0	0	0	0	0	0	0	0	0	0	0	0	0	0	0	0	0	0	0	0	0	0	0	0	0	0	0	0
Cre-1.g2716963.t1.p1	50.638000	893318.893662325	2132844.45130461	5223693.58233875	8905647.232544	2046795.23531647	718339.748313435	47540.7030926854	76312.8514109337	558627.639469015	2082301.70246728	628002.9589335	101301.365084998	100073.153957139	481317.331748184	3471371.26955608	28498.2200182169	1144.3950230118	0	0	1537.19927281232	0	15759.8096963743	509194.002498667	276064.643023537	20971.8911007769	0	0	0	0	0	0	0	0	0	0	0
Cre-1.g2716966.t1.p1	76.624000	62039.5493644584	6332.35882708558	6119.32002418069	0	1335.17715153913	0	0	1099.36061499032	0	999.317235848405	0	1396.14108570374	0	0	0	0	0	0	0	942.149590624452	0	0	0	0	0	0	0	0	0	0	0	0	0	0	0	0
Cre-1.g2716972.t1.p1	15.373000	0	0	0	0	0	0	9396.18731330683	113486.708214114	864437.32289814	49074.8504469376	15394.3238395388	15602.003175704	2482.32634495885	0	0	0	0	0	1455.09521984094	0	1611.04081455993	0	1894.57149250008	2044.85987232712	1742.71993487396	0	1760.06376474008	1378.87169287567	0	0	1129.13543021113	0	0	0	0	0
Cre-1.g2716979.t1.p1	45.743000	510593.418814045	117990.149016261	31862.7741381683	3213.29805862972	25330.1796787228	18771.5322559591	27753.8496376967	7643.93943756222	0	9981.26243239573	14865.8208693695	13141.1146977041	69781.0013218687	9469.87998097833	9704.35665084221	14421.4317521989	10801.558591729	7514.4189913517	3264.65961488561	11016.6816316994	791.414588569106	6790.89098148604	6898.45250147121	25889.946204874	71746.1391264421	37844.5345160289	32412.8638493728	12990.751880839	13176.1001055885	12227.7722408058	5757.10939701954	0	0	0	0	0
Cre-1.g2716983.t1.p1	20.064000	9888.96050521122	0	15743.4335480028	3160.00113938447	13505.1118137785	82937.7477975637	83287.6018764083	659095.30972783	2753574.91162043	93135.6220106909	135594.508515565	102313.708802505	75516.3751037771	49110.5802252025	77347.5262398568	69978.2594727066	37162.6912474724	25693.4324244167	31186.1414622755	37337.6182868946	7958.80810852227	8464.97996727603	6576.0656896679	7324.15792209073	3537.69467046043	2433.86783318699	13943.5459679049	12098.9961649758	4682.46187866249	22456.1656395342	34168.83357702	39865.5000991413	10029.6465071295	0	0	0
Cre-1.g2716986.t1.p1	52.471000	3804.03039261057	0	0	0	0	0	0	0	0	0	0	0	0	0	0	0	0	0	0	0	0	0	0	0	0	0	0	0	0	0	0	0	0	0	0	0
Cre-1.g2716987.t1.p1	39.041000	403940.030693107	906791.997549741	1162929.84548675	3755125.25861039	773028.640170256	349124.595871597	31531.5293188368	29694.4232197129	208014.302836378	825134.566806672	311846.527215144	34730.8332143128	51983.8498940106	247860.449305625	3138042.21315912	39718.1147637983	119426.783850665	15500.0244335727	0	0	0	1733.93636438382	3180.54576188683	3654.93300539237	21208.6008817823	8604.92159881383	24663.2238177767	39977.1556562193	22021.4533373104	1635.53060007904	0	0	0	0	0	0
Cre-1.g2716989.t1.p1	34.291000	0	0	0	0	0	0	1321.77848468977	0	1952.2601969904	12299.9761677162	130130.829922546	125322.197264385	71095.5594138674	90113.4782657787	8274421.14986285	1793411.55778738	14912.7162033422	9765.39502204486	10020.7140625633	29709.3106273233	79215.8958949626	238019.872875148	31342.4592421847	36209.1527900259	38439.2864500645	1423.60835274494	1139.77992665257	0	0	0	0	0	0	0	0	0
Cre-1.g2716990.t1.p1	9.303500	189032.858133112	287788.47651673	295678.802550245	1500352.93897657	232131.903165233	104554.263647871	7537.49447314782	8299.72974280054	55764.5070566728	551310.478628501	193982.921163571	26178.0175421354	30822.8887165816	74044.7548614886	1288728.43979467	19614.159526708	68965.1713848186	3189.92482868138	0	0	0	0	0	4017.29250662962	0	2248.96623066576	6283.6025671615	8237.20263083684	0	1862.48912909966	0	0	1910.87320383348	0	0	0
Cre-1.g2716994.t1.p1	4.981000	3804.70032595304	53925.1678464074	217639.011856504	207135.945787364	65516.5034118683	11690.3368260702	0	0	10952.6657789746	49479.04356356	16964.9453424365	0	4941.27945996937	8754.5400452984	131872.656612964	3254.98279993885	3842.81208943567	0	0	0	0	0	0	0	0	0	0	2435.35657394803	0	0	0	0	0	0	0	0
Cre-1.g2716995.t1.p1	4.428200	69760.1589512142	177904.520944334	790893.529302742	1010482.79155621	174465.529786331	72004.4356484826	5651.78098817593	0	34611.7339534295	216381.025913425	64858.4799954885	7652.87188212846	8543.13885723065	75925.7788130632	24491.2742598765	7735.4969943662	26369.3207299291	0	0	0	0	0	0	0	0	0	3704.95469496333	17085.5333440808	0	0	44164.9834170261	61236.373723877	66481.2074250226	77816.4795795846	34779.2172890466	0
Cre-1.g2716997.t1.p1	81.854000	17335.6417919356	0	0	0	0	0	0	0	0	0	0	0	0	0	0	0	0	0	0	0	0	0	0	0	0	0	0	0	0	0	0	0	0	0	0	0
Cre-1.g2717000.t1.p1	83.162000	1142831.84521271	489661.723713816	348186.689192142	1903801.68521853	1461199.05696121	9130447.08746111	5137942.11450282	915873.316192088	133175.304778874	268948.462185763	387950.954919532	212889.928828785	247979.548566509	190409.943337074	84463.7070776302	27092.1043694142	4834.01568813641	2477.41350044742	0	2052.00582798011	2232.06902302795	10758.3851096588	0	0	0	0	0	0	0	0	0	0	0	0	0	0
Cre-1.g2717002.t1.p1	56.105000	1055814.94772989	2413397.64772268	6508923.48134497	9020280.27114412	1745995.16454825	949816.60554381	97363.6457720458	68595.2193057	529619.525740142	2148773.97744774	662519.413478223	157970.282154003	158774.202164965	447842.99573619	5119035.1068376	193938.25894074	283069.168304232	47374.7084978294	11566.7713429038	13135.1597346599	0	4872.64851088541	22913.2090531736	9979.02932125417	0	0	0	0	0	0	0	0	0	0	0	0
Cre-1.g2717004.t1.p1	62.290000	3615.92799745311	0	0	0	0	0	0	0	0	0	0	0	0	0	0	0	0	0	0	0	0	0	0	0	0	0	0	0	0	0	0	0	0	0	0	0
Cre-1.g2717006.t1.p1	63.159000	13673.3395197761	0	0	0	0	0	0	0	0	0	0	0	0	0	0	0	0	0	0	0	0	0	0	0	0	0	0	0	0	0	0	0	0	0	0	0
Cre-1.g2717007.t1.p1	16.274000	3230.04639219142	0	1141.26866741361	0	0	0	0	0	0	0	0	0	0	0	0	0	0	0	0	0	0	0	0	0	0	0	0	0	0	0	0	0	0	0	0	0
Cre-1.g2717008.t1.p1	19.810000	0	0	0	0	0	0	0	0	0	0	0	0	0	0	0	0	0	0	0	0	0	0	0	2805.38309010463	12918.5479539285	0	0	0	0	3017.15646336264	8712.11093360874	50536.7938742793	27584.1331909381	3481.56914376921	0	0
Cre-1.g2717009.t1.p1	22.423000	13683.7607051033	3021.47381156966	0	0	1567.86733248976	0	5840.40444259976	0	0	1251.65879484476	1572.70573996314	4882.77194806048	2382.13409174083	1288.50512868051	0	1592.20824393277	0	0	0	1390.9304930401	0	11009.9822982747	3857.25287481777	0	2533.31571602449	1512.78392433126	3937.19825368564	6297.37341920112	17924.4387629271	18632.3349948018	0	0	0	0	0	0
Cre-1.g2717017.t1.p1	24.164000	0	0	0	0	0	0	0	0	0	0	19218.8988546518	16081.377700759	10793.3705175433	10710.001034925	1216450.07584616	228514.263115905	1259.10249864996	0	0	3956.84963173137	16024.0611814589	30115.7368550874	0	2683.60409585152	2261.84383824876	0	4642.63806330466	5939.6290143231	0	0	0	0	0	0	0	0
Cre-1.g2717021.t1.p1	17.442000	0	0	0	0	0	0	0	0	0	0	7120.34931190429	7723.58706827788	0	3060.77656766112	1157421.5046709	177859.858721503	0	0	0	0	3203.62124368296	15208.2312444088	0	0	0	0	0	0	0	0	0	0	0	0	0	0
Cre-1.g2717030.t1.p1	9.439000	171398.723818588	315650.259859602	193067.345595531	204128.689450062	59370.2371799128	154821.595444402	20668.1879855246	9021.76901190516	78471.5255144424	33580.780976409	16321.809333667	15409.2112471492	18355.4292132483	18898.8195910281	113948.217850036	11459.5820081089	25363.6763458462	6203.73162533168	0	0	0	0	0	0	0	0	0	22866.3137192009	33291.9652687672	95919.5672338365	0	0	0	0	0	0
Cre-1.g2717031.t1.p1	5.209900	0	0	0	0	0	0	0	0	0	0	0	0	0	0	0	0	0	0	0	0	0	0	0	0	0	0	0	0	1801.67406901116	16041.1817002109	12442.1509103956	25063.6950824966	27108.4805177856	21036.6513238821	4383.96935607388	0
Cre-1.g2717034.t1.p1	53.162000	620112.632899986	1600470.75515654	258415.621301402	147348.116823979	176028.707585423	661886.698654781	840319.722569285	4690352.20469601	22303569.7115276	3346912.5419331	1767135.28335502	1953004.56737092	1511444.05764632	41134.6515979283	9939.5776910866	22021.4533373104	6243.62987772756	19900.7421232083	2095.32818412639	16204.1988135448	7083.8751632588	9891.9379867333	0	11549.6508241518	21885.2335576752	22535.0688998694	64843.5925878781	0	0	0	0	0	0	0	0	0
Cre-1.g2717038.t1.p1	82.108000	706883.888157229	259271.647239	194355.106353831	861832.026566319	653691.180765253	5823656.10903805	2027739.35357515	390883.774218782	60390.7689716061	137768.070026684	124235.416508826	92532.6820024695	121161.166837277	76253.3017804921	39809.6723206023	6450.49040647414	0	0	0	0	0	0	0	0	0	0	0	0	0	0	0	0	0	0	0	0
Cre-1.g2717041.t1.p1	54.751000	467047.751553612	1131964.03765711	170669.240845678	123572.926870163	164208.105942762	599850.871142225	751367.462097118	5391400.22906996	21756457.4818452	3065689.41217256	1550523.50262363	1909905.5223388	1699397.57872768	21877.78985387	2833.14810529804	11877.1737915807	7167.17020883901	13315.2973667458	1808.52227651194	5085.76175082835	0	0	0	0	13158.9795868366	4037.0183217134	6349.18159768533	0	0	0	0	0	0	0	0	0
Cre-1.g2717046.t1.p1	8.860300	254031.279760138	99232.0154271515	72429.4711357597	268166.873286217	348335.563268246	2031907.82770607	1280912.55079921	234290.577268742	16609.8806709284	67943.1508523643	82573.0063111088	48144.3874712873	81054.4907348476	30235.5804863511	19157.1161130686	3760.93134757845	0	0	0	0	0	0	0	0	0	0	0	0	0	0	852.676270885921	0	0	747.943358346725	0	0
Cre-1.g2717057.t1.p1	15.468000	0	0	0	0	0	0	0	0	0	0	0	0	0	0	0	0	0	0	0	0	0	0	0	0	0	0	0	0	0	0	1212.28160171524	0	0	0	0	0
Cre-1.g2717058.t1.p1	13.446000	0	0	0	0	0	0	0	0	0	0	0	0	0	0	0	0	0	0	0	0	0	0	0	0	0	0	0	0	0	0	779.132477290522	4379.87531898102	4508.0558985066	0	0	0
Cre-1.g2717059.t1.p1	20.237000	0	0	0	0	0	0	0	0	0	0	0	0	0	0	0	0	0	0	0	0	0	0	0	0	0	0	0	0	0	1497.30102041644	1210.56954984005	0	0	0	0	0
Cre10.g417700.t1.2	43.508000	26002.3461323326	0	0	0	0	0	0	0	0	0	0	0	0	0	0	0	0	0	0	0	0	0	0	0	0	0	0	0	0	0	0	0	0	0	0	0
Cre10.g418450.t1.2	8.890200	0	0	0	0	0	0	0	0	0	0	0	0	0	0	0	0	0	0	0	0	0	0	0	0	0	0	0	0	3582.05914513944	14060.4121176466	49677.0460847784	67091.5911370491	61979.2553636362	26023.1885029872	8127.03581451984	905.303256788701
Cre10.g420200.t2.1;Cre10.g420200.t1.2	87.007000	0	0	0	0	0	0	0	0	11612.9223064961	0	0	0	0	0	0	0	0	0	0	0	0	0	0	0	0	0	0	0	0	0	0	0	0	0	0	0
Cre10.g420350.t1.2	10.770000	135676.389257422	43265.7839973577	33711.7901633806	228089.971999008	48523.2719949721	490927.1533607	525540.376054891	101911.748797024	0	38300.8335592878	57416.2649310472	29261.9440286307	48430.225697407	28414.8505355986	14413.9880483937	0	0	0	0	0	0	0	0	0	0	0	0	0	4824.4133102277	18708.2607736149	20061.5261254007	5087.62267677965	1715.77372709912	0	0	0
Cre10.g420550.t1.1	52.508000	0	0	0	0	0	0	0	0	0	0	0	0	0	0	0	0	0	0	0	0	0	0	0	6898.3036273951	1274.06434329842	0	0	0	0	0	0	0	0	0	0	0
Cre10.g420700.t1.2	8.268500	67451.8664012209	137730.851507658	0	0	0	0	0	0	0	0	8448.60381890458	0	0	0	0	0	0	0	0	784.343069954164	0	0	0	0	0	0	0	0	0	0	13153.0246237924	14547.9747168873	0	0	0	0
Cre10.g420750.t1.2	12.001000	0	0	0	0	0	0	0	0	0	0	0	0	0	0	0	0	0	0	0	0	0	0	0	0	0	0	0	0	0	0	2488.13243392691	0	0	0	0	0
Cre10.g422201.t1.1	102.090000	0	0	0	0	0	0	0	0	0	0	0	0	0	0	0	0	0	1726.12047538836	3596.94655274984	1432.83854546339	0	0	0	0	0	0	0	0	0	0	0	0	0	0	0	0
Cre10.g422300.t1.2	21.395000	0	0	0	0	0	0	0	0	0	0	0	0	0	0	0	0	0	0	0	0	0	0	0	0	0	0	0	0	0	0	0	1093.25677787006	1340.53661827888	0	0	0
Cre10.g422450.t1.2	58.806000	0	0	0	0	0	0	0	0	0	0	0	0	0	0	0	0	0	0	0	1284.26221751155	0	0	0	0	0	0	0	0	0	0	0	0	0	0	0	0
Cre10.g422600.t1.1	52.233000	178529.792063971	289597.296541394	44383.0839385186	471767.05976611	0	0	0	0	0	0	0	0	0	0	0	0	0	0	0	0	0	0	0	0	0	0	0	0	0	0	0	0	0	0	0	0
Cre10.g423250.t1.2	36.370000	0	0	0	0	0	0	0	0	0	0	0	0	0	0	0	0	0	0	0	0	1304.73240297585	16011.4068849901	0	0	0	0	0	1307.70988449794	2886.59389861939	0	0	0	0	0	0	0
Cre10.g423300.t1.1	83.982000	0	0	0	0	0	0	0	0	0	0	0	0	0	0	0	0	0	0	0	1390.40943377373	116218.547510623	0	0	0	0	0	0	0	0	0	0	0	0	0	0	0
Cre10.g423500.t1.2	28.831000	0	0	0	0	0	0	0	0	0	0	0	0	0	0	0	0	0	0	0	0	0	0	0	0	0	0	0	0	0	0	8047.38818380418	9322.49464563533	0	0	0	0
Cre10.g424100.t1.2	31.133000	0	0	0	0	0	0	0	0	0	0	0	0	4426.62177887769	0	0	0	0	0	0	0	0	0	0	0	0	0	959.493420490573	2581.6997907583	6926.96188704513	48142.8987305262	21728.915777766	0	0	0	0	0
Cre10.g424450.t1.2	37.155000	97289.2087339937	4592.91412188591	0	3755.94406602896	0	1372.02348537488	5658.62919567672	939.544294292631	0	8295.26352051742	18918.9175913021	23772.9568426745	13881.0188559412	20349.597462662	70740.4947423593	68216.3347820152	61198.4108344705	58637.0323551004	4581.07863283564	0	0	0	0	0	0	0	0	0	0	0	0	0	0	0	0	0
Cre10.g425900.t1.2	28.228000	766254.869707522	218547.143720739	329316.900045954	1119905.23749268	607302.018651233	4866172.48857488	2212789.83017248	81195.9211071464	8817.81152764261	15211.2087259308	4603.48418128929	71531.7604568523	206399.019110649	21909.0534098519	17063.2022326652	12766.6963963024	0	30560.1259722579	29060.9640258902	30699.3232334152	42748.4465828961	1417.50451562467	59303.9882160465	2847.29114252792	0	0	0	0	0	2044.63656121296	13793.1831510398	18912.2182578774	0	0	0	0
Cre10.g427900.t1.1	178.590000	0	0	0	0	0	0	0	0	0	0	0	0	0	0	0	0	0	0	0	0	0	0	0	0	0	0	0	0	0	0	9025.49086380776	0	0	0	0	0
Cre10.g428350.t1.2	17.723000	0	0	0	0	0	0	0	0	0	0	0	0	0	0	0	0	0	0	0	0	0	0	4955.34806016121	0	0	0	0	0	0	0	0	0	0	0	0	0
Cre10.g428550.t1.2	66.355000	0	0	0	0	0	0	0	0	0	0	0	0	0	0	0	0	0	0	1373.14004094566	8859.49626895175	0	0	0	0	0	0	0	0	0	0	0	0	0	0	0	0
Cre10.g428650.t1.2	80.058000	12149.6133508512	0	0	0	0	0	0	0	0	0	0	0	0	0	0	0	0	0	0	0	0	0	0	0	0	0	0	0	0	0	0	0	0	0	0	0
Cre10.g430000.t1.1	25.321000	0	0	0	0	0	0	0	0	0	0	0	0	0	0	4450.9626903207	39603.4817251982	279533.408996761	11355.3701548361	0	0	0	0	0	0	0	0	0	0	0	0	0	0	0	0	0	0
Cre10.g430150.t1.2	49.555000	20735.925690152	0	0	0	0	0	1069.88354792172	0	0	0	0	0	0	0	0	785.013003296632	0	0	0	0	0	1057.9736218334	0	3481.86689192142	17308.8444582369	22021.4533373104	22985.4129800841	0	0	0	0	0	0	0	0	0
Cre10.g430850.t1.2	81.214000	0	0	0	0	0	0	0	0	0	0	0	0	0	0	0	0	0	0	0	0	0	0	0	0	0	0	0	0	2760.86974134952	0	0	0	57665.6290085215	0	0	0
Cre10.g432200.t1.2	26.907000	4688.49127874471	0	0	0	0	0	0	0	0	0	0	0	0	0	0	0	0	0	0	0	0	0	0	0	0	0	0	0	0	0	0	0	0	0	0	0
Cre10.g432250.t1.1	160.550000	0	0	0	0	0	0	0	0	24947.5733031354	0	0	0	0	0	0	0	0	0	0	0	0	0	0	0	0	0	0	0	0	0	0	0	0	0	0	0
Cre10.g432750.t1.1	47.740000	2751.63954863107	0	0	0	857.142493169042	0	0	0	0	0	0	0	0	0	0	0	0	0	0	0	0	0	0	0	0	0	0	0	0	0	0	0	0	0	0	0
Cre10.g432800.t1.2	30.706000	0	0	0	0	0	0	0	0	0	0	0	0	2177.72998524998	0	0	0	0	0	0	0	0	0	0	0	1352.2976702911	976.837250356695	3800.38297774602	6827.36513013153	1462.16673845588	0	0	0	0	0	0	0
Cre10.g433400.t1.2	11.754000	0	0	0	0	0	0	0	0	0	0	0	0	0	0	0	0	0	0	0	0	0	0	0	0	0	0	0	0	0	0	0	0	1137.02575624465	0	0	0
Cre10.g433950.t1.1	16.085000	0	0	0	0	0	0	0	0	0	0	0	0	0	0	0	0	0	0	0	0	0	0	0	0	0	860.417722843331	140038.39968727	199312.613088096	223772.623791991	40532.4559600874	2332.18683920792	4536.49084704247	1608.36108119006	3873.10796392285	712.779301570949	0
Cre10.g434200.t1.1	18.840000	128991.94324035	9227.95960730926	8508.89781972672	1612.45511828292	0	0	1984.26812335277	1512.78392433126	0	2719.6316222687	1080.60248140121	4517.43496530116	0	2295.93600167659	4320.40012557745	2225.81631183158	4720.27589399292	3702.27496159346	4345.41097036293	12331.2397236981	9056.01004940909	23192.3479458687	107375.427390043	24757.0144857222	0	0	0	0	0	0	0	0	0	0	0	0
Cre10.g434250.t1.2	25.450000	24858.9932278535	5661.90442535101	7479.43358346725	2649.06531019539	1655.18197812478	0	1666.34753383258	1192.10916440314	0	1195.97989038185	0	0	0	0	0	0	0	0	0	0	0	0	0	0	0	0	0	0	0	2200.06109666558	0	0	0	0	0	0
Cre10.g434450.t1.2	43.654000	320347.236960685	340802.535017381	113590.920067387	713322.691948729	723.996963205389	0	0	0	0	0	0	0	0	0	0	0	0	0	0	0	0	0	0	0	0	0	0	0	0	0	0	0	0	0	0	0
Cre10.g434750.t1.2	60.212000	0	0	0	0	0	0	0	0	0	0	0	0	7754.10625387921	0	0	0	0	0	0	0	2208.99354123183	39980.1331377414	10369.8237710273	0	3551.53995953811	8373.42241047204	15302.0219123543	0	0	0	0	0	0	0	0	0
Cre10.g435500.t1.1	40.632000	0	0	0	0	0	0	0	0	0	0	0	0	0	0	0	0	0	0	0	0	0	0	0	0	0	0	0	3145.48591696433	14478.7482714989	0	0	0	0	0	0	0
Cre10.g436050.t1.2	25.915000	0	0	0	0	0	0	0	8411.38529987857	28804.1562446107	35467.0155206473	16703.6713388739	2261.09946786824	5148.80992205841	0	0	0	0	0	0	0	0	0	0	0	0	0	0	0	0	0	0	1346.56601836109	0	0	0	0
Cre10.g436350.t1.1	36.555000	0	0	0	0	0	0	0	0	0	0	0	0	0	0	0	0	0	0	0	0	0	0	0	0	0	0	0	0	0	0	1431.94530100676	0	0	0	0	0
Cre10.g436550.t1.2	32.314000	0	0	0	0	0	0	0	0	0	0	0	0	0	0	0	0	0	0	0	0	0	0	0	0	0	0	9545.06138941088	35641.198189689	29849.2522588611	1633.07417782333	0	0	0	0	0	0
Cre10.g437050.t1.2	24.258000	0	0	0	0	0	0	0	0	0	0	0	0	0	0	0	0	0	0	0	0	0	0	0	0	0	0	0	0	0	0	0	2359.13304698276	1002.59246552269	0	0	0
Cre10.g437950.t1.2	145.690000	0	0	0	0	0	0	0	0	0	0	3529.35772219861	0	0	0	0	0	0	0	0	0	0	0	0	0	0	0	0	0	0	0	0	0	0	0	0	0
Cre10.g438550.t1.2	11.867000	0	0	0	0	0	0	0	0	0	0	0	0	0	0	0	0	0	0	0	0	0	0	0	0	0	3775.37213296054	27554.3583757173	15217.163688975	2119.14803630304	2314.8430093418	0	0	0	0	0	0
Cre10.g439000.t1.1	83.066000	0	0	0	0	0	0	0	0	0	0	3682.92133169993	0	0	0	0	0	0	0	0	878.654797166077	0	0	0	0	0	0	0	0	0	0	0	0	0	0	0	0
Cre10.g439600.t1.1	93.562000	0	0	0	0	0	0	0	0	0	0	0	0	0	0	0	0	0	0	0	1265.42964688439	0	0	0	0	0	0	0	0	0	0	0	0	0	0	0	0
Cre10.g439850.t1.2	73.119000	4842.12932528408	1648.55708173815	0	0	0	0	835.779063248111	918.701923638065	0	0	0	844.785944852406	826.176685339401	0	0	0	0	4894.83074822491	1186.15420135898	7714.65462371164	0	22729.3495691851	197005.064908483	1323.86272175522	0	0	0	0	0	0	0	0	0	0	0	0
Cre10.g439900.t1.2	120.890000	0	0	0	0	0	0	0	0	0	0	0	0	1052.16753286534	20858.7468029378	74444.4817558279	0	0	0	0	0	0	0	0	0	0	0	0	0	0	0	0	0	0	1307.48657338378	0	0
Cre10.g440400.t1.2	9.581800	0	0	0	0	0	0	0	0	0	0	0	0	0	0	0	0	0	0	0	0	0	0	0	0	0	0	0	0	0	0	2464.75920397858	6544.05776330553	3845.04520057723	0	0	0
Cre10.g440450.t1.2	15.879000	0	0	0	0	0	0	0	0	0	0	0	0	0	0	0	0	0	0	0	0	0	0	0	0	0	0	0	0	0	0	0	7719.86521637528	7879.90484818713	1780.60838724244	0	0
Cre10.g441650.t1.1	857.960000	0	3073.43086412997	0	0	0	0	0	0	0	0	0	0	0	0	0	0	0	0	0	0	0	0	0	0	0	0	0	0	0	0	0	0	0	0	0	0
Cre10.g443550.t1.2	116.590000	0	0	0	0	0	0	0	0	0	0	0	0	0	0	0	0	0	0	0	8008.68092401713	0	0	0	0	0	0	0	0	0	0	0	0	0	0	0	0
Cre10.g443850.t1.1	64.113000	0	0	0	0	0	0	0	0	0	0	0	0	0	0	0	2354.22020247132	0	0	0	0	0	0	0	0	0	0	0	0	0	0	0	0	0	0	0	0
Cre10.g444550.t1.2	80.782000	0	0	0	0	0	0	0	0	0	2634.84783592745	11245.9477088996	14110.2849331414	6293.50269322242	0	0	0	0	0	0	0	0	0	0	0	0	0	0	0	0	0	0	0	0	0	0	0
Cre10.g444800.t1.2	27.891000	78821.3795932869	3695.05456890241	3809.91091861668	0	3121.36831663547	0	2061.75707996493	1200.59498674107	0	3824.50057807488	1170.82017152027	2777.54363787318	0	0	0	0	0	0	0	0	0	0	0	0	0	0	3516.3312405395	5478.19381543861	1004.45339147399	0	0	0	0	0	0	0
Cre10.g445750.t1.2	10.518000	7127.04864532897	0	0	0	0	0	0	0	0	0	0	0	0	0	0	0	0	0	0	0	0	0	0	0	0	0	0	0	0	1153.17859350194	2455.97563348844	3034.1281080385	3206.37541409088	0	0	0
Cre10.g446350.t1.1	28.335000	0	0	0	0	0	0	0	0	0	0	0	0	0	0	0	0	0	0	0	0	0	0	0	0	0	0	0	0	0	0	0	0	1914.37174462192	1369.49262608111	0	0
Cre10.g447100.t1.2	27.323000	0	0	0	0	0	0	0	0	0	0	0	0	0	0	0	0	0	0	0	0	0	0	0	0	0	5752.86648585058	6452.12802131128	3588.38629337386	52250.3344902368	2494.9806414277	1961.34151563275	3795.17238508238	12029.0253492069	23027.0977213932	58225.3955346727	52207.9053785472
Cre10.g449150.t1.1;Cre10.g449400.t1.1	82.952000	0	0	0	0	0	0	0	0	0	0	0	0	0	0	0	0	0	0	0	0	10148.0013976323	0	0	0	0	0	0	0	0	0	0	0	0	0	0	0
Cre10.g450400.t1.2	30.611000	143298.741953949	222097.79043582	58703.2813189667	348186.689192142	0	0	0	0	0	0	0	2038.6815981688	4380.76856343764	2311.04672040115	0	0	0	0	0	0	0	0	0	0	0	0	0	0	0	0	4750.05070921373	0	0	0	0	0
Cre10.g450500.t1.1	72.819000	0	0	0	0	0	0	0	0	0	0	0	0	0	0	11027.1028170267	1866.88091434473	2772.10973409538	0	0	0	0	0	0	0	0	0	0	0	0	0	0	0	0	0	0	0
Cre10.g450550.t1.1	63.593000	0	0	0	0	0	0	0	0	0	0	0	0	0	0	0	1513.15610952152	0	0	0	0	0	0	0	0	0	0	0	0	0	0	0	0	0	0	0	0
Cre10.g451900.t1.1	54.413000	0	0	0	0	0	0	0	0	0	0	0	0	0	0	0	0	0	0	0	0	0	1774.80229827438	9825.689022867	9119.28153175331	0	0	0	0	0	0	0	0	0	0	0	0
Cre10.g451950.t1.2	57.821000	0	0	0	0	0	0	0	0	0	0	0	0	0	0	0	4411.95768238144	39619.8578735696	323205.619221883	125880.475049776	27842.4297129786	26181.739394038	115645.382317623	0	0	0	0	0	0	0	0	0	0	0	0	0	0
Cre10.g452050.t1.2	28.702000	308519.191614219	120022.280155081	149871.532413943	534108.079134679	243014.598128439	3229078.71069675	781365.588432083	32765.6954097394	0	6061.48244561427	2131.57902165772	9057.49879017013	53740.5639920383	9192.97419942481	4853.29488099188	2071.7316430639	0	10752.4301466147	0	11008.4935575136	7271.08431395963	0	0	0	0	0	0	0	0	0	0	0	0	0	0	0
Cre10.g452350.t1.1	16.343000	0	0	0	0	0	0	6171.87257304541	75017.6469488285	310097.256820922	1258.4325653075	0	1679.15070437753	0	1370.16255942358	2815.3576532036	6920.78361288681	1505.86127979242	0	0	6512.79420732368	0	5492.78347489681	2840.07074983688	8582.59048739822	3201.5370066175	4748.41309437658	17474.0946827123	15877.4202164965	68238.6658934308	135222.323325305	114662.813415336	81396.9011098869	22605.0397156383	0	0	0
Cre10.g452450.t1.2	115.130000	41512.7917512326	3294.43443010642	923.019271845082	0	0	0	0	0	0	0	2139.8415328815	6049.72139360205	9057.49879017013	13581.7819629721	97720.9435546955	383194.428188008	609825.434241196	521208.140440263	26687.1668824112	784.491944030268	0	0	0	0	0	0	0	0	0	0	0	0	0	0	0	0
Cre10.g452650.t1.2	25.625000	0	0	0	0	0	0	0	0	0	0	0	0	0	0	0	0	0	0	0	0	0	0	0	0	0	938.502175759903	1206.69882386134	0	0	0	0	0	0	0	0	0
Cre10.g454734.t1.1;Cre10.g454734.t2.1	89.354000	28233.2241627517	0	1750.01476460305	0	0	0	1058.27136998561	0	0	0	1334.73052931082	0	0	0	0	0	0	0	0	0	0	0	0	0	0	0	0	0	0	0	0	0	0	0	0	0
Cre10.g456050.t2.1;Cre10.g456050.t1.2;Cre10.g456100.t1.2	21.414000	0	0	0	0	0	0	1748.97264607033	0	624.831941112484	0	1102.71028170267	9414.05220243932	4248.41950978115	3074.10079747244	8759.75063796204	33708.068311478	31111.7044242234	20330.2438327685	17959.4241708115	42612.9711736415	41230.6753770154	16756.5216358908	0	0	0	0	0	0	0	0	0	0	0	0	0	0
Cre10.g456200.t1.2	15.122000	4415.53066020794	0	0	0	0	0	0	0	0	0	0	0	0	0	0	0	0	0	0	0	0	0	0	0	0	0	0	0	0	1433.35960472975	1386.68758187113	0	0	0	0	0
Cre10.g457650.t1.2	14.997000	0	0	0	0	0	0	0	0	0	0	0	0	0	0	0	0	0	0	0	0	0	1518.73888737542	1999.60215319149	0	0	0	1252.62647633944	0	0	0	0	0	0	0	0	0
Cre10.g458550.t1.2	16.946000	0	0	0	0	0	0	0	0	0	0	0	0	0	0	0	0	0	0	0	0	0	0	0	0	0	0	0	0	0	0	0	0	3872.43803058038	10710.001034925	3945.0141426811	0
Cre10.g459200.t1.2	117.280000	0	0	0	0	0	0	0	0	0	0	0	0	0	0	0	0	0	0	0	4950.65852676393	0	0	0	0	0	0	0	0	0	0	0	0	0	0	0	0
Cre10.g459250.t1.2	12.058000	7345.22360385945	0	0	0	0	0	0	0	0	0	0	0	1118.86311895995	0	0	0	0	0	0	1475.11878307693	0	0	0	0	0	0	0	0	0	0	0	0	0	0	0	0
Cre10.g459400.t1.2	10.160000	41495.6712324806	0	0	0	0	0	0	1015.54451014375	0	0	1833.23537314522	1865.24329950759	0	0	0	1174.24427527066	1151.9876008931	0	0	1721.57981606718	0	0	0	0	0	0	0	0	0	0	0	0	0	0	0	0
Cre10.g459750.t1.2	7.642800	0	5064.54719498352	0	15287.1345047439	0	0	0	0	0	0	0	0	0	0	0	0	0	0	0	0	0	0	0	0	0	0	0	0	0	0	0	0	0	0	0	0
Cre10.g460050.t2.1;Cre10.g460050.t1.1	40.210000	16916.5612677027	0	0	0	0	0	0	0	0	0	0	4223.63197610982	1692.40049715079	0	0	7278.9002029551	5609.94737279069	12204.6967590097	17289.4908283433	43710.9174849088	75382.3884352834	69595.6530971192	0	2784.76403056422	0	0	0	0	0	0	0	0	0	0	0	0
Cre10.g461050.t1.2	68.394000	0	0	76670.1491935834	7057.37557771228	1822.29312855157	5427.20444437298	0	14463.116493508	0	0	0	0	0	0	0	0	0	0	0	0	0	0	0	0	5180.96672249689	0	0	0	0	0	0	0	0	0	0	0
Cre10.g461650.t1.2	27.133000	0	0	0	0	0	0	0	0	0	0	0	0	0	0	0	0	0	0	0	0	0	0	0	0	0	0	0	0	3155.31160598719	0	0	0	0	0	0	0
Cre10.g464050.t1.1	39.706000	0	0	0	0	0	0	0	0	0	0	0	0	0	0	0	0	0	0	0	0	0	0	0	0	0	0	1518.73888737542	6499.84216270263	10398.8542158676	0	0	0	0	0	0	0
Cre10.g464600.t1.1	21.160000	0	0	0	0	0	0	0	0	0	0	0	0	0	0	0	0	0	0	0	0	0	0	0	0	0	0	0	0	0	0	13920.4704861088	15054.8909460216	9820.47843020336	4079.2241222889	0	0
Cre10.g464650.t1.2	27.241000	0	0	0	0	0	0	0	0	0	0	0	0	0	0	0	0	0	0	0	0	0	0	0	0	0	0	0	0	0	0	0	0	0	1237.66463169098	0	0
Cre10.g465550.t1.1	110.500000	0	0	0	0	0	0	0	0	0	1391.45155230646	0	7702.74469762331	4750.64620551814	5213.71901923978	3164.69067278175	0	0	0	0	2645.71564348304	0	0	0	0	0	0	0	0	0	0	0	0	0	0	0	0
Cre10.g466850.t1.1	18.310000	0	0	0	0	0	0	0	0	0	0	0	0	0	0	0	0	0	0	0	0	0	0	0	0	0	0	0	0	7787.60292100262	3970.99266896126	1567.4951472995	0	0	0	0	0
Cre11.g467350.t1.2	73.218000	0	0	0	0	0	0	0	0	0	0	0	0	0	0	0	0	0	0	0	35009.9721070079	0	0	0	0	0	0	0	0	0	0	0	0	0	0	0	0
Cre11.g467400.t1.2	57.000000	7478.68921308673	1426.80914538117	0	0	0	0	697.534596177895	0	0	0	707.524046684476	677.563138868537	0	0	0	3021.32493749355	3923.79958683628	2341.04484673612	21038.1400646432	233672.74985291	63598.2609412677	87686.8308252828	20313.1233140165	1649.45032619477	4725.33761258046	0	0	0	0	1223.29828334694	0	0	0	0	0	0
Cre11.g467527.t1.1	57.622000	0	0	0	0	0	0	0	0	0	0	0	0	0	0	0	0	0	0	0	0	0	0	0	0	1130.69860801023	865.107256240608	0	0	0	0	0	0	0	0	0	0
Cre11.g467535.t1.1;Cre16.g658850.t1.1	43.976000	263134.9295139	32159.7779199959	32103.9501414569	11900.9936437574	18535.5668453342	3474.27431404011	14879.2195362188	8771.66056405036	4201.97079803668	13627.9329265643	13613.0455189539	15928.7817727523	16309.8994075787	5904.19698421034	2474.43601892534	2966.83702563947	0	4247.97288755283	9389.48797988215	12092.2968315511	6066.69303827791	20534.9456874115	27121.1348142545	96998.9042855908	125686.93875084	45463.9097310339	38244.2614103682	3899.90529762158	0	0	0	0	0	0	0	0
Cre11.g467544.t1.1	27.739000	0	0	0	0	0	0	0	0	0	0	0	0	0	0	0	0	0	0	0	0	0	0	0	0	0	0	0	0	0	0	1688.67864524819	0	0	0	0	0
Cre11.g467550.t1.2	41.580000	0	0	0	0	0	0	0	0	0	0	0	0	0	0	0	0	0	0	0	1351.70217398668	0	0	0	0	0	0	0	0	0	0	0	0	0	0	0	0
Cre11.g467553.t1.1	56.169000	0	0	0	0	0	0	0	0	0	0	0	0	0	0	0	0	0	0	0	0	0	1408.19988586817	3100.74925709506	4080.63842601189	0	0	0	0	0	0	0	0	0	0	0	0
Cre11.g467569.t1.1	23.995000	0	0	12259.7801671681	0	2919.9416916667	45243.5760983999	40436.4321810003	445825.75200498	4148599.44175338	108104.910362953	65215.0334077576	26023.1885029872	14445.9959747561	6745.70769938846	2192.24520767012	15940.6916988407	11023.380965124	17951.9804670063	9830.15524515012	20317.5895362996	0	10077.2862114828	7897.02536693909	11471.4919341972	21341.0988095149	5175.53281871909	13506.6005545395	3288.47946706226	9351.52509047562	8993.48293744539	33700.6246076728	69893.4012493273	55461.5483118011	3582.20801921554	0	0
Cre11.g467573.t1.1	28.886000	388330.583813598	53858.1745121605	43410.1918511786	454616.766198924	143909.125665976	2232292.33414211	703124.817735602	105000.885876183	21598.6509611749	21598.6509611749	3474.12543996401	18500.5814374497	66472.2749804563	2319.53254273908	6527.68161493408	0	0	0	6272.13926330149	0	0	0	0	0	0	0	0	0	0	8625.7639694684	41104.132412327	69748.9933955064	1226.27576486902	0	0	0
Cre11.g467575.t2.1;Cre11.g467575.t1.1	114.320000	14441.5297524729	0	0	0	0	0	0	0	0	0	0	0	0	0	0	0	0	0	0	0	0	0	0	0	0	0	0	0	0	0	0	0	0	0	0	0
Cre11.g467578.t1.1	13.503000	7803.97906937407	2883.61641709731	0	0	0	0	0	0	0	0	0	0	1745.47410528188	0	0	0	0	0	0	0	0	0	0	0	0	0	0	0	0	5476.63063763952	3696.6177467015	1801.15300974479	0	0	0	0
Cre11.g467590.t1.1	21.522000	0	0	0	0	0	0	0	0	0	0	0	0	0	0	0	0	0	0	0	0	0	0	0	0	0	0	0	0	1443.63191598093	2301.59321656854	0	0	0	0	0	0
Cre11.g467597.t1.1	159.880000	0	0	0	0	0	0	0	0	0	0	0	0	0	0	0	1112.31265961138	33226.4606752814	2722.16248156247	0	0	0	0	0	0	0	0	0	0	0	0	0	0	0	0	0	0
Cre11.g467640.t1.1	13.637000	39440.4646118643	42397.8481336711	20488.0503534387	94840.2301820822	0	0	0	0	0	0	0	0	0	0	0	0	0	0	0	0	0	0	0	0	0	0	0	0	0	0	0	0	0	0	0	0
Cre11.g467668.t1.1	13.926000	23191.6035754882	62195.8671443676	24113.8784769528	181291.406175701	0	0	0	0	0	0	0	0	0	0	0	0	0	0	0	0	0	0	0	0	0	0	0	0	0	0	0	0	1403.21260431868	0	0	0
Cre11.g467678.t1.1	256.550000	13723.9567056514	0	0	0	0	0	0	0	0	0	0	0	0	0	0	0	0	0	0	5837.94802034404	0	0	0	0	0	0	0	0	0	0	0	0	0	0	0	0
Cre11.g467689.t1.1	21.525000	0	0	0	0	0	0	0	0	0	0	0	0	5548.01575713141	6333.77313080856	972296.591035521	19914.1407900576	12878.3519533805	27949.6190477735	17075.1121587535	25672.5900537621	14282.9788614221	29421.9836604425	83138.7278003042	107338.208871017	702923.837732861	195426.999701781	299631.409270807	150854.101316229	72071.4289827295	57944.7679012166	56718.7898844998	17314.799421281	14282.2344910416	1566.37859172871	0	0
Cre11.g467691.t1.1	158.770000	0	0	32450.0823683988	0	0	0	0	0	0	0	0	0	0	0	0	0	0	0	0	0	11909.1817179431	0	0	0	0	0	0	0	0	0	0	0	0	0	0	0
Cre11.g467700.t1.1	42.770000	0	0	0	0	0	0	0	0	0	0	0	0	0	0	0	0	0	0	0	0	0	0	0	3915.31376449834	7409.8349528886	1479.58500536006	0	0	0	0	0	0	0	0	0	0
Cre11.g467702.t1.1	50.638000	7282.7709289338	0	0	0	0	0	0	0	0	0	0	0	0	0	0	0	0	0	0	0	0	0	0	0	0	0	0	0	0	0	0	0	0	0	0	0
Cre11.g467707.t1.1	21.172000	465514.34856974	798560.5442221	14271.0689353338	30070.3302618756	5250.78866418968	0	6878.50337527327	1743.46430525448	0	5360.43442124031	22040.0625968234	1375.37315208722	1504.59585014554	0	0	0	0	1309.79412156339	0	0	0	0	0	1872.01706997032	1922.55981880764	0	1464.02766440718	0	3319.22196377775	0	17806.0838724244	39031.0609025781	5113.60120305981	3968.16406151528	0	0
Cre11.g467708.t2.1;Cre11.g467708.t1.1	30.231000	13267.6576623925	0	0	0	0	0	0	0	0	0	0	0	0	0	0	0	0	0	0	0	0	0	0	0	0	0	0	0	0	0	0	0	0	0	0	0
Cre12.g507558.t1.1;Cre11.g467717.t1.1	35.070000	0	0	0	0	0	0	0	0	0	0	0	0	0	0	0	0	0	0	0	0	0	0	1121.31954121567	1868.07190695356	0	0	0	0	0	0	0	0	0	0	0	0
Cre11.g467722.t1.1	16.047000	0	0	0	0	0	0	0	0	0	0	0	0	0	0	0	0	0	0	0	0	0	0	0	0	0	0	0	0	0	0	0	1326.24470697289	0	0	0	0
Cre11.g467723.t2.1;Cre11.g467723.t1.1	48.543000	0	0	0	0	0	0	0	0	0	0	0	0	0	0	0	0	0	0	0	0	0	0	35329.307000251	29207.6049908527	4348.68620003722	0	0	1534.66841351855	0	0	0	0	0	0	0	0
Cre11.g467737.t1.1	254.390000	0	0	0	0	0	0	0	0	0	0	0	0	0	0	0	0	0	0	0	0	4172.04710873977	0	0	0	0	0	0	0	0	0	0	0	0	0	0	0
Cre11.g467755.t1.1	31.667000	0	0	0	0	0	0	0	0	0	0	0	0	0	0	0	0	0	0	0	0	0	0	0	0	0	0	0	0	2910.63706191019	3459.01472123944	1735.49954218291	2961.92418112804	0	0	0	0
Cre11.g467759.t1.1	30.244000	0	0	0	0	0	0	0	0	0	0	2214.42744500962	0	0	0	0	0	0	0	0	0	0	0	0	9679.04805790452	0	0	0	0	0	0	0	0	0	0	0	0
Cre11.g467767.t1.1	18.012000	37541.5757711572	109690.419273461	33921.7026106873	172329.186794238	0	0	0	0	0	0	0	0	0	0	0	0	0	0	0	0	0	0	0	0	0	0	0	0	0	0	0	0	0	0	0	0
Cre11.g467769.t1.1	18.310000	0	0	0	0	0	0	0	0	0	0	0	0	0	0	0	0	0	0	0	0	0	0	0	0	0	0	0	0	0	3086.82953097933	92465.6886682227	20040.6837547461	0	0	0	0
Cre11.g467770.t1.1	49.031000	0	0	0	0	0	0	0	0	0	0	25293.7055300773	0	39033.2940137197	0	0	0	0	0	0	0	0	0	0	2578.94562035038	31727.2987289137	30138.067966503	202915.365729814	133696.364045238	20942.1162855561	0	0	0	0	0	0	0
Cre11.g467773.t1.1	20.336000	0	0	0	0	0	0	0	0	0	0	0	0	0	0	0	0	0	0	0	0	0	0	0	0	0	0	0	0	0	0	1206.62438682329	19771.9660473783	17464.4178677656	7638.72884489857	0	0
Cre11.g468300.t1.2	21.864000	23015.9321656854	0	1905.58817413178	0	935.45025719977	0	0	0	0	0	0	0	0	0	0	0	0	0	0	0	0	983.313272667221	0	0	0	0	0	2541.0571679819	1998.26228650655	8695.7347852373	18909.9851467359	45044.829206801	0	0	0	0
Cre11.g468350.t1.2	64.316000	0	0	0	0	0	0	0	0	0	0	0	0	0	0	0	0	0	0	0	1902.83400372386	2011.73539039397	0	0	0	12238.9377965136	0	0	0	0	0	0	0	0	0	0	0
Cre11.g468400.t1.1	53.290000	0	0	0	0	0	0	0	0	0	0	0	0	0	0	0	0	0	0	0	0	0	0	0	0	4466.81777942578	0	0	0	0	7719.86521637528	0	0	0	0	0	0
Cre11.g468450.t1.2	19.459000	0	0	0	0	0	0	0	0	0	0	0	0	0	0	0	0	0	0	0	0	0	0	0	0	0	0	0	0	0	0	0	6204.17824755999	4209.11675368968	0	0	0
Cre11.g468550.t1.2	11.784000	0	0	19597.7833783365	1600.54519219459	1750.90800905968	3396.26429816159	0	6549.19391893112	0	0	0	0	0	0	0	0	0	0	0	0	0	0	0	0	0	0	0	0	0	867.935863686585	2861.06199456755	827.739863138493	3542.75638904797	0	0	0
Cre11.g468750.t1.2	24.806000	0	0	0	0	0	0	0	0	0	0	0	0	0	0	0	0	0	0	0	0	0	0	1101.29597797968	0	6630.85134967419	1284.85771381596	8397.24226264869	7554.61499189979	14921.6486479085	49332.4025985976	89108.5782520764	117290.440858572	46465.8322632142	1172.75553450962	0	0
Cre11.g468950.t1.2	7.032100	102023.404354102	95956.7857528625	2537.3353160793	3061.5953750797	3888.29311968546	5370.18567322513	25586.2430896218	31282.1652413626	321850.865129336	27700.2549702992	0	0	0	0	0	0	0	0	0	0	0	0	0	0	0	0	0	0	0	0	0	1359.5925000202	4956.24130461783	1907.82128527334	0	0
Cre11.g469150.t1.2	29.871000	16036.7154779278	5013.40894984178	15609.4468795092	29631.8961077492	9296.44168231712	0	0	0	0	0	0	0	0	0	0	0	0	0	0	0	0	0	0	0	0	0	0	0	0	0	0	0	0	0	0	0
Cre11.g474800.t1.2	48.286000	0	0	0	0	0	0	0	0	0	0	0	0	0	0	0	0	0	0	0	0	0	25595.175534188	9246.56886682227	3668.48054631784	13136.648475421	0	0	0	0	0	0	0	0	0	0	0
Cre11.g474900.t1.2	20.095000	0	0	0	0	0	0	0	0	0	0	0	0	0	0	1925.76061144388	2604.32865032612	0	0	0	0	0	0	0	0	0	0	0	0	0	0	0	0	0	0	0	0
Cre11.g474950.t1.1	52.566000	0	0	0	0	0	0	0	0	0	0	0	0	0	0	0	1018.37311758972	0	0	0	0	0	0	0	0	0	0	0	0	0	0	0	0	0	0	0	0
Cre11.g475850.t1.2	21.108000	0	0	0	0	0	0	0	0	0	0	0	0	0	0	0	0	0	0	0	0	0	0	0	0	0	0	0	0	0	0	0	0	1697.90883796664	0	0	0
Cre11.g476750.t1.2	38.266000	0	0	0	0	0	0	0	0	0	0	0	0	0	0	0	0	0	0	0	0	0	0	0	0	0	1004.08120628373	1857.27853643602	0	220757.923750884	798709.418298204	2498.5536192542	0	0	0	0	0
Cre11.g476800.t1.1	35.483000	0	0	0	0	0	0	0	0	0	0	0	0	0	0	0	0	0	0	0	0	0	0	0	0	0	0	0	0	0	1161.36666768766	0	0	0	0	0	0
Cre11.g476950.t1.1	55.587000	0	0	0	0	0	0	0	0	0	0	0	0	0	0	0	0	0	0	0	0	0	0	0	2884.21191340173	1235.80370573968	0	0	0	0	0	0	0	0	0	0	0
Cre11.g477300.t1.1	64.729000	0	0	0	0	0	0	0	0	0	0	0	0	0	0	0	0	0	0	0	0	0	3272.25219276692	5309.14730202247	2337.39743187157	0	0	0	0	0	0	0	0	0	0	0	0
Cre11.g477850.t1.1	111.270000	0	0	0	0	0	0	0	0	0	0	0	0	0	0	0	9405.11975787308	31568.0034674823	10791.8817767823	0	0	0	0	0	0	0	0	0	0	0	0	0	0	0	0	0	0
Cre11.g477950.t1.1	94.345000	0	29052.7759517045	112325.490420502	132274.616618444	131448.365496067	75888.5602940372	127413.878033647	80950.2788815747	21205.6234002602	52019.5796722756	103973.654751065	4756.08010929594	0	0	0	0	0	0	0	0	0	0	0	0	0	0	0	0	0	0	0	0	0	0	0	0
Cre11.g478800.t1.2	74.606000	7139.47963068366	0	0	0	3460.05683977217	0	22060.1605970975	1537.57145800258	756.429180684655	0	0	8520.06337543452	17225.4749756186	21281.5491790733	44636.914238276	2038.45828705464	0	0	0	0	0	0	0	0	0	0	0	0	0	0	0	0	0	0	0	0
Cre11.g478850.t1.2	23.869000	0	0	0	0	0	0	0	0	0	0	0	0	0	0	0	0	0	0	0	0	0	0	0	0	0	0	926.071190405215	0	0	1226.42463894513	2017.83922751423	0	0	0	0	0
Cre11.g479050.t1.2	15.497000	0	0	0	0	0	0	0	0	0	0	0	0	0	0	0	0	0	0	0	0	0	0	0	0	0	0	0	0	0	2062.12926515519	1173.57434192819	1080.08142213485	0	0	0	0
Cre11.g479450.t1.1	111.880000	0	0	0	0	0	0	0	0	0	0	2771.81198594317	2105.22831018731	0	0	0	0	0	0	0	0	0	0	0	0	0	0	0	0	0	0	0	0	0	0	0	0
Cre11.g479500.t1.2	25.623000	0	0	0	0	0	0	0	0	0	0	0	0	0	0	0	0	0	0	0	0	0	0	0	0	0	0	0	839.724226264869	1851.24913635381	2031.31233140165	0	0	0	0	0	0
Cre11.g479750.t1.2	59.596000	1265.50408392244	0	0	0	0	0	0	0	0	0	1136.28138586413	0	1041.59747346195	0	0	3139.38207984406	3975.23558013022	1795.57023189089	1828.02478048157	10305.8079183025	1112.61040776358	46318.4469278712	26832.3191066126	26006.0679842352	2051.48476871375	0	0	0	0	0	0	0	0	0	0	0
Cre11.g480150.t1.2	16.302000	3586.74867853672	0	0	0	0	0	0	0	0	0	0	0	1534.14735425219	0	0	0	0	0	0	0	0	0	0	0	0	0	0	0	0	0	0	1195.30995703938	0	0	0	0
Cre11.g481126.t1.1	26.703000	75628.0306608551	5344.35602102108	7887.34855199233	3168.6358357985	2226.63511925016	0	2120.04128075966	1289.9194324035	0	0	2736.97545213482	0	0	1232.23072791318	0	0	0	0	2008.38572368163	7192.6276758528	3402.51700935796	8062.27559141458	8326.52707649927	10491.1561430521	51051.1538072188	38387.1805234281	78114.2277317927	59256.3485116932	63771.6992399289	62143.7612177312	2217.33048949365	0	0	0	0	0
Cre11.g481250.t2.1;Cre11.g481250.t1.2	39.623000	0	0	0	0	0	0	0	0	0	0	0	0	0	0	0	0	0	0	0	0	0	0	0	0	1014.50239161102	0	0	0	0	0	0	0	0	0	0	0
Cre11.g481450.t1.2	22.479000	0	0	5949.08251815571	5504.02346764267	4083.16928530566	18047.2598757129	44284.0826779094	266596.251783319	3460652.33607659	70598.3199996799	85007.09745541	61966.6010671674	29686.2351455272	23256.3637985935	43134.7748103861	29871.5833702767	13220.7623284198	2736.2310817543	2497.28818960731	4821.51026574367	0	1871.4215736659	2368.88429896757	2565.17476831076	6490.31422183197	3149.50551701913	7250.91187664754	3765.17425874741	4652.09156713727	53088.4955387026	33809.3026832287	19449.653672613	1818.34796553481	0	0	0
Cre11.g482900.t1.1	21.944000	0	0	0	0	6512.34758509537	0	0	0	0	0	0	0	0	0	0	0	0	0	0	0	0	0	0	0	0	0	2547.08656806411	3295.4021116011	0	5883.65236170798	8265.48870529661	0	6711.83884707479	0	0	0
Cre12.g483650.t1.2	50.448000	59787.0845930042	14910.4830922007	9016.55841924152	0	3952.1600983341	1660.24369671232	858.631233930082	831.833900231354	0	0	0	817.393114849262	0	0	0	0	0	0	0	0	1255.60395786152	1509.28538354281	981.377909677868	0	0	3444.72280993346	11170.0219300865	0	0	0	0	0	0	0	0	0
Cre12.g483700.t2.1;Cre12.g483700.t1.2	44.035000	0	0	0	0	0	0	0	0	0	0	0	0	0	0	0	0	0	0	0	0	0	0	0	0	0	0	1045.39376240261	6272.80919664396	22596.8516414525	5632.65066939656	0	0	0	0	0	0
Cre12.g483950.t1.2	35.138000	29777.0483319507	6554.33007455671	15013.950575093	1382.59354477827	4867.73566637398	0	7510.6971394491	7965.50744194695	2343.50126899183	22532.8357887278	42567.5645804297	57721.4567870605	54613.7104483886	37138.8713952957	77265.6454979996	97631.619109033	155357.542118377	148219.030169188	167029.269684934	265427.590285903	314436.936139354	842478.396672793	2070615.08749312	456060.844737133	32243.1474026142	0	0	0	0	0	0	0	0	0	0	0
Cre12.g484000.t1.2	49.201000	31510.6869481823	20779.8435426027	7281.50549928692	0	4388.95663762337	5938.95908098064	18963.5798141333	7650.6387709869	0	4181.50061257238	2014.638434878	11008.4935575136	10343.7708077091	9760.92879976174	1849.0904622503	0	0	0	0	0	0	0	0	0	0	0	0	0	0	0	0	0	0	0	0	0
Cre12.g484050.t1.2	11.126000	4318.83694777836	0	0	0	0	0	0	0	0	0	0	0	0	0	0	0	0	0	0	0	0	0	0	0	0	0	1040.18316973897	1474.74659788667	3107.00196829143	12262.7576486902	16404.4344459048	7641.70632642066	0	0	0	0
Cre12.g484200.t1.2	37.373000	0	0	0	0	0	0	0	0	0	0	0	0	0	0	0	0	0	0	0	0	0	0	3531.0697740738	0	0	0	0	0	0	0	0	0	0	0	0	0
Cre12.g484250.t1.1	522.880000	381072.972603525	0	0	0	152953.225789296	0	0	0	0	0	0	0	23237.7545390805	0	0	0	44584.8083116395	0	0	0	3275.0808002129	0	0	0	1942.88113019585	0	0	0	0	0	0	0	0	0	0	0
Cre12.g484700.t1.2	13.767000	21317.2789573383	45890.433959072	9035.16767875452	71563.0240128342	0	0	0	0	0	0	0	0	0	0	0	0	0	0	0	0	0	0	0	0	0	0	0	0	2882.87204671679	21149.7956217212	57847.999751749	90374.0078989608	28999.181284307	1339.71781086031	0	0
Cre12.g485150.t1.2	39.759000	4600.80444791942	0	0	0	0	0	0	0	0	0	0	0	6278.54084857396	4108.32900416724	15228.3292446828	122664.795005928	114387.396374543	55317.8848283607	11794.548679343	4591.20207001071	5671.35792918361	0	0	0	0	0	0	0	0	0	0	0	0	0	0	0
Cre12.g485200.t1.1	23.169000	0	0	0	0	0	0	0	0	0	0	0	0	0	0	0	0	0	0	0	0	0	0	0	0	0	0	0	0	0	0	39123.3628297626	0	26415.4716935213	0	0	0
Cre12.g485550.t1.2	36.947000	0	0	0	0	0	0	0	0	0	0	0	0	0	0	0	0	0	0	0	2319.97916496739	0	0	0	1107.47425213799	5018.69397954348	1311.9527956669	4548.5496472069	929.1975460034	2299.80672765529	0	0	0	0	0	0	0
Cre12.g485800.t1.2	77.546000	287974.56911186	70893.0906703659	74920.8787993609	45093.9576519154	102633.788066129	98770.505791229	318024.801373462	182273.975077988	55108.7167514345	38818.9153441299	53291.7086525846	51075.7180297759	51231.2914393047	32137.4468085803	44581.8308301175	54232.5928135622	22431.6014169771	34951.1668469468	30847.4529391387	144415.297524729	290892.5010035	373100.765828154	264772.544351045	41817.9836072459	23495.3066907405	16385.8251863918	32744.8530390848	17718.248167523	1798.99433564129	1115.29014113346	1667.61296347947	1451.07561978613	0	0	0	0
Cre12.g485850.t1.2	19.682000	0	0	0	0	0	0	0	0	0	0	0	0	0	0	0	0	0	0	0	0	0	0	0	0	0	0	0	0	12901.4274351766	10944.4777047889	0	0	0	0	0	0
Cre12.g485900.t1.2	37.754000	9927.66776499827	0	0	0	0	0	0	0	0	0	0	0	0	0	0	0	0	0	0	0	0	0	0	0	0	1105.24114099643	1509.95531688528	0	0	0	0	0	0	0	0	0
Cre12.g486300.t1.2	20.284000	72991.4707730525	44204.4350471937	56687.5263285179	343080.308381773	204098.914634841	1676545.40804571	535299.071743511	103653.575487442	9795.91420764619	23941.1845486721	42511.7368018907	23965.7487712292	35226.5838877392	7312.0991219263	0	0	0	0	0	0	0	0	0	0	0	0	7969.22929384956	8676.38115534377	14771.2858310434	42865.3127326378	2633.95459147083	65051.2719240432	62748.1899667136	12034.2359418705	864.139574745932	0
Cre12.g487850.t1.2	20.962000	33944.0337221029	0	0	0	0	0	0	0	0	0	0	0	0	0	0	0	0	0	0	0	0	0	0	0	0	0	0	0	0	0	3656.71949430562	8830.46582411146	0	0	0	0
Cre12.g488500.t1.2	93.241000	0	0	0	0	0	0	0	0	0	0	0	0	0	0	0	0	0	0	0	1413.63378964596	0	0	0	0	0	0	0	0	0	0	0	0	0	0	0	0
Cre12.g489153.t1.1	18.640000	0	0	0	0	0	0	0	0	0	0	0	0	0	0	0	0	0	0	0	0	0	0	0	0	0	0	0	0	1650.93906695581	0	1720.61213457251	0	0	0	0	0
Cre12.g490100.t1.2	36.460000	0	0	0	0	0	0	0	0	0	0	0	0	0	0	0	0	0	0	0	0	0	0	0	0	2255.81443816655	0	0	0	0	0	0	0	0	0	0	0
Cre12.g490350.t1.1	74.517000	0	0	0	0	0	0	0	0	0	0	0	0	2969.96338123766	0	0	0	0	0	0	0	0	0	4510.06569853401	34110.0283169589	1652.94886698322	0	0	0	0	0	0	0	0	0	0	0
Cre12.g490500.t1.2	23.286000	27077.9613321843	1553.87316933597	1052.83746620781	863.990700669828	2499.67017482498	0	0	0	0	0	0	2080.29190243988	914.235701354943	1839.19033618938	3078.64145679361	8419.57337406429	4464.51023124617	20865.4461363625	7754.85062425973	20910.8527295742	24250.098256588	20271.4385727074	19205.5001878024	56516.3211409983	39215.6647569471	10411.5085123364	7463.0574350958	13041.3690667144	20749.3243570013	41046.0715226464	77206.095867558	189122.182578774	142777.682687585	22334.8332675094	0	0
Cre12.g490650.t1.2	35.725000	0	0	0	0	0	0	0	0	0	0	0	0	0	0	0	0	0	0	0	0	0	0	0	0	0	0	903.4423308374	14523.4104943302	27334.0247430833	4319.58131815888	0	0	0	0	0	0
Cre12.g492300.t1.2	18.122000	121473.802397096	186993.283290486	44289.293270573	328178.013363758	0	0	0	0	0	0	0	0	0	0	0	0	0	0	0	0	0	0	0	0	0	0	0	0	0	0	0	0	0	0	0	0
Cre12.g492350.t1.2	69.951000	0	0	0	0	0	0	0	0	0	0	0	0	0	0	0	0	0	1790.88069849362	1079.03930360212	61407.5789113967	132609.583289679	51606.4541110869	8311.63966888886	0	0	0	0	0	0	0	0	0	0	0	0	0
Cre12.g492700.t1.2	52.344000	0	0	0	0	0	0	0	0	0	0	0	0	0	0	0	0	0	6230.00789976404	0	0	0	0	0	0	0	0	0	0	0	0	0	0	0	0	0	0
Cre12.g493150.t1.2	35.472000	0	0	0	0	0	0	0	0	0	0	0	0	0	0	0	0	0	0	0	0	0	0	0	0	35749.1318948644	12327.5178717955	13825.1910774022	0	0	0	0	0	0	0	0	0
Cre12.g493250.t1.2;Cre09.g388875.t1.1;Cre02.g095101.t1.1	81.026000	6488.22998476651	0	0	0	0	0	0	0	0	0	0	0	0	0	0	2061.75707996493	0	0	0	0	1017.92649536141	47607.6964269322	4431.90680857938	0	0	0	0	0	0	0	0	0	0	0	0	0
Cre12.g494050.t1.2	21.518000	7372.83974497675	0	0	0	0	0	0	0	0	0	0	0	1592.80374023718	0	0	0	0	0	0	0	0	0	0	0	0	0	0	0	2680.47774025334	17665.397870506	6206.26248462545	0	0	0	0	0
Cre12.g494350.t1.2	76.088000	0	0	0	0	0	0	0	0	0	0	0	0	0	0	0	0	0	0	0	0	0	16423.0437054178	11482.657489905	0	0	0	0	0	0	0	0	0	0	0	0	0
Cre12.g494450.t1.2	14.448000	0	0	0	0	0	0	0	0	0	0	0	0	0	0	0	0	0	0	0	0	0	0	0	0	0	0	0	0	0	0	939.544294292631	1723.58961609459	0	0	0	0
Cre12.g494850.t1.2	29.080000	0	0	0	0	0	0	0	0	0	0	0	0	0	0	0	0	0	0	0	0	0	0	0	0	0	0	0	0	0	0	0	1021.27616207375	861.162093223851	945.573694374845	0	0
Cre12.g495850.t1.2	27.825000	0	0	0	0	0	0	0	0	0	0	0	992.915650575932	0	0	0	0	1074.12645909069	1577.91633262678	1722.02643829549	2501.30778966212	1851.39801042991	82580.450014914	832578.270611874	127659.520259219	0	0	0	0	0	0	0	0	0	0	0	0
Cre12.g495951.t2.1;Cre12.g495951.t1.1	21.169000	0	0	0	0	0	0	0	0	0	0	0	0	2203.03857818767	0	0	0	0	0	0	0	0	0	0	0	42460.3752456348	14814.4593131136	16550.3310404867	3469.13815841452	0	0	2352.35927652002	0	0	0	0	0
Cre12.g496750.t1.2	26.497000	87604.9500834256	123044.423899994	22792.6210515294	259978.799100495	1856.83191420771	0	0	0	0	0	0	0	0	0	0	0	0	0	0	0	0	0	0	0	0	0	0	0	0	0	0	0	0	0	0	0
Cre12.g497300.t2.1;Cre12.g497300.t1.2	38.936000	0	0	0	0	0	0	1072.93546648186	0	0	2967.73027009609	8022.07959086649	24519.5603343363	29666.1371452531	30134.3461146004	73646.5167079103	167721.534138818	136204.892227591	274598.233373912	493941.853401807	174048.68237324	83287.6018764083	90783.4116082469	276265.623026277	1033930.4585426	495274.276382939	30921.1456068102	8218.59337132383	0	1660.09482263621	0	0	0	0	0	0	0
Cre12.g497850.t1.2	23.404000	0	0	0	0	0	0	0	0	0	0	0	0	0	0	0	0	0	0	0	0	0	0	0	0	0	0	0	0	0	0	0	0	28137.2003836646	1239.52555764228	0	0
Cre12.g498250.t1.2	15.900000	0	0	0	0	0	0	0	0	0	0	0	0	0	0	0	0	0	0	0	0	0	0	0	0	0	0	0	0	0	2187.10905204453	5617.539950672	6961.27736158712	0	0	0	0
Cre12.g498350.t1.1	76.671000	9220.51590350406	0	0	0	0	0	0	0	0	0	0	0	0	0	0	0	0	0	0	0	0	0	0	0	0	0	0	0	0	0	0	0	2608.79487260924	2662.76172519696	0	0
Cre12.g498550.t1.1	34.993000	0	0	0	0	0	0	0	0	0	0	0	0	0	0	0	0	0	0	0	0	0	0	891.755715863233	2339.18392078481	2841.70836467402	5393.11228094515	15679.4176952781	13260.2139585873	58376.5027219183	194816.615989754	145636.064948782	12518.8210595892	1914.74392981218	916.69212361066	0	0
Cre12.g498900.t1.2	22.114000	0	0	0	0	0	0	0	0	0	0	0	0	0	0	0	0	0	0	0	0	0	0	0	0	0	0	0	0	3049.61101195332	8252.83440882776	1491.27162033422	0	0	0	0	0
Cre12.g498950.t1.2	25.903000	9138.63516164683	0	0	0	0	0	0	0	0	0	0	0	0	0	0	0	0	0	0	0	0	0	0	0	0	2666.40914006151	15063.8233905878	16277.8914812163	10984.673705337	2758.93437836017	0	0	0	0	0	40.5086361079108
Cre12.g499350.t1.2	50.931000	0	0	0	0	0	0	0	0	0	0	0	0	0	0	0	0	0	0	0	0	0	33645.5411995143	25021.2659708069	0	0	0	0	0	0	0	0	0	0	0	0	0
Cre12.g499800.t1.2	10.479000	253599.544939436	488403.737770737	0	0	0	0	0	0	0	0	0	0	0	0	0	0	0	0	0	0	0	0	0	0	0	0	0	0	0	0	0	0	0	0	0	0
Cre12.g500150.t1.1	57.928000	8338.43700258759	0	0	0	0	0	0	731.276905526877	0	1371.80017426073	15010.9730935709	18679.2303287746	7639.47321527909	12794.2381003817	323637.354042584	374596.950292999	1826.31272860638	0	0	0	0	0	0	0	0	0	0	0	0	0	0	0	0	0	0	0
Cre12.g500500.t2.1;Cre12.g500500.t1.1	42.104000	967681.494676296	176869.846115411	79826.2796069892	57348.5272264199	35741.6881910592	19166.0485576348	42200.5899828333	13449.2840352395	6994.92290278663	15617.6349536949	25578.7993858166	28009.9130485956	18903.2858133112	16396.9907420996	11874.1963100587	26904.5230335231	24697.4648552806	35411.9321124888	29459.2021794685	36905.1390958124	20737.414430913	60930.4374974832	647572.456237377	185779.959570238	19046.9492967516	31326.8274641938	93061.1849726388	45694.6645489952	1304.80684001391	0	0	0	0	0	0	0
Cre12.g501000.t1.1	31.443000	0	0	0	0	0	0	0	0	0	0	0	0	0	0	0	0	0	0	0	0	0	0	0	2462.0794706087	2537.3353160793	0	0	0	0	0	0	0	0	0	0	0
Cre12.g501050.t1.2	62.352000	0	0	0	0	0	0	0	0	0	0	0	0	0	0	0	0	0	0	0	0	0	0	0	0	23295.0710583805	9507.84287038487	4130.66011558285	0	0	0	0	0	0	0	0	0
Cre12.g501200.t1.2	17.920000	0	0	0	0	0	0	0	0	0	0	0	0	0	0	0	0	0	0	0	0	0	0	0	0	0	0	0	0	0	0	0	0	0	0	3933.62527585914	0
Cre12.g501550.t1.2	11.827000	0	0	0	0	0	0	0	0	0	0	0	0	0	0	0	0	0	0	0	0	0	0	0	773.996321664933	41946.0153126953	58957.8559891046	25360.6988643241	10648.9626637224	3597.46761201621	0	0	0	0	0	0	0
Cre12.g502250.t1.2	39.788000	0	0	0	0	0	0	0	0	0	0	0	0	0	0	0	0	0	0	0	0	0	0	686651.901214689	0	29998.1263349652	0	0	0	0	0	0	0	0	0	0	0
Cre12.g503350.t1.2	25.382000	0	0	0	0	0	0	0	0	0	0	0	0	0	0	0	0	0	0	0	0	0	0	0	0	0	0	1449.21469383483	2316.4061871409	4627.45290754205	10771.0394061277	2946.73902536542	0	0	0	0	0
Cre12.g503500.t1.1	99.077000	0	0	0	0	0	0	0	0	0	0	0	0	0	0	0	0	0	0	0	0	1488.6663240024	0	0	0	0	0	0	0	0	0	0	0	0	0	0	0
Cre12.g503650.t1.2	33.448000	0	0	0	0	0	0	0	0	0	0	0	0	0	0	0	0	0	0	0	0	0	0	0	14411.7549372521	47643.4262051972	7573.96862179331	0	0	0	0	0	0	0	0	0	0
Cre12.g504150.t1.2;Cre12.g504150.t2.1	31.765000	0	0	0	0	0	0	0	0	0	0	0	0	0	0	0	0	0	0	0	0	0	0	0	0	0	0	0	0	0	0	0	6779.42767762602	0	0	0	0
Cre12.g504200.t1.2	15.676000	8847.58634286342	0	0	0	0	0	0	0	0	0	0	0	1430.90318247403	0	0	0	0	0	0	0	0	0	0	0	0	0	0	0	0	1561.54018425533	2149.81609598047	0	0	0	0	0
Cre12.g505150.t1.1	147.500000	85639.8122788522	0	15180.6895403295	14270.3245649533	13255.0033659237	12921.5254354506	18099.3658023493	11493.8230456128	8112.89277728996	13994.9075241608	17920.7169110245	0	19410.2020424455	16893.4857859066	30446.9816744189	0	19814.3951590679	0	2933.48923259216	0	0	0	0	0	0	0	0	0	0	0	0	0	0	0	0	0
Cre12.g505850.t1.2	25.750000	0	0	0	0	0	0	0	0	0	0	0	0	0	0	0	0	0	0	0	0	0	0	0	0	0	0	1055.14501438742	1848.19721779367	5718.92319649886	1182.28347538028	0	0	0	0	0	0
Cre12.g505950.t1.2	42.616000	36504.6678310925	2622.93790983913	0	0	0	0	0	0	0	0	0	0	0	0	0	0	0	0	0	0	0	0	0	0	0	0	0	0	0	0	0	0	0	0	0	0
Cre12.g507400.t1.2	76.574000	21221.2551782512	0	0	0	0	0	0	0	0	0	0	0	0	0	0	0	968.128116904608	0	0	1293.12022503974	0	5537.96675699439	41609.5599007002	58937.7579888306	0	0	0	0	0	0	0	0	0	0	0	0
Cre12.g507650.t2.1;Cre12.g507650.t1.2	44.991000	0	45501.8726204405	0	0	0	0	0	0	0	0	0	0	0	0	0	0	0	0	0	1438.94238258365	0	0	0	0	0	0	0	0	0	0	0	0	0	0	0	0
Cre12.g508000.t1.1	42.955000	0	0	0	0	0	0	0	0	0	0	0	0	0	868.010300724637	1567.94176952781	4481.77962407424	0	2932.00049183112	7579.17921445696	18000.3645417401	995.148761717492	23549.6457285184	208825.666551145	23203.5135015765	3034.72360434292	0	0	0	0	0	0	0	0	0	0	0
Cre12.g508500.t1.2	57.265000	5638.97781763098	7298.99820322914	0	0	0	0	0	0	0	0	0	0	0	0	1035.49363634169	1011.59934712699	0	0	0	0	0	0	0	0	0	0	0	0	0	0	0	0	0	0	0	0
Cre12.g508750.t1.2	26.922000	304804.783415423	90619.6501245325	93708.7872036914	690783.156826576	298209.661844014	2746205.64485328	228782.236452892	128604.87064248	1036.98237710273	5955.26079231403	81664.8744468742	12023.8147565432	0	0	0	0	0	17086.2777144613	5967.46846655456	29701.1225531376	68683.0550106014	26620.9179185449	146134.793103731	80421.7759114054	29590.9557368206	3351.89982348258	4741.04382760943	2777.84138602538	1609.9986960272	3004.57660393185	6420.79002829138	8756.77315643996	0	0	0	0
Cre12.g509050.t1.1	23.572000	0	0	0	0	0	0	0	0	0	0	0	0	0	0	0	0	0	0	0	0	0	0	0	0	2523.93664922994	14554.674050312	45291.9601731338	47068.027901055	50262.1212038673	37361.4381390713	4347.7929555806	0	0	0	0	0
Cre12.g509650.t1.2	62.837000	0	0	0	0	0	0	0	0	0	0	0	0	0	0	0	0	0	127987.043226648	88423.7575019978	43444.4328886826	10782.2049618355	39502.991723828	33472.8472712336	87694.274529088	443949.938646069	207195.495417805	82357.138900758	0	0	0	0	0	0	0	0	0
Cre12.g509750.t1.2	49.589000	1492537.04998111	1639996.82236217	130510.458816611	57086.5088524768	103415.376965675	98294.108747696	371686.462105165	514806.555167789	3878169.68251039	430759.69550325	3781.92259230912	0	0	0	0	0	0	0	0	0	0	0	0	0	23609.1953589601	9552.50509321608	0	0	0	0	0	0	0	0	0	0
Cre12.g510050.t1.2	47.178000	22079.514226991	3930.57335729901	3759.44260681741	0	0	0	0	0	0	0	0	852.30408569566	1050.97654025651	0	0	983.462146743325	1922.70869288375	37377.8142874427	3409.29077982069	15018.4167973761	20754.534949665	34565.5829898373	23472.9755793249	25695.6655355583	60817.2931996441	24436.9352220985	74035.0780465418	186710.422545889	93433.370162899	2832.47817195557	0	0	0	0	0	0
Cre12.g510400.t1.1	24.226000	0	0	0	0	0	0	0	0	0	0	0	1274.73427664089	1976.60110843341	0	0	0	0	0	0	0	0	0	0	0	13085.2869191651	9326.21649753793	18435.8212143445	20441.155019466	19734.0031579718	18205.8107667637	8878.84989884527	0	0	0	0	0
Cre12.g510450.t1.2	6.392400	0	0	0	0	0	0	0	0	0	0	0	0	0	0	0	0	0	0	0	0	0	0	0	0	0	0	0	0	0	0	0	0	1339.19675159394	0	0	0
Cre12.g510650.t1.2	44.444000	0	0	0	0	0	0	0	0	0	0	0	0	0	0	0	0	0	0	0	0	0	0	0	0	0	0	0	0	1883.55481086838	8216.36026018227	0	0	0	0	0	0
Cre12.g510850.t1.2	30.716000	7063.7027259467	0	0	0	0	0	0	0	0	0	0	0	0	0	0	0	0	0	0	0	0	0	0	0	0	0	1490.67612402981	3739.27016950531	0	0	0	0	0	0	0	0
Cre12.g510900.t1.2	66.455000	0	0	0	0	0	0	0	0	0	0	0	0	0	0	0	0	0	0	0	0	0	1468.1961385381	19065.5585562646	0	0	0	0	0	0	0	0	0	0	0	0	0
Cre12.g511100.t1.1	47.780000	0	0	0	0	0	0	0	0	0	0	0	0	0	0	0	0	0	0	0	0	0	0	0	0	36471.9155343496	12428.0078731657	0	0	0	0	0	0	0	0	0	0
Cre12.g511200.t1.2	9.547800	0	0	0	3016.56096705822	0	0	0	0	0	0	0	0	0	0	0	0	0	0	0	0	0	0	0	0	0	0	0	0	0	0	0	0	0	0	0	0
Cre12.g511700.t1.2	44.604000	0	0	0	0	0	0	0	0	0	0	0	0	0	0	0	0	0	0	0	0	0	0	2018.28584974254	0	0	0	0	0	0	0	0	0	0	0	0	0
Cre12.g511850.t1.2	54.839000	4288.09445106287	0	0	0	0	0	0	0	0	0	0	0	0	0	0	0	0	0	0	0	0	0	0	0	0	0	0	0	0	0	0	0	0	0	0	0
Cre12.g512000.t1.1	120.200000	0	0	1116.9277559706	0	0	0	0	0	0	0	3225.4312958322	794.540944167291	0	755.833684380239	3298.08184497097	35618.1227078929	129937.293623611	32106.927622979	0	0	0	0	0	0	0	0	0	0	0	0	0	0	0	0	0	0
Cre12.g512300.t1.2	117.870000	0	0	0	0	0	0	0	0	0	0	0	0	0	0	0	0	0	0	0	0	21519.7477008398	0	0	0	0	0	0	0	0	0	0	0	0	0	0	0
Cre12.g512400.t1.1	89.279000	11368.7688216854	0	1058.79242925197	0	0	0	0	0	0	0	0	0	0	0	0	0	0	0	0	0	0	0	0	0	0	0	0	0	0	0	0	0	0	0	0	0
Cre12.g512600.t1.2	20.930000	0	2402.75315128124	0	0	0	0	0	0	0	0	0	0	1280.39149153284	0	0	0	0	0	0	0	0	0	0	0	0	0	0	0	0	0	0	0	0	0	0	0
Cre12.g513200.t1.2	51.602000	0	0	0	0	0	0	0	0	0	0	0	0	4707.62159752407	0	0	0	0	0	0	0	0	0	0	0	56016.8486156692	8619.06463604371	0	0	0	0	0	0	0	0	0	0
Cre12.g513750.t1.1	11.409000	0	0	0	0	0	0	0	0	0	0	0	0	0	0	0	0	0	0	0	0	0	0	0	0	0	0	0	0	0	0	0	1102.48697058851	1780.08732797607	965.746131686943	0	0
Cre12.g514050.t1.2	174.980000	0	0	0	0	0	0	0	0	0	0	0	0	0	0	0	32776.8609654472	945.424820298741	1429.93550097936	12115.3723133472	0	0	0	0	0	0	0	0	0	0	0	0	0	0	0	0	0
Cre12.g514200.t1.2	64.459000	0	0	0	0	0	0	0	0	0	0	0	0	0	0	0	0	982.94108747696	0	0	5641.4342398867	2212.49208202027	25351.0220493774	82364.5826045632	161230.624420681	246461.032990247	148613.546470863	53500.1323591303	0	0	0	0	0	0	0	0	0
Cre12.g514750.t1.2	51.293000	67742.1708496238	2151.97477008398	1406.11564880271	0	858.035737625666	0	1745.77185343409	1913.7762483175	0	0	1054.4006440069	6008.33440044512	3532.33520372069	1250.31892815983	0	1133.75052657036	1699.62088984184	7525.5845470595	11522.8534904531	43296.303182959	34884.9178830805	60765.9316433882	171100.975666379	131984.312170042	9789.95924460203	0	0	0	0	0	0	0	0	0	0	0
Cre12.g514850.t1.2	89.353000	0	0	0	0	0	0	0	0	0	0	0	0	0	0	0	0	968.425865056816	1167.17275665572	6794.9850185789	51898.9916706313	82692.1055719921	6871.87847888664	0	0	0	0	0	0	0	0	0	0	0	0	0	0
Cre12.g515600.t1.1;Cre12.g515600.t2.1	48.643000	0	0	0	0	0	0	0	0	0	0	0	0	0	0	0	0	2777.32032675902	0	0	0	0	0	0	0	0	0	0	0	0	0	0	0	0	0	0	0
Cre12.g516200.t1.2;Cre17.g737250.t1.2	94.208000	0	0	0	0	0	0	0	0	0	0	0	0	6563.1880820849	0	0	0	0	0	0	17518.7569055436	28085.0944570282	50552.4256522702	20477.6291681115	0	0	0	0	0	0	0	0	0	0	0	0	0
Cre12.g516450.t1.2	24.292000	50347.7237976271	79134.0151531054	24596.9748539104	86138.5404338007	0	0	0	0	0	0	0	0	0	0	0	0	0	0	0	0	0	0	0	0	0	0	0	0	0	0	0	0	0	0	0	0
Cre12.g517100.t1.1	28.489000	0	0	0	0	0	0	0	0	0	0	0	0	0	0	0	0	0	2811.11474203464	0	0	0	0	0	0	0	0	0	0	0	0	0	0	0	0	0	0
Cre12.g517150.t1.1	46.385000	0	0	0	0	0	0	0	0	0	0	0	0	0	0	0	2586.24045007948	0	0	0	0	0	0	0	0	0	0	0	0	0	0	0	0	0	0	0	0
Cre12.g517400.t1.2	22.121000	3966.97306890645	0	0	0	0	0	0	0	0	0	0	0	0	0	0	0	0	0	0	0	0	0	0	0	0	1646.6217187488	1432.39192323507	932.100590487429	1546.80165072103	19932.7500495707	18982.1890736463	14731.8342008758	0	0	0	0
Cre12.g517900.t1.1;Cre12.g518000.t1.1;Cre12.g518000.t2.1	113.730000	0	0	0	0	0	0	0	0	0	0	0	0	0	0	0	0	0	0	1505.86127979242	1682.05374886156	0	0	0	0	0	0	0	0	0	0	0	0	0	0	0	0
Cre12.g519050.t2.1;Cre12.g519050.t1.1	28.519000	89644.524926051	14470.5601973132	3404.82455753757	0	1894.79480361424	0	0	0	0	0	0	0	0	0	0	0	0	0	0	0	0	0	12331.2397236981	1750.01476460305	2443.4702110957	1299.52181031221	2006.97141995864	0	1608.36108119006	0	0	0	0	0	0	0
Cre12.g519100.t1.2	54.099000	48806.8771099503	32128.5143640141	27370.4988917288	9377.57805379383	6752.70478096535	14498.1019013925	40851.7908533306	7313.36455157318	0	1372.4701076032	5298.27949446688	12588.0475049776	10829.1002958083	10727.8659240575	0	0	0	0	0	0	0	0	0	0	0	0	0	0	0	0	0	0	0	0	0	0
Cre12.g519180.t2.1;Cre12.g519180.t1.1;Cre12.g519180.t3.1;Cre12.g519180.t4.1	108.770000	0	0	0	0	0	0	0	0	0	0	0	0	0	0	0	0	0	0	0	0	0	6753.82133653613	0	0	11410.4535629946	1218.53431291161	0	0	0	0	0	0	0	0	0	0
Cre12.g519300.t1.2	27.450000	0	0	0	0	0	0	0	0	0	0	0	0	0	0	0	0	0	4664.59698953001	0	3672.42570933459	0	9164.68812496504	15741.2004368613	44182.1039357781	90113.4782657787	2771.96086001928	2914.13560269864	2433.42121095868	2476.37138191469	3389.34165362275	3966.67532075424	0	0	0	0	0
Cre12.g519350.t1.2	31.253000	715645.127535952	126639.732837906	6733.05340291961	0	0	0	0	0	0	0	0	0	0	0	0	0	0	0	0	0	0	0	0	0	0	0	0	4450.44163105434	24878.346857747	134760.813689382	8330.99329878239	0	0	0	0	0
Cre12.g520200.t1.1	40.250000	0	0	0	0	0	0	0	0	0	0	0	0	0	0	0	0	0	0	0	0	0	0	12649.8302465607	1054.4006440069	0	0	0	0	0	0	0	0	0	0	0	0
Cre12.g520300.t1.2	73.891000	3863.28227489998	0	0	0	0	0	0	0	0	0	0	0	0	0	0	0	0	0	0	0	0	0	0	0	0	0	0	0	0	0	0	0	0	0	0	0
Cre12.g520350.t1.2	59.250000	0	0	0	0	0	0	0	0	0	29852.2297403832	9224.98212578718	1072.93546648186	0	0	0	0	0	0	0	0	0	0	0	0	0	0	0	0	0	0	0	0	0	0	0	0
Cre12.g520500.t1.1	34.575000	0	0	0	0	0	0	0	0	0	0	0	0	7989.3272941236	0	0	1046.51031797339	4416.64721577872	2546.71438287385	1849.38821040251	63829.015759229	91922.2982904429	8168.72055582898	14687.9163484251	3146.23028734485	1330.4131811038	0	0	0	0	0	0	0	0	0	0	0
Cre12.g520600.t1.2	19.071000	0	0	0	0	0	0	0	0	0	0	0	0	0	0	0	0	0	0	0	0	0	0	0	0	0	0	0	0	0	0	0	0	0	0	0	0
Cre12.g521050.t1.2	37.151000	0	0	0	0	0	0	0	0	0	0	0	0	0	0	0	0	0	0	0	0	0	0	0	0	0	0	0	2793.39872697826	0	0	0	0	0	0	0	0
Cre12.g521450.t1.1	20.081000	0	0	0	0	0	0	0	0	0	0	0	0	0	0	0	0	0	0	0	0	0	0	0	0	0	0	0	0	0	0	0	2655.69020658202	0	0	0	0
Cre12.g522100.t1.1	36.684000	0	0	0	0	0	0	0	0	0	0	0	0	0	0	0	0	0	0	0	0	0	0	0	0	1289.17506202298	4519.96582459492	0	0	0	0	0	0	0	0	0	0
Cre12.g522600.t1.2	11.958000	0	0	0	0	0	0	0	0	0	0	0	0	0	0	0	0	0	0	0	0	0	0	0	2566.51463499569	6929.4927463389	11009.2379278942	40577.1181829186	37506.5903632727	1015693.38421985	274121.836330379	68581.0762684701	7528.56202858158	4563.73480296951	7544.93817695303	0	0
Cre12.g523300.t1.2;Cre12.g523340.t1.1;Cre12.g523340.t2.1	66.206000	30278.0095980408	1119.68192637853	0	0	0	0	0	0	0	0	3672.94676860096	19155.6273723075	0	0	0	0	0	0	0	0	0	0	0	0	0	0	0	0	0	0	0	0	0	0	0	0
Cre12.g523850.t1.2	55.054000	640865.67910889	1048222.36984858	95621.8190816284	42057.6708697734	69783.9788033908	68995.6905704199	241741.724777749	277277.966743785	2376625.75092498	214795.517002917	2715.23983702363	781.216714355979	2659.33762144656	0	0	0	0	0	0	0	0	0	0	0	68395.7280437206	40146.8721029779	51862.5175219858	16269.7034070306	0	0	0	0	0	0	0	0
Cre12.g524300.t1.2	28.368000	0	0	0	0	0	0	0	0	0	0	0	0	0	0	0	0	0	0	0	0	0	0	0	0	0	0	0	0	0	3383.75887576885	6478.03211055338	51380.1655154087	5798.12420498621	0	0	0
Cre12.g525150.t1.2	69.263000	0	0	0	0	0	0	0	0	752.856202858158	932.249464563533	0	11541.4627499661	693.485221307865	0	0	0	0	0	0	0	0	0	0	0	0	0	0	0	0	0	0	0	0	0	0	0
Cre12.g526800.t1.2	61.024000	0	0	0	0	0	0	0	0	0	0	0	0	0	0	0	0	0	0	0	0	0	946.466938831469	1303.61584740507	0	0	0	0	0	0	0	0	0	0	0	0	0
Cre12.g527050.t1.2	53.939000	0	0	0	0	0	0	0	0	0	0	0	0	0	1424.35272312546	1558.93488792351	4123.21641177764	0	0	0	0	0	0	0	0	0	0	0	0	0	0	0	0	0	0	0	0
Cre12.g527550.t1.2	13.408000	70945.1965970024	0	0	0	0	0	0	0	0	0	0	0	0	0	0	0	0	0	0	0	0	0	0	0	0	0	0	0	0	0	0	0	1005.71882112088	0	0	0
Cre12.g528000.t1.2	44.199000	0	0	0	0	0	0	0	0	0	0	0	0	5608.08644683939	0	0	0	1042.93734014689	0	0	0	0	0	0	0	0	0	0	8754.5400452984	25438.1133838983	0	0	0	0	0	0	0
Cre12.g528050.t1.2	32.485000	0	0	0	0	0	0	0	0	0	0	0	0	0	0	0	0	0	0	0	0	0	0	0	0	0	0	0	0	1164.12083809558	0	0	0	0	0	0	0
Cre12.g528750.t1.2	17.604000	5215.80325630523	0	0	0	0	0	0	0	0	0	0	0	1742.94324598811	0	0	0	0	0	0	0	0	0	0	0	0	0	0	904.782197522337	1817.15697292598	3318.92421562554	7754.10625387921	9088.01797577146	1672.5258079909	0	0	0
Cre12.g529400.t1.2	9.514900	9015.814048861	0	0	0	0	0	0	0	0	0	0	0	0	0	0	0	0	0	0	0	0	0	0	0	0	0	0	0	0	0	0	0	0	0	0	0
Cre12.g529500.t1.2	96.129000	0	0	64003.9427986512	0	0	22371.3074161549	0	0	0	0	0	0	0	0	0	0	0	0	0	0	0	0	0	0	0	0	0	0	0	0	0	0	0	0	0	0
Cre12.g529651.t1.1	21.635000	4957.43229722666	0	0	0	0	0	0	0	0	0	0	0	1425.17153054403	0	0	773.54969943662	0	1175.50970491754	0	0	2541.72710132437	3372.37000894689	0	0	0	0	3255.42942216716	979.070361498255	0	0	0	0	0	0	0	0
Cre12.g530100.t1.2	19.786000	6753.37471430782	0	0	0	0	0	0	0	0	0	0	0	0	0	0	0	0	0	0	0	0	0	0	0	0	0	0	0	0	0	0	0	0	0	0	0
Cre12.g530300.t1.2	21.771000	0	0	0	0	0	0	0	0	0	0	0	0	0	0	0	0	0	0	0	0	0	0	0	0	16138.6942200591	9220.51590350406	46179.9940370944	47435.746869032	39744.912097497	56584.0588456256	40591.2612201485	18636.0568467044	1134.56933398893	0	0	0
Cre12.g530650.t2.1;Cre12.g530650.t1.1;Cre12.g530600.t1.1	41.342000	0	0	0	0	0	0	0	0	0	15139.0047990204	74861.3291689193	34044.5237234731	11215.4285232983	2307.69705368881	0	1451.7455531286	0	0	0	0	0	0	0	0	0	0	0	0	0	0	0	0	0	0	0	0
Cre12.g530850.t3.1;Cre12.g530850.t2.1;Cre12.g530850.t1.1	140.680000	8627.25271022944	1419.29100453792	0	0	0	0	0	0	0	0	857.291367245146	0	0	0	0	0	0	0	0	0	0	0	0	0	0	0	0	0	0	0	0	0	0	0	0	0
Cre12.g531700.t1.1	99.603000	6388.11216858654	0	0	0	0	0	0	0	0	0	0	0	0	0	0	0	0	0	0	0	0	0	0	0	0	0	0	0	0	0	0	0	0	0	0	0
Cre12.g532100.t1.2	51.925000	311585.997581962	2648.46981389097	0	0	0	0	0	0	0	0	0	0	0	0	0	0	0	0	0	0	0	0	0	0	0	0	0	0	0	0	0	0	0	0	0	0
Cre12.g532550.t1.1	19.422000	32098.7395487933	3879.13736400506	2231.17577857133	0	0	0	0	0	0	0	0	0	4720.49920510707	0	0	0	0	0	0	0	0	0	0	0	0	0	0	0	0	1335.6982108055	0	0	0	0	0	0
Cre12.g533351.t1.1	108.890000	7522.60706553742	0	0	0	0	0	0	0	0	0	0	0	0	0	0	0	0	0	0	0	0	0	0	0	0	0	0	0	0	0	0	0	0	0	0	0
Cre12.g534250.t1.2	23.750000	0	0	0	0	0	0	0	0	0	0	0	0	0	0	0	0	0	0	0	0	0	0	0	0	0	6512.94308139978	19396.0590052156	20428.5007229971	7897.02536693909	28290.5406820518	17292.4683098654	28140.1778651867	21493.6947375216	828.930855747325	0	0
Cre12.g534350.t1.2	34.797000	63243.9406401401	0	0	0	0	0	0	0	0	0	0	0	0	0	0	2236.31193419692	0	0	0	0	0	0	0	0	0	884.088700943874	0	5938.58689579037	5630.71530640721	0	0	0	0	0	0	0
Cre12.g534600.t1.2	21.684000	6388.85653896706	0	0	0	0	0	0	0	0	0	1965.95661199197	4069.99392957045	1829.0668990143	7588.85602940372	34647.4637316945	22913.9534235542	12522.5429114918	6417.44036157904	0	0	0	0	0	0	0	0	1269.37480990114	0	0	0	4345.33653332488	13857.1990037646	16056.8134782018	17936.3486890154	1974.59130840601	0
Cre12.g534700.t1.2	23.462000	0	0	0	0	0	0	0	0	0	0	0	0	0	0	0	0	0	0	0	0	0	0	0	0	0	0	1019.3407990844	0	11676.9381592208	14630.5998291251	2733.70022246054	4310.49999951653	0	0	0	0
Cre12.g534800.t1.1	111.350000	7693.81225305707	0	0	0	0	0	0	0	0	1755.00204615254	4728.31509410254	10635.563996873	17300.6563840511	8237.20263083684	9737.10894758509	100906.848783322	715332.491976133	56138.180987694	0	0	0	0	0	0	0	0	0	0	0	0	0	0	0	0	0	0
Cre12.g535851.t1.1	31.056000	15022.1386492787	0	915.352256925724	0	0	0	0	0	0	0	0	0	2004.73830881708	0	0	0	0	0	0	0	0	0	0	0	0	0	0	6665.68788348253	3162.53199867824	0	0	0	0	0	0	0
Cre12.g535950.t1.2	78.358000	494946.75341551	687433.490114235	205930.065770921	1180199.23831482	13221.5066988003	0	0	0	0	0	0	0	0	0	0	0	0	0	0	0	0	0	0	0	0	0	0	0	0	0	0	0	0	0	0	0
Cre12.g536800.t1.2	30.237000	0	0	0	0	0	0	0	0	0	0	0	0	0	0	0	0	0	0	0	0	0	0	0	3385.76867579625	10002.1048030503	1841.12569917873	5360.50885827837	3568.21385606176	2083.49269507612	0	0	0	0	0	0	0
Cre12.g537000.t1.2	20.036000	0	0	0	0	0	0	0	0	0	0	0	0	0	0	0	0	0	0	0	0	0	0	0	0	0	0	0	0	0	3276.86728912615	0	0	0	0	0	0
Cre12.g537050.t1.2	7.326600	14850.9334617591	45242.8317280194	7160.54531245238	98688.6250493718	0	0	0	0	0	0	0	0	0	0	0	0	0	0	0	0	0	0	0	0	0	0	0	0	0	0	0	0	0	821.114966751863	0	0
Cre12.g537200.t1.2	117.320000	1111419.41515475	11184.9093376969	24143.6532921736	47143.2093094876	21908.3090394713	23323.3571328403	40548.8321084589	21591.2072573697	17652.7435740372	83890.5418846296	69568.8557634205	80704.6366560031	48246.3662134185	82647.4433491609	258184.866483441	700787.494740768	924061.39037781	160061.962923265	16408.9006681879	77749.4862453378	171443.386041419	145449.972353652	0	0	0	0	0	0	0	0	0	0	0	0	0	0
Cre12.g537450.t1.2	13.967000	248612.263389951	36929.7033183695	31652.1173204811	22439.0451207823	6604.50063820377	13540.8415920435	18717.1932181811	2597.85262801559	0	1157.86812689921	13966.621449701	9890.44924597226	10839.5214811356	3748.79811037597	28356.0452755375	83287.6018764083	0	0	0	0	0	0	0	0	0	0	0	0	0	0	1409.91193774336	15164.3133919581	11564.5382317623	3068.74133073269	0	0
Cre12.g537550.t1.1	36.810000	0	0	0	0	0	0	0	0	0	0	0	0	0	0	0	0	0	0	0	0	0	0	0	0	0	0	0	0	0	12826.9903971246	3498.09416621676	0	0	0	0	0
Cre12.g537581.t1.1	55.703000	0	0	0	0	0	0	0	0	0	0	0	0	0	0	0	0	0	0	0	5668.15713654738	1429.5633157891	0	0	0	0	0	0	0	0	0	0	0	0	0	0	0
Cre12.g537800.t1.2	27.575000	33489.223419605	0	0	0	0	0	0	0	0	0	0	0	0	0	0	0	0	0	0	0	0	0	0	0	0	0	0	12435.4515769709	13874.3195225165	0	0	0	0	0	0	0
Cre12.g537850.t1.2	31.979000	0	0	0	0	0	0	0	0	0	0	0	0	0	0	0	0	0	0	0	0	0	0	0	0	0	0	0	0	0	6352.01020513131	10174.798731331	0	0	0	0	0
Cre12.g538350.t1.1	18.977000	0	0	0	0	0	0	0	0	0	0	0	0	0	0	0	0	0	0	0	0	0	0	0	0	0	0	0	0	0	0	0	0	0	0	0	4099.84318182931
Cre12.g538700.t1.2	93.487000	0	0	0	0	0	0	0	1902.6106926097	0	12841.877804735	36279.1236057948	7469.75676852048	0	0	0	0	5434.94589633039	8700.94537790094	2236.23749715887	0	0	0	0	0	0	0	0	0	0	0	0	0	0	0	0	0
Cre12.g539000.t1.2	49.293000	65372.8399284279	10271.5668807986	0	0	0	0	0	0	0	0	0	0	0	0	0	0	0	0	0	0	0	0	0	0	0	0	0	0	0	0	0	0	0	0	0	0
Cre12.g540051.t1.1	35.296000	0	0	0	0	0	0	0	0	0	0	0	0	0	0	0	0	0	0	0	0	0	0	0	0	0	0	6416.54711712241	8894.4816768362	4243.35779119361	0	0	0	0	0	0	0
Cre12.g540500.t1.2	26.536000	8773.1493048114	0	0	0	0	0	0	0	0	0	0	0	0	0	0	0	0	0	0	0	0	0	0	0	0	0	0	0	0	0	0	0	0	0	0	0
Cre12.g541250.t1.2;Cre12.g541200.t1.2	34.279000	0	0	0	0	0	0	0	0	0	0	0	0	0	0	0	0	33392.4552701374	0	0	0	0	0	0	0	0	0	0	0	0	0	0	0	0	0	0	0
Cre12.g541750.t1.1	112.120000	0	0	0	0	0	0	0	602.351955620773	0	0	0	0	0	0	887.066182465955	0	0	0	0	0	0	0	0	0	0	0	0	0	0	0	0	0	0	0	0	0
Cre12.g541800.t1.2;Cre12.g542100.t1.2	94.630000	0	0	0	0	0	0	0	0	0	0	0	0	0	0	0	0	0	0	0	52527.9846421709	0	0	0	0	0	0	0	0	0	0	0	0	0	0	0	0
Cre12.g542350.t1.2	17.947000	0	0	0	0	0	0	0	0	0	0	0	0	0	0	0	0	0	0	0	0	0	0	0	0	0	0	1853.92886972368	2619.81155424094	6338.01604197753	21445.3106627878	31763.7728775591	36151.8362707259	47407.4607945722	12603.6792829685	1705.50141584795	0
Cre12.g544150.t1.2;Cre12.g544114.t1.1	25.552000	0	0	0	0	0	0	0	0	0	0	0	0	0	0	0	0	0	0	0	0	0	0	0	0	0	0	0	0	7968.48492346904	18350.2186205846	40679.0969250499	25164.9294542473	12690.7706174894	6337.34610863506	0	0
Cre12.g545177.t1.1	29.879000	0	0	0	0	0	0	0	0	0	0	0	0	0	0	0	0	0	0	0	0	0	0	0	0	0	0	0	0	0	8341.41448410967	5752.71761177447	0	0	0	0	0
Cre12.g546050.t1.2	49.509000	0	0	0	0	0	0	0	0	0	0	0	0	0	0	0	0	0	0	0	0	0	0	8849.07508362446	0	0	0	0	0	0	0	0	0	0	0	0	0
Cre12.g546150.t1.2	9.997800	0	0	0	0	0	0	0	0	0	0	0	3590.99158970568	2172.51939258634	2107.23811021471	101576.78212579	43224.0992560486	0	0	0	0	0	5665.92402540582	0	0	0	0	0	0	0	0	0	0	0	0	0	0
Cre12.g547300.t1.1	76.825000	41073.6132267256	0	0	0	0	0	0	0	0	0	0	0	0	0	0	0	0	0	0	0	0	0	0	0	0	0	0	0	0	0	0	0	0	0	0	0
Cre12.g548950.t1.2;Cre12.g548400.t1.2	26.686000	597334.899256067	1725673.85316004	185504.542529446	2675118.27351359	231365.201673297	160850.995526616	27685.3675626888	0	0	296467.835153596	82848.4233519013	0	8217.84900094331	2610.95354671275	14023.9379690011	30324.9049320135	25781.2681293181	149789.651672085	84806.1174526695	94549.9257336793	1542260.99139986	2782158.7342324	87932.4730508545	355541.068551681	2184280.44459856	384139.778571269	311362.686467806	52999.1710930402	9725.94339187729	31265.7890929911	37013.8171713683	124451.283919177	16280.8689627384	0	0	0
Cre12.g549300.t1.2	31.534000	0	0	0	0	0	0	0	0	0	0	1376.1919595058	1456.80727171614	0	0	0	0	9280.8099043262	59473.7046628051	0	0	0	0	0	0	0	0	0	0	0	0	0	0	0	0	0	0
Cre12.g549350.t1.2	29.518000	0	0	0	0	0	0	0	0	0	0	0	0	0	0	0	0	0	0	0	0	0	0	0	2611.47460597911	8287.81981671221	17885.73150314	67687.8318118458	81903.0729686406	94363.8331385492	9719.24405845261	0	0	0	0	0	0
Cre12.g549450.t1.2	22.634000	4127.90594517492	0	0	0	0	0	0	0	0	0	0	0	0	0	0	0	0	0	0	0	0	0	0	0	2297.87136466594	0	1665.52872641401	0	3666.61962036654	4980.06115679448	20649.5787260116	4902.64663722037	0	0	0	0
Cre12.g550400.t1.2	11.329000	0	0	0	0	0	0	0	0	0	0	0	0	0	0	0	0	0	0	0	0	0	0	0	0	0	0	0	1784.25580210699	0	0	1450.25681236756	1702.30062321171	3588.60960448802	965.746131686943	0	0
Cre12.g550702.t1.1	16.010000	0	0	0	0	0	0	0	0	0	0	0	0	0	0	0	0	0	0	0	0	0	0	0	0	0	0	0	5392.29347352658	2089.14990996807	3815.71700758474	0	0	3111.84037576481	2147.21079964865	1393.16360418166	0
Cre12.g550750.t1.2	19.152000	0	0	0	0	0	0	0	0	0	0	0	0	0	0	0	0	0	0	0	0	917.659805105336	825.357877920828	0	0	8602.68848767227	0	0	0	0	0	3805.0725111433	3638.11023479261	0	0	0	0
Cre12.g550850.t1.2	25.899000	31560.5597636771	0	0	0	0	0	0	0	0	0	0	1567.6440213756	44933.9180201035	0	0	0	0	0	0	5179.92460396416	0	2874.0140391886	3649.57353865262	15240.9835411517	94520.1509184585	245270.040381415	3647340.42751106	6105251.42398885	3579528.28584567	1877227.66263396	3384652.12022547	4495178.2909236	447783.446105748	15895.2851056289	4739.25733869618	0
Cre12.g551900.t1.2	15.850000	0	0	0	0	0	0	0	0	0	0	0	0	0	0	0	0	0	0	0	0	0	0	0	0	0	0	0	0	0	0	4335.65971837812	10495.6223653352	29886.4707778871	57164.6677424314	17293.2126802459	0
Cre12.g551950.t1.2;Cre04.g224200.t1.2	18.053000	0	0	0	0	0	0	0	0	0	0	0	0	0	0	0	0	0	0	0	0	0	0	0	0	0	0	0	0	0	0	0	0	0	0	0	5428.84205921012
Cre12.g552200.t1.2	114.090000	0	0	0	0	0	0	0	0	0	0	0	0	999.46610992451	0	0	0	0	0	0	0	0	59362.0491057271	0	0	0	0	0	0	0	0	0	0	0	0	0	0
Cre12.g553678.t1.1	12.129000	0	0	0	0	0	0	0	0	0	0	0	0	0	0	0	0	0	0	0	0	0	0	0	0	0	0	0	0	0	0	992.543465385671	2454.56132976545	3179.42920631605	2895.52634318563	828.707544633169	0
Cre12.g554103.t1.1	60.772000	0	0	0	0	0	0	0	0	0	0	0	0	0	0	0	0	0	5571.6122981939	13473.8482577966	46475.5090781609	16996.2088984184	1462.46448660809	0	0	0	0	0	0	0	0	0	0	0	0	0	0
Cre12.g554650.t1.2	116.280000	0	16954.5241571092	9018.79153038308	6705.36282476426	5664.28641056867	0	4918.72503743961	2960.21212925284	0	2972.34536645532	3287.73509668174	2740.54842996132	0	0	0	0	0	0	0	2246.7331195242	0	2531.7525382254	0	11630.7871956286	0	7313.06680342097	3093.90104959427	0	0	0	0	2748.88537822315	1803.46055792441	0	0	0
Cre12.g554800.t1.2	41.892000	0	0	0	0	0	0	0	0	0	0	0	0	0	0	0	0	0	0	0	0	0	0	11838.4665317937	25232.6671588747	0	0	0	0	0	0	0	0	0	0	0	0
Cre12.g555150.t1.2	17.875000	27686.1119330693	37877.2868127718	23781.8892872407	121600.345361784	0	0	0	0	0	0	0	0	0	0	0	0	0	0	0	0	0	0	0	0	0	0	0	0	0	0	0	0	0	0	0	0
Cre12.g555250.t1.2	16.105000	119501.220888717	179162.506887414	35128.3269975106	257708.469439908	0	0	0	0	0	0	0	0	0	0	0	0	0	0	0	0	0	0	0	0	0	0	0	0	0	0	0	4983.55969758292	0	0	0	0
Cre12.g556050.t1.2	22.006000	6336.75061233064	0	0	0	0	0	0	0	0	0	0	0	0	0	0	0	0	0	0	0	0	0	0	0	0	0	0	0	0	934.70588681925	2634.7733988894	855.57931536995	0	0	0	0
Cre12.g556250.t1.2	54.238000	927336.620052099	26801.7999210113	1881.24726268877	0	0	0	0	0	0	0	0	0	0	0	0	0	0	0	0	0	0	0	0	0	0	0	0	0	0	0	0	0	0	0	0	0
Cre12.g557250.t2.1;Cre12.g557250.t1.2	50.665000	20063.7592365422	0	0	0	0	0	0	0	0	0	0	0	0	0	0	0	0	0	0	0	0	0	0	0	0	0	0	0	0	0	0	0	0	0	0	0
Cre12.g557600.t1.1;Cre12.g519950.t1.1	26.003000	202074.227199826	47810.9095408142	48081.8603593236	33804.0920905651	27568.5014129471	17962.4016523336	25405.3610871554	24766.691300669	57661.9071566189	19361.0735973311	41201.6449321751	30104.5712993796	27203.7599264922	18825.8712937371	28481.0994994649	33891.9277954665	27622.0960803446	35855.5768592788	25680.0337575673	34502.3115074931	10363.8688079831	48067.7173220937	57409.5655976225	52429.7277519422	147608.646457161	186792.303287746	166098.806709284	86332.076732736	201240.532373644	366833.167224173	118146.466796171	7675.94736392459	0	0	0	0
Cre12.g558050.t1.2	7.955000	0	0	0	0	0	0	0	0	0	0	0	0	0	0	0	0	0	0	0	0	0	0	0	0	0	0	0	0	0	0	0	2059.37509474726	0	0	0	0
Cre12.g558600.t1.2	50.094000	0	0	0	0	0	0	0	0	0	0	0	0	0	0	0	0	0	0	0	0	0	1952.18575995235	9931.38961690087	8063.76433217562	4797.76485060507	0	0	0	0	0	0	0	0	0	0	0
Cre12.g558900.t1.2	20.247000	56398.7106208761	23315.1690586546	14576.2607913471	4960.11203059654	5424.07808877479	1105.09226692033	8125.5470737588	4518.70039494804	0	6120.73432790367	7445.93691634384	8254.3231495888	10351.9588818948	4022.2797881791	8895.97041759724	6990.97773976987	7971.46240499112	3410.33289835342	8718.0658966529	11634.5090475312	9267.41123747683	14887.4076104046	20113.6320520371	18800.5627007994	34134.5925395161	10541.7733289275	35700.7478201306	115258.309719752	343638.586167163	457482.592163927	763426.262261545	361808.667155662	52005.4366350457	3956.70075765527	0	0
Cre12.g559250.t1.2	29.514000	0	0	0	0	0	0	0	0	0	0	0	0	2798.4604455658	0	0	0	0	0	0	0	0	0	0	0	0	0	0	0	130279.70399865	2439.8972332692	3959.08274287293	1646.10065948243	0	0	0	0
Cre12.g559800.t1.2	16.055000	7835.98699573643	0	0	0	0	0	0	0	0	0	0	0	0	0	0	0	0	0	0	0	0	0	0	0	2192.02189655597	0	0	0	0	0	0	0	0	0	0	0
Cre12.g560150.t1.2	22.598000	3775.44656999859	0	0	8353.32441019799	25776.801907035	1375.96864839164	2325.7108168974	0	0	0	0	0	1000.35935438113	0	0	0	0	0	0	0	0	0	2390.69435111681	4925.64768197845	20730.7150974883	2720.07824449702	14857.6327951837	23806.4535097979	26990.1256272829	51645.1613708739	100006.160622893	210024.102863782	71467.000233747	1518.44113922321	0	0
Cre12.g560300.t3.1;Cre12.g560300.t2.1;Cre12.g560300.t1.2	30.908000	0	0	0	0	0	0	0	0	0	0	0	0	0	0	0	0	0	0	0	0	0	0	0	0	0	0	0	0	0	1056.1126958821	0	0	0	0	0	0
Cre12.g560450.t1.1	247.980000	0	0	1421.15193048922	0	0	0	0	0	0	0	0	0	0	0	0	0	0	0	0	0	0	0	0	0	0	0	0	0	0	0	0	0	0	0	0	0
Cre12.g560950.t1.2	13.223000	213038.802904889	155930.707311377	125887.918753581	327180.557053861	275260.723012575	1797877.78007051	220452.731894871	156615.528061456	9329.19397906001	10538.7958474054	11733.5103081403	7793.55788404678	7043.3814145585	3157.09809490044	4453.56798665252	3398.27409818899	0	4630.65370017828	3433.70612830176	4300.07881418925	3823.5328965802	4173.90803469107	0	8098.74974006008	13220.7623284198	7155.40915682679	14572.5389394445	25866.8707230779	27649.6377844238	29734.619220261	82275.2581589007	214095.808845228	221219.433386806	133822.907009927	54292.8868143844	7893.30351503649
Cre12.g561000.t1.1	35.512000	0	0	0	0	0	0	0	0	0	0	0	0	0	0	0	0	0	0	0	0	0	0	0	0	0	0	2131.65345869578	5303.56452416857	8474.65678222279	4671.66850814495	986.439628265406	0	0	0	0	0
Cre13.g562501.t1.1	44.756000	0	0	0	0	0	0	0	0	0	0	0	0	0	0	0	0	0	0	0	0	0	0	0	0	0	0	0	2725.13996308455	13326.4629224536	0	0	0	0	0	0	0
Cre13.g562550.t1.1	55.704000	0	0	0	0	0	0	0	0	0	0	0	0	0	0	0	0	0	0	0	0	0	0	0	0	2662.31510296865	6473.64032530831	7960.29684928331	0	0	0	0	0	0	0	0	0
Cre13.g562750.t1.2	64.019000	0	0	0	0	0	0	0	0	0	0	0	0	0	0	0	0	0	0	0	0	0	0	1250.46780223593	9258.47879291059	3684.03788727071	0	0	0	0	0	0	0	0	0	0	0
Cre13.g562850.t1.2	28.595000	4898.70147420362	1926.28167071024	0	2819.60056437257	3643.69301264651	8286.33107595117	17461.4403862435	10546.2395512106	2957.23464773076	2733.84909653664	0	1622.57855545799	2000.56983468616	0	0	1472.88567193537	1450.62899755782	0	0	1627.71471108358	2103.51625831211	5054.12600965624	6196.51123264063	16105.9419233162	16043.4148113525	12684.0712840647	33647.0299402753	49431.4038592067	98636.5191227353	335800.366060285	164788.714839568	17877.5434289543	766.105995631418	788.585981123129	0	0
Cre13.g564050.t1.1	28.609000	0	0	0	0	0	0	0	0	0	0	0	0	0	0	0	0	0	0	0	0	0	0	0	0	4991.30114954033	0	0	0	0	0	0	0	0	0	0	0
Cre13.g565450.t1.2;Cre13.g565321.t1.1	57.516000	0	0	0	0	0	0	0	0	0	0	0	0	0	0	0	6312.11195273542	47203.5033103097	320689.647335724	131522.802534119	0	0	0	0	0	0	0	0	0	0	0	0	0	0	0	0	0
Cre13.g565800.t1.2	39.358000	0	0	0	0	0	0	0	0	0	0	0	0	1696.34566016755	0	0	0	0	0	0	0	0	0	0	830.047411318106	0	0	0	0	0	0	0	0	0	0	0	0
Cre13.g566250.t1.2	34.143000	17489.7264607033	0	0	0	0	0	0	0	0	0	0	0	0	0	0	0	0	0	0	0	0	0	0	0	0	0	0	0	0	0	0	0	0	0	0	0
Cre13.g566650.t2.1;Cre13.g566650.t1.2	73.227000	12288.8106120084	0	1264.46196538971	0	0	0	0	732.557222581371	0	0	0	1189.80161622353	0	0	0	3224.24030322337	18653.1773654564	13876.5526336581	3165.21173204811	29464.4127721322	7694.55662343759	8790.26982356337	44733.6823877436	12076.6650535602	0	0	0	0	0	0	0	0	0	0	0	0
Cre13.g567100.t1.1	68.192000	0	0	0	0	0	0	0	0	0	0	0	0	0	0	0	0	0	0	0	0	0	0	0	3112.51030910728	1202.23260157822	0	0	0	0	0	0	0	0	0	0	0
Cre13.g567450.t1.2	27.355000	12358.7814277773	0	0	0	0	0	0	0	0	0	0	0	0	0	0	0	0	0	0	0	0	0	0	0	0	0	0	0	0	0	0	0	0	0	0	0
Cre13.g567600.t1.2	19.027000	310461.998307376	53723.4434732864	39713.6485415152	20276.649165371	15966.0002917784	9680.53679866556	42196.1237605501	15919.8493281861	6086.26997928559	25467.1438287385	30530.3511570371	35274.2235920925	37112.074061597	15662.2971765261	31066.2978310117	240334.864758566	31042.477978835	0	0	1012.26928046946	0	0	0	0	0	0	0	0	0	0	0	0	0	0	3638.03579775456	21928.4070397454
Cre13.g567950.t1.2	55.613000	0	0	0	0	0	0	0	0	0	0	0	0	0	0	0	0	0	0	0	0	0	0	0	0	3751.25453263169	15051.169094119	91751.0931029232	13263.9358104899	0	0	0	0	0	0	0	0
Cre13.g568400.t1.2	73.784000	162049.431839254	0	0	0	0	0	0	0	0	0	0	0	0	0	0	0	0	0	0	0	0	0	0	0	0	0	0	0	0	0	0	0	0	0	0	0
Cre13.g568650.t1.2	29.331000	9926.92339461775	0	1004.08120628373	0	0	0	0	0	0	0	0	0	2170.65846663504	0	0	0	0	0	0	0	0	0	0	0	0	0	0	2746.28008189133	0	0	0	0	0	0	0	0
Cre13.g568800.t1.2	17.953000	43130.308588103	70817.1648915529	20477.6291681115	179050.851330336	0	0	0	0	0	0	0	0	0	0	0	0	0	0	0	0	0	0	0	0	0	0	0	0	0	0	0	0	0	0	0	0
Cre13.g568850.t1.2	17.146000	2682.5619773188	0	0	0	0	0	0	0	0	0	0	0	0	0	0	0	0	0	0	0	0	0	0	0	0	0	0	0	0	0	0	0	0	0	0	0
Cre13.g568900.t1.2	21.145000	18127.6518768091	3922.31084607524	2973.83410721636	0	1408.49763402037	0	0	0	0	894.212138118949	0	0	3334.85374176867	0	0	0	0	0	0	0	0	0	0	0	0	0	0	1245.25720957229	3828.07355590137	5904.27142124839	0	0	0	0	0	0
Cre13.g569250.t1.2	29.063000	0	0	0	0	0	0	0	0	0	0	0	0	0	0	0	0	0	0	0	1686.29666003052	0	6014.81042275565	3665.20531664355	2958.35120330154	14805.5268685473	5264.33620511515	0	1899.11215182126	0	0	0	0	0	0	0	0
Cre13.g569750.t1.2	19.936000	0	0	0	0	0	0	0	0	0	0	0	0	0	0	0	0	0	0	0	0	4523.16661723116	4961.15414912926	2106.12155464393	40832.4372234371	13028.7147702455	3496.67986249377	3304.63230431955	1313.14378827573	0	1134.71820806503	0	0	0	0	0	0
Cre13.g569900.t1.1	163.630000	0	0	0	0	0	0	0	0	14863.5877582279	0	0	0	0	0	0	0	0	0	0	0	0	0	0	0	0	0	0	0	0	0	0	0	0	0	0	0
Cre13.g570350.t2.1;Cre13.g570350.t1.1	86.722000	35171.5004795807	0	1078.51824433576	0	0	0	0	0	0	0	0	0	0	0	0	0	0	0	0	0	0	0	0	43675.9320770244	0	0	0	0	0	0	0	0	0	0	0	0
Cre13.g570851.t1.1	9.973000	0	0	0	0	0	0	0	0	0	0	0	0	0	0	0	0	0	0	0	0	0	0	0	0	6177.15760274711	23545.1795062353	27185.8950373597	4076.54438891903	0	0	0	0	0	0	0	0
Cre13.g571150.t1.2	9.980300	28993.9706916434	68211.1241893516	12718.3123215686	104316.065126105	0	0	0	0	0	0	0	0	0	0	0	0	0	0	0	0	0	0	0	0	0	0	0	0	0	0	0	0	0	0	0	0
Cre13.g571700.t1.1	56.264000	30398.5975996851	0	0	0	0	0	0	0	0	0	0	0	0	0	0	0	0	0	0	1255.23177267126	0	0	0	0	0	0	0	0	0	0	0	0	0	0	0	0
Cre13.g572200.t1.2	56.475000	0	0	0	0	0	0	0	0	0	0	0	0	0	0	0	0	0	0	0	0	0	0	1177.07288271664	3830.23223000488	1505.93571683047	0	0	0	0	0	0	0	0	0	0	0
Cre13.g572900.t2.1;Cre13.g572900.t1.1	78.614000	0	0	0	0	0	0	0	0	0	0	0	0	0	0	0	0	0	0	0	0	0	0	0	0	0	1176.62626048832	0	0	0	0	0	0	0	0	0	0
Cre13.g573351.t1.2	15.978000	0	0	0	0	0	0	0	0	0	0	0	0	0	0	0	0	0	0	0	0	0	0	0	0	0	0	0	0	0	0	0	781.886647698447	0	0	0	0
Cre13.g573400.t1.2	24.706000	0	0	0	0	0	0	0	0	0	0	0	0	0	0	0	0	0	0	0	1681.38381551909	0	0	0	29001.4143954486	40611.3592204226	37009.3509490852	79014.9158922222	125999.574310659	218904.441503388	60364.7160082878	111469.464482904	88870.37973031	0	0	0	0
Cre13.g573900.t1.2	76.637000	0	0	0	0	0	0	0	0	0	0	0	0	0	0	0	0	0	0	0	0	2267.50105314072	9685.00302094868	0	0	0	0	0	0	0	0	0	0	0	0	0	0
Cre13.g575000.t1.1	64.896000	1737.50934221031	0	0	0	0	0	0	0	0	0	0	0	0	0	0	0	0	1568.68613990833	44913.8200198295	0	0	0	0	0	0	0	0	0	0	0	0	0	0	0	0	0
Cre13.g575850.t1.2	25.084000	0	0	0	0	0	0	0	0	0	0	0	0	0	0	0	0	0	0	0	0	0	0	0	0	0	0	0	0	0	1455.98846429757	761.565336310245	0	0	0	0	0
Cre13.g576760.t1.1	38.845000	0	0	0	0	0	0	0	0	0	0	0	0	0	0	0	0	0	0	0	0	0	0	0	0	0	0	0	0	0	5205.38207097795	10639.2858487756	24474.1537411246	36241.1607163883	20666.6992447636	8028.77892429117	0
Cre13.g577100.t1.2	12.424000	7993.79351640672	0	0	0	0	0	0	0	0	0	0	0	4296.05921413444	0	0	0	0	0	0	1105.39001507254	0	0	0	2307.02712034634	1938.86153014104	1547.17383591129	1768.92177226827	1891.07295171164	2458.3576187061	2137.90616989215	0	0	0	0	0	0
Cre13.g577450.t1.1	73.716000	0	0	0	0	0	0	0	0	0	0	0	0	0	0	0	0	0	1147.74468972414	0	2307.99480184102	1076.88062949861	0	0	0	0	0	0	0	0	0	0	0	0	0	0	0
Cre13.g577500.t2.1;Cre13.g577500.t1.2	24.858000	5987.2687186764	0	0	0	0	0	0	0	0	0	0	0	0	0	0	0	0	0	0	0	0	0	0	0	0	0	0	0	0	0	0	0	0	0	0	0
Cre13.g577850.t1.1	20.433000	0	0	0	0	0	0	0	0	0	0	0	0	0	0	0	0	0	0	0	0	0	0	0	0	0	0	0	0	0	2836.20002385817	2432.75127761621	0	0	0	0	0
Cre13.g578150.t1.2	19.223000	0	0	0	0	0	0	0	1366.51514455903	0	3878.98848992896	1470.65256079381	747.496736118413	0	0	0	0	0	0	0	0	0	0	0	0	0	0	0	0	0	0	0	0	0	0	0	0
Cre13.g579950.t1.2	34.417000	0	0	0	0	0	0	0	0	0	0	0	0	0	0	0	0	0	0	0	0	0	0	0	0	0	0	0	0	0	0	0	0	0	0	0	0
Cre13.g580200.t1.2	14.724000	0	0	0	0	0	0	0	0	0	0	0	0	0	0	0	0	0	0	0	0	0	0	0	0	0	0	0	0	0	0	1127.34894129788	1056.78262922457	0	0	0	0
Cre13.g581400.t1.1	64.891000	0	0	0	0	0	0	0	0	0	0	0	0	0	0	0	0	0	0	0	0	0	0	2424.71207750659	0	0	0	0	0	0	0	0	0	0	0	0	0
Cre13.g581650.t1.2	16.875000	9940.32206146712	0	0	0	0	0	0	0	0	0	1048.07349577248	0	1703.41717878249	0	0	7714.65462371164	35734.9888576346	70759.8483722528	0	0	0	0	0	0	18878.721590754	6234.99518131353	6865.40245657611	2982.69211474455	0	0	0	0	0	0	0	0
Cre13.g581850.t1.2	72.424000	0	0	0	0	0	0	0	0	0	0	0	0	0	0	0	0	0	0	0	0	0	0	0	12582.8369123139	16102.2200714136	0	0	0	0	0	0	0	0	0	0	0
Cre13.g583550.t1.2	31.612000	0	0	0	0	0	0	0	0	0	0	0	0	0	0	0	0	0	0	0	0	0	0	0	0	0	5783.01348626165	54472.2800760897	23475.9530608469	2455.82675941233	0	0	0	0	0	0	0
Cre13.g584250.t1.2	31.223000	0	0	0	0	0	0	0	0	5834.52391659365	0	0	0	0	0	5991.43719280731	0	877.389367519192	0	0	0	0	0	0	0	2013.67075338332	813.373514794453	3286.99072630122	4279.01313242053	2050.14490202881	0	0	0	0	0	0	0
Cre13.g584850.t1.1	26.382000	0	0	0	0	0	0	0	0	0	0	0	0	0	0	0	0	0	0	0	0	0	0	0	0	0	0	0	0	0	0	0	1894.19930730982	1355.34958885123	0	0	0
Cre13.g584950.t1.1	36.458000	11296.564894775	0	0	0	0	0	0	0	0	0	0	0	0	0	0	0	0	0	0	0	0	0	0	0	0	0	0	0	0	0	0	0	0	0	0	0
Cre13.g585301.t1.1	59.624000	18237.0743227456	0	0	0	0	0	0	0	0	0	0	0	0	0	0	0	0	0	0	0	0	0	0	0	0	0	0	0	0	0	0	0	0	0	0	0
Cre13.g586050.t1.1	79.711000	0	0	0	0	0	0	0	0	0	0	0	0	0	0	0	0	0	0	0	0	0	21513.0483674151	10506.787921043	0	0	0	0	0	0	0	0	0	0	0	0	0
Cre13.g586300.t1.2	11.669000	0	0	0	0	0	0	0	0	0	0	0	0	3006.21421876899	1910.20327049101	0	0	0	0	0	0	0	0	0	0	0	0	0	0	0	0	0	0	0	0	0	0
Cre13.g586350.t1.1	82.645000	0	0	0	0	0	0	0	0	0	0	0	0	0	0	0	0	0	0	0	0	0	0	0	24330.4902576842	30069.5858914951	0	0	0	0	0	0	0	0	0	0	0
Cre13.g586450.t2.1;Cre13.g586450.t1.2	30.740000	0	0	0	0	0	0	0	0	0	0	0	0	0	0	0	0	0	0	0	0	0	0	0	0	0	0	0	0	0	2721.49254822	1306.44445485105	0	0	0	0	0
Cre13.g586550.t1.2	15.450000	0	0	0	0	0	0	0	0	0	0	0	0	0	0	0	0	0	0	0	0	0	0	0	0	0	1464.92090886381	0	0	0	0	0	0	0	0	0	0
Cre13.g587100.t1.2	61.337000	53928.88969831	0	0	0	0	0	0	0	0	0	0	0	0	0	0	0	0	0	0	0	0	0	0	0	0	0	0	0	0	0	0	0	0	0	0	0
Cre13.g588100.t1.2	29.127000	0	0	0	0	0	0	0	0	0	0	0	0	0	0	0	0	0	0	0	0	0	0	0	1927.54710035713	134343.966276291	27758.3158599798	43645.412891423	11137.2696333436	2315.36406860817	1947.49622655507	0	0	0	0	0	0
Cre13.g588700.t1.1	60.431000	0	0	0	0	0	0	0	0	0	0	0	0	0	4855.15580694318	0	0	0	0	0	0	0	0	0	0	0	0	0	0	0	0	0	0	0	0	0	0
Cre13.g589167.t1.2	131.610000	47188.6159026993	32933.9231157369	0	0	0	0	0	0	0	0	0	0	0	0	0	0	0	0	0	0	0	0	0	0	0	0	0	0	0	0	0	0	0	0	0	0
Cre13.g590300.t1.1	58.691000	20321.3113882022	1721.35650495303	2541.95041243852	0	0	0	0	0	0	0	0	0	0	0	0	0	0	0	0	0	0	0	0	0	0	0	0	0	0	0	0	0	0	0	0	0
Cre13.g590500.t1.1	48.377000	27286.38503873	0	0	0	0	0	0	0	0	0	0	0	0	0	0	0	0	0	0	0	0	0	0	0	0	0	0	0	0	0	0	0	0	0	0	0
Cre13.g591900.t1.2	24.523000	8061.53122103406	0	0	0	0	0	0	0	0	0	0	0	0	0	0	0	0	0	0	0	0	0	0	0	0	0	0	0	0	0	0	0	0	0	0	0
Cre13.g592200.t1.2	241.840000	0	0	0	0	0	0	0	0	0	0	0	0	0	7179.82450530785	0	0	0	0	0	0	0	0	0	0	0	26534.5709544045	25226.7121958305	0	0	0	0	0	0	0	0	0
Cre13.g602450.t1.2	23.563000	0	0	0	0	0	0	0	0	0	0	0	0	0	0	0	0	0	0	0	0	0	0	0	0	0	0	0	1509.73200577113	8528.99582000077	36790.5060572122	40706.6386291292	27270.0088903585	13720.9792241294	4163.784597516	0	0
Cre13.g602650.t1.2	29.106000	0	0	0	0	0	0	0	0	0	0	0	0	0	0	0	0	0	0	0	0	0	0	0	1631.43656298618	20217.8439053099	26431.1034715122	23888.3342516551	22657.1456422747	14804.7824981668	15104.0193911359	42828.0942136118	52012.8803388509	1141.19423037556	0	0	0
Cre13.g603500.t1.2	18.307000	0	0	0	0	0	0	0	0	0	0	0	0	0	0	0	0	0	0	0	0	0	0	0	0	0	0	0	1415.49471559726	5604.29015789874	5096.10849911758	1727.68365318745	0	0	0	0	0
Cre13.g603700.t1.2	41.836000	0	0	0	2690.30342927621	0	0	0	0	0	0	0	0	1929.48246334648	0	0	0	0	0	0	0	0	0	0	0	0	0	0	722.240249107361	5372.56765844279	0	0	0	0	0	0	0
Cre13.g604150.t1.2	97.980000	0	0	0	0	0	0	0	0	0	0	10086.9630264296	20507.4039833323	2330.02816510442	0	0	0	0	0	0	0	0	0	0	0	0	0	0	0	0	0	0	0	0	0	0	0
Cre13.g604300.t1.2	23.261000	0	0	0	0	0	0	0	0	0	0	0	0	0	0	0	0	0	0	0	0	0	0	0	0	0	0	0	3772.24577736236	2127.26167345071	0	0	0	0	0	0	0
Cre13.g604650.t2.1;Cre13.g604650.t1.2;Cre03.g204950.t1.2	41.427000	0	0	0	0	0	0	0	0	0	0	0	0	0	0	0	0	0	0	0	0	0	0	0	898.529486325967	13155.257734934	4084.8069001428	0	0	0	0	0	0	0	0	0	0
Cre13.g605150.t1.2	24.852000	30785.6701975556	3183.15105821865	2238.61948237653	0	0	3483.20675860635	15671.9739914729	13957.6890051348	26529.3603617409	33852.4761652989	43733.9929667049	15525.3330265104	5740.28662641979	1245.92714291476	0	0	1866.21098100226	0	0	1115.0668300193	0	0	0	0	0	0	0	0	0	0	0	0	0	0	0	0
Cre13.g606750.t1.1	529.520000	0	6473.41701419416	0	0	0	0	0	0	0	0	0	0	0	0	0	0	0	0	0	0	10500.8329579988	54327.8722222688	347219.007697465	0	0	0	0	0	0	0	0	0	0	0	0	0
Cre13.g607900.t1.1	57.458000	0	0	0	0	0	0	0	0	0	0	0	0	0	0	0	0	0	0	0	0	0	3467.87272876764	0	0	0	0	0	0	0	0	0	0	0	0	0	0
Cre14.g608800.t1.2	39.775000	10482.2236984858	0	0	0	0	0	0	0	0	0	0	0	0	0	0	0	0	0	0	0	0	0	0	0	0	0	0	1325.50033659237	8694.24604447626	6164.57774331632	0	0	0	0	0	0
Cre14.g609600.t1.1	19.383000	0	0	0	0	0	0	0	0	0	0	8112.89277728996	0	0	0	0	0	0	0	0	0	0	0	0	0	0	0	0	0	0	0	0	0	0	0	0	0
Cre14.g609950.t1.2;Cre05.g246753.t1.1	135.570000	0	0	0	0	0	0	0	0	0	0	0	10756.1519985173	843.297204091366	1255.30620970931	0	0	0	0	0	0	0	0	0	2107.98248059523	7316.34203309526	0	0	0	0	0	0	0	0	0	0	0
Cre14.g611300.t1.1;Cre02.g085257.t1.2	77.369000	0	0	0	0	0	0	0	0	0	0	0	0	1778.30083906282	3920.82210531419	11052.4114099643	11027.8471874072	1392.71698195335	0	0	0	0	0	0	0	0	0	0	0	0	0	0	0	0	0	0	0
Cre14.g611450.t1.1	241.750000	0	0	0	0	0	0	4471.20956467085	0	0	0	0	0	0	0	0	0	0	0	0	0	0	0	0	0	0	0	0	0	0	0	0	0	0	0	0	0
Cre14.g611950.t1.1	64.217000	0	0	0	0	0	0	0	0	0	0	0	0	0	0	0	0	0	0	0	0	0	12259.7801671681	11024.8697058851	0	0	0	0	0	0	0	0	0	0	0	0	0
Cre14.g612450.t1.2	26.041000	0	0	0	0	0	0	0	0	0	0	0	0	0	0	0	0	0	0	0	0	0	0	0	0	0	0	0	1171.63897893884	1660.69031894063	6794.01733708422	0	0	0	0	0	0
Cre14.g612800.t1.2	16.361000	0	0	0	0	0	0	0	0	0	0	0	0	0	0	0	0	0	0	0	0	0	0	0	0	6195.3202400318	8051.11003570678	0	0	0	0	0	0	0	0	0	0
Cre14.g613950.t2.1;Cre14.g613950.t1.2	110.500000	12295.5099454331	0	0	0	0	0	0	0	0	0	0	0	1382.89129293048	0	0	0	0	0	0	0	0	0	0	0	0	0	0	0	0	0	0	0	0	0	0	0
Cre14.g614100.t1.2	46.369000	7606.7209185362	0	0	0	0	0	0	0	0	0	1276.29745443998	3205.2588585201	0	0	0	0	0	0	0	0	0	0	0	0	0	0	0	0	0	0	0	0	0	0	0	0
Cre14.g614600.t1.2	21.097000	0	0	0	0	0	0	0	0	0	0	0	0	0	0	0	0	0	0	0	0	13945.7790790465	0	0	0	0	0	0	0	0	0	0	0	0	0	0	0
Cre14.g614950.t1.2	53.291000	5196.3007523356	0	0	0	0	0	0	0	0	0	0	0	0	0	0	0	0	0	0	0	0	0	0	0	0	0	0	0	0	0	0	0	0	0	0	0
Cre14.g615050.t1.2	35.034000	14997.5744267215	0	0	0	0	0	0	0	0	0	0	0	0	0	0	0	0	0	0	0	0	0	0	0	0	0	0	0	0	0	0	0	0	0	0	0
Cre14.g615800.t1.2	91.636000	0	0	0	0	0	0	0	0	0	0	0	0	0	0	0	0	0	0	1444.74847155171	2252.68808256836	0	0	0	0	0	0	0	0	0	0	0	0	0	0	0	0
Cre14.g616600.t1.2	107.960000	0	0	0	0	0	0	0	0	0	0	0	6811.06341879813	3880.55166772805	0	0	7407.30409359484	2512.25003425577	0	0	0	0	0	0	0	0	0	0	0	0	0	0	0	0	0	0	0
Cre14.g616900.t1.2	30.344000	0	0	0	0	0	0	0	0	0	0	0	0	0	0	0	0	0	0	0	0	0	0	0	0	0	0	0	0	0	0	0	0	0	0	0	0
Cre14.g617300.t1.2	64.318000	0	0	0	0	0	0	0	0	0	0	0	0	0	0	0	0	0	0	52330.726491333	1350.66005545395	0	967.607057638244	15406.9781360077	9379.06679455487	0	0	0	0	0	0	0	0	0	0	0	0
Cre14.g617826.t1.1	23.367000	72003.6912781021	87709.1619366984	32997.1945980812	137135.355203242	0	0	0	0	0	0	0	0	0	0	0	0	0	0	0	0	0	0	0	0	0	0	0	0	0	0	0	0	0	0	0	0
Cre14.g617900.t1.2	14.864000	0	0	0	0	0	0	0	0	0	0	0	0	0	0	0	0	0	0	0	0	0	0	0	0	0	0	0	1016.80993979063	9192.22982904429	36952.0344297851	4536.41641000442	0	0	0	0	0
Cre14.g618050.t1.2	23.759000	0	0	0	0	0	0	0	0	0	0	0	0	0	0	0	0	0	0	0	0	0	0	0	0	11816.1354203781	2847.14226845182	1590.12400686731	0	0	0	0	0	0	0	0	0
Cre14.g619133.t1.1	68.879000	75397.2758428938	16173.6796279435	22799.320384954	18122.4412841455	11468.5144526751	0	9986.47302505937	10669.0606639964	8933.18893662325	8380.12174389672	18957.6248510892	23230.3108352753	18497.6039559277	37391.2129542921	29859.6734441884	39695.7836523827	48918.5326670283	121965.086848239	123632.476500605	326138.438521132	652805.380012434	438679.796351986	366446.094626303	135155.329991058	227420.03865654	62244.9955894819	45682.7546229069	3754.52976230598	0	0	0	0	0	0	0	0
Cre14.g619350.t1.2	63.638000	17608.081351206	0	0	0	0	0	0	0	0	0	0	0	0	0	0	1000.58266549529	0	0	0	0	0	0	2688.36806628685	3750.13797706091	17271.6259392108	0	0	0	0	0	0	0	0	0	0	0
Cre14.g619950.t1.2	12.737000	0	0	0	0	0	0	0	0	0	0	0	0	0	0	0	0	0	0	0	0	0	0	0	0	0	0	0	0	0	0	0	0	0	0	0	4090.68742614891
Cre14.g621450.t1.2	33.672000	0	0	0	0	0	0	0	0	0	0	0	0	0	0	0	0	0	0	0	0	0	0	0	0	0	0	0	0	3393.95674998198	0	0	0	0	0	0	0
Cre14.g621650.t1.1	36.593000	0	0	0	0	0	0	0	0	0	0	0	0	0	0	0	0	0	0	0	0	0	0	0	0	0	1104.79451876812	8035.47825771586	9619.4984274629	3027.57764868992	5793.13692343672	0	0	0	0	0	0
Cre14.g621751.t1.1	89.107000	16596.482004079	1671.55812649622	0	0	0	0	0	0	0	0	0	1400.60730798686	1264.75971354192	1150.49886013206	9566.64813044596	71519.1061603835	42398.5925040516	13668.1289271124	0	0	0	0	0	0	0	0	0	0	0	0	0	0	0	0	0	0
Cre14.g622750.t1.1	24.591000	0	0	0	0	0	0	0	0	0	0	0	0	0	0	0	0	0	0	0	0	0	0	0	0	0	0	0	0	0	0	1000.21048030503	925.773442253007	0	0	0	0
Cre14.g624350.t1.2	46.826000	0	0	0	0	0	0	0	0	0	0	0	0	0	0	0	0	0	0	0	0	0	0	0	0	5002.09452005788	1300.34061773079	2565.84470165322	1470.80143486992	0	0	0	0	0	0	0	0
Cre14.g624850.t1.1	29.048000	7640.96195604014	0	0	0	0	0	0	0	0	0	0	0	0	0	0	0	0	0	0	0	0	0	0	0	0	0	0	0	0	0	0	0	0	0	0	0
Cre14.g624950.t1.1	510.660000	0	0	0	0	0	0	0	0	0	0	0	0	0	0	0	0	0	0	0	0	0	0	0	0	0	0	0	0	0	0	0	0	6383.72038334147	0	1062.51428115457	0
Cre14.g625450.t2.1;Cre14.g625450.t1.2	30.142000	0	0	0	0	0	0	0	0	0	0	0	0	0	0	0	0	0	0	0	0	0	0	0	0	0	0	2014.7873089541	0	0	0	0	0	0	0	0	0
Cre14.g625625.t1.1	121.410000	9189.99671790273	0	0	0	0	0	0	0	0	0	0	0	0	0	0	0	0	0	0	0	0	0	0	0	0	0	0	0	0	0	0	0	0	0	0	0
Cre14.g625750.t2.1;Cre14.g625750.t1.2	36.822000	25679.2893871868	0	0	0	0	0	0	0	0	0	0	0	0	0	0	0	0	0	0	0	0	0	0	20362.2517591308	38201.0879282981	0	0	0	0	0	0	0	0	0	0	0
Cre14.g626200.t1.1	30.848000	0	0	0	0	0	0	0	0	0	0	0	0	0	0	0	0	0	0	0	0	0	0	0	0	0	0	0	0	1507.05227240125	5030.82721674596	3467.87272876764	0	0	0	0	0
Cre14.g626750.t1.2	20.416000	0	0	0	0	0	0	0	0	0	0	0	0	0	0	0	0	0	0	0	0	0	0	0	9232.42582959238	3496.0099291513	0	0	0	0	0	0	1720.3143864203	3208.68296227049	1254.93402451905	0	0
Cre14.g627850.t1.2	33.415000	0	0	0	0	0	0	0	0	0	0	0	0	0	0	0	0	0	0	0	0	0	0	0	0	0	0	0	0	0	1684.73348223143	0	0	0	0	0	0
Cre14.g628350.t1.2	25.606000	0	0	0	0	0	0	0	0	0	0	0	0	0	0	2762.87954137693	31800.9913965852	0	0	0	0	0	0	0	0	0	0	0	0	0	0	0	0	0	0	0	0
Cre14.g629000.t1.2	78.788000	0	0	0	0	0	0	0	0	0	0	0	0	0	0	0	0	0	0	0	0	1280.83811376116	0	0	0	0	0	0	0	0	0	0	0	0	0	0	0
Cre14.g629650.t1.1	37.903000	0	0	0	0	0	0	0	0	0	0	0	0	0	0	0	0	0	0	0	0	0	0	0	0	0	0	2653.82928063071	0	0	0	0	0	0	0	0	0
Cre14.g630100.t1.2	24.483000	4971.42646038044	0	0	0	0	0	0	0	0	0	0	0	0	0	0	0	0	0	0	0	0	0	0	0	0	0	1900.6008925823	31081.9296090026	41586.4844189041	0	0	0	0	0	0	0
Cre14.g630550.t1.1	79.133000	0	0	0	0	0	0	0	0	0	0	1831.96994349833	0	0	0	0	0	0	0	0	0	0	0	0	0	0	0	0	0	0	0	0	0	0	0	0	0
Cre14.g630847.t1.1;Cre14.g630835.t1.1	41.820000	0	0	0	0	0	0	0	0	0	0	0	0	0	0	0	0	0	0	0	0	0	0	0	0	0	1272.42672846128	5010.65477943386	43608.9387427775	69967.8382873793	7602.25469625308	0	0	0	0	0	0
Cre14.g630859.t1.1	40.765000	6174.8500545675	0	1363.4632259989	0	1279.27493596206	879.994663851013	1060.20673297496	1795.34692077674	0	0	0	1023.28596210116	842.180648520585	726.289623977391	0	1678.33189695896	0	0	0	1266.32289134101	1285.52764715843	2651.89391764136	1680.41613402441	1837.32941023808	4920.51152635286	10040.0676924568	17742.0680196996	27618.374228442	5839.13901295287	0	0	0	0	0	0	0
Cre14.g633000.t1.2	33.104000	0	0	0	0	0	0	0	0	0	0	0	0	0	0	3229.97195515337	1479.95719055032	2799.65143817463	0	1079.41148879238	1363.90984822721	0	0	0	0	0	0	0	0	0	0	0	0	0	0	0	0
Cre14.g633550.t1.2	13.661000	0	0	0	0	0	0	0	0	0	0	0	0	0	0	0	0	0	0	0	0	0	0	0	0	0	0	0	0	15525.3330265104	39015.4291245872	42028.6404249331	15124.8617617905	8968.1743445077	1289.39837313714	0	0
Cre15.g635067.t1.1	87.090000	0	0	0	0	0	4836.84429558239	37605.5916238819	0	0	0	0	0	0	0	0	0	0	0	0	0	0	0	0	0	0	0	0	0	0	0	0	0	0	0	0	0
Cre15.g635600.t1.2	21.332000	0	0	0	0	0	0	0	0	0	0	0	0	0	0	0	0	0	0	0	0	0	0	0	2327.05068358233	14970.7770930228	7454.12499052956	0	0	0	0	0	0	0	0	0	0
Cre15.g635850.t2.1;Cre15.g635850.t1.2	35.093000	1617516.83687045	3666545.18332848	13272.8682550562	47965.7385799624	32143.4017716245	0	7611.18714081933	6065.05542344076	0	22177.0267468391	86808.4737762689	6581.4995934457	3532.781825949	0	0	2615.79195418613	1165.08851959026	3507.69654412547	0	1310.98511417222	0	1321.1085513473	1276.07414332583	912.598086517799	0	0	4191.5496127094	6764.09364778731	25657.7026461517	6387.14448709186	0	0	0	0	0	0
Cre15.g635950.t2.1;Cre15.g635950.t1.1	78.635000	0	0	0	0	0	0	0	0	0	0	0	0	0	0	0	1232.37960198929	0	0	0	0	0	0	0	0	0	0	0	0	0	0	0	0	0	0	0	0
Cre15.g636050.t1.2	26.589000	0	0	0	0	0	0	0	0	0	0	0	0	0	0	0	0	0	0	0	0	0	0	0	0	0	0	0	0	3211.28825860231	29596.1663294842	0	1406.93445622128	1080.67691843927	0	0	0
Cre15.g637761.t3.1;Cre15.g637761.t2.1;Cre15.g637761.t1.2	82.123000	23449.1557271482	0	0	0	0	0	0	0	0	0	0	0	0	0	0	0	0	0	0	0	0	0	0	0	0	0	0	0	0	0	0	0	0	0	0	0
Cre15.g638500.t1.2	33.834000	183531.961021067	264132.385823798	6072.05250501765	0	6971.02861357193	19220.3875954128	41666.1320496197	73276.5646287917	519384.433007989	48279.862880542	0	0	0	0	0	0	0	0	0	0	0	0	0	0	0	0	0	0	0	0	1642.89986684619	0	0	0	0	0
Cre15.g639150.t2.1;Cre15.g639150.t1.1	98.929000	131217.610678106	12242.6596484162	10545.4951808301	2616.01526530029	7098.53925975505	0	14134.8491556986	4589.71332924967	2180.63302973401	4205.76708697734	18138.8174325169	13272.8682550562	8456.04752270978	3906.00913474184	3344.38168263933	13555.7289996539	13603.3687040072	36745.843834381	16140.9273312006	0	0	0	0	0	0	0	0	0	0	0	0	0	0	0	0	0
Cre15.g641200.t1.2	32.491000	864065.13770788	169210.274899858	126609.958022685	48844.8399993568	54174.5319238816	4550.33613612015	37304.8659901517	36969.8993189176	21469.1305149644	39762.032616249	48052.8299144833	33999.8615006419	38102.8310380694	15870.7208830718	19933.4944199512	29155.4990642163	25935.3527980858	44608.6281638162	14135.5935260791	41218.0210805466	24744.3601892534	42325.6442067607	70966.0389676569	54579.4694108846	131872.656612964	77712.2677263118	85684.4745016834	111015.398550787	173133.1068052	15858.8109569834	0	0	0	0	0	0
Cre15.g641875.t1.1	34.194000	0	0	0	0	0	0	0	0	0	0	0	0	0	0	0	0	0	0	0	0	0	0	0	0	0	0	0	0	0	0	5782.86461218554	2506.44394528771	853.643952380597	0	0	0
Cre15.g643550.t1.2	31.543000	0	0	0	0	0	0	0	0	0	0	0	7296.54178097343	31856.0748047437	0	0	0	0	0	0	0	0	0	0	0	0	0	0	0	0	0	0	0	0	0	0	0
Cre16.g649300.t1.2	25.144000	0	0	0	0	0	0	0	0	0	0	0	0	0	0	0	0	0	0	0	0	0	0	0	0	0	0	0	0	0	0	6481.60508837988	11605.4786026909	696.001193194023	0	0	0
Cre16.g650550.t2.1;Cre16.g650550.t1.2	16.541000	0	0	0	0	0	0	0	1288.13294349025	0	0	0	0	1351.47886287253	0	0	0	0	0	0	53506.831692555	20338.4319069542	0	0	0	0	0	0	0	0	0	0	0	0	0	0	0
Cre16.g650625.t1.1	149.320000	0	0	0	0	0	0	0	0	0	0	0	0	0	0	0	0	0	0	0	0	0	0	0	0	0	0	1786.48891324855	0	4056.81857383524	10410.7641419559	13736.6110021203	0	0	0	0	0
Cre16.g651550.t1.2;Cre16.g651650.t1.1	25.719000	0	0	0	0	0	0	0	0	0	0	0	0	0	0	0	0	0	0	0	0	0	0	0	0	0	0	0	0	0	1574.04560664807	7252.10286925637	6918.3271906311	0	0	0	0
Cre16.g651923.t1.2	66.914000	0	0	0	0	0	0	0	0	0	0	0	0	0	0	0	0	0	0	0	0	0	3498.39191436897	12400.4661690865	70687.6444453424	57567.3721182928	3695.27788001657	2836.94439423869	0	0	0	0	0	0	0	0	0
Cre16.g652550.t1.2	18.270000	0	0	0	0	0	0	0	0	0	0	0	0	0	0	0	0	0	0	0	0	0	0	0	0	0	0	0	0	2600.30905027131	3572.90338945904	5215.80325630523	2031.2378943636	0	0	0	0
Cre16.g653350.t1.2	66.185000	5907.24890277047	0	0	0	0	0	0	0	0	0	0	0	0	0	0	0	0	0	0	0	0	0	0	0	0	0	0	0	0	0	0	0	0	0	0	0
Cre16.g655150.t1.2	20.243000	0	0	0	0	0	0	0	0	0	0	0	0	0	0	0	0	0	0	0	0	0	0	0	0	0	0	0	0	0	1651.75787437438	0	4613.60761846437	0	0	0	0
Cre16.g656400.t1.2	52.873000	0	0	0	0	0	0	0	0	0	0	0	0	0	0	0	0	0	4674.72042670508	0	0	0	0	0	0	0	0	0	0	0	0	0	0	0	0	0	0
Cre16.g657350.t1.2	46.381000	5216.02656741939	0	0	0	0	0	0	0	0	0	0	0	0	0	0	0	0	0	0	1049.41336245742	0	2536.44207162268	2628.14850250277	17323.7318658473	44593.7407562058	0	0	0	0	0	0	0	0	0	0	0
Cre16.g658526.t1.1	73.986000	0	0	0	0	0	0	0	0	7157.79114204446	6769.89973675536	0	0	0	0	0	0	0	0	0	0	0	0	0	0	0	0	0	0	0	0	0	0	0	0	0	0
Cre16.g659350.t1.2	15.006000	0	0	0	0	0	0	0	0	0	0	0	0	0	0	0	0	0	0	0	0	0	0	0	0	2689.41018481958	6432.40220622749	14176.5338970077	0	0	0	0	0	0	0	0	0
Cre16.g659700.t1.2	10.664000	58840.2454689824	6983.45959892662	9283.78738584828	7058.49213328306	2471.16078925105	6422.94870239489	5973.34899256067	4410.84112681066	0	4720.87139029733	6649.98166845356	4170.40949390263	5106.60412148292	2601.20229472794	6305.41261931074	5751.7499302798	4979.91228271837	5914.61816953762	6804.66183352566	8543.88322761117	6816.05070034762	5716.61564831924	9810.05724487608	7179.67563123175	11894.2943103327	4705.53736045862	17188.2564565926	21936.5951139311	27842.4297129786	38820.4040848909	23807.1978801784	20840.1375434248	21564.409923671	15155.3809473918	4023.9918400543	0
Cre16.g659900.t1.1	24.958000	0	0	0	0	0	0	0	0	0	0	0	0	0	0	0	0	0	0	0	0	0	0	0	0	0	0	0	0	0	1132.48509692347	6263.13238169719	12521.7985411113	23793.7992133291	6121.4786982842	0	0
Cre16.g659950.t1.1	72.029000	0	0	0	0	0	0	0	0	0	0	0	0	1084.24989626576	0	0	0	0	4282.73498432313	0	0	0	0	0	0	0	0	0	0	0	0	0	0	0	0	0	0
Cre16.g660150.t1.2	13.307000	0	0	0	0	0	0	0	0	0	0	0	0	0	0	0	0	0	0	0	0	0	0	0	0	0	0	3011.57368550874	1675.13110432272	4792.77756905559	4406.67265267975	2953.43835879011	2868.80344652496	0	0	0	0
Cre16.g660800.t1.2	44.232000	0	0	0	0	0	0	0	0	0	0	0	0	0	0	0	0	918.255301409753	4297.99457712379	2825.48109037868	3012.61580404146	0	0	0	0	0	0	8504.4315974436	35373.2248527017	5793.21136047477	0	0	2179.81422231543	0	0	0	0
Cre16.g662150.t1.2	29.613000	0	0	0	0	0	0	0	0	0	0	0	0	0	0	0	0	0	0	0	0	0	0	0	0	0	0	59637.4661465196	0	2398.43580307423	3474.12543996401	4497.70915021737	0	0	0	0	0
Cre16.g663200.t1.1	79.657000	14305.3099728377	0	0	0	0	0	0	0	0	0	0	0	0	0	0	2912.20023970929	1436.26264921378	994.776576527232	0	0	1025.59351028077	19674.4535275301	10801.558591729	0	0	0	0	0	0	0	0	0	0	0	0	0
Cre16.g663400.t2.1;Cre16.g663400.t1.2;Cre16.g662600.t1.2;Cre16.g663450.t1.2	49.200000	18333.8424722132	0	0	0	0	0	0	0	0	0	0	2076.19786534702	0	0	0	0	0	0	0	0	0	0	0	0	0	0	0	0	0	0	0	0	0	0	0	0
Cre16.g663600.t1.2	49.527000	0	0	0	0	0	0	0	0	0	0	0	0	0	0	0	0	0	0	0	0	0	0	21788.4654082076	10549.2170327327	0	0	0	0	0	0	0	0	0	0	0	0
Cre16.g663900.t1.2	37.372000	0	0	0	0	0	0	0	0	0	0	0	0	2765.33596363264	0	0	0	0	0	0	0	0	0	0	0	0	0	0	4846.5955475672	49256.4768197845	29757.6947020571	0	0	0	0	0	0
Cre16.g664350.t1.2	45.427000	0	0	0	0	0	0	0	0	0	0	0	0	0	0	0	0	0	0	0	0	0	0	0	0	1706.61797141873	1241.31204655553	0	0	0	0	0	0	0	0	0	0
Cre16.g664550.t1.2	57.173000	40783.3087783227	2364.41807668445	0	0	0	0	899.348293744539	0	0	1731.25663101395	4633.92892985257	60532.9437142854	166701.746717505	110300.802985487	108715.294074979	185921.389942537	13030.2035110066	0	2064.51125037285	4654.77130050714	14070.8333029739	9009.85908581683	4634.89661134725	26977.4713308141	128106.142487531	61873.5547696023	3686.86649471669	0	0	0	0	0	0	0	0	0
Cre16.g664600.t1.2	16.372000	9173.62056953128	95212.4153723423	11462.559489631	173497.848291655	0	0	0	0	0	0	0	0	0	0	0	0	0	0	0	0	0	0	0	0	0	0	0	0	0	0	0	0	0	0	0	0
Cre16.g664700.t1.2	41.233000	51696.5229271298	0	0	0	0	0	0	0	0	0	0	766.627054897782	0	0	0	0	0	0	0	5327.01219115496	0	0	0	0	0	1131.59185246685	1273.69215810816	0	0	0	0	0	0	0	0	0
Cre16.g665250.t1.2	29.630000	0	0	0	0	0	0	0	0	0	0	0	0	0	0	0	0	0	0	0	0	0	0	0	2039.94702781568	5849.78350939431	7668.50366011938	6628.69267557068	12371.4357242462	27230.557260191	115623.051206207	132081.080319509	18674.7641064915	0	0	0	0
Cre16.g666050.t1.2	48.623000	0	0	0	0	0	0	0	0	0	0	0	0	0	0	0	0	0	0	5070.27884691353	4265.91221372337	0	3556.30392997344	7415.56660481861	2969.8889441996	8729.97582274123	1590.94281428588	4441.21143833588	0	0	0	0	0	0	0	0	0
Cre16.g666334.t1.1;Cre16.g666334.t2.1;Cre16.g666451.t1.1	124.290000	0	0	0	0	0	0	0	0	0	0	0	0	0	0	0	0	0	0	19207.7332989439	2102.99519904575	0	0	0	0	0	0	0	0	0	0	0	0	0	0	0	0
Cre16.g666550.t1.1	47.672000	0	0	0	0	0	0	0	0	0	0	0	0	0	0	0	0	0	0	0	0	0	0	0	0	0	0	4854.26256248656	3737.18593243985	0	0	0	0	0	0	0	0
Cre16.g668600.t1.2	35.013000	0	0	0	0	0	0	0	0	0	0	6543.46226700111	21421.4908106111	0	0	0	0	0	0	0	0	0	0	0	1091.32141488071	1189.87605326158	0	0	0	0	0	0	0	0	0	0	0
Cre16.g669123.t1.1	26.682000	0	0	0	0	0	0	842.403959634741	0	0	0	0	0	0	0	0	0	0	0	0	0	0	0	0	0	0	0	0	0	0	0	0	0	0	0	0	0
Cre16.g669525.t1.1	33.902000	0	0	756.354743646603	0	0	0	0	0	0	0	0	0	0	0	0	3150.77094666602	2779.33012678643	0	0	0	0	0	0	0	0	0	0	0	0	0	0	0	0	0	0	0
Cre16.g671000.t1.2	54.948000	0	0	0	0	0	288101.112076549	0	0	0	0	0	0	0	0	0	0	0	0	0	0	0	0	0	0	0	0	991.278035738787	975.050761443446	0	0	0	0	0	0	0	0
Cre16.g671950.t1.1	51.707000	0	0	0	0	0	0	0	0	0	0	0	0	0	0	0	0	0	0	0	0	0	0	0	0	0	0	1236.17589092994	0	0	0	0	0	0	0	0	0
Cre16.g672050.t2.1;Cre16.g672050.t1.1	24.819000	0	0	0	0	0	0	0	0	0	0	0	0	0	0	0	0	0	0	0	0	0	0	0	0	0	0	1288.65400275662	1215.40795731343	2732.21148169949	1799.4409578696	1949.05940435416	0	0	0	0	0
Cre16.g672300.t1.2	22.663000	0	0	0	0	0	0	0	0	0	0	0	0	0	0	0	0	0	0	0	0	0	0	0	0	0	0	0	0	3417.10666881616	27549.1477830536	14210.0305641311	0	0	0	0	0
Cre16.g672650.t1.2	29.207000	2435505.44802413	637344.807209029	309948.382744818	312151.719071157	188251.269233566	119158.810513678	160612.797004849	107360.539982432	81463.8944441337	107732.725172693	128939.837313714	117015.02381778	84359.4952243574	50412.4840207324	65028.9408126276	75173.9647287378	53352.7470237873	84709.3493032019	59576.4277753169	104249.071791858	58051.9572360115	93738.5620189122	161327.392570149	227524.250509813	338294.006835028	647244.933269948	1212356.03875329	354342.632239044	569041.381092493	694780.42576997	19582.8959707261	0	0	0	0	0
Cre16.g672750.t1.2	35.396000	0	0	0	0	0	0	0	0	0	0	0	0	0	0	0	0	0	0	0	0	0	0	0	0	0	0	2967.80470713415	0	0	0	0	0	0	0	0	0
Cre16.g673001.t2.1;Cre16.g673001.t1.1	14.165000	0	0	0	0	0	0	0	0	0	0	0	0	0	0	0	0	0	0	0	0	0	0	0	0	0	0	1390.85605600205	11802.7367535287	31746.6523588072	25146.3201947343	3399.01846856951	11763.2851233612	12576.1375788892	4329.3325701437	0	0
Cre16.g673109.t1.1	13.668000	32371.1791080637	43237.4979228979	11745.4202342287	77719.7114301169	0	0	0	0	0	0	0	0	0	0	0	0	0	0	0	1830.03458050898	0	0	0	0	0	0	0	0	0	0	0	0	0	0	0	0
Cre16.g673650.t1.1	30.714000	622122.432927391	1097648.56311513	2255963.31224265	3491394.83279207	367785.961311239	226951.085316812	4236.73289480698	3608.63316772401	14867.3096101305	549233.68526685	219016.097060467	948.551175896926	7320.06388499786	0	0	0	0	0	0	2989.9125074356	7975.92862727424	57189.9763353691	100534.663593062	352012.752948016	3319296.4008158	606877.727534336	173706.2719982	41467.3851580208	5855.14297613406	27162.8195555636	2355.56006915626	0	0	0	0	0
Cre16.g674400.t1.2	7.549700	12965.4432879013	0	0	0	0	0	0	0	0	0	0	0	0	0	0	0	0	0	0	0	0	0	0	0	0	0	0	0	0	4146.44076764987	2577.01025736103	2301.44434249244	921.08390885573	0	0	0
Cre16.g674800.t1.2	25.460000	0	0	0	0	0	0	0	0	0	0	0	0	0	0	0	0	0	0	0	0	0	0	0	0	4688.11909355445	0	0	0	0	0	0	0	0	0	0	0
Cre16.g674950.t1.2	60.169000	0	0	0	0	0	0	0	0	0	0	0	0	0	0	0	0	0	0	0	0	0	0	1226.79682413539	38964.8119387118	13984.4863388335	0	0	0	0	0	0	0	0	0	0	0
Cre16.g675300.t1.1	60.165000	0	0	0	0	0	0	0	0	0	0	0	0	0	0	0	0	0	0	0	0	0	0	0	8098.00536967955	7853.1075144884	0	0	0	0	0	0	0	0	0	0	0
Cre16.g675400.t1.1	84.348000	0	0	0	0	0	0	0	0	0	3426.11355042045	5467.25157084497	0	0	0	0	0	0	0	0	0	0	0	0	0	0	0	0	0	0	0	0	0	0	0	0	0
Cre16.g675500.t1.2	18.272000	0	0	0	0	0	0	0	0	0	0	0	0	0	0	0	0	0	0	0	0	0	0	0	0	0	0	5087.25049158939	10415.9747346195	13221.5066988003	12352.0820943527	6670.60072799397	15705.4706585963	11001.794224089	5887.74639880084	0	0
Cre16.g675550.t3.1;Cre16.g675550.t2.1;Cre16.g675550.t1.2	16.564000	0	0	0	0	0	0	0	0	0	0	0	0	0	0	0	0	0	0	0	0	0	0	0	0	0	0	7820.35521774551	16447.6079279749	26187.6943570821	16559.263485053	10523.908439795	22324.4120821821	9644.80702040059	4480.66306850346	0	0
Cre16.g675650.t1.2	58.160000	152007.875406036	30675.5033812386	30234.8361159706	8876.61678770371	23123.1215004803	19080.445963875	59498.2688853623	63396.5365681467	31529.2962076953	85461.1633875273	190648.141858841	336902.034223455	263574.108038407	395357.440205708	324009.539232845	20936.9056928924	0	0	0	0	0	0	0	0	0	0	0	0	0	0	0	0	0	0	0	0
Cre16.g675958.t1.1	63.807000	0	0	0	0	0	0	0	0	0	0	0	0	0	0	0	0	0	0	0	0	0	0	1683.91467481286	3670.56478338329	0	0	0	0	0	0	0	0	0	0	0	0
Cre16.g676550.t1.2	35.247000	22582.7086042227	0	0	0	0	0	0	0	0	0	0	0	0	0	0	0	0	0	0	0	0	0	0	0	0	0	852.155211619556	0	0	0	0	0	0	0	0	0
Cre16.g677026.t1.1	38.151000	272655.426680754	0	1659.27601521764	1696.27122312949	0	0	1884.59692940111	2808.43500866477	0	3767.85399211729	7839.70884763904	20819.2951727702	3110.42607204182	8485.82233793059	5547.64357194115	12165.9894992226	15284.1570232218	28907.623727503	43078.2026614666	31924.5568797515	0	0	0	0	0	0	0	0	1214.29140174265	0	0	0	0	0	0	0
Cre16.g677250.t1.2	30.802000	5397.87625138048	0	0	0	0	0	0	0	0	0	0	0	0	0	0	0	0	0	0	0	0	0	0	0	0	0	0	0	0	0	0	0	0	0	0	0
Cre16.g677500.t1.2	23.958000	41459.1970838351	0	0	0	0	0	0	0	0	1271.01242473829	0	0	1084.10102218966	878.580360128024	0	1350.5856184159	1779.04520944334	1795.94241708115	0	5427.27888141103	0	4897.58491863284	6038.48140085619	1169.85249002559	10718.9334794913	7241.38393577688	17596.9157954982	6159.29271361462	5646.94258070255	0	0	0	0	0	0	0
Cre16.g678000.t1.2	33.092000	8840.14263905822	0	0	0	0	0	0	0	0	0	0	0	0	0	0	0	0	0	0	0	0	0	0	0	2779.03237863422	1427.40464168559	2592.49316127585	18798.3295896578	4844.80905865395	0	0	0	0	0	0	0
Cre16.g679250.t1.2	18.340000	0	0	0	0	0	0	0	0	0	0	0	0	0	0	0	0	0	0	0	0	0	0	0	0	0	0	0	0	0	0	0	0	788.288232970921	0	0	0
Cre16.g679300.t1.2	15.493000	0	0	0	0	0	0	0	0	0	0	0	0	0	0	0	0	0	0	0	0	0	0	0	0	0	0	0	0	7734.75262398568	13319.0192186484	0	0	1268.18381729231	0	0	0
Cre16.g679500.t1.2	10.999000	4571.84844011719	41707.0724205483	9458.71442527053	165235.33706788	0	0	0	0	0	0	0	0	0	0	0	0	0	0	0	0	0	0	0	0	0	0	0	0	0	0	0	0	0	0	0	0
Cre16.g680000.t1.2	25.879000	891383.530672972	1674758.91913246	46301.3264091192	44418.8137167835	15351.1503574687	0	4035.23183280015	0	0	2511.95228610356	8600.45537653071	7079.11119282347	8043.66633190158	1376.1919595058	3335.07705288283	5452.28972619651	991.278035738787	3926.4048831681	1517.92007995685	6021.50975618033	7544.19380657251	2118.85028815083	6467.46205115	5683.04454415778	8615.34278414111	1182.13460130417	8019.84647972493	11483.4018602856	10836.5439996135	18796.8408488968	72038.6766859866	91468.2323583255	7295.57409947875	0	0	0
Cre16.g680230.t1.1	7.668300	10455.4263647871	0	0	0	0	0	0	0	0	0	0	0	0	0	0	0	0	0	0	0	0	0	0	0	0	0	0	0	0	0	0	0	0	0	0	0
Cre16.g681900.t1.2	55.986000	0	0	0	0	0	0	0	0	0	0	0	0	0	0	0	0	0	0	0	0	6391.98289456525	70863.3158551451	80168.6899820285	33323.9731951295	4064.85777394486	0	0	0	0	0	0	0	0	0	0	0
Cre16.g682750.t1.2	160.130000	47328.5575342371	0	0	0	0	0	0	0	0	0	0	0	0	0	0	0	0	0	0	0	0	0	0	0	0	0	0	0	0	0	0	0	0	0	0	0
Cre16.g683350.t1.2	58.408000	0	0	0	0	0	0	0	0	0	0	934.110390514834	2516.26963431058	2388.98229924162	772.730892018048	0	0	0	0	0	0	0	0	0	0	0	0	0	0	0	0	0	0	0	0	0	0
Cre16.g683550.t1.2	182.050000	0	0	0	0	0	0	0	0	0	11093.351780893	0	1990.96745677745	0	0	0	0	827.367677948233	0	0	0	0	0	0	0	0	0	0	0	0	0	0	0	0	0	0	0
Cre16.g683750.t1.2	26.582000	24084.103661732	0	0	0	0	0	0	0	0	0	0	0	0	0	0	0	0	0	0	0	0	0	0	0	0	0	0	0	0	0	0	0	0	0	0	0
Cre16.g684150.t1.2	28.426000	0	0	0	0	0	0	0	0	0	0	0	0	0	0	0	0	0	0	0	0	0	0	0	0	0	0	0	0	0	3173.62311734799	4954.23150459043	7227.16646150894	1475.26765715304	0	0	0
Cre16.g684750.t1.2	39.142000	0	0	0	0	0	0	0	0	0	0	0	0	0	0	0	0	0	0	0	0	0	0	0	0	0	0	0	0	0	5279.29804976361	0	0	0	0	0	0
Cre16.g685400.t1.2	38.241000	26761.6039204632	0	0	0	0	0	0	0	0	0	0	0	0	0	0	0	0	0	0	0	0	0	0	0	0	0	0	0	0	0	0	0	0	0	0	0
Cre16.g685550.t1.2	37.927000	0	0	0	0	0	0	0	0	0	0	0	0	841.882900368377	0	0	0	0	0	0	0	0	0	0	6023.37068213163	28891.9919495121	6491.6540885169	4228.99144284957	0	0	0	0	0	0	0	0	0
Cre16.g687200.t1.1	16.768000	0	0	0	0	0	0	0	0	0	0	0	0	0	0	0	0	0	0	0	0	0	0	0	0	0	1548.06708036792	6994.92290278663	3378.1016608769	1488.74076104046	0	0	0	0	0	0	0
Cre16.g687900.t1.2	26.222000	915203.38284962	306926.238999905	266700.463636592	792158.958949626	547097.342274757	4528972.70619922	2008683.47183383	325282.412583534	63319.8664189531	107367.983686238	25825.1859817688	78263.1018078967	212584.736972772	25030.9427857537	21635.8694802009	28204.1937179114	13461.1939613278	9592.70109376417	31343.9479829457	16037.4598483083	146268.779772225	9455.73694374845	13372.6138860459	7269.7444472747	279525.965292956	62978.2004142944	42343.5090958931	19754.1011582458	21030.696360838	48984.7816308946	135051.118137785	249341.746362861	22977.2249058984	0	0	0
Cre16.g688526.t1.1	157.520000	13603.3687040072	0	0	0	0	0	0	0	0	0	0	0	0	0	0	0	0	0	0	0	0	0	0	0	0	0	0	0	0	0	0	0	0	0	0	0
Cre16.g688800.t1.2	20.640000	0	0	0	0	0	0	0	0	0	0	0	0	0	0	0	0	0	0	0	0	0	0	0	0	1705.65028992405	0	23416.4034304053	17743.5567604607	19930.5169384291	3787.35649608692	0	0	0	0	0	0
Cre16.g688850.t1.1	63.771000	11935.2346812613	0	0	0	0	0	0	0	0	0	0	0	0	0	0	0	0	0	0	1802.04625420142	0	12150.3577212317	31830.766211806	8246.8794457836	0	0	0	0	0	0	0	0	0	0	0	0
Cre16.g689983.t1.1	9.860900	0	0	0	0	0	0	0	0	0	0	0	0	0	0	0	0	0	0	0	0	0	0	0	0	0	0	2511.65453795135	4054.43658861758	0	0	0	0	0	0	0	0
Cre16.g690130.t1.2	19.827000	0	0	0	0	0	0	0	0	0	0	0	0	0	0	0	0	0	0	0	0	0	0	0	0	0	0	0	0	0	1171.56454190079	1813.13737287117	4576.91015870472	3673.46782786732	0	0	0
Cre16.g690431.t2.1;Cre16.g690431.t1.1	53.362000	834960.255829539	148382.791652902	77965.3536556886	25875.8031676441	17741.3236493191	14061.9008584076	19061.836704362	11970.9644595263	5107.05074371123	10170.3325090479	16394.0132605775	21691.69725874	32275.1553289765	14845.7228690954	4957.20898611251	14657.3971628238	10086.9630264296	35400.766556781	27531.2828939211	44188.8032692028	33450.516159818	85401.6137570857	70442.0022197707	124399.17799254	238660.031402395	191839.134467673	129847.969177948	0	1868.36965510577	0	0	0	0	0	0	0
Cre16.g690509.t1.1	17.796000	0	0	0	0	0	0	0	0	0	0	0	0	0	0	0	0	0	0	0	0	0	0	0	0	0	0	0	0	0	96753.2620600192	0	0	0	0	0	0
Cre16.g691000.t1.2	23.877000	0	0	0	0	0	0	0	0	0	0	0	0	0	0	0	0	0	0	0	0	0	0	0	0	0	0	1039.95985862481	11059.8551137695	27124.1122957766	7520.37395439586	4692.43644176146	0	0	0	0	0
Cre16.g691450.t1.2	72.908000	0	0	2291.69309050762	0	0	0	0	0	12001.4836451276	22341.5326009341	0	0	0	0	0	0	0	0	0	0	0	0	0	0	0	0	0	0	0	0	0	0	0	0	0	0
Cre16.g691552.t1.1	57.980000	69974.537620804	2554.60470890737	1720.23994938225	0	1474.37441269641	0	3330.08977133334	2151.23039970346	0	1615.28372572889	10047.511396262	848.358922678903	0	0	0	0	0	0	0	0	0	0	0	0	0	0	0	0	0	0	0	0	0	0	0	0
Cre16.g691850.t1.2	11.682000	357268.007834488	75226.0706553742	63905.6859084226	29296.1850661346	46761.3473042807	27822.3317127045	59079.9327315099	28343.3909790687	24698.2092256611	39544.6764651371	55489.0900158804	74511.4750900748	61103.1314257639	52214.6047119719	68004.1892235669	537681.056961176	68591.4974537974	1578.06520670288	7354.4537965779	2645.26902125473	0	0	2525.64870110513	0	0	0	0	0	0	0	1182.58122353249	2363.67370630393	2396.87262527513	1797.20784672804	0	0
Cre16.g692300.t1.2	88.543000	0	0	0	0	0	0	0	0	0	0	14710.9918302213	4840.26839933278	0	0	0	0	0	0	0	0	0	0	0	0	0	0	0	0	0	0	0	0	0	0	0	0
Cre16.g692751.t1.1	15.269000	0	0	0	0	0	0	0	0	0	0	0	0	0	0	0	0	0	0	0	0	0	0	0	0	0	0	0	0	0	2970.11225531376	3177.34496925059	0	1210.56954984005	0	0	0
Cre16.g694400.t1.2	34.610000	0	0	0	0	0	0	23924.0640299201	22812.7190518034	72691.4895097028	74734.7862042308	0	0	0	0	0	0	0	0	0	0	0	0	0	0	0	0	0	0	0	0	0	0	0	0	0	0
Cre16.g695050.t1.2	76.539000	24363.9869248076	0	0	0	0	0	0	0	0	0	0	0	0	0	0	0	0	1420.18424899454	0	2353.77358024301	8211.89403789915	37931.6258505498	59985.8314846031	0	0	0	0	0	0	0	0	0	0	0	0	0
Cre16.g695100.t1.1	51.582000	0	0	0	0	0	0	0	0	0	0	0	0	0	0	0	0	19265.7941886245	0	0	0	0	0	0	0	0	0	0	0	0	0	0	0	0	0	0	0
Cre16.g695500.t2.1;Cre16.g695500.t1.1	53.372000	0	0	0	0	0	0	0	0	0	0	0	0	0	0	0	0	0	0	0	0	0	0	0	3038.81764143578	0	0	0	0	0	0	0	0	0	0	0	0
Cre16.g695800.t1.1	235.360000	0	0	0	0	0	0	5973.49786663677	2201.84758557883	0	0	0	0	0	0	0	0	0	0	0	0	0	0	0	0	0	0	0	0	0	0	0	0	0	0	0	0
Cre16.g695850.t1.2	63.027000	0	0	0	0	0	0	0	0	0	0	0	0	0	0	0	0	0	0	0	0	0	0	0	0	1679.74620068195	0	0	0	0	0	0	0	0	0	0	0
Cre16.g696000.t1.2	156.040000	418686.007931212	22918.4196458373	7011.00130300587	0	2579.76442776895	0	5534.02159397763	1171.41566782468	1308.75200303066	14875.4976843162	92406.139037781	111462.020779099	103251.615481961	103586.582153195	0	0	0	0	0	0	0	0	0	0	0	0	0	0	0	0	0	0	0	0	0	0
Cre17.g696850.t1.2	23.706000	0	0	0	0	0	0	0	0	0	0	0	0	0	0	0	0	0	0	2556.01901263036	2163.66138505815	0	0	0	40062.0138795986	56205.1743219408	0	0	0	0	0	0	0	0	0	0	0
Cre17.g697650.t1.1	91.950000	0	0	0	0	0	0	0	0	0	0	0	0	0	0	0	17962.4016523336	0	0	0	1166.87500850351	0	5119.55616610397	24952.7838957991	0	0	0	0	0	0	0	0	0	0	0	0	0
Cre17.g698000.t1.2	61.821000	8824510.8610673	21477318.5891501	302497.23523581	487599.817759775	219968.891147532	93887.4360950163	232005.360200544	533698.675425393	121198.385356303	463571.541876582	433216.117758967	259822.481320585	239635.156600877	38134.0945940513	52683.5580516996	52805.6347941049	51782.1255208896	91378.9079126631	43330.544220463	83041.9596508366	42382.2163556802	85803.5737625666	86413.9574745932	73411.2956676659	42067.3476847201	219224.520767012	726624.590648625	2856.44689820832	1352.14879621499	0	0	0	0	0	0	0
Cre17.g698450.t1.2	38.100000	60540.3874180906	0	0	0	0	0	0	0	0	0	0	0	0	0	0	0	0	0	0	0	0	0	0	0	1330.85980333211	686.68167602991	6823.56884119087	0	0	0	0	0	0	0	0	0
Cre17.g699000.t2.1;Cre17.g699000.t1.2;Cre09.g396650.t1.2	84.987000	118399.552725547	3447.92360256969	17678.7965373554	0	5090.52572126368	0	4276.18452497455	4518.03046160557	0	1977.34547881393	3711.2074061597	7722.84269789736	0	3225.4312958322	0	5160.42209999453	997.902932125417	1669.32501535466	1584.02016974704	4352.85467416813	9113.32656870914	19215.1770027492	56156.790247207	3658.43154618081	0	0	0	0	0	0	0	0	0	0	0	0
Cre17.g700750.t1.2	24.352000	0	0	0	0	0	0	0	0	0	0	0	0	0	0	0	0	0	91341.6893936371	54607.0111149639	0	0	0	0	0	0	0	0	0	0	0	0	0	0	0	0	0
Cre17.g701200.t2.1;Cre17.g701200.t1.2	15.341000	12317.0966864682	0	0	0	0	0	0	0	0	0	0	0	0	0	0	0	0	0	0	0	0	0	0	0	0	0	0	2589.14349456351	7149.37975674458	34779.9616594271	32228.2599950038	8574.4024132125	0	0	0	0
Cre17.g701500.t1.2	48.354000	23101.5347594453	0	0	0	0	0	0	0	0	0	0	0	0	0	0	0	0	0	0	0	0	0	0	0	0	0	0	0	0	0	0	0	0	0	0	0
Cre17.g701650.t1.2	15.265000	9336.63768286521	0	1757.90509063657	0	0	0	0	0	0	0	1248.83018739879	724.800883216351	4662.06613023624	0	1359.22031482994	0	1614.39048127227	2185.54587424544	3130.22632416366	2119.89240668356	0	1956.13092296911	0	2787.14601578189	0	1976.67554547146	0	0	1585.50891050808	3464.59749909335	2360.32403959159	0	0	0	0	0
Cre17.g701700.t2.1;Cre17.g701700.t1.2	44.710000	0	0	0	0	0	0	0	0	0	0	0	0	0	0	0	0	0	0	0	0	0	0	1206.17776459498	0	0	0	0	0	3275.45298540316	0	0	0	0	0	0	0
Cre17.g702150.t1.2	26.437000	0	0	0	0	0	0	0	0	0	0	0	0	0	0	0	0	0	0	0	0	0	0	0	0	2869.39894282937	1324.6815291738	2002.72850878967	2722.31135563858	2584.60283524233	9469.87998097833	13602.6243336266	1786.26560213439	0	0	0	0
Cre17.g702200.t1.2	31.240000	0	0	0	0	0	0	0	0	0	0	0	0	0	0	0	0	0	0	0	0	0	0	0	0	0	0	0	0	0	0	0	0	2030.19577583087	1582.2336808338	0	0
Cre17.g702250.t1.1	126.730000	0	0	0	0	2277.84780142995	0	0	0	0	0	0	0	0	0	0	0	0	0	0	0	0	0	0	0	0	0	0	0	0	0	0	0	0	0	0	0
Cre17.g702650.t1.1	43.164000	4355.75771865216	0	0	0	0	0	0	0	0	0	0	0	0	0	0	0	0	0	0	0	0	1260.59123941101	780.844529165719	4245.14428010686	2846.91895733766	0	0	0	0	0	0	0	0	0	0	0
Cre17.g702900.t1.2	24.281000	10879.7174816836	0	0	0	0	0	0	0	0	0	0	0	0	0	0	0	0	77340.0825360516	50328.3701677336	0	0	0	0	0	0	0	0	0	0	0	0	0	0	0	0	0
Cre17.g702950.t1.2	24.428000	14213.7524160337	0	0	0	0	0	0	0	0	0	0	891.830152901284	0	0	0	0	2109.84340654653	116977.805298754	94989.1042581862	0	0	0	0	0	0	0	0	0	0	0	0	0	0	0	0	0
Cre17.g703200.t1.2	38.582000	0	0	0	0	0	0	0	0	0	0	0	0	0	0	0	0	0	0	0	0	0	0	0	2942.04949196815	1760.73369808255	0	0	0	0	0	0	0	0	0	0	0
Cre17.g703700.t1.1	44.476000	156421.991762521	9548.78324131348	6936.41539087774	0	2478.97667824651	0	0	1857.05522532186	0	1386.68758187113	3199.97382881841	3074.7707308149	0	1196.27763853406	0	1454.94634576484	2382.9528991594	1219.27868329213	0	0	2280.60197183787	0	6370.91721279652	93619.462758029	136800.388532007	67259.0744726662	95324.0709294203	24011.8997348215	0	0	0	0	0	0	0	0
Cre17.g704600.t1.2	23.562000	0	0	0	0	0	0	0	0	0	0	0	0	0	0	0	0	0	0	0	0	0	0	0	0	0	0	0	1234.83602424501	0	1327.06351439146	0	0	0	0	0	0
Cre17.g705000.t1.2	67.447000	0	0	0	0	0	0	0	0	0	0	0	0	0	0	0	0	0	0	0	0	0	0	0	19928.2838272875	7633.51825223493	0	0	0	0	0	0	0	0	0	0	0
Cre17.g705900.t1.2	8.594900	0	0	0	0	0	0	0	0	0	0	0	0	0	0	0	0	0	0	0	1328.62669219055	0	0	0	0	0	0	0	0	3211.13938452621	0	0	1922.6342558457	2251.05046773122	857.514678359302	0	0
Cre17.g706850.t1.1	34.599000	0	0	0	0	0	0	0	0	0	0	0	0	0	0	0	0	0	0	0	0	0	0	0	0	0	0	0	0	0	0	0	0	0	0	0	0
Cre17.g707500.t1.2	108.930000	39918.3503961582	0	0	0	0	0	0	0	0	0	0	0	0	0	0	0	0	0	0	0	0	0	0	0	0	0	0	0	0	0	0	0	0	0	0	0
Cre17.g707900.t1.2	37.029000	4451.93037181538	0	0	0	0	0	0	628.74732931402	0	0	875.007382301527	3939.80355001746	3313.04368961943	2624.27777652406	2992.22005561521	8093.53914739643	65576.05304231	1000.50822845724	0	0	0	0	0	0	0	0	0	0	0	0	0	0	0	0	0	0
Cre17.g709850.t1.2;Cre09.g396700.t1.2	43.499000	9850.25324542417	0	0	0	0	0	0	0	0	0	0	0	0	0	0	0	0	0	0	0	0	1906.3325445123	16596.482004079	40470.6732185042	20566.2092433934	0	0	0	0	0	0	0	0	0	0	0
Cre17.g713200.t1.1;Cre17.g713350.t1.2	53.715000	0	0	0	0	0	0	0	0	0	0	0	1213.77034247628	0	1309.79412156339	1956.57754519742	0	0	3909.28436441613	24030.5089943345	292708.764731969	563071.530640721	4468.23208314877	815.681062974065	0	0	0	0	0	0	0	0	0	0	0	0	0
Cre17.g713800.t1.2	28.301000	0	0	0	0	0	0	0	0	0	0	0	0	0	0	0	0	0	0	0	0	0	0	0	0	0	0	0	0	0	4366.84883732191	2219.78691174937	0	0	0	0	0
Cre17.g715250.t1.2	23.576000	0	0	0	0	0	0	0	0	0	0	0	0	0	0	0	0	0	0	0	0	0	0	0	0	4475.08029064956	0	0	0	0	0	0	0	0	0	0	0
Cre17.g715300.t1.2	183.210000	11826.5566057054	0	0	0	0	0	0	0	0	0	0	0	0	0	0	0	0	0	0	0	0	0	0	0	0	0	0	0	0	0	0	0	0	0	0	0
Cre17.g715500.t1.2	25.364000	0	0	0	0	0	0	0	0	0	0	0	0	0	0	0	0	0	0	0	0	0	0	0	0	0	0	0	0	0	0	2471.68184851742	2693.28091079829	0	0	0	0
Cre17.g718800.t1.2	43.786000	0	0	0	0	0	0	0	0	0	0	0	0	0	0	0	0	0	0	0	0	0	0	0	0	3262.72425189626	0	0	721.004594275698	0	0	0	0	0	0	0	0
Cre17.g719000.t1.2	48.784000	13247.5596621185	0	0	0	0	0	0	0	0	0	0	0	0	0	0	0	0	0	0	0	0	0	0	0	1630.91550371982	1994.24268645174	2123.31651043395	0	0	0	0	0	0	0	0	0
Cre17.g720050.t1.2	74.384000	429992.994011315	102566.794731882	105343.296251223	95286.8524103943	165674.515592387	199908.109392512	381772.680761214	225931.297895499	115987.792692662	87188.1026703343	72534.427359413	83808.6611427724	61127.6956483211	48149.5980639509	40097.7436578636	75724.7988103227	34500.0783963515	20030.2625694188	20255.8067947164	44808.1194257956	51529.7839618933	131068.736602002	703988.287377005	779281.351366626	85900.3419120343	14290.4225652273	4253.927850597	6009.4509560159	5268.87686443633	4632.06800390127	8482.84485640851	0	3209.57620672712	1037.20568821689	0	0
Cre17.g720250.t1.2	29.938000	1103529.08912124	2113416.38437303	5772220.1157441	9030701.4564714	764319.50671817	274910.86893373	17500.1476460305	9457.22568450949	2302.63533510127	6859.07530834169	12631.9653574283	8737.41952654643	57171.3670758561	4124.70515253868	9129.70271708059	18700.8170698097	11804.9698646703	24560.5007052649	51601.2435184232	81917.960376251	176572.097963203	272685.201495975	811587.025881204	2358314.23956418	4087858.81870293	494753.217116574	277858.575640591	105618.713292015	139294.02930675	25784.2456108402	6955.47127261906	7359.36664108933	2693.95084414076	0	0	0
Cre17.g721300.t1.2	14.324000	449622.040945633	1184367.71244573	0	13222.9954395613	2174.52919261374	0	0	0	0	0	0	0	0	0	0	0	0	0	0	0	0	0	0	0	0	0	0	0	0	0	0	0	0	0	0	0
Cre17.g721700.t1.2	25.676000	0	0	0	0	0	0	0	0	0	0	0	0	0	0	0	0	0	0	0	0	0	0	0	0	0	0	0	1447.57707899769	8574.4024132125	9092.48419805458	12487.5575036073	12475.647577519	0	0	0	0
Cre17.g722200.t1.2	16.488000	0	0	0	0	0	0	0	0	0	0	0	0	0	0	0	0	0	0	0	0	0	0	0	0	0	0	0	0	0	0	0	2185.24812609323	0	0	0	0
Cre17.g722750.t1.2	38.977000	372326.620632413	18831.0818864007	0	0	0	0	0	0	0	0	0	0	0	0	0	0	0	0	0	0	0	0	0	0	0	0	0	0	0	0	0	0	0	0	0	0
Cre17.g722800.t1.2	54.277000	0	0	0	0	0	0	0	0	0	0	0	0	0	0	0	0	0	0	0	0	0	0	0	0	6240.95014435769	6605.98937896481	0	0	0	0	0	0	0	0	0	0
Cre17.g723650.t1.2	47.358000	36137.693233496	0	1510.17862799944	0	0	0	0	0	0	0	0	0	802.356833162753	0	0	795.880810852227	0	1845.6663584999	0	4352.18474082567	0	0	0	0	0	10740.5202205264	23668.7449894017	0	0	0	0	0	0	0	0	0
Cre17.g724150.t1.1	94.565000	4092.69722617631	0	0	0	0	0	0	0	0	0	0	0	0	0	0	0	0	0	0	0	0	0	0	0	0	0	0	0	0	0	0	0	0	0	0	0
Cre17.g724300.t1.2	11.201000	51953.3307084093	52479.6005674371	63609.4264969755	113799.343773932	201314.969411696	181239.300249065	477282.844285765	153355.185794777	14675.2620519563	15220.8855408776	7892.55914465597	4598.86908493007	13825.9354477827	2379.45435837096	0	2645.19458421668	0	0	0	0	3935.33732773434	3261.90544447769	0	4672.26400444936	5877.54852458772	5847.77370936691	9050.05508636493	7620.11958538557	10568.5706626262	20450.8318344127	30216.9712268381	18778.9759597643	13718.7461129878	1665.0821041857	0	0
Cre17.g725200.t1.2;Cre17.g725150.t1.2	151.900000	0	0	0	0	0	0	0	0	0	0	0	0	0	0	0	746.454617585684	4617.55278148113	0	0	0	0	0	0	0	0	0	0	0	0	0	0	0	0	0	0	0
Cre17.g725350.t1.1;Cre17.g725350.t2.1	65.371000	0	0	0	0	0	0	0	0	0	0	0	0	0	1382.29579662606	2285.66369042541	1112.61040776358	27252.1440012261	0	0	0	0	0	0	0	0	0	0	0	0	0	0	0	0	0	0	0
Cre17.g725400.t1.2	13.827000	7809.18966203771	21297.9253274447	8945.84323309209	43971.4471180909	0	0	0	0	0	0	0	0	0	0	0	0	0	0	0	0	0	0	0	0	0	0	0	0	0	0	0	0	0	0	0	0
Cre17.g725650.t1.1	45.819000	0	0	0	0	0	0	0	0	0	0	0	0	0	0	0	0	0	0	0	0	0	0	0	3591.21490081984	3851.89340807802	0	0	0	0	0	0	0	0	0	0	0
Cre17.g726750.t1.2	55.747000	0	0	0	0	0	0	0	0	0	0	0	0	0	0	0	0	0	0	0	0	0	0	0	0	0	0	5747.58145614888	3642.12983484742	0	0	0	0	0	0	0	0
Cre17.g727100.t1.2	28.004000	109266.128156564	0	0	0	0	0	0	0	0	0	0	0	0	0	0	0	0	0	0	0	0	0	0	0	0	0	0	0	0	0	0	0	0	0	0	0
Cre17.g727300.t1.2	41.590000	0	0	0	0	0	0	0	0	0	0	0	0	0	0	0	0	22249.2306737496	203525.749441841	101092.941378452	10692.1361457925	0	0	0	0	0	0	0	0	0	0	0	0	0	0	0	0
Cre17.g727450.t1.2	57.566000	0	0	0	0	0	0	0	3831.27434853761	0	0	0	0	0	0	0	0	0	0	0	0	0	0	0	0	0	0	0	0	0	0	0	0	0	0	0	0
Cre17.g728100.t1.2	50.187000	0	0	0	0	0	0	0	0	0	0	0	0	0	0	0	7501.02032450233	0	0	0	0	0	0	0	0	0	0	0	0	0	0	0	0	0	0	0	0
Cre17.g728300.t1.1	103.400000	0	0	0	0	0	0	0	0	0	0	0	0	0	0	0	0	0	0	0	0	0	0	0	0	0	0	0	0	0	0	8067.48618407823	0	0	0	0	0
Cre17.g728800.t1.2	41.083000	0	0	0	0	0	0	0	0	0	0	0	0	0	0	0	0	0	0	0	0	0	0	0	0	0	6204.6248697883	29751.739739013	40182.6018812429	67648.3801816783	30374.0333771279	0	0	0	0	0	0
Cre17.g729450.t1.2	99.493000	12020.0929046406	0	0	0	0	0	0	0	0	0	0	0	0	0	0	0	0	0	0	0	0	0	0	0	0	0	0	0	0	0	0	0	0	0	0	0
Cre17.g729800.t1.2	44.744000	15347.4285055661	0	0	0	0	0	0	0	0	0	0	0	0	0	0	0	0	0	0	1645.87734836827	1254.93402451905	1632.10649632865	10794.8592583043	20235.7087944424	74958.0973183869	47592.8090193218	27036.2765908752	1349.99012211148	0	0	0	0	0	0	0	0
Cre17.g729900.t1.2	33.827000	0	0	0	0	0	0	0	0	0	0	0	0	0	0	0	0	0	0	0	0	0	0	0	0	5994.19136321524	3378.62272014326	2502.72209338511	0	0	0	0	0	0	0	0	0
Cre17.g730000.t1.2	37.749000	0	0	0	0	0	0	0	0	0	0	0	0	0	0	0	0	0	0	0	0	0	0	0	3294.28555603032	13853.477151862	0	0	0	0	0	0	0	0	0	0	0
Cre17.g731200.t1.1	70.666000	59487.847700035	0	0	0	0	0	0	0	0	0	0	0	0	0	0	0	0	0	0	0	0	0	0	0	0	0	0	0	0	0	0	0	0	0	0	0
Cre17.g731850.t1.2	31.271000	0	0	0	0	0	0	0	0	0	0	0	0	0	0	0	0	0	0	0	697.981218406207	1657.9361485327	0	0	0	0	0	0	0	0	0	0	0	0	0	0	0
Cre17.g732250.t1.1	16.477000	0	0	0	0	0	0	0	0	0	0	0	0	0	0	0	0	0	0	0	0	0	4377.49333376335	3002.64124094249	0	12832.9453601687	9639.59642773695	1458.07270136302	0	0	0	0	0	0	0	0	0
Cre17.g732850.t1.2	34.332000	0	0	0	0	0	0	0	0	0	0	0	0	0	0	0	0	0	0	0	0	0	0	0	0	0	0	0	1103.08246689293	5990.39507427458	22270.8174147847	14914.2049441033	2842.97379432091	0	0	0	0
Cre17.g733250.t1.2	24.325000	0	0	0	0	0	0	0	0	0	0	0	0	0	0	0	0	0	0	0	0	0	0	0	0	0	0	0	0	1077.84831099329	1337.5591367568	0	0	0	0	0	0
Cre17.g734100.t1.2	50.051000	0	0	0	0	0	0	0	0	0	0	0	0	0	0	0	0	0	0	0	0	0	0	0	2345.95769124755	18890.6315168423	1752.76893501098	0	4827.16748063562	0	0	0	0	0	0	0	0
Cre17.g734200.t1.2	47.849000	0	0	0	0	0	0	0	0	0	0	0	0	0	0	0	0	0	1045.2448883265	13818.4917439775	5672.40004771634	0	0	0	0	0	0	0	0	0	0	0	0	0	0	0	0
Cre17.g734300.t2.1;Cre17.g734300.t1.1	102.300000	408428.584087644	0	0	0	0	0	0	0	0	0	0	0	0	0	0	0	0	0	0	0	0	0	0	0	0	0	0	0	0	0	0	0	0	0	0	0
Cre17.g734450.t1.2	16.596000	0	0	0	0	0	0	0	0	0	0	0	0	0	0	0	0	0	0	0	0	0	0	0	0	0	0	0	0	1050.00885876183	5154.91375917868	6082.77143849714	1176.55182345027	0	0	0	0
Cre17.g734500.t1.2	26.244000	0	0	21705.0959255893	2280.08091257151	3952.68115760046	0	1321.92735876587	9213.07219969886	0	0	0	0	0	0	0	0	0	0	0	0	0	0	0	0	0	0	1140.74760814725	980.038042992931	0	3421.57289109928	0	0	0	0	0	0
Cre17.g734612.t1.1	157.300000	0	0	0	0	0	0	0	0	0	0	0	0	0	0	0	4522.34780981259	36680.3392408952	79997.4847945089	1156.45382317623	0	0	0	0	0	0	0	0	0	0	0	0	0	0	0	0	0
Cre17.g734644.t1.1	55.864000	2983.73423327728	0	0	0	0	0	0	0	0	0	0	0	0	0	0	0	0	0	0	0	0	0	0	0	0	0	0	0	0	0	0	0	0	0	0	0
Cre17.g734900.t2.1;Cre17.g734900.t1.2	58.080000	0	0	0	0	0	0	0	0	0	0	0	0	0	0	0	6678.93767625579	2593.23753165637	7936.47699710667	4131.62779707752	24518.0715935753	51811.1559657299	0	0	0	1630.46888149151	12419.0754285995	1375.22427801112	0	0	0	0	0	0	0	0	0
Cre17.g736650.t1.2	104.220000	0	0	0	0	0	0	0	0	0	0	0	0	0	0	0	0	0	0	0	0	0	0	0	4111.38092272737	0	0	0	0	0	0	0	0	0	0	0	0
Cre17.g738050.t1.2	14.198000	0	0	0	0	0	0	0	0	0	0	0	0	0	0	0	0	0	0	0	0	0	2395.5327585902	2936.76446226645	0	0	0	0	0	0	0	0	0	0	0	0	0
Cre17.g738200.t1.2	56.979000	0	0	0	0	0	0	0	0	0	0	0	0	0	0	0	0	0	0	0	0	0	0	6024.93385993072	12988.5187696974	0	0	0	0	0	0	0	0	0	0	0	0
Cre17.g738300.t1.2	10.875000	0	0	0	0	0	0	0	0	0	0	0	0	0	0	0	0	0	0	0	3702.0516504793	10739.0314797653	0	0	0	0	0	0	0	0	0	0	0	0	0	0	0
Cre17.g738751.t1.1	33.196000	0	0	0	0	0	0	0	0	0	0	0	0	0	0	0	0	0	0	0	0	0	0	0	0	0	0	2553.19040518438	0	0	0	0	0	0	0	0	0
Cre17.g739752.t1.1;Cre12.g548901.t1.1	85.401000	106586.394786691	0	0	0	0	0	0	0	0	0	0	0	0	0	0	0	0	0	0	0	0	0	0	0	0	0	0	0	0	0	0	0	0	0	0	0
Cre17.g741850.t1.2	31.299000	0	0	0	0	0	0	0	0	0	0	0	0	0	0	0	0	0	0	0	0	0	0	0	0	0	1664.11442269102	1037.8011845213	0	0	0	0	0	0	0	0	0
Cre17.g742300.t1.1	24.779000	0	0	0	0	0	0	0	0	0	0	0	0	0	0	0	0	0	0	0	0	0	0	0	0	0	0	0	0	0	29583.5120330154	0	0	0	0	0	0
Cre17.g743597.t1.1	43.780000	0	0	0	0	0	0	0	0	0	0	0	0	0	0	0	0	0	0	0	0	0	0	0	0	0	0	2556.01901263036	0	0	0	0	0	0	0	0	0
Cre17.g744897.t1.1	45.660000	0	0	0	0	0	0	0	0	0	0	0	0	0	0	0	0	0	0	0	0	0	0	0	0	0	14994.5969451995	10959.3651123993	0	0	0	0	0	0	0	0	0
Cre17.g745097.t1.1	95.459000	0	0	0	0	10165.8662867647	0	4579.7387661507	1776.58878718763	0	0	0	0	0	0	0	0	0	0	0	0	0	0	0	0	0	0	0	0	0	0	0	0	0	0	0	0
Cre17.g746597.t2.1;Cre17.g746597.t1.1	57.476000	0	0	0	0	0	0	0	0	0	0	0	0	0	0	0	0	0	0	0	0	0	0	2569.78986466998	0	0	0	0	0	0	0	0	0	0	0	0	0
Cre17.g746997.t1.1;Cre16.g669150.t1.2;Cre16.g669125.t1.1	102.230000	144995.906421535	137842.507064736	61901.8408440621	19492.0827843027	19608.2045636638	6944.15684283515	14789.1507201759	3658.80373137107	1234.91046128306	2853.61829076234	1248.68131332268	1501.5439315854	1248.68131332268	775.187314273765	0	0	0	0	0	0	0	0	0	0	0	0	0	0	0	0	0	0	0	0	0	0
Cre17.g747297.t1.1	19.116000	43610.4274835386	0	0	0	0	0	0	0	0	0	0	0	0	0	0	0	0	0	0	0	0	0	0	0	0	0	0	0	0	0	0	0	0	0	0	0
Cre18.g749497.t1.1;Cre18.g749647.t1.1	48.433000	0	0	0	0	0	0	0	0	0	0	0	3338.50115663322	0	0	0	0	0	0	0	0	0	0	0	0	0	0	0	0	0	0	0	0	0	0	0	0
Cre18.g749847.t2.1;Cre18.g749847.t1.1	52.482000	64675.3648818805	0	0	0	0	0	0	0	0	0	0	22100.3565976456	0	14216.7298975558	850.145411592152	5854.7707909438	6304.14718966386	8464.23559689551	31380.4221315912	169478.248236845	744444.817558279	93180.2842335221	0	0	0	0	0	0	0	0	0	0	0	0	0	0
Cre18.g750047.t1.1	447.500000	371924.660626932	807120.803598083	40357.5289206652	0	0	0	0	0	0	0	0	0	0	0	0	0	0	0	0	0	0	0	0	0	0	0	0	0	0	0	0	0	0	0	0	0
Cre19.g750247.t1.1	37.853000	0	0	0	0	0	0	0	0	0	0	0	0	0	0	0	0	0	0	0	0	0	0	0	0	7317.01196643773	5366.38938428448	4662.95937469286	2701.76673313622	0	0	0	0	0	0	0	0
Cre19.g750547.t4.1;Cre19.g750547.t3.1;Cre19.g750547.t2.1;Cre19.g750547.t1.1;Cre17.g698903.t1.2	67.314000	0	0	0	0	0	0	0	0	0	0	0	0	0	0	0	0	0	0	0	864.214011783984	1390.9304930401	0	0	16667.1971902284	254068.498279164	283597.671274401	41024.4847816113	0	0	0	0	0	0	0	0	0
Cre19.g750847.t3.1;Cre19.g750847.t1.1;Cre19.g750847.t2.1	47.888000	220467.619302481	0	0	0	0	0	0	0	0	0	0	0	0	0	0	0	0	0	0	0	0	0	0	0	0	0	0	0	0	0	0	0	0	0	0	0
Cre-2.g801484.t1.p1	42.296000	0	7372.69087090065	0	0	0	0	0	1797.35672080414	13734.3778909787	0	0	0	0	0	0	0	0	0	0	0	0	0	0	0	0	0	0	0	0	0	0	0	0	0	0	0
Cre-2.g801492.t1.p1	59.047000	80213.3522048597	108648.300740732	24026.0427720514	105402.845881664	0	0	0	0	0	0	0	0	0	0	0	0	0	0	0	0	0	0	0	0	0	0	0	0	0	0	0	0	0	0	0	0
Cre-2.g801494.t1.p1	48.736000	5074.96838031081	27445.6803001613	2610.28361337028	58002.8287908972	0	0	0	0	0	0	0	0	0	0	0	0	0	0	0	0	0	0	0	0	0	0	0	0	0	0	0	0	0	0	0	0
Cre-2.g801495.t1.p1	55.160000	138929.287820295	26711.7311049684	7556.84810304135	24019.3434386267	7483.15543536985	15648.8985096767	6379.92409440082	5683.7889145383	5870.40256893472	5690.48824796298	7561.31432532447	8997.94915972851	7659.57121555314	5438.07225192857	7131.58930465014	38922.3828270222	5844.34960561651	0	0	1199.55286820835	0	0	0	0	0	0	0	0	0	0	0	0	0	0	0	0
Cre-2.g801499.t1.p1	31.589000	6779.72542577823	27811.1661569967	7954.34188623915	33359.7029733945	0	0	0	0	0	0	0	0	0	0	0	0	0	0	0	0	0	0	0	0	0	0	0	0	0	0	0	0	0	0	0	0
Cre24.g755497.t1.1	35.446000	15563.2959159169	1819.53895814364	984.057643047741	0	0	0	0	0	0	0	0	0	0	0	0	0	0	0	0	849.475478249684	0	0	784.56638106832	1054.84726623521	0	0	0	0	0	0	0	0	0	0	0	0
Cre36.g759747.t1.1	19.432000	0	0	0	0	0	0	0	0	0	0	0	0	0	0	0	0	0	0	0	0	0	0	0	2541.28047909606	17034.1717878249	0	0	0	0	0	0	0	0	0	0	0
Cre43.g760497.t1.1	28.953000	6224.6484330243	0	0	0	1118.26762265554	0	1264.46196538971	1266.32289134101	0	1568.68613990833	7342.61830752763	14687.9163484251	18086.7115058805	13276.5901069588	0	1430.75430839793	827.144366834077	1919.95452247582	3104.17336084545	15885.6082906822	0	1307.85875857404	0	0	0	0	0	0	0	0	0	0	0	0	0	0
Cre48.g761197.t1.1;Cre01.g050316.t2.1;Cre01.g050316.t1.1	27.831000	0	0	0	0	0	0	0	0	0	0	0	0	0	0	0	0	0	0	0	0	0	0	0	0	0	0	0	2934.38247704879	14362.6264921378	5086.65499528497	0	0	0	0	0	0
iRTproteinbiognosys	19.611000	762905.202995181	727875.132887899	716396.941620277	815308.877783805	741951.176783537	944010.516575753	926666.686709631	846721.307841759	852676.270885921	950412.101848227	1040629.79196728	1022764.90283479	943266.146195232	727450.841771003	900688.160429475	1004453.39147399	995967.569136064	969095.798399284	798932.72941236	984950.887504365	719694.502405982	585462.191686769	780025.721747146	927485.494128203	750176.469488285	813150.203680297	751814.08432543	701509.534009873	777420.425415326	625003.146300004	733003.844809684	848805.544907215	757099.114027123	740000.926386574	707457.053350229	428712.67695682
