# Supplementary material for: Complexome profiling on the Chlamydomonas lpa2 mutant reveals insights into PSII biogenesis and new PSII associated proteins
Source: J Exp Bot. 2021 Aug 26;73(1):245–62. doi: 10.1093/jxb/erab390 (PMC8730698; doi:10.1093/jxb/erab390)
Supplement: erab390_suppl_Supplementary_Dataset_S1 [file erab390_suppl_supplementary_dataset_s1.zip › Supplemental Dataset 1 - Excel List and all profiles/data/intensitiesNormed_wt2.txt]

Identifier	MolWeight	Intensity_01	Intensity_02	Intensity_03	Intensity_04	Intensity_05	Intensity_06	Intensity_07	Intensity_08	Intensity_09	Intensity_10	Intensity_11	Intensity_12	Intensity_13	Intensity_14	Intensity_15	Intensity_16	Intensity_17	Intensity_18	Intensity_19	Intensity_20	Intensity_21	Intensity_22	Intensity_23	Intensity_24	Intensity_25	Intensity_26	Intensity_27	Intensity_28	Intensity_29	Intensity_30	Intensity_31	Intensity_32	Intensity_33	Intensity_34	Intensity_35	Intensity_36
Cre01.g000100.t1.1	244.820000	0	0	0	0	0	72523.1990480961	0	0	0	0	0	0	0	0	0	0	0	0	0	0	2485.92140967871	0	0	0	0	0	0	0	0	0	0	0	0	0	0	0
Cre01.g000850.t1.2	20.686000	0	0	0	0	0	0	0	0	0	0	0	0	0	0	0	0	0	0	0	0	0	0	0	0	0	0	9089.44603454254	10200.829193032	0	0	0	0	0	0	0	0
Cre01.g000900.t1.2	50.844000	0	0	0	0	0	0	0	0	0	0	0	0	0	0	0	0	0	0	0	0	0	0	0	0	0	3472.94086787742	15171.6199931724	1754.5426212015	0	0	0	0	0	0	0	0
Cre01.g002050.t1.1	77.320000	0	0	0	0	0	0	0	0	0	0	0	0	0	0	0	0	0	0	0	0	0	0	1946.68641675644	3646.37375021641	0	0	0	0	0	0	0	0	0	0	0	0
Cre01.g002300.t1.2	18.380000	0	0	0	0	0	0	0	0	0	0	0	0	1774.15526517485	0	0	0	0	0	0	0	0	0	0	7356.16923036961	13877.6363563105	6456.09164602974	1730.7970445901	0	0	0	0	1352.44584763307	0	0	0	0
Cre01.g002500.t1.2	26.577000	1181041.85949822	87791.0036553907	55330.1992737629	24418.8689102591	4059.2161486438	0	3192.57774655733	1234.92027225258	0	4691.70513072667	2362.38429591558	1454.04084629959	1001.22171762769	0	0	0	0	0	1147.15181186612	0	0	1336.81584783823	0	0	0	0	6544.16068333533	18478.717545919	22568.0665307057	0	0	0	0	0	0	0
Cre01.g003550.t1.1	82.006000	0	0	0	0	0	0	0	0	0	0	0	0	0	1278.05306014798	0	0	0	1222.14575318948	0	0	0	0	0	0	0	0	0	0	0	0	0	0	0	0	0	0
Cre01.g004450.t1.2	29.807000	0	0	0	0	0	0	0	0	0	0	0	0	0	0	0	0	0	0	0	0	0	0	0	0	0	0	0	0	0	0	0	0	4442.22628784736	0	0	0
Cre01.g005050.t1.1;Cre01.g006250.t1.2;Cre10.g423050.t1.2;Cre09.g398141.t1.1;Cre05.g235400.t1.2	96.717000	3191.3754388808	0	0	0	0	0	0	0	0	0	1320.2089730562	0	0	0	2827.30164558253	1630.25406514055	3383.14351328683	2229.45415342959	8283.89989126959	39609.2749608773	62153.2953380525	2904.70020225895	0	0	0	0	0	0	0	0	0	0	0	0	0	0
Cre01.g005150.t1.1	48.791000	0	0	0	0	0	0	0	0	0	0	1190.35974399131	7633.9023036473	19874.8973352857	14191.7392368031	0	0	0	0	0	0	0	0	0	0	0	0	0	0	0	0	0	0	0	0	0	0
Cre01.g006950.t2.1;Cre01.g006950.t1.1	42.063000	0	0	0	0	0	0	0	0	0	0	0	0	0	0	0	0	0	1605.30618085262	0	0	0	0	0	0	0	0	0	0	0	0	0	0	0	0	0	0
Cre01.g007051.t1.2;Cre09.g396400.t1.2;Cre11.g467567.t1.1	14.700000	20146.9194470999	5327.42531469021	0	0	0	0	0	0	0	0	0	0	0	0	0	0	0	0	0	0	0	0	0	0	0	0	0	0	0	0	9630.4844889796	0	0	0	0	0
Cre01.g007600.t2.1;Cre01.g007600.t1.1	27.731000	0	0	0	0	0	0	0	0	0	0	0	0	0	0	0	0	0	0	0	0	0	0	0	1792.03959186318	7466.93182506964	5034.06224161768	0	0	0	0	0	0	0	0	0	0
Cre01.g007700.t1.1	62.264000	0	0	0	0	0	0	0	0	0	0	0	0	0	0	1285.26690620714	0	0	0	0	0	0	0	0	0	0	0	0	0	0	0	0	0	0	0	0	0
Cre01.g007850.t1.2	17.092000	9897.99794700681	17655.1367874981	2152.43131790209	72018.9812662526	0	0	0	0	0	0	0	0	0	0	0	0	0	0	0	0	0	0	0	0	0	0	0	0	0	0	0	0	0	0	0	0
Cre01.g010400.t1.2	20.398000	0	0	0	0	0	0	0	0	0	0	0	0	0	0	0	0	0	4074.99643689821	46348.20948781	17909.8757264622	33189.7034105221	17051.7286223412	31245.7221860378	14684.6853841791	0	0	0	0	0	0	0	0	0	0	0	0
Cre01.g010900.t1.2	40.304000	29563.994323496	0	0	0	0	0	0	0	0	0	0	0	0	0	0	0	2122.29848175914	14599.7724045244	22884.4237380918	33482.0144643777	66002.9342298317	13858.0988565669	0	0	0	0	0	0	0	0	0	0	0	0	0	0
Cre01.g011000.t1.2	24.371000	11659.3786931186	0	0	0	0	0	0	0	0	0	0	0	0	0	0	0	0	0	0	0	0	0	0	0	0	0	0	0	0	0	0	0	0	0	0	0
Cre01.g011100.t2.1;Cre01.g011100.t1.2	85.903000	0	0	0	0	0	0	0	0	0	0	0	0	0	0	0	0	0	0	0	0	0	0	1376.94286654231	0	0	0	0	0	0	0	0	0	0	0	0	0
Cre01.g012500.t1.2	21.863000	0	0	0	0	0	0	0	0	0	0	0	0	0	0	0	0	0	0	0	0	0	0	0	0	2997.12760489194	3775.54668121326	0	0	0	0	0	0	0	0	0	0
Cre01.g013350.t1.2	24.456000	0	0	0	0	0	0	0	0	0	0	0	0	0	0	0	0	0	0	0	0	0	0	0	0	0	0	0	0	0	0	1177.96094607712	0	0	0	0	0
Cre01.g013700.t2.1;Cre01.g013700.t1.2	28.153000	1163082.38858011	91833.763217712	58049.668949607	24570.6602544206	11941.9209971024	6259.96520629631	9060.89122722503	7988.5830682227	1538.95382595429	6892.3790441494	5243.33892156312	4630.8383046025	8963.20372850723	9819.09650573474	33011.6115859365	78127.4557053066	71659.7918478903	265875.313817943	48543.923882067	77766.7634023485	9982.91092666152	51278.4224038677	48552.1897473432	25038.8088059683	38359.6264195873	43949.605673139	92374.8016721491	145734.719241004	331491.255264393	215829.256782516	0	0	0	0	0	0
Cre01.g014000.t1.2	20.946000	0	0	0	0	0	0	0	0	0	0	0	0	0	0	0	0	0	0	0	0	0	0	215761.626975711	0	11188.2243723796	18889.7564828316	24691.6424643712	20926.9165522466	6297.98818656647	2958.95433616222	3562.51278977867	0	0	0	0	0
Cre01.g015350.t1.1	41.871000	410986.335951749	72559.2682783919	101061.474635055	48277.1618663377	34338.658683903	23711.7617080018	28798.274622008	15863.6983494732	5906.78732631656	21198.187221763	10798.9772621041	13323.8233828103	12064.4060916485	7659.45134177349	13003.7089639351	5416.17065006385	8761.06575039116	13565.7878027114	7514.1975456031	7934.47922277899	22012.7506726099	17051.7286223412	15515.0291232804	17951.2050528428	20189.7516580761	18120.2795698544	44918.9662373388	122537.695507015	176168.132303088	0	0	0	0	0	0	0
Cre01.g016300.t1.1	36.170000	0	0	0	0	0	0	4452.07018194893	0	0	0	0	0	0	0	0	0	0	0	0	0	0	1862.67516785913	2359.30338249448	8509.33258061837	12418.3354139261	1790.98757264622	13553.7647259461	9641.00468114921	16845.833432736	111100.743734054	243700.251609002	1742.44440020645	0	0	0	0
Cre01.g016514.t1.1	60.796000	0	0	0	1440.13916378975	0	0	0	0	0	0	0	0	0	0	1406.69998153635	46729.1907328094	98814.6621645457	13250.9334799209	0	0	0	0	0	0	0	0	0	0	0	0	0	0	0	0	0	0
Cre01.g017050.t1.2	32.206000	4690.57796727993	0	0	0	0	0	0	0	0	0	0	0	0	0	0	0	0	0	0	0	0	0	0	0	0	0	0	0	0	0	0	0	0	0	0	0
Cre01.g018800.t1.2	35.506000	94043.00357333	524153.546004833	0	0	0	0	0	0	0	0	0	0	0	0	0	0	0	0	0	0	0	0	0	0	0	0	0	0	0	0	0	0	0	0	0	0
Cre01.g019600.t1.2	23.836000	0	0	0	0	0	0	0	0	0	0	0	0	0	0	0	0	0	0	0	0	0	0	0	0	2691.74145505414	0	1578.70512350946	0	0	687.952938085652	0	0	0	0	0	0
Cre01.g019850.t1.1	95.966000	76151.1624620157	0	0	0	0	0	0	0	0	0	0	0	0	0	0	0	0	0	0	0	0	0	0	0	0	0	0	0	0	0	0	0	0	0	0	0
Cre01.g020305.t1.1	6.283500	13025.5007905721	8798.63786528263	0	2461.57467922904	0	0	2437.30309300915	0	0	2339.23987314244	1593.35824831713	1733.95310224098	2264.84708565734	0	0	1295.78709837675	2056.0212710906	4326.05330860296	2080.29285731048	3994.44182257092	0	2789.95496338042	0	0	1880.33406185812	3066.4105847518	2707.89746445747	0	0	0	0	0	0	0	0	0
Cre01.g020350.t1.2	21.659000	175273.915968671	33205.4836987765	18669.5838895676	15516.5320078761	9728.92342999523	1906.10853267366	7539.97201641864	3711.9746628169	0	6370.27693561764	6418.44438690849	4266.53907861489	12421.3411831174	16863.8680478839	8218.52441135845	8949.6777671463	12799.3166589255	35574.7812638321	16346.1243046796	25911.233313748	48638.6056115935	12827.1200239452	5805.26747187983	5862.1516538255	17412.4209252993	20866.0497261225	23617.0799784753	5670.83444479818	1726.66411195204	1946.68641675644	8646.84652112112	6074.35895873248	0	0	0	0
Cre01.g020918.t1.1	117.280000	0	0	0	0	0	0	0	0	0	0	0	0	0	0	0	0	0	0	0	0	839.135613985918	0	0	1973.36261832938	0	0	0	0	0	0	0	0	0	0	0	0
Cre01.g021500.t1.1	87.464000	0	0	0	0	0	0	0	0	0	0	0	0	0	0	0	0	3873.68504530976	0	0	0	0	0	0	0	0	0	0	0	0	0	0	0	0	0	0	0
Cre01.g021650.t1.2	34.115000	26810.7097442496	0	0	0	0	0	0	0	0	0	0	0	0	0	0	0	0	0	0	0	0	0	0	0	0	0	0	0	0	0	0	0	0	0	0	0
Cre01.g022500.t1.2	81.992000	0	0	0	0	0	0	0	0	0	0	0	0	0	0	0	0	0	26529.6703248615	25691.060720484	0	0	0	0	0	0	0	0	0	0	0	0	0	0	0	0	0
Cre01.g024100.t1.1	40.309000	0	0	0	0	0	0	0	0	0	0	0	0	0	0	0	0	0	0	0	0	0	0	0	0	0	0	0	0	2653.56818632441	0	0	0	0	0	0	0
Cre01.g024350.t1.2	69.967000	0	0	0	0	0	0	0	0	0	0	0	0	0	0	0	0	0	0	0	0	0	0	37068.6485519166	6315.49679210589	0	0	0	0	0	0	0	0	0	0	0	0
Cre01.g025500.t1.1	68.090000	0	0	0	0	0	0	0	0	0	0	0	0	0	0	0	0	0	0	0	0	0	5218.24074881562	0	0	0	0	0	0	0	0	0	0	0	0	0	0
Cre01.g026450.t1.2	35.215000	0	0	0	0	4634.59551609165	0	0	0	0	0	0	0	0	0	0	0	0	0	0	0	0	0	0	0	0	0	0	0	0	0	0	0	0	0	0	0
Cre01.g026900.t2.1;Cre01.g026900.t1.2	58.161000	0	0	0	0	0	0	0	0	0	0	0	0	0	0	0	0	0	0	0	0	0	0	1492.51469194845	0	0	0	0	0	0	0	0	0	0	0	0	0
Cre01.g027400.t2.1;Cre01.g027400.t1.1	113.410000	0	0	0	0	0	13637.926263303	0	0	0	0	0	0	0	0	0	0	0	0	0	0	0	0	0	0	0	0	0	0	0	0	0	0	0	0	0	0
Cre01.g027550.t1.1	41.742000	0	0	0	0	0	0	0	0	0	0	0	0	15538.3238345131	0	0	0	0	0	0	2735.0245314091	5760.48151092921	4997.84272286231	14677.1709612008	158141.031578165	112348.13794845	98138.3640964994	18344.9608169053	0	0	0	0	0	0	0	0	0
Cre01.g027800.t1.2	52.969000	0	0	2777.55616546624	0	0	0	0	2789.65438646129	0	0	0	0	0	0	0	0	0	0	0	0	0	0	0	0	0	0	0	0	0	0	0	0	0	0	0	0
Cre01.g028250.t1.2	35.377000	0	0	0	0	0	0	0	0	0	0	0	0	0	0	0	0	0	0	0	0	0	0	0	0	0	0	0	9235.22584032142	0	0	0	0	0	0	0	0
Cre01.g029300.t1.2	30.052000	0	0	0	0	0	0	0	0	0	0	0	0	0	0	0	0	0	4891.88935886838	8277.88835288696	0	0	0	0	0	0	0	0	0	0	0	0	0	0	0	0	0
Cre01.g031100.t1.2	37.030000	0	0	0	0	0	0	0	0	0	0	0	0	28661.5121238031	67833.4476673437	0	0	0	0	0	0	0	0	0	0	0	3350.2303406419	3011.93101815918	16441.5574765039	52907.5493055615	160793.622889502	159516.170983192	0	0	0	0	0
Cre01.g032650.t2.1;Cre01.g032650.t1.2	42.435000	14541.9113475915	0	0	0	0	0	0	0	0	0	0	0	0	0	0	0	0	0	0	0	0	0	0	0	8044.94124055989	15216.7065310422	36850.7302855462	31167.5721870636	1249.27282014112	0	0	0	0	0	0	0
Cre01.g032750.t1.2	18.807000	0	0	0	0	0	0	0	0	0	0	0	0	0	0	0	0	0	0	0	0	0	0	0	0	0	0	0	0	0	0	0	0	5427.51742876107	0	0	0
Cre01.g033550.t1.2	27.350000	0	0	0	0	0	0	0	0	0	0	0	0	0	0	0	0	0	0	0	0	0	0	0	0	0	0	0	0	0	11030.4214898355	8099.79652830143	0	0	0	0	0
Cre01.g034400.t1.1	38.936000	25822.5631226042	0	0	0	0	0	0	0	0	0	0	0	5516.03733144535	8782.85757702821	0	0	0	0	0	0	0	0	0	0	0	0	0	0	0	0	0	0	0	0	0	0
Cre01.g035650.t1.2	76.893000	0	0	0	0	0	0	0	0	0	0	0	0	0	0	0	0	0	0	0	0	0	0	0	0	0	0	0	0	0	0	0	1579.38142157751	0	0	0	0
Cre01.g036850.t1.2	65.917000	51693.2185522694	2519.73631308102	1014.52224629926	1214.78161867076	0	0	0	0	0	0	1850.65209109386	0	0	0	0	0	0	0	0	0	0	0	0	0	0	3175.14428524769	2590.6724659961	0	0	0	0	0	0	0	0	0
Cre01.g036950.t1.2	40.409000	1035.03662103	0	0	0	0	0	0	0	0	0	0	0	0	0	0	0	0	0	0	0	0	0	0	0	0	0	0	0	0	0	0	0	0	0	0	0
Cre01.g037150.t1.1	96.131000	0	0	0	0	0	0	0	0	0	2764.33078102444	13568.7935719027	0	0	0	0	0	0	0	0	0	0	0	0	0	0	0	0	0	0	0	0	0	0	0	0	0
Cre01.g037200.t1.2	11.425000	0	0	0	0	0	0	0	0	0	0	0	0	0	0	0	0	0	0	0	0	0	0	0	0	7280.9498563569	8691.18161669304	10632.9085142838	9429.09795316136	19315.8242657007	15919.3050795125	1583.8149311347	0	0	0	0	0
Cre01.g037700.t1.2	56.876000	2847.29001070479	0	0	0	0	0	0	0	0	0	0	0	0	0	0	0	0	0	0	0	0	0	0	2455.03713123793	3041.61298892343	1003.70147721052	0	0	0	0	0	0	0	0	0	0
Cre01.g038400.t1.2	47.327000	0	0	0	0	0	0	0	0	0	0	0	0	0	0	0	0	0	0	0	0	0	0	0	0	0	0	155976.877760416	0	0	0	0	0	0	0	0	0
Cre01.g038600.t1.2	47.635000	119614.584968459	22303.5588418698	16480.632475991	6564.90049075541	0	0	0	0	0	0	0	0	0	0	1694.87810275386	0	0	0	0	0	0	1326.29565566862	0	0	0	0	0	0	0	0	0	0	0	0	0	0
Cre01.g039150.t1.2	20.518000	14517.865194061	0	0	0	0	0	0	0	0	0	0	0	0	0	0	0	0	0	0	0	0	0	0	0	0	0	0	0	0	0	0	0	0	0	0	0
Cre01.g039300.t1.2	69.973000	0	0	0	0	0	0	0	0	0	0	0	0	0	0	0	0	0	0	0	0	0	7802.22537836105	0	0	0	0	0	0	0	0	0	0	0	0	0	0
Cre01.g040000.t1.2	16.473000	0	0	0	0	0	0	0	0	0	0	0	0	0	0	0	0	0	0	0	0	0	0	0	0	0	1051.41806312268	1747.92992898061	0	10325.5686144717	13592.0882831354	4022.99662988843	0	0	0	0	0
Cre01.g042200.t1.1	10.140000	0	0	34123.7461867238	25631.6967789555	4519.92542144291	3099.47404585629	0	0	0	6856.53524654294	997.689938827888	0	0	31951.3265036995	185170.411031082	0	0	0	1072.30815900233	0	0	0	0	2516.58025543014	2976.38779747186	3240.74519784818	3901.33812186987	3351.1320713993	2581.73030265194	2809.71789581333	2364.11261320059	0	0	0	0	0
Cre01.g042550.t1.1	102.590000	8519.85277278798	0	0	0	0	0	0	0	0	0	0	0	0	0	0	0	0	0	0	0	0	0	0	0	0	0	0	0	0	0	0	0	0	0	0	0
Cre01.g042750.t1.2	89.146000	291131.289447984	51869.0560499614	37447.3754700226	33636.0601354326	24785.5727515998	6815.73192977082	20680.4434785586	10700.5383210884	8836.96142247192	21978.9357692076	22551.5348001535	16270.2286325988	27562.9034843767	37206.1624924194	73375.3346138344	81659.234505104	91848.7920636686	201987.689656501	166564.69973683	247262.088100713	419425.032956371	1883114.39836009	2819035.78030641	64543.6332874473	2113.6568953341	0	0	0	0	0	0	0	0	0	0	0
Cre01.g042800.t1.2	44.621000	0	0	0	0	0	0	0	0	0	0	0	0	0	0	0	0	0	0	0	0	0	5606.58612833378	0	0	123995.493564804	72209.8476099013	34913.5120417424	24946.3814033353	11614.2921552488	0	0	0	0	0	0	0
Cre01.g043350.t1.2	72.106000	8945.16911335933	0	1242.88556060957	0	0	0	0	0	0	0	0	0	0	0	0	0	0	0	0	0	0	0	0	0	0	0	0	0	0	0	0	0	0	0	0	0
Cre01.g043450.t1.2	22.292000	0	0	0	0	0	0	0	0	0	0	0	0	0	0	0	0	0	0	0	0	0	0	0	0	0	0	0	0	1037.06551523414	6388.9127046038	40190.8912993972	0	1115.1403699786	0	0	0
Cre01.g044400.t1.2	22.902000	0	0	0	0	0	0	0	0	0	0	0	0	0	0	0	0	0	0	0	0	0	0	0	0	0	0	0	1963.74415691717	13257.6964606014	20389.6353092987	20493.3343463992	2622.08275404537	0	0	0	0
Cre01.g044600.t1.2	143.410000	9305.10997401954	0	5659.71309879031	0	0	0	0	0	0	0	0	0	0	0	0	0	0	0	0	0	0	0	0	0	0	0	0	0	0	0	0	0	0	0	0	0
Cre01.g044800.t1.2	91.104000	55694.6487882101	5374.91646791302	2053.46636727798	1900.24728275059	3384.64639788248	0	9358.46237716541	1106.12306240465	1892.20685016382	11197.2416799536	12724.9238714404	11762.3262879212	20448.2478085294	15323.411337334	16829.3017021838	12600.1844500008	17011.9021805563	52771.5382496544	71904.0105946848	8132.85998940592	7100.9794260268	16692.5392039788	40647.0167741795	75534.9797777957	18523.0526414909	0	0	0	0	0	0	0	0	0	0	0
Cre01.g045100.t1.2	20.896000	0	0	0	0	0	0	0	0	0	0	0	0	0	0	0	0	0	0	0	4830.6468115953	0	0	0	0	0	0	0	0	0	0	0	0	0	0	0	0
Cre01.g045550.t1.2	42.993000	206007.905949887	43010.3028008525	30768.5563269163	21101.251165343	7784.94220551098	12641.5137763814	10107.6503481012	8736.2681545628	11539.1479254659	16976.5843925583	11805.1584988974	5559.09497511097	29280.7005772143	3808.30956539861	12861.6863696454	0	13622.1459750485	21111.0199152148	18245.7704335919	26389.1506151674	52047.147874547	70344.7678266891	42399.3802127173	72806.4927943777	21304.8920280547	15772.022389138	3589.56471250052	0	0	0	0	0	0	0	0	0
Cre01.g047550.t1.2	23.672000	3766.37908517974	0	0	3970.3205248106	5744.02492460675	0	2690.1634262287	0	0	0	0	0	0	0	0	0	0	0	0	0	1484.54940359146	1388.89079907779	2121.92276061022	0	5350.7951701527	1034.21003450239	5328.85305505609	1745.07444824886	0	3270.80288976135	14317.9815428384	2320.67924838606	4625.65335274748	0	0	0
Cre01.g047750.t1.2	21.371000	7452.27870026197	6452.55986722994	6778.23495910914	0	0	0	0	0	0	0	0	0	846.574892734427	0	0	0	0	0	0	0	0	0	0	0	0	0	0	0	2503.88088059683	6511.6983760691	0	0	0	0	0	0
Cre01.g048150.t1.2	30.466000	0	0	0	0	0	0	0	0	0	0	0	0	0	0	0	0	0	0	0	0	0	0	0	0	0	0	0	0	2840.52703002433	11868.2796519151	22803.2679699263	0	0	0	0	0
Cre01.g048950.t1.2	55.128000	40116.4985119121	0	0	0	0	0	0	0	0	0	0	0	0	0	0	0	0	0	6795.29269926986	4734.91306285185	0	0	0	0	0	0	0	0	0	0	0	0	0	0	0	0
Cre01.g049000.t1.2	23.613000	0	0	0	0	0	0	0	0	0	0	0	0	0	0	0	0	0	0	0	0	0	0	0	0	0	0	0	0	0	0	0	0	0	0	0	0
Cre01.g049350.t1.1	53.065000	0	0	0	0	0	0	0	0	0	0	0	0	0	0	0	0	0	0	0	0	0	0	0	0	4092.80561935676	1563.15026794439	0	0	0	0	0	0	0	0	0	0
Cre01.g049500.t1.2	17.250000	417696.715671364	81636.6912361692	44023.9984606241	33904.3250357577	28635.211643379	16456.5863224605	35658.942801189	24436.1520831092	14900.3493236561	29316.0183652123	45153.4162342615	37038.5908600035	31310.3462236511	44547.7537422111	227408.982592064	203633.348288747	13399.7190548911	0	0	0	0	0	0	0	0	0	0	0	0	0	0	0	1104.31960088986	0	0	0
Cre01.g049600.t1.2	42.157000	3151.62414132564	0	0	0	0	0	0	3498.18932908448	0	0	0	0	0	0	0	0	0	0	0	0	0	0	0	2310.76021005471	6608.78472094864	4312.2267703229	3800.64485396075	845.072008138769	0	0	0	0	0	0	0	0
Cre01.g049900.t1.1	47.192000	24053.6679535141	0	0	0	0	0	0	0	0	0	0	0	0	0	0	0	0	0	0	0	0	0	0	0	0	0	0	0	0	0	0	0	0	0	0	0
Cre01.g049950.t1.1	123.220000	0	0	0	0	0	0	0	0	0	0	0	0	13754.3998194665	24769.7924633454	0	0	0	0	0	0	0	0	0	0	0	0	0	0	0	0	0	0	0	0	0	0
Cre01.g050950.t1.2	55.608000	17290.6872730509	0	1201.25565730983	0	0	0	0	0	0	1443.89637527889	2213.29814402626	1022.41239042647	13290.7599217059	35389.9264585661	100279.974645313	49077.4479135258	810881.383587538	7199643.79973178	101985.748661385	181540.944732567	88136.6671123921	1680.67584332489	1280.83339664995	0	1331.33031906407	3876.23994912238	8074.24749017523	0	0	0	0	0	0	0	0	0
Cre01.g051400.t1.2	25.798000	0	0	0	0	0	0	0	0	0	0	0	0	0	0	0	0	0	0	0	0	0	0	0	2886.28986596213	0	0	0	0	0	0	0	0	0	0	0	0
Cre01.g051500.t1.2	11.982000	0	0	0	0	996.412486921578	0	0	0	0	0	0	0	0	0	0	0	0	1229.58503193799	1219.66599360665	0	2805.96068432418	3009.00039319764	3128.17914163336	3820.03206524475	0	5616.95603204382	14137.6353913594	30198.2116228639	126963.690641229	417441.225290102	858597.969499695	193120.670542116	67093.2770039819	0	0	1986.81343546052
Cre01.g051900.t1.2	28.511000	64837.4472258985	107659.138009996	0	0	0	0	2493.36068842722	31998.6673684627	310210.409389869	2949.48616320957	0	0	0	0	0	0	0	0	0	0	0	0	0	0	0	0	0	0	1013.4702270823	0	0	0	0	0	0	0
Cre01.g053600.t1.2	17.472000	0	0	0	0	0	0	0	0	0	0	0	0	0	0	0	0	0	0	0	0	0	0	0	0	0	0	0	0	0	1113.56234115316	0	0	0	0	0	0
Cre01.g054400.t1.1	20.022000	0	0	0	0	0	0	0	0	0	0	0	0	0	0	0	0	0	0	0	0	0	0	0	0	0	0	0	0	0	0	1415.11613527203	0	0	0	0	0
Cre01.g054500.t1.2	112.350000	138039.950111232	63614.0991650325	138205.267416755	150220.829759044	147530.666332816	75174.2874748376	340899.312833215	472784.950525226	1000921.14070855	2928370.63464057	1954501.41665387	1109729.98543423	543525.728442871	92908.3257036078	977.776717935413	976.424121799321	0	0	0	0	0	0	0	0	0	0	0	0	0	0	0	0	0	0	0	0
Cre01.g066917.t1.1	27.565000	613808.12655884	1203660.27266288	4071915.52347711	3708743.46093624	392688.715999607	131179.281932051	60259.6607475228	8171.18354659521	42445.2181928849	678943.144934679	19062.5882113323	7741.35855223688	610208.717952238	23702.7444004279	31223.1789171029	42376.0855014846	62798.7842718878	229054.64122431	228130.36719798	218699.766360223	3447391.82975123	2593077.08134916	2271234.34518889	4185007.58930041	1894686.60974666	730935.437521485	154744.512391976	26331.2895582346	14883.8175931038	27224.0030080557	126460.224301684	96823.3400752982	19166.2872484327	0	0	0
Cre01.g071662.t1.1	69.089000	91585.7872594283	23137.6597924603	20957.7256864576	0	12685.8488719533	0	0	4762.56613941197	0	7272.90942377013	4739.04599548992	3078.65909420642	4431.9315283671	0	3063.02909441157	0	2116.43723183607	0	1722.30574662463	1832.76776440553	2016.11968507586	0	4129.10028234192	10857.5897613348	0	3065.35856553484	0	0	0	0	0	0	0	0	0	0
Cre02.g073550.t1.2	39.400000	0	0	0	0	0	0	0	0	0	0	0	0	0	0	0	0	0	0	0	0	0	0	0	0	0	1679.3232471888	0	0	0	0	0	0	0	0	0	0
Cre02.g073850.t1.2	22.635000	0	0	0	0	0	0	0	0	0	0	0	0	0	0	0	0	0	0	0	0	0	0	0	0	0	0	0	0	0	0	0	680.96452471584	0	0	0	0
Cre02.g074100.t1.2	14.845000	0	0	0	0	0	0	0	0	0	0	0	0	0	0	0	0	0	0	0	0	0	0	0	0	0	0	0	0	2076.53564582134	2010.85958899106	1452.53796170393	0	0	0	0	0
Cre02.g074150.t2.1;Cre02.g074150.t1.1	153.780000	0	0	0	0	0	0	0	0	0	0	0	0	0	0	0	0	0	0	0	0	0	0	0	0	0	0	0	0	0	0	0	0	0	0	0	0
Cre02.g074650.t1.2	70.448000	0	0	0	0	0	0	0	0	0	0	0	0	715.29040888068	1036.31407293631	0	0	0	0	0	0	0	0	0	0	0	0	0	0	0	0	0	0	0	0	0	0
Cre02.g074900.t1.1	148.170000	3176.12116023487	0	0	0	0	0	0	0	0	0	0	0	0	0	0	0	0	0	0	0	0	0	0	0	0	0	0	0	0	0	0	0	0	0	0	0
Cre02.g075400.t2.1;Cre02.g075400.t1.1	23.656000	0	0	0	0	0	0	0	0	0	0	0	0	819.973835391272	0	0	0	0	0	0	0	2063.76112675824	1420.15079866749	3665.00951920258	7678.98884151705	0	0	0	0	0	0	0	0	0	0	0	0
Cre02.g075700.t1.2	23.427000	13957.2892398804	0	0	0	0	0	0	0	0	0	0	0	0	0	0	0	0	0	0	0	0	0	0	0	0	0	0	0	0	0	0	0	0	0	0	0
Cre02.g076350.t1.2	55.798000	0	0	16927.7406431994	11149.1493728925	0	2567.67833168253	0	6835.41971797394	0	0	0	0	0	0	0	0	0	0	0	0	0	0	0	0	0	0	9901.75515849596	1681.27699716315	0	0	0	0	0	0	0	0
Cre02.g076900.t1.1	114.770000	21297.3776050765	0	0	0	0	0	0	0	0	0	0	0	0	0	0	0	0	0	0	0	0	0	0	0	0	0	0	0	0	0	0	0	0	0	0	0
Cre02.g077350.t1.2	46.124000	0	0	0	0	0	0	0	0	0	0	0	0	0	0	0	0	0	0	0	1542.18502783496	0	0	0	0	0	0	0	0	0	0	0	0	0	0	0	0
Cre02.g077800.t1.2	86.251000	0	0	0	0	0	0	0	0	0	0	0	0	0	0	0	0	0	0	0	0	0	0	0	0	0	0	0	0	0	0	0	0	0	0	0	0
Cre02.g078300.t1.1	7.294200	15953.1199829149	2367.41895931104	8192.22393093443	4801.11512929061	4223.7820118684	2713.53328169119	2375.75996881694	813.736864319289	0	1860.79656211456	1338.09329974454	0	3130.13289160772	1171.42339808601	0	0	1119.12301415709	0	2104.48929930058	0	2419.0430451719	5264.75502705125	8767.82873107163	6725.48370980152	10113.6618864838	9897.99794700681	4219.57393500056	4118.88066709144	2504.33174597552	868.366719371475	0	0	0	0	0	0
Cre02.g078507.t1.2	24.374000	0	0	0	0	0	0	0	0	0	0	0	0	0	0	0	0	0	0	0	0	0	0	0	0	0	0	0	0	0	0	4290.35979945607	14698.21134554	10865.104184313	0	0	0
Cre02.g078966.t1.1	101.350000	7761.64749427827	0	0	0	0	0	0	0	0	0	0	0	0	0	0	0	0	0	0	0	0	0	0	0	0	0	7990.08595281836	0	0	0	0	0	0	0	0	0
Cre02.g079800.t1.2	16.052000	78375.4316635902	665184.236461426	7042.66750371525	0	0	0	0	0	0	0	0	0	0	0	0	0	0	0	0	0	0	0	0	0	0	0	0	0	0	0	0	0	0	0	0	0
Cre02.g080200.t1.2	77.660000	0	0	0	0	0	0	0	0	0	0	0	0	0	4301.55628969373	25103.4328435816	4867.46748418893	6839.40236215244	10127.1878478447	8870.77632587423	2707.52174330855	2579.32568729888	4499.48619094195	5968.10501781943	0	0	0	0	0	0	0	0	0	0	0	0	0
Cre02.g080250.t1.2	21.166000	22008.2420188229	0	0	0	0	0	0	0	0	0	0	0	0	0	0	0	0	0	0	0	0	0	0	0	0	0	0	0	0	0	0	0	0	0	0	0
Cre02.g080650.t1.2	93.119000	0	0	0	0	0	0	0	0	0	0	0	0	0	0	0	0	1744.84901555951	43231.9782787121	20164.20261995	0	0	0	0	0	0	0	0	0	0	0	0	0	0	0	0	0
Cre02.g080700.t1.2;Cre02.g080600.t1.2	72.492000	10395.4527481698	0	0	0	0	0	0	0	0	0	0	0	0	0	2745.69501203828	0	0	0	2021.15434847132	3183.93616013229	16748.897376316	51113.1050983452	37920.784117655	82621.0806463255	10290.2508264737	0	0	0	0	0	0	0	0	0	0	0
Cre02.g081050.t1.2	55.891000	7606.09893862762	10258.6902499648	31916.0087157015	22591.3612419384	101429.681360991	12833.8830046257	33410.6274460839	84649.9748504644	16198.0901720072	61340.2347718012	35235.1293452133	92006.5949462127	151746.257623638	146591.363460529	66082.5871134016	136461.921285791	294798.327861391	246014.693886316	130713.387707397	115849.859056335	113760.849468369	795326.528022473	364532.173099945	0	0	0	0	0	0	0	0	0	0	0	0	0
Cre02.g081250.t1.2	78.425000	19374.4367649314	0	0	0	0	0	2731.41760837952	0	0	6270.5605426957	0	0	1407.37627960439	1959.23550313019	15705.895466929	63010.6909998757	192519.516703852	477977.416803226	67487.0327680445	13176.5406924358	9127.01814943401	5490.93915869786	3272.75663973571	6427.61198294201	12601.6873345964	3164.02293923982	2534.08886096956	2939.79255756757	1007.68412138902	0	0	0	0	0	0	0
Cre02.g082500.t1.1	14.804000	0	0	0	0	0	0	0	0	0	0	0	0	0	0	0	0	1601.54896936347	2556.78241836401	2169.33876960325	2094.79569365859	3025.23154683076	4379.10513482971	3475.72120437939	5281.58733452263	0	4803.14402349475	4846.20166716037	5655.12930077355	9988.92246504415	32865.0803378598	570194.415592831	69561.764952351	805395.854813384	15985.4320017215	2752.23256002939	27550.8804076114
Cre02.g082550.t1.2	80.959000	0	0	0	0	0	0	0	0	0	0	0	0	0	0	0	0	0	0	0	0	0	6279.3524175803	23230.8386373911	47007.2243830062	4677.35258283813	0	0	0	0	0	0	0	0	0	0	0
Cre02.g083650.t1.1	21.528000	4299.60253971937	0	0	0	0	0	0	0	0	0	0	0	0	0	0	0	0	0	0	0	0	0	0	0	0	0	0	0	0	0	0	0	0	0	0	0
Cre02.g084000.t1.2	12.964000	0	0	0	0	0	0	0	0	0	0	0	0	0	0	0	0	0	0	0	0	0	0	0	0	0	0	0	0	0	0	1794.66963990559	0	0	0	0	0
Cre02.g084350.t1.2	25.205000	0	0	0	0	0	0	0	0	0	0	0	0	0	0	0	0	0	0	0	0	0	1387.23762602257	0	2979.46871089296	4375.19763488099	3430.3340895905	5117.62262513629	4812.38676375805	3031.01765252404	1612.21944999264	0	0	0	0	0	0
Cre14.g611300.t1.1;Cre02.g085257.t1.2	77.369000	0	0	0	0	0	0	0	0	0	0	0	0	0	0	0	0	0	0	0	0	0	0	0	0	0	0	0	0	0	0	0	0	0	0	0	0
Cre02.g085450.t1.2	41.426000	0	0	0	0	0	0	0	0	0	0	0	0	0	0	0	0	0	0	0	0	0	0	0	0	12182.3825324077	3031.54366213252	0	0	0	0	0	0	0	0	0	0
Cre02.g086100.t1.2	16.174000	0	0	0	0	0	0	0	0	0	0	0	0	0	0	0	0	0	0	0	0	0	0	0	0	0	0	0	0	0	0	0	0	5100.11401959687	0	0	0
Cre02.g086850.t1.1	35.980000	0	0	0	0	0	0	8630.31479056887	1658.65858399849	0	0	0	0	0	0	0	0	0	0	18883.7449444489	8571.70229133819	1945.78468599905	0	0	0	0	0	0	0	0	0	0	0	0	0	0	0
Cre02.g088000.t1.2	33.562000	450948.037350308	159223.108487039	10225.6267888604	1526.85560495924	687.193981364844	0	0	0	0	0	0	0	0	0	0	0	0	0	0	0	0	0	0	0	0	0	0	0	14660.6392306486	1176.00719610277	0	0	0	0	0	0
Cre02.g088200.t1.2	58.236000	0	0	0	0	0	0	0	0	0	0	0	0	2420.62107399735	0	0	0	0	0	0	0	0	0	3864.66773773581	30804.6255572121	57734.0631845187	3872.25730494388	3649.90552901621	4633.61864110447	114422.118690459	124859.652207307	0	0	0	0	0	0
Cre02.g088400.t2.1;Cre02.g088400.t1.2	44.391000	0	0	0	0	0	0	0	0	0	0	0	0	0	0	0	0	0	0	0	0	0	0	0	0	14739.5406719206	0	0	0	0	0	0	0	0	0	0	0
Cre02.g088500.t1.1	52.897000	0	0	0	0	0	0	0	0	0	0	0	0	0	0	0	0	0	0	0	0	0	5860.87420191919	0	0	0	0	0	0	0	0	0	0	0	0	0	0
Cre02.g088850.t1.2	23.165000	0	5313.52363218037	1623.04021908139	0	0	0	0	0	0	0	0	0	0	0	0	0	0	0	0	0	0	0	0	0	0	0	0	0	0	0	0	0	0	0	0	0
Cre02.g088900.t1.2	32.439000	0	0	0	0	0	0	0	0	0	0	0	0	0	0	0	0	0	0	0	0	0	0	0	0	0	0	4769.85512970091	14091.045968894	20970.5002055207	5813.7587698453	0	0	0	0	0	0
Cre02.g090050.t1.1	86.543000	0	0	2533.11198598238	0	0	0	0	0	0	0	0	0	0	0	0	0	0	0	0	0	0	0	0	0	0	0	0	0	0	0	0	0	0	0	0	0
Cre02.g090850.t1.1	109.710000	0	0	0	0	0	0	90608.9122722503	0	0	0	0	0	0	0	0	0	0	0	0	4909.32282017802	0	0	0	0	0	0	0	0	0	0	0	0	0	0	0	0
Cre02.g092350.t1.2	56.044000	6761.92866124624	0	0	0	0	0	0	0	0	0	0	0	0	0	0	0	0	0	0	0	0	0	0	0	3432.36298379464	0	0	0	0	0	0	0	0	0	0	0
Cre02.g092550.t1.1	82.427000	0	0	0	0	0	0	0	0	0	0	0	0	0	0	0	0	0	0	0	1285.94320427519	0	0	0	0	0	0	0	0	0	0	0	0	0	0	0	0
Cre02.g093650.t1.2	15.009000	0	0	0	0	1123.63166794407	0	0	1310.36507895464	0	0	0	0	2283.63314310307	0	0	0	0	0	1019.1811885458	4147.58576286852	4123.9153304869	1029.62623648563	11641.3440779707	18039.8752439867	30389.8294088103	43981.9176919457	109237.166835437	127737.676207993	110041.210094115	64261.8424257613	71708.6355972492	38591.8220896165	59485.6751807587	0	0	0
Cre02.g094250.t1.1	43.926000	117337.714806037	26962.5010884111	23393.1501737222	15649.5372945918	9572.62343204675	4259.25008832594	11970.4758044199	4079.12936953627	0	6952.79500489487	6853.15375620271	3648.6280771099	14239.0801015664	7856.32922380475	4645.04056403148	1294.35935801087	5813.90905830487	9584.64650881202	10770.4224547866	8090.02777842965	7521.93740127074	4224.98431954493	18832.6468681965	90541.2824654457	25897.7073523871	6712.55890227886	0	0	0	0	0	0	0	0	0	0
Cre02.g095077.t1.1	42.929000	31656.7611229504	3463.7732718439	5302.17685348315	1715.09190056547	1386.48618372474	0	0	0	0	0	0	0	0	0	0	0	0	0	0	0	0	0	0	1721.93002547571	4004.88687051074	3462.94668531629	7574.53836211879	5550.97939829441	0	0	0	0	0	0	0	0
Cre02.g095080.t1.1	71.838000	6419.7218388148	0	0	0	0	0	0	0	0	0	0	0	0	0	0	0	0	0	0	0	0	0	0	0	0	0	0	0	0	0	0	0	0	0	0	0
Cre02.g095092.t1.1	43.527000	1593.58368100648	0	0	0	0	0	0	0	0	0	0	0	0	0	0	0	0	0	0	0	0	0	0	0	0	1167.0650327586	1487.02916317429	1287.52123310063	5949.24381614391	0	0	0	0	0	0	0
Cre02.g095111.t1.1	91.621000	0	0	0	0	0	0	0	0	0	0	0	0	0	0	0	0	1102.3658509155	0	0	0	0	0	0	0	0	0	0	0	0	0	0	0	0	0	0	0
Cre02.g095122.t1.1	20.871000	0	0	0	0	0	0	0	0	0	0	0	0	0	0	0	0	0	0	0	0	0	0	0	0	0	0	0	0	0	0	0	3877.66768948825	1462.83272118419	0	0	0
Cre02.g097400.t1.2	18.074000	0	0	0	0	0	0	0	0	0	0	0	0	0	0	0	0	0	0	0	0	0	0	0	0	0	0	1231.08791653365	1653.09791099456	5717.34872303381	0	1829.98742790356	0	0	0	0	0
Cre02.g099150.t1.2	33.726000	0	0	0	0	0	0	0	0	0	0	0	0	0	0	0	0	0	0	0	0	0	0	0	0	0	0	0	0	0	4898.35176262971	0	0	0	0	0	0
Cre02.g099750.t1.1	290.660000	0	0	0	0	0	0	0	0	273900.71755876	0	0	0	0	0	0	0	0	0	0	0	0	0	0	0	0	0	0	0	0	0	0	0	0	0	0	0
Cre02.g099850.t1.1	51.705000	0	0	0	0	0	0	0	0	0	0	0	0	0	12954.1137722783	45118.0984462635	19344.3790730182	12302.6133000604	5913.09944161833	0	0	0	0	0	0	0	0	0	0	0	0	0	0	0	0	0	0
Cre02.g100200.t1.2	22.321000	14843.9911513189	41956.029256998	3207.75688097348	91803.7055257988	0	0	0	0	0	0	0	0	0	0	0	0	0	0	0	0	0	0	0	0	0	0	0	0	0	0	0	0	0	0	0	0
Cre02.g101350.t1.2	23.944000	0	0	0	0	0	0	0	0	0	0	0	0	0	0	0	0	0	0	0	0	0	0	0	0	0	0	1359.28397254332	1740.86637138101	1502.28344182023	3904.64446798032	0	0	0	0	0	0
Cre02.g103000.t1.2;Cre02.g113652.t2.1;Cre02.g113652.t1.1	58.197000	0	0	0	0	0	0	0	0	0	0	0	0	0	0	0	0	0	0	0	10520.9436119073	6838.57577562482	0	0	0	0	0	0	0	0	0	0	0	0	0	0	0
Cre02.g104650.t2.1;Cre02.g104650.t1.1	125.570000	10617.8796683272	1991.17180078793	0	0	0	0	0	0	0	0	4302.15744353199	2909.43428873527	0	1293.3824830237	1626.72228634075	0	0	0	0	0	0	0	0	0	0	0	0	0	0	0	0	0	0	0	0	0
Cre02.g104850.t1.2	33.702000	0	0	0	0	0	0	0	0	0	0	0	0	0	0	0	919.164218704732	5513.40728340295	0	0	0	0	0	0	0	0	0	0	0	0	0	0	0	0	0	0	0
Cre02.g105650.t1.2	18.781000	0	0	0	0	0	0	0	0	0	0	0	0	0	0	0	0	0	0	0	0	0	916.308737972981	0	0	0	2050.46059808666	7136.67293517368	26656.6640731946	15233.9897038923	3053.56092145892	0	0	0	0	0	0
Cre02.g106600.t1.2	16.997000	0	0	0	0	0	0	0	0	0	0	0	0	0	0	0	0	0	0	0	0	0	0	0	0	0	0	0	0	0	0	1800.60603405844	0	0	0	0	0
Cre02.g107150.t1.1	13.660000	0	0	0	0	0	0	0	0	0	0	0	0	0	0	0	0	0	0	0	0	0	0	0	0	0	0	0	0	9918.2868890482	17501.0911164431	17178.7223706744	2368.39583429821	0	0	0	0
Cre02.g107200.t1.1	7.124000	0	0	0	0	0	0	0	0	0	0	0	0	0	0	0	0	0	0	0	0	0	0	0	0	0	0	0	0	0	0	2265.67367218496	0	1498.67651879065	0	0	0
Cre02.g107300.t1.2	37.906000	0	0	0	0	0	0	0	0	0	0	0	850.332104223573	2003.79603139146	0	0	0	0	0	0	0	0	0	0	0	0	0	0	0	0	0	0	0	0	0	0	0
Cre02.g107450.t1.2	47.574000	0	0	0	0	0	0	0	0	0	0	0	0	0	0	0	0	0	0	0	0	0	0	0	0	0	0	0	1622.5142094729	0	0	0	0	0	0	0	0
Cre02.g107550.t2.1;Cre02.g107550.t1.2;Cre02.g099500.t2.1;Cre02.g099500.t1.1	28.770000	0	0	0	0	0	0	0	0	0	0	0	0	0	0	0	0	0	0	0	0	0	0	10587.0705341162	0	0	0	0	0	0	0	0	0	0	0	0	0
Cre02.g108450.t1.2	15.185000	0	0	0	0	0	0	0	0	0	0	0	0	0	0	0	0	0	0	0	0	0	0	0	0	0	0	0	0	0	1064.19258218578	0	0	0	0	0	0
Cre02.g108900.t1.2	19.694000	10209.0950583081	0	0	0	0	0	0	0	0	0	0	0	0	0	0	0	0	0	0	0	0	0	0	0	0	0	0	0	0	658.864606736682	2605.85160041225	7708.29509113239	3509.08524240301	0	0	0
Cre02.g109950.t1.2	11.395000	0	0	0	0	0	0	0	0	0	0	0	0	0	0	0	0	0	0	0	0	0	0	0	0	0	0	0	0	0	3319.34606220112	16938.260835369	7795.46239768058	6643.20077818922	0	0	0
Cre02.g110750.t1.2	41.322000	0	0	0	0	0	0	0	0	0	0	0	0	0	0	0	0	0	0	0	0	0	0	0	11797.6440759191	2572.48756238864	0	0	0	0	0	0	0	0	0	0	0
Cre02.g111450.t1.2	26.620000	0	0	0	0	0	0	0	0	0	0	0	0	0	0	0	0	0	0	0	0	0	0	1430.89642352645	1549.9248835026	4224.83403108536	8564.93931065773	16470.1122838214	18816.8665799421	33799.8745563594	83643.0421713732	232188.155606258	18777.0401381572	0	0	0	0
Cre02.g111700.t1.2	22.341000	0	0	0	0	0	0	0	0	0	0	0	0	0	0	0	0	0	0	0	0	0	0	0	0	0	0	0	0	0	0	4513.38787345179	0	0	0	0	0
Cre02.g113100.t1.2	13.235000	5018.43224182283	0	0	0	0	0	0	0	0	0	0	0	0	0	0	0	0	0	0	0	0	0	954.031141324009	0	1602.97670972934	1673.68742995508	1512.87877821962	1798.27656293517	3262.98788986393	0	9401.29458814168	1980.57646438854	1706.37516991065	0	0	0
Cre02.g113550.t1.2	34.719000	0	0	0	0	0	0	0	0	0	0	0	0	0	0	0	0	0	0	0	0	0	0	0	0	0	0	0	0	0	0	1232.89137804844	0	0	0	0	0
Cre02.g114450.t1.2	18.964000	0	0	0	0	0	0	0	0	0	0	0	0	0	0	0	0	0	0	0	0	0	0	0	0	0	0	0	0	0	0	16345.3728623817	2763.95505987553	4210.03061781813	0	0	0
Cre02.g114600.t1.2	21.642000	0	0	0	0	0	0	0	0	0	0	0	0	2526.72472645084	0	0	0	0	0	1513.10421090897	0	0	0	2613.51631185011	10247.4186154974	4160.51057039118	0	0	0	0	0	0	0	0	0	0	0
Cre02.g114850.t1.2	95.141000	0	0	0	0	0	0	0	0	0	0	0	0	0	0	4628.95969885793	738.029052812993	792.846768439636	0	0	0	0	0	0	0	0	0	0	0	0	0	0	0	0	0	0	0
Cre02.g115200.t1.2	16.391000	6787.47769937244	2172.87054840304	0	0	0	0	0	0	0	0	0	0	0	0	0	0	0	0	0	0	0	0	0	0	0	0	0	0	1251.82772395374	3684.09615356744	3721.51797999933	0	0	0	0	0
Cre02.g116500.t1.1	56.205000	0	0	0	0	0	0	0	0	0	0	0	0	0	0	0	0	0	0	0	4990.4034441138	0	0	0	0	0	0	0	0	0	0	0	0	0	0	0	0
Cre02.g116750.t2.1;Cre02.g116750.t1.1	61.514000	3554171.78027276	12086949.3605834	207285.357856197	285705.876057657	110011.152402201	91878.8497555817	112167.791796971	250966.698629011	2338789.00776374	392808.946767259	277086.832901556	123604.743569932	129909.34444872	10417.9960171046	7810.49124363717	3487.36855999574	8227.5417189324	9061.64266952286	13772.4344346144	8137.36864319289	11849.4935944694	14916.1296119105	17629.5877493719	16164.2752686049	36557.6677893928	0	0	0	0	0	0	0	0	0	0	0
Cre02.g117500.t1.2	67.267000	5368.07834300278	0	0	0	0	0	0	0	0	0	0	0	0	0	0	0	0	0	2254.62747040687	0	8338.0037367133	4294.94359747283	0	0	0	0	0	0	0	0	0	0	0	0	0	0
Cre02.g118350.t1.1	117.860000	0	0	0	0	0	0	0	0	0	0	0	3944.17033284614	0	0	0	0	0	0	0	0	0	0	0	0	0	0	0	0	0	0	0	0	0	0	0	0
Cre02.g118950.t1.2	11.744000	0	0	0	0	0	0	0	0	0	0	0	0	0	0	0	0	0	0	0	0	0	0	0	0	0	0	0	0	0	0	1122.57964872711	0	0	0	0	0
Cre02.g119450.t1.2	94.600000	0	0	0	0	0	0	0	0	0	0	0	0	0	0	0	0	0	0	0	0	0	0	0	0	0	0	0	0	0	0	0	0	0	0	0	0
Cre02.g119550.t1.2	9.947400	22803.2679699263	6048.43419945737	0	0	0	0	0	0	0	0	0	0	0	0	0	0	0	0	0	0	0	0	0	0	1075.23878396387	1930.90612850203	6111.78078516438	7010.73120605751	33911.839458736	39022.3985262727	83139.5758318276	38340.8403621415	63262.4241696485	0	9218.69410976917	2917.85044247096
Cre02.g119900.t1.2	42.297000	0	0	0	0	0	0	0	0	0	0	0	0	0	0	0	0	0	0	0	0	0	0	0	0	0	0	0	0	0	3831.97999778023	0	0	0	0	0	0
Cre02.g120150.t1.2;Cre02.g120100.t1.2	20.647000	0	0	0	0	0	0	0	1823.07415876353	0	387999.716061152	0	0	0	0	0	0	0	0	0	0	0	0	0	0	0	0	0	0	0	0	0	0	0	0	0	0
Cre02.g120250.t2.1;Cre02.g120250.t1.1	79.655000	79465.0229954426	17401.1492908318	15940.3454638518	3734.06706637308	5639.57444520848	0	1449.68248097218	1098.00748558809	0	4164.34292611011	0	0	0	0	877.083450026294	0	1673.31170880616	0	0	3390.80822472468	0	0	0	0	0	0	0	0	0	0	0	0	0	0	0	0
Cre02.g141100.t1.2	42.095000	0	0	0	0	0	0	0	0	0	0	0	0	0	0	0	0	0	0	0	947.794170252026	0	0	1788.13209191447	2343.67338269963	7946.50229954426	6869.9109194443	14416.4204838541	7728.58403317378	0	0	0	0	0	0	0	0
Cre02.g141400.t1.2	67.536000	0	0	0	0	0	0	0	0	0	0	0	0	1939.77314761641	0	0	0	0	3491.57663686359	5236.80137357201	1591.62993103212	0	3259.155534145	4006.08917818727	5838.10550029497	19546.5170511343	8584.47681040129	0	0	0	0	0	0	0	0	0	0
Cre02.g141500.t1.2	10.365000	2100.28122243274	0	0	0	0	0	0	0	0	0	0	0	0	0	0	0	0	0	0	0	0	0	0	0	0	0	0	0	0	0	0	0	0	0	0	0
Cre02.g141606.t1.1	464.740000	41663.7182031425	0	7728.58403317378	10614.1224568381	0	49502.7642540972	43981.9176919457	0	0	0	0	0	0	0	0	0	0	0	0	0	0	0	0	0	0	0	0	0	0	0	0	0	0	0	0	0
Cre02.g142146.t1.1	40.863000	9027.82776612055	0	1219.21512822795	0	0	0	0	0	0	0	0	0	0	0	0	0	0	0	0	0	2156.93997168906	0	1013.16965016317	0	1656.17882441566	1726.28839080312	9883.72054334806	13908.4454905215	50321.836358731	257767.251424366	24914.8208268264	0	0	0	0	0
Cre02.g142246.t1.1	10.553000	16305.5464205968	0	0	0	0	0	0	0	0	0	0	0	0	0	0	0	0	0	0	0	0	0	0	0	0	0	0	0	0	0	2119.89386640608	0	1341.02392470607	0	0	0
Cre02.g142266.t1.1;Cre16.g678437.t1.1	71.728000	1251.9780124133	0	0	0	0	0	0	0	0	0	0	0	0	0	0	0	777.667634023485	0	0	1176.23262879212	0	4617.23719901179	15380.520951969	25973.6030244678	16504.6786295215	0	0	0	0	0	0	0	0	0	0	0
Cre02.g142351.t1.1	91.558000	0	0	0	0	0	0	0	0	0	0	0	0	0	0	3182.35813130685	2127.85915476307	4469.05277787987	0	0	0	0	0	0	0	0	0	0	0	0	0	0	0	0	0	0	0
Cre12.g486250.t1.2;Cre02.g142687.t2.1;Cre02.g142687.t1.1	20.586000	16996.1218923019	0	0	0	0	0	0	0	0	0	0	0	0	0	0	0	0	0	0	0	0	0	0	0	0	0	1459.60151930353	0	0	3099.3989016265	5571.49377302515	1331.85632867255	5877.556220931	0	0	0
Cre02.g142800.t1.2	19.532000	0	0	0	0	0	0	0	0	0	0	0	0	0	0	0	0	0	0	0	0	0	0	0	0	0	0	0	0	0	0	0	0	0	0	1428.41666394361	2634.33126349998
Cre02.g143050.t1.2	10.879000	0	0	0	0	0	0	0	0	0	0	0	0	0	0	0	0	0	0	1384.68272220995	16699.3021846593	17957.2165912255	0	0	0	0	0	0	0	0	0	0	0	0	0	0	0
Cre02.g143250.t1.2	36.841000	0	0	0	0	0	0	0	0	0	0	0	0	0	0	0	0	6609.46101901669	26127.6486955228	3304.4675047041	0	16004.9695014651	22960.3194101726	52002.8127789751	33167.911583885	28977.1178888913	76128.6191930808	73549.6692269308	37149.8043200822	18960.3920588275	5606.96184948269	0	0	0	0	0	0
Cre02.g143400.t1.1	126.520000	0	0	0	0	0	0	0	0	0	0	0	0	0	0	0	0	0	0	0	0	0	0	0	0	0	0	0	0	0	0	0	0	0	0	0	0
Cre02.g143450.t1.2	22.149000	0	0	0	0	0	0	0	0	0	0	0	0	0	0	0	0	0	0	0	0	0	0	0	0	0	0	0	0	1572.76872935661	0	0	0	0	0	0	0
Cre02.g143567.t1.1	17.912000	0	0	0	0	0	0	0	0	0	0	0	0	0	0	0	0	0	0	0	0	0	0	0	0	0	0	1440.13916378975	861.603738691012	825.985373773906	1224.7006570021	12012.5565730983	7517.42874748376	1917.8310325198	0	0	0
Cre02.g143650.t2.1;Cre02.g143650.t1.2	57.074000	0	0	0	0	0	0	0	0	0	0	0	0	0	0	0	0	760.985615011676	0	0	0	0	2086.75526107181	6483.06842452181	0	0	0	0	0	0	0	0	0	0	0	0	0
Cre02.g143667.t1.1	42.300000	0	0	0	0	0	0	0	0	0	0	0	0	0	0	0	0	0	0	0	0	0	0	0	0	0	1321.03555958381	14082.02866132	8817.42392272836	0	0	0	0	0	0	0	0
Cre02.g144700.t1.2;Cre02.g144750.t1.1	67.045000	0	0	0	0	0	0	0	0	0	0	0	0	0	0	2506.43578440945	0	0	0	0	0	0	0	0	0	0	0	0	0	0	0	0	0	0	0	0	0
Cre02.g144850.t1.2	29.716000	0	0	0	0	0	0	0	0	0	0	0	0	0	0	0	1070.20412056841	2557.2332837427	2358.40165173708	2256.05521077274	3871.80643956518	1970.35684913806	0	0	0	0	0	2747.19789663394	0	0	0	0	0	0	0	0	0
Cre02.g145800.t1.2	38.114000	99829.1092666152	14873.2974009342	4547.27792108389	3004.19116249154	2153.78391403818	0	2782.06481925321	1650.01699757346	0	1946.16040714796	1560.67050836156	1180.51584988974	1554.35839305979	2731.11703146039	3439.27625293467	0	4251.88595380722	5117.32204821716	10151.2340013753	20490.3285772078	14296.1897162014	12312.3820499322	37347.4336444113	29268.6775004491	0	0	0	0	0	0	0	0	0	0	0	0
Cre02.g146250.t1.2	50.199000	0	0	0	0	0	0	0	0	0	0	0	0	0	0	0	0	0	0	4571.47436307399	0	0	0	0	0	0	0	0	0	0	0	0	0	0	0	0	0
Cre02.g146700.t1.2	17.032000	0	0	0	0	0	0	0	0	0	0	0	0	0	0	0	0	0	0	0	0	0	0	0	0	0	0	2056.77271338843	3847.0839879666	6095.54963153127	1858.16651407216	0	0	0	0	0	0
Cre02.g147850.t1.2	70.197000	0	0	0	0	0	0	0	0	0	0	0	0	0	0	0	0	0	0	0	0	0	0	919.164218704732	0	0	0	0	0	0	0	0	0	0	0	0	0
Cre03.g143847.t2.1;Cre03.g143847.t1.1	21.396000	0	0	0	0	0	0	0	0	0	0	0	0	0	0	0	0	0	0	0	0	0	0	0	0	0	0	0	1265.05310839553	0	0	3383.29380174639	0	0	0	0	0
Cre03.g144164.t1.1	51.598000	0	0	0	0	0	0	0	0	0	0	0	0	0	0	0	0	0	0	0	0	0	0	734.452187475325	7500.82187270174	4319.06489523315	2921.00650012184	901.054459327047	0	0	0	0	0	0	0	0	0
Cre03.g144627.t1.1	50.733000	0	0	0	0	0	0	0	0	0	0	0	0	0	0	0	0	5273.24632501672	845.673161977032	0	0	0	0	0	0	0	0	0	0	0	0	0	0	0	0	0	0
Cre03.g144807.t1.1	60.707000	636186.078188195	86310.6623286671	56935.2800219262	19877.903104477	8262.85950693037	6572.64034642306	8683.66719371475	1774.45584209398	0	0	966.279650778626	0	0	0	7677.48595692139	5307.81267071687	2749.22679083807	1138.73565813044	4046.21619689135	0	0	2322.18213298171	4267.14023245315	3325.88361019224	2015.36824277803	0	0	0	0	0	0	0	0	0	0	0
Cre03.g144967.t1.1	68.773000	385136.720906423	38481.3600718356	37429.3408548747	3966.3378806321	0	0	0	0	0	0	0	0	0	0	0	0	0	0	0	0	0	0	0	0	0	0	0	0	0	0	0	0	0	0	0	0
Cre03.g145207.t1.1	25.192000	0	0	0	0	0	0	0	0	0	0	0	0	0	0	0	0	0	0	0	0	0	0	0	5273.24632501672	2055.42011725233	0	0	0	0	0	0	0	0	0	0	0
Cre03.g145247.t1.1	24.025000	0	0	0	0	0	0	0	0	0	0	0	0	0	0	0	0	0	0	0	0	0	0	0	0	1112.66061039576	3338.3575523362	4956.43825225191	9662.79650778626	5045.70959723403	4477.61922007512	1560.14449875308	0	0	0	0	0
Cre03.g145507.t1.1	27.943000	0	0	0	0	0	0	0	0	0	0	0	0	0	0	0	0	0	0	0	0	0	0	0	0	64110.0510815998	47634.6787016937	2669.19818611926	0	0	0	0	0	0	0	0	0
Cre03.g145547.t1.1	31.985000	2511.9213131836	0	0	0	0	0	0	0	0	0	0	0	0	0	0	0	0	0	1496.27190343759	0	0	6749.00385372358	2438.95626606438	663.591178790028	0	0	0	0	0	0	0	0	0	0	0	0
Cre03.g145887.t1.1	38.583000	0	0	0	0	0	0	0	0	0	0	0	0	0	0	0	0	0	0	4133.53379189911	0	0	0	0	0	0	0	0	0	0	0	0	0	0	0	0	0
Cre03.g146167.t1.1	24.851000	7381.34254734689	0	0	0	0	0	0	0	0	0	0	0	0	0	0	0	0	881.216382664355	0	0	0	0	0	1680.37526640576	0	0	1667.30017042353	898.274122825079	0	20758.5934775329	102293.840003495	37686.3341207323	2101.25809741992	0	0	0
Cre03.g146187.t1.1	41.084000	0	0	0	0	0	0	0	0	0	0	0	0	0	0	0	0	0	0	6477.43260728809	0	0	0	0	0	0	0	0	0	0	0	0	0	0	0	0	0
Cre03.g146247.t1.1	17.392000	47510.6907225518	108440.637999738	11871.2854211064	253055.708216976	0	0	0	0	0	0	0	0	0	0	0	0	0	0	0	0	0	0	0	0	0	0	0	0	0	0	0	0	0	0	0	0
Cre03.g146527.t1.1	68.737000	23378.8727700635	4511.35897924765	0	0	0	0	0	0	0	0	0	0	0	0	0	0	0	0	0	0	0	0	0	0	0	0	0	0	0	0	0	0	0	0	0	0
Cre03.g148000.t1.2	48.583000	9491.46766388119	0	0	0	0	0	0	0	0	0	0	0	0	0	0	0	0	0	0	0	0	0	0	0	0	0	0	0	0	0	0	0	0	0	0	0
Cre03.g149100.t1.2	54.531000	385655.216091925	67150.386618617	67695.933726841	38817.2547789653	35042.0086746712	7760.14460968261	26821.9813787171	7152.82894457701	4185.83417582802	26797.1837828887	16071.8478659719	17858.7776502098	24409.8516026852	22824.3083542655	9613.95275842736	8399.6220051353	7819.50855121112	6153.63612115347	7072.87548408798	20393.3925207879	41096.3792682814	17564.9637117586	0	932.539891606093	32070.0543867565	48598.0277275107	4888.13214737924	0	0	0	0	0	0	0	0	0
Cre03.g149650.t1.1	65.747000	0	0	0	0	0	0	0	0	0	0	0	0	0	0	0	0	0	0	0	0	0	0	1445.24897141499	0	0	0	0	0	0	0	0	0	0	0	0	0
Cre03.g150800.t1.1	222.930000	0	0	0	0	0	0	0	0	0	0	0	0	0	0	0	0	0	0	0	0	0	0	0	0	32605.8327451088	0	0	0	0	0	0	0	0	0	0	0
Cre03.g151200.t1.2	11.821000	0	0	0	0	0	0	0	0	0	0	0	0	0	15278.3247994642	12284.5786849125	3998.49961097919	6811.59899713276	0	0	0	0	0	0	0	0	1639.49680540385	0	0	0	0	0	0	2330.97400786632	0	0	0
Cre03.g153450.t1.2	15.044000	0	0	0	0	0	0	0	0	0	0	0	0	0	0	0	0	0	0	0	0	0	0	0	0	0	3219.1036596707	0	0	0	0	0	0	0	0	0	0
Cre03.g153900.t1.2	59.909000	0	0	0	0	0	0	0	0	0	0	0	0	0	0	0	0	0	0	0	0	0	0	576.544103009488	0	0	0	0	0	0	0	0	0	0	0	0	0
Cre03.g154350.t1.2	30.681000	114482.234074285	17892.5925536121	21044.141550708	14710.2344223053	7712.05230262154	7129.08336796561	11230.3051410581	6346.98222438493	10860.5955305261	10833.5436078042	7658.69989947566	6538.22428918248	7990.83739511619	9971.63929219408	52177.8988343693	66542.4697996731	3680.78980745699	0	2031.29881949201	0	0	0	0	0	0	0	0	0	0	0	0	0	0	0	0	0
Cre03.g154550.t1.1	35.950000	0	0	0	0	0	0	0	0	0	0	0	0	7671.47441853876	0	0	0	0	0	0	0	0	0	0	0	0	0	0	0	0	0	0	0	0	0	0	0
Cre03.g154600.t1.2	34.558000	0	0	0	0	0	0	0	0	0	0	0	0	0	0	1846.06829307711	2795.44049215457	0	0	0	0	0	0	0	0	0	0	0	0	0	0	17793.4021702987	7188.14673257499	0	0	0	0
Cre03.g154950.t1.2	40.429000	0	0	0	0	0	0	0	0	0	0	0	0	0	0	0	0	0	0	0	0	0	7645.92538041256	2783.868280768	0	0	0	0	0	0	0	0	0	0	0	0	0
Cre03.g156250.t1.2	22.760000	0	0	0	0	0	0	0	0	0	0	0	0	0	0	0	0	0	0	0	0	0	0	0	0	0	0	0	0	0	0	15188.1517237247	0	0	0	0	0
Cre03.g156600.t1.2	31.640000	0	0	0	0	0	0	0	0	0	0	0	0	0	0	0	0	0	0	0	0	0	0	0	0	0	0	0	0	0	0	0	1382.87926069516	0	0	0	0
Cre03.g156900.t1.2	28.687000	468411.55635186	695226.899528639	2077813.09772764	2421372.51629518	233773.698854678	96410.0468114921	61243.2987153813	1542.56074898387	30996.2433431585	187146.704274373	11368.5705238586	3520.58230955979	395018.187122877	19393.2228223771	38267.1990169543	30676.1289242833	47895.4291790404	216250.0644693	200544.920444669	66781.4284503828	2120419.87601456	2146795.50066837	1204486.8591905	3212415.82322002	1173076.57114123	480697.637921368	45770.3503607793	17329.0108302402	9036.09363139667	22994.8857558727	77879.4797470229	61699.4241901636	9997.18833032027	0	0	0
Cre03.g156950.t1.1	8.666900	15344.4517216732	19805.0132015876	0	0	0	0	1861.9237255613	15093.4699941982	71829.6178071997	2453.00823703379	0	0	0	0	0	0	0	0	0	0	0	0	0	0	0	0	0	0	0	0	0	0	0	0	0	0
Cre03.g157700.t1.2	10.869000	134665.974193979	0	37338.4163368373	3102.70524773695	7063.1067342162	0	15974.9118095519	9629.73304668177	7675.98307232573	14929.6555732714	18352.4752398836	15131.7935513875	21023.1011663688	14127.8666414876	89571.921901246	122154.459935122	0	0	1587.27156570471	0	0	0	0	0	0	0	0	0	0	0	0	0	0	0	0	0
Cre03.g158000.t1.2	49.227000	0	0	0	0	0	0	0	0	0	0	0	0	0	0	0	0	0	0	6573.99294255915	6038.81573804516	0	0	0	0	0	0	0	1170.52166732861	0	0	0	0	0	0	0	0
Cre03.g158900.t1.2	49.796000	317379.16891116	4530.82133476143	0	0	5556.91579244726	0	0	0	0	0	0	0	0	0	0	0	0	0	0	0	0	0	765.794845717783	0	0	0	0	0	0	0	0	0	0	0	0	0
Cre03.g160500.t1.2	66.807000	0	0	0	0	0	0	0	0	0	0	0	0	0	0	0	0	0	1814.20713964915	0	0	0	0	0	0	0	0	0	0	0	0	0	0	0	0	0	0
Cre03.g160850.t1.1	54.656000	0	0	0	0	0	0	0	0	0	0	0	0	0	0	0	0	0	0	0	0	0	0	0	0	0	0	0	0	0	0	0	0	0	0	0	0
Cre03.g164000.t1.2	24.228000	32423.2322667362	0	2413.85809331688	0	0	0	0	0	0	996.71306384071	670.714851773449	0	0	0	0	0	0	0	0	0	0	0	1574.79762356075	2933.48044226581	21425.1227957074	39428.9288093983	55146.0959107948	65725.6520219327	66420.7361474248	131472.344428205	196720.079148718	5043.53041457032	0	0	0	0
Cre03.g164300.t1.2	13.326000	0	0	0	0	0	0	0	0	0	0	0	0	0	0	0	0	0	0	0	0	0	0	0	0	0	0	8466.5003696421	13390.7017473171	24388.811218346	9138.28978390144	11093.5426428531	0	0	0	0	0
Cre03.g164600.t1.2;Cre03.g165050.t1.2	117.890000	0	0	0	0	0	0	0	0	0	0	0	0	0	0	4899.02806069776	37576.6235452492	94253.4074167222	8525.11286887278	0	0	0	0	0	0	0	0	0	0	0	0	0	0	0	0	0	0
Cre03.g164700.t1.2	35.584000	163686.675736144	1009.11186175489	0	0	0	0	0	0	0	0	0	0	0	0	0	0	0	0	0	0	0	0	0	0	0	0	0	0	0	0	0	0	0	0	0	0
Cre03.g167400.t1.2	33.544000	0	0	0	0	0	0	0	0	0	0	0	0	0	0	0	0	0	0	0	0	0	0	0	0	0	0	2932.42842304884	1384.23185683125	0	0	0	0	0	0	0	0
Cre03.g168550.t1.1	48.572000	0	0	0	0	0	0	0	0	0	0	0	0	1267.8334448975	0	0	0	0	0	0	0	0	5187.28132614506	0	6053.99487246131	4576.43388223967	0	0	0	0	0	0	0	0	0	0	0
Cre03.g169900.t1.2;Cre06.g251600.t1.2;Cre16.g686950.t1.2	32.849000	0	0	0	0	0	0	0	0	0	0	0	0	0	0	0	0	0	0	0	0	0	0	0	0	0	4088.22182134001	4213.86297353706	4628.88455462815	48960.9743573623	53071.3637264882	13355.3839593192	2938.66539412083	5367.70262185386	0	0	0
Cre03.g171100.t1.1	28.079000	29322.029903595	8521.35565738363	7036.20509995392	0	0	0	0	0	0	0	0	0	0	0	0	0	0	0	0	0	0	0	0	0	0	0	0	0	0	0	0	0	0	0	0	0
Cre03.g171350.t1.2	52.503000	56464.8771434851	0	0	0	0	0	0	0	0	0	0	0	0	0	0	0	0	0	0	0	0	0	0	0	0	0	0	0	0	0	0	0	0	0	0	0
Cre03.g171550.t1.1	30.080000	0	0	0	0	0	0	0	0	0	0	0	0	0	0	0	0	0	0	0	0	0	0	8209.5071037845	4397.59061535631	0	0	0	0	0	0	0	0	0	0	0	0
Cre03.g172000.t1.2	33.122000	0	0	0	0	0	0	0	0	0	0	0	0	0	0	0	0	0	0	0	0	0	0	0	0	0	0	0	0	0	2666.41784961729	4884.45008011987	0	0	0	0	0
Cre03.g172300.t1.2	37.439000	1155117.10022311	239845.352621138	212590.540478872	122808.214734233	92359.7728261925	58034.6401036504	99333.1573500479	49312.6493527464	40830.3686948498	62079.6539928652	44433.5345129411	34719.6399289024	23348.0636358525	32148.2043857307	33696.175519259	18303.6314905247	24088.9857415121	30564.1640219067	21606.9718317821	21613.7348124626	28826.0779870277	40831.1201371477	30965.4342089475	42596.2580947486	36377.3216379137	19884.6660851575	44644.6897986311	46125.7825676525	65201.8967403457	26524.4102287767	0	0	0	0	0	0
Cre03.g172500.t1.1	46.770000	0	0	0	0	0	0	0	0	0	0	0	0	0	0	0	0	0	0	0	0	1067.57407252601	11043.9474511964	20181.4857928	4419.53273045292	3284.77971650098	1475.23151909837	2586.99039873674	6269.6588119383	2063.38540560932	0	0	0	0	0	0	0
Cre03.g172850.t1.2	41.824000	0	0	0	0	0	0	0	0	0	0	0	0	0	0	0	0	0	0	0	0	0	0	0	3091.58390172908	2074.88247276611	0	0	0	0	0	0	0	0	0	0	0
Cre03.g173650.t1.2	72.652000	0	0	0	0	0	0	0	0	0	0	0	0	0	0	0	0	0	0	2707.37145484899	0	0	0	0	0	0	0	0	0	0	0	0	0	0	0	0	0
Cre03.g174300.t1.2	27.915000	3372.17245573852	0	0	0	0	0	0	0	0	0	0	0	0	0	0	0	0	0	0	0	0	0	0	0	0	0	0	0	0	0	0	0	0	0	0	0
Cre03.g174750.t1.2	33.072000	0	0	0	0	0	0	0	0	0	0	0	0	0	0	0	0	0	0	0	0	0	0	0	0	0	0	1854.93531219149	6523.64630860459	9630.4844889796	5919.03583577118	2249.44251855184	0	0	0	0	0
Cre03.g175200.t1.2	87.233000	451218.556577527	1772.80266903875	0	0	0	0	0	0	0	0	0	0	0	0	0	0	0	0	0	0	0	1374.46310695947	0	0	0	0	0	0	0	0	0	0	0	0	0	0
Cre03.g175400.t2.1;Cre03.g175400.t1.2	71.611000	0	0	0	0	0	0	0	0	0	0	0	0	0	3097.97116126063	0	0	0	0	0	0	0	0	0	0	0	0	0	0	0	0	0	0	0	0	0	0
Cre03.g176250.t1.2	40.499000	0	0	0	0	0	0	0	0	9143.54987998625	0	2969.32423987226	30259.078448988	0	0	0	0	0	0	0	0	0	0	0	0	0	0	0	0	0	0	0	0	0	0	0	0
Cre03.g177350.t1.1	41.282000	4026.07754330953	1395.42834706891	1082.00176464433	0	0	0	0	0	0	0	0	0	1525.35272036358	0	0	0	0	0	0	905.788545803372	0	1815.78516847459	2199.17102882707	7567.02393914049	11324.9868705845	12801.570985819	6833.09024685067	1259.56757962138	0	0	0	0	0	0	0	0
Cre03.g177500.t1.1	19.866000	0	0	0	0	0	0	0	0	0	0	0	0	0	0	0	0	0	0	0	0	0	0	0	0	5409.03194823447	2193.309778904	0	0	0	0	0	0	0	0	0	0
Cre03.g177900.t1.2	36.688000	2482.46477510869	0	0	0	0	0	0	0	0	0	0	0	0	0	0	0	0	0	0	0	0	0	0	0	0	0	0	0	0	0	0	0	0	0	0	0
Cre03.g178150.t1.1	18.296000	0	0	0	0	0	0	0	0	0	0	0	0	0	0	0	0	0	0	0	0	0	0	0	0	0	0	0	0	0	0	0	0	0	0	0	15048.3834563285
Cre03.g178250.t1.2	16.284000	16449.82334178	23331.5319053002	3645.32173099945	81110.6816276887	0	0	0	0	0	0	0	0	0	0	0	0	0	0	0	0	0	0	0	0	0	0	0	0	0	0	0	0	0	0	0	0
Cre03.g178450.t1.2	10.766000	0	0	0	0	0	0	0	0	0	0	0	0	0	0	0	0	0	0	0	0	0	69829.2784103782	96177.099699165	0	0	0	0	0	0	5274.29834423369	15975.6632518497	0	0	0	0	0
Cre03.g179800.t1.2	18.096000	44108.159997981	14800.4074980448	17740.8012094506	13056.3099247831	6490.50770327032	4688.69936153536	6546.56529868838	4624.60133353052	4447.3360954726	7539.97201641864	5080.42623139374	0	4586.57835326036	5258.59320020905	6627.19505724546	0	0	4708.68772665761	4421.71191311662	0	4926.00483918983	5819.24429861945	0	6324.51409967984	7579.04701590576	8997.01863190955	9073.66574628813	5694.80545409893	0	2237.19400909723	0	0	0	0	0	0
Cre03.g179901.t1.1	52.965000	0	0	0	0	0	0	0	0	0	0	0	0	0	0	0	0	0	0	0	0	0	0	0	0	1189.45801323391	0	0	0	0	0	0	0	0	0	0	0
Cre03.g180300.t1.2	76.609000	0	0	0	0	0	0	0	0	0	0	0	0	0	0	0	0	0	0	0	0	0	0	2671.6779457021	0	0	0	0	0	0	0	0	0	0	0	0	0
Cre03.g180750.t1.2	86.772000	10404.4700557437	1711.56012176567	0	0	0	0	0	0	0	1834.87180283945	0	0	0	0	0	0	2098.77833783708	2398.15294929225	0	0	0	0	0	13238.1589608578	788.037537733529	0	0	0	0	0	0	0	0	0	0	0
Cre03.g181250.t1.1	31.990000	0	0	0	0	0	0	0	0	0	0	0	0	0	0	0	0	0	0	0	0	0	0	0	0	0	0	0	0	0	8339.50662130896	8461.99171585513	0	0	0	0	0
Cre03.g181500.t1.2	65.753000	0	0	0	0	0	0	0	0	0	0	0	0	0	0	0	0	0	0	0	11211.5190836123	0	0	0	0	0	0	0	0	0	0	0	0	0	0	0	0
Cre03.g182050.t1.2	72.250000	2358.17621904774	0	0	0	0	0	0	0	0	0	0	0	1084.55666845695	0	0	0	0	0	0	0	0	0	8595.74844486873	16959.3012197082	33754.0365761918	0	0	0	0	0	0	0	0	0	0	0
Cre03.g182150.t1.2	28.313000	0	1430.82127929666	1271.44036792708	0	13400.4704971889	0	0	0	0	0	0	0	8613.78306001663	1595.91315212975	0	0	0	0	1860.87170634434	915.707584134718	0	1171.12282116688	0	4063.72480243077	29996.8250870456	32130.9212128807	31631.2120848242	234434.968076768	172155.43043268	35782.9307803308	1287.67152156019	0	0	0	0	10347.3604411087
Cre03.g182551.t1.2	14.875000	0	0	0	0	0	0	0	0	0	0	0	0	0	0	0	0	0	0	0	0	0	0	0	0	0	0	0	0	0	1879.65776379007	14201.5079866749	9498.98208685948	0	0	9284.82103197815	156405.199870179
Cre03.g183100.t1.2	27.809000	25962.3313900004	13265.2108835797	13350.8753055322	5991.099152133	4540.74037309278	4525.11037329793	12156.8334942815	0	0	7897.65855018536	7630.14509215815	6644.70366278488	10510.4234197376	13420.7594392303	14692.9512494552	5358.61017005013	17580.744000013	856.719363755122	0	0	0	0	0	0	0	0	0	0	0	1231.7642146017	0	0	0	0	0	0
Cre03.g183400.t1.1	25.239000	0	0	0	0	0	0	0	0	0	0	0	0	0	0	0	0	0	0	0	0	0	0	0	0	0	0	0	0	0	2000.41454105123	2450.37818899138	3839.41927652874	2681.29640711431	0	0	0
Cre03.g183900.t1.2	14.408000	0	0	0	0	0	0	0	0	0	0	0	0	0	0	0	0	0	0	0	0	0	0	0	0	0	0	0	1400.16243354523	8700.198924267	23803.437668337	6548.74448135208	0	0	0	0	0
Cre03.g184500.t1.2	80.269000	12250.7637815102	0	0	0	0	0	0	0	0	0	0	0	0	0	0	0	0	0	0	0	0	0	1955.70372433039	0	0	0	0	0	0	0	0	0	0	0	0	0
Cre03.g185550.t1.2	41.446000	0	0	0	0	0	0	0	0	0	0	0	0	0	0	0	0	0	0	0	0	0	0	0	0	0	0	1171.27310962644	926.678641683025	0	7872.10951205917	15544.3353728958	0	0	0	0	0
Cre03.g185600.t1.1	22.004000	0	0	0	0	0	0	0	0	0	0	0	0	0	0	0	0	0	0	0	0	0	0	0	0	8159.91191212777	18196.1752419352	13096.8878088659	2754.26145423353	0	0	0	0	0	0	0	0
Cre03.g187650.t1.1	59.110000	0	0	0	0	0	0	0	0	0	0	0	0	0	0	0	0	0	0	0	4943.81402164838	0	0	0	0	0	0	0	0	0	0	0	0	0	0	0	0
Cre03.g188650.t1.2	24.626000	0	0	0	0	0	0	0	0	0	0	0	0	0	0	0	0	0	0	0	880.615228826092	0	1146.09979264916	1435.32993308364	1682.93017021838	935.320228108061	839.736767824181	0	0	0	0	0	0	0	0	0	0
Cre03.g189250.t1.2	24.185000	0	0	0	0	0	0	0	0	0	0	0	0	0	0	0	0	0	0	0	0	0	3499.16620407166	47388.2056280057	20560.212710906	6071.50347800073	2736.22683908563	5146.92887475163	1770.24776522613	843.418835083544	4227.68951181711	11459.495041896	4924.27652190482	0	0	0	0
Cre03.g189800.t1.2	44.694000	0	0	0	0	0	0	0	0	0	0	0	0	0	0	0	0	0	0	0	0	0	0	1724.33464082877	5564.95622503404	208111.944383809	265304.217671593	268114.611865474	176431.137107328	67557.6683440404	0	0	0	0	0	0	0
Cre03.g190150.t1.1	28.392000	0	0	0	0	0	0	0	0	0	0	0	0	0	0	0	0	0	0	0	0	0	0	0	0	0	2671.6779457021	6443.39227119643	12948.8536761935	0	0	0	0	0	0	0	0
Cre03.g190400.t1.1;Cre03.g190311.t2.1;Cre03.g190311.t1.1;Cre03.g190311.t3.1;Cre03.g190281.t1.1;Cre07.g332050.t1.2	19.846000	25075.6294785619	0	0	0	0	0	0	0	0	0	0	0	0	0	0	0	0	0	0	0	0	0	0	0	0	0	0	0	0	0	0	0	0	0	0	0
Cre03.g190500.t1.2	100.690000	0	0	0	0	0	0	0	0	0	0	0	0	0	4136.46441686064	2267.40198946996	8821.93257651533	3326.40961980072	0	0	0	0	0	0	0	0	0	0	0	0	0	0	0	0	0	0	0
Cre04.g216850.t1.2;Cre03.g190950.t1.2	49.586000	0	0	0	0	0	0	0	0	0	0	0	0	0	0	0	0	0	0	0	0	0	0	0	0	0	2400.25698772617	16745.8916071247	2627.6434270493	0	0	0	0	0	0	0	0
Cre03.g192050.t1.1	57.208000	0	0	0	0	0	0	0	0	0	0	0	0	0	6043.9255456704	0	0	0	0	0	0	0	0	0	0	0	0	0	0	0	0	0	0	0	0	0	0
Cre03.g192350.t1.1;Cre09.g395450.t2.1;Cre09.g395450.t1.2	48.878000	0	0	0	0	0	0	0	0	0	0	0	0	0	1025.49330384757	1396.93123166457	39703.205248106	0	0	0	0	0	0	0	0	0	0	0	0	0	0	0	0	0	0	0	0
Cre03.g193750.t1.1	44.631000	0	0	0	0	0	0	0	0	0	0	0	0	0	0	0	0	0	0	0	0	0	0	1108.22710083857	4023.14691834799	2965.71731684268	9761.98689109972	6997.73125430506	0	0	0	0	0	0	0	0	0
Cre03.g193850.t1.2	34.323000	3656.44307700732	0	0	0	0	0	0	0	0	0	0	0	1769.87204407722	0	0	0	0	0	0	0	4766.47363936068	2720.22111814187	8991.75853582474	11357.2988893912	22766.4472973326	20687.9579015369	11361.8075431782	3299.58312976821	2263.04362414255	2034.4548771429	0	0	0	0	0	0
Cre03.g193950.t1.2	16.076000	0	0	0	0	0	0	0	0	44446.3090320042	0	0	0	0	0	0	0	0	0	0	0	0	0	0	0	0	0	0	0	0	0	0	0	0	0	0	0
Cre03.g194200.t1.2	40.247000	0	0	0	0	0	0	0	0	0	0	0	0	0	6986.83534098653	22902.4583532397	13284.7483833232	9237.4801672149	8477.02056181171	2232.61021108047	0	0	0	0	0	0	0	0	0	0	0	0	0	0	0	0	0
Cre03.g194350.t1.2	71.740000	52291.3666213415	0	961.395275842736	0	0	0	0	562.604848384756	0	0	0	0	0	0	0	0	0	1479.74017288535	0	0	0	0	0	0	0	0	0	0	0	0	0	0	0	0	0	0
Cre03.g194850.t1.2	36.601000	44429.7773014519	0	1305.02983864005	0	0	0	0	758.430711199057	0	2399.280112739	4653.60700622673	4631.51460267055	24379.0424684742	0	0	4135.48754187346	11587.9916748248	19834.3194512029	18205.1925495091	31964.8524650604	53107.432956784	74428.856715391	91796.1911028205	146906.969225617	114294.373499828	70629.5644575664	9561.35179757931	3319.49635066069	0	0	0	0	0	0	0	0
Cre03.g194900.t1.1	252.670000	0	0	0	0	0	2613.1405907012	0	0	0	0	0	0	0	0	0	0	0	0	0	0	0	0	0	0	0	0	0	0	0	0	0	0	0	0	0	0
Cre03.g195388.t1.1	9.293000	0	0	0	0	0	0	0	0	0	0	0	0	0	0	0	0	0	0	0	0	0	0	0	0	0	0	867.615277073646	1945.78468599905	13252.4363645166	35761.8903959916	31331.3866079904	2324.4364598752	2132.96896238831	0	0	0
Cre03.g196900.t1.2	27.980000	6784.39678595134	0	0	0	0	0	0	0	0	0	0	0	0	0	0	0	0	0	0	0	0	0	0	0	0	0	0	0	0	0	0	0	0	0	0	0
Cre03.g197650.t1.2	28.895000	0	0	0	0	0	0	0	0	0	0	0	0	0	0	0	0	0	0	0	0	0	0	0	0	0	0	0	0	0	0	0	0	1071.63186093429	0	0	0
Cre03.g198850.t1.2;Cre03.g198863.t1.1	26.612000	0	0	0	0	0	0	0	0	0	0	0	0	0	0	0	0	0	0	0	0	0	0	0	0	0	0	0	1299.46916563611	2006.80180058278	4467.92561443312	18159.3545693415	25332.6227444195	43622.7282735833	893.915757497669	0	0
Cre03.g198950.t1.2	28.840000	0	0	0	0	0	0	0	0	0	0	0	0	0	0	0	0	0	0	0	0	0	0	0	0	0	0	977.250708326933	6641.17188398508	12199.6657052578	24518.8107358704	39778.3494778889	3949.05470778203	0	0	0	0
Cre03.g199000.t1.2;Cre13.g571200.t1.1	81.394000	122462.551277232	6341.87241675969	3491.20091571467	1232.13993575061	0	0	0	0	0	0	0	0	0	0	0	1329.60200177907	817.644364268001	1205.91459955637	3641.33908682095	11415.1599463241	10735.1046667886	20187.4973311827	0	0	0	0	0	0	0	0	0	0	0	0	0	0
Cre03.g199150.t1.2	29.735000	0	0	0	0	0	0	0	0	0	0	0	0	0	0	0	0	0	0	0	0	0	0	0	0	0	0	0	0	0	1630.93036320859	11408.3969656436	34237.213973696	9360.7167040589	0	0	0
Cre03.g199423.t1.1	43.733000	4441.24941286018	0	0	0	0	0	0	0	0	0	0	0	0	0	0	0	0	0	0	0	0	0	0	0	0	0	0	0	0	0	0	0	0	0	0	0
Cre03.g199535.t1.1	27.233000	0	0	0	0	0	0	0	0	0	0	0	0	5524.00261980234	6778.3852475687	27660.5909830945	25083.1439015402	213890.535654116	1812178.24544501	24879.5030388285	81929.7537323226	33084.501488826	0	2347.20516149943	0	0	0	0	0	0	0	7644.42249581691	4299.75282817894	0	0	0	0
Cre03.g200350.t2.1;Cre03.g200350.t1.2	40.608000	0	0	0	0	0	0	0	0	0	0	0	0	0	0	0	0	0	0	0	0	0	0	0	0	0	0	0	0	0	3115.85548794896	0	0	0	0	0	0
Cre03.g201100.t1.2	128.380000	88377.1286476975	1797.29968794799	0	0	0	0	0	0	0	0	0	0	0	0	0	0	0	0	0	0	0	0	0	0	0	0	0	0	0	0	0	0	0	0	0	0
Cre03.g201750.t1.2	27.961000	0	0	0	0	0	0	0	0	0	0	0	0	0	0	0	0	0	0	0	0	0	0	0	0	0	0	0	0	0	0	0	2459.47064079512	7433.19206589711	0	0	0
Cre03.g202400.t1.2	36.886000	0	0	0	0	0	0	0	0	0	0	0	0	0	0	0	0	0	0	0	0	0	0	0	0	8646.09507882329	0	0	0	0	0	0	0	0	0	0	0
Cre03.g203800.t1.2	12.841000	0	0	0	0	0	0	0	0	0	0	0	0	0	0	0	0	0	0	0	0	0	0	0	0	0	0	0	0	0	0	1054.27354385443	2345.92770959312	1597.64146941476	0	0	0
Cre03.g204250.t1.2	52.718000	0	0	0	0	0	0	0	0	0	0	0	0	0	0	0	0	0	0	973.042631459089	12537.0632969831	0	0	919.389651394081	2032.95199254724	2493.36068842722	16832.3074713751	20615.8194409453	15728.4387358639	5905.35958595068	0	0	0	0	0	0	0
Cre03.g204650.t1.2	16.166000	4431.18008606927	22749.1641244826	3878.3439875563	77721.6768644788	0	0	0	0	0	0	0	0	0	0	0	0	0	0	0	0	0	0	0	0	0	0	0	0	0	0	0	0	0	0	0	0
Cre03.g206450.t1.2	6.757600	4633.46835264491	16747.3944917204	1496.12161497803	51860.7901846853	0	0	0	0	0	0	0	0	0	0	0	0	0	0	0	0	0	0	0	0	0	0	0	0	0	0	0	0	0	0	0	0
Cre03.g206600.t1.2	64.232000	0	0	0	0	0	0	0	0	0	0	0	0	0	0	0	0	0	0	4931.56551219377	4537.96003659081	5228.76094098523	0	0	0	937.799987690897	0	0	0	0	0	0	0	0	0	0	0
Cre03.g206800.t1.1	56.764000	0	0	0	0	0	0	0	0	0	0	0	0	0	0	0	0	0	0	0	0	0	0	0	3543.20072272445	0	0	0	0	0	0	0	0	0	0	0	0
Cre03.g206929.t1.1	63.446000	0	0	0	0	0	0	0	0	0	0	0	0	0	0	0	0	0	0	1568.56065248877	1825.70420680593	3938.6096598422	12307.1219538474	25888.6900448131	4498.28388326542	0	0	0	0	0	0	0	0	0	0	0	0
Cre03.g207000.t1.2	26.824000	0	0	0	0	0	0	0	0	0	0	0	0	1047.05969779527	0	0	0	0	0	0	0	0	0	0	5917.23237425639	0	1224.02435893406	0	0	0	0	0	0	0	0	0	0
Cre03.g208000.t1.1	12.764000	4104.0772538242	0	0	0	0	0	0	0	0	0	0	0	0	0	0	0	0	0	0	0	0	0	0	0	0	0	1322.76387686882	1709.75666025088	4459.96032607613	4451.99503771914	1210.34810911356	0	0	0	0	0
Cre03.g213313.t1.1	32.542000	0	0	0	0	0	0	0	0	0	0	0	0	0	0	0	0	0	0	0	0	1243.78729136697	2171.89367341587	1384.30700106103	0	0	0	0	0	0	0	0	0	0	0	0	0
Cre03.g213425.t1.1	16.497000	0	0	0	0	0	0	0	0	0	0	0	0	0	901.12960355683	0	0	0	0	0	0	0	0	0	0	0	0	0	0	0	0	0	0	3260.28269759174	0	0	0
Cre03.g213537.t1.1	17.193000	0	0	0	0	0	0	0	0	0	0	0	0	0	0	0	0	0	0	0	0	0	0	0	0	6018.30136331442	0	0	0	0	0	0	0	0	0	0	0
Cre04.g212300.t1.1	105.980000	0	0	0	0	0	0	0	0	0	0	0	0	1017.97888086928	0	0	0	0	0	0	0	0	0	0	0	0	0	0	0	0	0	0	0	0	0	0	0
Cre04.g213985.t1.1	24.820000	25053.8376519248	0	3740.22889321528	0	0	0	0	0	0	0	0	0	0	0	0	0	0	0	0	0	0	0	0	0	0	0	0	0	0	0	2633.20410005324	0	0	0	0	0
Cre04.g214150.t1.1	36.892000	0	0	0	0	0	0	0	0	0	0	0	0	921.343401368437	0	188687.160984923	0	0	0	0	0	0	0	0	0	0	0	0	0	0	0	0	0	0	0	0	0
Cre04.g214500.t1.1	49.284000	28639.720297166	4759.10950484196	0	0	0	0	0	0	0	0	0	0	0	0	0	0	0	0	1325.01820376231	0	11689.4363850317	16171.7896915832	4195.37749301046	0	0	0	0	0	0	0	0	0	0	0	0	0
Cre04.g217800.t1.1	45.691000	14048.9652002156	0	0	0	0	0	0	0	0	0	0	0	0	0	0	0	0	0	0	0	0	0	0	0	0	0	0	0	0	0	0	0	0	0	0	0
Cre04.g217910.t1.1	30.251000	0	0	0	0	0	0	0	0	0	0	0	0	0	0	0	0	0	0	0	0	0	0	0	0	0	0	0	0	0	2801.67746322656	3718.36192234845	0	0	0	0	0
Cre04.g217929.t1.1	63.930000	0	0	0	0	0	0	0	0	0	0	0	0	0	0	0	0	0	0	0	0	0	0	1162.63152320141	0	3649.68009632686	0	0	0	0	0	0	0	0	0	0	0
Cre04.g217933.t1.1	37.185000	12511.5142588569	0	0	0	0	0	0	0	0	0	1009.03671752511	0	0	0	0	0	868.817584750173	1484.54940359146	618.835275531318	0	0	0	0	0	0	0	0	0	0	0	0	0	0	0	0	0
Cre04.g217954.t1.1	220.010000	0	0	0	0	0	0	0	1672.2596895892	0	0	0	0	0	0	0	0	0	0	0	0	0	0	0	0	0	0	0	0	0	0	0	0	0	0	0	0
Cre04.g219000.t1.2;Cre04.g218900.t1.1	301.450000	0	0	0	0	0	0	0	0	0	0	0	0	0	0	0	0	0	0	0	0	0	0	0	0	0	12779.779159182	0	5135.05608644593	0	0	13365.9041514888	0	15530.057969237	2904.17419265047	0	0
Cre04.g220200.t3.1;Cre04.g220200.t2.1;Cre04.g220200.t1.2	107.790000	52709.9199812324	22393.7319176093	14246.5945245447	6736.00390197113	7385.77605690408	0	2510.34328435816	7261.11177969421	13910.699817415	12741.4556019927	803.291816379463	833.950662130896	0	829.366864114137	3091.0578921206	866.262680937553	22763.4415281413	42792.384534482	0	0	0	0	0	0	0	0	0	0	0	0	0	0	0	0	0	0
Cre04.g220350.t2.1;Cre04.g220350.t1.2	95.723000	0	0	0	0	0	0	0	0	0	879.337776919782	3945.44778475245	71118.7533934532	0	0	0	0	0	0	0	0	0	0	0	0	0	0	0	0	0	0	0	0	0	0	0	0
Cre04.g221700.t1.2	41.417000	61800.8689003706	3414.40351287652	2619.67813869231	0	1279.48080051386	0	5489.36112987242	1271.816089076	0	1991.7729546262	1340.94878047629	1459.30094238439	0	1029.92681340476	10831.2892809107	9958.11333083315	0	0	0	0	0	0	0	0	0	0	0	0	0	0	0	0	0	0	0	0
Cre04.g222700.t1.2	115.310000	0	0	0	0	0	0	0	0	0	0	0	0	0	0	0	5045.78474146381	8758.81142349768	0	0	0	0	0	0	0	0	0	0	0	0	0	0	0	0	0	0	0
Cre04.g223450.t1.1	61.437000	0	0	0	0	0	0	0	0	0	0	0	0	0	0	0	0	0	0	0	0	0	0	2256.80665307057	0	0	0	0	0	0	0	0	0	0	0	0	0
Cre04.g224750.t1.2	24.130000	4059.96759094163	0	0	0	0	0	0	0	0	0	0	0	0	0	0	0	0	0	0	0	0	0	0	0	0	0	0	0	0	0	0	0	0	0	0	0
Cre04.g225400.t1.2	35.146000	0	0	0	0	0	0	0	0	0	0	0	0	0	0	0	0	0	0	0	0	0	0	0	0	0	0	0	5874.70074019925	2124.02679904414	0	0	0	0	0	0	0
Cre04.g226850.t1.2	59.847000	0	0	0	0	0	0	0	0	0	0	0	0	0	0	0	0	0	0	0	0	0	0	0	0	9958.11333083315	0	0	0	0	0	0	0	0	0	0	0
Cre04.g228450.t1.2	29.733000	0	0	0	0	0	0	0	0	0	0	0	0	0	0	0	0	0	0	0	0	0	0	0	0	0	0	3412.2994744426	6998.4075523731	2869.15698157162	0	0	0	0	0	0	0
Cre04.g229300.t1.1	45.029000	6191.20823604493	0	1009.9384482825	0	0	0	0	0	0	0	0	0	0	0	0	0	2173.17112532218	1978.5475701844	0	0	0	0	0	0	0	0	0	0	0	0	0	0	0	0	0	0
Cre04.g231026.t1.1	46.200000	0	0	0	0	0	0	0	0	0	0	0	0	0	1075.9902262617	0	0	0	0	0	0	0	0	0	0	7865.3465313787	35026.9798287146	28018.2775168612	10242.9099617104	0	0	0	0	0	0	0	0
Cre04.g231222.t2.1;Cre04.g231222.t1.1	98.795000	0	0	2736.22683908563	28210.6467451055	50445.8243378729	0	0	0	0	0	5850.65458666872	0	0	0	0	0	0	0	0	0	0	0	0	0	0	0	0	0	0	0	0	0	0	0	0	0
Cre04.g232104.t1.1	27.380000	649201.058786598	1256937.53157898	3598732.30853404	3275912.69738659	297353.23167401	110063.753363049	61067.4612176892	1571.64156590987	36238.3048128153	474235.234160036	12762.4959863319	5770.40054926055	531615.368022277	19875.6487775835	50582.5868360778	60877.3463163384	58623.7708651485	282940.568401646	282895.481863776	261915.212908383	3291242.12026231	3581599.42414353	2673406.2629871	3547559.08805186	1806918.1493602	728493.25005354	159997.094053803	22987.3713328944	14641.8531732028	30203.4717189487	155728.901802133	79773.1143375526	9997.18833032027	0	0	0
Cre05.g230850.t1.1	60.648000	25528.7491841529	0	1242.58498369044	0	0	0	0	0	0	0	0	0	0	0	0	0	3294.77389906211	1651.21930524998	3306.34611044868	27078.2232022768	36328.4778885548	0	0	0	0	0	0	0	0	0	0	0	0	0	0	0
Cre05.g232002.t2.1;Cre05.g232002.t1.1	74.185000	7712.80374491937	0	0	0	0	0	0	0	0	0	0	0	0	0	0	0	0	0	0	0	0	0	0	0	0	0	0	0	0	0	0	0	0	0	0	0
Cre05.g232150.t1.2	48.779000	0	0	0	0	0	0	0	0	0	0	0	0	0	52691.8853660845	0	0	0	0	0	0	0	0	0	0	0	0	0	0	0	0	0	0	0	0	0	0
Cre05.g232200.t1.2	77.304000	0	0	0	0	0	0	0	0	0	4089.04840786762	0	684.872024664552	1540.60699900952	1517.31228777681	7373.22697053033	1859.14338905933	17468.0276553386	125881.613732355	34610.6807957172	625.087275449257	0	1680.45041063554	17479.2992898061	5121.22954816587	0	0	0	0	0	0	0	0	0	0	0	0
Cre05.g232751.t1.1	62.174000	0	0	0	0	0	0	0	0	0	0	0	0	0	0	0	0	0	0	0	0	0	0	4379.40571174884	0	0	0	0	0	0	0	0	0	0	0	0	0
Cre05.g232752.t1.1	61.204000	19074.6112880975	0	0	0	0	0	0	0	0	0	0	0	0	0	0	0	0	0	0	0	0	0	0	0	0	0	0	0	0	0	0	0	0	0	0	0
Cre05.g233050.t1.2	19.056000	0	0	0	0	0	0	0	0	0	0	0	0	0	0	0	0	0	0	0	0	0	0	0	0	0	0	0	0	0	0	0	0	0	0	12824.8656970517	21712.925195776
Cre05.g233305.t2.1;Cre05.g233305.t1.1	40.532000	51323.5089417374	12427.3527215	9330.65901214573	2082.77261689332	1976.66896443983	0	2601.94410046354	0	0	1011.7419097973	0	0	1111.83402386815	0	0	0	0	0	1000.16969841072	0	0	0	0	0	0	1735.23055414729	2683.32530131845	2092.5413667651	4637.37585259362	7278.99610638254	1904.07963846952	0	0	0	0	0
Cre05.g233900.t1.2	36.491000	0	0	0	0	0	0	0	0	0	0	0	0	0	0	0	0	0	0	0	0	0	0	0	0	0	0	7127.20476222104	11142.386392212	46091.2162219524	245676.544852293	123093.762807409	0	0	0	0	0
Cre05.g233950.t1.2	15.636000	0	0	0	0	0	0	0	0	0	0	0	0	0	0	0	0	0	0	0	0	0	0	0	0	0	17881.3209191447	150574.007639024	32225.6029424072	27136.8357015075	15004.0483607565	19100.9117685216	4404.6541729559	33602.9966743282	0	0	0
Cre05.g234550.t2.1;Cre05.g234550.t1.2	40.985000	128376.402161148	8830.94988408928	0	2404.9910742025	0	0	2413.85809331688	1502.50887450957	0	2455.41285238684	3021.39919111183	2898.68866387631	4711.01719778088	5545.79444643939	2119.21756833804	14264.6291396926	15073.1810521568	9862.68015900884	20630.8482869019	17797.1593817878	0	0	0	0	0	0	0	0	0	0	0	0	0	0	0	0
Cre05.g237450.t1.2	31.708000	0	0	0	0	0	0	0	0	0	0	0	0	0	0	0	0	0	0	0	0	0	0	0	0	0	0	0	0	0	0	6365.99371452001	3944.17033284614	0	0	0	0
Cre05.g238332.t1.1	21.342000	535861.017005013	157359.531588422	351614.88000026	1911594.06144782	1043227.34207634	6849997.69855183	3362929.71547522	575251.622257222	112363.166794407	242377.713164823	349255.351185076	129706.455028306	264537.746527807	374706.701812553	113279.926397759	0	0	0	0	0	0	0	0	0	0	0	0	0	0	0	1253.70632969831	0	0	0	0	0
Cre05.g238364.t1.1	14.465000	7712.05230262154	0	0	0	0	0	0	0	0	0	0	0	0	0	0	0	0	0	0	0	0	0	0	0	0	0	0	0	0	0	0	0	0	0	0	0
Cre05.g240800.t1.2	19.604000	14590.7550969504	22261.4780731914	4586.27777634123	68251.2495849368	0	0	0	0	0	0	0	0	0	0	0	0	0	0	0	0	0	0	0	0	0	0	0	0	0	0	0	0	0	0	0	0
Cre05.g240850.t1.2	70.449000	0	0	0	0	0	0	0	0	0	0	0	0	0	0	0	0	0	0	7402.08235476698	1481.76906708949	0	0	0	0	0	0	0	0	0	0	0	0	0	0	0	0
Cre05.g241950.t1.2	28.549000	669226.996023747	49132.3032012673	27449.4356974045	13707.0589547033	1160.22690784835	0	0	0	0	0	0	1103.86873551116	1823.07415876353	2212.39641326886	29811.2188394818	34575.3630077192	33382.8240810642	203415.430022377	13525.9613609264	12254.5209929993	2389.88708401613	2111.77828958953	3558.07928022147	0	6309.18467680412	16301.0377668098	45732.02680359	113122.123515214	337540.365761918	146493.675961811	2173.39655801152	0	0	0	0	0
Cre05.g242400.t1.2	14.860000	13614.6315520703	0	0	0	0	0	0	1661.58920896003	0	0	2363.81203628145	0	0	903.233641990752	0	0	1696.83185272822	0	1564.72829676984	0	0	0	0	0	1443.29522144063	0	0	3728.65668182871	3492.17779070185	12471.687817072	29912.6635496887	23719.2761309801	15225.7238386162	5469.67334166929	1490.86151889322	0
Cre05.g243800.t1.2	19.087000	0	0	0	0	0	0	0	0	0	0	0	0	0	0	0	0	0	0	0	0	0	0	0	0	1357.1799341094	0	6912.29226504187	4712.06921699784	17852.7661118272	32691.4971670613	157660.108507554	228994.525840484	373474.336444113	33929.1226315861	3359.24764821586	2923.33597124511
Cre05.g244900.t1.1	42.587000	0	0	0	0	0	0	0	0	0	0	0	0	0	0	0	0	0	0	0	0	0	0	1600.79752706564	5443.37286124527	0	0	0	0	0	0	0	0	0	0	0	0
Cre05.g244901.t1.1	6.486300	7180.48202113713	13196.8296344772	0	22887.4295072831	0	0	0	0	0	0	0	0	0	0	0	0	0	0	0	0	0	0	0	0	0	0	0	0	0	0	0	0	0	0	0	0
Cre05.g244950.t1.2	24.632000	0	0	0	0	0	0	0	0	0	0	0	0	0	0	0	0	0	0	0	0	0	0	0	1412.03522185093	0	0	0	0	1974.79035869526	0	0	0	0	0	0	0
Cre05.g245102.t1.1	19.021000	0	0	0	0	0	0	0	0	0	0	0	0	0	0	0	0	0	0	0	0	0	0	0	0	0	0	881.441815353704	1191.18633051892	1302.32464636786	0	4435.76388408603	0	0	0	0	0
Cre05.g245158.t1.1;Cre24.g755097.t1.1	77.299000	0	0	0	0	0	0	0	5971.33621970009	82192.7585365628	0	7240.59740496347	3530.27591520179	4242.64321354392	0	0	0	0	0	0	0	0	0	0	0	0	0	0	0	0	0	0	0	0	0	0	0
Cre05.g245450.t1.2	40.488000	0	0	0	0	0	0	0	0	0	0	0	0	0	0	0	0	0	0	0	0	0	0	0	0	0	0	0	1089.89190877154	2063.38540560932	0	0	0	0	0	0	0
Cre05.g245550.t1.1	237.850000	0	0	0	0	0	2111.70314535974	0	0	0	0	0	0	0	0	0	0	0	0	0	0	0	0	0	0	0	0	0	0	0	0	0	0	0	0	0	0
Cre05.g247450.t1.2	85.013000	0	0	0	0	0	0	0	0	0	3130.35832429707	12912.7844458977	281866.00591575	218106.126944938	1056.152149599	0	1299.24373294676	0	0	0	0	0	0	0	0	0	0	0	0	0	0	0	0	0	0	0	0
Cre05.g247950.t1.2	21.741000	0	0	0	0	0	0	0	0	0	0	0	0	0	0	0	0	0	0	0	0	0	0	0	0	0	0	0	3884.0549490198	16458.0892070561	36641.0778844518	11938.1637856132	0	0	0	0	0
Cre05.g248500.t1.2	16.013000	0	0	0	0	0	0	0	0	0	0	0	0	0	0	0	0	0	0	0	0	0	0	0	0	4141.79965717523	3016.58996040572	796.453691469217	0	0	0	0	0	0	0	0	0
Cre06.g249850.t1.1	68.969000	0	0	0	0	0	0	0	0	0	0	0	0	0	0	0	0	0	0	0	0	0	0	0	0	0	0	0	0	0	0	0	0	0	0	0	0
Cre06.g250100.t1.2	71.954000	0	0	0	0	0	0	0	0	0	0	0	0	0	0	0	0	3001.48597021935	7842.80326244383	14511.1022133805	33388.084177149	130908.762704833	144630.099063195	32303.0014990836	13661.2209745357	0	0	0	0	0	0	0	0	0	0	0	0
Cre06.g250200.t1.2	42.583000	56301.0627225583	0	0	0	0	0	0	0	0	0	0	0	0	0	0	0	0	0	0	0	0	0	0	0	0	818.921816174311	923.22200711301	0	0	0	0	0	0	0	0	0
Cre06.g250450.t1.2	47.910000	0	0	0	0	0	0	0	0	0	0	0	0	0	0	0	0	0	0	0	0	0	0	1991.62266616663	0	0	0	0	0	0	0	0	0	0	0	0	0
Cre06.g250902.t1.1	267.830000	40637.2480243077	5745.67809766197	7453.55615216828	17858.7776502098	1564.27743139114	0	3428.53062807571	4559.15070938959	0	36891.3081696289	0	0	0	0	0	0	0	0	0	0	305303.491185044	0	0	0	0	0	0	0	0	0	0	0	0	0	0	0
Cre06.g251150.t1.2	16.113000	0	0	0	0	0	0	0	0	0	0	0	0	0	0	0	0	0	0	0	0	0	0	0	0	0	0	0	0	0	0	6308.05751335738	11031.1729321333	25071.8722670727	0	929.984987793473	0
Cre06.g251400.t1.2	67.589000	0	0	0	0	0	0	0	0	0	0	0	0	1395.72892398804	18415.5963929013	10041.5234258922	0	0	0	0	0	0	0	0	0	0	0	0	0	0	0	0	0	0	0	0	0
Cre06.g251650.t1.1	86.937000	3510.28755007953	0	0	0	0	0	0	0	0	0	0	0	0	0	0	0	0	0	0	0	0	0	0	0	0	0	0	0	0	0	0	0	0	0	0	0
Cre06.g251850.t1.2	7.155200	0	0	0	0	0	0	0	0	0	0	0	0	0	0	0	0	0	0	0	0	0	0	0	0	0	0	0	0	0	6278.30039836334	0	0	0	0	0	0
Cre06.g251900.t1.2	43.414000	0	0	0	0	0	0	0	0	0	0	0	0	1277.60219476928	0	0	997.314217678974	0	0	0	0	1146.85123494699	2529.65535141237	5051.64599138688	12907.5243498129	2293.70246989399	0	0	0	0	0	0	0	0	0	0	0
Cre06.g252200.t1.2	44.541000	147643.38267749	2924.38799046207	0	0	0	0	0	0	0	0	0	0	0	0	0	0	0	0	0	0	0	0	0	0	0	0	0	0	0	0	0	0	0	0	0	0
Cre06.g252650.t1.2	23.387000	0	0	0	0	0	0	0	0	0	0	0	0	0	0	0	0	0	0	0	0	0	0	0	0	0	0	0	0	0	0	1861.17228326347	0	0	0	0	0
Cre06.g253350.t1.2	16.810000	0	0	0	0	0	0	0	0	0	0	0	0	0	0	0	0	0	0	0	0	0	0	0	0	0	0	0	0	0	0	0	0	0	0	0	5635.74208948955
Cre06.g254400.t1.1	63.488000	16364.1589198275	2426.25689123107	1659.41002629632	0	0	0	0	0	0	0	0	0	0	0	0	0	0	845.147152368552	1929.02752275745	4623.47417008378	0	0	0	0	0	0	0	0	0	0	0	0	0	0	0	0
Cre06.g254500.t1.1	87.230000	0	0	0	0	0	0	0	0	0	0	0	0	13852.0873181843	8730.25661618016	0	0	0	0	0	0	0	0	0	0	0	0	0	0	0	0	0	0	0	0	0	0
Cre06.g255100.t1.1;Cre12.g492750.t1.1	94.084000	30302.6621022621	7230.52807817256	0	0	0	0	1360.86200136876	0	0	202671.502147526	730123.879839829	138137.63760995	1778.21305358312	0	0	0	0	0	0	0	0	0	0	0	0	0	0	0	0	0	0	0	0	0	0	0
Cre06.g256250.t1.2	20.575000	0	0	0	0	0	0	0	0	0	0	0	0	0	0	0	0	0	0	0	0	0	0	0	0	0	4987.92368453096	10271.4647690279	18841.6641757705	27290.1299302647	21595.7001973147	270714.602215964	253363.799559086	276808.799251359	33830.6836905704	0	0
Cre06.g257450.t1.2	17.590000	0	0	0	0	0	0	0	0	0	0	0	30835.4346914231	0	0	0	0	0	0	0	0	0	0	0	0	0	0	0	0	0	0	0	0	0	0	0	0
Cre06.g257500.t1.2	28.002000	0	0	0	0	0	0	0	0	0	0	0	0	0	0	0	0	0	0	0	0	0	0	0	0	0	0	0	0	66507.903453973	0	0	0	0	0	0	0
Cre06.g257601.t1.2	25.961000	0	0	0	0	0	0	42403.1374242064	0	0	2454.13540048053	0	1562.39882564657	4690.12710190123	36783.1004787415	8078.75614396221	0	0	0	0	0	0	0	0	0	0	0	0	0	0	0	0	0	0	0	0	0
Cre06.g257850.t1.2	39.594000	0	0	0	0	0	0	0	0	0	0	0	0	0	0	0	0	0	0	0	0	0	0	0	0	1617.7049787668	1149.4812829894	1119.72416799536	0	772.557826398246	0	0	0	0	0	0	0
Cre06.g257950.t1.2	47.737000	3289.73923566665	0	0	0	0	0	0	0	0	0	0	0	0	0	0	3290.86639911339	5369.13036221974	6800.4025068951	29896.1318191365	52313.9098902764	25201.1203422994	53891.9387157178	35957.2653934272	1445.24897141499	1585.54324841971	3925.83514077911	4883.62349359226	4075.29701381734	0	0	0	0	0	0	0	0
Cre06.g258800.t1.1	132.090000	7919.45037682241	1383.48041453342	0	0	0	0	0	0	0	0	0	0	0	0	0	0	0	0	0	0	0	0	0	0	0	0	0	0	0	0	0	0	0	0	0	0
Cre06.g259100.t1.1	138.440000	0	0	0	0	1188.55628247652	0	0	0	0	0	0	13040.5296365287	7898.40999248319	0	0	0	0	0	0	0	0	0	0	0	0	0	0	0	0	0	0	0	0	0	0	0
Cre06.g259150.t1.2	48.021000	28836.5981791973	4982.73873267594	0	0	1607.03449813762	0	0	0	0	0	0	0	0	0	0	0	0	0	0	0	0	0	0	0	2243.80670131812	0	5769.19824158403	2790.33068452933	0	0	0	0	0	0	0	0
Cre06.g259401.t1.1	39.048000	0	0	0	0	0	0	0	0	0	0	0	0	0	0	0	0	0	0	0	0	0	0	0	0	0	0	0	0	9164.59026432547	18979.1781162732	0	0	0	0	0	0
Cre06.g259450.t1.2	23.788000	0	0	0	0	0	0	0	0	0	0	0	0	0	0	0	0	0	0	0	0	0	0	0	0	0	0	0	0	0	13795.7291458471	47923.2325440601	12772.2647362037	7757.13884049129	0	0	0
Cre06.g259900.t1.2	38.760000	0	0	13607.8685713898	4039.90408158959	16883.4055476275	34470.1610860231	70474.7673442135	402247.062027995	7392839.61450368	541692.209236168	268873.568586282	287524.366418404	286119.169321463	1434.50334655603	0	0	0	0	0	0	0	0	0	0	0	0	0	0	0	0	0	0	0	0	0	0
Cre06.g260250.t1.2	36.838000	13982.8382780066	1127.08830251408	0	0	0	0	0	0	0	0	0	0	0	0	0	0	0	0	0	0	0	0	0	0	0	0	0	0	0	0	0	0	0	0	0	0
Cre06.g260450.t1.2	58.416000	0	0	0	0	0	0	0	0	0	0	0	0	0	0	0	0	0	2071.95184780458	41420.2508986458	0	0	0	1399.03527009849	1360.18570330072	0	0	0	0	0	0	0	0	0	0	0	0
Cre06.g260950.t1.2	65.110000	0	0	0	0	0	0	0	0	0	0	0	0	0	0	0	0	0	0	0	0	0	0	1136.03046585825	0	0	0	0	0	0	0	0	0	0	0	0	0
Cre06.g261000.t1.2	15.139000	269429.635886676	78390.4605095468	126730.743528902	101858.003470754	44367.4075907321	25068.8664978814	21120.7886650866	25314.5881292716	0	47606.875336674	23614.8256515818	30782.833730575	43697.1210610684	35352.3543436746	6958.05510097967	6633.20659562809	22486.1593202423	26253.1395592603	22721.3607594629	22117.2011520082	33896.8106127794	55038.6396622052	37551.074507123	55986.2083997679	137776.945306992	213161.636625222	432447.527977752	312201.731479116	544224.569779852	926152.632074544	1113111.47577446	1090943.9279885	1132874.40820737	28538.2755869591	0	0
Cre06.g261300.t1.2	39.459000	0	0	0	0	0	0	0	0	0	0	0	0	0	0	0	0	0	0	0	0	0	0	0	0	0	0	0	0	0	0	0	0	0	0	0	0
Cre06.g261750.t1.2;Cre16.g662600.t1.2;Cre16.g663450.t1.2	71.132000	3175.5200063966	2421.37251629518	0	0	8174.18931578652	1582.53747922839	1074.6376301256	0	0	0	0	0	0	0	0	0	0	0	0	0	0	0	0	0	0	0	0	0	0	0	0	0	0	0	0	0
Cre06.g262050.t1.2	41.211000	9651.52487331882	0	0	0	0	0	0	0	0	0	0	0	0	0	0	0	0	0	0	1391.37055866063	0	0	0	0	0	0	0	0	0	0	0	0	0	0	0	0
Cre06.g262700.t1.1	14.041000	15617.2252757852	23901.8766093526	11524.8705218071	0	0	0	13842.3185683125	30980.4630549041	178294.714005945	19581.0833968345	0	0	0	0	0	0	0	0	0	0	0	0	0	0	0	0	0	0	0	0	0	0	0	0	0	0
Cre06.g262850.t1.2	28.040000	0	0	0	0	0	0	0	0	0	0	0	0	0	0	0	0	0	0	0	0	0	0	0	920.065949462127	0	0	0	890.383978697872	2349.45948839292	2087.13098222073	0	0	0	0	0	0
Cre06.g263250.t1.1	322.930000	254648.765888374	1573895.89280335	520223.502787186	102053.37846819	37427.0865279812	8779.85180783689	16492.6555527563	7877.36960814397	5497.55185091875	4395.8622980713	0	0	0	0	0	0	0	0	0	0	0	0	0	0	0	0	0	0	0	0	0	0	0	0	0	0
Cre06.g263300.t1.2	25.536000	82403.162379955	17621.3218840958	5531.2164658615	4785.93599487446	2580.60313920519	2064.73800174542	3478.50154088136	2374.70794959998	0	3109.69366110676	5153.46642274274	2006.80180058278	4850.86060940691	1254.38262776636	2726.15751229472	2645.00174412916	5036.1662800516	2784.24400191692	3159.51428545284	11651.1128278424	9266.03497453242	11927.6435934436	69456.5630306549	48523.6349400256	7637.65951513644	4899.92979145516	3306.57154313803	0	2315.56944076082	2417.69044903581	0	0	0	0	0	0
Cre06.g263450.t1.2;Cre12.g498600.t1.2;Cre06.g263450.t2.1	50.824000	495117.815616711	133997.190548911	103608.864024696	55866.729074413	38508.4119945575	23093.3246968883	49638.0238677064	18051.8983207519	11573.714271166	37865.9288299135	31329.1322810969	21773.0405796024	38933.7283351288	12865.4435811345	42783.367226908	16669.995935044	14490.8132713392	43620.4739466898	43498.7402944415	41046.0326343268	15081.4469174329	10742.6190897669	13919.7171249889	30894.0471906537	96417.5612344704	180894.704356434	67527.6106521272	0	0	0	0	0	0	0	0	0
Cre06.g264200.t1.2	32.281000	62948.3212891558	7786.44509010663	11137.1262961272	8917.36574833965	4259.62580947486	0	4530.0698924636	3251.56596693693	0	8838.46430706758	2189.25199049572	6685.65726801657	8911.35420995701	9314.12728159349	12225.9661856818	6988.11279289284	19124.9579220521	53483.9055479965	63680.2260872415	149093.6663123	199477.872381751	210494.016467928	67865.7596861504	4186.88619504499	3466.02759873739	3225.56606343203	1924.81944588961	1424.88488514381	3069.41635394312	6748.92870949379	0	0	0	0	0	0
Cre06.g264350.t1.2	24.548000	0	0	0	0	0	0	0	0	0	0	0	0	0	0	0	0	0	0	0	0	0	0	0	0	0	0	0	0	0	3742.18264318964	8521.35565738363	0	0	0	0	0
Cre17.g714600.t1.2;Cre17.g714000.t1.2;Cre17.g713500.t1.2;Cre17.g711800.t1.2;Cre17.g710500.t1.2;Cre17.g709100.t1.2;Cre17.g708650.t1.2;Cre17.g708200.t1.2;Cre16.g650250.t1.2;Cre16.g649950.t1.2;Cre13.g570000.t2.1;Cre13.g570000.t1.2;Cre12.g506450.t1.2;Cre12.g506350.t1.2;Cre12.g505450.t1.2;Cre12.g504850.t1.2;Cre12.g504600.t1.2;Cre06.g276800.t1.2;Cre06.g276650.t1.2;Cre06.g275700.t1.2;Cre06.g274900.t1.2;…	11.457000	21782.0578871763	0	0	0	0	10722.3301477255	0	0	0	0	0	0	0	0	0	0	0	0	0	0	0	0	0	0	0	0	0	0	0	0	1335.08753055322	0	0	0	0	0
Cre17.g714650.t1.2;Cre17.g713950.t1.2;Cre17.g713550.t1.2;Cre17.g711850.t1.2;Cre17.g710550.t1.2;Cre17.g709050.t1.2;Cre17.g708700.t1.2;Cre17.g708150.t1.2;Cre16.g650300.t1.2;Cre16.g649900.t1.1;Cre16.g648500.t1.2;Cre13.g569950.t1.2;Cre12.g506500.t1.2;Cre12.g506300.t1.2;Cre12.g505500.t1.2;Cre12.g504800.t1.2;Cre12.g504650.t1.2;Cre06.g276850.t1.2;Cre06.g276600.t1.2;Cre06.g275750.t1.2;Cre06.g274850.t1.2;…	15.310000	8508.58113832054	0	1065.69546678143	0	0	0	0	0	0	0	0	0	0	0	0	0	0	0	0	0	0	0	0	0	0	0	0	0	0	0	1206.89147454355	0	0	0	0	0
Cre06.g271376.t1.1;Cre12.g504550.t1.2;Cre17.g714550.t1.2;Cre17.g714050.t1.2;Cre17.g713450.t1.2;Cre17.g711750.t1.2;Cre17.g710450.t1.2;Cre17.g709150.t1.2;Cre17.g708600.t1.2;Cre12.g506200.t1.2;Cre12.g505600.t1.2;Cre12.g504700.t1.2;Cre06.g276900.t1.2;Cre06.g276550.t1.2;Cre06.g275800.t1.2;Cre06.g274750.t1.2;Cre06.g274250.t1.2;Cre06.g273850.t1.2;Cre06.g268250.t1.2;Cre06.g268100.t1.2;Cre06.g266750.t1.2;…	15.078000	13853.59020278	3077.00592115119	0	0	0	0	1439.83858687062	0	0	0	0	0	0	0	0	0	0	0	0	0	0	0	0	0	0	0	4569.29518041029	5107.70358680494	9550.8316054097	9704.12583416687	0	0	0	0	0	0
Cre06.g267200.t1.2	13.447000	23850.0270908024	22087.8949023928	5175.78425898827	93817.5708839812	0	0	0	0	0	0	0	0	0	0	0	0	0	0	0	0	0	0	0	0	0	0	0	0	0	0	0	0	0	0	0	0
Cre06.g267300.t1.2	53.958000	0	0	0	0	0	0	0	0	0	0	0	0	0	0	0	0	0	0	0	0	0	0	0	0	0	0	0	2418.14131441451	0	0	0	0	0	0	0	0
Cre06.g267400.t1.2	191.650000	0	0	0	0	7138.40125245869	0	0	0	0	0	0	0	0	0	0	0	0	0	0	0	0	0	0	0	0	0	0	0	0	0	0	0	0	0	0	0
Cre06.g267600.t2.1;Cre06.g267600.t1.2	62.862000	0	0	0	0	0	0	0	0	0	0	0	0	0	0	0	0	0	0	0	0	0	0	0	0	0	0	0	0	0	0	0	0	0	0	0	0
Cre06.g267700.t1.2	76.526000	0	0	0	0	0	0	0	0	0	0	0	0	0	2257.03208575992	0	0	0	0	0	0	0	0	0	0	0	0	0	0	0	0	0	0	0	0	0	0
Cre06.g268200.t1.2	36.467000	0	0	0	0	0	0	0	0	2846.01255879848	10630.6541873903	0	0	0	0	0	0	0	0	0	0	0	0	0	0	0	0	0	0	0	0	0	0	0	0	0	0
Cre06.g268750.t1.2	69.884000	0	0	0	0	0	0	0	5415.34406353623	6017.54992101659	11481.286868533	0	0	0	0	0	0	0	0	0	0	0	0	0	0	0	0	0	0	0	0	0	0	0	0	0	0
Cre06.g270200.t1.1	55.942000	0	0	0	0	0	0	0	0	0	0	0	0	0	0	0	0	3439.65197408358	0	0	0	0	0	0	0	0	0	0	0	0	0	0	0	0	0	0	0
Cre06.g271200.t1.2	62.915000	0	0	0	0	0	0	0	0	0	0	0	0	0	0	0	0	0	0	0	0	0	0	0	0	0	0	0	0	0	0	0	0	0	0	0	0
Cre06.g271700.t1.1	56.256000	0	0	0	0	0	0	0	0	0	0	0	0	0	0	3222.6354384705	1396.85608743478	0	0	0	0	0	0	0	0	0	0	0	0	0	0	0	0	0	0	0	0
Cre06.g272050.t1.2	66.649000	0	0	0	0	0	0	0	0	0	0	0	0	0	0	0	0	0	0	1809.84877432174	21797.0867331329	63199.3030166308	139009.310675432	210509.045313885	22275.0040345523	0	0	0	0	0	0	0	0	0	0	0	0
Cre06.g272450.t1.1	137.960000	6755.84197863382	2854.7292894533	3301.01087013409	16513.6959370955	11455.7378304068	72904.9317353933	40776.2648494061	4465.44585485029	0	0	0	0	0	2917.32443286248	1322.68873263904	0	0	0	0	0	0	0	0	0	0	0	0	0	0	0	0	0	0	0	0	0
Cre06.g272650.t1.2	25.921000	397092.167864886	132614.536720905	258060.313920519	1217862.53209186	816592.34505104	4916536.66623718	2148223.24103424	347241.485826894	131322.055968639	88850.5372953299	11081.5195660879	151257.820130049	234029.18923594	30641.5625785831	15288.8449916338	0	21458.1862568119	28055.0981894548	30123.0673930809	99363.215041961	111100.743734054	17359.0685221534	18499.0064879603	5264.75502705125	4515.5670561155	0	0	0	0	1104.39474511964	11841.2277291932	6311.36385946783	0	0	0	0
Cre06.g272800.t1.2	23.895000	0	0	0	0	0	0	0	0	0	0	0	0	0	0	0	0	0	0	0	0	0	0	0	0	0	0	0	2574.96732197147	1381.67695301863	0	0	0	0	0	0	0
Cre06.g272850.t1.2	25.901000	0	0	0	0	0	0	0	0	0	0	0	0	0	0	0	0	13279.4882872384	0	0	0	0	0	0	0	0	0	0	0	0	0	0	0	0	0	0	0
Cre06.g272950.t1.1	17.579000	0	0	775.263018670432	0	0	0	0	0	0	0	0	0	0	0	0	0	0	0	0	0	0	0	0	0	0	0	0	0	0	0	1285.79291581562	0	0	0	0	0
Cre06.g273700.t1.2	43.155000	0	0	0	0	0	0	0	0	0	0	0	0	0	0	0	0	0	0	0	0	0	0	3133.2889492586	17309.4733304967	192354.19939833	227799.732586936	123657.344530781	53776.2166018521	32602.0755336196	71552.3355993007	24449.6780444701	0	0	0	0	0
Cre06.g273750.t1.1	48.146000	0	0	0	0	0	0	0	0	0	0	0	0	0	9623.72150829914	70407.8889797067	9105.22632279696	0	0	0	0	0	0	0	0	0	0	0	0	0	0	0	0	0	0	0	0
Cre06.g274650.t1.1	67.992000	0	0	0	0	0	0	0	0	0	0	0	0	0	0	0	0	0	127685.075247145	221682.992282605	0	0	0	0	0	0	0	0	0	0	0	0	0	0	0	0	0
Cre06.g274700.t1.1	44.123000	31746.1827563921	2691.8917435137	1244.31330097545	0	0	0	0	0	0	0	0	0	0	0	0	0	0	0	0	0	0	0	0	0	2734.79909871975	0	0	0	0	0	0	0	0	0	0	0
Cre06.g275100.t1.2	53.639000	0	0	0	0	0	0	0	0	0	0	0	0	0	0	0	0	0	0	0	0	0	0	2784.3191461467	4872.05128220569	0	0	0	0	0	0	0	0	0	0	0	0
Cre06.g276001.t1.1	5.982800	0	0	0	0	0	0	0	0	0	0	1289.92584845368	1360.18570330072	1730.87218881988	4103.32581152637	8854.99603761982	4104.75355189225	3127.42769933553	1419.47450059944	0	0	0	0	0	0	0	0	0	0	0	0	0	1792.49045724188	0	0	0	0
Cre06.g278103.t1.1	70.572000	0	0	0	0	0	0	0	0	0	0	0	0	0	0	0	0	0	0	1518.96546083204	0	0	0	0	0	0	0	0	0	0	0	0	0	0	0	0	0
Cre06.g278104.t1.1	24.629000	0	0	0	0	0	0	0	0	0	0	0	0	0	0	0	0	0	0	0	0	0	0	0	0	0	0	8078.00470166438	9919.03833134603	5159.92882650407	0	0	0	0	0	0	0
Cre06.g278179.t1.1	141.300000	151009.844171765	35802.4682800744	31502.7154518954	0	13541.7416491808	0	0	8885.05372953299	0	12106.486860327	8577.71382972083	7119.61519501296	7064.4593303523	5991.62516174148	0	5433.37867868414	5804.74146227135	0	0	0	6528.38039508091	0	0	9796.55323679986	0	9955.10756164183	10702.0412056841	11305.449370841	21706.9136573934	0	0	0	0	0	0	0
Cre06.g278188.t1.1	10.276000	0	4280.29047266516	0	15176.1286469594	0	0	0	0	0	0	0	0	0	0	0	0	0	0	0	0	0	0	0	0	0	0	0	0	0	0	0	0	0	0	0	0
Cre06.g278195.t1.1	14.081000	0	0	0	0	0	0	0	0	0	0	0	0	0	0	0	0	0	0	0	0	0	0	0	0	0	0	44298.2748993318	59993.6501740912	1354.85046298613	0	0	0	0	0	0	0
Cre06.g278213.t1.1	27.781000	499957.104014731	260990.938882053	341305.091674043	1681427.28562272	932690.180065659	4664127.19839634	2090888.19370987	116330.782126945	38204.8293062345	35318.5394402723	7185.14096338367	154939.887389412	227018.232597193	50853.1060632963	31943.8120807212	4847.02825368798	9602.68112395992	88151.6959583487	17589.761307587	126189.705074465	24443.6665060875	60175.4992101659	62438.0919689298	52086.9743163319	29845.0337428841	18393.0531239664	12517.5257972396	1625.29454597487	1696.23069888995	11376.0849468369	72455.5692412914	36272.1197162176	1139.26166773892	0	0	0
Cre06.g278215.t1.1	43.310000	0	0	0	0	0	0	0	0	0	0	0	0	0	0	0	0	0	0	0	0	0	0	0	1457.19690395047	3051.83260417391	0	0	0	0	0	0	0	0	0	0	0
Cre06.g278222.t1.1	35.144000	0	0	0	0	0	0	0	0	0	0	0	0	0	0	0	0	0	0	0	0	0	0	0	0	3830.62740164414	5428.87002489716	0	0	0	0	0	0	0	0	0	0
Cre06.g278255.t1.1;Cre06.g280000.t3.1;Cre06.g280000.t2.1;Cre06.g280000.t1.1	106.990000	0	0	0	244767.29967192	1477786.42291099	42773.5984770363	0	0	0	0	0	8251.58787246294	0	0	0	0	0	0	0	0	0	0	0	0	0	0	0	0	0	0	0	0	0	0	0	0
Cre06.g278264.t1.1	39.297000	0	0	0	0	0	0	0	0	0	0	0	0	0	0	0	0	0	0	0	0	0	0	0	0	0	0	0	0	0	1333.65979018734	0	0	0	0	0	0
Cre06.g278750.t1.2	31.386000	65972.8765379185	15581.9074877872	5119.20065396173	2521.6149188256	1517.98858584486	0	3728.43124913936	1114.53921614034	0	1453.89055784002	0	0	0	0	0	0	0	0	0	0	0	0	0	0	16687.279107894	6535.8948180592	8719.73642401056	0	3025.15640260097	2232.38477839112	0	0	0	0	0	0
Cre06.g278800.t1.2	28.449000	0	0	0	0	0	0	0	0	0	0	0	0	4733.56046671576	0	0	0	0	0	0	0	0	0	0	13107.4080010355	35187.0370381522	11365.5647546673	6869.98606367409	3955.3668230838	0	0	0	0	0	0	0	0
Cre06.g279400.t1.2	64.207000	0	0	0	0	0	0	0	0	0	0	0	0	0	0	0	0	0	0	0	0	0	0	2050.16002116753	5556.84064821748	2244.7835763053	0	0	0	0	0	0	0	0	0	0	0
Cre06.g279500.t1.1	32.512000	0	0	0	0	0	0	0	0	0	0	0	0	0	0	0	0	0	0	0	0	0	0	0	0	2280.25165276284	0	0	0	0	0	0	0	0	0	0	0
Cre06.g279850.t1.2	28.967000	0	0	0	0	0	0	0	0	0	0	0	0	0	0	0	0	0	0	0	0	0	0	3225.7163518916	0	5694.27944449045	4897.5251761021	3730.23471065415	2054.36809803537	2025.13699264981	0	0	0	0	0	0	0
Cre06.g280650.t1.2	29.367000	0	0	0	0	0	0	0	0	0	0	0	0	643.775645396271	0	0	0	0	0	0	0	2075.03276122568	42370.8254053998	41683.255702886	51708.9988405238	41912.445603724	27792.0933852146	14252.6060629273	2355.2455940862	935.245083878278	0	0	0	0	0	0	0
Cre06.g282800.t1.2	45.748000	0	0	0	0	0	0	0	0	0	0	0	0	0	0	0	39361.2990025937	154752.026814955	227100.891249954	4586.80378594971	0	0	0	0	0	0	0	0	0	0	0	0	0	0	0	0	0
Cre06.g283050.t1.2	23.900000	578535.425098735	253371.313982065	297458.433595707	1928050.64777028	803442.104839028	5362141.94884992	2865850.63546117	289868.866387631	128789.695424954	95823.9218191853	18388.5444701794	223230.963416134	297255.544175293	37603.6754679711	11270.131582843	14620.8127888636	30591.9673869264	57937.7040472304	37484.947584914	109470.113947764	150919.671096026	138190.238570798	145719.690395047	14188.7334676118	32348.8394792512	9111.23786117959	9205.91959070608	1207.34233992225	0	0	0	6974.73711999148	5383.48291010828	0	0	0
Cre06.g283634.t2.1;Cre06.g283634.t1.1	198.110000	0	0	0	0	0	0	0	0	0	0	0	0	0	0	0	0	0	0	0	0	0	0	0	0	0	0	0	0	0	0	0	0	0	0	0	0
Cre06.g283950.t1.2	27.105000	711345.336817076	1436306.80807082	4077476.19648105	3397345.7727158	365463.961549253	143923.743303235	65868.4260585203	4788.04003330838	37986.1595975661	460844.532412719	19183.5704212828	6311.66443638696	558066.136905867	24865.9770774675	49332.1868524899	60576.0179549089	77661.5614806524	309068.217097168	318889.567929797	170224.223727259	1452462.81747415	4372342.15414924	2347205.16149943	3414328.36864674	1605381.3250824	795326.528022473	151347.993205788	15887.7445030037	9036.09363139667	18000.0488022017	154376.30566604	76714.7441853876	9997.18833032027	0	0	0
Cre06.g284100.t1.2	61.105000	0	0	0	0	0	0	0	0	0	0	0	0	0	0	0	0	0	0	0	0	0	0	0	0	0	0	0	0	0	0	0	0	0	0	0	0
Cre06.g284200.t1.2	27.075000	445176.960502979	756927.826603398	2261691.02800646	1985310.55086486	237470.794959998	90308.3353531186	42630.0729981509	0	30996.2433431585	203678.434826617	9469.67583724414	3520.58230955979	357633.932805872	16361.1531506361	34853.396657916	22684.5400868692	25866.8982181761	210125.809741992	182059.439918069	11306.9522554366	992429.842743083	2223442.61504695	1308862.19435898	2878249.43337536	1092371.66835437	520651.824896949	71528.2894457701	15172.3714354703	9036.09363139667	18000.0488022017	100505.407334661	61699.4241901636	9997.18833032027	0	0	0
Cre06.g284250.t1.2	27.033000	658609.11635542	1317578.9250138	3817928.02681083	3231803.03450402	332881.423515377	129841.714641915	60382.145842069	4788.04003330838	37986.1595975661	412744.710928669	16579.8228593045	6311.66443638696	531855.829557583	24865.9770774675	44909.197487467	52919.5723823267	78863.8691571792	295452.082660502	304334.130620844	119622.099391437	1048412.29393136	4250157.63652221	2347580.88264834	3350906.63870995	1560820.79682112	778193.643631966	145907.550969504	15887.7445030037	9036.09363139667	18000.0488022017	147748.584599186	74254.5221022946	9997.18833032027	0	0	0
Cre06.g284600.t1.2	12.421000	0	0	0	0	0	0	0	0	0	0	0	0	0	0	0	0	0	0	0	0	0	0	0	0	2053.54151150776	17110.3411215719	8835.45853787626	3145.83803563235	0	0	0	0	0	0	0	0
Cre06.g284900.t2.1;Cre06.g284900.t1.2	22.678000	0	0	0	0	0	0	0	0	0	0	0	0	0	0	0	0	0	0	0	0	0	0	0	0	0	9285.57247427598	8725.74796239319	1088.46416840566	0	0	0	0	0	0	0	0
Cre06.g285250.t1.2	26.960000	711345.336817076	1480341.32672361	4141273.64756675	3582952.02027962	365463.961549253	143923.743303235	65868.4260585203	4788.04003330838	37986.1595975661	460844.532412719	19183.5704212828	6311.66443638696	558066.136905867	24865.9770774675	49332.1868524899	60576.0179549089	78863.8691571792	313509.241077339	323804.0005576	175183.742892932	1750935.69817192	4510457.24849026	2420621.07399735	3512391.58851346	1660912.91089198	801713.787554021	154150.872976691	15887.7445030037	9036.09363139667	18000.0488022017	154376.30566604	76714.7441853876	9997.18833032027	0	0	0
Cre06.g286000.t1.2	62.958000	17519.8771738888	0	0	0	0	0	0	0	0	0	0	0	0	0	0	0	0	0	0	0	0	0	7488.79879593647	3383.44409020596	0	0	0	0	0	0	0	0	0	0	0	0
Cre06.g286250.t1.2	32.083000	14000.8728931545	0	0	0	0	0	0	0	0	0	0	0	0	0	0	0	0	0	0	0	0	0	0	0	6069.47458379659	15928.3223870865	1685.18449711186	0	0	1309.83906934616	0	0	0	0	0	0
Cre06.g286350.t1.2;Cre06.g286300.t1.2	61.786000	0	0	0	0	0	0	0	0	0	0	0	0	0	0	0	0	0	0	6885.99178461785	0	0	0	0	0	0	0	0	0	0	0	0	0	0	0	0	0
Cre06.g288500.t1.2	41.779000	0	0	0	0	0	0	0	0	0	0	0	0	0	0	0	0	0	0	0	0	0	0	0	0	0	0	0	0	0	0	0	0	0	0	0	0
Cre06.g288650.t1.2	70.271000	20494.085788697	0	0	0	0	0	0	0	0	0	0	0	0	0	0	0	0	0	0	0	0	0	0	0	0	0	0	0	0	0	0	0	0	0	0	0
Cre06.g288700.t1.2	118.870000	0	0	0	0	0	0	0	0	0	0	0	0	0	0	945.915564507453	0	0	0	20480.5598273361	161349.690189895	140083.873161328	0	0	0	0	0	0	0	0	0	0	0	0	0	0	0
Cre06.g289550.t1.2	15.480000	6689.71505642485	0	30410.1183508517	0	0	0	0	0	0	0	0	0	0	0	0	0	0	0	0	0	0	0	0	0	0	0	0	0	0	2711.05352210835	5909.11679743983	0	0	0	0	0
Cre06.g290100.t1.2	25.626000	3453.32822390408	0	0	0	0	0	0	0	0	0	0	0	0	0	0	0	0	0	0	0	0	0	0	0	0	0	0	0	0	0	0	0	0	0	0	0
Cre06.g291150.t1.1	84.644000	0	0	0	0	0	0	0	0	0	0	0	0	0	0	0	0	0	0	0	0	1005.95580410401	4702.45075558563	0	0	0	0	0	0	0	0	0	0	0	0	0	0
Cre06.g292400.t1.1	34.497000	0	0	0	0	0	0	0	0	0	0	0	0	0	0	0	0	0	0	0	0	0	0	0	2254.0263165686	4770.90714891787	3220.0053904281	2642.44684031654	0	0	0	0	0	0	0	0	0
Cre06.g292500.t3.1;Cre06.g292500.t2.1;Cre06.g292500.t1.2	26.251000	0	0	0	0	0	0	0	0	0	0	0	0	0	0	0	0	0	0	1613.79747881809	0	23390.8958468287	0	0	0	0	0	0	0	0	0	0	0	0	0	0	0
Cre06.g292550.t1.2	34.848000	0	0	0	0	0	0	0	0	0	0	0	0	0	0	0	0	0	0	0	0	0	0	0	0	0	0	0	0	0	0	1475.30666332816	0	0	0	0	0
Cre06.g293150.t1.2	38.903000	0	0	0	0	0	0	0	0	0	0	0	0	0	0	0	0	0	0	0	0	0	0	0	0	0	0	0	0	5847.27309632848	0	0	0	0	0	0	0
Cre06.g293850.t1.2	31.168000	61224.5126579355	104187.474594025	12034.3483997354	230790.472932296	0	0	0	2309.0318927697	0	0	0	0	0	0	0	0	0	0	0	0	0	0	0	0	0	0	0	0	0	0	0	0	0	0	0	0
Cre06.g293950.t1.2	53.445000	0	0	0	0	0	0	0	0	0	0	0	0	0	0	0	0	4381.73518287211	8594.24556027307	0	0	0	0	0	0	0	0	0	0	0	0	0	0	0	0	0	0
Cre06.g294450.t1.1	40.202000	4088.07153288044	0	0	0	0	0	0	0	0	0	0	0	0	0	0	0	0	0	0	0	0	1817.13776461068	0	886.777055668292	0	9870.94602428496	3951.68475582443	3604.66870268689	0	0	0	0	0	0	0	0
Cre06.g294650.t1.2	46.060000	0	0	0	0	9190.13930245166	47962.3075435472	202836.819453048	35032.2399247994	0	0	0	0	0	0	0	0	0	0	0	0	0	0	0	0	0	0	0	0	0	0	0	0	0	0	0	0
Cre06.g294750.t1.2	41.448000	0	0	0	0	0	0	0	0	0	0	0	0	1143.77032152589	0	0	0	0	0	0	0	0	0	2163.55266390996	7570.02970833181	14409.6575031736	12463.4219517959	17361.3228490469	8856.49892221548	0	0	0	0	0	0	0	0
Cre06.g294950.t1.1	39.247000	0	0	0	0	0	0	0	0	0	0	0	0	0	0	0	0	0	0	0	0	230271.977746794	200717.75217317	0	0	0	0	0	0	0	0	0	0	0	0	0	0
Cre06.g295400.t1.2	34.368000	5398.81233298399	0	0	0	0	0	0	0	0	0	0	0	0	0	0	0	0	0	0	0	0	0	0	0	0	0	0	0	0	0	0	0	0	0	0	0
Cre06.g295450.t1.2	44.744000	0	0	0	0	0	0	0	0	0	0	0	0	0	0	0	0	0	0	6712.93462342777	9235.22584032142	1964.94646459369	0	0	0	0	0	0	0	0	0	0	0	0	0	0	0
Cre06.g296400.t1.2	45.379000	0	0	0	0	0	0	0	0	0	0	0	0	0	0	0	0	0	0	10221.8695773712	0	0	0	0	0	0	0	0	0	0	0	0	0	0	0	0	0
Cre06.g296500.t1.2	64.955000	16845.0819904382	0	0	0	0	0	0	0	0	0	0	0	0	0	0	0	0	0	0	0	0	0	0	0	0	0	0	0	0	0	0	0	0	0	0	0
Cre06.g298350.t1.2	47.242000	14740.2921142185	0	0	0	0	0	0	0	0	0	0	0	0	0	0	0	0	0	0	0	0	0	0	0	0	0	0	0	0	0	0	0	0	0	0	0
Cre06.g298650.t1.2	52.861000	19568.3088777714	0	0	0	0	0	0	0	0	0	0	0	0	0	0	0	0	0	0	0	0	0	0	0	0	1294.73507915979	4461.31292221223	4420.5096054401	1442.5437791428	0	0	0	0	0	0	0
Cre06.g299350.t1.1	39.463000	0	0	0	0	0	0	0	0	0	0	0	0	0	0	0	1418.42248138248	9338.17343512402	0	0	0	0	0	0	0	0	0	0	0	0	0	0	0	0	0	0	0
Cre06.g300550.t1.2	105.680000	202686.530993482	3356.16673479476	2385.07785331002	903.383930450318	6278.67611951225	0	0	0	0	0	0	0	0	0	0	0	0	0	0	0	0	0	0	0	0	0	0	0	0	0	0	0	0	0	0	0
Cre06.g302700.t1.1	57.373000	0	0	0	0	0	0	0	0	0	0	0	0	1866.05665819936	0	0	0	0	0	0	0	985.215996683923	1484.54940359146	1010.53960212077	8850.48738383284	31136.0116105548	8454.47729287683	0	0	0	0	0	0	0	0	0	0
Cre06.g303300.t1.2	42.282000	0	0	0	0	0	0	0	0	0	0	0	0	0	0	0	0	0	0	0	0	0	0	0	0	0	2823.4692898636	4182.45268548779	3543.95216502228	1759.57728459696	0	0	0	0	0	0	0
Cre06.g303700.t1.2	12.779000	0	0	0	0	0	0	0	0	0	0	0	0	4061.24504284794	0	0	0	0	0	0	0	1283.76402161148	3580.17168377765	14147.4041412312	33245.3101405614	27830.4169424039	8105.80806668406	4513.16244076244	901.805901624876	0	0	0	0	0	0	0	0
Cre06.g304350.t1.2	17.255000	103661.464985544	5966.97785437268	14098.5603918723	5726.51631906732	0	0	7424.09961409337	4362.87398119659	0	7027.4883692991	8180.95229646699	11401.6339849631	6703.09072932621	7376.83389355991	38211.5922869149	45267.6354635315	0	0	0	0	0	0	0	0	0	0	0	0	0	0	0	0	0	0	0	0
Cre06.g304500.t1.2	40.406000	0	0	0	0	0	0	0	0	0	0	0	0	0	0	0	0	0	0	0	0	0	0	0	0	0	0	0	0	1927.97550354049	0	0	0	0	0	0	0
Cre06.g306300.t1.2	45.465000	0	0	0	0	0	0	0	0	0	0	0	0	0	0	0	0	0	0	0	0	0	0	0	0	0	0	0	3034.17371017492	28528.5068370873	0	0	0	0	0	0	0
Cre06.g308250.t1.2	29.483000	0	0	0	0	0	0	0	0	0	0	0	0	0	0	0	0	0	0	0	0	0	0	0	0	0	0	0	2550.69573575159	949.522487537033	0	0	0	0	0	0	0
Cre06.g308900.t1.2	56.182000	25576.841491214	0	0	0	0	0	0	0	0	0	0	0	0	0	0	0	0	0	0	0	0	0	0	0	0	0	0	0	0	0	0	0	0	0	0	0
Cre06.g308950.t1.2	22.369000	5376.19391981933	0	0	0	0	0	0	0	0	0	0	0	0	0	0	0	0	0	0	0	0	0	0	0	0	0	0	0	0	0	0	0	0	0	0	0
Cre06.g309100.t1.2	60.466000	0	0	13450.0656888457	422513.460800449	743755.043122452	0	0	0	21079.459338706	43935.3282694803	58548.6266353656	0	0	0	0	0	0	0	0	0	0	4411.86801901506	1499.95397069696	2852.92582793851	0	0	0	0	0	0	0	0	0	0	0	0
Cre06.g310350.t1.2	31.043000	0	0	0	0	0	0	0	0	0	0	0	0	0	0	0	0	0	0	0	0	0	0	0	0	3666.58754802802	1147.90325416395	0	0	1039.77070750633	0	0	0	0	0	0	0
Cre06.g311900.t1.2	23.142000	0	0	0	0	0	0	0	0	0	0	0	0	0	0	0	0	0	0	0	0	0	0	0	0	0	1783.69858235728	2522.74208227234	0	2482.38963087891	11699.2051349035	59838.8530607384	6494.41520321903	0	0	0	0
Cre07.g314150.t1.2	63.411000	0	0	0	0	0	0	0	0	0	0	0	0	1084.40637999738	0	0	0	13825.0353954624	15218.2094156379	15844.1608497296	52271.0776793001	29721.7972060401	5721.782232591	4187.2619161939	9076.67151547945	17943.6906298645	15397.8041248191	0	0	0	0	0	0	0	0	0	0
Cre07.g315700.t1.2	25.480000	0	0	0	0	0	0	0	0	0	0	0	0	0	0	0	0	0	0	0	0	0	0	0	0	0	0	0	0	1454.64200013785	0	3086.39894987406	0	0	0	0	0
Cre07.g318450.t1.2	9.458700	33360.2808121293	0	0	0	0	0	765.644557258217	0	0	623.05086682214	0	0	0	0	0	0	0	0	0	0	0	0	0	0	0	0	0	0	0	0	0	906.990853479898	0	0	0	0
Cre07.g319100.t1.1	41.191000	0	0	0	0	0	0	0	0	0	0	0	0	0	0	0	0	0	0	0	0	0	0	0	0	0	0	1638.29449772732	10993.6008172418	17175.716601483	0	0	0	0	0	0	0
Cre07.g319950.t1.2	26.478000	0	0	0	0	0	0	0	0	0	2427.08347775868	0	0	0	0	0	0	0	0	0	0	0	0	0	0	0	0	0	0	0	0	0	0	0	0	0	0
Cre07.g321200.t2.1;Cre07.g321200.t1.2;Cre07.g321700.t1.2	80.961000	0	0	0	0	0	0	0	0	0	0	0	75828.0422739491	0	0	0	0	0	0	0	0	0	0	3541.54754966923	0	0	0	0	0	0	0	0	0	0	0	0	0
Cre07.g321300.t1.2	21.705000	11618.8008090358	0	0	0	0	0	0	0	0	0	0	0	0	0	0	0	0	0	0	0	0	0	0	0	0	0	0	0	0	0	0	0	0	0	0	0
Cre07.g321400.t1.1	199.240000	6172.49732282898	2518.68429386406	129698.940605328	12068.9147454355	0	0	0	0	0	0	0	0	0	0	0	0	0	0	0	0	0	0	0	0	0	0	0	0	0	0	0	0	0	0	0	0
Cre07.g323600.t1.1	21.030000	0	0	0	0	0	0	0	0	0	0	0	0	0	0	0	0	0	0	0	0	0	0	1056.00186113944	0	0	1607.5605077461	1511.82675900266	1428.41666394361	0	2065.71487673259	5693.45285796284	5943.30742199106	4355.50984667787	0	0	0
Cre07.g325500.t1.1	154.270000	26250.133790069	0	820.124123850838	1929.32809967659	0	0	0	0	0	0	0	0	0	0	1429.01781778187	0	0	0	0	0	0	0	0	0	0	0	0	0	0	0	0	0	0	0	0	0
Cre07.g325736.t1.1	56.209000	110957.969697466	36172.1778906063	40145.8047615274	7392.68932604411	21159.1122222759	7681.24316841054	26046.4929273573	26776.1433985495	35887.3812597291	229776.025830226	55432.3954262677	13420.7594392303	8176.44364268001	12870.7036772193	50152.7618417194	24488.7530439573	17663.4026527742	7839.79749325251	3451.67505084885	2890.27251014062	1329.97772292798	12228.2205125753	33246.0615828593	22605.6386455972	2736.22683908563	0	827.488258369564	0	0	881.066094204789	0	0	0	0	0	0
Cre07.g325741.t1.1;Cre07.g325740.t1.1	70.110000	0	0	0	0	0	0	0	0	0	0	0	0	0	0	4475.44003741142	0	0	0	0	0	0	0	0	0	0	0	0	0	0	0	0	0	0	0	0	0
Cre07.g326050.t1.1	211.360000	0	0	0	0	0	0	0	24908.8092884438	452270.575794487	28362.438089267	13151.7430966074	16355.1416122535	0	0	0	0	0	0	0	0	0	0	0	0	0	0	0	0	0	0	0	0	0	0	0	0
Cre07.g326600.t1.2	81.006000	0	0	0	0	0	0	0	0	0	0	0	0	0	0	0	0	0	0	0	0	3591.36817401531	0	0	0	0	0	0	0	0	0	0	0	0	0	0	0
Cre07.g327079.t1.2	36.550000	0	0	0	0	0	0	0	0	0	0	0	0	0	0	0	0	0	0	0	0	0	0	0	0	0	0	0	2314.59256577364	7430.11115247601	17217.7973701615	0	4992.28204985837	131562.517503944	0	0	0
Cre07.g327400.t1.1	32.141000	43272.5561627949	76369.0807283861	20598.5362680953	221600.333629844	0	0	0	0	0	0	0	0	0	0	0	0	0	0	0	0	0	0	0	0	0	0	0	0	0	0	0	0	0	0	0	0
Cre07.g328075.t3.1;Cre07.g328075.t2.1;Cre07.g328075.t1.1	23.686000	0	0	0	0	0	0	0	0	0	0	0	0	0	0	0	0	0	0	0	1585.69353687927	3240.06889978014	0	0	0	0	0	0	0	0	0	0	0	0	0	0	0
Cre07.g328200.t1.2	33.102000	0	0	0	0	0	0	0	0	0	0	0	0	0	0	0	0	0	0	0	0	0	0	0	0	0	17587.5069806935	37717.1432549433	29225.8452894728	18184.9036074677	21293.6203935873	44701.0479709683	0	0	0	0	0
Cre07.g330250.t1.2	14.151000	172606.295811377	69440.7827424005	54276.6771722063	707482.923406234	273307.078143475	565174.781043331	118231.931140453	39295.1720803847	8745.28546213675	61735.4934204594	117908.810952387	27753.7698280253	38981.0691998921	8835.45853787626	3363.4557250837	0	2288.29208534962	3359.17250398607	4092.80561935676	11887.8171516587	15111.5046093461	22496.6795124119	18275.8281255051	20413.6814628293	26750.5943604233	33276.8707170703	43235.7354902013	37814.0793113633	75685.2682373615	199425.271420903	1161053.49437597	1345232.00157391	849505.517695961	105570.128422031	3361.80255202848	2303.3209313062
Cre07.g331550.t1.2	44.129000	0	0	0	0	0	0	0	0	0	0	0	0	0	0	0	0	0	0	0	2784.01856922757	10770.4224547866	3798.91653667575	0	0	0	0	0	0	0	0	0	0	0	0	0	0
Cre07.g331700.t1.1	123.560000	0	0	0	0	0	0	0	0	0	0	0	0	0	0	0	0	0	0	0	2282.05511427763	0	0	0	0	0	0	0	3801.62172894793	0	0	5570.74233072732	0	0	0	0	0
Cre07.g333900.t1.1	12.518000	0	9800.31044828901	5419.55214040408	34790.2755048984	0	0	0	0	0	0	0	0	32138.435635859	0	0	0	0	0	0	0	0	0	0	0	0	0	0	0	0	0	0	0	0	0	0	0
Cre07.g336750.t1.1	388.080000	0	0	0	0	0	9647.76766182967	0	0	0	0	0	0	0	0	0	0	0	0	0	0	0	0	0	0	0	0	0	0	0	0	0	0	11085.276777577	0	0	0
Cre07.g336950.t1.1	98.295000	0	0	0	0	0	0	0	0	0	0	0	0	0	0	0	0	0	0	0	0	0	8417.6566202832	2149.95155831925	0	0	0	0	0	0	0	0	0	0	0	0	0
Cre07.g337650.t1.2	43.710000	152813.305686555	0	0	0	0	0	0	0	0	0	0	0	0	1988.76718543488	0	910.823209198827	5133.92892299918	10050.5407334661	30636.3024824983	9931.0614081113	0	0	0	0	0	0	0	0	0	0	0	0	0	0	0	0
Cre07.g338050.t1.2	39.728000	587304.756714403	2598863.18704244	7757.13884049129	4569.82119001877	0	0	0	0	0	0	0	0	0	0	0	0	0	0	0	0	0	0	0	0	0	0	0	0	0	0	0	0	0	0	0	0
Cre07.g338451.t1.1	42.320000	0	0	0	0	0	0	0	0	0	0	0	0	0	0	0	0	0	1702.39252573215	0	0	0	0	0	0	0	0	0	0	0	0	0	0	0	0	0	0
Cre07.g339150.t1.1	61.737000	0	0	0	2818.28433800858	6630.05053797721	0	0	0	0	0	0	0	0	0	0	0	0	0	0	0	0	0	0	0	0	0	0	0	0	0	0	0	0	0	0	0
Cre07.g339200.t2.1;Cre07.g339200.t1.2	18.849000	0	0	0	0	0	0	0	0	2286.63891229439	0	0	0	0	0	0	0	0	0	0	0	0	0	0	0	0	0	0	0	0	0	0	0	0	0	0	0
Cre07.g339750.t2.1;Cre07.g339750.t1.2	54.433000	0	0	0	0	0	0	0	0	0	0	0	0	0	0	0	0	0	0	0	0	0	2016.64569468434	0	2319.92780608823	3671.39677873412	10138.4594823122	17410.1665984058	1256.03580082158	0	0	0	0	0	0	0	0
Cre07.g340200.t1.1	36.072000	137386.195312121	33126.5822575044	28004.7515555003	19647.9617613413	10380.4239022132	9352.45083878278	9281.81526278683	7472.86821922249	4103.02523460724	8939.15757497669	6279.42756181008	10218.8638081799	23159.4516190973	6891.10159224309	14790.638748173	4679.98263088054	5669.18127174295	15293.3536454208	10443.5450552308	16518.9560331803	24469.2155442137	26669.4385922577	26338.052538915	35256.9211718503	29324.2842304884	23059.509793486	44651.4527793115	94967.2775996599	173027.103498162	367567.999983175	204655.309813795	675.118303638728	0	0	0	0
Cre07.g340350.t1.1	63.161000	1177059.21531973	5115819.1636215	9118.75228415788	31430.5769913038	1808.12045703673	0	0	0	0	0	0	0	0	0	0	0	0	0	0	0	0	1208.77008028812	2117.86497220194	0	0	0	0	0	0	0	0	0	0	0	0	0
Cre07.g343700.t1.2;Cre07.g343433.t1.1	47.558000	1163683.54241837	0	0	0	0	0	0	0	0	0	0	0	0	0	0	0	0	0	0	0	0	0	0	0	0	0	0	0	0	0	0	0	0	0	0	0
Cre07.g344350.t1.2	31.033000	0	0	0	0	0	0	0	0	0	0	0	0	0	0	0	0	0	0	0	0	0	0	0	1515.13310511311	0	2743.36554091501	3903.14158338466	7401.85692207763	4288.0303283328	0	0	0	0	0	0	0
Cre07.g344400.t1.2;Cre07.g344550.t1.2	54.304000	0	0	0	0	0	0	0	0	0	0	0	0	0	0	0	0	0	0	0	0	0	0	0	0	992.655275432432	20624.8367485193	13782.954626784	0	0	0	0	0	0	0	0	0
Cre07.g344950.t1.2	22.844000	357077.865505479	62073.6424544826	252206.578420429	1408202.866132	712502.557955733	4039378.07198111	419086.883922348	144517.38271852	0	87460.3690443458	157675.13735351	13176.5406924358	10644.9315910491	0	6600.81943259165	2586.53953335804	37100.9605707233	56500.9463737809	83612.9844794601	105359.724578638	152693.074918903	73169.4394242292	139948.613547719	77932.080707871	47676.7594703721	28650.9919316334	33448.9510032732	12968.3911759371	11217.530621995	29143.1866367116	109500.171639678	157960.685426686	112220.392757819	0	0	0
Cre07.g346050.t2.1;Cre07.g346050.t1.2	47.211000	49338.1983908725	5686.46444459303	1197.72387851003	0	1390.31853944367	0	1364.39378016856	0	0	0	0	0	42464.0042503306	0	9879.96333185891	6460.37486712737	16744.3887225291	30422.141427617	26066.7818693987	42255.1032915341	104758.570740375	134147.479008477	129225.531957695	174950.795780605	142473.459668425	95034.9074064646	170239.252573215	223764.487447592	233089.886363653	11769.8407108995	0	0	0	0	0	0
Cre07.g349200.t1.2	16.320000	135161.926110546	8277.13691058913	26219.324655858	15819.3632539013	9075.16863088379	6277.77438875486	10928.2253373307	6131.9194387462	0	6943.32683194222	4926.1551276494	3876.9913914202	11292.6748517779	4561.3298920533	6200.75155322736	5883.19203816472	7369.54490327097	12176.3709940251	13887.4051061823	13732.6079928294	27502.7881005504	2874.94308726491	35776.1677996503	13819.7752993776	44682.2619135225	17525.8887122715	9976.89938827888	2132.51809700961	0	0	4667.95955411527	0	0	0	0	0
Cre07.g349350.t1.2	11.339000	137070.589547033	5950.74670073957	1435.85594269212	0	0	0	0	0	0	4674.8728232553	1243.56185867762	0	3940.56340981656	1756.27093848651	39846.7307269914	8646.84652112112	0	0	0	0	0	0	0	0	0	0	0	0	0	0	0	0	0	0	0	0
Cre07.g350750.t1.2	45.737000	0	0	0	0	0	0	0	0	0	0	0	0	0	0	0	0	0	0	0	0	0	1326.89680950688	0	0	0	4433.73498988189	1289.70041576433	0	0	0	0	0	0	0	0	0
Cre07.g352350.t1.2	114.690000	215521.165440406	4502.49196013327	0	0	0	0	0	0	0	0	0	0	0	0	0	0	0	0	0	0	0	0	0	0	0	0	0	0	0	0	0	0	0	0	0	0
Cre07.g353230.t1.2	51.354000	0	0	0	0	0	0	0	0	0	0	0	0	0	0	0	0	0	0	0	0	0	0	0	0	0	0	0	3160.34087198045	0	0	0	0	0	0	0	0
Cre07.g353450.t1.2	73.223000	712284.639689363	151731.228777681	138941.680868627	66734.0875856196	31824.3327553663	14625.3214426506	29932.2010494323	6651.09092231643	1169.46964811165	26407.9366726131	7489.24966131517	5517.23963912188	7390.73557606975	1365.971808994	2788.82779993368	0	0	6036.71169961124	927.880949359551	1653.39848791369	1214.63133021119	3216.69904431765	4513.53816191136	16080.113731248	39799.3898622281	2508.01381323489	0	0	0	0	0	0	0	0	0	0
Cre07.g356350.t1.1	78.817000	57278.6891520342	3932.74840991914	4311.24989533573	4373.92018297468	1829.3862740653	0	6768.39106500757	0	0	3553.19490528558	3218.50250583244	0	1267.90858912728	4125.1927823932	10830.5378386129	9687.59410361462	83417.6094820244	153361.858563971	20045.4747368929	12614.4618536595	8915.11142144616	3640.51250029334	0	0	0	0	0	0	0	0	0	0	0	0	0	0
Cre07.g356850.t1.1	41.216000	0	0	0	0	0	0	0	0	0	0	0	0	0	0	0	0	0	0	0	0	0	0	0	0	0	0	4481.97758540253	722.94760589556	0	0	0	0	0	0	0	0
Cre07.g357850.t1.2	14.461000	0	0	0	0	0	0	0	0	0	0	0	0	0	0	0	0	0	0	0	0	0	0	0	0	0	0	0	0	0	0	0	1128.21546596083	0	0	0	0
Cre08.g358526.t1.1	62.309000	376660.451786909	92953.4122414776	68551.0750617707	45305.9590207208	26211.8102328797	14106.0748148506	14220.2940441206	12482.9594515394	5594.71334002808	29512.8962472436	23403.6703658918	13552.2618413504	72584.0658742202	17555.1949618868	22432.8069170964	0	11464.7551379808	24085.228530023	19257.2117664701	62097.6886080131	59823.072772484	34688.8307946914	366162.802886234	314448.543949626	25331.8713021217	0	0	0	0	0	0	0	0	0	0	0
Cre08.g358538.t1.1	63.871000	0	0	0	0	0	0	0	0	0	0	0	0	0	0	0	0	0	0	0	0	0	0	0	14424.6863491302	5402.19382332422	0	0	0	0	0	0	0	0	0	0	0
Cre08.g358540.t1.1	27.168000	19846.3425279682	3297.85481248321	1743.1206982745	0	0	0	0	0	0	8340.25806360679	0	0	0	0	0	0	0	0	0	0	1085.83412036326	0	0	0	0	0	0	1256.11094505137	12205.6772436404	49142.0719511391	52285.3550829588	0	0	0	0	0
Cre08.g358552.t1.1	49.883000	0	0	5634.84035873216	0	0	0	0	0	0	0	0	0	0	0	0	0	0	0	0	0	0	0	0	0	0	0	0	0	0	0	0	0	0	0	0	0
Cre08.g358562.t1.1	22.774000	0	0	0	0	0	0	0	0	0	0	0	0	0	0	0	0	0	0	0	0	0	0	0	0	0	8063.72729800563	16585.8343976871	6681.5994796083	0	0	0	0	0	0	0	0
Cre08.g358580.t1.1	128.180000	0	0	0	0	0	0	0	0	0	0	0	0	0	0	0	0	0	0	17853.517554125	2977.0640955399	0	0	0	0	0	0	0	0	0	0	0	0	0	0	0	0
Cre08.g358950.t2.1;Cre08.g358950.t1.1	75.927000	57140.4237692336	0	0	0	0	0	0	0	0	0	0	0	0	0	0	0	2216.67963436649	3164.77438153765	0	0	0	0	0	0	0	0	0	0	0	0	0	0	0	0	0	0
Cre08.g360600.t1.1	164.880000	0	0	0	0	0	849.881238844876	7358.4235572631	0	0	0	0	0	0	0	0	0	0	0	0	0	0	0	0	0	0	0	0	0	0	0	0	0	0	0	0	0
Cre08.g360900.t1.2	16.629000	0	0	0	0	0	0	0	0	0	0	0	0	0	0	0	0	0	0	0	0	0	0	0	0	0	0	0	0	0	1765.96454412851	1803.23608210084	0	0	0	0	0
Cre08.g360950.t1.1	24.383000	0	0	0	0	0	0	0	0	0	0	0	0	0	4661.12142920502	0	0	0	0	0	0	0	0	0	0	0	0	0	0	0	6884.93976540089	14271.392120373	0	0	0	0	0
Cre08.g361850.t1.2	25.706000	4791.57181210818	1731.39819842836	0	0	1879.43233110072	0	0	0	1708.10348719566	0	745.378158485763	0	1422.78084670989	0	0	1164.4349847162	1653.54877637325	7350.45826890611	9427.5950685657	11092.7912005553	10242.1585194126	26376.3760961043	83109.5181399145	49604.9604066019	15101.7358594743	0	0	0	0	0	0	0	0	0	0	0
Cre08.g362750.t1.2	45.546000	4511.28383501787	0	0	0	0	0	0	0	0	0	0	0	0	0	0	0	0	0	0	0	0	0	0	0	0	0	0	0	0	0	0	0	0	0	0	0
Cre08.g362900.t1.1	29.345000	0	0	0	0	0	0	0	0	0	0	0	0	0	0	0	0	0	0	0	0	0	0	0	0	0	0	0	0	0	0	7189.79990563021	15493.2372966434	12651.2825262532	0	0	0
Cre08.g364800.t1.2	150.650000	0	0	0	0	0	0	0	0	0	0	0	0	0	0	0	0	0	804.343835596424	1017.60315972036	0	0	0	0	0	0	0	0	0	0	0	0	0	0	0	0	0
Cre08.g365450.t1.2	50.622000	22444.0785515639	0	0	0	0	0	0	0	0	0	0	0	0	0	0	0	0	0	0	0	0	0	0	0	0	0	0	0	0	0	0	0	0	0	0	0
Cre08.g365692.t1.1	54.097000	5169.62243214607	0	0	0	0	0	0	0	0	0	0	0	0	1748.90680396778	1033.83431335347	0	0	0	0	0	0	0	0	0	0	0	0	0	0	0	0	0	0	0	0	0
Cre08.g367600.t1.2	34.765000	0	0	0	0	0	0	0	0	0	0	0	0	0	0	0	0	0	0	0	0	0	0	0	0	5110.25849061756	0	0	0	0	0	0	0	0	0	0	0
Cre08.g368450.t2.1;Cre08.g368450.t1.2	30.784000	0	0	0	0	0	0	0	0	0	0	0	1092.97282219264	0	0	0	0	0	0	0	0	1692.62377586037	0	0	0	0	0	0	0	0	0	0	0	0	0	0	0
Cre08.g368700.t1.1	54.797000	3877.66768948825	0	0	0	0	0	0	0	0	0	0	0	996.637919610927	0	0	0	0	0	0	0	0	1667.30017042353	2064.58771328585	8967.71238229421	8395.11335134832	3960.1760537899	0	0	0	0	0	0	0	0	0	0
Cre08.g369150.t1.1	83.578000	0	0	0	0	0	0	2719.77025276317	0	0	0	0	0	0	0	0	0	0	0	0	0	0	0	0	0	0	0	0	0	0	0	0	0	0	0	0	0
Cre08.g370450.t1.2	28.416000	0	0	0	0	0	0	0	0	0	0	0	0	0	0	0	0	0	0	0	0	0	0	0	0	0	1205.16315725854	3835.36148812046	19425.5348411838	29074.8053876091	10906.4335106937	0	0	0	0	0	0
Cre08.g370500.t1.1	41.505000	0	0	0	0	0	0	0	0	0	0	0	0	0	0	0	0	0	0	0	0	0	0	0	1173.37714806037	2049.93458847818	886.47647874916	0	0	0	0	0	0	0	0	0	0
Cre08.g371650.t1.2	25.486000	0	0	0	0	0	0	0	0	0	0	0	0	0	0	0	0	0	0	0	1340.64820355716	24899.040538572	34521.2591622755	17718.2579405158	0	0	1527.45675879751	0	955.909747068582	0	0	0	0	0	0	0	0
Cre08.g372100.t1.2	71.214000	0	0	0	0	0	0	0	0	0	0	0	0	0	0	1894.01031167861	0	0	0	2021.15434847132	2002.96944486385	5908.66593206113	34718.8884866046	45930.4075702169	25254.4727454453	0	0	0	0	0	0	0	0	0	0	0	0
Cre08.g372200.t1.2	9.896200	0	0	0	0	0	0	0	0	0	0	0	0	0	0	0	0	0	0	0	0	0	0	0	0	0	0	0	0	0	0	2455.78857353575	1436.60738498995	1589.67618105777	0	0	0
Cre08.g372450.t1.2	21.824000	0	0	0	0	0	0	0	0	0	0	851.910133049015	0	0	0	1475.00608640902	0	0	1443.22007721085	1260.31902191921	0	3473.9177428646	4465.44585485029	0	1557.58959494046	3706.78971096188	26522.907344181	52888.7632481157	127053.863716969	494418.97427973	1636716.46890188	9156324.39904935	7775173.45563919	11248339.756206	291176.375985854	48016.4113889909	6391.16703149729
Cre08.g372950.t1.2	51.699000	0	0	0	0	0	0	0	0	0	0	0	0	0	0	0	0	0	0	0	0	0	0	0	0	0	0	0	1802.55978403279	2524.09467840843	0	0	0	0	0	0	0
Cre08.g373100.t1.1	63.466000	0	0	0	0	0	0	0	0	0	0	0	0	0	0	0	0	0	0	0	0	0	0	0	0	644.256568466881	1834.79665860967	0	0	0	0	0	0	0	0	0	0
Cre08.g375200.t2.1;Cre08.g375200.t1.2	86.704000	29906.6520113061	0	0	0	0	0	0	0	0	0	0	0	0	0	0	0	0	0	0	0	0	879.112344230433	0	0	0	0	0	0	0	0	0	0	0	0	0	0
Cre08.g375550.t1.2	24.959000	29822.4904739492	0	1355.67704951374	0	0	0	0	0	0	0	0	0	0	0	0	0	0	0	0	0	0	0	0	0	0	0	0	0	0	9260.02343614978	70755.8067636017	0	0	0	0	0
Cre08.g376450.t1.2	15.091000	0	0	0	0	0	0	0	0	0	0	0	0	0	0	0	0	0	0	0	0	0	0	0	2756.1400599781	0	0	0	0	0	0	0	0	0	0	0	0
Cre08.g376850.t2.1;Cre08.g376850.t1.2	31.903000	3774.64495045586	0	0	0	0	0	0	0	0	0	0	0	0	0	0	0	0	0	0	0	0	0	0	0	0	0	0	0	0	0	0	0	0	0	0	0
Cre08.g377000.t1.2	9.700100	0	0	0	0	0	0	0	0	2814.37683805987	0	0	2800.55029977981	0	0	0	0	0	0	0	0	0	0	0	0	0	0	0	0	0	0	0	0	0	0	0	0
Cre08.g378050.t1.2	15.270000	31216.4159364225	69881.1279289284	11769.8407108995	122635.383005733	0	0	0	0	0	0	0	0	0	0	0	0	0	0	0	0	0	0	0	0	0	0	0	0	0	0	0	0	0	0	0	0
Cre08.g378550.t1.2	8.717000	9037.59651599233	21405.5852959639	0	50859.1176016789	0	0	0	0	0	0	0	0	0	0	0	0	0	0	0	0	0	0	0	0	0	0	0	0	0	0	0	0	0	0	0	0
Cre08.g378750.t1.1	71.604000	80111.2633715758	0	0	0	0	0	0	0	0	0	0	0	0	0	0	0	0	0	0	0	0	0	0	0	0	0	0	0	0	0	0	0	0	0	0	0
Cre08.g378900.t1.2	30.184000	11807.4128257909	23028.700659275	0	40207.4230299494	0	0	0	0	0	0	0	0	0	0	0	0	0	0	0	0	0	0	0	0	0	0	0	0	0	0	0	0	0	0	0	0
Cre08.g379200.t1.1;Cre08.g379175.t1.1	37.796000	2229.22872074024	0	0	0	0	0	0	0	0	0	0	0	0	0	0	0	0	0	0	0	0	0	0	0	0	1524.97699921467	4295.92047246001	10097.1301559316	34162.821186211	27239.7832963101	0	0	0	0	0	0
Cre08.g379650.t1.2	29.519000	8165.17200821257	0	0	0	0	0	0	0	0	0	0	0	0	0	0	0	0	0	0	0	0	0	0	0	0	0	0	0	0	0	0	0	0	0	0	0
Cre08.g381702.t1.1	69.110000	0	0	0	0	0	0	0	0	0	0	0	0	0	0	16206.3560372833	0	0	0	0	0	0	0	0	0	0	0	0	0	0	0	0	0	0	0	0	0
Cre08.g382100.t1.2	148.710000	0	0	0	0	0	0	0	0	0	0	0	0	0	0	0	0	0	0	0	0	0	0	0	0	0	0	0	0	0	0	0	0	0	0	0	0
Cre08.g382300.t1.2	32.234000	0	0	0	0	0	0	0	0	0	0	0	0	0	0	0	0	0	0	0	0	0	0	0	0	0	0	0	0	2531.23338023781	11655.6214816294	0	0	0	0	0	0
Cre08.g382350.t1.2	46.123000	10013.7200608725	0	0	0	0	0	0	0	0	0	0	0	0	0	0	0	0	0	0	0	0	0	0	0	0	0	0	0	0	0	0	0	0	0	0	0
Cre08.g382500.t1.2	11.818000	0	0	0	0	0	0	0	0	0	0	0	0	0	0	0	0	0	0	0	0	0	0	0	0	0	0	0	0	0	1811.87766852587	5514.60959107948	2193.98607697205	1487.93089393169	0	0	0
Cre08.g382950.t1.2	15.221000	9740.9465067605	0	0	0	0	0	0	0	0	0	0	0	0	0	0	0	0	0	0	0	0	0	0	998.892246504415	971.464602633647	0	0	0	0	0	0	0	0	0	0	0
Cre08.g384000.t1.1	179.050000	0	0	0	0	0	0	0	903.68450736945	0	64017.6236789668	75467.349970991	0	0	0	0	0	0	0	0	0	0	0	0	0	0	0	0	0	0	0	0	0	0	0	0	0
Cre08.g385800.t1.1	120.320000	0	0	0	169239.834317103	0	0	0	0	0	0	0	0	0	0	0	0	0	0	0	0	0	0	0	0	0	0	0	0	0	0	0	0	0	0	0	0
Cre09.g386550.t1.2	50.483000	0	0	0	0	0	0	0	0	0	0	0	0	0	0	0	0	0	0	0	0	0	0	0	5249.04988302662	1214.18046483249	0	0	0	0	0	0	0	0	0	0	0
Cre09.g386650.t2.1;Cre09.g386650.t1.2	33.527000	4627531.95849205	1129943.78324584	913678.689930579	585080.487512828	357603.875113959	267167.79457021	401863.826456102	171313.815059111	196509.675305326	197644.353175048	238004.318991457	200544.920444669	199222.382000489	126625.541607206	230241.920054881	108823.873571631	119223.834973588	214596.891414076	160853.738273328	130615.700208679	160898.824811198	206714.261709847	207646.050159155	176333.449608611	181383.141850023	175221.315007823	190122.415773777	137491.397233817	253581.717825457	68840.3803464349	0	0	0	0	0	0
Cre09.g386735.t1.1;Cre17.g741200.t1.2	63.852000	180271.007249236	0	0	0	0	0	0	0	0	0	0	0	0	0	0	0	0	0	0	0	0	0	0	0	0	0	0	0	0	0	0	0	0	0	0	0
Cre09.g386740.t1.1	7.597700	0	0	0	0	0	0	0	0	0	0	0	0	0	0	0	0	0	0	0	0	0	0	0	0	0	0	2397.55179545399	8375.57585160476	2288.89323918788	2506.13520749031	0	0	0	0	0	0
Cre09.g386743.t1.1	20.670000	0	0	0	0	0	0	0	0	0	0	0	0	0	0	0	0	0	0	0	0	0	0	0	0	1021.58580389886	0	0	0	0	0	0	0	0	0	0	0
Cre09.g386750.t1.2	80.681000	0	0	0	0	0	0	0	0	0	0	0	0	0	0	2595.93256208091	1763.86050569459	1744.84901555951	4697.04037104126	2926.64231735556	0	0	0	0	0	0	0	0	0	0	0	0	0	0	0	0	0
Cre09.g386756.t1.1	25.875000	0	0	0	0	0	0	0	0	0	0	0	0	8508.58113832054	0	0	0	0	0	0	0	0	0	0	0	0	0	0	0	0	0	0	0	0	0	0	0
Cre09.g387000.t1.2	64.461000	1831.64060095878	0	0	0	0	0	0	0	0	0	0	753.997201641864	8014.13210634889	1982.30478167355	0	0	0	0	0	0	0	0	0	0	0	0	0	0	0	0	0	0	0	0	0	0
Cre09.g387245.t1.1	83.780000	1687.28853554579	0	0	0	0	0	0	0	0	0	0	0	0	0	0	0	0	0	0	0	0	0	0	0	0	0	0	0	0	48074.2724459238	0	0	0	0	0	0
Cre09.g387726.t1.1	46.532000	8265.86527612169	0	0	0	0	0	0	0	0	0	0	0	0	0	0	1479.43959596622	23039.2208514446	101038.93136612	60958.502084504	15008.5570145435	2817.3074630214	0	0	0	0	8821.93257651533	50548.7719326755	22341.1309567613	0	0	0	0	0	0	0	0
Cre09.g387800.t1.2	27.291000	0	0	0	0	0	0	0	6775.60491106673	0	0	0	0	0	0	0	0	0	0	0	0	0	0	0	0	0	0	0	0	0	0	0	0	0	0	0	0
Cre09.g387838.t1.1	11.219000	14926.6498040801	0	0	0	0	0	0	0	0	0	0	0	0	0	0	0	0	0	0	0	0	0	0	0	0	0	0	0	0	0	0	0	0	0	0	0
Cre09.g387875.t1.1	22.175000	0	0	0	0	0	0	0	0	0	0	0	0	0	0	0	0	0	0	0	0	0	0	0	0	0	0	0	0	0	0	0	0	0	0	0	0
Cre09.g388200.t1.1	26.237000	10638.1686103686	3204.07481371412	0	0	0	0	0	0	0	0	0	0	0	0	0	0	0	0	0	0	0	0	0	0	0	0	0	0	0	0	0	0	0	0	0	0
Cre09.g388467.t1.1	49.523000	0	0	0	0	0	0	0	0	0	0	0	0	0	0	0	0	0	0	0	0	0	0	0	5481.47098574521	1561.57223911895	0	0	0	0	0	0	0	0	0	0	0
Cre09.g388750.t1.2	67.914000	14433.7036567041	0	0	0	0	0	0	0	0	0	0	0	0	0	0	0	0	0	0	0	0	0	0	0	0	0	0	0	0	0	0	0	0	0	0	0
Cre09.g388800.t1.2	48.565000	0	0	0	0	0	0	0	0	0	0	0	0	0	8846.7301723437	1384.9081548993	0	0	0	0	0	0	0	0	0	0	0	0	0	0	0	0	0	0	0	0	0
Cre09.g388850.t1.1;Cre12.g505350.t1.2;Cre16.g681750.t2.1;Cre16.g681750.t1.1	127.760000	0	0	0	0	0	0	0	0	0	0	0	0	0	0	0	0	22371.1886486744	2904.70020225895	0	0	0	0	0	0	0	0	0	0	0	0	0	0	0	0	0	0
Cre09.g389689.t1.1	39.934000	0	0	0	0	0	0	0	0	0	0	0	0	0	0	0	0	0	0	0	0	0	0	0	0	0	0	1474.78065371968	0	0	1105.82248548552	0	0	0	0	0	0
Cre09.g389726.t1.1	292.030000	0	0	0	0	0	0	0	0	38846.5610285806	0	0	0	0	0	0	0	0	0	0	0	0	0	0	0	0	0	0	0	0	0	12996.9459832546	0	0	0	0	0
Cre09.g390208.t1.1	167.480000	5842.91473100107	0	0	0	0	0	0	0	0	0	0	0	0	0	0	0	0	0	0	0	0	0	0	0	0	0	0	0	0	0	0	0	0	0	0	0
Cre09.g390604.t1.1	27.489000	95185.1958660304	2942.27231715041	2029.04449259853	0	0	0	0	0	0	0	0	0	0	0	0	0	0	0	0	0	0	0	0	0	0	0	0	0	0	0	0	0	0	0	0	0
Cre09.g390615.t1.1	52.143000	0	0	0	0	0	0	0	0	0	0	0	0	0	0	0	0	0	0	959.96753547686	2770.64289632621	6811.37356444341	0	1570.96526784182	0	0	0	0	0	0	0	0	0	0	0	0	0
Cre09.g390763.t1.1	23.611000	0	0	0	0	0	0	0	0	0	0	0	0	0	0	0	0	0	0	0	0	0	1939.8482918462	3944.39576553549	2269.4308836741	4350.92604866111	2780.63707888734	3623.83048128153	3034.85000824297	2710.00150289139	8047.19556745338	31749.9399678812	9852.91140913706	0	0	0	0
Cre09.g391900.t1.1	11.844000	0	0	0	0	0	0	0	0	0	0	0	0	0	0	0	0	6905.00327475293	8288.40854505657	6325.49097466702	4784.50825450858	0	0	0	0	0	0	0	0	0	0	0	0	0	0	0	0
Cre09.g392350.t2.1;Cre09.g392350.t1.2	15.784000	0	0	0	0	0	0	0	0	0	0	0	0	0	0	0	0	0	0	0	0	0	0	0	0	0	0	0	2464.05443881188	5073.36267379415	15796.0685426686	28013.7688630742	15149.8281665354	8953.43497863545	0	0	0
Cre09.g392500.t1.2	36.706000	7438.60245044148	0	0	0	0	0	0	0	0	0	0	0	0	0	0	0	0	0	0	0	0	0	0	0	0	0	0	0	0	0	0	0	0	0	0	0
Cre09.g392867.t1.1	432.520000	316612.697767374	1381376.3760995	908719.170764906	1846.29372576645	0	0	0	0	0	0	0	0	0	0	0	0	0	0	0	0	0	0	0	0	0	0	0	0	0	0	0	0	0	0	0	0
Cre09.g393150.t1.2;Cre12.g531200.t1.1	122.800000	3116.23120909788	0	0	0	0	0	0	0	0	1137.83392737304	1141.21541771327	7593.32441956452	0	4093.55706165459	8071.24172098392	15215.2036464465	21579.9199090602	149679.791304607	97657.4410258886	1014.07138092057	0	0	0	0	0	0	0	0	0	0	0	0	0	0	0	0
Cre09.g393173.t1.1	18.747000	0	0	0	0	0	0	0	0	0	0	0	0	0	0	0	0	0	0	0	0	0	0	0	0	0	0	1510.7747397857	0	0	11327.241197478	15527.8036423435	7857.83210840041	20261.8901186678	3361.80255202848	0	0
Cre09.g393200.t1.2	70.670000	0	0	0	0	0	0	0	0	0	0	0	0	0	0	0	0	4715.75128425721	12395.7921449912	14297.692600797	30294.396236986	143487.906770494	184952.492764712	231481.799846299	64013.8664674777	0	0	0	0	0	0	0	0	0	0	0	0
Cre09.g393358.t1.1	37.542000	0	0	0	0	0	0	0	0	0	0	0	0	0	0	0	0	0	0	0	0	0	0	0	6753.36221905099	0	0	0	0	0	0	0	0	0	0	0	0
Cre09.g393506.t1.1;Cre09.g393543.t1.1	70.176000	5474.70800506475	0	0	0	0	0	0	0	0	0	0	0	0	0	0	0	0	0	0	0	0	0	0	0	0	0	0	0	0	0	0	0	0	0	0	0
Cre09.g393654.t1.1	158.160000	0	0	0	0	0	0	0	0	0	0	0	0	0	0	0	0	0	0	0	0	1115591.2353573	0	0	0	0	0	0	0	0	0	0	0	0	0	0	0
Cre09.g393765.t1.1	22.367000	0	0	0	0	0	0	0	0	0	0	0	0	0	0	0	0	0	0	3404.25904185583	1281.65998317756	1228.15729157212	31942.3091961255	11085.276777577	0	0	0	0	972.516621850609	3973.4014382317	12880.4724270911	43154.5797220357	53035.2944961924	8287.65710275874	0	0	0
Cre09.g394436.t1.1	79.651000	0	0	0	0	0	0	0	0	0	0	0	0	0	0	0	3729.85898950524	28016.7746322656	294264.803829932	764667.682271039	12687.351756549	0	0	0	0	0	0	0	0	0	0	0	0	0	0	0	0
Cre09.g394850.t1.2	49.912000	0	0	0	0	0	0	0	0	0	0	0	0	4486.86196033842	0	0	0	838.309027458305	0	2145.06718338336	4261.654703679	1881.61151376443	18995.7098468255	4613.10426637373	20621.830979328	9101.46911130781	5733.6550208967	0	0	0	0	0	0	0	0	0	0
Cre09.g395288.t1.1	63.602000	0	0	0	0	0	0	0	0	0	0	0	0	0	0	0	0	0	0	0	6623.58813421588	0	0	0	0	0	0	0	0	0	0	0	0	0	0	0	0
Cre09.g395350.t1.1;Cre01.g020850.t1.1	12.807000	79472.5374184209	379831.538283748	2302.8700659275	0	0	0	0	0	0	0	0	0	0	0	0	0	0	0	0	0	0	0	0	0	0	0	0	0	0	0	0	0	1029.85166917498	0	0	0
Cre09.g395362.t1.1	105.760000	0	0	0	0	0	0	0	0	0	0	0	0	0	699.059255247568	0	0	0	0	0	0	0	0	0	0	0	0	0	0	0	0	0	0	0	0	0	0
Cre09.g395950.t1.2	38.355000	4759.86094713978	0	0	0	0	0	0	0	0	0	0	0	0	0	0	0	0	0	0	0	0	0	0	0	0	0	0	0	0	0	0	0	0	0	0	0
Cre09.g396213.t1.1	30.579000	667153.015281738	2395973.76662855	8408639.31270925	9995685.44572461	1161128.63860575	367823.490364437	130239.979059765	74189.8980646813	126385.080071901	2749001.35814873	108853.931263544	72900.4230816064	148913.320160821	109597.859138395	136897.757818532	51969.7493178706	105449.897654378	130585.642516766	87986.3786528263	112423.282178233	120215.738806723	182224.757223592	171621.906401221	175371.603467389	250808.895746467	278026.135773842	492931.118530028	721309.461686292	1086059.55305261	2933630.73072537	10140713.8092057	1859143.38905933	207631.021313199	0	0	0
Cre09.g396300.t1.2	59.802000	0	0	47473.8700499582	22220.1487468108	80223.9797162502	7725.57826398246	4859.72762852129	7748.87297521517	2979.01784551426	3903.89302568249	4676.6011405403	9039.85084288581	23806.4434375283	8749.0426736259	9931.0614081113	6613.14308627605	81351.143162994	187154.218697352	122372.378201492	132118.584804338	130495.469441027	91961.508408343	78285.2585878507	27048.9169526615	2294.30362373225	996.71306384071	0	0	0	0	0	0	0	0	0	0
Cre09.g397250.t1.2	46.873000	7498.19182465933	0	0	0	0	0	0	0	0	0	0	0	0	0	0	0	0	0	0	0	0	0	0	3102.9306804263	10625.3940913055	2306.32670049752	4294.26729940478	0	0	0	0	0	0	0	0	0
Cre09.g397697.t1.1	44.910000	37917.7783484637	13002.9575216373	11693.1935965209	0	2731.71818529865	0	3273.73351472289	0	0	2119.06727987847	1449.38190405305	1237.17459914607	0	0	0	0	0	0	0	0	0	0	0	1838.55387009881	0	0	0	0	0	0	0	0	0	0	0	0
Cre09.g398289.t1.1	36.240000	12497.2368551982	2645.15203258872	0	0	0	0	0	0	0	0	0	0	0	0	0	0	0	0	0	0	0	0	0	0	0	0	0	0	0	0	0	0	0	0	0	0
Cre09.g399150.t1.2	69.821000	0	0	0	0	0	0	0	0	0	0	0	0	0	0	0	0	0	0	800.511479877494	3451.82533930842	1156.39455212942	0	0	0	0	0	0	0	0	0	0	0	0	0	0	0
Cre09.g400516.t1.1	39.516000	0	0	0	0	0	0	0	0	0	0	0	0	0	0	0	0	0	0	0	0	0	0	0	746.144629629549	0	0	0	0	0	0	0	0	0	0	0	0
Cre09.g401293.t1.1	115.290000	8768.58017336946	0	1294.20906955131	0	0	0	742.733081597404	0	0	0	0	0	7987.08018362704	11855.505132852	22054.8314412883	4337.7758084491	4632.86719880664	1901.22415773777	0	0	0	0	0	0	0	0	0	0	0	0	0	0	0	0	0	0
Cre09.g401350.t1.2	25.284000	0	0	0	0	0	0	0	0	0	0	0	0	0	0	0	0	0	0	0	0	2309.0318927697	7332.8745191369	15899.0161374712	0	0	0	0	0	0	0	0	0	0	0	0	0
Cre09.g401886.t1.1	39.449000	58402.8468295867	16413.7541114842	3633.82466384266	4468.15104712247	3011.55529701026	0	0	0	1207.49262838181	2972.17972060401	1329.97772292798	947.64388179246	2722.92631041405	2371.02588234062	1907.6865614991	2297.23424869378	2715.86275281446	5431.72550562891	3415.00466671479	5555.18747516226	2351.86410374597	2466.6093426245	5741.92088617282	14966.4762458651	44471.8580701304	33574.4418670107	23571.9934406056	11439.2060998546	30979.7116126063	12117.0070524966	3997.97360137071	0	0	0	0	0
Cre09.g402100.t1.2	14.645000	72580.3086627311	1373.18565505316	0	0	0	0	0	0	0	0	0	0	0	0	0	0	0	0	0	0	0	0	0	0	0	0	0	0	0	0	0	0	0	0	0	0
Cre09.g402256.t2.1;Cre09.g402256.t1.1	173.980000	0	0	0	0	0	16435.5459381212	0	0	0	0	0	0	0	0	0	0	0	0	0	0	0	0	0	0	0	0	0	0	0	0	0	0	0	0	0	0
Cre09.g402300.t1.2	10.015000	112265.479295689	424655.071349263	4783.23080260227	0	0	0	0	0	0	0	0	0	0	0	0	0	0	0	0	0	0	0	0	0	0	0	0	0	0	0	0	0	0	0	0	0
Cre09.g402500.t1.2	96.909000	2224.34434580435	0	1525.35272036358	0	0	0	0	0	29180.7587516031	1150.90902335527	0	0	0	0	0	0	0	0	0	0	0	0	0	0	0	0	0	0	0	0	0	0	0	0	0	0
Cre09.g402552.t1.1	24.242000	0	7848.81480082646	3358.49620591803	9919.03833134603	0	0	0	0	0	0	0	0	0	0	0	0	0	0	0	0	0	0	0	0	0	0	0	0	0	0	0	0	0	0	0	0
Cre09.g402775.t1.1	85.086000	41377.4186876695	1806.24185129216	0	0	0	0	0	0	0	0	0	0	0	0	0	0	0	0	0	0	0	0	0	0	0	0	0	0	0	0	0	0	0	0	0	0
Cre09.g402800.t1.1	34.921000	0	0	0	0	0	0	0	0	0	0	0	0	0	0	0	0	0	0	0	0	0	0	0	0	0	0	0	0	0	0	0	0	0	0	0	0
Cre09.g402950.t1.1	47.203000	0	32463.0587085212	0	0	0	0	0	0	0	0	0	0	0	0	0	0	0	1466.58993267334	0	0	1461.0292596694	3102.55495927739	23036.2150822533	23139.9141193538	0	0	0	0	0	0	0	0	0	0	0	0
Cre09.g404000.t1.1	22.610000	0	0	0	0	0	0	0	0	0	0	0	0	0	0	0	0	0	0	0	0	0	0	0	0	0	0	0	0	0	0	27323.1933913692	24403.0886220047	20415.1843474249	0	0	0
Cre09.g405050.t1.2	29.669000	0	0	1667.52560311288	0	0	0	0	2568.27948552079	0	0	0	0	0	0	0	0	0	0	0	0	0	0	0	0	0	0	0	0	0	0	0	0	0	0	0	0
Cre09.g405450.t1.2	14.249000	3976.85807280171	6570.46116375935	0	19823.0478167355	0	0	0	0	0	0	0	0	0	0	0	0	0	0	0	0	0	0	0	0	0	0	0	0	0	0	0	0	0	0	0	0
Cre09.g405550.t1.2	29.205000	0	0	0	0	0	0	0	0	0	0	0	0	0	0	0	0	0	0	0	0	0	0	0	0	0	4161.33715691879	3286.8837549349	1746.80276553386	0	0	0	0	0	0	0	0
Cre09.g405850.t1.1	52.607000	59860.6448873755	171050.810254871	36318.7091386831	326419.019754046	0	0	0	0	0	0	0	0	0	0	0	0	0	0	0	0	0	0	0	0	0	0	0	0	0	0	0	0	0	0	0	0
Cre09.g407300.t1.1	62.672000	0	0	0	0	0	0	0	0	0	0	0	0	0	0	0	0	0	0	0	0	0	1256.93753157898	0	0	0	0	0	0	0	0	0	0	0	0	0	0
Cre09.g407650.t1.2	20.265000	0	0	0	0	0	0	0	0	0	0	0	0	0	0	0	0	0	0	0	0	0	0	0	0	0	0	0	0	0	3467.7559160224	1066.52205330905	0	0	0	0	0
Cre09.g407700.t1.2	53.919000	0	0	0	0	0	0	0	0	0	0	0	0	1380.9255107208	0	0	0	0	0	0	0	0	1469.89627878379	1755.4443519589	12697.1205064207	6645.22967239336	0	0	0	0	0	0	0	0	0	0	0
Cre09.g407850.t1.2	31.542000	0	0	0	0	0	0	0	0	41541.2331085963	0	0	0	0	0	0	0	0	0	0	0	0	0	0	0	0	0	0	0	0	0	0	0	0	0	0	0
Cre09.g409100.t1.2	30.562000	0	0	0	0	0	0	0	0	0	0	0	0	0	0	0	0	0	0	0	0	0	0	0	0	0	0	0	0	0	0	9882.96910105023	0	0	0	0	0
Cre09.g409150.t1.2	6.471600	17265.1382349247	3996.62100523462	0	0	0	0	0	0	0	0	0	0	0	0	0	0	0	0	751.667730518593	0	0	0	2179.03237524524	0	3097.06943050323	2161.37348124626	0	971.314314174082	0	0	0	0	0	0	0	0
Cre09.g410700.t1.2	44.852000	0	0	0	0	0	0	0	0	0	0	0	0	0	0	0	0	0	0	0	0	0	0	1271.44036792708	18498.2550456625	2959.70577846005	2019.12545426718	4764.14416823741	7153.20466572593	8435.6912354311	0	0	0	0	0	0	0
Cre09.g411200.t1.2	33.172000	0	0	0	0	0	0	0	0	0	0	0	0	1228.45786849125	0	0	0	0	0	0	0	0	2617.04809064991	0	0	0	2734.72395448997	5121.45498085522	13211.107038136	8871.52776817206	8102.80229749275	4583.27200714991	1269.71205064207	0	0	0	0
Cre09.g412100.t1.2	24.057000	563604.266640868	322631.750572986	431808.802024597	1815860.31270437	1251001.13742613	3029289.33523903	4308168.98191463	423159.701176583	154263.589321366	232203.184452215	132141.128073273	47050.8080362803	236208.371899645	162717.315171945	14115.8435647224	0	3486.6922619277	8418.40806258103	3450.62303163189	3627.73798123024	5594.26247464938	6485.39789564508	6254.93054290085	6476.75630922004	5809.85126989659	2793.71217486957	9499.73352915731	10714.0642824494	14888.3262468908	32179.7649622396	88166.7248043053	65342.4164500398	13163.0147310749	0	0	0
Cre09.g413750.t1.1	50.304000	0	0	0	0	0	0	0	0	0	0	0	0	0	0	0	2662.36006120901	866.713546316251	0	0	0	0	0	0	0	0	0	0	0	0	0	0	0	0	0	0	0
Cre09.g414050.t1.2	49.648000	0	0	0	0	0	0	0	0	0	0	0	0	0	0	0	0	0	0	0	0	27069.9573370007	0	0	0	0	0	0	0	0	0	0	0	0	0	0	0
Cre09.g415550.t1.2	48.412000	781575.133972197	2898237.79849761	100325.061183182	28279.027994208	19201.6050364307	0	3698.89956683467	2171.51795226695	0	0	0	0	0	0	0	0	0	0	0	0	0	0	0	0	4947.79666582688	12488.970989922	0	0	0	0	0	0	0	0	0	0
Cre09.g415850.t1.2	32.692000	34713.6283905198	162612.113250249	22625.9275876386	277342.323282818	0	0	0	0	0	0	0	0	0	0	0	0	0	0	0	0	0	0	0	0	0	0	0	0	0	0	0	0	0	0	0	0
Cre09.g415950.t1.2	22.235000	0	0	0	0	0	0	0	0	0	0	0	0	0	0	0	0	0	0	0	0	0	0	0	0	0	0	0	0	0	9119.50372645571	21471.7122181728	0	0	0	0	0
Cre09.g416150.t1.2	22.203000	411865.523440209	1752288.29430802	20013.1627180863	14730.5233643467	0	0	0	0	0	0	0	0	0	0	0	0	0	0	0	0	0	0	0	0	0	0	0	0	0	0	0	0	0	0	0	0
Cre09.g416700.t1.1	20.907000	2984.65366274798	0	0	0	0	0	0	0	0	0	0	0	0	1722.60632354376	0	0	0	0	0	0	0	0	0	0	0	0	0	0	0	0	0	0	0	0	0	0
Cre09.g416800.t1.2	22.779000	127437.099288862	0	0	0	0	0	0	0	0	0	0	0	0	0	0	0	0	0	0	0	0	0	0	0	0	0	0	0	0	0	0	0	0	0	0	0
Cre09.g416850.t1.2	165.190000	0	3288.76236067947	0	0	0	0	0	0	0	0	0	0	0	0	0	0	0	0	0	0	0	0	0	0	0	0	0	0	0	0	0	0	0	0	0	0
Cre09.g417150.t1.2	56.157000	0	0	0	0	0	0	2700.68361839831	42356.548001741	172027.685242049	247262.088100713	51087.556060219	8903.08834468089	2988.9368838456	0	0	0	0	0	0	0	0	0	0	0	0	0	0	0	0	0	0	0	0	0	0	0
Cre-1.g000035.t1.p1	232.190000	1206666.0418542	6761.70322855689	3763.52360444799	1987.7903104477	7180.48202113713	0	0	0	0	0	0	0	0	0	0	0	0	0	0	0	0	0	0	0	0	0	0	0	0	0	0	0	0	0	0	0
Cre-1.g2716958.t1.p1	4.748500	43793.3056751906	15911.7906565343	25503.9515883246	110146.412015811	88519.902684285	399692.158215375	235321.669988206	25298.8078410172	0	0	0	0	6077.74044907271	0	0	0	0	0	0	0	0	0	0	0	0	0	0	0	0	0	0	0	0	0	0	0
Cre-1.g2716959.t1.p1	26.184000	0	0	0	0	0	0	0	36040.6754884862	639575.082951405	5035.56512621333	4933.36897370856	13376.4243436584	9144.30132228408	6821.14231431519	3185.36390049817	0	0	2797.46938635871	0	0	0	0	0	0	0	0	0	0	0	0	0	0	0	0	0	0
Cre-1.g2716960.t1.p1	5.721700	12246.2551277232	21745.2372145827	72247.4197247927	91503.1286066671	17384.6175602796	0	0	0	0	31166.0693024679	1369.5035877938	0	0	9716.90035322996	28357.92943548	0	0	0	0	0	0	0	0	0	0	0	40274.3013944562	58626.025192042	128549.233889649	0	0	0	16528.7247830521	0	0	0
Cre-1.g2716961.t1.p1	39.447000	410077.090771375	1240030.07987782	5412789.15972362	7967542.68388348	1930981.27273181	636283.765686913	47254.4488989921	83823.3883228522	585997.24711618	3084219.76721035	103360.888066413	68765.9875589498	149334.127847606	1223348.06086601	6899066.88060008	78638.4364678305	255625.640875552	3552.36831875797	1315.39974235009	6774.47774761999	14825.2050938732	1441.79233684497	0	0	0	0	1481.24305748101	0	0	0	0	0	0	0	0	0
Cre-1.g2716962.t1.p1	341.640000	200665.151212322	0	0	0	0	23644.1319011972	12606.9474306812	0	0	0	0	0	0	0	0	0	0	0	0	0	0	0	0	0	0	0	0	0	0	0	0	0	0	0	0	0
Cre-1.g2716963.t1.p1	50.638000	643820.73193414	2302268.91208924	8084016.24004701	10074586.8869967	1958484.06083236	659593.505765576	79096.8162695063	86738.9844384297	754598.355480128	3432813.84917334	100595.580410401	73268.6298075427	167789.550682292	1358607.67447527	8901585.46008523	11467.0094648743	2384.25126678241	0	0	6137.25467906079	16984.8502578344	114827.897531287	527309.603655716	205294.03576695	4576.43388223967	0	0	0	0	0	0	0	0	0	0	0
Cre-1.g2716966.t1.p1	76.624000	25394.2410128415	9532.04554796397	6963.91635090274	4107.1581672453	0	0	3552.44346298775	1182.0187344854	0	2391.16453592244	0	0	858.22224835078	860.7771521634	0	0	0	0	0	0	0	1211.55041679009	0	0	0	0	0	0	0	0	0	0	0	0	0	0
Cre-1.g2716972.t1.p1	15.373000	0	0	0	0	0	0	0	88016.4363447394	1158348.30210378	51234.8387505936	11415.9113886219	10026.4945799356	6187.00015917709	1572.01728705878	0	1387.31277025235	1912.49579220521	2270.93376826976	2039.264107849	2084.87665532724	0	2134.3215585244	2516.35482274079	0	0	0	3038.2314985832	1664.29440123221	0	0	0	0	0	0	0	0
Cre-1.g2716979.t1.p1	45.743000	234735.544995899	59568.3338335199	26202.0414830079	21410.8453920487	4444.48061474085	0	11902.0945553174	2391.46511284157	0	9072.16286169247	2488.85203464024	0	5973.13968121488	2887.64246209822	724.570721258871	2949.7867401287	5163.61089376344	4248.05359808829	4272.09975161882	4128.34884004409	2552.4240530366	0	3408.91798410237	11870.5339788086	31183.352475318	20034.2031024255	6056.47463204415	4742.35234160036	1524.00012422749	2478.78270784933	4303.96090504678	0	0	0	0	0
Cre-1.g2716983.t1.p1	20.064000	9828.11381330869	0	3675.83028829132	3749.24620078923	16851.8449711186	44332.841245032	111220.974501707	446920.306633943	3218502.50583244	93486.9362729363	112581.085060777	62300.578028427	34849.6394464269	68309.1106418697	87430.3113524326	54121.1286165557	47567.8003371868	47326.5873595837	23498.3520954183	36302.1774081308	13410.9906893585	22105.9295175407	13894.1680868627	5791.36578936999	8569.44796444471	15128.7877821962	16225.8935370269	9889.73208173069	12354.4628186106	12668.5656991032	27141.3443552945	32960.5135096842	11367.067639263	0	0	0
Cre-1.g2716987.t1.p1	39.041000	251252.246702186	1016926.86165232	4302533.16468091	4769028.5431733	1038117.5344511	296135.895151527	43697.8725033662	24939.6184226548	341530.524363392	1696982.14118778	50678.0200079021	33303.9226397921	73054.4687526613	893615.180578538	4318238.30870554	54340.5497675218	135695.450142005	1682.85502598859	2160.3214620293	2097.57603016055	7731.5898023651	3978.43610162715	4965.15498290673	8561.18209916859	6195.49145714256	13881.3935677996	25812.0429304346	25597.1304332554	18272.0709140159	4305.68922233179	0	0	609.419703539517	0	0	0
Cre-1.g2716989.t1.p1	34.291000	14306.709908371	0	1989.51862773271	0	0	0	1845.99314884732	0	0	85874.8257959261	164896.497835649	69000.4375558726	78878.8980031358	837257.008241344	12682091.6604642	291439.380790094	9130.02391862532	16744.3887225291	13928.7344325629	22719.1064325694	209457.026096924	132186.214611142	36132.3514488214	13235.9046339643	9357.71093486758	7760.89605198044	0	0	0	0	0	0	0	0	0	0
Cre-1.g2716990.t1.p1	9.303500	124807.051246459	360263.980848275	1888374.49444489	2020327.76194371	610839.929482415	152993.651838034	7760.14460968261	6316.62395555263	35677.7288586347	910597.776509479	9676.32246914718	10023.4888107443	24216.7309321431	395393.908271792	2169864.77921173	6234.0404470212	48589.7618622346	0	0	0	0	0	0	0	0	10364.6436139588	4492.12205642322	1729.74502537314	0	0	0	0	1313.52113660552	0	0	0
Cre-1.g2716994.t1.p1	4.981000	27023.3679145353	59623.1891212614	168811.51220734	206864.550169413	65459.6414485012	19615.6497425346	0	2954.67111506459	17366.5829451317	101204.248671643	0	3683.19442281004	2195.71439425705	67917.6092047006	162860.089208532	0	3812.96850764515	0	0	0	0	0	0	0	0	0	0	0	0	0	0	0	0	0	0	0
Cre-1.g2716995.t1.p1	4.428200	73618.8019183311	228348.285464351	1011741.9097973	1464185.31732028	37106.2206668081	84033.7921662444	0	7471.89134423531	4104.45297497312	59239.9535493685	9365.22535784588	5828.48703888275	0	245135.506397856	1223798.92624471	1941.1257437525	0	0	0	0	0	0	0	0	0	6698.7323639988	13078.1017514202	0	23985.2867044117	109237.166835437	56738.4021398949	47515.1993763388	86085.2296393183	46469.1916977605	9302.10420482822	0
Cre-1.g2716997.t1.p1	81.854000	1989.89434888162	0	0	0	0	0	0	0	0	0	0	0	0	0	0	0	0	0	0	0	0	0	0	0	0	0	0	0	1813.75627427045	0	0	0	0	0	0	0
Cre-1.g2717000.t1.p1	83.162000	864384.07519298	372452.374919065	585516.324045569	3070017.50778138	1946836.70521601	8172686.43119087	5577580.45563757	876031.430809333	292078.106743249	451879.825799616	539032.103501852	230324.578707642	661118.933630169	659939.169222578	209892.862629665	20696.2237668131	7960.77970320302	7241.04827034217	2168.28675038629	4673.14450597029	6524.32260667263	12054.6373417767	0	0	0	0	0	0	0	0	0	0	0	0	0	0
Cre-1.g2717002.t1.p1	56.105000	681332.731441776	2056998.14607777	9849905.63994574	10862849.8574196	2547314.24541136	820274.412310404	105855.676495206	93569.5949256975	833725.229441547	3996170.13985592	198072.675284811	107989.772621041	203114.853103245	2375008.52651911	9637998.91195789	203565.718481942	247570.179442823	11616.5464821423	5929.70631640035	6482.46727068355	3693.71461497965	6359.23073383955	10906.4335106937	3622.40274091566	0	0	0	0	0	0	0	0	0	0	0	0
Cre-1.g2717008.t1.p1	19.810000	0	0	0	0	0	0	0	0	0	0	0	0	5573.22209031016	0	0	0	0	0	0	0	0	0	0	12182.3825324077	3249.461928503	0	0	0	0	0	9634.99314276658	26431.2313838459	26526.6645556702	0	0	0
Cre-1.g2717009.t1.p1	22.423000	11670.650327586	2708.87433944464	2347.73117110791	0	0	0	8014.88354864672	0	0	1871.54218697352	5455.24564955097	11550.4195599333	7224.74197247927	2127.78401053329	0	0	0	0	0	0	0	4388.12244240366	1288.34781962824	0	1113.56234115316	1320.58469420511	0	1289.3998388452	4801.41570620974	3263.43875524263	0	0	0	0	0	0
Cre-1.g2717017.t1.p1	24.164000	0	0	0	0	0	0	0	0	0	9927.30419662215	19562.2973393887	12231.9777240644	8531.12440725541	71965.6288631068	1492890.41309736	20902.1189564183	0	0	0	0	12924.807522663	6842.33298711397	0	3707.09028788101	0	0	1604.02872894631	0	0	0	0	0	0	0	0	0
Cre-1.g2717021.t1.p1	17.442000	0	0	0	0	0	0	0	0	0	2566.10030285709	9668.80804616889	3719.71451848454	1788.05694768469	81636.6912361692	1981553.33937572	40008.2908210246	0	0	0	0	23297.7170018979	16186.8185375398	3026.20842181793	0	0	0	0	0	0	1258.66584886398	0	0	0	0	0	0
Cre-1.g2717030.t1.p1	9.439000	96552.8208480796	313163.577620338	161747.954607745	182375.045683158	4102.72465768811	0	0	12020.0709960766	24358.7535264328	86566.152709929	18307.3887020139	15811.0973886251	31845.3731397056	60730.8150682617	190415.478269931	13518.4469379481	11760.0719610277	2290.9972776218	0	0	0	0	0	0	0	0	3194.15577538277	9336.67055052837	16505.4300718194	40970.8884045439	7937.48499197031	0	0	0	0	0
Cre-1.g2717031.t1.p1	5.209900	0	0	0	0	0	0	0	0	0	0	0	0	0	0	0	0	0	0	0	0	0	0	0	0	0	0	0	961.169843153387	0	16748.1459340182	25987.1289858288	29979.5419141955	40548.5778331639	0	0	0
Cre-1.g2717034.t1.p1	53.162000	178129.396700422	867089.267465165	130044.604062329	153181.512412492	151896.546083204	698736.135059502	805621.287502733	3105410.44000914	43466428.2756348	4190117.39692565	1892206.85016382	1592381.37332995	1832692.62017574	63311.2679190074	16975.8329502605	3236.68740943991	7927.71624209853	9036.8450736945	9282.56670508466	5780.62016451103	0	3682.59326897178	2994.64784530911	4001.88110131943	8059.21864421865	15550.3469112784	15233.2382615944	0	0	0	0	0	0	0	0	0
Cre-1.g2717038.t1.p1	82.108000	414841.234939613	186560.579282067	359730.456816816	1481167.91325122	846875.469653559	5172553.05710761	3421917.93585481	380425.177699033	91330.2968781664	201732.199275239	243504.876611567	96387.5035425572	298555.539350537	256241.823559772	100633.152525292	3193.10375616581	1020.98465006059	0	0	0	0	0	0	0	0	0	0	0	0	0	0	0	0	0	0	0
Cre-1.g2717041.t1.p1	54.751000	174454.843864037	638275.08777616	100790.955407837	113204.782167976	144600.041371282	515774.964384037	760685.038092544	3596778.55855968	41505163.8783005	4058464.70634597	1815634.88001502	1382653.82800581	1736958.8714323	29406.1914409518	15379.0180673733	6986.15904291849	6408.82592549628	6019.42852676116	4843.72190757753	1598.46805594237	0	0	0	0	2644.02486914198	4435.16273024777	1449.90791366153	0	0	0	0	0	0	0	0	0
Cre-1.g2717044.t1.p1	8.092400	0	0	0	0	0	0	18549.3531219149	0	8203.49556540186	0	0	0	0	0	0	0	0	0	0	0	0	0	0	0	0	0	0	0	0	0	0	0	0	0	0	0
Cre-1.g2717046.t1.p1	8.860300	260472.443696551	85626.8498376424	121200.128216879	606797.169920093	458898.296861341	2153633.62557862	1045030.80359113	265529.650360942	59961.3381552846	74924.0571896605	160305.185395913	57766.3752033254	1456.37031742286	167571.632415922	41059.5585956878	1203.05911882462	0	0	0	0	0	0	0	0	0	0	0	0	0	0	0	0	0	0	0	0
Cre-1.g2717055.t1.p1	30.897000	0	0	0	0	0	0	0	0	0	0	0	0	0	0	0	0	0	0	0	0	0	0	0	0	0	0	0	4894.29397422144	0	0	0	0	0	0	0	0
Cre-1.g2717058.t1.p1	13.446000	0	0	0	0	0	0	0	0	0	0	0	0	0	0	0	0	0	0	0	0	0	0	0	0	0	0	0	0	0	0	1440.74031762801	1420.60166404619	0	0	0	0
Cre-1.g2717059.t1.p1	20.237000	0	0	0	0	0	0	0	0	0	0	0	0	0	0	0	0	0	0	0	0	0	0	0	0	0	0	0	0	0	821.401575757147	1505.36435524133	0	0	0	0	0
Cre10.g417700.t1.2	43.508000	5387.61584274634	2714.28472398901	0	0	0	0	0	0	0	0	0	0	0	0	0	0	0	0	0	0	0	0	0	0	0	0	0	0	0	0	0	0	0	0	0	0
Cre10.g418450.t1.2	8.890200	0	0	0	0	0	0	0	0	0	0	0	0	0	0	0	0	0	0	0	0	0	0	0	0	0	0	0	0	2130.63949126504	10950.7686062656	74132.0370077485	58188.6857747054	80629.758557078	0	1363.71748210051	0
Cre10.g420350.t1.2	10.770000	122755.613773385	31275.0284356532	63441.2674365318	296804.678796595	249523.929417179	1403694.21234503	853037.296495759	108981.676454175	25001.9881333746	61149.3684281526	88369.6142247192	37164.081723741	97086.3448795384	104307.705361677	11366.3161969652	0	0	0	0	0	0	0	0	0	1485.37599011907	0	1987.86545467748	0	3739.55259514724	5654.30271424594	6719.24673872954	2205.55828835862	0	0	0	0
Cre10.g420550.t1.1	52.508000	0	0	0	0	0	0	0	0	0	0	0	0	0	0	0	0	0	0	0	0	0	0	0	3146.0634683217	952.753689417699	0	0	0	0	0	0	0	0	0	0	0
Cre10.g420700.t1.2	8.268500	31611.6745850807	122357.349355536	0	0	0	0	0	0	0	0	1331.70604021299	0	0	0	0	0	0	0	0	0	0	0	0	0	0	0	0	0	0	0	3286.65832224555	12377.0060875455	0	0	0	0
Cre10.g420800.t1.1	289.250000	0	0	0	17900.8584188883	0	0	0	0	0	0	0	0	0	0	28441.3395305391	0	0	0	0	0	0	0	0	0	0	0	0	0	0	0	0	0	0	0	0	0
Cre10.g422201.t1.1	102.090000	0	0	0	0	0	0	0	0	0	0	0	0	0	0	0	0	0	0	5575.92728258234	2466.38390993515	0	0	0	0	0	0	0	0	0	0	0	0	0	0	0	0
Cre10.g422300.t1.2	21.395000	0	0	0	0	0	0	0	0	0	0	0	0	0	0	0	0	0	0	0	0	0	0	0	0	0	0	0	0	0	0	0	1421.65368326315	875.580565430636	0	0	0
Cre10.g422600.t1.1	52.233000	50646.4594313933	121132.498410074	24239.2742010779	286968.29911801	0	0	0	0	0	0	0	0	0	0	0	0	0	0	0	0	0	0	0	0	0	0	0	0	0	0	0	0	0	0	0	0
Cre10.g423250.t1.2	36.370000	0	0	0	0	0	0	0	0	0	0	0	0	0	0	0	0	0	0	0	0	5738.01338622411	7269.22735651077	0	0	0	0	0	0	907.216286169247	0	0	0	0	0	0	0
Cre10.g423300.t1.1	83.982000	0	0	0	0	0	0	0	0	0	0	0	0	0	0	0	0	0	0	0	23966.5006469659	50441.3156840859	2109.89968384495	0	0	0	0	0	0	0	0	0	0	0	0	0	0
Cre10.g424100.t1.2	31.133000	0	0	0	0	0	0	0	0	0	0	0	0	0	0	0	0	0	0	0	0	0	0	0	0	0	0	0	0	0	3695.51807649444	10628.3998604968	0	0	0	0	0
Cre10.g424450.t1.2	37.155000	23652.3977664733	0	0	0	0	0	0	0	0	2624.78794631755	1544.89022010714	1631.68180550642	1900.69814812929	30846.7063258905	73124.3528863595	26143.4289837773	30510.8116187608	9818.34506343691	0	0	0	0	0	0	0	0	0	0	0	0	0	0	0	0	0	0
Cre10.g425850.t1.2	15.968000	4655.93647735	0	0	0	0	0	0	0	0	0	0	0	0	0	0	0	0	0	0	0	0	0	0	0	0	0	0	0	0	0	0	0	0	0	0	0
Cre10.g425900.t1.2	28.228000	494960.012734167	180706.843781977	326734.625519134	1549323.72966434	946441.574115934	6405068.71400713	2678440.92638256	100009.455418094	16187.5699798376	17162.1906401221	7746.61864832168	114842.926377243	143442.820232625	35546.9778988124	18263.8050487398	3222.71058270028	14656.1305768616	99671.306384071	23522.3982489488	94794.4458711592	13030.0094443591	33359.5293698315	33202.4779295852	0	0	0	0	0	0	0	22468.1247050944	11419.668600111	0	0	0	0
Cre10.g430000.t1.1	25.321000	0	0	0	0	0	0	0	0	0	0	0	0	0	0	7893.90133869622	115286.277332963	390329.187184423	0	0	0	0	0	0	0	0	0	0	0	0	0	0	0	0	0	0	0
Cre10.g430150.t1.2	49.555000	27444.1756013197	699.863298506245	0	0	1533.24286449079	0	0	0	0	0	0	0	0	0	0	0	0	0	1208.09378222008	1121.37734105058	0	0	754.598355480128	7811.99412823283	12764.7503132254	26788.1664753147	25068.1150555836	0	0	0	0	0	0	0	0	0
Cre10.g432800.t1.2	30.706000	0	0	0	0	0	0	0	0	0	0	0	0	0	0	0	0	0	0	0	0	0	0	0	0	0	0	2242.6043936416	4799.61224469495	1112.43517770641	0	0	0	0	0	0	0
Cre10.g433400.t1.2	11.754000	8238.81335339984	0	0	0	0	0	0	0	0	0	0	0	0	0	0	0	0	0	0	0	0	0	0	0	0	0	0	0	0	0	0	0	0	0	0	0
Cre10.g433950.t1.1	16.085000	0	0	0	0	0	0	0	0	0	0	0	0	0	0	0	0	0	0	0	0	0	0	0	0	0	48865.5411855379	366929.27403002	296083.294190679	140294.27700472	88489.8449923719	10638.1686103686	0	0	0	0	0
Cre10.g434200.t1.1	18.840000	80374.268175816	2486.59770774675	5429.99718834391	0	0	0	0	0	0	0	0	0	0	0	0	0	964.401045034053	2386.5055936759	1256.11094505137	1219.29027245773	2078.86511694461	26991.0558957286	17764.0959206833	1766.8662748859	0	0	0	0	0	0	0	0	0	0	0	0
Cre10.g434250.t1.2	25.450000	11206.2589875275	0	0	0	0	0	0	0	0	0	0	0	0	0	0	0	0	0	0	0	0	0	0	0	0	0	0	0	0	0	0	0	0	0	0	0
Cre10.g434450.t1.2	43.654000	110146.412015811	194758.814751384	44249.4311499729	508576.147170833	0	0	0	0	0	0	0	0	0	0	0	0	0	0	0	0	0	0	0	0	0	0	0	0	0	0	0	0	0	0	0	0
Cre10.g434750.t1.2	60.212000	0	0	0	0	0	0	0	0	0	0	0	0	0	0	0	0	0	0	0	0	4815.54282140893	32577.2779377912	5468.62132245233	0	2121.99790484	1373.11051082338	3774.34437353673	0	0	0	0	0	0	0	0	0
Cre10.g435500.t1.1	40.632000	0	0	0	0	0	0	0	0	0	0	0	0	0	0	0	0	0	0	0	0	0	0	0	0	0	0	0	0	2554.22751455139	0	0	0	0	0	0	0
Cre10.g436050.t1.2	25.915000	0	0	0	0	0	0	0	6325.79155158615	28493.9404913871	28560.0674135961	6327.36958041159	805.170422124036	0	0	0	0	0	0	0	0	0	0	0	0	0	0	0	0	0	0	0	0	0	0	0	0
Cre10.g436550.t1.2	32.314000	0	0	0	0	0	0	0	0	0	0	0	0	0	0	0	0	0	0	0	0	0	0	0	0	0	0	7435.52153702038	23646.3862280907	14889.8291314865	931.638160848698	0	0	0	0	0	0
Cre10.g437950.t1.2	145.690000	0	0	0	0	0	0	0	0	0	0	1591.25420988321	0	0	0	0	0	0	0	0	0	0	0	0	0	0	0	0	0	0	0	0	0	0	0	0	0
Cre10.g438550.t1.2	11.867000	0	0	0	0	0	0	0	0	0	0	0	0	0	0	0	0	0	0	0	0	0	0	0	0	0	6250.57217757344	4658.1156600137	0	0	0	0	0	0	0	0	0
Cre10.g439000.t1.1	83.066000	0	0	0	0	0	0	0	0	0	0	5473.43055315844	0	0	0	0	0	0	0	0	0	0	0	0	0	0	0	0	0	0	0	0	0	0	0	0	0
Cre10.g439050.t1.2	41.358000	2554.67837993008	0	0	0	0	0	0	0	0	0	0	0	0	0	0	0	0	0	0	0	0	0	0	0	0	0	0	0	0	0	0	0	0	0	0	0
Cre10.g439850.t1.2	73.119000	24158.1184329124	1882.21266760269	0	0	0	0	0	0	0	0	0	0	0	0	0	0	1258.66584886398	3718.36192234845	2616.07121566273	7561.01240075786	1411.43406801267	58978.4516297239	84867.8931168349	0	0	0	0	0	0	0	0	0	0	0	0	0
Cre10.g439900.t1.2	120.890000	0	0	0	0	0	0	0	0	0	0	0	0	0	16122.1944999264	26912.9058967544	0	0	0	0	0	0	0	0	0	0	0	0	0	0	0	0	0	0	0	0	0
Cre10.g440450.t1.2	15.879000	0	0	0	0	0	0	0	0	0	0	0	0	0	0	0	0	0	0	0	0	0	0	0	0	0	0	0	0	0	0	2251.09569160707	0	2658.60284971987	0	0	0
Cre10.g443550.t1.2	116.590000	0	0	0	0	0	0	0	0	0	0	0	0	0	0	0	0	0	0	0	1534.37002793753	0	0	0	0	0	0	0	0	0	0	0	0	0	0	0	0
Cre10.g444550.t1.2	80.782000	0	0	0	0	0	0	0	0	0	3340.76216768926	10805.7402427845	12954.8652145762	4188.01335849173	0	0	0	0	0	0	0	0	0	0	0	0	0	0	0	0	0	0	0	0	0	0	0
Cre10.g444800.t1.2	27.891000	41584.0653195726	1163.23267703967	0	0	0	0	0	687.832707317999	0	0	0	0	0	0	0	0	0	0	0	0	0	0	0	0	0	0	889.482247940477	0	0	0	0	0	0	0	0	0
Cre10.g445050.t1.2	94.379000	0	0	0	0	0	0	0	0	0	0	0	0	0	0	1352.97185724155	0	0	0	0	0	0	0	0	0	0	0	0	0	0	0	0	0	0	0	0	0
Cre10.g445750.t1.2	10.518000	0	0	0	0	0	0	0	0	0	0	0	0	0	0	0	0	0	0	0	0	0	0	0	0	0	0	0	0	0	0	0	0	2191.43117315943	0	0	0
Cre10.g446350.t1.1	28.335000	0	0	0	0	0	0	0	0	0	0	0	0	0	0	0	0	0	0	0	0	0	0	0	0	0	0	0	0	0	0	0	0	859.875421406005	0	0	0
Cre10.g447100.t1.2	27.323000	0	0	0	0	0	0	0	0	0	0	0	0	0	0	0	0	0	0	0	0	0	0	0	0	0	0	0	0	0	0	0	0	0	0	53430.5531448506	1250.55027204743
Cre10.g450400.t1.2	30.611000	15025.0887450957	105277.065925877	17821.2055353184	201191.160820802	0	0	0	0	0	0	0	0	0	0	0	0	0	0	0	0	0	0	0	0	0	0	0	0	0	0	0	0	0	0	0	0
Cre10.g450500.t1.1	72.819000	0	0	0	0	0	0	0	0	0	0	0	0	0	0	18656.0579282067	0	1822.62329338483	0	0	0	0	0	0	0	0	0	0	0	0	0	0	0	0	0	0	0
Cre10.g451900.t1.1	54.413000	0	0	0	0	0	0	0	0	0	0	0	0	0	0	0	0	0	0	0	0	0	1368.00070319814	0	0	0	0	0	0	0	0	0	0	0	0	0	0
Cre10.g451950.t1.2	57.821000	0	0	0	0	0	0	0	0	0	0	0	0	0	0	0	0	13994.8613547719	91886.36417856	12751.2243518645	1946.46098406709	6123.5784292403	11240.0738909298	0	0	0	0	0	0	0	0	0	0	0	0	0	0
Cre10.g452050.t1.2	28.702000	197817.184903549	116172.979244401	191106.805183934	832598.065994803	322045.625580679	2883208.95254103	1182319.31140453	24059.6794918968	7176.49937695864	5419.25156348495	2150.92843330643	32073.8115982457	96147.0420072519	20680.4434785586	7781.93643631966	0	1706.37516991065	20842.7550148898	0	40169.0994727601	0	2007.25266596148	2632.75323467454	2660.93232084314	0	0	0	0	0	0	0	0	0	0	0	0
Cre10.g452350.t1.1	16.343000	0	0	0	0	0	0	5514.5344468497	64336.2352132464	284804.145300262	1665.57185313852	0	0	0	0	1982.75564705224	0	0	0	1679.92440102706	0	2424.75400663541	3205.72798676934	2419.56905478039	2856.15702981918	3521.10831916828	7834.53739716771	12642.2652186792	7822.51432040244	43867.6984626756	81471.3739306467	117097.253270731	20878.8242451856	10415.7416902112	0	0	0
Cre10.g452450.t1.2	115.130000	64726.9852081177	5520.69627369189	1508.44526866243	1360.48628021985	0	0	0	0	0	0	861.678882920795	4523.08147909379	4886.77955124314	9249.50324398017	126790.858912728	275335.972347614	474137.546661319	199770.934877905	8222.28162284759	0	0	0	0	0	0	0	0	0	0	0	0	0	0	0	0	0
Cre10.g453000.t1.2	24.886000	0	0	0	0	0	0	0	0	0	0	0	0	0	0	0	0	0	0	0	842.216527407017	0	0	0	0	1510.02329748787	0	0	0	0	0	0	0	0	0	0	0
Cre10.g454734.t1.1;Cre10.g454734.t2.1	89.354000	16000.4608476781	2445.0429486768	0	0	0	0	0	0	0	1773.85468825572	0	0	0	0	0	0	0	0	0	0	0	0	0	0	0	0	0	0	0	0	0	0	0	0	0	0
Cre10.g456050.t2.1;Cre10.g456050.t1.2;Cre10.g456100.t1.2	21.414000	0	0	0	0	0	0	0	0	0	0	1767.39228449438	0	2523.11780342125	0	8785.1119039217	13166.0205002662	13958.792124476	19122.7035951586	16877.3940092448	21025.3554932623	16060.5762315044	7654.94268798652	0	0	0	0	0	0	0	0	0	0	0	0	0	0
Cre10.g457650.t1.2	14.997000	0	0	0	0	0	0	0	0	0	0	0	0	0	0	0	0	0	0	0	0	0	0	0	0	0	0	0	0	0	0	0	0	0	0	0	0
Cre10.g458550.t1.2	16.946000	0	0	0	0	0	0	0	0	0	0	0	0	0	0	0	0	0	0	0	0	0	0	0	0	0	0	0	0	0	0	0	0	1462.00613465658	1052.24464965029	0	0
Cre10.g459200.t1.2	117.280000	0	0	0	0	0	0	0	0	0	0	0	0	0	0	0	0	0	0	4867.1669072698	0	0	0	0	0	0	0	0	0	0	0	0	0	0	0	0	0
Cre10.g459400.t1.2	10.160000	13374.1700167649	0	0	0	0	0	0	0	0	0	0	0	0	0	0	0	0	0	0	0	0	0	0	0	0	0	0	0	0	0	0	0	0	0	0	0
Cre10.g459750.t1.2	7.642800	0	3553.34519374515	0	12702.3806025056	0	0	0	0	0	0	0	0	0	0	0	0	0	0	0	0	0	0	0	0	0	0	0	0	0	0	0	0	0	0	0	0
Cre10.g460050.t2.1;Cre10.g460050.t1.1	40.210000	11158.1666804665	0	0	0	0	0	0	0	0	2640.26765765283	0	785.031768542212	0	4575.30671879292	3200.39274645475	6348.63539744016	13493.6493421197	8504.07248453356	23427.7165194224	51817.9579737091	160402.872894631	66210.3323040326	1518.13887430442	1862.90060054848	0	0	0	679.64198627166	0	0	0	0	0	0	0	0
Cre10.g461050.t1.2	68.394000	0	0	51244.6075004653	20387.3809824052	0	0	0	3219.47938081962	0	0	0	0	0	0	0	0	0	0	0	0	0	0	0	0	0	0	0	0	0	0	0	0	0	0	0	0
Cre10.g464050.t1.1	39.706000	0	0	0	0	0	0	0	0	0	0	0	0	0	0	0	0	0	0	0	0	0	0	0	0	0	0	0	8004.36335647711	13949.0233746043	0	0	0	0	0	0	0
Cre10.g464600.t1.1	21.160000	0	0	0	0	0	0	0	0	0	0	0	0	0	0	0	0	0	0	0	0	0	0	0	0	0	0	0	0	0	0	2095.84771287555	8877.5393065547	8551.4133492968	0	0	0
Cre10.g465550.t1.1	110.500000	5446.22834197702	0	0	0	0	0	0	0	0	0	1611.01714231612	0	3979.93898622281	2677.76462831451	1342.52680930173	0	0	0	0	1130.92065823301	0	0	0	0	0	0	0	0	0	0	0	0	0	0	0	0
Cre10.g466850.t1.1	18.310000	0	0	0	0	0	0	0	0	0	0	0	0	0	0	0	0	0	0	0	0	0	0	0	0	0	0	0	0	6726.53572901848	2190.30400971268	1567.35834481224	0	0	0	0	0
Cre11.g467350.t1.2	73.218000	0	0	0	0	0	0	0	0	0	0	0	0	0	0	0	0	0	0	6273.41602342745	52391.3084469528	0	0	0	0	0	0	0	0	0	0	0	0	0	0	0	0
Cre11.g467400.t1.2	57.000000	42884.0604948172	5017.15478991652	2265.14766257648	0	979.279602531072	0	0	0	0	0	692.529221679432	0	0	0	1547.21969123041	1096.57974522222	5867.18631722096	10854.5839921434	57638.6300126944	211996.901063587	98634.3160130667	66379.4068210442	15661.5603713571	2593.90366787677	3890.89307393005	0	0	0	1354.39959760743	0	0	0	0	0	0	0
Cre11.g467535.t1.1;Cre16.g658850.t1.1	43.976000	224576.045129248	46915.5484226711	85964.9988716656	37187.3764349737	25508.4602421115	12688.8546411446	22207.3742277477	14158.6757756986	2342.9219404018	14175.2075062509	9140.54411079493	9701.12006497555	31930.2861193603	868.892728979956	12688.1031988468	6510.42092416279	7935.98210737465	14732.0262489423	11572.9628288682	10344.3546719174	5841.0361252565	13764.9200116361	21107.2627037257	53097.6642069123	51501.6007663229	33930.6255161817	24677.3650607124	0	0	0	0	0	0	0	0	0
Cre11.g467569.t1.1	23.995000	0	0	7293.19836581152	2917.92558670074	8689.67873209739	38642.1687235711	64654.0953052282	267430.79937445	4662248.59265177	76068.5038092544	28747.1765457556	11625.5637897162	13933.2430863499	10433.0248630612	6395.074531446	8849.73594153501	18420.1050466883	24031.8761268771	19256.4603241722	14217.2882749293	11708.9738847753	14665.8993267334	5227.33320061936	7512.99523792657	17651.379576009	11058.976297153	8279.39123748262	15617.2252757852	16953.2896813256	19813.2790668637	67964.198627166	62504.2188911387	54175.9839042972	0	0	0
Cre11.g467573.t1.1	28.886000	247397.347714322	105074.176505463	127016.291602077	702733.808083953	352261.120376393	1951946.51284125	1468543.68264769	102639.503460497	47337.1075517533	26168.2265796056	2065.79002096238	29333.3015380624	81644.2056591474	3768.48312361366	0	0	0	17770.107459066	0	0	0	0	1444.27209642781	0	0	0	0	0	0	0	26634.8722465576	19560.0430124952	0	0	0	0
Cre11.g467575.t2.1;Cre11.g467575.t1.1	114.320000	18310.3944712052	0	0	0	0	0	0	0	0	0	0	0	0	0	0	0	0	0	0	0	0	0	0	0	0	0	0	0	0	0	0	0	0	0	0	0
Cre11.g467578.t1.1	13.503000	5800.45824117372	0	0	0	0	0	0	0	0	0	0	0	0	0	0	0	0	0	0	0	0	0	0	0	0	0	0	0	0	2936.11049030821	4880.46743594138	0	0	0	0	0
Cre11.g467590.t1.1	21.522000	0	0	0	0	0	0	0	0	0	0	0	0	0	0	0	0	0	0	0	0	0	0	0	0	0	0	0	0	970.938593025167	1288.42296385802	1323.44017493687	0	0	0	0	0
Cre11.g467597.t1.1	159.880000	0	0	0	0	0	0	0	0	0	0	0	0	0	0	0	0	15409.0757592865	0	0	0	0	0	0	0	0	0	0	0	0	0	0	0	0	0	0	0
Cre11.g467640.t1.1	13.637000	7875.86672354831	19824.5507013311	0	69794.7120646781	0	0	0	0	0	0	0	0	0	0	0	0	0	0	0	0	0	0	0	0	0	0	0	0	0	0	0	0	0	0	0	0
Cre11.g467668.t1.1	13.926000	7725.57826398246	25038.8088059683	8492.04940776829	94283.4651086353	0	0	0	1238.30176259281	0	0	0	0	0	0	0	0	0	0	0	0	0	0	0	0	0	0	0	0	0	0	0	0	0	0	0	0
Cre11.g467689.t1.1	21.525000	0	0	0	0	0	0	0	0	0	0	6667.4723644091	2350.96237298857	66037.5005755319	231932.665224996	1623716.51714943	9885.22342794371	16718.088242105	37478.1846042336	10883.8902417588	13187.8123269032	35043.5115592668	55958.4050347482	76158.676884994	179917.829369256	531269.704565276	170945.608333175	189010.28117299	74326.6605628862	26547.7049400094	17648.3738068176	37812.5764267676	6602.69803833623	0	0	0	0
Cre11.g467707.t1.1	21.172000	109349.883180112	559704.281115135	16686.5276655962	6130.19112146119	0	0	0	0	0	4222.95542534079	4180.72436820279	0	0	0	0	0	0	0	0	0	0	0	0	0	0	0	0	0	0	0	3879.54629523282	11185.2186031883	0	0	0	0
Cre12.g507558.t1.1;Cre11.g467717.t1.1	35.070000	0	0	0	0	0	0	0	0	0	0	0	0	0	0	0	0	0	0	0	0	0	833.574940981981	0	1008.2101309975	0	0	0	0	0	0	0	0	0	0	0	0
Cre11.g467723.t2.1;Cre11.g467723.t1.1	48.543000	0	0	0	0	0	0	0	0	0	0	0	0	0	0	0	0	0	0	0	0	0	7446.71802725803	11476.0267724482	0	0	0	0	0	0	0	0	0	0	0	0	0
Cre11.g467725.t1.1	43.452000	0	0	0	0	0	0	0	0	0	0	0	0	0	0	0	0	0	0	0	0	4771.88402390505	0	0	0	0	0	0	0	0	0	0	0	0	0	0	0
Cre11.g467759.t1.1	30.244000	0	0	0	0	0	0	0	0	0	0	4543.52070959474	0	0	0	0	0	0	0	0	0	0	0	1331.6308959832	6062.56131465656	0	0	0	0	0	0	0	0	0	0	0	0
Cre11.g467767.t1.1	18.012000	15601.4449875308	39044.9417952076	5375.21704483215	125881.613732355	0	0	0	0	0	0	0	0	0	0	0	0	0	0	0	0	0	0	0	0	0	0	0	0	0	0	0	0	0	0	0	0
Cre11.g467769.t1.1	18.310000	0	0	0	0	0	0	0	0	0	0	0	0	0	0	0	0	0	0	0	0	0	0	0	0	0	0	0	0	0	0	66980.5606593075	12095.2152258595	0	0	0	0
Cre11.g467770.t1.1	49.031000	1789.55983228035	0	0	0	0	0	0	0	0	0	0	0	0	0	0	0	0	0	0	0	0	0	0	0	5846.37136557109	16748.1459340182	116729.046544795	38908.9307393005	2172.41968302435	0	0	0	0	0	0	0
Cre11.g467773.t1.1	20.336000	0	0	0	0	0	0	0	0	0	0	0	0	0	0	0	0	0	0	0	0	0	0	0	0	0	0	0	0	0	0	1322.01243457099	14326.2474081146	19929.0011807294	0	0	0
Cre11.g468300.t1.2	21.864000	26022.4467738267	3208.05745789261	2419.64419901017	1115.36580266795	1025.86902499648	0	0	0	0	0	0	0	0	0	0	0	0	0	0	0	0	0	0	0	0	0	0	0	1053.5221015566	4784.58339873837	23932.6857435636	22763.4415281413	0	0	0	0
Cre11.g468350.t1.2	64.316000	0	0	0	0	0	0	0	0	0	0	0	0	0	0	0	0	0	0	0	0	1782.79685159988	0	0	0	4109.33734990901	0	0	0	0	0	7219.85759754338	0	0	0	0	0
Cre11.g468353.t1.1	135.060000	0	0	0	0	0	0	0	0	0	0	1926.77319586397	0	2505.3086209627	0	0	0	1429.39353893079	0	0	0	0	0	2043.84790586576	0	0	0	0	0	0	0	0	0	0	0	0	0
Cre11.g468359.t1.1	71.562000	0	5589.37809971349	0	0	0	0	0	0	0	0	0	0	0	0	0	0	0	0	0	0	0	0	0	0	0	0	0	0	0	0	0	0	0	0	0	0
Cre11.g468450.t1.2	19.459000	0	0	0	0	0	0	0	0	0	0	0	0	0	0	0	0	0	0	0	0	0	0	0	0	0	0	0	0	0	0	0	1189.98402284239	0	0	0	0
Cre11.g468550.t1.2	11.784000	0	0	8128.35133561894	6412.73342544499	0	0	0	5897.69487451283	0	0	0	0	0	0	0	0	0	0	0	0	0	0	0	0	0	0	0	0	0	0	1806.54242821129	0	1256.93753157898	0	0	0
Cre11.g468750.t1.2	24.806000	0	0	0	0	0	0	0	0	0	0	0	0	0	0	0	0	0	0	0	0	0	0	1465.31248076703	4639.63017948711	2859.68880861897	8286.90566046091	11418.1657155154	12567.8724311941	16440.806034206	33426.4077343383	101181.705402708	111003.056235336	95981.7247017294	0	0	0
Cre11.g468950.t1.2	7.032100	22181.8251896215	22081.1319217124	2509.66698629011	0	0	0	15194.1632621073	16012.4839244434	161958.358451137	7906.67585775931	0	0	0	0	0	0	0	0	0	0	0	0	0	0	0	0	0	0	0	0	0	0	0	0	0	0
Cre11.g469150.t1.2	29.871000	16931.4978546885	21577.6655821668	9643.2590080427	18618.4858133152	1628.90146900445	0	0	0	0	0	0	0	0	0	0	0	0	0	0	0	0	0	0	0	0	0	0	0	0	0	0	0	0	0	0	0
Cre11.g474800.t1.2	48.286000	0	0	0	0	0	0	0	0	0	0	0	0	0	0	0	0	0	0	0	0	0	9580.13785502504	941.482054950261	0	0	0	0	0	0	0	0	0	0	0	0	0
Cre11.g474950.t1.1	52.566000	0	0	0	0	0	0	0	0	0	0	0	0	0	0	2360.9565555497	0	0	0	0	0	0	0	0	0	0	0	0	0	0	0	0	0	0	0	0	0
Cre11.g475850.t1.2	21.108000	0	0	0	0	0	0	0	0	0	0	0	0	0	0	0	0	0	0	0	0	0	0	0	0	0	0	0	0	0	1162.85695589076	4870.2478206909	2441.81174679613	3081.66486339773	0	0	0
Cre11.g476750.t1.2	38.266000	0	0	0	0	0	0	0	0	0	0	0	0	0	0	0	0	0	0	0	0	0	0	0	0	0	0	0	1518.43945122355	151393.079743658	478781.460061903	16600.1118013458	0	0	0	0	0
Cre11.g477300.t1.1	64.729000	0	0	0	0	0	0	0	0	0	0	0	0	0	0	0	0	0	0	0	0	0	1483.0465189958	1574.79762356075	0	0	0	0	0	0	0	0	0	0	0	0	0
Cre11.g477500.t1.2	30.255000	0	0	0	0	0	0	0	0	0	0	0	0	0	0	0	0	0	0	0	0	0	0	3626.38538509415	0	0	0	0	0	0	0	0	0	0	0	0	0
Cre11.g477850.t1.1	111.270000	0	0	0	0	0	0	0	0	0	0	0	0	0	0	0	1202.53310921614	13057.8128093788	3910.50571790339	0	0	0	0	0	0	0	0	0	0	0	0	0	0	0	0	0	0
Cre11.g477950.t1.1	94.345000	0	13758.1570309556	68248.2438157455	117337.714806037	75752.8980441662	22030.7852877578	37832.865368809	30809.8856532969	2606.75333116965	23779.3915148064	23263.1506561978	0	0	0	0	0	0	0	0	0	0	0	0	0	0	0	0	0	0	0	0	0	0	0	0	0
Cre11.g478800.t1.2	74.606000	8230.54748812372	0	0	0	0	0	0	4081.68427334889	0	0	2942.57289406954	5555.41290785161	5027.90041477548	27142.0957975923	17507.8540971236	0	0	0	0	0	0	0	0	0	0	0	0	0	0	0	0	0	0	0	0	0
Cre11.g478850.t1.2	23.869000	0	0	0	0	0	0	0	0	0	0	0	0	0	0	0	0	0	0	0	0	0	0	0	0	1003.17546760204	0	0	0	0	905.563113114023	1900.39757121016	0	0	0	0	0
Cre11.g479050.t1.2	15.497000	0	0	0	0	0	0	0	0	0	0	0	0	0	0	0	0	0	0	0	0	0	0	0	0	0	0	0	0	0	0	1573.29473896509	0	0	0	0	0
Cre11.g479500.t1.2	25.623000	0	0	0	0	0	0	0	0	0	0	0	0	0	0	0	0	0	0	0	0	0	0	0	0	0	0	0	0	1037.14065946392	5570.96776341667	0	0	0	0	0	0
Cre11.g479750.t1.2	59.596000	0	0	0	0	0	0	0	0	0	0	0	0	0	1231.01277230387	4248.12874231807	1661.13834358133	1293.60791571304	2125.9805490185	0	4123.4644651082	5299.62194967053	47697.7998547113	20127.3819473563	7617.37057309505	0	0	0	0	0	0	0	0	0	0	0	0
Cre11.g481126.t1.1;Cre11.g481126.t2.1	26.703000	31425.316895219	3465.65187758848	5181.11949930286	0	0	0	0	0	0	0	0	858.673113729478	3736.24624903679	937.649699231332	0	992.279554283518	945.239266439407	1586.21954648775	1718.84911205461	2823.16871294447	0	3703.10764370252	3426.42658964179	10807.994569678	28787.7544298384	29373.8794221452	18723.6877350113	12655.7911800401	13420.0079969325	25812.0429304346	2735.77597370693	0	0	0	0	0
Cre11.g481450.t1.2	22.479000	0	0	4269.31941511685	3375.10308070005	6023.03544979075	47220.6339955897	25565.5698567466	240243.617038988	3813870.23840255	83650.5565943515	89677.1238229421	45184.9768107703	28895.9621207258	40830.3686948498	32362.3654406121	27591.4582916942	11174.6984110187	16570.0541094327	4763.84359131828	4295.46960708131	16091.3853657154	11019.149855368	5064.79623159889	3105.48558423892	8686.67296290607	4215.59129082206	10968.8032214135	16210.1132487725	15052.8921101154	77841.9076321315	29003.4183693154	19005.4785966973	3153.80332398934	0	0	0
Cre11.g481700.t2.1;Cre11.g481700.t1.1	150.940000	0	5878.23251899905	0	0	0	0	0	0	0	0	0	0	0	0	0	0	0	0	0	0	0	0	0	0	0	0	0	0	0	0	0	0	0	0	0	0
Cre11.g482900.t1.1	21.944000	0	0	0	0	5190.73796071507	0	0	0	0	0	0	0	0	0	0	0	0	0	0	0	0	0	0	0	0	2153.40819288927	0	1953.29910897734	1791.73901494405	3050.48000803782	10525.4522656942	10680.2493790471	0	0	0	0
Cre12.g483650.t1.2	50.448000	68421.0755442462	19056.5766729496	5128.51853845481	5277.98041149305	6419.94727150415	0	4946.51921392057	1089.36589916306	0	0	2645.97861911634	1265.42882954445	0	0	0	0	1169.695080801	1495.3701726802	0	0	1861.17228326347	0	0	0	0	8093.03354762097	12534.0575277918	0	0	0	0	0	0	0	0	0
Cre12.g483700.t2.1;Cre12.g483700.t1.2	44.035000	0	0	0	0	0	0	0	0	0	0	0	0	0	0	0	0	0	0	0	0	0	0	0	0	0	0	0	2680.99583019518	8474.76623491822	6226.15030289399	0	0	0	0	0	0
Cre12.g483950.t1.2	35.138000	10786.202743041	0	0	0	0	0	0	2184.5179040194	0	0	4171.48162793949	3446.1895220747	8419.15950487886	9828.86525560652	18907.7910979795	17990.2800523299	36400.6163491464	43481.4571215914	54901.1257217024	57674.6992429902	163724.247851036	477534.065847507	364434.485601227	37009.2846103881	1044.05392860395	0	0	0	0	0	0	0	0	0	0	0
Cre12.g484000.t1.2	49.201000	29407.6943255475	15207.6892234683	23644.1319011972	10883.8902417588	4446.20893202586	8906.84555617004	18933.3401361056	1928.20093622984	0	4511.73470039657	3866.92206462929	2457.81746773989	7111.72505088576	10458.5739011874	0	0	0	0	0	0	0	0	0	0	0	0	0	0	0	0	0	0	0	0	0	0
Cre12.g484050.t1.2	11.126000	0	0	0	0	0	0	0	0	0	0	0	0	0	0	0	0	0	0	0	0	0	0	0	0	0	0	0	0	1063.2157071986	2486.29713082762	7121.04293537884	0	0	0	0	0
Cre12.g484700.t1.2	13.767000	8194.47825782791	11939.6666702089	0	28586.3678940201	0	0	0	0	0	0	0	0	0	0	0	0	0	0	0	0	0	0	0	0	0	0	0	0	0	7676.73451462356	38957.0230463615	57896.3747208498	27396.0832942586	0	0	0
Cre12.g485150.t1.2	39.759000	10371.4065946392	0	0	0	0	0	0	0	0	0	0	0	0	0	7146.44168504547	39864.0138998414	53982.8632337551	8743.78257754109	778.268787861749	0	0	0	0	0	0	0	0	0	0	0	0	0	0	0	0	0
Cre12.g485200.t1.1	23.169000	0	0	0	0	0	0	0	0	0	0	0	0	0	0	0	0	0	0	0	0	0	0	0	0	0	0	0	0	0	0	0	150085.570145435	104766.085163353	0	0	0
Cre12.g485800.t1.2	77.546000	80592.1864421865	29645.1500916615	37521.7682575077	49275.8286801527	80148.8354864672	90338.3930450318	298908.717230517	190836.285956715	101865.517893732	165813.257439001	65712.1260605718	38993.8437189552	43500.2431790371	46859.9416926317	51586.5137459776	11089.0339890662	14975.493553439	31922.0202540841	32502.1337080083	104856.258239093	313449.125693513	367410.197100631	116112.863860575	19321.8358040834	88211.811342175	76511.8547649737	69829.2784103782	33717.967345896	12475.4450285611	26346.3184041911	13253.9392491122	6340.0689552449	2964.59015339594	0	0	0
Cre12.g485850.t1.2	19.682000	0	0	0	0	0	0	0	0	0	0	0	0	0	0	0	0	0	0	0	0	0	0	0	0	0	0	0	0	2697.97842612612	6526.72722202569	0	0	0	0	0	0
Cre12.g485900.t1.2	37.754000	6545.21270255229	0	0	0	0	0	0	0	0	0	0	0	0	0	0	0	0	0	0	0	0	0	0	0	0	984.314265926528	0	0	0	0	0	0	0	0	0	0
Cre12.g486300.t1.2	20.284000	80547.0999043167	73496.3168237849	114557.378304068	423084.5569468	238868.47763396	1661138.34358133	746490.29308655	95793.8641272721	45212.0287334922	45774.8590145663	94907.1622158336	17456.0045785734	114474.719651307	36408.1307721247	0	0	0	0	0	0	0	0	0	3470.01024291589	3248.86077466474	8902.33690238306	13141.9743467357	12431.1099329892	17923.4016878231	51152.9315401302	61353.7607331622	63174.5054208024	98333.739093935	0	0	0
Cre12.g487850.t1.2	20.962000	8749.0426736259	1522.87296078075	0	0	0	0	0	0	0	0	0	0	0	0	0	0	0	0	0	0	0	0	0	0	0	0	0	0	0	0	0	0	0	0	0	0
Cre12.g488500.t1.2	93.241000	0	0	0	0	0	0	0	0	0	0	0	0	0	0	0	0	0	0	0	0	0	0	0	0	0	0	0	0	0	0	0	0	0	0	0	0
Cre12.g489153.t1.1	18.640000	0	0	0	0	0	0	0	0	0	0	0	0	0	0	0	0	0	0	0	0	0	0	0	0	0	0	0	1741.61781367884	1378.82147228688	1310.5153674142	3837.91639193308	0	0	0	0	0
Cre12.g490350.t1.1	74.517000	0	0	0	0	0	0	0	0	0	0	0	0	0	0	0	0	0	0	0	0	0	0	1346.20887656109	2245.30958591378	0	0	0	0	0	0	0	0	0	0	0	0
Cre12.g490500.t1.2	23.286000	6113.73453513873	0	2611.26198495663	1872.89478310961	1765.51367874981	0	0	1150.83387912549	0	1119.64902376557	0	0	6925.66793794323	0	3304.99351431258	0	10224.1239042647	12821.8599278604	5705.47593472811	18565.1334101693	37020.5562448556	24184.4189133364	17452.2473670842	37704.3687358802	16349.8815161687	2638.46419613804	1916.40329215392	2827.82765519101	3985.34937076718	19576.5747430475	71755.2250197146	74580.6480595525	73488.0509585088	1992.14867577511	0	0
Cre12.g490650.t1.2	35.725000	0	0	0	0	0	0	0	0	0	0	0	0	0	0	0	0	0	0	0	0	0	0	0	0	0	0	0	2561.59164907011	5313.29819949102	1681.87815100142	0	0	0	0	0	0
Cre12.g492300.t1.2	18.122000	31686.8188148636	58953.6540338956	18071.4358204955	189107.968671708	0	0	0	0	0	0	0	0	0	0	0	0	0	0	0	0	0	0	0	0	0	0	0	0	0	0	0	0	0	0	0	0
Cre12.g492350.t1.2	69.951000	0	0	0	0	0	0	0	0	0	0	0	0	0	0	0	0	0	3228.49668839357	12316.1392614213	52764.7752689739	136116.257828789	35087.0952125409	5147.30459590054	0	0	0	0	0	0	0	0	0	0	0	0	0
Cre12.g493150.t1.2	35.472000	0	0	0	0	0	0	0	0	0	0	0	0	0	0	0	0	0	0	0	0	0	0	0	4683.6646981399	46471.446024654	6056.92549742284	3479.10269471962	0	0	0	0	0	0	0	0	0
Cre12.g493250.t1.2	81.026000	0	0	0	0	0	0	0	0	0	0	0	0	0	0	0	0	0	0	0	0	7091.21067615502	31063.1217076653	0	0	0	0	0	0	0	0	0	0	0	0	0	0
Cre12.g494050.t1.2	21.518000	0	1770.09747676657	0	0	0	0	0	0	0	0	0	0	0	0	0	0	0	0	0	0	0	0	0	0	0	0	0	0	0	2472.62088100713	6191.43366873428	0	0	0	0	0
Cre12.g494350.t1.2	76.088000	0	0	0	0	0	0	0	0	0	0	0	0	0	0	0	0	0	0	0	0	0	13559.0248220309	2324.81218102412	0	0	0	0	0	0	0	0	0	0	0	0	0
Cre12.g495050.t1.2	124.530000	0	0	0	0	0	0	0	0	0	0	0	0	0	0	0	0	0	797.05484530748	0	0	0	0	0	0	0	0	0	0	0	0	0	0	0	0	0	0
Cre12.g495850.t1.2	27.825000	0	0	0	0	0	0	0	0	0	0	0	0	0	0	0	0	0	0	0	0	0	77045.3787964325	177768.704397464	5074.64012570046	0	0	0	0	0	0	0	0	0	0	0	0
Cre12.g495951.t2.1;Cre12.g495951.t1.1	21.169000	0	0	0	0	0	0	0	0	0	0	0	0	4232.72417521257	0	0	0	0	0	0	0	0	0	0	14335.2647156885	7875.11528125048	7980.31720294658	1711.25954484654	0	0	0	0	0	0	0	0	0
Cre12.g496750.t1.2	26.497000	15191.9089352138	59106.9482626527	8897.07680629826	132524.363645166	0	0	0	0	0	0	0	0	0	0	0	0	0	0	0	0	0	0	0	0	0	0	0	0	0	0	0	0	0	0	0	0
Cre12.g497300.t2.1;Cre12.g497300.t1.2	38.936000	3831.97999778023	0	0	0	0	0	3952.58648658183	1129.26748517779	0	8626.55757907973	25150.022266047	19891.4290658379	151167.647054309	42963.7133783871	202092.891578197	193992.343607598	204211.958858076	570359.732898353	628498.823481402	158922.531567907	169946.190077062	246999.083296473	401675.965881644	643978.534816684	188183.694645378	55773.5502294822	12536.3118546853	0	0	0	0	0	0	0	0	0
Cre12.g497850.t1.2	23.404000	0	0	0	0	0	0	0	0	0	0	0	0	0	0	0	0	0	0	0	0	0	0	0	0	0	0	0	0	0	0	0	0	16399.4767078254	0	0	0
Cre12.g498250.t1.2	15.900000	0	0	0	0	0	0	0	0	0	0	0	0	0	0	0	0	0	0	0	0	0	0	0	0	0	0	0	0	0	0	8311.70325628928	1019.25633277559	0	0	0	0
Cre12.g498500.t1.2	47.653000	5725.7648767695	0	0	0	0	0	0	0	0	0	0	0	0	0	0	0	0	0	935.846237716541	2195.78953848684	0	0	0	0	0	0	1737.63516950035	0	0	0	0	0	0	0	0	0
Cre12.g498550.t1.1	34.993000	0	0	0	0	0	0	0	0	0	0	0	0	0	0	0	0	0	0	0	0	0	0	1883.71555219835	3851.74293021314	8372.57008241344	13855.8445296734	21564.1396208058	16628.6666086634	42756.3153041862	148965.921121669	319242.745809776	8392.85902445483	1882.21266760269	0	0	0
Cre12.g498900.t1.2	22.114000	0	0	0	0	0	0	0	0	0	0	0	0	0	0	0	0	0	0	0	0	0	0	0	0	0	0	0	0	2278.59847970762	1879.65776379007	0	0	0	0	0	0
Cre12.g498950.t1.2	25.903000	4154.79960892768	0	0	0	0	0	0	0	0	0	0	0	0	0	0	0	0	0	0	0	0	0	0	0	0	0	9904.00948538944	1784.29973619554	1634.46214200839	0	0	0	0	0	0	0
Cre12.g499350.t1.2	50.931000	0	0	0	0	0	0	0	0	0	0	0	0	0	0	0	0	0	0	0	0	0	18580.9136984237	4867.1669072698	0	0	0	0	0	0	0	0	0	0	0	0	0
Cre12.g499800.t1.2	10.479000	97304.2631459089	286457.318355486	0	0	0	0	0	0	0	0	0	0	0	0	0	0	0	0	0	0	0	0	0	0	0	0	0	0	0	0	0	0	0	0	0	0
Cre12.g500150.t1.1	57.928000	0	0	0	0	0	0	0	0	0	0	0	0	0	0	197990.016632049	3421.84279162503	0	0	0	0	0	0	0	0	0	0	0	0	0	0	0	0	0	0	0	0
Cre12.g500500.t2.1;Cre12.g500500.t1.1	42.104000	526362.786360451	60403.1862264082	41128.691287088	22124.7155749865	26812.2126288453	0	14042.9536618329	6541.83121221206	7605.34749632979	14808.6733633209	13940.7575093281	5774.90920304753	9434.35804924617	6929.27486097281	7941.24220345946	3892.77167967462	9942.33304257874	10025.7431376378	18293.1112983551	10225.6267888604	9887.4777548372	97762.6429475847	235156.352682684	47363.4080321773	6207.66482236739	16736.1228572529	41620.1345498684	8123.09123953413	0	0	0	0	0	0	0	0
Cre12.g500950.t1.2	38.407000	0	0	0	0	0	0	0	0	0	0	0	0	0	0	0	0	0	0	0	0	0	0	0	0	0	0	0	0	0	0	2470.59198680299	0	0	0	0	0
Cre12.g501050.t1.2	62.352000	0	0	0	0	0	0	0	0	0	0	0	0	0	0	0	0	0	0	0	0	0	0	0	4530.22018092317	9559.84891298365	8782.85757702821	4183.2792720154	0	0	0	0	0	0	0	0	0
Cre12.g501550.t1.2	11.827000	0	0	0	0	0	0	0	0	0	0	0	0	0	0	0	0	0	0	0	0	0	0	0	4741.52575507275	90969.6045752084	36562.9278854776	18499.0064879603	6677.09082582132	2839.7755877265	0	0	0	0	0	0	0
Cre12.g502250.t1.2	39.788000	0	0	0	0	0	0	0	0	0	0	0	0	0	0	0	0	0	0	0	0	0	0	0	0	4638.72844872971	0	0	0	0	0	0	0	0	0	0	0
Cre12.g503300.t1.2	68.043000	0	0	0	0	0	0	0	0	0	0	0	0	0	0	0	0	0	0	0	0	0	0	0	0	0	0	0	0	0	0	0	0	0	0	0	0
Cre12.g503650.t1.2	33.448000	0	0	0	0	0	0	0	0	0	0	0	0	0	0	0	0	0	0	0	0	0	0	1696.53127580909	4942.53656974207	15502.2546042173	0	0	0	0	0	0	0	0	0	0	0
Cre12.g503950.t1.2	31.094000	0	0	0	0	0	0	0	0	0	0	0	0	0	0	0	0	0	0	0	0	0	0	0	0	1515.50882626202	2222.01487468108	0	1294.43450224066	1246.2670509498	1498.30079764173	0	0	0	0	0	0
Cre12.g504200.t1.2	15.676000	3639.98649068486	0	0	0	0	0	0	0	0	0	0	0	0	0	0	0	0	0	0	0	0	0	0	0	0	0	0	0	0	0	0	0	0	0	0	0
Cre12.g505150.t1.1	147.500000	70714.4774372211	13658.2152053444	13184.0551154141	0	6288.52001361382	0	8971.46959378335	5795.64901046761	4859.65248429151	9342.682088911	7820.25999350895	0	8800.14074987828	9187.88497555817	46093.4705488459	59136.2545122681	4007.2914858638	0	0	0	0	0	0	0	0	0	0	0	0	0	0	0	0	0	0	0
Cre12.g505850.t1.2	25.750000	0	0	0	0	0	0	0	0	0	0	0	0	0	0	0	0	0	0	0	0	0	0	0	0	0	0	0	958.013785502504	745.408216177676	0	0	0	0	0	0	0
Cre12.g505950.t1.2	42.616000	16430.2858420364	0	0	0	0	0	0	0	0	0	0	0	0	0	0	0	0	0	0	0	0	0	0	0	1161.50435975466	0	0	0	0	0	0	0	0	0	0	0
Cre12.g507400.t1.2	76.574000	19530.7367628799	0	0	0	0	0	0	0	0	0	0	0	0	0	0	0	0	1034.13489027261	0	0	0	12656.542622338	48863.2868586445	45082.0292159677	0	0	0	0	0	0	0	0	0	0	0	0
Cre12.g507650.t2.1;Cre12.g507650.t1.2	44.991000	0	0	0	0	0	0	0	0	0	0	0	0	0	0	0	0	0	0	0	3016.58996040572	0	0	0	0	0	0	0	0	0	0	0	0	0	0	0	0
Cre12.g508000.t1.1	42.955000	0	0	0	0	0	0	0	0	0	0	0	0	0	0	0	0	0	991.82868890482	2911.61347139897	1898.8946866145	0	62591.3861976869	150220.829759044	4181.92667587931	0	0	0	0	0	0	0	0	0	0	0	0
Cre12.g508500.t1.2	57.265000	0	0	0	0	3506.30490590104	0	0	0	0	0	0	0	0	0	0	0	0	0	0	0	0	0	0	0	0	0	0	0	0	0	0	0	0	0	0	0
Cre12.g508750.t1.2	26.922000	142120.281788445	23108.3535428449	182247.300492527	695136.726452899	407732.590802148	3912534.61210753	296045.722075788	135950.940523267	0	40702.6235042189	94801.9602941375	1505.06377832219	0	0	0	0	23943.2059357332	42067.2427170768	71112.7418550706	105998.450531793	170058.906421736	97875.3592922591	121027.296488378	4749.94190880844	0	0	0	0	0	0	6648.83659542294	11854.0022482563	0	0	0	0
Cre12.g509050.t1.1	23.572000	0	0	0	0	0	0	0	0	0	0	0	0	0	0	0	0	0	0	0	0	0	0	0	0	6888.24611151134	26673.1958037469	41374.4129184782	19922.9896423468	23590.7794980513	14257.8661590121	7253.6725009457	0	0	0	0	0
Cre12.g509250.t1.1	52.088000	0	0	0	0	0	0	0	0	0	0	0	0	0	0	0	0	0	0	0	0	0	2175.57574067523	0	0	0	0	0	0	0	0	0	0	0	0	0	0
Cre12.g509650.t1.2	62.837000	0	0	0	0	2520.03689000015	0	0	0	0	0	0	0	35498.8855917514	0	0	0	2183.31559634287	212680.713554611	31459.8832409192	40984.4143659048	31043.5842079218	76804.9172611271	48971.4945495319	125175.257972396	260262.039853159	176859.459217091	55980.1968613852	0	0	0	0	0	0	0	0	0
Cre12.g509750.t1.2	49.589000	487873.911865637	918788.497555817	80622.2441340997	37862.1716184243	30792.6024804468	49459.9320431209	143435.305809646	228025.165276284	1894461.17705731	108658.556266109	0	0	0	0	0	0	0	0	0	0	0	0	0	0	0	1816.1608896235	0	0	0	0	0	0	0	0	0	0
Cre12.g510050.t1.2	47.178000	15279.8276840599	2986.08140311385	2998.02933564934	0	0	0	0	0	0	0	0	983.637967858481	10132.4479439295	991.227535066557	4905.94132983779	3998.19903406006	25665.5116823579	57583.023282655	26099.0938882053	48934.6738769382	121530.762827924	82147.671998693	52319.921428659	27027.8765683223	37839.6283494894	37922.2870022507	73843.483165382	140790.228921287	56515.2237774397	3539.14293431618	0	0	0	0	0	0
Cre12.g510100.t1.1	64.239000	0	0	0	0	0	0	0	0	9499.73352915731	0	0	0	0	0	0	0	0	0	0	0	0	0	0	0	0	0	0	0	0	0	0	0	0	0	0	0
Cre12.g510650.t1.2	44.444000	0	0	0	0	0	0	0	0	0	0	0	0	0	0	0	0	0	0	0	0	0	0	0	0	0	0	0	0	0	1181.26729218757	0	0	0	0	0	0
Cre12.g510750.t1.1	61.924000	0	0	9488.46189468987	0	0	0	0	0	0	4750.16734149779	0	0	0	0	12295.8503193799	0	0	0	0	0	0	0	0	0	0	0	0	0	0	0	0	0	0	0	0	0
Cre12.g510800.t1.2	46.416000	0	0	0	0	0	0	0	0	15206.1863388726	0	0	0	0	0	0	0	0	0	0	0	0	0	0	0	0	0	0	0	0	0	0	0	0	0	0	0
Cre12.g510850.t1.2	30.716000	10938.7455295003	0	0	0	0	0	0	0	0	0	0	0	0	0	0	0	0	0	0	0	0	0	0	0	0	0	1242.73527215	890.534267157438	0	0	0	0	0	0	0	0
Cre12.g511100.t1.1	47.780000	0	0	0	0	0	0	0	0	0	0	0	0	0	0	0	0	0	0	0	0	0	0	0	0	13690.527224151	4464.76955678224	0	0	0	0	0	0	0	0	0	0
Cre12.g512000.t1.1	120.200000	0	0	0	0	0	0	0	0	0	0	0	0	0	891.586286374399	13649.1978977704	29282.20346181	87573.0853890202	7840.54893555034	0	0	0	0	0	0	0	0	0	0	0	0	0	0	0	0	0	0
Cre12.g512400.t1.1	89.279000	5888.90299962823	1895.13747512536	1762.28247686914	0	0	0	0	0	0	0	0	0	0	0	0	0	0	0	0	0	0	0	0	0	0	0	0	0	0	0	0	0	0	0	0	0
Cre12.g512600.t1.2	20.930000	3329.71596591117	0	0	0	0	0	0	0	0	0	0	0	0	0	0	0	0	0	0	0	0	0	0	0	0	0	0	0	0	0	0	0	0	0	0	0
Cre12.g513200.t1.2	51.602000	0	0	0	0	0	0	0	0	0	0	0	0	0	0	0	0	0	0	0	0	0	0	0	1104.69532203877	21609.2261586756	0	1667.52560311288	0	0	0	0	0	0	0	0	0
Cre12.g514050.t1.2	174.980000	0	0	0	0	0	0	0	0	0	0	0	0	0	0	0	0	0	1592.6068060193	5510.02579306272	0	0	0	0	0	0	0	0	0	0	0	0	0	0	0	0	0
Cre12.g514200.t1.2	64.459000	0	0	0	0	0	0	0	0	0	0	0	0	25075.6294785619	0	0	0	0	1465.61305768616	5188.18305690245	4561.40503628308	4260.3021075429	64760.80011152	73627.8192259051	141947.450059944	140008.728931545	138753.82029417	21761.7689451349	0	0	0	0	0	0	0	0	0
Cre12.g514750.t1.2	51.293000	20769.1136697025	0	0	0	0	0	0	0	0	0	0	0	0	0	0	0	0	2174.8242983774	8042.68691366641	12216.9488781079	12679.0858912728	30337.2284479623	42343.7734826779	18046.6382246671	0	0	0	0	0	0	0	0	0	0	0	0
Cre12.g514850.t1.2	89.353000	0	0	0	0	0	0	0	0	0	0	0	0	0	0	0	0	0	0	0	7645.92538041256	14070.0055845548	0	0	0	0	0	0	0	0	0	0	0	0	0	0	0
Cre12.g516200.t1.2;Cre17.g737250.t1.2	94.208000	0	0	0	0	0	0	0	0	0	0	0	0	0	0	0	0	0	2120.79559716348	4493.17407564019	23726.0391116606	56669.2694484947	75940.7586186235	7450.85095989609	0	0	0	0	0	0	0	0	0	0	0	0	0
Cre12.g516450.t1.2	24.292000	19419.5233028012	49264.5570456853	27300.6501224343	104503.080359113	0	0	0	1021.13493852016	0	0	0	0	0	0	0	0	0	0	0	0	0	0	0	0	0	0	0	0	0	0	0	0	0	0	0	0
Cre12.g517400.t1.2	22.121000	0	0	0	0	0	0	0	0	0	0	0	0	0	0	0	0	0	0	0	0	0	0	0	0	0	1963.96958960651	5259.64521942601	2280.77766237132	2489.07746732959	6842.93414095223	21846.6819247896	5652.87497388006	0	0	0	0
Cre12.g517900.t1.1;Cre12.g518000.t1.1;Cre12.g518000.t2.1	113.730000	0	0	0	0	0	0	0	0	0	0	0	0	0	0	0	0	0	1143.99575421524	0	1844.64055271123	0	0	0	0	0	0	0	0	0	0	0	0	0	0	0	0
Cre12.g519050.t2.1;Cre12.g519050.t1.1	28.519000	69082.344766336	18551.6074488084	8285.40277586525	4126.84595544843	0	0	0	0	0	2138.7550680816	0	0	0	807.800470166438	0	0	0	0	2815.5791457364	0	2377.56343033173	8530.37296495759	1720.95315048854	5646.33742588894	3823.56384404455	4190.11739692565	2565.12342786991	1504.76320140306	3171.91308336703	0	0	0	0	0	0	0
Cre12.g519100.t1.2	54.099000	45029.4282551197	27368.2799292389	36699.6903836825	24276.0948736716	5044.65757801707	16714.3310306159	60355.0939193471	5370.40781412605	0	4188.46422387043	2592.55107174068	5028.35128015417	14162.4329871878	9399.04026124819	0	0	0	0	0	0	0	0	0	0	0	0	0	0	0	0	0	0	0	0	0	0
Cre12.g519180.t3.1;Cre12.g519180.t2.1;Cre12.g519180.t1.1	46.386000	1623.56622868987	0	0	0	0	0	0	0	0	0	0	0	0	0	0	0	0	0	0	0	0	0	0	1601.99983474217	4808.17868689021	0	0	0	0	0	0	0	0	0	0	0
Cre12.g519300.t1.2	27.450000	0	0	0	0	0	0	0	0	0	0	0	0	14403.645964791	0	0	0	0	0	3801.24600779902	0	7072.42461870928	7610.60759241459	28787.7544298384	84071.3642811359	4727.17320718421	0	0	0	0	868.291575141692	0	0	0	0	0	0
Cre12.g519350.t1.2	31.253000	510236.834649035	93253.9891606093	3417.03356091892	0	0	0	0	0	0	0	0	0	0	0	0	0	0	0	0	0	0	0	0	0	0	0	0	0	1334.18579979582	40511.7571605702	6118.54376584484	0	0	0	0	0
Cre12.g520300.t1.2	73.891000	7783.43932091532	0	0	0	0	0	0	0	0	0	0	0	0	0	0	0	0	0	0	0	0	0	0	0	0	0	0	0	0	0	0	0	0	0	0	0
Cre12.g520350.t1.2	59.250000	0	0	0	0	0	0	0	0	0	3444.83692593861	0	0	0	0	0	0	0	0	0	0	0	0	0	0	0	0	0	0	0	0	0	0	0	0	0	0
Cre12.g520500.t1.1	34.575000	0	0	0	0	0	0	0	0	0	0	0	0	0	0	0	0	765.945134177349	3750.07278731685	5165.79007642714	43881.9758663344	65064.382799843	4366.93176960487	2159.4197312719	0	0	0	0	0	0	0	0	0	0	0	0	0
Cre12.g522050.t1.2	73.319000	0	0	0	0	0	0	0	0	0	0	0	0	0	0	0	0	0	0	0	1300.89690600199	0	0	0	0	0	0	0	0	0	0	0	0	0	0	0	0
Cre12.g522600.t1.2	11.958000	0	0	0	0	0	0	0	0	0	0	0	0	0	0	0	0	0	0	0	0	0	0	0	0	5827.81074081471	13009.7205023177	21646.7982735671	52851.9425755221	444545.748972803	209705.002055207	43821.8604825081	5544.4418503033	2337.2109789383	0	0	0
Cre12.g523300.t1.2;Cre12.g523340.t1.1;Cre12.g523340.t2.1	66.206000	26169.7294642013	1345.68286695261	1059.45849570945	0	0	0	0	0	0	0	1283.01257931365	6882.53515004784	0	0	0	0	0	0	0	0	0	0	0	0	0	0	0	0	0	0	0	0	0	0	0	0
Cre12.g523850.t1.2	55.054000	229077.184493245	449783.301788673	28887.6962554497	31356.1842038187	17404.906502321	15075.4353790503	76346.5374594513	134996.608805024	1211625.56101987	79171.9604992892	0	0	0	0	0	0	0	0	0	0	0	0	0	2102.83612624536	25493.431396155	17256.8723696486	6904.32697668488	1628.60089208532	0	0	0	0	0	0	0	0
Cre12.g524300.t1.2	28.368000	0	0	0	0	0	0	0	0	0	0	0	0	0	0	0	0	0	0	0	0	0	0	0	0	0	0	0	0	1811.20137045783	0	15642.0228716136	6950.31524531203	2036.93463672573	0	0	0
Cre12.g524850.t3.1;Cre12.g524850.t4.1;Cre12.g524850.t2.1;Cre12.g524850.t1.1	156.420000	0	0	0	0	1163.5332539588	0	0	0	0	0	0	0	0	0	0	706.588707071817	0	0	0	0	0	0	0	0	0	0	0	0	0	0	0	0	0	0	0	0
Cre12.g525150.t1.2	69.263000	0	0	0	0	0	0	0	0	0	0	0	2630.7243404704	0	0	0	0	0	0	0	0	0	0	0	0	0	0	0	0	0	0	0	0	0	0	0	0
Cre12.g526800.t1.2	61.024000	0	0	0	0	0	0	0	0	0	0	0	0	0	0	0	0	0	0	0	0	0	1515.65911472159	0	0	0	0	0	0	0	0	0	0	0	0	0	0
Cre12.g527050.t1.2	53.939000	0	0	0	0	0	0	0	0	0	0	0	0	0	0	2966.09303799159	0	0	0	0	0	0	0	0	0	0	0	0	0	0	0	0	0	0	0	0	0
Cre12.g527550.t1.2	13.408000	62304.3352399162	0	0	0	0	0	0	0	0	0	0	0	0	0	0	0	0	0	0	0	0	0	0	0	0	0	0	0	0	0	0	0	1323.51531916665	0	0	0
Cre12.g528000.t1.2	44.199000	0	0	0	0	0	0	0	0	0	0	0	0	0	0	0	0	0	0	0	0	0	0	0	0	0	0	0	1739.5889194747	13409.4878047629	0	0	0	0	0	0	0
Cre12.g528750.t1.2	17.604000	2217.35593243454	0	0	0	0	0	0	0	0	0	0	0	0	0	0	0	0	0	0	0	0	0	0	0	0	0	0	0	0	0	3420.49019548894	4821.25378287243	0	0	0	0
Cre12.g529651.t1.1	21.635000	0	0	1379.79834727406	0	0	0	0	0	0	0	0	0	0	0	0	0	0	1566.53175828463	1383.33012607386	2133.41982776701	2413.85809331688	1759.35185190761	0	0	0	1128.81661979909	1875.59997538179	0	0	0	0	0	0	0	0	0
Cre12.g530100.t1.2	19.786000	3501.87139634385	0	0	0	0	0	0	0	0	0	0	0	0	0	0	0	0	0	0	0	0	0	0	0	0	0	0	0	0	0	0	0	0	0	0	0
Cre12.g530300.t1.2	21.771000	0	0	0	0	0	0	0	0	0	0	0	0	0	0	0	0	0	0	0	0	0	0	0	0	36630.5576922822	35798.7110685852	61840.6953421555	37845.6398878721	47506.1820687649	30219.2520072031	57459.0353035132	11766.0834994103	0	0	0	0
Cre12.g530650.t2.1;Cre12.g530650.t1.1;Cre12.g530600.t1.1	41.342000	0	0	0	0	0	0	0	0	0	1186.97825365107	29193.5332706662	6587.66919237964	0	0	0	0	0	0	0	0	0	0	0	0	0	0	0	0	0	0	0	0	0	0	0	0
Cre12.g530850.t3.1;Cre12.g530850.t2.1;Cre12.g530850.t1.1	140.680000	2368.92184390669	1016.92686165232	0	0	0	0	0	0	0	0	0	0	0	0	0	0	0	0	0	0	0	0	0	0	0	0	0	0	0	0	0	0	0	0	0	0
Cre12.g532100.t1.2	51.925000	212372.622212501	0	1920.4610805622	0	0	0	0	0	0	0	0	0	0	0	0	0	0	0	0	0	0	0	0	0	0	0	0	0	0	0	0	0	0	0	0	0
Cre12.g532550.t1.1	19.422000	8461.99171585513	0	0	0	0	0	0	0	0	0	0	0	0	0	0	0	0	0	0	0	0	0	0	0	0	0	0	0	0	0	0	0	0	0	0	0
Cre12.g533351.t1.1	108.890000	7748.87297521517	0	0	0	0	0	0	0	0	0	0	0	0	0	0	0	0	0	0	0	0	0	0	0	0	0	0	0	0	0	0	0	0	0	0	0
Cre12.g534250.t1.2	23.750000	0	0	0	0	0	0	0	0	0	0	0	0	0	0	0	0	0	0	0	0	0	0	0	0	11527.8762909984	15398.5555671169	20080.0410825931	9705.62871876252	7558.75807386437	9126.26670713618	14919.8868233997	16370.9219005079	16679.0132426179	0	0	0
Cre12.g534600.t1.2	21.684000	0	0	0	0	0	0	0	0	0	1476.50897100468	0	1895.06233089557	3135.31784346274	16458.0892070561	32601.3240913218	13640.1805901964	3490.22404072749	0	0	0	0	0	0	0	0	0	0	0	0	0	1247.01849324763	3271.55433205918	12948.8536761935	0	0	0
Cre12.g534700.t1.2	23.462000	0	0	0	0	0	0	0	0	0	0	0	0	0	0	0	0	0	0	0	0	0	0	0	0	0	0	0	6954.74875486923	16025.2584435065	9894.24073551767	9523.02824039002	3077.68221921924	0	0	0	0
Cre12.g534800.t1.1	111.350000	0	0	0	0	0	0	0	0	0	0	0	0	0	0	1175.55633072407	37212.174030802	182750.766832072	0	0	0	0	0	0	0	0	0	0	0	0	0	0	0	0	0	0	0
Cre12.g535851.t1.1	31.056000	0	0	1231.46363768257	0	0	0	0	0	0	0	0	0	0	0	0	0	0	0	0	0	0	0	0	0	0	0	0	3522.38577107458	0	0	0	0	0	0	0	0
Cre12.g535950.t1.2	78.358000	137063.075124054	286134.19816742	61490.5232313671	760985.615011676	0	0	0	0	0	0	0	0	0	0	0	0	0	0	0	0	0	0	0	0	0	0	0	0	0	0	0	0	0	0	0	0
Cre12.g536800.t1.2	30.237000	0	0	0	0	0	0	0	0	0	0	0	0	0	0	0	0	0	0	0	0	0	0	3436.9467818114	1731.2479099688	8200.48979621055	4161.78802229749	3539.74408815444	3282.37510114792	1096.27916830309	0	0	0	0	0	0	0
Cre12.g537000.t1.2	20.036000	0	0	0	0	0	0	0	0	0	0	0	0	0	0	0	0	0	0	0	0	0	0	0	0	0	0	0	0	0	3816.19970952582	0	0	0	0	0	0
Cre12.g537050.t1.2	7.326600	6017.54992101659	15940.3454638518	8967.71238229421	61451.44823188	0	0	0	0	0	0	0	0	0	0	0	0	0	0	0	0	0	0	0	0	0	0	0	0	0	0	0	0	0	0	0	0
Cre12.g537200.t1.2	117.320000	286382.174125703	0	3938.68480407199	0	4434.26099949037	0	2389.51136286722	2286.86434498374	2828.72938594841	7729.33547547161	8757.30853890202	7143.88678123285	13401.9733817846	24796.8443860672	81892.1816174311	210524.074159841	284090.275117324	18688.3699470133	5773.48146268165	11323.4839859889	77871.9653240446	29001.9154847197	0	0	0	0	0	0	0	0	0	0	0	0	0	0
Cre12.g537450.t1.2	13.967000	136078.685713898	12203.4229167469	5950.97213342892	15484.2199890694	0	3728.65668182871	11699.2051349035	1443.37036567041	0	0	0	1728.61786192639	3793.65644059094	2593.15222557894	41910.1912768305	13627.4060711334	0	0	0	0	0	0	0	0	0	0	0	0	0	0	0	1437.43397151756	0	0	0	0
Cre12.g537550.t1.1	36.810000	0	0	0	0	0	0	0	0	0	0	0	0	0	0	0	0	0	0	0	0	0	0	0	0	0	0	0	0	0	8579.96815661432	3467.7559160224	0	0	0	0	0
Cre12.g537581.t1.1	55.703000	0	0	0	0	0	0	0	0	0	0	0	0	0	0	0	0	0	0	0	3454.9813969593	0	0	0	0	0	0	0	0	0	0	0	0	0	0	0	0
Cre12.g537641.t1.1	59.992000	3838.06668039265	0	0	0	0	0	0	0	0	0	0	0	0	0	0	0	0	0	0	0	0	0	0	0	0	0	0	0	0	0	0	0	0	0	0	0
Cre12.g537800.t1.2	27.575000	15554.8555650654	0	0	0	0	0	0	0	0	0	0	0	0	0	0	0	0	0	0	0	0	0	0	0	0	0	1551.57805655782	3015.53794118876	7428.23254673143	0	0	0	0	0	0	0
Cre12.g537850.t1.2	31.979000	0	0	0	0	0	0	0	0	0	0	0	0	0	0	0	0	0	0	0	0	0	0	0	0	0	0	0	0	1254.98378160462	1479.21416327687	13223.881557199	1167.89161928621	0	0	0	0
Cre12.g538350.t1.1	18.977000	0	0	0	0	0	0	0	0	0	0	0	0	0	0	0	0	0	0	0	0	0	0	0	0	0	0	0	0	0	0	0	0	0	0	0	0
Cre12.g538700.t1.2	93.487000	0	0	0	0	0	0	0	0	0	15299.3651838034	29341.5674033385	3629.09057736634	0	0	0	0	1969.83083952958	7364.1345187266	1419.17392368031	0	0	0	0	0	0	0	0	0	0	0	0	0	0	0	0	0
Cre12.g539000.t1.2	49.293000	27433.6554091501	0	0	0	0	0	0	0	0	0	0	0	0	0	0	0	0	0	0	0	0	0	0	0	0	0	0	0	0	0	0	0	0	0	0	0
Cre12.g540051.t1.1	35.296000	0	0	0	0	0	0	0	0	0	0	0	0	0	0	0	0	0	0	0	0	0	0	0	0	0	0	3058.52044062459	944.187247222446	0	0	0	0	0	0	0	0
Cre12.g540500.t1.2	26.536000	7205.12932850593	1615.15007495418	0	0	0	0	0	0	0	0	0	0	0	0	0	0	0	0	0	0	0	0	0	0	0	0	0	0	0	0	0	0	0	0	0	0
Cre12.g541250.t1.2;Cre12.g541200.t1.2	34.279000	0	0	0	0	0	0	0	0	0	0	0	0	0	0	0	16770.6892029531	10947.0113947764	0	0	0	0	0	0	0	0	0	0	0	0	0	0	0	0	0	0	0
Cre12.g541800.t1.2;Cre12.g542100.t1.2	94.630000	0	0	0	0	0	0	0	0	0	0	0	0	0	0	0	0	0	0	1188.6314267063	27001.5760878983	0	0	0	0	0	0	0	0	0	0	0	0	0	0	0	0
Cre12.g542350.t1.2	17.947000	0	0	0	0	0	0	0	0	0	0	0	0	0	0	0	0	0	0	0	0	0	0	0	0	0	0	0	0	0	14605.0325006092	30806.8798841055	27070.7087792985	43839.895097656	0	0	0
Cre12.g544150.t1.2;Cre12.g544114.t1.1	25.552000	0	0	0	0	0	0	0	0	0	0	0	0	0	0	0	0	0	0	0	0	0	0	0	0	0	0	0	2943.70005751628	10400.7128442546	10174.528712608	25555.049664577	20506.8603077601	12392.7863757999	940.95604534178	0	0
Cre12.g546050.t1.2	49.509000	0	0	0	0	0	0	0	0	0	0	0	0	0	0	0	0	0	0	0	0	0	1366.64810706205	0	0	0	0	0	0	0	0	0	0	0	0	0	0
Cre12.g546150.t1.2	9.997800	0	0	0	0	0	0	0	0	0	1686.53709324796	3560.93476095322	0	1721.62944855658	0	92915.8401265861	0	0	0	0	0	0	0	0	0	0	0	0	0	0	1168.71820581382	0	0	0	0	0	0
Cre12.g546550.t1.1	37.941000	7664.7114378583	6661.23539333712	0	0	0	0	0	0	0	0	0	0	0	0	0	0	0	0	0	0	0	0	0	0	0	0	0	0	0	0	0	0	0	0	0	0
Cre12.g547300.t1.1	76.825000	10957.531586946	0	0	0	0	0	0	0	0	947.418449103112	0	0	0	870.245325116048	0	0	0	0	0	0	0	0	0	0	0	0	0	0	0	0	0	0	0	0	0	0
Cre12.g548950.t1.2;Cre12.g548400.t1.2	26.686000	620743.938967804	1292105.03111739	3346773.70607189	2636134.72501477	373767.398940266	157532.363316923	53205.1204555018	0	38022.228827862	504856.507796578	15696.1267170573	5528.36098512975	513640.868258202	21195.1814525717	46549.5960236282	31659.0154498439	40964.1254238634	243504.876611567	204640.280967838	131960.781921794	2574591.60082256	2396424.63200724	1275197.57941623	4359191.91393723	1501757.43221175	627687.265799746	114226.743693023	23194.0179647975	9036.09363139667	20903.6218410139	105938.335147967	81802.0085416916	24261.066027715	0	0	0
Cre12.g549300.t1.2	31.534000	0	0	0	0	0	0	0	0	0	0	0	0	0	0	0	0	40843.1432139129	3438.67509909641	0	0	0	0	0	0	0	0	0	0	0	0	0	0	0	0	0	0
Cre12.g549350.t1.2	29.518000	0	0	0	0	0	0	0	0	0	0	0	0	0	0	4101.37206155202	0	0	0	0	0	0	0	1730.94733304967	2974.80976864641	6086.23174703818	22381.7088408441	58322.442503719	59552.5535452655	54252.6310186758	12743.7099288862	0	0	0	0	0	0
Cre12.g549450.t1.2	22.634000	0	0	0	0	0	0	0	0	0	0	0	0	0	0	0	0	0	0	0	0	0	0	0	0	0	0	0	0	0	0	2876.14539494143	0	0	0	0	0
Cre12.g550702.t1.1	16.010000	0	0	0	0	0	0	0	0	0	0	0	0	0	0	0	0	0	0	0	0	0	0	0	0	0	0	1670.90709345311	1640.09795924211	0	0	2111.32742421083	0	0	0	0	0
Cre12.g550850.t1.2	25.899000	21298.1290473743	0	0	0	0	0	0	0	0	0	0	0	9169.85036041027	0	0	0	0	0	1309.01248281854	0	0	7049.0547632468	12186.1397438969	18673.3411010567	300073.452792152	2719018.81046534	4083713.16755303	2713984.14706988	1475081.23063881	1992298.96423468	4444405.47051107	2827527.07827188	390599.706411641	1535.49719138428	0	0
Cre12.g551900.t1.2	15.850000	0	0	0	0	0	0	0	0	0	0	0	0	0	0	0	0	0	0	0	0	0	0	0	0	0	0	0	0	0	0	0	1465.53791345638	9578.63497042938	0	2507.56294785619	0
Cre12.g551950.t1.2;Cre04.g224200.t1.2	18.053000	0	0	0	0	0	0	0	0	0	0	0	0	0	0	0	0	0	0	0	0	0	0	0	0	0	0	0	0	0	0	0	0	0	0	0	5404.89901559641
Cre12.g552200.t1.2	114.090000	0	0	0	0	0	0	0	0	0	0	0	0	0	0	0	0	0	0	0	0	6041.295497628	3539.21807854596	0	0	0	0	0	0	0	0	0	0	0	0	0	0
Cre12.g552550.t1.1	18.585000	7897.65855018536	0	0	0	0	0	0	0	0	0	0	0	0	0	0	0	0	0	0	0	0	0	0	0	0	0	0	0	0	0	0	0	0	0	0	0
Cre12.g553678.t1.1	12.129000	0	0	0	0	0	0	0	0	0	0	0	0	0	0	0	0	0	0	0	0	0	0	0	0	0	0	0	0	0	0	0	0	20834.4891496136	0	0	0
Cre12.g554103.t1.1	60.772000	0	0	0	0	0	0	0	0	0	0	0	0	0	0	0	0	1095.15200485634	8154.65181604296	19239.92859362	41052.7956150073	22587.6040304493	0	0	0	0	0	0	0	0	0	0	0	0	0	0	0
Cre12.g554650.t1.2	116.280000	66148.7140356106	11810.4185949822	9048.86815045976	0	0	0	4201.99018523135	2769.66602133903	0	3157.86111239762	0	0	5504.76569697792	0	0	1275.87387748427	1588.09815223233	0	0	0	0	2761.24986760334	0	19654.7247420217	0	0	2834.89121279061	0	0	0	2064.8131459752	0	0	0	0	0
Cre12.g554800.t1.2	41.892000	0	0	0	0	0	0	0	0	0	0	0	0	0	0	0	0	0	0	0	0	0	0	3362.02798471782	6591.87726924748	0	0	0	0	0	0	0	0	0	0	0	0
Cre12.g555150.t1.2	17.875000	14778.6156714078	45165.4393110268	13001.4546370416	61908.3251489602	0	0	0	0	0	0	0	0	0	0	0	0	0	0	0	0	0	0	0	0	0	0	0	0	0	0	0	0	0	0	0	0
Cre12.g555250.t1.2	16.105000	39617.5408261534	92171.9122517351	20926.9165522466	178610.319771033	0	0	0	0	0	0	0	0	0	0	0	0	0	0	0	0	0	0	0	0	0	0	0	0	0	0	0	0	0	0	0	0
Cre12.g555400.t1.2	20.700000	0	0	0	0	0	0	0	0	0	0	0	0	0	0	0	0	0	0	0	0	0	0	0	4626.55508350488	0	0	0	0	0	0	0	0	0	0	0	0
Cre12.g556050.t1.2	22.006000	14256.3632744164	1551.57805655782	0	0	0	0	0	0	0	0	0	0	0	0	0	0	0	0	0	0	0	0	0	0	0	0	0	0	0	0	1453.43969246133	0	0	0	0	0
Cre12.g556150.t1.2	47.089000	0	0	0	0	0	0	0	0	0	0	0	0	0	0	0	0	0	0	0	0	0	0	0	0	1145.64892727047	0	0	0	0	0	0	0	0	0	0	0
Cre12.g556250.t1.2	54.238000	624433.520650146	52596.4521942601	8826.44123030231	3002.01197982783	0	0	0	0	0	0	0	0	0	0	0	0	0	0	0	0	0	0	0	0	0	0	0	0	0	0	0	0	0	0	0	0
Cre12.g557250.t2.1;Cre12.g557250.t1.2	50.665000	9841.63977466962	0	0	0	0	0	0	0	0	0	0	0	0	0	0	0	0	0	0	0	0	0	0	0	0	0	0	0	0	0	0	0	0	0	0	0
Cre12.g557600.t1.1;Cre08.g377100.t1.2;Cre12.g519950.t1.1	26.003000	55717.192057145	4111.96739795141	12373.2488760563	0	6659.28164336277	0	0	7751.87874440649	43523.5378902699	6375.98789708114	11749.5517688581	10216.6094812864	23119.6251773124	5616.65545512469	17378.6060218969	7098.80024336309	9220.94843666266	16566.2968979435	16700.0536269571	10688.5152443232	12225.9661856818	26411.6938841023	13213.3613650294	6120.64780427876	65316.8674119136	124258.498369044	49008.3152221255	38172.5172874278	80900.2777842965	139986.18566261	105750.47457351	0	0	0	0	0
Cre12.g558600.t1.2	50.094000	0	0	0	0	0	0	0	0	0	0	0	0	0	0	0	0	0	0	0	0	0	0	1476.05810562599	0	0	0	0	0	0	0	0	0	0	0	0	0
Cre12.g558900.t1.2	20.247000	81065.5950898189	37483.4447003184	30340.2342171536	25284.5304373584	13900.9310675432	0	9847.65131305225	7612.86191930808	8093.03354762097	16788.723818101	5578.48218639496	3507.50721357757	10648.6888025382	11984.0017657808	8657.36671329073	4776.84354307072	4747.76272614473	11640.5926356728	4058.23927365662	5964.64838324941	11205.5075452297	15811.0973886251	6643.57649933814	8610.02584852749	9456.14987588321	12635.5022379987	50499.9281833166	129503.565607892	372550.062417783	760159.028484064	1207567.7726116	257105.982202276	53730.3786216845	0	0	0
Cre12.g559250.t1.2	29.514000	0	0	0	0	0	0	0	0	0	0	0	0	0	0	0	0	0	0	0	0	0	0	0	0	0	0	0	0	77293.3547547161	0	0	0	0	0	0	0
Cre12.g559450.t1.1	77.117000	3213.99385204546	0	2216.45420167714	0	0	0	0	0	0	0	0	0	0	0	0	0	0	0	0	0	0	0	0	0	0	0	0	0	0	0	0	0	0	0	0	0
Cre12.g559800.t1.2	16.055000	3876.69081450107	0	0	0	0	0	0	0	0	0	0	0	0	0	0	0	0	0	0	0	0	0	0	0	0	0	0	0	0	0	0	0	0	0	0	0
Cre12.g560150.t1.2	22.598000	0	0	0	4359.49249085636	38886.3874703656	8856.49892221548	1941.72689759077	0	0	0	0	0	0	0	0	0	0	0	0	0	0	4607.99445874849	5305.63348805316	10505.1633236528	12673.825795188	7526.44605505772	15331.6772026101	15475.2026814955	15300.8680683991	35565.0125139603	98574.2006292403	143037.041391797	68013.0423765249	0	0	0
Cre12.g560950.t1.2	13.223000	292303.539432598	121523.248404945	157464.733510118	567436.622359798	366125.230771343	2371777.32463844	251049.357281772	129698.940605328	7623.38211147769	14096.3060649788	15627.7454679548	0	11849.4935944694	4046.29134112113	8395.86479364615	3802.07259432663	5496.0489663231	5700.44127133265	5585.62088822434	4393.83340386716	6966.77183163449	9037.59651599233	9849.90563994574	10510.4234197376	14983.7594187151	28094.9246312398	34387.5024332619	27656.8337716054	29170.2385594334	42597.7609793442	150852.041289221	116285.695589076	232571.391178151	8262.10806463255	13751.3940502752	2720.89741620991
Cre12.g561000.t1.1	35.512000	0	0	0	0	0	0	0	0	0	0	0	0	0	0	0	0	0	0	0	0	0	0	0	0	0	1456.44546165264	6989.84111017785	5922.71790303054	10127.9392901426	4076.64960995344	3162.14433349525	0	0	0	0	0
Cre13.g562501.t1.1	44.756000	0	0	0	0	0	0	0	0	0	0	0	0	0	0	0	0	0	0	0	0	0	0	0	0	0	0	0	0	2192.48319237639	0	0	0	0	0	0	0
Cre13.g562750.t1.2	64.019000	0	0	0	0	0	0	0	0	0	0	0	0	0	0	0	0	0	0	0	0	0	0	0	2299.7891525064	1191.18633051892	0	0	0	0	0	0	0	0	0	0	0
Cre13.g562850.t1.2	28.595000	0	0	6518.01049137087	3286.28260109664	4566.81542082745	8153.90037374513	30958.6712282671	21445.4117377488	6314.06905174001	6935.58697627458	5715.09439614032	0	5147.75546127924	1085.00753383565	2875.69452956274	1541.50872976691	2469.84054450516	3494.95812720382	2898.01236580826	2946.10467286934	7313.11158670399	6708.35082541102	6894.48308258332	10537.4753424595	19196.3449403459	20630.0968446041	33555.6558095649	32330.0534218054	58604.233365405	157765.31042925	282053.866490207	4614.08114136091	0	0	0	0
Cre13.g564050.t1.1	28.609000	0	0	0	0	0	0	0	0	0	0	0	0	0	0	0	0	0	0	0	0	0	0	0	0	2133.79554891592	988.898063943286	0	0	0	0	0	0	0	0	0	0
Cre13.g565450.t1.2;Cre13.g565321.t1.1	57.516000	0	0	0	0	0	0	0	0	0	0	0	0	0	0	1331.70604021299	1807.8198801176	56203.3752238405	354575.562653707	0	0	0	0	0	0	0	0	0	0	0	0	0	0	0	0	0	0
Cre13.g565800.t1.2	39.358000	0	0	0	0	0	0	0	0	0	0	0	0	0	0	0	0	0	0	1395.57863552847	0	0	0	0	0	0	0	0	0	0	0	0	0	0	0	0	0
Cre13.g566250.t1.2	34.143000	13343.3608825539	0	0	0	0	0	0	0	0	0	0	0	0	0	0	0	0	0	0	0	0	0	0	0	0	0	0	0	0	0	0	0	0	0	0	0
Cre13.g566650.t2.1;Cre13.g566650.t1.2	73.227000	5753.0422321807	0	0	0	0	0	2052.26405960145	0	0	0	0	0	0	0	0	0	3641.18879836139	6450.15525187689	32466.8159200103	11775.8522492821	10551.0013038204	23104.5963313558	15156.5911472159	3822.28639213824	0	0	0	0	0	0	0	0	0	0	0	0
Cre13.g567450.t1.2	27.355000	9941.58160028091	0	0	0	0	0	0	0	0	0	0	0	0	0	0	0	0	0	0	0	0	0	0	0	0	0	0	0	0	0	0	0	0	0	0	0
Cre13.g567600.t1.2	19.027000	166617.300697678	27416.3722363	14831.9680745536	14216.5368326315	6427.31140602288	6369.90121446872	0	5171.50103789065	0	1382.95440492494	2454.21054471031	1380.85036649102	7514.42297829245	9999.44265721376	53668.7603532625	52241.7714296847	2379.81775722522	0	1324.11647300491	0	0	0	0	0	0	0	0	0	0	0	0	0	0	0	4394.05883655651	1762.28247686914
Cre13.g567950.t1.2	55.613000	0	0	0	0	0	0	0	0	0	0	0	0	0	0	0	0	0	0	0	0	0	0	0	0	5394.45396765658	15838.9007536448	44839.3133537689	4016.98509150579	0	0	0	0	0	0	0	0
Cre13.g568400.t1.2	73.784000	53694.3093913887	0	0	0	0	0	0	0	0	0	0	0	0	0	0	0	0	0	0	0	0	0	0	0	0	0	0	0	0	0	0	0	0	0	0	0
Cre13.g568800.t1.2	17.953000	8458.23450436598	36671.8870186628	6639.96957630855	85634.3642606207	0	0	0	0	0	0	0	0	0	0	0	0	0	0	0	0	0	0	0	0	0	0	0	0	0	0	0	0	0	0	0	0
Cre13.g568900.t1.2	21.145000	0	4753.1731106891	3544.85389577968	0	0	0	0	0	0	0	0	0	0	0	0	0	0	0	0	0	0	0	0	0	0	0	0	0	0	5494.47093749765	0	0	0	0	0	0
Cre13.g569250.t1.2	29.063000	0	0	0	0	0	0	0	0	0	0	0	0	0	0	0	0	992.279554283518	1775.05699593224	1409.33002957875	0	2833.6137608843	4988.22426145009	3094.28909400126	3128.55486278228	3787.79519066787	3257.42721685999	1971.18343566567	0	0	0	0	0	0	0	0	0
Cre13.g569750.t1.2	19.936000	0	0	0	0	0	0	0	0	0	0	0	0	1471.02344223053	0	0	0	0	0	0	0	7883.38114652661	2340.2918923594	3678.38519210394	11602.2690784835	1054.49897654378	1775.05699593224	1558.41618146807	0	0	0	0	0	0	0	0	0
Cre13.g570350.t2.1;Cre13.g570350.t1.1	86.722000	49444.9031971643	6594.20674037075	5501.68478355682	0	2795.89135753327	0	0	0	0	0	0	0	0	0	0	0	0	0	0	0	0	0	0	0	0	0	0	0	0	0	0	0	0	0	0	0
Cre13.g570851.t1.1	9.973000	0	0	0	0	0	0	0	0	0	0	0	0	0	0	0	0	0	0	0	0	0	0	0	0	13858.0988565669	34502.4731048298	10912.4450490763	3330.0165428303	1424.65945245447	1608.61252696306	0	0	0	0	0	0
Cre13.g571150.t1.2	9.980300	15781.7911390098	20306.9766565375	7087.15288774674	56094.4160906553	0	0	0	0	0	0	0	0	0	0	0	0	0	0	0	0	0	0	0	0	0	0	0	0	0	0	0	0	0	0	0	0
Cre13.g571500.t1.2	23.841000	21869.2251937245	0	0	0	0	0	0	0	0	0	0	0	0	0	0	0	0	0	0	0	0	0	0	0	0	0	0	0	0	0	0	0	0	0	0	0
Cre13.g572200.t1.2	56.475000	0	0	0	0	0	0	0	0	0	0	0	0	0	0	0	0	0	0	0	0	0	0	0	3463.7732718439	0	0	0	0	0	0	0	0	0	0	0	0
Cre13.g573400.t1.2	24.706000	0	0	0	0	0	0	0	0	0	0	0	0	0	0	0	0	0	0	0	0	0	2791.98385758456	0	36914.6028808616	55599.9670586836	61218.5011195529	105449.897654378	151708.685508746	201777.285813109	256437.198557208	117991.469605148	6946.55803382289	0	0	0	0
Cre13.g573900.t1.2	76.637000	5835.92631763126	0	0	0	0	0	0	0	0	0	0	0	0	0	0	0	0	0	0	0	7070.47086873493	3463.39755069499	0	0	0	0	0	0	0	0	0	0	0	0	0	0
Cre13.g575000.t1.1	64.896000	0	0	0	0	0	0	0	0	0	0	0	0	0	0	0	0	0	15426.3589321366	39918.869187583	0	0	0	0	0	0	0	0	0	0	0	0	0	0	0	0	0
Cre13.g576760.t1.1	38.845000	0	0	0	0	0	0	0	0	0	0	0	0	0	0	0	0	0	0	0	0	0	1545.86709509432	0	0	0	0	0	0	0	1038.94412097871	12847.4089659866	8837.71286476975	29413.7058639301	0	0	0
Cre13.g577850.t1.1	20.433000	0	0	0	0	0	0	0	0	0	0	0	0	0	0	0	0	0	0	0	0	0	0	0	0	0	0	0	0	0	1730.7970445901	2896.35919275304	0	0	0	0	0
Cre13.g581650.t1.2	16.875000	0	0	0	0	0	0	0	0	0	0	0	0	3619.69754864347	0	2829.33053978667	1964.57074344478	52975.9305546639	30567.9212333958	0	0	0	0	0	10377.4181330219	15505.2603734086	7211.51658803748	2263.64477798082	0	0	0	0	0	0	0	0	0
Cre13.g581850.t1.2	72.424000	0	0	0	0	0	0	0	0	0	0	0	0	0	0	0	0	0	0	0	0	0	0	0	0	5635.89237794912	0	0	0	0	0	0	0	0	0	0	0
Cre13.g583550.t1.2	31.612000	11862.2681135325	0	0	0	0	0	0	0	0	0	0	0	0	0	0	0	0	0	0	0	0	0	0	0	0	17694.9632292831	24532.3366972314	5580.81165751823	0	0	0	0	0	0	0	0
Cre13.g584250.t1.2	31.223000	0	0	0	0	0	0	0	0	1988.16603159662	0	0	0	820.499844999752	0	2391.46511284157	0	1217.86253209186	0	0	0	0	0	0	0	3061.75164250526	1588.54901761102	4501.96595052479	2425.50544893324	0	0	0	0	0	0	0	0
Cre13.g584950.t1.1	36.458000	4037.04860085783	0	0	0	0	0	0	0	0	0	0	0	0	0	0	0	0	0	0	0	0	0	0	0	0	0	0	0	0	0	0	0	0	0	0	0
Cre13.g585301.t1.1	59.624000	42307.7042523821	0	0	0	0	0	0	0	0	0	0	0	0	0	0	0	0	0	0	0	0	0	0	0	0	0	0	0	0	0	0	0	0	0	0	0
Cre13.g586050.t1.1	79.711000	0	0	0	0	0	0	0	0	0	0	0	0	0	0	0	0	0	0	0	0	8827.94411489797	26190.7698485405	8583.72536810346	0	0	0	0	0	0	0	0	0	0	0	0	0
Cre13.g586300.t1.2	11.669000	0	0	0	0	0	0	0	0	0	0	0	925.626622466064	1598.61834440194	4787.21344678077	0	0	0	0	0	0	0	0	0	0	0	0	0	0	0	0	0	0	0	0	0	0
Cre13.g586350.t1.1	82.645000	0	0	0	0	0	0	0	0	0	0	0	0	0	0	0	0	0	0	0	0	0	0	1385.43416450778	19405.2458991424	2776.87986739819	0	0	0	0	0	0	0	0	0	0	0
Cre13.g586450.t2.1;Cre13.g586450.t1.2	30.740000	0	0	0	0	0	0	0	0	0	0	0	0	0	0	0	0	0	0	0	0	0	0	0	0	0	0	0	0	0	1304.353540572	4575.08128610357	0	0	0	0	0
Cre13.g587100.t1.2	61.337000	15790.0570042859	0	0	0	0	0	0	0	0	0	0	0	0	0	0	0	0	0	0	0	0	0	0	0	0	0	0	0	0	0	0	0	0	0	0	0
Cre13.g588100.t1.2;Cre12.g533800.t1.2;Cre01.g047700.t1.2;Cre01.g037400.t1.1	29.127000	0	0	0	0	0	0	0	0	0	0	0	0	7333.09995182625	0	0	0	0	0	0	0	0	0	0	65689.5827916369	71161.5856044295	40771.0047533213	20603.7963641801	6047.75790138933	5090.87127933357	0	0	0	0	0	0	0
Cre13.g588700.t1.1	60.431000	0	0	0	0	0	0	0	0	0	0	0	0	0	16327.3382472338	2746.82217548502	0	0	0	0	0	0	0	0	0	0	0	0	0	0	0	0	0	0	0	0	0
Cre13.g589167.t1.2	131.610000	29382.8967297191	30171.159700142	0	0	0	0	0	0	0	0	0	0	0	0	0	0	0	0	0	0	0	0	0	0	0	0	0	0	0	0	0	0	0	0	0	0
Cre13.g590300.t1.1	58.691000	11683.4248466491	0	0	0	0	0	0	0	0	0	0	0	0	0	0	0	0	0	0	0	0	0	0	0	0	0	0	0	0	0	0	0	0	0	0	0
Cre13.g590500.t1.1	48.377000	36182.698082776	0	0	0	0	0	0	0	0	0	0	0	0	0	0	0	0	0	0	0	0	0	0	0	0	0	0	0	0	0	0	0	0	0	0	0
Cre13.g592200.t1.2	241.840000	0	0	0	0	0	0	0	0	0	0	0	0	0	2695.04780116459	0	0	0	0	0	0	0	0	0	0	0	41003.2004233506	0	0	0	0	0	0	0	0	0	0
Cre13.g602450.t1.2	23.563000	0	0	0	0	0	0	0	0	0	0	0	0	0	0	0	0	0	0	0	0	0	0	0	0	0	0	0	0	32813.9822616075	38830.0292980284	67112.0630614277	18573.3992754454	13811.5094341015	0	0	0
Cre13.g602650.t1.2	29.106000	0	0	0	0	0	0	0	0	0	0	0	0	0	0	0	0	0	0	0	0	0	0	0	10496.1460160789	46403.0647755515	36720.7307680217	24362.5107379219	19038.5420578017	13368.1584783823	23002.400178851	34481.4327204905	22836.3314310307	0	0	0	0
Cre13.g603500.t1.2	18.307000	0	0	0	0	0	0	0	0	0	0	0	0	0	0	0	0	0	0	0	0	0	0	0	0	0	0	0	0	1716.21906401221	0	0	0	0	0	0	0
Cre13.g603700.t1.2	41.836000	0	0	0	0	0	0	0	0	0	0	0	0	0	0	0	0	0	0	0	0	0	0	1138.51022544109	0	0	0	0	0	5102.51863494992	2166.55843310128	0	0	0	0	0	0
Cre13.g604150.t1.2	97.980000	0	0	0	0	0	0	0	0	0	1119.34844684644	6710.98087345342	7998.35181809448	0	0	0	0	0	0	0	0	0	0	0	0	0	0	0	0	0	0	0	0	0	0	0	0
Cre13.g604300.t1.2	23.261000	0	0	0	0	0	0	0	0	0	0	0	0	0	0	0	0	0	0	0	0	0	0	0	0	0	0	0	912.025516875354	1159.55060978031	0	0	0	0	0	0	0
Cre13.g604650.t2.1;Cre13.g604650.t1.2	41.427000	0	0	0	0	0	0	0	0	0	0	0	0	0	0	0	0	0	0	0	0	0	0	0	0	15218.2094156379	2301.81804671054	0	0	0	0	0	0	0	0	0	0
Cre13.g605150.t1.2	24.852000	10774.9311085735	0	0	0	0	0	2403.26275691749	5621.53983006058	3732.03817216894	13609.3714559855	4207.85143515442	1157.8222924953	0	0	0	0	0	0	0	0	0	0	0	0	0	0	0	0	0	0	0	0	0	0	0	0
Cre13.g605650.t1.2	53.072000	0	0	0	0	0	0	0	0	0	0	0	0	0	0	0	0	0	0	1070.35440902798	3662.60490384952	0	0	0	0	0	0	0	0	0	0	0	0	0	0	0	0
Cre13.g607900.t1.1	57.458000	0	0	0	0	0	0	0	0	0	0	0	0	0	0	0	0	0	0	0	0	0	5837.12862530779	0	0	0	0	0	0	0	0	0	0	0	0	0	0
Cre14.g608800.t1.2	39.775000	4405.70619217286	0	0	0	0	0	0	0	0	0	0	0	0	0	0	0	0	0	0	0	0	0	0	0	0	0	0	0	11168.6868726361	8108.81383587538	0	0	0	0	0	0
Cre14.g609950.t1.2;Cre05.g246753.t1.1	135.570000	0	0	0	0	0	0	0	0	0	0	0	2077.88824195743	1619.13271913267	1538.35267211603	0	0	0	0	0	0	0	0	0	1933.46103231465	0	0	0	0	0	0	0	0	0	0	0	0
Cre14.g611450.t1.1	241.750000	0	0	0	0	0	1293.83334840239	4226.78778105972	0	0	0	0	0	0	0	0	0	0	0	0	0	0	0	0	0	0	0	0	0	0	0	0	0	0	0	0	0
Cre14.g611517.t1.1	48.842000	0	0	0	0	0	0	0	0	0	0	0	0	0	0	0	0	0	0	0	0	0	0	0	0	0	0	0	0	0	0	0	0	0	0	0	0
Cre14.g611950.t1.1	64.217000	0	0	0	0	0	0	0	0	0	0	0	0	0	0	0	0	0	0	0	0	3056.79212333958	34085.4226295345	6131.99458297599	0	0	0	0	0	0	0	0	0	0	0	0	0
Cre14.g612450.t1.2	26.041000	0	0	0	0	0	0	0	0	0	0	0	0	0	0	0	0	0	0	0	0	0	0	0	0	0	0	0	0	2615.62035028403	1751.08598663149	0	0	0	0	0	0
Cre14.g612800.t1.2	16.361000	0	0	0	0	0	0	0	0	0	0	0	0	0	0	0	0	0	0	0	0	0	0	0	0	16318.3209396599	8655.11238639724	0	0	0	0	0	0	0	0	0	0
Cre14.g614100.t1.2	46.369000	9002.27872799435	0	0	0	0	0	0	0	0	0	0	0	0	0	0	0	0	0	0	0	1649.41584373519	0	0	0	0	0	0	0	0	0	0	0	0	0	0	0
Cre14.g614600.t1.2	21.097000	0	0	0	0	0	0	0	0	0	0	0	0	0	0	0	0	0	0	0	0	2400.63270887509	0	0	0	0	0	0	0	0	0	0	0	0	0	0	0
Cre14.g615050.t1.2	35.034000	13775.4402038057	0	0	0	0	0	0	0	0	0	0	0	0	0	0	0	0	0	0	0	0	0	0	0	0	0	0	0	0	0	0	0	0	0	0	0
Cre14.g615600.t1.2	53.247000	0	0	0	0	0	0	0	0	4094.08307126307	0	0	0	0	0	0	0	0	0	0	0	0	0	0	0	0	0	0	0	0	0	0	0	0	0	0	0
Cre14.g615800.t1.2	91.636000	0	0	0	0	0	0	0	0	0	0	0	0	0	0	0	0	0	0	2399.50554542834	1024.36614040083	0	0	0	0	0	0	0	0	0	0	0	0	0	0	0	0
Cre14.g616600.t1.2	107.960000	0	0	0	0	0	0	0	0	0	0	0	0	0	0	1009.9384482825	1352.52099186286	0	0	0	0	0	18223.9786069548	0	0	0	0	0	0	0	0	0	0	0	0	0	0
Cre14.g616900.t1.2	30.344000	0	0	0	0	0	0	0	0	0	0	0	0	0	0	3254.12087074954	0	0	0	0	0	0	0	0	0	0	0	0	0	0	0	0	0	0	0	0	0
Cre14.g617300.t1.2	64.318000	0	0	0	0	0	0	0	0	0	0	0	0	0	0	0	0	0	0	0	0	0	2286.11290268591	13686.018570364	1944.43208986295	0	0	0	0	0	0	0	0	0	0	0	0
Cre14.g617826.t1.1	23.367000	23928.9285320745	50954.5507735033	17388.3747717687	143427.791386668	0	0	0	0	0	0	0	0	0	0	0	0	0	0	0	0	0	0	0	0	0	0	0	0	0	0	0	0	0	0	0	0
Cre14.g617900.t1.2	14.864000	0	0	0	0	0	0	0	0	0	0	0	0	0	0	0	0	0	0	0	0	0	0	0	0	0	0	0	1230.63705115495	6782.66846866633	14931.9099001649	12765.5017555232	0	0	0	0	0
Cre14.g618050.t1.2	23.759000	0	0	0	0	0	0	0	0	0	0	0	0	1894.53632128709	0	0	0	0	0	0	0	0	0	0	0	11276.1431212256	3498.71533869296	0	0	0	0	0	0	0	0	0	0
Cre14.g619133.t1.1	68.879000	44331.3383604363	4064.17566780947	8040.43258677292	5348.91656440813	2665.81669577903	0	4632.04061227903	1374.53825118925	0	5844.86848097543	3953.86393848814	2251.77198967511	18506.5209109386	12334.1738765692	9151.06430296454	12883.4781962824	16428.0315151429	75474.8643939693	85559.2200308378	158020.800810512	341913.759935285	344836.87047384	131562.517503944	31324.6236273099	47724.8517774332	28060.3582855397	17482.3050589974	0	0	0	0	0	0	0	0	0
Cre14.g619950.t1.2	12.737000	0	0	0	0	0	0	0	0	0	0	0	0	0	0	0	0	0	0	0	0	0	0	0	0	0	0	0	0	0	0	0	0	0	0	749.916869964651	1377.99488575927
Cre14.g621650.t1.1	36.593000	0	0	0	0	0	0	0	0	0	0	0	0	0	0	0	0	0	0	0	0	0	0	0	0	0	1300.22060793394	3014.18534505267	2029.04449259853	1500.25454761609	0	0	0	0	0	0	0
Cre14.g621751.t1.1	89.107000	4960.34575220063	0	0	0	0	0	0	0	0	0	0	0	0	1011.96734248664	7785.6936478088	25509.2116844094	17935.4247645884	2689.63741662022	0	0	0	0	0	0	0	0	0	0	0	0	0	0	0	0	0	0
Cre14.g624850.t1.1	29.048000	8302.68594871533	0	0	0	0	0	0	0	0	0	0	0	0	0	0	0	0	0	0	0	0	0	0	0	0	0	0	0	0	0	0	0	0	0	0	0
Cre14.g625450.t2.1;Cre14.g625450.t1.2	30.142000	0	0	0	0	0	0	0	0	0	0	0	0	0	0	0	0	0	0	0	0	0	0	0	0	1389.64224137562	0	0	1037.96724599154	0	0	0	0	0	0	0	0
Cre14.g625750.t2.1;Cre14.g625750.t1.2	36.822000	12812.0911779886	0	0	0	0	0	0	0	0	0	0	0	0	0	0	0	0	0	0	0	0	0	3506.00432898191	23408.1790196788	10172.2743857145	0	0	0	0	0	0	0	0	0	0	0
Cre14.g626200.t1.1	30.848000	0	0	0	0	0	0	0	0	0	0	0	0	0	0	0	0	0	0	0	0	0	0	0	0	0	0	0	0	0	1048.56258239093	3523.96379990003	0	0	0	0	0
Cre14.g626750.t1.2	20.416000	0	0	0	0	0	0	0	0	0	0	0	0	0	0	0	0	0	0	0	0	0	0	0	1397.2318085837	0	0	0	0	0	0	0	0	0	0	0	0
Cre14.g628350.t1.2	25.606000	0	0	0	0	0	0	0	0	0	0	0	0	0	0	8824.18690340882	2281.52910466915	0	0	0	0	0	0	0	0	0	0	0	0	0	0	0	0	0	0	0	0
Cre14.g629000.t1.2	78.788000	3536.88860742269	0	0	0	0	0	0	0	0	0	0	0	0	0	0	0	0	0	0	0	1766.11483258807	0	0	0	0	0	0	0	0	0	0	0	0	0	0	0
Cre14.g630100.t1.2	24.483000	12027.5854190549	0	0	0	0	0	0	0	0	0	0	0	0	0	0	0	0	0	0	0	0	0	0	0	0	0	3133.21380502882	17174.9651591852	25297.3049564215	0	0	0	0	0	0	0
Cre14.g630550.t1.1	79.133000	0	0	0	0	0	0	0	0	0	0	1017.07715011188	0	0	0	0	0	0	0	0	0	0	0	0	0	0	0	0	0	0	0	0	0	0	0	0	0
Cre14.g630847.t1.1;Cre14.g630835.t1.1	41.820000	0	0	0	0	0	0	0	0	0	0	0	0	0	0	0	0	0	0	0	0	0	0	0	0	0	0	4349.12258714632	14531.3911554219	32335.3135178902	3329.79111014095	0	0	0	0	0	0
Cre14.g630859.t1.1	40.765000	0	0	0	0	0	0	0	0	0	0	0	0	0	0	0	0	0	0	0	0	0	0	0	0	0	2871.71188538424	4174.33710867124	6898.46572676181	0	0	0	0	0	0	0	0
Cre14.g633550.t1.2	13.661000	0	0	0	0	0	0	0	0	0	0	0	0	0	0	0	0	0	0	0	0	0	0	0	0	0	0	0	3207.6817367437	27255.5635845645	22880.6665266027	27242.7890655014	5224.62800834717	3484.06221388529	0	0	0
Cre15.g635067.t1.1	87.090000	0	0	0	0	0	0	39873.0312074154	0	0	0	0	0	0	0	0	0	0	0	0	0	0	0	0	0	0	0	0	0	0	0	0	0	0	0	0	0
Cre15.g635600.t1.2	21.332000	0	0	0	0	0	0	0	0	0	0	0	0	0	0	0	0	0	0	0	0	0	0	0	0	10711.8099555559	0	0	0	0	0	0	0	0	0	0	0
Cre15.g635850.t2.1;Cre15.g635850.t1.2	35.093000	577032.540503077	2586689.82181761	15572.8901802133	22263.7324000849	5347.18824712312	0	3481.88303122159	0	0	8182.45518106265	14806.4190364274	0	0	0	0	0	0	0	0	0	0	0	0	0	0	0	0	1052.16950542051	4717.554745772	0	0	0	0	0	0	0
Cre15.g636050.t1.2	26.589000	0	0	0	0	0	0	0	0	0	0	0	0	0	0	0	0	0	0	0	0	0	0	0	0	0	0	0	0	0	22093.1549984776	0	0	0	0	0	0
Cre15.g637761.t3.1;Cre15.g637761.t2.1;Cre15.g637761.t1.2	82.123000	29019.9500998676	0	1123.25594679515	0	0	0	0	0	0	0	0	0	0	0	0	0	0	0	0	0	0	0	0	0	0	0	0	0	0	0	0	0	0	0	0	0
Cre15.g638400.t1.2	18.334000	0	0	0	0	0	0	0	0	0	0	0	0	0	0	0	0	0	0	0	0	0	0	0	0	0	0	0	0	0	0	846.800325423776	0	0	0	0	0
Cre15.g638500.t1.2	33.834000	56959.3261754568	86829.1575141692	3913.51148709471	3556.05038601733	1723.58319853094	4171.78220485862	16186.8185375398	28630.7029895921	231451.742154386	10513.429188929	0	0	0	0	0	0	0	0	0	0	0	0	0	0	0	0	0	0	0	0	0	0	0	0	0	0
Cre15.g639150.t2.1;Cre15.g639150.t1.1	98.929000	19695.3026261045	6088.56121816146	3719.4890857952	0	0	0	0	0	0	1579.00570042859	1314.34772313313	0	0	1043.75335168482	1769.34603446874	1001.22171762769	3674.77826907436	17123.8670829328	0	0	0	0	0	0	0	0	0	0	0	0	0	0	0	0	0	0
Cre15.g641200.t1.2	32.491000	454765.364223281	160771.079620567	106937.75340408	48748.3161870766	37608.9355640559	18919.8141747447	51187.4978858303	20421.1958858076	11908.1060937	13649.1978977704	33125.8308152066	19093.3973455433	21014.0838587948	16760.9204530813	11401.6339849631	19502.1819555624	9841.63977466962	17090.8036218283	10886.1445686523	13573.3022256896	26492.09820997	35666.4572241673	19892.9319504336	20631.5997291997	27728.972232197	35814.4913568396	26771.6347447625	28086.6587659637	60245.383343864	12723.4209868448	0	0	0	0	0	0
Cre15.g641700.t1.1	16.765000	0	0	0	0	0	0	0	0	0	0	0	0	0	0	0	0	0	0	0	0	0	0	0	0	0	0	0	0	0	0	0	0	0	678.710197822352	0	0
Cre15.g641875.t1.1	34.194000	0	0	0	0	0	0	0	0	0	0	0	0	0	0	0	0	0	0	0	0	0	0	0	0	0	0	0	0	0	1535.94805676298	7479.18033452426	3639.3853368466	1447.35300984891	0	0	0
Cre15.g643550.t1.2	31.543000	0	0	0	0	0	0	0	0	0	0	0	3884.13009324958	25700.078028058	0	0	0	0	0	0	0	0	0	0	0	0	0	0	0	0	0	0	0	0	0	0	0
Cre16.g649300.t1.2	25.144000	0	0	0	0	0	0	0	0	0	0	0	0	0	0	0	0	0	0	0	0	0	0	0	0	0	0	0	0	0	0	2356.74847868186	0	0	0	0	0
Cre16.g650550.t2.1;Cre16.g650550.t1.2;Cre07.g325734.t1.1	16.541000	0	0	0	0	0	0	0	0	0	0	0	0	0	0	0	0	0	0	0	46307.6316037272	7691.76336058015	0	0	0	0	0	0	0	0	0	0	0	0	0	0	0
Cre16.g651550.t1.2;Cre16.g651650.t1.1	25.719000	0	0	0	0	0	0	0	0	0	0	0	0	0	0	0	0	0	0	0	0	0	0	0	0	0	0	0	0	0	0	2285.06088346895	3386.67529208662	0	0	0	0
Cre16.g651923.t1.2	66.914000	0	0	0	0	0	0	0	0	0	0	0	0	4116.55119596817	0	0	0	0	867.990998222561	0	1468.54368264769	2264.39622027865	12627.2363727226	28069.3755931136	48145.6594642175	13498.9094382046	1907.46112880975	1172.55056153275	0	0	0	0	0	0	0	0	0
Cre16.g652550.t1.2	18.270000	0	0	0	0	0	0	0	0	0	0	0	0	0	0	0	0	0	0	0	0	0	0	0	0	0	0	0	0	0	779.621383997841	1790.38641880796	0	0	0	0	0
Cre16.g655150.t1.2	20.243000	0	0	0	0	0	0	0	0	0	0	0	0	0	0	0	0	0	0	0	0	0	0	0	0	0	0	0	0	0	0	0	2860.66568360615	0	0	0	0
Cre16.g657350.t1.2	46.381000	4354.53297169069	0	0	0	0	0	0	0	0	0	0	0	0	0	0	0	0	0	0	0	3037.25462359602	4883.022339754	2970.52654754879	9612.4498738317	4180.12321436452	1316.82748271597	0	0	0	0	0	0	0	0	0	0
Cre16.g658526.t1.1	73.986000	0	0	0	0	0	0	1288.19753116867	1000.69570801921	4971.69253089785	6380.27111817877	0	0	0	0	0	0	0	0	0	0	0	0	0	0	0	0	0	0	0	0	0	0	0	0	0	0
Cre16.g659350.t1.2	15.006000	0	0	0	0	0	0	0	0	0	0	0	0	0	0	0	0	0	0	0	0	0	0	1445.24897141499	1477.41070176208	5869.29035565488	2974.35890326772	0	0	0	0	0	0	0	0	0	0
Cre16.g659700.t1.2	10.664000	57147.1867499141	7019.89880209102	9647.76766182967	8088.52489383399	7201.82298239548	0	7669.22009164527	3037.7806332045	0	2427.53434313737	4359.94335623506	3005.09289324893	5823.07665433838	4084.01374447216	5593.36074389198	5991.39972905213	4817.94743676199	6581.95823091614	6141.91362130733	4741.60089930253	7473.61966152032	7334.37740373256	9555.34025919668	9375.74555001549	11043.9474511964	11902.0945553174	16450.5747840778	24666.093426245	9668.80804616889	33736.0019610439	28752.4366418404	12098.2209950508	16600.8632436437	0	0	0
Cre16.g659900.t1.1	24.958000	0	0	0	0	0	0	0	0	0	0	0	0	0	0	0	0	0	0	0	0	0	0	0	0	0	0	0	0	0	0	4968.91219439588	3957.84658266663	15891.5017144929	0	0	0
Cre16.g660150.t1.2	13.307000	0	0	0	0	0	0	0	0	0	0	0	0	0	0	0	0	0	0	0	0	0	0	0	0	0	0	1094.85142793721	2181.58727905786	3425.29942619505	2627.41799435995	6851.27515045814	0	0	0	0	0
Cre16.g660800.t1.2	44.232000	0	0	0	0	0	0	0	0	0	0	0	0	0	0	0	0	0	0	0	0	0	0	0	0	0	651.275039528606	0	3287.48490877316	0	0	0	0	0	0	0	0
Cre16.g662150.t1.2	29.613000	0	0	0	0	0	0	0	0	0	0	0	0	0	0	0	0	0	0	0	0	0	0	0	0	0	0	0	0	0	0	3285.75659148816	0	0	0	0	0
Cre16.g663200.t1.1	79.657000	5753.19252064026	0	0	0	0	0	0	0	0	0	0	0	0	0	0	0	0	0	0	0	2647.33121525243	6650.64005693773	0	0	0	0	0	0	0	0	0	0	0	0	0	0
Cre16.g663400.t2.1;Cre16.g663400.t1.2	49.200000	9456.14987588321	1574.79762356075	2014.01564664194	0	0	0	0	0	0	0	1067.94979367492	817.418931578652	2589.84587946849	1291.42873304934	0	0	0	0	0	0	0	0	0	0	0	0	0	0	0	0	0	0	0	0	0	0
Cre16.g663600.t1.2	49.527000	0	0	0	0	0	0	0	0	0	0	0	0	0	0	0	0	0	0	0	0	0	0	26603.3116700488	0	0	0	0	0	0	0	0	0	0	0	0	0
Cre16.g663900.t1.2	37.372000	0	0	0	0	0	0	0	0	0	0	0	0	0	0	0	0	0	0	0	0	0	0	0	0	0	0	0	0	17536.4089044411	8818.92680732402	0	0	0	0	0	0
Cre16.g664550.t1.2	57.173000	0	0	0	0	0	0	0	0	0	0	0	2164.83011581627	63306.0078229225	26392.1563843587	31166.0693024679	25161.2939005144	0	0	0	1192.23834973588	4585.90205519231	1267.8334448975	843.56912354311	2368.32069006843	23941.7030511376	8852.74171072633	0	0	0	0	0	0	0	0	0	0
Cre16.g664600.t1.2	16.372000	19738.1348370808	58014.351161609	33587.2163860737	157772.824852228	0	0	0	0	0	0	0	0	0	0	0	0	0	0	0	0	0	0	0	0	0	0	0	0	0	0	0	0	0	0	0	0
Cre16.g664700.t1.2	41.233000	31327.6293965012	752.644605505772	0	0	0	0	0	0	0	0	0	0	0	0	0	0	0	0	2090.88819370987	0	0	0	0	0	0	0	0	0	0	0	0	0	0	0	0	0
Cre16.g665250.t1.2	29.630000	0	0	0	0	0	0	0	0	0	0	0	0	0	0	0	0	0	0	0	0	0	0	0	4679.38147704227	2034.15430022377	6741.71486343463	11081.5195660879	6333.53140725379	16313.8122858729	38023.7317124576	165933.488206654	12506.2541627721	0	0	0	0
Cre16.g666050.t1.2	48.623000	0	0	0	0	0	0	0	0	0	0	0	0	0	0	0	0	0	1786.62920731881	5407.60420786859	6117.71717931723	5627.92708959213	17516.1199623997	6808.89380486057	3902.01441993792	0	0	0	1068.17522636427	0	0	0	0	0	0	0	0
Cre16.g666334.t1.1;Cre16.g666334.t2.1;Cre16.g666451.t1.1	124.290000	0	0	0	0	0	0	0	0	0	0	0	0	0	0	0	0	0	6491.71001094684	21794.0809639416	0	0	0	0	0	0	0	0	0	0	0	0	0	0	0	0	0
Cre16.g666550.t1.1	47.672000	0	0	0	0	0	0	0	0	0	0	0	0	0	0	0	0	0	0	0	0	0	0	0	0	0	0	3060.09846945003	993.256429270696	0	0	0	0	0	0	0	0
Cre16.g668600.t1.2	35.013000	0	0	0	0	0	0	0	0	0	0	18017.3319750518	8887.30805642648	0	0	0	0	0	0	0	0	0	0	0	1540.08098940104	0	0	0	0	0	0	0	0	0	0	0	0
Cre16.g669525.t1.1	33.902000	10697.5325518971	0	0	0	0	0	0	0	0	0	0	0	0	0	0	1639.19622848471	1564.27743139114	0	0	0	0	0	0	0	0	0	0	0	0	0	0	0	0	0	0	0
Cre16.g672300.t1.2	22.663000	0	0	0	0	0	0	0	0	0	0	0	0	0	0	0	0	0	0	0	0	0	0	0	0	0	0	0	0	0	4848.75657097298	2095.84771287555	0	0	0	0	0
Cre16.g672650.t1.2	29.207000	1295486.52145762	365606.735585841	261562.035028403	151708.685508746	127715.132939058	90518.7391965108	116451.012894598	56019.2718608724	43637.7571195399	123552.142609084	69136.4486117797	48312.4796543356	69213.8471684561	44892.6657569147	75347.1192033384	43528.0465440568	41397.7076297109	53148.7622831647	46801.329193401	46577.3993886479	24397.0770836221	55284.3612935954	60661.6823768614	83845.9315917871	243534.93430348	513738.55575692	393327.441952762	136559.608784509	170284.339111085	397234.941901474	26138.9203299903	0	0	0	0	0
Cre16.g673001.t2.1;Cre16.g673001.t1.1	14.165000	0	0	0	0	0	0	0	0	0	0	0	0	0	0	0	0	0	0	0	0	0	0	0	0	0	1869.43814853959	10683.2551482384	24370.7766031981	25914.9905252372	10747.8791858517	9856.6686206262	2127.70886630351	11368.5705238586	0	0	0
Cre16.g673109.t1.1	13.668000	15579.6531608937	21310.1521241395	0	6211.04631270762	0	0	0	0	0	0	0	0	0	0	0	0	0	0	0	0	0	0	0	0	0	0	0	0	0	0	0	0	0	0	0	0
Cre16.g673650.t1.1	30.714000	360113.692388709	909846.334211649	3352033.80215669	4714473.8323509	480344.460041388	247111.799641147	8545.40181091417	6531.0855873531	17592.0156344804	1014221.66938013	13715.3248199794	0	374977.221039771	0	0	0	0	2058.05016529474	2514.32592853665	11493.3099452983	57329.0357859887	154947.40181239	194563.439753948	1792415.3130121	1961640.11848324	418568.388736846	143856.113496431	10648.6888025382	0	16311.5579589794	16970.5728541757	0	0	0	0	0
Cre16.g674800.t1.2	25.460000	0	0	0	0	0	0	0	0	0	0	0	0	0	0	0	0	0	0	0	0	0	0	0	0	3060.09846945003	0	1281.96056009669	0	0	0	0	0	0	0	0	0
Cre16.g674950.t1.2	60.169000	0	0	0	0	0	0	0	0	0	0	0	0	0	0	0	0	0	0	0	1375.13940502752	2884.03553906864	5585.54574399456	8099.79652830143	4245.3484058161	0	0	0	0	0	0	0	0	0	0	0	0
Cre16.g675500.t1.2	18.272000	0	0	0	0	0	0	0	0	0	0	0	0	0	0	0	0	0	0	0	0	0	0	0	0	0	3164.02293923982	6132.14487143555	3227.51981340639	6818.81284319191	2801.30174207764	12579.8955079594	9744.70371824965	7758.64172508695	0	0	0
Cre16.g675550.t3.1;Cre16.g675550.t2.1;Cre16.g675550.t1.2	16.564000	0	0	0	0	0	0	0	0	0	0	0	0	0	0	0	0	0	0	0	0	0	0	0	0	0	3164.02293923982	9027.07632382272	3227.51981340639	8469.50613883342	2801.30174207764	19015.9987888669	9640.25323885138	4570.64777654638	0	0	0
Cre16.g675650.t1.2	58.160000	23582.5136327752	0	2062.10795370301	1420.07565443771	0	1372.5845012149	5443.89887085375	8550.66190699898	8510.83546521403	25369.4434170131	75760.4124671444	61355.2636177578	87738.4026945426	152933.536454208	86641.2969397119	0	0	0	0	0	0	0	0	0	0	0	0	0	0	0	0	0	0	0	0	0
Cre16.g675958.t1.1	63.807000	0	0	0	0	0	0	0	0	0	0	0	0	0	0	0	0	0	0	0	0	0	0	5156.24675924471	0	0	0	0	0	0	0	0	0	0	0	0	0
Cre16.g676550.t1.2	35.247000	24339.2160266892	0	0	0	0	0	0	0	0	0	0	0	0	0	0	0	0	0	0	0	0	0	0	0	0	0	0	0	0	0	0	0	0	0	0	0
Cre16.g677026.t1.1	38.151000	76985.2634126061	0	0	0	0	0	0	0	0	0	0	0	0	0	2828.80453017819	0	6776.58178605391	0	10001.6969841072	4061.16989861815	0	0	0	0	0	0	0	0	0	0	0	0	0	0	0	0
Cre16.g677500.t1.2	23.958000	0	0	0	0	0	0	0	0	0	0	0	0	0	0	0	0	0	0	0	0	0	0	884.67301723437	1293.30733879391	0	0	0	1190.73546514022	0	0	0	0	0	0	0	0
Cre16.g678000.t1.2	33.092000	2943.54976905672	0	0	0	0	0	0	0	0	0	0	0	0	0	0	0	0	0	0	0	0	0	0	0	1241.75839716283	0	0	0	0	0	0	0	0	0	0	0
Cre16.g678851.t1.1	30.293000	0	0	0	0	0	0	0	0	0	0	0	0	0	0	0	0	0	0	0	0	0	0	0	0	0	0	0	0	0	0	0	0	0	0	0	0
Cre16.g679300.t1.2	15.493000	0	0	0	0	0	0	0	0	0	0	0	0	0	0	0	0	0	0	0	0	0	0	0	0	0	0	0	0	7144.26250238176	4896.09743573623	2520.78833229798	0	0	0	0	0
Cre16.g679500.t1.2	10.999000	4118.35465748296	9704.12583416687	0	51146.1685594497	0	0	0	0	0	0	0	0	0	0	0	0	0	0	0	0	0	0	0	0	0	0	0	0	0	0	0	0	0	0	0	0
Cre16.g680000.t1.2	25.879000	343183.697418616	1331104.88637472	36275.125485409	15215.2036464465	0	0	0	0	0	0	1542.63589321366	1248.74681053264	0	1510.62445132613	1468.01767303921	0	0	3598.13115469577	1361.31286674746	1508.59555712199	0	1854.40930258301	1511.67647054309	0	1328.02397295362	0	0	1461.55526927788	0	1147.15181186612	22301.3045149763	10358.6320755761	0	0	0	0
Cre16.g680230.t1.1	7.668300	13121.6854046943	0	0	0	0	0	0	0	0	0	0	0	0	0	0	0	0	0	0	0	0	0	0	0	0	0	0	0	0	0	0	0	0	0	0	0
Cre16.g681900.t1.2	55.986000	0	0	0	0	0	0	0	0	0	0	0	0	0	0	0	0	0	0	0	849.430373466178	13446.3084773565	131983.325190729	117630.77730219	29222.8395202815	0	0	0	0	0	0	0	0	0	0	0	0
Cre16.g683350.t1.2	58.408000	0	0	0	0	0	0	0	0	0	0	0	0	947.042727954197	1618.08069991571	0	0	0	0	0	0	0	0	0	0	0	0	0	0	0	0	0	0	0	0	0	0
Cre16.g683550.t1.2	182.050000	0	0	0	0	0	0	0	0	0	7917.19604992892	0	0	0	0	0	0	0	0	0	0	0	0	0	0	0	0	0	0	0	0	0	0	0	0	0	0
Cre16.g683750.t1.2	26.582000	8223.03306514542	0	2239.9743455992	0	0	0	0	0	0	0	0	0	0	0	0	0	0	0	0	0	0	0	0	0	0	0	0	0	0	0	0	0	0	0	0	0
Cre16.g684150.t1.2	28.426000	0	0	0	0	0	0	0	0	0	0	0	0	0	0	0	0	0	0	0	0	0	0	0	0	0	0	0	0	0	0	9002.27872799435	5173.83050901392	3799.74312320336	0	0	0
Cre16.g685400.t1.2	38.241000	13262.9565566862	0	0	0	0	0	0	0	0	0	0	0	0	0	0	0	0	0	0	0	0	0	0	0	0	0	0	0	0	0	0	0	0	0	0	0
Cre16.g685550.t1.2	37.927000	0	0	0	0	0	0	0	0	0	0	0	0	0	0	0	0	0	0	0	0	0	0	0	1732.07449649641	8952.68353633762	2116.7378087552	877.459171175209	0	0	0	0	0	0	0	0	0
Cre16.g687200.t1.1	16.768000	0	0	0	0	0	0	0	0	0	0	0	0	0	0	0	0	0	0	0	0	0	0	0	0	6760.05005550167	8891.06526791562	13141.2229044378	4549.38195951781	0	0	0	0	0	0	0	0
Cre16.g687900.t1.2	26.222000	486866.979186546	241137.833373405	312757.79877951	1279029.93513516	705266.168627638	4210706.91588617	2993144.96071345	261411.746568838	95275.3689417699	94321.0372235268	18613.2257172304	122357.349355536	185486.016796171	27740.9953089622	28722.3789499272	11793.88686443	11335.5070627542	53860.3781392089	11795.3897490257	57517.6478027439	110988.027389379	6072.78092990704	9689.84843050811	84762.6911951388	159313.281562778	31547.8019897652	10871.8671649935	4158.93254156574	2295.35564294921	13711.5676084902	103691.522677457	86708.9267465165	10726.0873592146	0	0	0
Cre16.g688526.t1.1	157.520000	2723.67775271188	0	0	0	0	0	0	0	0	0	0	0	0	0	0	0	0	0	0	0	0	0	0	0	0	0	0	0	0	0	0	0	0	0	0	0
Cre16.g688800.t1.2	20.640000	0	0	0	0	0	0	0	0	0	0	0	0	0	0	0	0	0	0	0	0	0	0	0	1440.89060608758	1596.43916173823	4131.42975346519	4332.59085659408	5575.77699412278	13755.9027040622	2886.66558711104	0	0	0	0	0	0
Cre16.g688850.t1.1	63.771000	8314.70902548059	0	0	0	0	0	0	0	0	0	0	0	919.61508408343	0	0	0	0	0	7021.17625399733	1473.05233643467	2263.41934529147	3143.50856450908	15742.7161395227	2243.13040325008	0	0	0	0	0	0	0	0	0	0	0	0
Cre16.g689087.t1.1	38.208000	25370.194859311	2706.46972409159	0	0	0	0	0	0	0	0	0	0	0	0	0	0	0	0	0	0	0	0	0	0	0	0	0	0	0	0	0	0	0	0	0	0
Cre16.g689983.t1.1	9.860900	0	0	0	0	0	0	0	0	0	0	0	0	0	0	0	0	0	0	0	0	0	0	0	0	0	0	1414.51498143377	0	0	0	0	0	0	0	0	0
Cre16.g690130.t1.2	19.827000	0	0	0	0	0	0	0	0	0	0	0	0	0	0	0	0	0	0	0	0	0	0	0	0	0	0	0	0	0	0	0	2749.90308890612	5120.55325009782	1114.91493728925	0	0
Cre16.g690431.t2.1;Cre16.g690431.t1.1	53.362000	266431.381118337	46649.5378492395	35232.8750183198	6937.08986087024	6320.60659973113	3224.13832306616	5745.30237651306	4507.75205621807	0	1461.25469235875	5995.15694054128	1131.37152361171	29500.1217281805	1663.24238201525	4656.01162157978	0	4249.93220383286	14129.3695260833	14244.3401976512	19377.4425341227	16476.123822204	58483.2511554545	31130.0000721721	45395.3806541625	58433.6559637977	123972.950295869	20558.7098263103	0	0	0	0	0	0	0	0	0
Cre16.g690509.t1.1	17.796000	0	0	0	0	0	0	0	0	0	0	0	0	0	0	0	0	0	0	0	0	0	0	0	0	0	0	0	0	0	0	168473.363173317	0	0	0	0	0
Cre16.g691000.t1.2	23.877000	0	0	0	0	0	0	0	0	0	0	0	0	0	0	0	0	0	0	0	0	0	0	0	0	0	0	1375.59027040622	7468.73528658443	5116.04459631085	3719.26365310585	2098.10203976903	0	0	0	0	0
Cre16.g691450.t1.2	72.908000	3334.45005238749	0	0	0	0	0	0	0	13570.2964564983	0	0	0	0	0	0	0	0	0	0	0	0	0	0	0	0	0	0	0	0	0	0	0	0	0	0	0
Cre16.g691552.t1.1	57.980000	19651.7189728304	0	0	0	0	0	0	0	0	0	0	0	0	0	0	0	0	0	0	0	0	0	0	0	0	0	0	0	0	0	0	0	0	0	0	0
Cre16.g691850.t1.2	11.682000	132020.89730562	14404.3974070888	30663.3544052202	5535.04882158043	14184.9762561227	0	20907.3790525031	4138.34302260522	7357.67211496527	19737.3833947829	18850.6814833444	19863.6257008183	20370.849251853	24843.4338085327	125070.056050699	122672.955120624	6218.26015876678	2595.25626401286	2621.40645597732	0	0	0	0	0	0	0	0	0	0	0	0	1553.68209499175	0	0	0	0
Cre16.g692300.t1.2	88.543000	0	0	0	0	0	0	0	0	0	0	1138.05936006239	0	0	0	0	0	0	0	0	0	0	0	0	0	0	0	0	0	0	0	0	0	0	0	0	0
Cre16.g692751.t1.1	15.269000	0	0	0	0	0	0	0	0	0	0	0	0	0	0	0	0	0	0	0	0	0	0	0	0	0	0	0	0	0	2481.63818858108	6017.09905563789	0	0	0	0	0
Cre16.g694400.t1.2	34.610000	0	0	0	0	0	0	12290.5902232951	14550.9286551655	63321.0366688791	77526.3018670432	0	0	0	0	0	0	0	0	0	0	0	0	0	0	0	0	0	0	0	0	0	0	0	0	0	0
Cre16.g695050.t1.2	76.539000	21968.415577038	1366.57296283226	0	0	0	0	0	0	0	0	0	0	0	0	0	0	0	0	7712.05230262154	3024.25467184358	22728.8751824412	75166.7730518593	32215.8341925354	0	0	0	0	0	0	0	0	0	0	0	0	0
Cre16.g695100.t1.1	51.582000	0	0	0	0	0	0	0	0	0	0	0	0	0	0	0	0	10825.2777425281	0	0	0	0	0	0	0	0	0	0	0	0	0	0	0	0	0	0	0
Cre16.g695800.t1.1	235.360000	0	0	0	0	0	0	0	3639.23504838703	0	0	0	0	0	0	0	0	0	0	0	0	0	0	0	0	0	0	0	0	0	0	0	0	0	0	0	0
Cre16.g696000.t1.2	156.040000	356243.764554888	28644.9803932508	14469.0214447021	5109.2064714006	3111.87284377047	0	10983.0806250722	1341.24935739542	0	29132.666444542	102368.984233278	71794.3000192017	65542.3001012624	100723.325601032	0	0	0	0	0	0	0	0	0	0	0	0	0	0	0	0	0	0	0	0	0	0
Cre17.g696300.t1.1	124.620000	0	0	0	0	0	0	0	0	0	0	0	0	0	0	0	0	0	0	0	0	0	0	0	0	0	0	0	0	2146.72035643859	0	0	0	19721.6031065285	0	0	0
Cre17.g696850.t1.2	23.706000	0	0	0	0	0	0	0	0	0	0	0	0	5092.14873123988	0	0	0	0	0	0	0	0	0	0	25014.7626524377	9714.64602633648	0	0	0	0	0	0	0	0	0	0	0
Cre17.g697650.t1.1	91.950000	1366.49781860248	0	0	0	0	0	0	0	0	0	0	0	0	0	0	3034.77486401319	0	0	0	0	882.343546111099	7317.4699520314	9339.67631971968	0	0	0	0	0	0	0	0	0	0	0	0	0
Cre17.g698000.t1.2	61.821000	3168456.44879701	14189484.9099096	197561.694522287	278950.409800172	81223.3979723631	91533.1862985803	121605.907057707	318528.875626839	3253143.99576237	444440.547051107	302553.212374989	171133.468907632	165159.50263989	10783.9484161475	15229.4810501053	10889.1503378436	17516.8714046975	19239.92859362	20755.5877083416	17171.9593899939	17027.6824688107	30008.0967215131	24379.0424684742	7511.5674975607	7694.01768747364	182991.228367378	217309.598109239	1250.62541627721	0	0	0	0	0	0	0	0
Cre17.g698450.t1.2	38.100000	48807.6801286051	3313.10909112914	0	0	0	0	0	0	0	0	0	0	0	0	0	0	0	0	0	0	0	0	0	0	0	0	1869.06242739068	0	0	0	0	0	0	0	0	0
Cre17.g699000.t2.1;Cre17.g699000.t1.2;Cre09.g396650.t1.2	84.987000	9804.81910207598	1820.51925495091	0	0	0	0	0	0	0	0	0	0	0	809.528787451445	0	0	0	0	0	0	0	0	4657.21392925631	0	0	0	0	0	0	0	0	0	0	0	0	0
Cre17.g700750.t1.2	24.352000	4356.33643320548	0	0	0	0	0	0	0	0	0	0	0	0	0	0	0	1047.28513048462	119652.157083351	0	0	0	0	0	0	0	0	0	0	0	0	0	0	0	0	0	0
Cre17.g701200.t2.1;Cre17.g701200.t1.2	15.341000	7663.20855326264	0	0	0	0	0	0	0	0	0	0	0	0	0	0	0	0	0	0	0	0	0	0	0	0	0	0	0	2002.51857948515	14614.0498081832	30289.887583199	1321.71185765186	0	0	0	0
Cre17.g701650.t1.2	15.265000	5404.89901559641	0	0	0	0	0	0	0	0	1229.58503193799	0	0	0	0	0	0	0	0	0	1577.42767160315	0	0	0	4960.87176180911	1826.60593756333	1188.48113824673	1457.19690395047	0	0	1655.72795903696	3734.96879713048	0	0	0	0	0
Cre17.g702150.t1.2	26.437000	0	0	0	0	0	0	0	0	0	0	0	0	0	0	0	0	0	0	0	0	0	0	0	0	0	1755.4443519589	2145.96891414076	1702.39252573215	2204.95713452035	5099.43772152882	8307.94604480013	0	0	0	0	0
Cre17.g702900.t1.2	24.281000	8403.37921662444	0	0	0	0	0	0	0	0	0	0	0	0	0	0	0	1047.28513048462	96590.3929629711	0	0	0	0	0	0	0	0	0	0	0	0	0	0	0	0	0	0
Cre17.g702950.t1.2	24.428000	16128.9574806069	0	0	0	0	0	0	0	0	0	0	0	0	0	0	0	3674.17711523609	133381.007864691	0	0	0	0	0	0	0	0	0	0	0	0	8875.28497966121	11673.6560967773	12129.0301292618	0	0	0
Cre17.g703200.t1.2	38.582000	0	0	0	0	0	0	0	0	0	0	0	0	0	0	0	0	0	0	0	0	0	0	0	2519.51088039167	1042.55104400829	0	0	0	0	0	0	0	0	0	0	0
Cre17.g703700.t1.1	44.476000	18558.3704294889	0	0	0	2821.96640526795	0	0	0	0	1082.90349540172	0	0	0	0	0	0	0	0	0	0	0	0	0	0	13717.5791468729	10049.0378488705	20539.1723265667	0	0	0	0	0	0	0	0	0
Cre17.g705000.t1.2	67.447000	0	0	0	0	0	0	0	0	0	0	0	0	0	0	0	0	0	0	0	0	0	0	1048.33714970158	8191.4724886366	5247.77243112031	0	0	0	0	0	0	0	0	0	0	0
Cre17.g705900.t1.2	8.594900	0	0	0	0	0	0	0	0	0	0	0	0	0	0	0	0	0	0	0	0	0	0	0	0	0	0	0	0	1632.80896895317	1471.32401914966	1765.73911143916	0	0	0	0	0
Cre17.g706600.t1.2	18.370000	0	0	0	0	0	0	0	0	0	0	0	0	0	0	0	0	0	0	0	0	0	0	0	0	0	0	0	0	0	0	0	0	0	0	0	1633.78584394034
Cre17.g707500.t1.2	108.930000	31693.5817955441	0	0	0	0	0	0	0	0	0	0	0	0	0	0	0	0	0	0	0	0	0	0	0	0	0	0	0	0	0	0	0	0	0	0	0
Cre17.g707850.t1.2	12.769000	0	0	0	0	0	0	0	0	0	0	0	0	0	0	0	0	2121.02102985283	0	0	0	0	2306.852710106	0	0	0	0	0	0	0	0	0	0	0	0	0	0
Cre17.g707900.t1.2	37.029000	9412.56622260912	0	0	0	0	0	0	0	0	0	0	760.234172713847	0	9137.53834160361	6985.48274485044	14257.8661590121	25565.5698567466	0	0	0	0	0	0	0	0	0	0	0	0	0	0	0	0	0	0	0
Cre17.g709850.t1.2	43.499000	0	0	0	0	0	0	0	0	0	0	0	0	0	0	0	0	0	0	0	0	0	1681.65271831207	4250.83393459025	4312.30191455269	0	0	0	0	0	0	0	0	0	0	0	0
Cre17.g712400.t1.2	38.715000	0	0	0	0	0	0	0	0	0	0	0	0	0	0	0	0	0	0	0	0	0	3534.78456898877	0	0	0	0	0	0	0	0	0	0	0	0	0	0
Cre17.g713200.t1.1;Cre17.g713350.t1.2	53.715000	0	0	1093.94969717981	0	0	0	0	0	0	1665.79728582787	0	0	1257.98955079594	1908.21257110758	2570.75924510363	2649.13467676722	3071.06952699834	10267.7075575388	46209.9441050094	296286.183611093	216107.290432712	0	0	0	0	0	0	0	0	0	0	0	0	0	0	0
Cre17.g713800.t1.2	28.301000	0	0	0	0	0	0	0	0	0	0	0	0	0	0	0	0	0	0	0	0	0	0	0	0	0	0	0	0	0	1007.53383292945	1269.86233910164	0	0	0	0	0
Cre17.g714900.t1.2	21.130000	0	0	0	0	0	0	0	0	0	0	0	0	0	0	0	0	0	0	0	0	0	0	0	0	0	0	0	0	0	0	0	0	0	0	0	0
Cre17.g715300.t1.2	183.210000	4666.98267912809	0	0	0	0	0	0	0	0	0	0	0	0	0	0	0	0	0	0	0	0	0	0	0	0	0	0	0	0	0	0	0	0	0	0	0
Cre17.g715500.t1.2	25.364000	0	0	0	0	0	0	0	0	0	0	0	0	0	0	0	0	0	0	0	0	0	0	0	0	0	0	0	0	0	0	0	1259.86815654051	0	0	0	0
Cre17.g719000.t1.2	48.784000	4610.39907410155	0	0	0	0	0	0	0	0	0	0	0	0	0	0	0	0	0	0	0	0	0	0	0	0	1686.38680478839	0	0	0	0	0	0	0	0	0	0
Cre17.g720050.t1.2	74.384000	208818.300143769	57083.3141545986	68424.8327557354	87745.9171175209	130412.810788265	153271.685488231	359046.644325791	241896.790094212	139452.661631151	177069.863060483	77676.590326609	43965.3859613934	49487.7354081406	73822.4427810428	76842.4893760186	29978.0390295999	32813.2308193096	31093.1793995785	25719.6155278016	44729.6027782858	56982.6208866895	235239.011335445	455817.383440242	395882.345765381	47408.494570047	30276.3616218381	29727.0573021249	24536.8453510183	22333.616533783	21361.2502003919	70120.0865796381	27686.8914635185	14680.92817269	0	0	0
Cre17.g720250.t1.2	29.938000	828239.700667394	1895738.62896362	6885315.4865498	8631817.67516453	1046608.83241657	336270.428278587	45030.1796974175	9821.35083262823	13158.5060772879	21411.5968343465	10859.8440882282	15787.0512350946	958239.218191853	27408.1063710239	33117.5649499305	29649.6587454485	47699.302739307	127279.296406317	149086.151889322	247074.227526256	683887.635254396	1346359.16502066	1868536.4177822	6482316.98222398	1848773.48534929	859649.988716656	256940.664896754	96755.7102684936	129172.930996847	108861.445686523	48570.2243624911	12422.0926254152	7073.92750330494	885.95046914068	0	0
Cre17.g721300.t1.2	14.324000	157825.425813076	581954.487553859	0	3121.11558403377	0	0	0	0	0	0	0	0	0	0	0	0	0	0	0	0	0	0	0	0	0	0	0	0	0	0	0	0	0	0	0	0
Cre17.g721450.t1.1	63.070000	0	0	0	0	0	0	0	0	0	0	0	0	0	0	0	0	0	0	0	0	0	9020.31334314225	0	0	0	0	0	0	0	0	0	0	0	0	0	0
Cre17.g721700.t1.2	25.676000	0	0	0	0	0	0	0	0	0	0	0	0	0	0	0	0	0	0	0	0	0	0	0	0	0	0	770.07806681541	2046.40280967838	5998.83900780064	5010.09123231692	10300.0195763455	7588.06432347971	0	0	0	0
Cre17.g722150.t1.2	59.983000	7878.87249273963	0	0	0	0	0	0	0	0	0	0	0	0	0	0	0	0	0	0	0	0	0	0	0	0	0	0	0	0	0	0	0	0	0	0	0
Cre17.g722750.t1.2	38.977000	302117.375842248	2304.44809475294	1435.17964462407	0	0	0	0	0	0	0	0	0	0	0	0	0	0	0	0	0	0	0	0	0	1346.13373233131	0	0	0	0	0	0	0	0	0	0	0
Cre17.g723650.t1.2	47.358000	14148.9070258268	1643.55459381212	0	0	1694.87810275386	0	0	0	0	0	1108.00166814922	0	866.037248248204	915.782728364501	1008.05984253793	0	2559.63789909576	0	1891.60569632556	0	0	1907.6865614991	0	0	7378.26163392579	16587.3372822827	16654.2156467896	0	0	0	0	0	0	0	0	0
Cre17.g724300.t1.2	11.201000	84281.7681245281	57826.4905871517	73364.8144216648	428878.177063063	140301.791427698	154075.728746908	456779.229581463	141939.935636966	34219.1793585481	22233.6747081717	33502.303406419	19977.8449300883	12875.9637733041	0	2598.33717743396	0	1683.98218943534	2148.82439487251	0	5271.1422865828	0	0	2375.53453612759	0	3066.26029629223	4155.25047430637	7601.59028484064	3977.45922663998	0	10687.0123597275	35638.6538591476	5232.14243132546	2676.4871764082	0	0	0
Cre17.g725350.t1.1;Cre17.g725350.t2.1	65.371000	0	0	0	0	0	0	0	0	0	0	0	0	0	1048.03657278245	0	9571.12054745109	0	0	0	0	0	0	0	0	0	0	0	0	0	0	0	0	0	0	0	0
Cre17.g725400.t1.2	13.827000	4606.26614146349	15183.6430699377	2943.02375944824	40263.7812022866	0	0	0	0	0	0	0	0	0	0	0	0	0	0	0	0	0	0	0	0	0	0	0	0	0	0	0	0	0	0	0	0
Cre17.g727100.t1.2	28.004000	58572.6727888961	2369.97386312366	0	0	0	0	0	0	0	0	0	0	0	0	0	0	0	0	0	0	0	0	0	0	0	0	0	0	0	0	0	0	0	0	0	0
Cre17.g727300.t1.2	41.590000	0	0	0	0	0	0	0	0	0	0	0	0	0	0	0	0	8208.75566148667	54993.5531243354	9574.12631664241	745.934225786156	0	0	0	0	0	0	0	0	0	0	0	0	0	0	0	0
Cre17.g727450.t1.2	57.566000	0	0	0	0	0	0	0	0	92983.4699333907	0	0	0	7509.16288220764	0	0	0	0	0	0	0	0	0	0	0	0	0	0	0	0	0	0	0	0	0	0	0
Cre17.g728800.t1.2	41.083000	0	0	0	0	0	0	0	0	0	0	0	0	0	0	0	0	0	0	0	0	0	0	0	0	0	0	2076.61079005112	2292.80073913659	5541.73665803111	2684.37732053541	0	0	0	0	0	0
Cre17.g729450.t1.2	99.493000	5280.68560376523	0	0	0	0	0	0	0	0	0	0	0	0	0	0	0	0	0	0	0	0	0	0	0	0	0	0	0	0	0	0	0	0	0	0	0
Cre17.g729800.t1.2	44.744000	17568.7209232477	7153.80581956419	0	1786.62920731881	981.458785194776	0	0	0	0	0	0	2545.28535120722	5251.30420992011	1619.28300759224	0	0	0	0	0	1412.6363756892	3638.85932723812	3653.06158666709	9041.35372748147	16102.6570001829	50166.2878030804	33704.4413845351	17917.3901494405	0	0	0	0	0	0	0	0	0
Cre17.g729900.t1.2	33.827000	0	0	0	0	0	0	0	0	0	0	0	0	0	0	0	0	0	0	0	0	0	0	1481.91935554905	0	4772.18460082418	2686.10563782042	0	0	0	0	0	0	0	0	0	0
Cre17.g730000.t1.2	37.749000	0	0	0	0	0	0	0	0	0	0	0	0	0	0	0	0	0	0	0	0	0	0	0	2415.81184329124	1383.25498184407	0	0	0	0	0	0	0	0	0	0	0
Cre17.g731200.t1.1	70.666000	19754.666567633	0	0	0	0	0	0	0	0	0	0	0	0	0	0	0	0	0	0	0	0	0	0	0	0	0	0	0	0	0	0	0	0	0	0	0
Cre17.g731850.t1.2	31.271000	0	0	0	0	0	0	0	0	0	0	0	0	0	0	0	0	0	0	0	1611.76858461395	1796.62338987994	0	0	0	0	0	0	0	0	0	0	0	0	0	0	0
Cre17.g732250.t1.1	16.477000	0	0	0	0	0	0	0	0	0	0	0	0	0	0	0	0	0	0	0	0	0	5481.54612997499	0	0	18403.573316136	0	0	0	0	0	0	0	0	0	0	0
Cre17.g732850.t1.2	34.332000	0	0	0	0	0	0	0	0	0	0	0	0	0	0	0	0	0	0	0	0	0	0	0	0	0	0	0	0	0	1474.93094217924	2750.05337736569	0	0	0	0	0
Cre17.g734100.t1.2	50.051000	0	0	0	0	0	0	0	0	0	0	0	0	0	0	0	0	0	0	0	0	14950.6959576107	0	0	0	3878.71970870521	0	0	0	0	0	0	0	0	0	0	0
Cre17.g734200.t1.2	47.849000	0	0	0	0	0	0	0	0	0	0	0	0	0	0	0	0	0	5725.61458830993	10233.8926541365	3465.05072375021	0	0	0	0	0	0	0	0	0	0	0	0	0	0	0	0
Cre17.g734300.t2.1;Cre17.g734300.t1.1;Cre12.g541100.t1.2	102.300000	324818.447659669	0	0	0	0	0	0	0	0	0	0	0	0	0	0	0	0	0	0	0	0	0	0	0	0	0	0	0	0	0	0	0	0	0	0	0
Cre17.g734450.t1.2	16.596000	0	0	0	0	0	0	0	0	0	0	0	0	0	0	0	0	0	0	0	0	0	0	0	0	0	0	0	0	1720.05141973114	3792.0784117655	0	992.279554283518	0	0	0	0
Cre17.g734500.t1.2	26.244000	0	0	8885.05372953299	3258.55438030674	0	0	0	7884.88403112226	0	0	0	0	0	0	0	0	0	0	0	0	0	0	0	0	0	0	0	0	863.8580655845	1641.52569960798	0	0	0	0	0	0
Cre17.g734612.t1.1	157.300000	1936.61708996553	0	0	0	0	0	0	0	0	0	0	0	0	0	0	3367.43836926219	14260.8719282034	33203.229371883	0	0	0	0	0	0	0	0	0	0	0	0	0	0	0	0	0	0
Cre17.g734900.t2.1;Cre17.g734900.t1.2	58.080000	0	0	0	0	0	0	0	0	0	0	0	0	0	0	0	0	0	7934.47922277899	4951.62902154581	13619.8916481551	39722.7427478495	0	0	0	0	0	0	0	0	0	0	0	0	0	0	0
Cre17.g736350.t1.1	165.710000	0	0	0	0	0	0	0	0	0	0	0	0	0	0	0	1604.78017124413	0	0	0	0	0	0	0	0	0	0	0	0	0	0	0	0	0	0	0	0
Cre17.g738050.t1.2	14.198000	0	0	0	0	0	0	0	0	0	0	0	0	0	0	0	0	0	0	0	0	0	7962.28258779868	5614.8519936099	0	273.788001214085	0	0	0	0	0	0	0	0	0	0	0
Cre17.g738200.t1.2	56.979000	0	0	0	0	0	0	0	0	0	0	0	0	0	0	0	0	0	0	0	0	0	0	5940.45194125931	5386.86440044851	0	0	0	0	0	0	0	0	0	0	0	0
Cre17.g738300.t1.2	10.875000	0	0	0	0	0	0	0	0	0	0	0	0	0	0	0	0	0	0	0	3506.07947321169	0	0	0	0	0	0	0	0	0	0	0	0	0	0	0	0
Cre17.g739752.t1.1;Cre12.g548901.t1.1	85.401000	72490.1355869916	1560.21964298286	0	0	0	0	0	0	0	0	0	0	0	0	0	0	0	0	0	0	0	0	0	0	0	0	0	0	0	0	0	0	0	0	0	0
Cre17.g742300.t1.1	24.779000	0	0	0	0	0	0	0	0	0	0	0	0	0	0	0	0	0	0	0	0	0	0	0	0	0	0	0	0	0	15567.6300841285	0	0	0	0	0	0
Cre17.g743897.t1.1	42.386000	0	0	0	0	4918.49041621154	0	39585.2288073468	35347.8456898877	0	0	0	0	0	0	0	0	0	0	0	0	0	0	0	0	0	0	0	0	0	0	0	0	0	0	0	0
Cre17.g744897.t1.1	45.660000	0	0	0	0	0	0	0	0	0	0	0	0	0	0	0	0	0	0	0	0	0	0	0	0	0	15865.2012340688	7811.99412823283	0	0	0	0	0	0	0	0	0
Cre17.g745097.t1.1	95.459000	0	0	0	0	6117.8674677768	0	1386.63647218431	0	0	0	0	0	0	0	0	0	0	0	0	0	0	0	0	0	0	0	0	0	0	0	0	0	0	0	0	0
Cre17.g745697.t1.1	97.210000	0	0	0	0	0	0	0	0	0	0	0	0	0	0	0	0	0	1570.5895466929	1544.6647874178	808.176191315353	0	0	0	0	0	0	0	0	0	0	0	0	0	0	0	0
Cre17.g746597.t2.1;Cre17.g746597.t1.1	57.476000	0	0	0	0	0	0	0	0	0	0	0	0	0	0	0	0	0	0	0	0	0	0	0	0	0	0	0	0	0	0	0	0	0	0	0	0
Cre17.g746997.t1.1;Cre16.g669150.t1.2;Cre16.g669125.t1.1	102.230000	99513.5035015269	77811.8499402183	41587.0710887639	4617.31234324158	0	0	2657.62597473269	636.990121446872	0	0	0	0	0	0	0	0	0	0	0	0	0	0	0	0	0	0	0	0	0	0	0	0	0	0	0	0
Cre17.g747297.t1.1	19.116000	15215.2036464465	0	0	0	0	0	0	0	0	0	0	0	0	0	0	0	0	0	0	0	0	0	0	0	0	0	0	0	0	0	0	0	0	0	0	0
Cre18.g749847.t2.1;Cre18.g749847.t1.1	52.482000	0	0	0	0	0	0	0	0	0	0	0	0	0	0	0	0	0	2780.18621350864	12718.9123330578	44813.0128733448	223704.372063766	3343.46735996144	0	0	0	0	0	0	0	0	0	0	0	0	0	0
Cre18.g750047.t1.1	447.500000	162394.194983878	245233.193896574	281948.664568511	0	0	0	0	0	0	0	0	0	0	0	0	0	0	0	0	0	0	0	0	0	0	0	0	0	0	0	0	0	0	0	0	0
Cre19.g750247.t1.1	37.853000	0	0	0	0	0	0	0	0	0	0	0	0	0	0	0	0	0	0	0	0	0	0	0	3364.43260007088	11984.7532080786	5125.21219234436	6088.48607393167	0	0	0	0	0	0	0	0	0
Cre19.g750547.t4.1;Cre19.g750547.t3.1;Cre19.g750547.t2.1;Cre19.g750547.t1.1	67.314000	0	0	0	0	0	0	0	0	0	0	0	0	14154.1671219117	0	0	0	0	0	0	2824.74674176991	12139.5503214314	0	0	22099.1665368603	206451.256905607	260029.092740832	22762.6900858435	0	0	0	0	0	0	0	0	0
Cre19.g750847.t3.1;Cre19.g750847.t1.1;Cre19.g750847.t2.1	47.888000	85934.9411797524	0	0	0	0	0	0	0	0	0	0	0	0	0	0	0	0	0	0	0	0	0	0	0	0	0	0	0	0	0	0	0	0	0	0	0
Cre-2.g801484.t1.p1	42.296000	0	2954.89654775394	0	0	0	0	0	0	8668.63834775817	0	0	0	0	0	0	0	0	0	0	0	0	0	0	0	0	0	0	0	0	0	0	0	0	0	0	0
Cre-2.g801492.t1.p1	59.047000	19666.747818787	55773.5502294822	15273.0647033794	89301.4026740274	0	0	0	0	0	0	0	0	0	0	0	0	0	0	0	0	0	0	0	0	0	0	0	0	0	0	0	0	0	0	0	0
Cre-2.g801494.t1.p1	48.736000	11896.8344592326	5793.01896242521	0	6738.03279617527	0	0	0	775.864172508695	0	0	0	0	0	0	0	0	0	0	0	0	0	0	0	0	0	0	0	0	0	0	0	0	0	0	0	0
Cre-2.g801495.t1.p1	55.160000	81268.4845102328	8806.15228826092	4607.31816068045	0	0	0	0	0	0	3986.77711113306	0	0	3422.29365700373	0	9981.40804206586	0	0	0	0	0	0	0	0	0	0	0	0	0	0	0	0	0	0	0	0	0
Cre-2.g801499.t1.p1	31.589000	5814.88593329204	12642.2652186792	4325.52729899448	22362.1713411005	0	0	0	0	0	0	0	0	0	0	0	0	0	0	0	0	0	0	0	0	0	0	0	0	0	0	0	0	0	0	0	0
Cre24.g755497.t1.1	35.446000	15305.3767221861	1560.97108528069	1949.46675325841	0	0	0	0	0	0	0	0	0	0	0	0	0	0	0	0	2009.65728131453	994.90960232592	0	0	0	0	0	0	0	0	0	0	0	0	0	0	0
Cre36.g759747.t1.1	19.432000	0	0	0	0	0	0	0	0	0	0	0	0	0	0	0	0	0	0	0	0	0	0	0	0	1521.82094156379	0	0	0	0	0	0	0	0	0	0	0
Cre43.g760497.t1.1	28.953000	15067.1695137742	10442.0421706352	0	0	1679.09781449945	0	2033.25256946637	1069.60296673015	0	1047.05969779527	3169.73390070332	4596.19681467257	5050.96969331883	6798.22332423139	1586.06925802819	0	932.765324295441	2131.09035664374	1740.94151561079	5862.45223074464	2554.37780301095	838.835037066786	0	0	0	0	0	0	0	0	0	0	0	0	0	0
Cre48.g761197.t1.1;Cre01.g050316.t2.1;Cre01.g050316.t1.1	27.831000	0	0	0	0	0	0	0	0	0	0	0	0	0	0	0	0	0	0	0	0	0	0	0	0	0	0	919.239362934515	1040.22157288502	3325.73332173267	0	0	0	0	0	0	0
iRTproteinbiognosys	19.611000	449152.090258496	556322.790774903	559170.757083676	479224.811017623	597494.314272967	576641.790508206	616641.064021657	627950.270603987	490669.277213562	623682.078352317	609532.419884192	560042.430149158	518014.262431568	507479.041416002	582059.689475555	566407.146411772	649426.491475946	562950.511841757	594563.689311433	686615.370795516	477586.666808355	544434.973623244	508741.464476355	527835.613264196	630895.924411477	566564.949294316	553730.314847392	499348.43575349	486596.459959327	539963.89195116	536499.742958168	586094.934614898	486889.522455481	61436.4193859234	193165.757079986	430335.975120852
