# Supplementary material for: Complexome profiling on the Chlamydomonas lpa2 mutant reveals insights into PSII biogenesis and new PSII associated proteins
Source: J Exp Bot. 2021 Aug 26;73(1):245–62. doi: 10.1093/jxb/erab390 (PMC8730698; doi:10.1093/jxb/erab390)
Supplement: erab390_suppl_Supplementary_Dataset_S1 [file erab390_suppl_supplementary_dataset_s1.zip › Supplemental Dataset 1 - Excel List and all profiles/data/intensitiesNormed_wt3.txt]

Identifier	MolWeight	Intensity_01	Intensity_02	Intensity_03	Intensity_04	Intensity_05	Intensity_06	Intensity_07	Intensity_08	Intensity_09	Intensity_10	Intensity_11	Intensity_12	Intensity_13	Intensity_14	Intensity_15	Intensity_16	Intensity_17	Intensity_18	Intensity_19	Intensity_20	Intensity_21	Intensity_22	Intensity_23	Intensity_24	Intensity_25	Intensity_26	Intensity_27	Intensity_28	Intensity_29	Intensity_30	Intensity_31	Intensity_32	Intensity_33	Intensity_34	Intensity_35	Intensity_36
Cre01.g000100.t1.1	244.820000	0	0	0	0	0	33571.5559132585	24418.3576472067	0	0	0	0	0	0	0	0	0	0	0	0	0	0	0	0	4954.19415769253	0	0	0	0	0	0	0	0	0	0	0	0
Cre01.g000250.t1.2	24.827000	0	0	0	0	0	0	0	0	0	0	0	0	0	0	0	0	0	0	0	0	0	0	0	0	0	941.120788160489	2519.73009627338	0	0	0	0	0	0	0	0	0
Cre01.g000350.t1.1	43.102000	0	0	0	0	0	0	0	0	0	0	0	0	0	0	0	0	0	0	0	0	0	0	0	0	0	0	0	0	0	0	0	3724.5940469993	0	0	0	0
Cre01.g000850.t1.2	20.686000	0	0	0	0	0	0	0	0	0	0	0	0	0	0	0	0	0	0	0	0	0	0	0	1384.6516034685	0	0	969.542799778565	27680.7458972008	0	0	0	0	0	0	0	0
Cre01.g000900.t1.2	50.844000	0	0	0	0	0	0	0	0	0	0	0	0	0	0	0	0	0	0	0	0	0	0	0	0	0	12117.4420714067	5401.24700902238	2150.6534843107	0	0	0	0	0	0	0	0
Cre01.g001100.t1.2	69.963000	0	0	0	0	0	0	0	0	0	0	0	4080.23777739032	1547.8938776899	0	0	0	0	0	0	0	0	0	0	0	0	0	0	0	0	0	0	0	0	0	0	0
Cre01.g002050.t1.1	77.320000	0	0	0	0	0	0	0	0	0	0	0	0	0	0	0	0	0	0	0	0	0	0	5767.62066310784	21002.8017841699	0	0	0	0	0	0	0	0	0	0	0	0
Cre01.g002300.t1.2	18.380000	0	0	0	0	0	0	0	0	0	0	0	0	0	0	0	0	0	0	0	0	0	0	0	0	24481.4266643419	88804.4524389559	21982.4192451273	11701.3503739432	2629.24084420816	2734.24666234756	5850.92091041499	9417.7605067618	9227.73437721155	0	0	0
Cre01.g002400.t1.1	24.659000	0	0	0	0	0	0	0	0	0	0	0	0	0	0	0	0	0	0	0	0	0	0	3794.21568929141	0	0	0	0	0	0	0	0	0	0	0	0	0
Cre01.g002500.t1.2	26.577000	365669.246881087	127956.387751464	16018.711274199	7858.80907411962	3031.81775228551	0	0	1544.69947292591	0	0	0	0	0	0	0	0	0	0	0	0	0	0	0	0	0	0	0	33701.789338252	1795.00975391968	0	0	0	0	0	0	0
Cre01.g004300.t1.2	64.898000	0	0	0	0	0	0	0	0	43789.5557673073	0	0	0	0	0	126228.13286633	38418.0412949344	0	0	0	0	0	0	0	0	4860.24589450541	4121.02786899205	0	19974.8587126805	0	0	0	0	0	0	0	0
Cre01.g004450.t1.2	29.807000	0	0	0	0	0	0	0	0	0	0	0	0	0	0	0	0	0	0	0	0	0	0	0	0	0	0	0	0	0	0	0	2339.36908882957	14143.8414011796	0	0	0
Cre01.g004500.t1.2	52.803000	0	0	0	0	0	0	0	0	0	0	0	0	0	0	0	0	0	0	0	0	0	0	0	0	0	10675.045458743	6080.75423779344	1563.62017806647	0	0	0	0	0	0	0	0
Cre01.g005050.t1.1	96.717000	0	0	1679.92927460154	2421.68644236319	3269.51422985224	0	0	0	0	0	2469.60251382306	1776.3347722225	0	1359.75162787226	2912.31425098645	1417.98808395426	3007.4911313905	4701.75427352277	11860.2515339982	14351.0681717667	83586.9246577702	0	0	0	0	0	0	0	0	0	0	0	0	0	0	0
Cre01.g005150.t1.1	48.791000	0	0	0	0	0	0	0	0	0	0	10575.1179251002	47950.472741942	52070.4358093461	26652.8028257113	0	0	0	0	0	0	0	0	0	0	0	0	0	0	0	0	0	0	0	0	0	0
Cre01.g005950.t1.2	47.669000	0	0	0	0	0	0	0	0	0	0	0	0	0	0	0	0	0	0	0	0	0	0	0	0	0	0	0	1029.66313559317	0	0	0	0	0	0	0	0
Cre01.g007051.t1.2;Cre09.g396400.t1.2;Cre11.g467567.t1.1	14.700000	10800.3644148688	10041.898052957	0	0	0	0	0	0	0	0	0	1327.31613334558	7139.74037096375	0	4212.10935867303	1444.7719392831	1667.80691806126	0	0	0	0	0	0	1290.45761683799	0	0	0	1974.96122229119	0	2009.52631999386	17936.992288883	18602.0837423089	2290.79775485401	0	0	0
Cre01.g007600.t2.1;Cre01.g007600.t1.1	27.731000	0	0	0	0	0	0	0	0	0	0	0	0	0	0	0	0	0	0	0	0	0	0	0	0	0	4932.2428634169	0	0	0	0	0	0	0	0	0	0
Cre01.g007700.t1.1	62.264000	0	0	0	0	0	0	0	0	0	0	0	0	0	5186.07518043251	0	0	0	0	0	0	0	0	0	0	0	0	0	0	0	0	0	0	0	0	0	0
Cre01.g007850.t1.2	17.092000	2545.85868908654	102827.070274733	13852.2495816973	35941.9680637689	0	0	0	0	0	0	0	0	0	0	0	0	0	0	0	0	0	0	0	0	0	0	0	0	0	0	0	0	0	0	0	0
Cre01.g010400.t1.2	20.398000	0	0	0	0	0	0	0	0	0	0	0	0	0	0	0	1442.56042829265	830.299515194333	8547.89951718265	80159.9017007088	14017.7033669092	110542.786396988	27937.1173564647	77135.8651907972	53008.2802849281	6515.19328569624	0	0	0	0	0	0	0	0	0	0	0
Cre01.g010900.t1.2	40.304000	16743.5954321817	15792.6457062858	1064.22823329584	0	0	0	0	0	0	0	0	0	0	0	0	1091.25781206808	5252.25669451725	42958.191450525	101999.801348673	99943.9152056944	119495.31051761	0	0	0	0	1490.31268412359	2759.06473012934	16460.1943941455	0	0	0	0	0	0	0	0
Cre01.g011000.t1.2	24.371000	6658.94150007585	4957.2247468276	1098.79333099852	0	0	0	0	0	0	0	0	0	0	0	0	1526.27021467211	0	0	4800.86272902095	1473.84921341687	2131.24133228337	0	0	5529.76036991218	2916.00010263721	0	0	0	0	0	0	0	0	0	0	0
Cre01.g011100.t2.1;Cre01.g011100.t1.2	85.903000	0	0	0	0	0	0	0	0	0	0	0	0	0	0	0	0	0	0	0	0	2199.63435735857	804.711513956618	0	2378.35720851315	0	0	0	0	0	0	0	0	0	0	0	0
Cre01.g012150.t1.2	36.514000	0	0	0	0	0	0	0	0	0	0	0	0	0	0	0	0	0	0	0	0	0	0	0	0	0	0	0	2202.41922305025	0	0	0	0	0	0	0	0
Cre01.g012500.t1.2	21.863000	0	0	0	0	0	0	0	0	0	0	0	0	0	0	0	0	0	0	0	0	0	0	0	0	0	2784.70187605573	0	0	0	0	0	0	0	0	0	0
Cre01.g013700.t2.1;Cre01.g013700.t1.2	28.153000	936533.950550656	353579.653466597	56075.7279365043	39687.6124190847	26070.4382648914	11691.5214362079	6778.60881700382	8075.29142774088	12196.0735732895	8434.04765508143	10213.0853851812	11074.7555933142	5015.54311072406	13758.8746732114	35895.2806095259	140480.092582598	149866.728119865	741708.023072976	107061.704282383	105472.692681833	41918.7812850109	59292.2478104001	122435.801056771	38757.1396468042	170229.010794947	137727.990016698	109265.024491392	491913.761310309	667941.845369117	172506.048036972	2986.93226996071	1856.85015383797	0	0	0	0
Cre01.g014000.t1.2	20.946000	0	0	0	0	0	0	0	0	0	0	0	0	0	0	0	0	0	0	0	0	0	0	0	0	0	14821.2190267746	31575.4624748363	35643.8236191297	18939.5439378895	3935.2609457938	0	0	0	0	0	0
Cre01.g015350.t1.1	41.871000	121649.486037942	137981.904241528	67992.4958624808	33949.9700160697	22867.8427194541	11549.8209171898	11616.1662469034	16324.2274221397	9901.01661208355	5736.00424672577	10551.3646589064	8231.73535336198	5963.13461622699	8376.71218495851	4687.42040599204	8853.41566512335	2650.37306033918	13596.697200578	8688.78095805611	1889.12183273573	11731.6562652939	4275.26028362271	5478.24035461602	16354.5333134904	0	9852.69100155137	9549.63208804451	170810.556277623	42221.8401985178	657.686986998561	0	0	0	0	0	0
Cre01.g016300.t1.1	36.170000	0	0	0	0	0	2692.80130823013	12155.9387442035	7566.07054523489	0	0	0	0	0	0	0	0	0	0	0	0	0	1187.17186280227	0	4509.10709390976	6218.4412739029	8390.63651341693	5269.53924336859	26798.5987354525	39058.5604040218	273228.087480049	153331.428671578	3940.01159903255	0	0	0	0
Cre01.g016514.t1.1	60.796000	0	0	0	0	0	0	0	0	0	0	0	0	0	0	0	62717.6326111722	85716.5278337643	19698.8293779458	0	0	0	0	0	0	0	0	0	0	0	0	0	0	0	0	0	0
Cre01.g017050.t1.2	32.206000	5085.57429208848	0	0	0	0	0	0	0	0	0	0	0	0	0	0	0	0	0	0	0	0	0	0	0	0	0	0	0	0	0	0	0	0	0	0	0
Cre01.g018800.t1.2	35.506000	40505.0524074086	729397.278559441	10511.2298298203	12327.9451545723	2340.59770604649	0	0	0	0	0	0	0	0	0	0	0	0	0	0	0	0	0	0	0	0	0	0	0	0	0	0	0	0	0	0	0
Cre01.g019600.t1.2	23.836000	0	0	0	0	0	0	0	0	0	0	0	0	0	0	0	0	0	0	0	0	0	0	0	1554.20077940342	2779.37786811574	3357.64703821261	0	0	0	0	0	0	0	0	0	0
Cre01.g019850.t1.1	95.966000	37811.104389776	33510.1250524125	0	0	0	0	0	0	0	0	0	0	0	0	0	0	0	0	0	0	0	0	0	0	0	0	0	0	0	0	0	0	0	0	0	0
Cre01.g020305.t1.1	6.283500	20184.5427177014	42524.8991120246	7434.19896395218	5017.34508264221	0	1888.30275459112	0	1331.98487876988	3467.32160177631	2188.16726333398	2702.63024596549	0	0	2105.11273947021	0	2346.41316087324	4612.9662026467	11570.2978708051	8340.67274659553	5598.89056531753	19109.912191969	0	0	2598.11587471286	0	5892.12054108903	8479.91603117976	7691.14377791732	0	0	3550.1304021967	4591.01490837107	10173.7696342397	0	0	0
Cre01.g020350.t1.2	21.659000	142937.327016438	175954.367025793	46238.5994197006	51200.5748197669	33119.424777432	9262.1356592853	15311.0277572533	25873.8595101842	12604.7935674515	12570.3922853777	16286.5498274875	14424.7852047819	5691.85593473112	12973.3787325274	14617.268568766	16396.3062988657	26472.6056338964	50447.8420048675	45505.5244802718	22575.4318218272	65703.172448287	11284.4395983351	5957.89251610147	24289.7623785024	15403.5835875946	69176.0637814467	64060.1016901931	31702.4195872513	8828.84332078496	7731.44242263228	14538.6370668831	12355.7938114891	1385.06114254081	0	0	0
Cre01.g020918.t1.1	117.280000	0	0	0	0	0	0	0	0	0	0	0	0	0	0	0	0	0	0	0	0	1551.74354496958	0	0	49233.9681945508	0	0	0	0	0	0	0	0	0	0	0	0
Cre01.g021251.t1.1	55.694000	0	0	0	0	0	0	0	0	0	0	0	0	0	2836.6314304242	0	9152.37918790715	6602.58892372646	0	0	0	0	0	0	0	0	0	0	0	0	0	0	0	0	0	0	0
Cre01.g021500.t1.1	87.464000	0	0	0	0	0	0	0	0	0	0	0	0	0	0	0	0	10515.3252205434	0	0	0	0	0	0	0	0	0	0	0	0	0	0	0	0	0	0	0
Cre01.g021650.t1.2	34.115000	3739.4193614168	1310.36121575209	0	0	0	0	0	0	0	0	0	0	0	0	0	0	0	0	0	0	0	0	0	0	0	0	0	0	0	0	0	0	0	0	0	0
Cre01.g022500.t1.2	81.992000	0	0	0	0	0	0	0	0	0	0	0	0	0	0	0	0	0	17361.18035322	23014.4577073398	0	0	0	0	0	0	0	0	0	0	0	0	0	0	0	0	0
Cre01.g024350.t1.2	69.967000	0	0	0	0	0	0	0	0	0	0	0	0	0	0	0	0	0	0	1530.11988195179	0	0	4089.57526823891	41583.7783238641	33202.9707481826	0	0	0	0	0	0	0	0	0	0	0	0
Cre01.g025350.t1.2	20.081000	0	0	0	0	0	0	0	0	0	0	0	0	0	0	0	0	892.058007298163	0	0	0	0	2058.75291648511	0	0	0	0	0	0	0	0	0	0	0	0	0	0
Cre01.g025500.t1.1	68.090000	0	0	0	0	0	0	0	0	0	0	0	0	0	0	0	0	0	0	0	0	0	5508.87387722455	23618.9373780643	0	0	0	0	0	0	0	0	0	0	0	0	0
Cre01.g026450.t1.2	35.215000	0	0	0	0	0	0	0	0	0	0	0	0	0	0	0	0	0	0	0	0	0	0	0	0	0	0	0	4116.44103138222	0	0	0	3333.89377201883	0	0	0	0
Cre01.g026650.t1.2	31.347000	0	0	0	0	0	0	0	0	0	0	0	0	0	0	0	0	0	0	0	0	0	0	0	0	0	7718.41908013293	0	0	0	0	0	0	0	0	0	0
Cre01.g027000.t1.2	20.474000	0	0	0	0	0	0	0	0	0	0	0	0	0	0	0	0	0	0	0	0	0	0	0	0	0	0	0	2816.56401588118	2704.02267881134	6703.25362769942	19244.2410076856	1322.48357229236	0	0	0	0
Cre01.g027550.t1.1	41.742000	0	0	0	0	0	0	0	0	0	0	0	0	0	0	0	0	0	0	0	0	0	0	5804.64299524435	48176.5383098552	180401.961351042	194875.072166357	6334.66846262351	0	0	0	0	0	0	0	0	0
Cre01.g027800.t1.2	52.969000	0	0	1759.46176244347	0	0	0	0	0	0	0	0	0	0	0	0	0	0	0	0	0	0	0	0	0	219.275410094382	3445.61603094407	0	0	0	0	0	0	0	0	0	0
Cre01.g028250.t1.2	35.377000	0	0	0	0	0	0	0	0	0	0	0	0	0	0	0	0	0	0	0	0	0	0	0	0	0	0	5538.44259824508	31882.6167790662	0	0	0	0	0	0	0	0
Cre01.g028600.t1.2	26.494000	0	0	0	0	0	0	0	0	0	0	0	0	0	0	0	0	0	0	0	0	0	0	0	0	0	0	0	0	0	4244.54485319972	2394.41114014757	0	0	0	0	0
Cre01.g029300.t1.2	30.052000	0	0	0	0	0	0	0	0	0	0	0	0	0	0	0	0	0	27960.0515445139	26562.7042298039	0	0	0	0	0	0	0	0	0	0	0	0	0	0	0	0	0
Cre01.g030200.t1.2	45.751000	0	0	0	0	0	0	0	0	0	0	0	0	0	0	0	0	0	0	0	0	0	0	0	7004.92010836043	0	0	0	0	0	0	0	0	0	0	0	0
Cre01.g031100.t1.2	37.030000	0	0	0	0	0	0	0	0	0	0	0	0	25480.7020007699	56699.8654826995	0	0	0	0	0	0	0	0	0	0	0	0	3020.67828951877	23301.1350579544	41757.4228905221	194219.809650666	92940.7970692522	0	0	0	0	0
Cre01.g032300.t1.2	24.060000	0	0	0	0	0	0	0	0	0	0	0	0	0	0	0	0	0	0	0	0	0	0	0	0	0	0	0	1783.62456770956	3376.64965116764	27505.4631742536	42101.4357112596	6377.34243395785	0	0	0	0
Cre01.g032600.t1.1	63.145000	12366.4418273691	0	0	0	0	0	0	0	0	0	0	0	0	0	0	0	0	0	0	0	0	0	0	0	0	0	0	0	0	0	0	0	0	0	0	0
Cre01.g032650.t2.1;Cre01.g032650.t1.2	42.435000	12608.06988003	2969.56781329491	0	0	0	0	0	0	0	0	845.452460869676	0	0	0	0	0	0	0	0	0	0	0	0	0	1259.82409422946	38411.4886697775	56386.1585533127	149899.491245649	1114.19200011724	0	0	0	0	0	0	0
Cre01.g032750.t1.2	18.807000	0	0	0	0	0	0	0	0	0	0	0	0	0	0	0	0	0	0	0	0	0	0	0	0	0	0	0	0	0	0	0	3591.90338757197	9631.53990250583	0	0	0
Cre01.g033400.t1.2	11.506000	0	0	0	0	0	0	0	0	0	0	0	0	0	0	0	0	0	0	0	0	0	0	0	0	0	0	0	0	0	0	0	1260.23363330177	2912.39615880092	2031.31379864057	0	0
Cre01.g033550.t1.2	27.350000	0	0	0	0	0	0	0	0	0	0	0	0	0	0	0	0	0	0	0	0	0	0	0	0	0	0	0	1964.31320641121	4291.39612307159	37992.9397378802	6789.50255632718	0	0	0	0	0
Cre01.g034400.t1.1	38.936000	7180.2847391221	2823.52618011039	0	0	0	0	0	0	0	0	0	0	1732.10455241339	2337.15757783911	0	0	0	0	0	0	0	0	0	0	0	0	0	1351.47893861167	0	0	0	0	0	0	0	0
Cre01.g035350.t1.2	36.323000	0	0	0	0	0	0	0	0	0	0	0	0	0	0	0	0	0	0	0	0	0	0	0	920.152387658393	0	1234.35076393199	0	2034.4262955901	0	0	0	0	0	0	0	0
Cre01.g036200.t1.2	53.925000	0	0	0	0	0	0	0	0	0	0	0	0	0	0	0	0	0	0	0	0	0	0	0	0	0	0	0	2066.61606667339	2645.62240710042	0	0	0	0	0	0	0
Cre01.g036850.t1.2	65.917000	13704.8155156669	7439.35915626324	1044.32463438174	2274.49809977621	0	0	0	0	0	0	0	0	0	0	0	0	0	0	0	0	0	0	0	0	0	6144.64233307326	0	0	0	0	0	0	0	0	0	0
Cre01.g037150.t1.1	96.131000	0	0	0	0	0	0	0	0	0	0	5371.26874892954	0	0	0	0	0	0	0	0	0	0	0	0	0	0	0	0	0	0	0	0	0	0	0	0	0
Cre01.g037200.t1.2	11.425000	0	0	0	0	0	0	0	0	0	0	0	0	0	0	0	0	0	0	0	0	0	0	0	0	0	1715.1496348199	1863.23896336595	16497.0529106531	7761.74831398297	4992.77273830381	0	0	0	0	0	0
Cre01.g037700.t1.2	56.876000	0	0	0	0	0	0	0	0	0	0	0	0	0	0	0	0	0	0	0	0	0	0	0	14905.5840756698	9308.82311352825	0	0	0	0	0	0	0	0	0	0	0
Cre01.g038400.t1.2	47.327000	0	0	0	0	0	0	0	0	0	0	0	0	0	0	0	0	0	0	0	0	0	0	0	0	0	1043.66937186605	302403.650991169	24650.9758402768	0	0	0	0	0	0	0	0
Cre01.g038600.t1.2	47.635000	36015.6850967841	51957.4030253895	8755.94536591439	0	0	0	0	0	0	0	0	0	0	0	0	0	0	0	0	0	0	0	0	0	2737.03152803924	0	0	0	0	0	0	0	0	0	0	0
Cre01.g039150.t1.2	20.518000	3434.96801506409	2100.28017841699	0	0	0	0	0	0	0	0	0	0	0	0	0	0	0	0	0	0	0	0	0	0	0	0	0	0	0	0	0	0	0	0	0	0
Cre01.g039300.t1.2	69.973000	0	0	0	0	0	0	0	0	0	0	0	0	0	0	0	0	0	0	0	0	8419.30424847839	6411.98943947499	0	0	0	0	0	0	0	0	0	0	0	0	0	0
Cre01.g039350.t1.2	70.403000	0	0	0	0	0	0	0	0	0	0	0	0	0	0	0	0	0	1219.77117295788	1000.99540053171	0	0	0	0	0	0	0	0	0	0	0	0	0	0	0	0	0
Cre01.g039550.t1.1	175.740000	0	0	0	0	0	0	0	0	0	0	0	0	0	0	0	0	0	0	0	0	0	0	0	0	0	0	0	0	0	0	0	0	0	0	0	0
Cre01.g040000.t1.2	16.473000	0	0	0	0	0	0	0	0	0	0	0	0	0	0	0	0	0	0	0	0	0	0	0	0	0	0	1564.11162495324	17725.6701275728	20702.2001050969	44809.3080573507	1322.89311136467	0	0	0	0	0
Cre01.g042200.t1.1	10.140000	0	0	5577.67644137205	12214.093292471	4071.14600998511	2486.72124704547	0	0	0	3926.9882565332	2173.0962254731	31.5631763026671	0	11552.2781516236	122566.853559909	1443.2975986228	1496.8653092805	0	1724.48712566849	0	0	1858.40640231274	0	0	0	6519.04295297592	5868.77681396756	17861.6370995786	9825.66142277914	5885.15837685982	0	0	0	0	0	0
Cre01.g042550.t1.1	102.590000	4645.5655128023	0	0	0	0	0	0	0	0	0	0	0	0	0	0	0	0	0	0	0	0	0	0	0	0	0	0	0	0	0	0	0	0	0	0	0
Cre01.g042750.t1.2	89.146000	152667.975374442	553917.976857523	150554.75376134	166469.442111173	127497.70399048	53312.1582765796	69530.7246180642	97527.6346790857	68958.1889949796	69640.4810894424	147065.480865288	126056.126455961	80086.1846676937	110682.029681573	374597.19865737	525446.820550771	415534.724325134	777649.1720586	1027123.99334487	674838.48334676	2257625.08999718	4692007.24360187	8557728.45491801	459609.319286767	1372.3654312993	0	2179.15740374324	3193.33996240322	0	0	0	0	0	0	0	0
Cre01.g042800.t1.2	44.621000	0	0	0	0	0	0	0	0	0	0	0	0	0	0	0	0	0	0	0	0	0	1341.8957243197	0	1103.46207642281	39502.5007584022	274923.579239398	38084.6764900768	64625.2656099762	10344.9569664639	0	0	0	0	0	0	0
Cre01.g043350.t1.2	72.106000	0	0	1596.62902729438	0	0	0	0	0	0	0	0	0	0	0	0	0	0	0	0	0	0	0	0	0	0	0	0	0	0	0	0	0	0	0	0	0
Cre01.g043450.t1.2	22.292000	0	0	0	0	0	0	0	0	0	0	0	0	0	0	0	0	0	0	0	0	0	0	0	0	0	0	0	0	0	5644.34940234356	16680.5264150464	0	0	0	0	0
Cre01.g044400.t1.2	22.902000	0	0	0	0	0	0	0	0	0	0	0	0	0	0	0	0	0	0	0	0	0	0	0	0	0	0	0	2234.44517850463	16983.5853285533	15562.4847476495	19303.2146340977	2487.13078611778	0	0	0	0
Cre01.g044600.t1.2	143.410000	7977.0020503873	5345.87732644653	2594.92146994887	6425.58613667556	0	1257.03922853777	5257.17116338493	1080.2002571158	0	0	0	0	0	0	0	0	0	0	0	0	0	0	0	0	0	0	0	0	0	0	0	0	0	0	0	0
Cre01.g044800.t1.2	91.104000	37883.183266502	92080.7650174084	30879.2460519151	20213.2104527629	17297.2922579401	2221.33992819082	10304.8221373778	25234.1594792414	22349.3662539139	16637.115273382	51401.2489651971	60985.2823353154	28235.2618011039	29291.8726076549	41462.5547584614	52416.9058645174	81458.9596380653	261507.079230635	222518.95954705	12992.2175298535	19610.3689383276	30302.6150381075	95701.0904165984	177289.464401513	45052.5742663007	0	0	0	0	0	0	0	0	0	0	0
Cre01.g045100.t1.2	20.896000	0	0	0	0	0	0	0	0	0	0	0	0	0	0	0	0	0	0	0	4413.19304317556	0	0	0	0	0	0	0	0	0	0	0	0	0	0	0	0
Cre01.g045550.t1.2	42.993000	48912.0704837178	61693.7849304058	11174.683126957	8120.91408039583	5709.4661148403	0	4222.18401985178	0	5875.24753131	4680.13061050498	1541.99651504868	0	2972.27077117214	5376.51084905506	5845.35117903162	2746.77855796014	8828.84332078496	9905.11200280661	11694.7977487863	10035.3454278001	46224.6750912421	43185.0760965828	27512.0157994105	57768.7624614196	103588.812949223	20457.2957398576	2406.69731231677	0	0	0	0	0	0	0	0	0
Cre01.g046150.t1.1	62.950000	0	0	0	0	0	0	0	0	0	0	0	0	0	0	0	0	0	0	0	0	3994.80792690717	0	0	0	0	0	0	0	0	0	0	0	0	0	0	0
Cre01.g047400.t1.1	136.580000	0	0	0	0	0	0	0	0	0	0	0	0	0	0	0	0	0	0	0	0	0	0	17256.3383507095	10625.0816919216	0	0	0	0	0	0	0	0	0	0	0	0
Cre01.g047550.t1.2	23.672000	0	0	0	0	0	3873.0110068032	1857.58732416812	0	0	0	0	0	0	0	0	0	0	0	0	0	0	0	0	2487.78604863347	2496.87781603867	5807.18213749265	0	9231.01068979001	4891.12514055732	20578.5193052603	3849.74918749619	16578.9607251144	7324.52440038848	0	0	0
Cre01.g047750.t1.2	21.371000	4643.10827836847	46694.0068681055	5131.11503692897	4798.56931021604	2860.63042006137	0	0	1438.54694538404	1357.86774813965	0	1469.83573050827	0	0	0	0	837.835034124773	0	998.210534840025	0	0	0	0	0	0	0	0	0	0	3018.05723945601	6599.55833459139	0	0	0	0	0	0
Cre01.g047800.t1.1	30.463000	0	0	0	0	0	0	0	0	0	0	0	0	0	0	0	0	0	0	0	0	0	0	0	0	0	0	0	0	0	0	5708.48322106677	1549.45012616466	0	0	0	0
Cre01.g048150.t1.2	30.466000	0	0	0	0	0	0	0	0	0	0	0	0	0	0	0	0	0	0	0	0	0	0	0	0	0	0	0	2840.39918988942	3370.09702601073	12192.7972607111	5218.10113588688	0	0	0	0	0
Cre01.g048950.t1.2	55.128000	9320.29020755284	5258.7274118597	1647.00233318809	0	0	0	0	0	0	0	0	0	0	0	0	0	0	1853.32811781614	18395.6760498663	5093.92888916353	0	0	0	0	0	0	0	0	0	0	0	0	0	0	0	0
Cre01.g049350.t1.1	53.065000	0	0	0	0	0	0	0	0	0	0	0	0	0	0	0	0	0	0	0	0	0	0	0	0	3074.40981580539	0	0	0	0	0	0	0	0	0	0	0
Cre01.g049500.t1.2	17.250000	298078.918387611	310913.872913699	117955.443605737	92203.6267391003	91368.1670315949	41498.5941968244	68623.1860338329	91400.9301573795	128652.604174385	53103.2933497032	90016.6880929833	105890.422535586	96102.4387074589	93178.32973119	245264.759622956	568636.811116221	70981.3120121741	7854.71368339656	11191.8837679938	0	0	0	0	0	0	0	0	0	0	0	0	0	1792.224888228	0	0	0
Cre01.g049600.t1.2	42.157000	4404.83844610051	3188.50740135	0	0	0	0	0	0	0	0	0	0	0	0	0	0	0	0	0	0	0	0	0	0	0	3049.67365583808	0	0	0	0	0	0	0	0	0	0
Cre01.g049900.t1.1	47.192000	5466.85516840589	0	0	0	0	0	0	0	0	0	0	0	0	0	0	0	0	0	0	0	0	0	0	0	0	0	0	0	0	0	0	0	0	0	0	0
Cre01.g049950.t1.1	123.220000	0	0	0	0	0	0	0	2787.56864956187	5532.95477467617	0	0	0	40985.8512782965	120895.934144898	10035.3454278001	0	0	0	0	0	0	0	0	0	0	0	0	0	0	0	0	0	0	0	0	0
Cre01.g050100.t1.2	51.577000	0	0	0	0	0	0	0	0	0	0	0	0	0	0	0	0	0	0	0	0	0	0	7277.42740707322	1779.20154572865	0	0	0	0	0	0	0	0	0	0	0	0
Cre01.g050950.t1.2	55.608000	2359.10887211474	0	0	0	0	0	0	0	0	0	0	2504.6590584125	1533.64191797363	13031.5332807949	57173.2926502859	89918.3987156297	415485.579636458	6667050.37370752	155354.551688773	120691.164608745	89435.142610308	0	0	1545.27282762714	0	10983.8379192621	8826.38608635112	4842.30808313838	0	0	0	0	0	0	0	0
Cre01.g051400.t1.2;Cre01.g051400.t2.1	25.798000	0	0	0	0	0	0	0	0	0	0	0	0	0	0	0	0	0	0	0	0	0	0	0	0	3576.99616534001	0	0	0	0	0	0	0	0	0	0	0
Cre01.g051500.t1.2	11.982000	0	0	0	0	0	0	0	0	0	0	0	0	0	0	0	0	0	0	1020.24373693012	0	0	0	0	0	0	0	8547.89951718265	38846.419164567	126891.586163467	75758.9948297025	519664.128849802	135401.808085997	56643.3490907212	20300.8518142365	8388.17927898309	0
Cre01.g051900.t1.2	28.511000	31138.0747456129	302592.03896443	25859.1161035812	9262.95473742992	8451.2482961183	5051.33682564365	43175.2471588475	94562.5717955862	503282.565957539	6315.25631059618	0	0	0	0	0	0	0	0	0	0	0	0	0	0	0	0	0	0	4309.17011880969	0	0	0	0	0	0	0
Cre01.g052250.t1.2	15.828000	0	0	0	0	0	0	0	0	0	0	0	0	0	0	0	0	0	0	0	0	0	0	0	0	0	6944.63595691691	2024.84308129813	0	0	0	0	0	0	0	0	0
Cre01.g052400.t1.2	20.191000	0	0	0	0	0	0	0	0	0	0	0	0	0	0	0	0	0	0	0	0	0	0	0	0	0	0	0	0	0	0	0	0	1801.64428689105	0	0	0
Cre01.g053450.t1.1	296.960000	0	5802.92293114066	0	7561.97515451182	0	0	0	0	0	0	0	0	0	0	0	0	0	0	0	0	0	0	0	0	0	0	0	0	0	0	0	0	0	0	0	0
Cre01.g053600.t1.2	17.472000	0	0	0	0	0	0	0	0	0	0	0	0	0	0	0	0	0	0	0	0	0	0	0	0	0	0	0	1933.76159161715	6998.69511446137	15066.123392014	0	0	0	0	0	0
Cre01.g054500.t1.2	112.350000	93293.0006714358	124409.779385289	73231.3196754263	87133.5330239451	81811.1632402489	63873.3518732213	162070.992474601	346609.298455939	1146463.679015	1304791.48436872	2280805.00148973	1133849.87558796	333266.515480191	73871.0197063692	0	0	0	1407.66769933213	0	811.092132703155	0	0	0	0	0	0	0	0	0	0	0	0	0	0	0	0
Cre01.g054850.t1.2	25.087000	0	0	0	0	0	0	0	0	0	0	0	0	0	0	0	0	0	0	0	0	0	0	0	0	0	0	0	0	0	0	0	0	2308.48984277765	2284.32703751157	0	0
Cre01.g055408.t1.1	76.676000	0	0	0	0	0	0	0	0	0	0	0	0	0	0	0	0	0	0	0	0	0	2407.10685138907	11071.4792807357	20982.3248305546	2677.07500785356	0	0	0	0	0	0	0	0	0	0	0
Cre01.g061077.t1.1	29.212000	0	0	0	0	0	0	0	0	0	0	0	0	0	0	0	840.374176373074	0	0	0	0	0	0	0	0	0	0	0	5320.15827270568	0	3706.08288093104	2464.60613714092	1412.99170727212	1780.18443950218	0	0	0
Cre01.g066917.t1.1	27.565000	222666.39361308	708879.371036882	1349758.87450798	2341990.13889233	426878.956628026	149276.991855743	51368.4858394126	31375.6074075507	51363.5713705449	757794.717833178	324633.431835969	19479.3164351895	11549.0018390452	20802.1276387397	44103.2626966941	107987.262585795	117111.793116786	285481.496523461	350819.360119251	170286.34626507	4475279.16653723	2238540.56922769	2801492.9780203	646301.800788438	8308728.69895562	3547345.53650502	585968.504656235	233592.896062219	88239.2885191728	133239.441784218	286726.495303273	200010.692133081	125212.47596701	4776.04466123918	3571.67215740003	0
Cre01.g071662.t1.1	69.089000	28908.5440359759	61342.4004063667	20707.9336521092	15484.6723239113	9891.18767434819	0	0	6439.67428076291	2383.7631242676	4242.98860472495	5488.47883142368	3232.81952897357	2646.03194617272	2456.41535569478	3385.65951075838	2665.68982164344	2175.38964427802	4166.32289038916	3706.00097311658	2220.68466567512	25929.5568240179	0	1140.73013200271	13604.0689038795	13812.9338307559	7422.97759337098	1723.58613970942	0	0	0	0	0	0	0	0	0
Cre02.g073550.t1.2	39.400000	0	0	0	0	0	0	0	0	0	0	0	0	0	0	0	0	0	0	0	0	0	0	0	0	1477.53506506763	12010.961912607	5045.02992393013	2607.28954993252	0	0	0	0	0	0	0	0
Cre02.g073700.t2.1;Cre02.g073700.t1.2	43.718000	0	0	0	0	0	0	0	0	0	0	0	0	0	0	0	0	0	0	0	0	0	0	0	0	0	2655.28752920685	0	0	0	0	0	0	0	0	0	0
Cre02.g073850.t1.2	22.635000	0	0	0	0	0	0	0	0	0	0	0	0	0	0	0	0	0	0	0	0	0	0	0	0	0	0	0	0	0	0	0	0	1147.44657278854	998.865797355715	0	0
Cre02.g074100.t1.2	14.845000	0	0	0	0	0	0	0	0	0	0	0	0	0	0	0	0	0	0	0	0	0	0	0	0	0	0	0	0	0	3553.65243821854	3684.54112572772	0	0	0	0	0
Cre02.g074370.t1.2	179.970000	0	0	0	0	0	0	0	0	0	0	0	0	0	0	14387.9266882743	0	0	0	0	0	0	0	0	0	0	0	0	0	0	0	0	0	0	0	0	0
Cre02.g074650.t1.2	70.448000	0	0	0	0	0	0	0	0	0	0	0	0	0	3811.66205377167	0	0	0	0	0	0	0	0	0	0	0	0	0	0	0	0	0	0	0	0	0	0
Cre02.g074950.t1.1	78.035000	0	0	0	0	0	0	0	0	0	0	0	0	0	0	0	0	0	0	6749.04009598329	0	0	0	0	0	0	0	0	0	0	0	0	0	0	0	0	0
Cre02.g075400.t2.1;Cre02.g075400.t1.1	23.656000	0	0	0	0	0	0	0	0	0	0	0	0	0	0	0	0	0	0	0	1995.35626809205	11513.7814788268	5390.59899314241	0	14190.5288554225	14108.6210409612	938.00829121096	0	0	0	0	0	0	0	0	0	0
Cre02.g075700.t1.2	23.427000	0	10512.8679861096	1990.11416796653	0	0	0	0	0	0	0	0	0	0	0	0	0	0	0	0	0	0	0	0	0	0	5822.66271442584	2431.02393321178	5073.61575117713	0	0	0	0	0	0	0	0
Cre02.g076250.t1.1	85.356000	0	0	0	0	0	0	0	0	0	0	0	0	0	0	0	0	0	0	0	0	0	0	0	10959.2655749237	0	0	0	0	0	0	0	0	0	0	0	0
Cre02.g076350.t1.2	55.798000	0	0	38639.1923939799	36208.9875389128	6419.11541933312	21001.1636278807	2927.54910447626	30840.7493791183	0	0	0	0	0	0	0	0	0	0	0	0	0	0	0	0	0	7767.89140006757	14177.4236051087	1501.45214689033	0	0	0	0	0	0	0	0
Cre02.g076900.t1.1	114.770000	9204.80018916238	14609.8968654644	0	0	0	0	0	0	0	0	0	0	0	0	0	0	0	0	0	0	0	0	0	0	0	0	0	0	0	0	0	0	0	0	0	0
Cre02.g077300.t1.2	33.035000	0	4278.12705712885	1229.76392632216	0	0	0	0	0	0	0	0	0	0	0	0	0	0	0	0	0	0	0	0	0	0	0	0	4409.26146808142	0	0	0	0	0	0	0	0
Cre02.g077350.t1.2	46.124000	0	0	0	0	0	0	0	0	0	0	0	0	0	0	0	0	0	0	0	2993.32107948869	0	0	0	0	0	0	0	0	0	0	0	0	0	0	0	0
Cre02.g077550.t2.1;Cre02.g077550.t1.2	85.736000	0	5328.84050103858	0	0	0	0	0	0	0	0	0	0	0	0	0	0	0	0	0	0	9597.13862043208	0	0	0	0	0	0	0	0	0	0	0	0	0	0	0
Cre02.g077800.t1.2;Cre02.g077750.t1.2;Cre02.g077850.t1.2	86.251000	0	0	954.635577546606	0	0	0	0	0	0	0	0	0	0	0	0	0	739.357268797936	0	0	0	0	0	0	0	0	0	0	0	0	0	0	0	0	973.310559243786	0	0
Cre02.g078300.t1.1	7.294200	8793.62296056659	8571.65278337643	2349.93519689508	3682.00198347942	1442.64233610711	3493.85973366178	0	1775.2699706345	0	0	0	0	0	0	0	2545.28533438531	0	2396.86837458141	4210.0616633115	2995.12305140684	2976.52997752412	2609.99250780975	3295.39709922202	8991.02079341836	12974.197810672	14824.4953393531	9068.01413901199	11195.1600805723	1758.88840774224	1838.66661902756	0	0	0	0	0	0
Cre02.g078507.t1.2	24.374000	0	0	0	0	0	0	0	0	0	0	0	0	0	0	0	0	0	0	0	0	0	0	0	0	0	0	0	0	0	4148.71271027998	14609.8968654644	18253.9755308483	12786.6289155556	0	0	0
Cre02.g079400.t1.2	15.825000	0	0	0	0	0	0	0	0	0	0	0	0	0	0	0	0	0	0	0	0	0	0	0	0	0	0	0	3326.11252964501	2982.83687923765	7375.22533754003	22024.1922305025	3508.11169337805	2676.5835609668	0	0	0
Cre02.g079600.t1.2	48.860000	0	0	0	0	0	0	0	0	0	0	0	0	0	0	0	0	0	0	0	0	0	0	0	0	0	0	0	2457.48015728278	0	0	0	0	0	0	0	0
Cre02.g079800.t1.2	16.052000	48278.1039997873	913845.485944872	42805.0238374823	2179.81266625893	0	0	0	0	0	0	0	0	0	0	0	0	0	0	0	0	0	0	0	0	0	0	0	0	0	0	0	0	0	0	0	0
Cre02.g080200.t1.2	77.660000	0	0	0	0	0	0	0	0	0	0	0	0	5338.99707003178	29348.3889996332	92506.6856526072	47416.4337916542	23249.5331348438	77885.3216931182	40176.6020714188	4766.29763131828	17434.0783080905	11798.8206731522	14274.0748261731	10194.2465878551	0	0	0	0	0	0	0	0	0	0	0	0
Cre02.g080250.t1.2	21.166000	7493.33640599324	3866.13075038845	0	0	0	0	0	0	0	0	0	0	0	0	0	0	0	0	0	0	0	0	0	0	0	0	0	0	0	0	0	0	0	0	0	0
Cre02.g080650.t1.2	93.119000	0	0	0	0	0	0	0	0	0	0	0	0	1605.55697907066	0	0	2331.01449175451	9141.73117202717	104629.042192882	58361.7750381195	2759.1466379438	9182.68507925783	4465.04068972957	0	0	0	0	0	0	0	0	0	0	0	0	0	0
Cre02.g080700.t1.2;Cre02.g080600.t1.2	72.492000	2217.5721687256	0	1500.30543748788	0	0	0	0	0	0	0	0	2639.06978194351	8560.18568935185	0	9131.0831561472	4810.9373901997	4483.3880401689	2675.27303593541	7494.0735763234	9950.98037890495	78230.1535920003	76822.1582614103	82055.2485273436	145017.785503755	11334.4033651565	0	0	0	0	0	0	0	0	0	0	0
Cre02.g080900.t1.2	24.370000	6253.25209504896	0	1585.32574889872	0	0	0	0	0	0	0	0	0	0	0	0	0	0	0	0	0	0	0	0	0	0	0	0	0	0	0	1490.88603882482	1356.55722310827	0	0	0	0
Cre02.g081050.t1.2	55.891000	7056.76775491444	9579.11890125059	15039.0938132417	10862.6143538594	96552.9316869961	32623.0634217965	29249.280544135	191688.858183811	180533.013854181	59884.4413089554	112647.817228644	195546.716244939	376325.453542504	234813.322497693	110321.635297943	380576.469113046	525602.445398247	785020.875360119	426231.884893782	236533.38660138	547807.653898709	1751516.70444072	842667.595177991	24388.8708340006	0	0	0	0	0	0	0	0	0	0	0	0
Cre02.g081250.t1.2	78.425000	1690.24965922366	0	1801.3166556332	1035.88812949223	0	0	1098.38379192621	2838.26958671343	852.332717284426	0	2350.01710470954	0	0	2975.46517593613	5027.0921125631	60244.8356925851	188469.881075482	445783.280205697	31813.8142149187	1570.66425011014	5594.22181989323	2496.30446133744	0	0	4659.57174907519	8311.18593338946	2163.75873462451	0	0	0	0	0	0	0	0	0
Cre02.g081450.t1.2	38.681000	0	0	0	0	0	0	0	0	0	0	0	0	0	0	0	0	0	0	0	0	0	0	0	0	0	0	0	9147.46471903947	0	0	0	0	0	0	0	0
Cre02.g082500.t1.1	14.804000	0	0	0	0	0	0	0	0	0	0	0	0	0	0	0	1473.93112123133	0	0	3314.97306687827	2361.15656747628	4221.77448077947	3842.70511545251	2461.247916748	4478.96501818799	3546.85408961825	5244.22972870004	3647.92833266351	11019.0582794805	9412.02695974951	29036.3202265356	281410.678144734	492290.537256831	43068.7670000477	154093.171346069	41841.7879394173	6530.91958607281
Cre02.g082550.t1.2	80.959000	0	0	0	0	0	0	0	0	0	0	0	0	0	0	0	0	0	0	0	0	0	2952.36717225804	15926.9745220024	49747.5301912232	4951.24547637193	0	0	0	0	0	0	0	0	0	0	0
Cre02.g082877.t1.1	72.063000	0	0	0	0	0	0	14770.4361818086	0	0	0	0	0	0	0	0	0	0	0	0	0	0	0	0	0	1647.32996444593	0	0	0	0	0	0	0	0	0	0	0
Cre02.g083800.t2.1;Cre02.g083800.t1.2	40.714000	0	0	0	0	0	0	0	0	0	0	0	0	0	0	0	0	0	3646.78162326105	0	0	0	0	0	0	0	0	0	0	0	0	0	0	0	0	0	0
Cre02.g083935.t1.2	73.583000	0	0	0	0	3935.01522235041	24337.26891089	0	0	0	0	0	0	0	0	0	0	0	0	0	0	0	0	0	0	0	0	0	0	0	0	0	0	0	0	0	0
Cre02.g083950.t1.1	33.366000	0	4408.52429775126	0	0	0	0	0	0	0	0	0	0	0	0	0	0	0	0	0	0	0	0	0	0	0	0	0	0	0	0	0	0	0	0	0	0
Cre02.g084000.t1.2	12.964000	0	0	0	0	0	0	0	0	0	0	0	0	0	0	0	0	0	0	0	0	0	0	0	0	0	0	0	0	0	0	0	0	0	0	0	0
Cre02.g084350.t1.2	25.205000	0	0	0	0	0	0	0	0	0	0	0	0	0	0	0	0	0	0	0	0	0	0	0	1754.62920139025	3399.58383921681	5426.14698461862	0	8647.00797268084	6867.31498006543	2775.69201646498	0	0	0	0	0	0
Cre02.g085450.t1.2	41.426000	0	0	0	0	0	0	0	0	0	0	0	0	0	0	0	0	0	0	0	0	0	0	0	0	29863.5891525948	20209.9341401844	0	0	0	0	0	0	0	0	0	0
Cre02.g086100.t1.2	16.174000	0	0	0	0	0	0	0	0	0	0	0	0	0	0	0	0	0	0	0	0	0	0	0	0	0	0	0	0	0	0	0	0	2612.61355787251	2976.69379315305	0	0
Cre02.g086850.t1.1	35.980000	0	0	0	0	0	0	3187.85213883431	2126.49067904461	0	1158.34031211189	0	0	0	0	0	0	0	0	9864.15809557596	5130.05023534097	3101.60321020655	0	0	2436.59366459515	0	0	0	0	0	0	0	0	0	0	0	0
Cre02.g087700.t1.2	35.663000	0	0	0	0	0	0	0	0	0	0	0	0	0	0	0	0	0	0	0	0	0	0	0	0	0	0	0	974.702992089628	1001.15921616063	0	0	0	0	0	0	0
Cre02.g088000.t1.2	33.562000	204343.615518084	422939.190752437	25553.5999556405	5503.79559272795	3764.48315264196	1124.43047692491	0	0	0	0	0	0	0	0	0	0	0	0	0	0	0	0	0	0	0	0	0	15911.4120372547	33111.2339959859	2691.57269101322	0	0	0	0	0	0
Cre02.g088200.t1.2	58.236000	0	0	0	0	0	0	0	0	0	0	0	0	0	0	0	0	0	0	0	0	0	976.341148378854	7805.32327127639	73800.5789859325	197242.208004288	58970.3500995671	4773.34170336195	36040.2574411224	267101.382958343	137859.042519836	0	0	0	0	0	0
Cre02.g088850.t1.2	23.165000	0	4047.06511253349	3626.95993216141	0	0	0	0	0	0	0	0	0	0	0	0	0	0	0	0	0	0	0	0	0	0	0	0	0	0	0	0	0	0	0	0	0
Cre02.g088900.t1.2	32.439000	0	0	0	0	0	0	1838.91234247094	0	0	0	0	0	0	0	0	0	0	0	0	0	0	0	0	0	0	0	4642.69873929616	47843.9925831423	33574.0131476923	6728.97268144027	0	0	0	0	0	0
Cre02.g090050.t1.1	86.543000	0	0	8733.01117786522	0	0	0	0	0	0	0	0	0	0	0	0	0	0	0	0	0	0	0	0	0	0	0	0	0	0	0	0	0	0	0	0	0
Cre02.g090850.t1.1	109.710000	0	0	7815.72556371297	0	0	0	0	0	0	0	0	0	0	0	0	0	0	0	7833.49955945108	21268.1831030246	0	0	0	0	0	0	0	0	0	0	0	0	0	0	0	0
Cre02.g091850.t1.2	37.690000	0	0	0	0	0	0	0	0	0	0	0	0	0	0	0	0	0	0	0	0	4407.86903523557	0	0	0	0	0	0	0	0	0	0	0	0	0	0	0
Cre02.g092050.t1.1	37.398000	0	0	0	0	0	0	0	0	0	0	0	0	0	0	0	0	0	0	0	0	0	0	0	0	1869.30014163609	0	0	0	0	0	0	0	0	0	0	0
Cre02.g092350.t1.2	56.044000	4419.58185270354	0	0	0	0	0	0	0	0	0	0	0	0	0	0	0	0	0	0	0	0	0	0	0	3813.3002100609	0	0	0	0	0	0	0	0	0	0	0
Cre02.g092400.t1.1	54.537000	0	0	0	0	0	0	0	0	0	0	0	2029.02037983565	0	0	0	0	0	0	0	0	0	0	0	0	0	0	0	0	0	0	0	0	0	0	0	0
Cre02.g092550.t1.1	82.427000	0	0	0	0	0	0	0	0	0	0	0	0	0	0	0	0	0	0	2123.37818209509	0	0	0	0	0	0	0	0	0	0	0	0	0	0	0	0	0
Cre02.g093650.t1.2	15.009000	2247.79615226182	0	0	0	0	0	0	863.390272236703	0	0	0	0	0	0	0	0	0	0	3963.35532615403	5068.78319012391	0	6886.39950083491	3830.91039017008	8284.15635461722	21063.4135668713	29390.981063153	60823.104862682	177027.359395236	123312.214671507	121321.854780097	91261.6868727952	55117.4065073069	54801.2423434863	14361.7161876467	1497.52057179619	0
Cre02.g094100.t1.2	50.497000	0	0	0	0	0	0	0	0	0	0	0	0	0	0	0	0	0	0	0	0	0	0	0	0	0	0	0	0	1315.68522369207	0	0	0	0	0	0	0
Cre02.g094250.t1.1	43.926000	51990.9852293186	155690.373728064	50703.3943859868	36681.5956283545	30433.6675412456	7268.66327092586	18855.9979671389	19032.0997682307	17651.134016413	25257.0936672906	22486.1523040643	18597.9883515858	4550.47054021272	12865.2604174385	13336.230350591	20415.5227544823	30022.4903126498	47458.2067770295	42920.5138558728	18734.7744017362	22692.5599965068	17039.282642387	9956.71392591724	113008.211612274	109084.827299577	37766.8741699669	0	0	0	0	0	0	0	0	0	0
Cre02.g095071.t1.1	98.884000	0	0	0	0	0	0	0	0	0	0	0	0	0	0	0	0	0	2648.57108842103	0	0	0	0	0	0	0	0	0	0	0	0	0	0	0	0	0	0
Cre02.g095077.t1.1	42.929000	18936.267625311	6307.55697603681	1741.1963198186	0	0	0	0	0	0	0	0	0	0	0	0	0	0	0	0	0	0	0	0	0	0	0	0	22749.0763884851	0	0	0	0	0	0	0	0
Cre02.g095080.t1.1	71.838000	0	1458.77817555599	0	0	0	0	0	0	0	0	0	0	0	0	0	0	0	0	0	0	0	0	0	0	0	0	0	0	0	0	0	0	0	0	0	0
Cre02.g095092.t1.1	43.527000	0	0	0	0	0	0	0	0	0	0	0	0	0	0	0	0	0	0	0	0	0	0	0	0	0	1403.32658516568	3510.40511218296	11721.0082494139	6364.07336801512	0	0	0	0	0	0	0
Cre02.g095122.t1.1	20.871000	0	0	0	0	0	0	0	0	0	0	0	0	0	0	0	0	0	0	0	0	0	0	0	0	0	0	0	0	0	0	2947.12507213251	1239.10141717075	1559.1152482711	0	0	0
Cre02.g096150.t1.2	23.900000	0	0	0	0	0	0	0	0	0	0	0	0	0	0	0	0	0	0	0	0	0	0	0	0	4649.1694566386	0	0	0	0	0	0	0	0	0	0	0
Cre02.g096400.t1.2	63.420000	0	0	0	0	0	0	0	0	0	0	0	0	0	0	0	0	0	0	0	0	3068.10291409187	0	0	0	0	0	0	0	0	0	0	0	0	0	0	0
Cre02.g097400.t1.2	18.074000	0	0	0	0	0	0	0	0	0	0	0	0	0	0	0	0	0	0	0	0	0	0	0	0	0	0	1576.39779712244	5534.51102315094	3800.68640663386	1958.41584377	0	0	0	0	0	0
Cre02.g097900.t1.2	47.075000	0	0	0	0	0	0	0	0	0	0	0	0	0	0	0	0	2322.65989467946	7755.68713571283	5705.12500067385	0	0	0	0	0	0	1824.66038275468	3570.52544799757	16422.5167994933	0	24175.0914382566	0	0	0	0	0	0
Cre02.g099150.t1.2	33.726000	0	0	0	0	0	0	0	0	0	0	0	0	0	0	0	0	0	0	0	0	0	0	0	0	0	0	0	0	1351.64275424059	10971.5517470929	0	0	0	0	0	0
Cre02.g099800.t1.1	34.120000	0	0	0	0	0	0	0	0	0	0	0	0	0	0	0	0	0	0	0	0	0	0	0	0	2826.06532235869	14201.1768713025	0	0	0	0	0	0	0	0	0	0
Cre02.g099850.t1.1	51.705000	0	0	0	0	0	0	0	0	0	0	0	0	0	7056.19440021321	16736.2237288801	17352.1704936292	16828.7795592214	15260.2449122873	3802.24265510862	0	0	0	0	0	0	0	0	0	0	0	0	0	0	0	0	0
Cre02.g100200.t1.2	22.321000	11467.9131027285	151521.265971983	27009.9208967627	108585.189631363	0	0	0	0	0	0	0	0	0	0	0	0	0	0	0	0	0	0	0	0	0	0	0	0	0	0	0	0	0	0	0	0
Cre02.g101350.t1.2	23.944000	3325.45726712932	0	0	0	0	0	0	0	0	0	0	0	0	0	0	0	0	0	0	0	0	0	0	0	0	5865.0909623168	16615.819241622	18688.0869474932	10897.8347140777	4150.67849782705	2133.86238234613	2405.46869509985	0	0	0	0
Cre02.g102250.t1.2	20.978000	0	0	1531.75803824102	0	0	0	0	0	0	0	0	0	0	0	0	0	0	0	0	0	0	0	0	0	0	0	0	0	0	0	0	0	0	0	0	0
Cre02.g103000.t1.2	58.197000	0	0	0	0	0	0	0	0	0	0	0	0	0	0	0	0	0	0	0	7487.11141209418	13158.49039321	0	0	0	0	0	0	0	0	0	0	0	0	0	0	0
Cre02.g103100.t1.1	35.758000	2859.81134191675	1075.28578824812	0	0	0	0	0	0	0	0	0	0	0	0	0	0	0	0	0	0	0	0	0	0	0	0	0	0	0	0	0	0	0	0	0	0
Cre02.g104650.t2.1;Cre02.g104650.t1.1	125.570000	0	2550.85506576868	0	0	0	0	0	0	0	0	0	3067.93909846295	0	0	0	0	0	0	0	0	0	0	0	0	0	0	0	0	0	0	0	0	0	0	0	0
Cre02.g104850.t1.2	33.702000	0	0	0	0	0	0	0	0	0	0	0	0	0	0	0	4156.82158391165	15375.7349306777	0	0	0	0	0	0	0	0	0	0	0	0	0	0	0	0	0	0	0
Cre02.g104900.t1.2	43.725000	0	0	0	0	0	0	0	0	0	0	0	0	0	0	0	0	0	0	0	0	0	0	0	0	0	0	0	12499.1324867964	0	0	0	0	0	0	0	0
Cre02.g105650.t1.2	18.781000	0	0	0	0	0	0	0	0	0	0	0	0	0	0	0	0	0	0	0	0	0	0	0	0	0	0	1696.22892967934	29138.7049946122	8742.02103745596	2043.84569425315	0	0	0	0	0	0
Cre02.g106600.t1.2	16.997000	0	0	1637.17339545273	0	0	0	0	0	0	0	0	0	0	0	0	0	0	0	0	0	0	0	0	0	0	0	0	0	0	0	0	2893.39354584589	0	0	0	0
Cre02.g107150.t1.1	13.660000	0	0	0	0	0	0	0	0	0	0	0	0	0	0	0	0	0	0	0	0	0	0	0	0	0	0	847.00870934444	4772.93216428965	8275.14649502648	11467.9131027285	7248.75967201176	1934.25303850391	1077.74302268196	0	0	0
Cre02.g107200.t1.1	7.124000	1565.91359687139	2500.15412861713	0	0	0	0	0	0	0	0	0	0	0	0	0	0	0	0	0	0	0	0	0	0	0	0	0	0	0	0	2128.70219003507	1651.99870987023	5748.45423452389	0	0	0
Cre02.g107300.t1.2	37.906000	0	0	0	0	0	0	0	0	0	0	0	8290.70897977413	0	908.603385819348	0	0	0	0	0	0	0	0	0	0	0	0	0	0	0	0	0	0	0	0	0	0
Cre02.g107450.t1.2	47.574000	1404.63711019706	5894.16823645056	0	0	0	0	0	0	0	0	0	0	0	0	0	0	0	0	0	0	0	0	0	0	0	0	4549.40573862472	38621.1726747984	1725.47001944203	0	0	0	0	0	0	0
Cre02.g107550.t2.1;Cre02.g107550.t1.2;Cre02.g099500.t2.1;Cre02.g099500.t1.1	28.770000	0	0	0	0	0	0	0	0	0	0	0	0	0	0	0	0	0	0	0	0	0	0	4476.67159938308	2256.47838059472	0	0	0	0	0	0	0	0	0	0	0	0
Cre02.g108850.t1.2	19.154000	0	0	0	0	0	0	0	0	0	0	0	0	0	0	0	0	0	0	0	0	0	0	0	0	0	0	0	0	0	0	2985.62174492933	3753.75322894753	0	0	0	0
Cre02.g108900.t1.2	19.694000	5227.93007362224	0	0	0	0	0	0	0	0	0	0	0	0	0	0	0	0	0	0	0	0	0	0	0	0	0	0	0	0	0	11655.4819978449	16970.4800782395	9234.28700236846	0	0	0
Cre02.g109950.t1.2	11.395000	0	0	0	0	0	0	0	0	0	0	0	0	0	0	0	0	0	0	0	0	0	0	0	0	0	0	0	0	0	0	16040.8263841036	14545.18969204	15320.037616844	2504.49524278358	0	0
Cre02.g110350.t1.2	28.974000	0	0	0	0	0	0	0	0	0	0	0	0	0	0	0	0	0	0	0	0	0	0	0	0	0	0	0	2910.59418688277	4811.01929801416	0	0	0	0	0	0	0
Cre02.g110750.t1.2	41.322000	0	0	0	0	0	0	0	0	0	0	0	0	0	0	0	0	0	0	0	0	0	0	0	0	3284.25763645528	0	0	0	0	0	0	0	0	0	0	0
Cre02.g111000.t1.2	36.646000	0	0	0	0	0	0	0	0	0	0	0	0	0	0	0	0	0	0	0	0	0	0	0	5021.03093429296	2904.61491642709	0	0	0	0	0	0	0	0	0	0	0
Cre02.g111450.t1.2	26.620000	0	0	0	0	0	0	0	0	0	0	0	0	0	0	0	0	0	0	0	0	0	0	0	13095.4213760748	2495.73110663622	10738.9335540228	14325.6767492837	56795.6976256192	50357.74340896	85143.1731325351	213951.402154396	14066.8480555859	0	0	0	0
Cre02.g111700.t1.2	22.341000	0	0	0	0	0	0	0	0	0	0	0	0	0	0	0	0	0	0	0	0	0	0	0	0	0	0	0	0	0	0	0	18129.4756528671	0	0	0	0
Cre02.g112650.t1.2	16.346000	0	5615.76357509656	1126.5600801009	0	0	0	0	0	0	0	0	0	0	0	0	0	0	0	0	0	0	0	0	0	0	0	0	0	0	0	0	0	0	0	0	0
Cre02.g112850.t1.1	46.881000	0	0	0	0	0	0	0	0	0	0	0	0	0	0	0	0	0	0	0	0	0	0	0	0	0	1869.7096807084	4185.16168771526	0	0	0	0	0	0	0	0	0
Cre02.g113100.t1.2	13.235000	3882.26658983733	2971.94313991429	1740.37724167398	0	0	0	0	0	0	0	0	0	0	0	0	0	0	1129.50876142151	0	0	1505.13799854109	0	0	1186.35278465766	1546.99289173082	2130.7498853966	1376.29700639345	2833.76465691806	1337.14507108094	1505.13799854109	1625.21485454138	1325.92370049974	0	0	0	0
Cre02.g114450.t1.2	18.964000	0	0	0	0	0	0	0	0	0	0	0	0	0	0	0	0	0	0	0	0	0	0	0	0	0	0	0	0	0	1381.29338307559	1371.30062971131	0	854.953767347188	0	0	0
Cre02.g114600.t1.2	21.642000	0	0	0	0	0	0	0	0	0	0	3591.4119406852	2659.87436681669	0	0	0	0	0	0	5037.903944072	2415.05190939182	4083.92362904108	3874.73107090689	8039.74343626467	23456.7599054309	54358.1210672505	12789.9052281341	0	0	0	0	0	0	0	0	0	0
Cre02.g115200.t1.2	16.391000	0	10763.5058983612	0	0	0	0	0	0	0	0	0	0	0	0	0	0	0	0	0	0	0	0	0	0	0	0	0	0	1693.03452491535	10605.4238164508	6210.90575497246	0	0	0	0	0
Cre02.g116250.t1.1	20.144000	0	0	0	0	0	0	0	0	0	0	0	0	0	0	0	0	0	0	0	0	0	0	0	0	0	0	0	0	0	0	0	0	4979.09413328877	0	0	0
Cre02.g116500.t1.1	56.205000	0	0	0	0	0	0	0	0	0	0	0	0	0	0	0	0	0	0	2861.94094509275	2995.2049592213	0	0	0	0	0	0	0	0	0	0	0	0	0	0	0	0
Cre02.g116750.t2.1;Cre02.g116750.t1.1	61.514000	1964640.83766906	25268560.7613151	860113.959658251	803269.936422099	297906.911977243	185185.377715583	158901.160054948	303173.584447105	2483936.38135379	313854.36345286	454940.573862472	93350.3361415587	116522.056852664	64037.1675021439	56429.5696949772	80127.1385749243	80227.0661085671	130217.043430596	136990.819686546	74327.2462329187	117152.747024016	92670.5012815298	108847.294637639	172440.521785403	120830.407893329	23562.420986086	0	0	0	0	0	0	0	0	0	0
Cre02.g117050.t3.1;Cre02.g117050.t2.1;Cre02.g117050.t1.1	153.980000	0	0	0	0	0	0	1692.87070928642	2257.46127436826	0	0	0	0	0	0	0	0	0	0	0	0	0	0	0	0	0	0	0	0	0	0	0	0	0	0	0	0
Cre02.g117500.t1.2	67.267000	1097.48280596714	0	0	0	0	0	0	0	0	0	0	0	0	0	0	0	0	822.763996263892	0	0	0	2612.61355787251	0	0	0	0	0	0	0	0	0	0	0	0	0	0
Cre02.g118850.t1.2	9.936100	0	0	0	0	0	0	0	0	0	0	0	0	0	0	0	0	0	0	0	0	0	0	0	0	0	0	0	7536.66563984328	0	0	0	0	0	0	0	0
Cre02.g119550.t1.2	9.947400	6259.64090457694	52679.0108707936	0	0	0	0	0	0	0	0	0	0	0	0	0	0	0	0	0	0	0	0	0	0	2742.19172035031	2508.91826476449	7747.08681519439	58247.1040978737	130135.135616135	104530.752815528	92924.4155063599	76659.1617106323	101876.939626981	78021.288665124	6775.9058591266	2106.91471138836
Cre02.g119900.t1.2	42.297000	0	0	0	0	0	0	0	0	0	0	0	0	0	0	0	0	0	0	0	0	0	0	0	0	0	0	0	0	0	8619.97839390861	0	0	0	0	0	0
Cre02.g120150.t1.2;Cre02.g120100.t1.2	20.647000	0	6264.55537344462	0	0	1305.28293125549	0	5846.74361187746	10359.7003730669	29769.3951659643	304197.432127871	96544.7409055499	0	0	0	0	0	0	0	0	0	0	0	0	0	0	0	0	0	0	0	0	0	0	0	0	0
Cre02.g120250.t2.1;Cre02.g120250.t1.1;Cre02.g120200.t1.2	79.655000	12586.77384827	18108.9986992518	2077.1821747389	0	0	0	0	0	0	0	0	0	0	0	0	0	0	0	0	0	0	0	0	0	0	0	0	0	0	0	0	0	0	0	0	0
Cre02.g141100.t1.2	42.095000	0	0	0	0	0	0	0	0	0	0	0	0	0	0	0	0	0	0	0	0	0	0	0	0	3025.26512712861	20027.2797139357	17401.315182306	22432.0931465199	0	0	0	0	0	0	0	0
Cre02.g141400.t1.2	67.536000	0	0	0	0	0	0	0	0	0	0	0	0	0	743.346179362202	0	0	0	35992.7509087349	22138.0440926037	2694.84900359167	7473.02326800684	1797.13935709567	8357.05430948779	29449.9546895652	70588.1545027598	61433.3180804188	0	0	0	0	0	0	0	0	0	0
Cre02.g141606.t1.1	464.740000	0	2979.64247447365	3708.62202317934	6692.93324307729	0	33039.9741974045	24199.663782595	10004.2204583048	0	0	0	0	0	0	0	0	0	0	0	0	0	0	7045.95592340555	12986.4839828412	0	0	0	0	0	0	0	0	0	0	0	0
Cre02.g142146.t1.1	40.863000	1377.11608453806	0	0	0	0	0	0	0	0	0	0	0	0	0	0	0	0	0	0	0	0	0	0	2183.49851790969	0	1576.39779712244	2527.59324646167	44332.6045771858	140365.421642353	294827.178153497	5504.04131617133	0	0	0	0	0
Cre02.g142206.t1.1	31.700000	0	0	0	0	0	0	0	0	0	0	0	0	0	0	0	0	0	0	0	0	0	0	0	0	0	0	2686.24868307323	8710.89606796067	1313.63752833054	6112.78019324781	3219.71427865976	0	0	0	0	0
Cre02.g142246.t1.1	10.553000	2581.48858837721	0	0	0	0	0	0	0	0	0	0	0	0	0	0	0	0	0	0	0	0	0	0	0	0	0	0	0	0	0	0	0	1485.56203088484	0	0	0
Cre02.g142266.t1.1;Cre16.g678437.t1.1	71.728000	0	0	0	0	0	0	0	0	0	0	0	0	0	0	0	0	0	0	1036.70720763684	0	0	0	3464.78245952801	15202.0903640197	4687.01086691973	0	0	0	0	0	0	0	0	0	0	0
Cre02.g142351.t1.1	91.558000	0	0	0	0	0	0	0	0	0	0	0	0	0	0	0	1108.86799217726	5147.49659982123	0	0	0	0	0	0	0	0	0	0	0	0	0	0	0	0	0	0	0
Cre12.g486250.t1.2;Cre02.g142687.t2.1;Cre02.g142687.t1.1;Cre02.g102000.t1.2;Cre12.g487850.t1.2	20.586000	2873.57185474625	8520.05086026581	0	0	0	0	0	0	0	0	0	0	0	0	0	0	0	0	0	0	0	0	0	0	0	1794.60021484737	0	3253.86983729013	1050.95916735311	2622.60631123679	29895.5332002347	21833.3470228077	29259.9285600149	0	0	0
Cre02.g142800.t1.2	19.532000	0	0	0	0	0	0	0	0	0	0	0	0	0	0	0	0	0	0	0	0	0	0	0	0	0	0	0	0	0	0	0	0	0	0	0	960.532940187821
Cre02.g143000.t1.2	45.526000	0	0	0	0	0	0	0	0	0	0	0	0	0	0	0	0	0	0	0	0	0	0	0	0	1884.78071856928	0	0	1287.18130425954	0	0	0	0	0	0	0	0
Cre02.g143050.t1.2	10.879000	0	0	0	0	0	0	0	0	0	0	0	0	0	0	0	0	1283.41354479432	4452.18116285914	17384.1145412691	55809.527539505	25949.2146994887	2755.13315503519	5390.76280877133	4433.09664208966	0	0	0	0	0	0	3985.79806731643	1758.23314522655	0	0	0	0
Cre02.g143200.t1.1	121.860000	0	0	0	0	0	0	0	0	0	0	0	0	0	0	0	0	2047.28582246053	6427.14238515033	0	0	0	0	0	0	0	0	0	0	0	0	0	0	0	0	0	0
Cre02.g143250.t1.2	36.841000	0	0	0	0	0	0	0	0	0	0	0	0	0	0	0	4116.11340012438	46258.2572951713	142437.689348224	34556.0878430835	31754.0215103619	60367.6974142771	63618.6185702466	175356.439980226	201353.980290246	26762.5592970895	131322.798925824	263440.103651922	238482.79258556	49439.5568088487	13206.8160037422	0	0	0	0	0	0
Cre02.g143567.t1.1	17.912000	0	0	0	0	0	0	0	0	0	0	0	0	0	0	0	0	0	0	0	0	0	0	0	0	0	1046.12660629989	6527.72518130882	8986.92540269529	1090.68445736685	3051.96707464299	13790.8187208513	14980.1201868296	3517.77681548448	0	0	0
Cre02.g143650.t2.1;Cre02.g143650.t1.2	57.074000	0	0	0	0	0	0	0	0	0	0	0	0	0	0	0	0	1093.63313868745	0	0	0	0	0	1978.64707394194	0	0	0	0	0	0	0	0	0	0	0	0	0
Cre02.g143667.t1.1	42.300000	0	0	0	0	0	0	0	0	0	0	0	0	0	0	0	0	0	0	0	0	0	0	0	0	0	0	9920.67448755426	5215.80771708197	0	0	0	0	0	0	0	0
Cre02.g144850.t1.2	29.716000	0	0	0	0	0	0	0	0	0	0	0	0	0	0	0	0	1667.7250102468	9710.9904825333	11078.0319058926	3175.23833540727	0	0	0	0	0	0	2932.29975771501	0	0	0	0	0	0	0	0	0
Cre02.g145800.t1.2	38.114000	84823.732656136	80135.3293563705	15797.5601751535	6882.63174136969	4819.12817164583	4037.31808261259	1965.37800799921	4255.93003940984	0	1997.81350252589	2354.93157357722	5739.19865148976	0	5754.76113623741	0	4390.17694731193	3516.79392171095	10854.4235724132	18267.8998593067	17638.8478442438	32213.5243494899	7655.59578644111	31922.7516081522	67050.5559961757	0	0	0	0	0	0	0	0	0	0	0	0
Cre02.g146250.t1.2	50.199000	0	0	0	0	0	0	0	0	0	0	0	0	0	0	0	807.652004495779	1969.96484560905	15465.0144484406	45401.5015559059	0	0	0	0	0	0	0	0	0	0	0	0	0	0	0	0	0
Cre02.g146700.t1.2	17.032000	0	0	0	0	0	0	0	0	0	0	0	0	0	0	0	0	0	0	0	0	0	0	0	0	0	1748.07657623335	0	12780.0762903987	6082.80193315497	1592.12409749901	0	0	0	0	0	0
Cre02.g147850.t1.2	70.197000	0	0	0	0	0	0	0	0	0	0	0	0	0	0	0	0	0	0	0	0	0	0	8065.46249000552	2933.44646711747	0	0	0	0	0	0	0	0	0	0	0	0
Cre03.g143847.t2.1;Cre03.g143847.t1.1	21.396000	0	0	0	0	0	0	0	0	0	0	0	0	0	14836.7815115223	0	0	0	0	0	0	0	0	0	0	0	0	0	2965.22669912846	0	0	0	0	0	0	0	0
Cre03.g144164.t1.1	51.598000	0	0	0	0	0	0	0	0	0	0	0	0	0	0	0	0	0	0	0	0	0	0	0	0	4384.85293937194	4632.13263123065	940.54743345926	0	0	0	0	0	0	0	0	0
Cre03.g144627.t1.1	50.733000	0	0	0	0	0	0	0	0	0	0	0	0	0	0	0	25464.3204378777	26546.3226669116	14027.5323046445	0	0	0	0	0	0	0	0	0	0	0	0	0	0	0	0	0	0
Cre03.g144667.t1.1	26.578000	0	0	0	0	0	0	0	0	0	0	0	0	0	0	0	0	0	0	0	0	0	0	0	0	0	0	0	0	0	0	0	0	1168.25115766171	0	0	0
Cre03.g144807.t1.1	60.707000	194072.375584636	324666.194961754	64470.4598406443	31242.0976699787	25179.2812435523	5357.67205172896	5576.69354759851	7050.62466882985	10600.5093475832	2518.99292594323	5972.14447581773	4027.40723706277	2928.85962950764	1690.41347485258	12485.208158338	30453.3254167163	3841.96794512236	9604.51032373359	6610.45207391475	0	0	1477.94460413994	4281.97672440854	7763.22265464327	17484.8611530565	1184.38699711059	0	0	0	0	0	0	0	0	0	0
Cre03.g144967.t1.1	68.773000	316483.604297068	140701.243681644	51965.5938068356	21962.7613696565	2974.80991342044	0	0	0	0	0	0	0	0	0	0	0	0	0	0	0	0	0	0	0	0	0	0	0	0	0	0	0	0	0	0	0
Cre03.g145247.t1.1	24.025000	0	0	0	0	0	0	0	0	0	0	0	0	0	0	0	0	0	0	0	0	0	0	0	0	0	1474.01302904579	4006.93028344745	41229.9365653913	21407.4263876088	5982.62867606878	0	0	0	0	0	0
Cre03.g145507.t1.1	27.943000	0	0	0	0	0	0	0	0	0	0	0	0	0	0	0	0	0	0	0	0	0	0	0	0	0	153691.823055208	1336.24408512186	0	0	0	0	0	0	0	0	0
Cre03.g145647.t1.1	252.710000	0	0	6900.97909180903	8193.23868056517	0	0	1366.30425302917	2283.99940625372	0	0	0	0	0	0	0	0	0	0	0	0	0	0	0	0	0	0	0	0	0	0	0	0	0	0	0	0
Cre03.g145887.t1.1	38.583000	0	0	0	0	0	0	0	1171.93700931247	0	0	0	0	0	0	0	0	0	0	3507.53833867682	1547.8938776899	0	0	0	0	0	0	0	0	0	0	0	0	0	0	0	0
Cre03.g146167.t1.1	24.851000	5064.52398377192	0	0	0	0	0	0	0	0	0	0	0	0	0	0	0	0	0	0	0	2015.66940607846	0	0	3399.09239233004	0	0	0	6757.39469305834	7995.67703208448	52131.0475920474	88239.2885191728	62070.5608769278	2712.131552443	0	0	0
Cre03.g146187.t1.1	41.084000	0	0	0	0	0	0	0	0	0	0	0	0	0	0	0	0	0	1811.63704025533	13056.9247032779	0	0	0	0	0	0	0	0	0	0	0	0	0	0	0	0	0
Cre03.g146247.t1.1	17.392000	33465.0757544588	362843.427282172	45032.0973126854	190247.280649292	0	0	0	0	0	0	0	0	0	0	0	0	0	0	0	0	0	0	0	0	0	0	0	0	0	0	0	0	0	0	0	0
Cre03.g146527.t1.1;Cre21.g751897.t1.1;Cre15.g643389.t1.1;Cre02.g089750.t1.2	68.737000	7030.96679335913	8531.51795429039	0	0	0	0	0	0	0	0	0	0	1218.78827918434	0	0	0	0	0	2370.0026114381	0	0	0	0	0	0	0	0	0	0	0	0	0	0	0	0	0
Cre03.g148300.t1.2	96.431000	0	2419.9663782595	0	1527.9902787758	0	0	0	0	0	0	0	0	0	0	0	0	0	0	0	0	0	0	0	0	0	0	0	0	0	0	0	0	0	0	0	0
Cre03.g149100.t1.2	54.531000	116431.958256757	158229.515976365	27920.7357935725	18631.5705555149	26163.8131733773	7203.71037405804	12988.9412172751	19522.727576854	1793.12587418707	9508.67818081386	26938.6610981813	14779.4460413994	9670.03657530264	23962.9501988018	13664.6806865809	4032.32170593045	11494.9426815007	18090.9789800703	38165.7652263935	32790.9744414422	78198.2095443604	24750.9033739196	1093.55123087299	2183.82614916753	10868.3479008717	106873.316309122	1111.07950316771	0	0	0	0	0	0	0	0	0
Cre03.g150300.t1.2	16.263000	0	0	0	0	0	0	0	0	0	0	0	0	0	0	0	0	0	0	0	0	0	0	0	0	0	0	0	0	0	0	0	0	0	7196.25676294206	0	0
Cre03.g151200.t1.2	11.821000	0	0	0	0	0	0	0	0	0	0	0	0	0	11322.9362711319	13958.729740497	0	4258.79681291598	0	0	0	0	0	0	0	0	0	0	0	0	0	0	0	2689.03354876491	0	0	0
Cre03.g152150.t1.2	41.014000	0	0	0	0	0	0	0	0	0	0	0	0	0	0	0	0	0	0	0	0	0	0	0	1894.85537974802	2419.9663782595	0	0	0	0	0	0	0	0	0	0	0
Cre03.g153450.t1.2	15.044000	0	0	0	0	0	0	0	0	0	0	0	0	0	0	0	0	0	0	0	0	0	0	0	2404.32198569739	4267.64285687781	0	0	0	0	0	0	0	0	0	0	0
Cre03.g154350.t1.2	30.681000	74658.972881487	96520.1685612116	18490.6891146415	29017.4814292095	19512.079560974	8541.34689202575	15247.9587401181	22273.1919864649	32528.0503570213	15466.6526047298	23564.8782205198	22007.8106676103	11369.6237253749	16085.8756820573	84193.0424847839	154920.440272128	20801.3085605951	2300.38096914598	2332.16120115697	0	0	0	0	0	0	0	0	0	0	0	0	0	0	0	0	0
Cre03.g154550.t1.1	35.950000	0	0	0	0	0	0	0	0	0	0	0	2273.18757474483	4829.36664845349	0	0	0	0	0	0	0	0	0	0	0	0	0	0	0	0	0	0	0	0	0	0	0
Cre03.g154600.t1.2	34.558000	0	0	0	0	0	0	0	0	0	0	0	0	0	0	0	9992.75336428022	0	0	0	0	0	0	0	0	0	0	0	0	0	0	10115.6150859722	5615.76357509656	0	0	0	0
Cre03.g154950.t1.2	40.429000	0	0	0	0	0	0	0	0	0	0	0	0	0	0	0	0	0	0	0	0	0	1381.62101433343	3902.25209656589	0	0	0	0	0	0	0	0	0	0	0	0	0
Cre03.g156050.t1.2	28.631000	0	0	0	0	0	0	0	0	0	0	0	0	0	0	0	0	0	0	0	0	0	0	0	0	0	0	0	1005.09079125478	0	0	0	0	0	0	0	0
Cre03.g156250.t1.2	22.760000	0	0	0	0	0	0	0	0	0	0	0	0	0	0	0	0	0	0	0	0	0	0	0	0	0	0	0	0	0	7933.34518527942	24493.7128365111	0	0	0	0	0
Cre03.g156600.t1.2;Cre16.g692901.t1.1	31.640000	0	0	0	0	0	0	0	0	0	0	0	0	0	0	0	0	0	0	0	0	0	0	0	0	0	0	0	0	0	0	10349.8714353315	9485.74399276469	0	0	0	0
Cre03.g156900.t1.2	28.687000	201894.571865691	443784.729532841	726677.939119325	1353444.72615874	240055.422623217	93981.0263129108	38056.0087550154	20580.1574615496	40684.4305210789	347190.843938615	139620.060530755	16419.2404869149	11549.0018390452	3868.99752389459	43958.2858650976	81481.8938261144	96004.1493301053	234280.921703694	272638.351215927	106365.487859461	3178678.46361465	1346810.19318737	1287672.75114631	482789.230779319	4201215.61934968	1989458.90545084	301437.138780525	152635.212248657	50432.2795201198	79027.1166267089	162587.011705707	25914.8134174149	69992.684691626	3134.36633599107	3571.67215740003	0
Cre03.g156950.t1.1	8.666900	9981.28627025563	151349.259561615	0	1731.28547426878	3697.97400729937	0	12703.9020229497	25088.3635695003	201501.414356277	2177.43733963955	2011.16447628309	0	0	0	0	0	0	0	0	0	0	0	0	0	0	0	0	0	0	0	0	0	0	0	0	0
Cre03.g157700.t1.2	10.869000	74341.1705613771	42663.3233184642	38518.7879067218	14414.9562670465	14321.5813585606	21010.9925656161	18916.6097498403	38478.6530776357	14735.2158215903	11515.419635116	13830.1344717927	21010.9925656161	45526.8205120318	47001.98025048	122329.320897971	251162.122264171	33121.0629337212	4309.41584225308	0	0	0	0	0	0	0	0	0	0	0	0	0	0	0	0	0	0
Cre03.g158000.t1.2	49.227000	0	0	0	0	0	0	0	0	0	0	0	0	0	0	0	0	0	0	48268.2750620519	20484.3253186298	0	0	0	0	0	0	0	0	0	0	0	0	0	0	0	0
Cre03.g158900.t1.2	49.796000	133206.678658434	0	0	0	2462.88607303723	0	0	0	0	0	0	0	0	0	0	0	0	0	0	0	0	0	0	0	0	0	0	0	0	0	0	0	0	0	0	0
Cre03.g160500.t1.2	66.807000	0	0	0	0	0	0	0	0	0	0	0	0	0	0	0	0	0	7533.38932726483	971.672402954559	0	0	0	0	0	0	0	0	0	0	0	0	0	0	0	0	0
Cre03.g160850.t1.1	54.656000	0	0	0	0	0	0	0	0	0	0	0	0	0	0	0	0	0	0	0	0	0	0	0	0	0	0	0	0	0	0	0	0	0	0	0	0
Cre03.g164000.t1.2	24.228000	24496.9891490896	10059.9177721385	0	0	0	0	0	0	0	0	0	0	0	0	0	0	0	0	0	0	0	0	0	0	3971.38229197124	54372.8644738536	43044.1946557093	119773.797086778	88222.9069562805	138211.24612202	107184.566004075	1881.83203724867	0	0	0	0
Cre03.g164300.t1.2	13.326000	0	0	0	0	0	0	0	0	0	0	0	0	0	0	0	0	0	0	0	0	0	0	0	0	0	0	0	0	29069.0833523201	36127.8988025961	0	0	0	0	0	0
Cre03.g164600.t1.2;Cre03.g165050.t1.2	117.890000	0	0	0	0	0	0	0	0	0	0	0	0	0	846.762985901056	7979.78691607898	113688.046472303	215761.564853991	97503.0623347473	1122.21896593445	0	0	0	0	0	0	0	0	0	0	0	0	0	0	0	0	0
Cre03.g164700.t1.2	35.584000	52181.0113588688	3049.34602458023	0	0	0	0	0	0	0	0	0	0	0	0	0	0	0	0	0	0	0	0	0	0	0	0	0	0	0	0	0	0	0	0	0	0
Cre03.g167924.t1.1	27.442000	0	6284.2951567298	0	0	0	0	0	0	0	0	0	0	0	0	0	0	0	0	0	0	0	0	0	0	0	0	0	0	0	0	0	0	0	0	0	0
Cre03.g168550.t1.1	48.572000	0	0	0	0	0	0	0	0	0	0	0	0	0	0	0	0	0	0	0	0	0	0	0	0	15271.7120063119	4466.84266164772	1604.90171655497	0	0	0	0	0	0	0	0	0
Cre03.g169900.t1.2;Cre06.g251600.t1.2;Cre16.g686950.t1.2	32.849000	0	0	0	0	0	0	0	0	0	0	0	0	0	0	0	0	0	0	0	0	0	0	0	0	0	0	0	9472.63874245088	94251.3221006332	102409.34042098	5592.1741245317	2536.02975135118	3720.990103163	0	0	0
Cre03.g170150.t1.1	68.064000	0	0	0	0	0	0	0	0	0	0	0	0	0	0	0	0	0	0	0	0	5477.17555302802	0	0	0	0	0	0	0	0	0	0	0	0	0	0	0
Cre03.g170200.t2.1;Cre03.g170200.t1.1	66.383000	3498.93801815838	0	0	0	0	0	0	0	0	0	0	0	0	0	0	0	0	0	0	0	20161.6085296523	0	0	0	0	0	0	0	0	0	0	0	0	0	0	0
Cre03.g171100.t1.1	28.079000	5087.8677108934	5297.4698080999	1856.44061476567	0	0	0	0	0	0	0	0	0	0	0	0	0	0	0	0	0	0	0	0	0	0	0	0	0	0	0	0	0	0	0	0	0
Cre03.g171350.t1.2	52.503000	17187.535786562	0	0	0	0	0	0	0	0	0	0	0	0	0	0	0	0	0	0	0	0	0	1751.92624351303	0	0	0	0	0	0	0	0	0	0	0	0	0
Cre03.g171550.t1.1	30.080000	0	0	0	0	0	0	0	0	0	0	0	0	0	0	0	0	0	0	0	0	0	0	0	14934.2518107312	2201.84586834902	0	0	0	0	0	0	0	0	0	0	0
Cre03.g172000.t1.2	33.122000	0	0	0	0	0	0	0	0	0	0	0	0	0	0	0	0	0	0	0	0	0	0	0	0	0	0	0	0	0	13918.594911411	8563.4620019303	0	0	0	0	0
Cre03.g172300.t1.2	37.439000	623187.415547456	1155309.72297682	295572.539265095	203581.872843594	184415.444259647	77715.7725171833	97642.3056193315	151775.180196813	186635.146031548	106087.001290293	118766.330968904	103359.471068731	73815.3223925355	54866.7685950553	61108.963135152	73287.8360674047	60631.4405768425	132788.948804681	91867.804699809	65339.5017520788	101360.920395875	52117.123263589	64271.4238515033	84004.6545115229	83988.2729486306	185668.633820905	78579.8999597501	193327.014473038	191221.983641382	20033.013260948	0	0	0	0	0	0
Cre03.g172500.t1.1	46.770000	0	0	0	0	0	0	0	0	0	0	0	0	0	0	0	0	0	0	0	0	1401.19698198969	7747.90589333901	34976.27493127	7327.71880515247	1264.57474746822	7111.89171404691	7587.77611606714	43029.4512491063	1546.09190577175	0	0	0	0	0	0	0
Cre03.g172850.t1.2	41.824000	0	0	0	0	0	0	0	0	0	0	0	0	0	0	0	0	0	0	0	0	0	0	0	2901.99386636433	4466.02358350311	3233.80242274711	0	0	0	0	0	0	0	0	0	0
Cre03.g174750.t1.2	33.072000	0	0	0	0	0	0	0	0	0	0	0	0	0	0	0	0	0	0	0	0	0	0	0	0	0	0	0	19671.7997991736	6750.51443664359	2143.19987319472	0	0	0	0	0	0
Cre03.g175200.t1.2	87.233000	169811.280941195	38363.9821373899	0	0	0	0	0	0	0	0	0	0	0	0	0	0	0	0	0	0	0	0	0	0	0	0	0	0	0	0	0	0	0	0	0	0
Cre03.g175400.t2.1;Cre03.g175400.t1.2	71.611000	0	0	0	0	0	0	0	0	0	0	0	0	7547.31365572325	28444.1267279803	2802.14824053599	0	0	0	0	0	0	0	0	0	0	0	0	0	0	0	0	0	0	0	0	0
Cre03.g176250.t1.2	40.499000	0	0	3736.47068009619	0	0	0	0	1068.81507090568	8172.18837224861	4667.27108363455	1591.05929591101	43849.3484718641	0	0	0	0	0	0	0	0	0	0	0	0	0	0	0	0	0	0	0	0	0	0	0	0
Cre03.g176833.t1.1	41.553000	0	0	0	0	0	0	0	0	0	0	0	0	0	0	0	0	0	0	0	0	45405.596946629	0	0	0	13023.3424993488	0	0	0	0	0	0	0	0	0	0	0
Cre03.g177200.t1.2	44.633000	0	0	0	0	0	0	0	0	0	0	0	0	0	0	0	0	0	0	0	0	0	0	0	0	0	0	0	4660.71845847765	0	0	0	0	0	0	0	0
Cre03.g177350.t1.1	41.282000	0	2820.65940660424	1238.60997028398	0	0	0	0	0	0	0	0	0	0	0	0	0	0	0	0	0	0	0	0	2374.75326467686	9279.33630032218	41389.6568035908	9333.39545786665	4923.1510960117	0	0	0	0	0	0	0	0
Cre03.g177500.t1.1	19.866000	0	0	0	0	0	0	0	0	0	0	0	0	0	0	0	0	0	0	0	0	0	0	0	0	1788.6209443917	11147.6535481847	0	0	0	0	0	0	0	0	0	0
Cre03.g177900.t1.2	36.688000	5549.8277844552	0	0	0	0	0	0	0	0	0	0	0	0	0	0	0	0	0	0	0	0	0	0	0	0	0	0	0	0	0	0	0	0	0	0	0
Cre03.g178150.t1.1	18.296000	0	0	0	0	0	0	0	0	0	0	0	0	11046.9069363973	0	8378.35034124773	0	0	0	0	0	0	0	0	0	0	0	0	0	0	0	0	0	0	0	0	49037.3894398436
Cre03.g178250.t1.2	16.284000	11483.4755874761	61897.7353884144	11363.071100218	106259.007700662	0	0	0	0	0	0	0	0	0	0	0	0	0	0	0	0	0	0	0	0	0	0	0	0	0	0	0	0	0	0	0	0
Cre03.g178450.t1.2	10.766000	0	0	0	0	0	0	0	0	0	0	0	0	0	0	0	0	0	0	0	0	0	93956.4539685724	303067.104288305	0	0	0	0	0	1499.24063589988	32279.8696792036	62693.8793449784	1341.97763213416	0	0	0	0
Cre03.g179800.t1.2	18.096000	12880.8229021861	21057.680019859	6142.67654552619	6013.34410649178	3911.91721867232	2871.44225157026	2870.70508124011	3603.04285033871	3339.21777995882	3168.43998680698	4122.58411746682	0	3055.57101847929	2880.61592678993	3027.3947303046	1846.69358484477	1660.84475383205	0	0	0	0	0	2331.34212301236	3078.99665341523	3201.94028292166	3721.89108912207	0	0	2701.23781311965	1836.70083148049	0	0	0	0	0	0
Cre03.g179901.t1.1	52.965000	0	0	0	0	0	0	0	0	0	0	0	0	0	0	0	0	0	0	0	0	0	0	0	937.762567767576	8722.36316198525	0	0	0	0	0	0	0	0	0	0	0
Cre03.g180300.t1.2	76.609000	0	0	0	0	0	0	0	1034.98714353315	0	0	0	0	0	0	0	0	0	0	0	0	0	0	9411.20788160489	0	0	0	0	0	0	0	0	0	0	0	0	0
Cre03.g180750.t1.2	86.772000	5769.91408191275	3701.65985895013	0	0	0	1181.27450016106	0	968.232274747184	0	0	0	0	0	0	0	12642.4711621037	27312.9798102695	24224.2361269334	6074.11970482207	0	0	6257.59320921541	19209.0206474672	86167.0208133016	13088.0496727732	0	0	0	0	0	0	0	0	0	0	0
Cre03.g181250.t1.1	31.990000	0	0	0	0	0	0	0	0	0	0	0	0	0	0	0	0	0	0	0	0	0	0	0	0	0	0	0	964.87405435427	0	3398.60094544327	8484.83050004744	0	0	0	0	0
Cre03.g181300.t1.2	53.814000	0	0	0	0	0	0	0	0	0	0	0	0	0	0	0	0	0	0	0	0	0	0	0	0	0	0	910.651081180881	13636.832029664	0	0	0	0	0	0	0	0
Cre03.g181500.t1.2	65.753000	0	0	0	0	0	0	0	0	0	0	0	0	0	0	0	0	0	0	0	14898.2123723683	0	0	0	0	0	0	0	0	0	0	0	0	7966.59975795071	0	0	0
Cre03.g182050.t1.2	72.250000	2012.88454038677	0	0	0	0	0	0	0	0	0	0	0	0	0	0	0	0	0	0	0	0	0	0	23166.8062422378	32578.0141238427	0	0	0	0	0	0	0	0	0	0	0
Cre03.g182150.t1.2	28.313000	0	0	4230.86624818467	1402.0160601343	13586.049184698	0	0	0	0	0	0	0	1759.46176244347	0	0	0	0	0	0	0	0	0	0	0	5044.53847704336	28014.1107020584	23862.2035870144	488965.079989702	457307.709700404	59497.836424698	3596.24450173842	0	0	0	0	8407.83715445381
Cre03.g182551.t1.2	14.875000	0	0	0	0	0	0	0	0	0	0	0	0	0	0	0	0	0	0	0	0	0	0	0	0	0	0	0	0	0	0	0	0	8996.75434043065	8527.42256356732	10243.3912765318	598860.794652446
Cre03.g183100.t1.2	27.809000	4572.7494657462	4913.15834264741	7390.46019102983	4187.86464559249	1199.37612715701	1263.50994588022	4025.76908077355	6191.65741857405	6576.29651528438	6562.12646338257	9643.00699653041	7127.20847535117	5769.34072721152	8440.60028023833	11443.3407583901	12197.7117295788	33197.2372011703	3414.65487707769	0	0	1066.27592865738	0	0	970.279970108717	1284.64216201124	1415.53084952042	0	4087.52757287738	0	4987.94017725059	0	0	0	0	0	0
Cre03.g183400.t1.1	25.239000	0	0	0	0	0	0	0	0	0	0	0	0	0	0	0	0	0	0	0	0	0	0	0	0	0	0	0	0	0	0	3679.05330215881	5950.27508935656	1002.55164900647	0	0	0
Cre03.g183900.t1.2	14.408000	0	0	0	0	0	0	0	0	0	0	0	0	0	0	0	0	0	0	0	0	0	0	0	0	0	0	0	0	9579.9379793952	13114.2601734009	2577.88464454091	0	0	0	0	0
Cre03.g184700.t2.1;Cre03.g184700.t1.2	39.398000	0	0	0	0	0	0	0	0	0	0	0	0	0	0	0	0	0	0	0	0	0	0	0	0	0	8893.55049420939	6225.73106938996	10970.7326689483	0	0	0	0	0	0	0	0
Cre03.g185550.t1.2	41.446000	0	0	0	0	0	0	0	0	0	0	0	0	0	0	0	0	0	0	0	0	0	0	0	0	0	16577.3225688252	8428.31410806913	14306.018873813	14053.7428052721	66970.2863380036	49867.9346784814	0	0	0	0	0
Cre03.g185600.t1.1	22.004000	0	0	0	0	0	0	0	0	0	0	0	0	0	0	0	0	0	2561.66689727757	0	0	0	0	1838.42089558418	0	9643.82607467502	89418.7610474157	80544.868428677	26098.2869218082	0	0	0	0	0	0	0	0
Cre03.g186150.t1.1	20.486000	1433.71438433083	0	0	0	0	0	0	0	0	0	0	0	0	0	0	0	0	0	0	0	0	0	0	0	0	0	0	0	0	0	0	0	0	0	0	0
Cre03.g187450.t1.2	28.819000	0	0	0	0	0	0	0	0	0	0	0	0	0	0	0	0	0	0	0	0	0	0	0	0	0	0	1222.55603864956	1093.63313868745	2189.23206492198	6507.90349020918	10335.9471068731	0	0	0	0	0
Cre03.g187650.t1.1	59.110000	0	0	0	0	0	0	0	0	0	0	0	0	0	0	0	0	0	0	0	5405.42430755991	0	0	0	0	0	0	0	0	0	0	0	0	0	0	0	0
Cre03.g188250.t1.2	55.344000	0	0	0	0	0	0	0	0	0	0	0	0	0	0	0	0	0	0	0	0	0	0	0	0	0	1888.87610929235	12157.5769004927	9364.52042736195	0	0	0	0	0	0	0	0
Cre03.g188650.t1.2	24.626000	0	0	0	0	0	0	0	0	0	0	0	0	0	0	0	0	0	0	807.594669025657	0	1866.76099938779	773.766741653134	759.514781936866	1371.21872189685	1479.82848387255	1168.25115766171	746.163808179672	0	0	0	0	0	0	0	0	0
Cre03.g189250.t1.2	24.185000	0	0	0	0	0	0	0	0	0	0	0	0	0	0	0	0	0	0	1074.54861791797	0	0	996.818101994182	26426.7372577981	38932.4223697514	11892.1955816381	15025.1694847833	3174.99261196389	10494.0291887835	1254.33627066055	10840.4992439548	20454.8385054238	4608.37936503687	0	0	0	0
Cre03.g189300.t1.1	32.993000	0	0	0	0	0	0	0	0	0	0	0	0	0	0	0	0	0	0	0	0	0	0	0	0	0	0	0	1920.90206474672	1281.1201259894	0	0	0	0	0	0	0
Cre03.g189800.t1.2	44.694000	0	0	0	0	0	0	0	0	0	0	0	0	0	0	0	0	0	0	0	0	0	0	0	3416.29303336691	19947.0100557636	369715.492915476	261244.974224359	381428.310383444	40531.2629080363	0	0	0	0	0	0	0
Cre03.g190150.t1.1	28.392000	0	0	0	0	0	0	0	0	0	0	0	0	0	0	0	0	0	0	0	0	0	0	0	0	0	0	2871.85179064257	11123.0812038463	0	0	0	0	0	0	0	0
Cre03.g190500.t1.2	100.690000	0	0	0	0	0	0	0	0	0	0	0	0	0	2606.47047178791	2693.70229418921	34545.4398272035	7862.65874139931	0	0	0	0	0	0	0	0	0	0	0	0	0	0	0	0	0	0	0
Cre04.g216850.t1.2;Cre03.g190950.t1.2	49.586000	0	0	0	0	0	0	0	0	0	0	0	2028.61084076335	0	0	0	0	0	0	0	0	0	0	1472.53868838549	2033.27958618764	5422.21540952448	27710.2327104069	68506.8769372978	67166.0460145661	984.613837639447	0	0	0	0	0	0	0
Cre03.g192050.t1.1	57.208000	0	0	0	0	0	0	0	0	0	0	0	0	0	8841.12949295415	1325.43225361297	0	0	0	0	0	0	0	0	0	0	0	0	0	0	0	0	0	0	0	0	0
Cre03.g192350.t1.1;Cre09.g395450.t2.1;Cre09.g395450.t1.2	48.878000	0	0	756.729916245181	0	0	0	0	0	0	1107.63937496034	4308.43294847954	1043.50555623713	0	8216.17286861433	11204.9890183077	118381.364240936	0	0	0	0	0	0	0	0	0	0	0	0	0	0	0	0	0	0	0	0
Cre03.g193750.t1.1	44.631000	0	3204.88896424227	0	0	0	0	0	0	0	0	0	0	0	0	0	0	0	3015.02665032094	0	0	0	1736.28185095092	3712.63550608795	21806.3174440354	37820.1142493668	76895.0562162809	39352.609457938	4230.94815599914	0	0	0	0	0	0	0	0
Cre03.g193800.t1.1	55.567000	0	0	0	0	0	0	0	0	0	0	0	0	0	0	0	0	0	1729.23777890725	3865.55739568722	0	0	0	0	0	1882.07776069206	0	0	0	0	0	0	0	0	0	0	0
Cre03.g193850.t1.2	34.323000	3835.16959652207	4751.71804034417	4183.44162361157	2554.04947053267	3230.52611016866	0	0	0	0	0	2721.14141203375	1896.00208915048	0	1820.31926858823	0	3067.69337501957	2803.21304212399	3607.38396450516	5045.84900207474	5631.32605984421	15674.6984534615	19398.2276988728	22241.247938825	57422.2924062483	81940.5775870978	162693.491864507	74693.3741635608	58233.1797694153	11040.3543112404	7330.50367084415	0	0	0	0	0	0
Cre03.g194200.t1.2	40.247000	0	0	0	0	0	0	0	0	0	0	0	0	0	3916.74977972554	6363.41810549943	6209.02187523985	9208.89557988545	8633.08364422242	2806.40744688798	0	0	0	0	0	0	0	0	0	0	0	0	0	0	0	0	0
Cre03.g194350.t1.2	71.740000	21237.0581335293	0	0	0	0	0	0	0	0	0	0	0	0	0	0	900.166880929833	0	0	1919.10009282857	0	0	0	0	0	0	0	0	0	0	0	0	0	0	0	0	0
Cre03.g194850.t1.2	36.601000	7503.32915935752	2258.60798377071	0	0	932.192836384206	0	0	1777.72720506834	0	1234.7603030043	5061.41148682239	4111.28083907116	0	1002.87928026432	6137.84398447297	6248.41953399574	9576.66166681675	24206.2164077519	51017.9203935182	39793.2734997398	95340.6960329686	65581.1298047397	143576.207969236	303812.465399903	187437.842613269	122091.788236034	18720.8500732778	16637.9343515266	0	0	0	0	0	0	0	0
Cre03.g195388.t1.1	9.293000	0	0	0	0	0	0	0	0	0	0	0	0	0	0	0	0	0	0	0	0	0	0	0	0	0	0	0	0	0	6844.2988842018	0	0	1552.89025437204	2217.16262965329	0	0
Cre03.g196150.t1.2	23.026000	0	0	0	0	0	0	0	0	0	0	0	0	0	0	0	0	0	0	0	0	0	0	0	0	0	0	0	1931.05863373992	2226.09058142957	0	0	0	0	0	0	0
Cre03.g197650.t1.2	28.895000	0	0	0	0	0	0	0	0	0	0	0	0	0	0	0	0	0	0	0	0	0	0	0	0	0	0	0	0	0	0	0	0	1239.26523279967	17366.9139002323	1061.52527541862	0
Cre03.g198850.t1.2;Cre03.g198863.t1.1	26.612000	0	0	0	0	0	0	0	0	0	0	0	0	0	0	0	0	0	0	0	0	0	0	0	0	0	0	0	0	0	3051.39371994176	4438.83018910195	33034.2406503923	34147.3678489215	0	0	0
Cre03.g198950.t1.2	28.840000	0	0	0	0	0	0	0	0	0	0	0	0	0	0	0	0	0	0	0	0	0	0	0	0	0	0	0	4637.78427042848	6280.03595037781	22534.4779145965	33858.2332638731	1502.18931722049	0	0	0	0
Cre03.g199000.t1.2	81.394000	42341.4256076313	43589.7007000217	3563.23565251051	1081.01933526041	0	735.43388448524	0	0	0	0	0	0	0	0	0	0	0	3935.75239268056	16040.8263841036	22542.6686960426	47966.0352266897	21694.1037382234	2531.77054499919	0	0	0	0	0	0	0	0	0	0	0	0	0
Cre03.g199150.t1.2	29.735000	0	0	0	0	0	0	0	0	0	0	0	0	0	0	0	0	0	0	0	0	0	0	0	0	0	0	0	11580.9458866851	2657.41713238285	19478.4973570449	65608.1593835119	106824.171620445	21731.7813328756	0	0	0
Cre03.g199423.t1.1	43.733000	3338.15297837082	0	0	0	0	0	0	0	0	0	0	0	0	0	0	0	0	0	0	0	4240.03992340434	0	0	7103.53711697185	21060.9563324375	8520.05086026581	0	0	0	0	0	0	0	0	0	0
Cre03.g199535.t1.1	27.233000	0	0	0	0	0	0	0	0	0	0	1206.25638357176	0	2207.41559973239	860.032051843789	12518.7903622671	27047.5984914149	131691.384090899	2072513.42931461	52463.5933187604	79761.0106442822	60314.4573348773	4041.90492022243	0	0	0	0	0	0	0	1364.25655766763	4926.67313203353	0	0	0	0	0
Cre03.g199647.t1.1	45.594000	0	0	0	0	0	0	0	0	0	0	0	0	0	0	0	0	0	0	0	0	0	0	0	0	0	0	0	3643.75103412598	0	0	0	0	0	0	0	0
Cre03.g199652.t1.1	11.713000	0	0	0	0	0	0	0	0	0	0	0	0	0	0	0	0	0	0	0	0	27860.9430890157	0	0	0	0	0	0	0	0	0	0	0	0	0	0	0
Cre03.g200350.t2.1;Cre03.g200350.t1.2	40.608000	0	0	0	0	0	0	0	0	0	0	0	0	0	0	0	0	0	0	0	0	0	0	0	0	0	0	0	0	0	1509.06957363524	0	0	0	0	0	0
Cre03.g201100.t1.2	128.380000	9364.52042736195	17477.489449755	0	0	0	0	0	0	0	0	0	0	0	0	0	0	0	0	0	0	0	0	0	0	0	0	0	0	0	0	0	0	0	0	0	0
Cre03.g201750.t1.2	27.961000	0	0	0	0	0	0	0	0	0	0	0	0	0	0	0	0	0	0	0	0	0	0	0	0	0	0	0	0	0	0	0	0	5730.18879189901	0	0	0
Cre03.g201900.t1.1	87.785000	0	0	0	0	0	0	0	0	0	0	0	0	0	0	0	0	0	12862.8031830046	0	0	0	0	0	0	0	0	0	0	0	0	0	0	0	0	0	0
Cre03.g202113.t1.1	41.028000	0	0	0	0	0	0	0	0	0	0	0	0	0	0	0	0	0	0	0	0	0	0	0	0	0	0	0	0	0	3738.76409890111	0	0	0	0	0	0
Cre03.g202400.t1.2	36.886000	0	0	0	0	0	0	0	0	0	0	0	0	0	0	0	0	0	0	0	0	0	0	0	0	14540.2752231723	7941.69978235447	0	2152.86499530116	0	0	0	0	0	0	0	0
Cre03.g203450.t1.2	9.104200	0	0	0	0	0	0	0	0	0	0	0	0	0	0	0	0	0	0	0	0	0	0	0	0	0	0	0	0	0	0	0	1415.69466514934	0	0	0	0
Cre03.g203850.t1.2	49.951000	0	0	0	0	0	0	0	0	0	0	0	0	0	0	0	0	0	0	0	0	0	0	0	0	0	0	0	12554.0107224855	2911.24944939846	0	0	0	0	0	0	0
Cre03.g204250.t1.2	52.718000	0	0	0	0	0	0	0	0	0	0	0	0	0	0	0	0	0	0	27267.9305123158	7330.99511773092	0	1224.76754964002	0	8172.67981913538	42648.5799118612	198560.923817116	106168.909104754	156419.35327677	4047.14702034795	0	0	0	0	0	0	0
Cre03.g204650.t1.2	16.166000	4186.1445814888	82210.8733748201	16008.8823364637	74092.1708054148	0	0	0	0	0	0	0	0	0	0	0	0	0	0	0	0	0	0	0	0	0	0	0	0	0	0	0	0	0	0	0	0
Cre03.g206450.t1.2	6.757600	4067.7877895922	40349.4275599321	16963.9274530826	54823.3574533908	0	0	0	0	0	0	0	0	0	0	0	0	0	0	0	0	0	0	0	0	0	0	0	0	0	0	0	0	0	0	0	0
Cre03.g206600.t1.2	64.232000	0	0	0	0	0	0	0	0	0	0	0	0	0	0	0	1003.53454278001	0	3794.95285962157	20236.9637189567	19457.201325285	30252.6512712861	0	0	0	5776.13907581181	3455.03542960712	0	0	0	0	0	0	0	0	0	0
Cre03.g206800.t1.1	56.764000	0	0	0	0	0	0	0	0	0	0	0	0	0	0	0	0	0	0	0	0	0	0	0	2306.2783317872	7377.10921727264	0	0	0	0	0	0	0	0	0	0	0
Cre03.g206929.t1.1	63.446000	0	0	0	0	0	0	0	0	0	0	0	0	0	0	0	0	0	0	0	0	0	2137.13869492459	20412.2464419039	13444.34866568	0	0	0	0	0	0	0	0	0	0	0	0
Cre03.g207000.t1.2	26.824000	0	0	0	0	0	0	0	0	0	0	0	0	0	0	0	0	0	0	0	0	0	0	0	0	2617.93756581249	0	0	0	0	0	0	0	0	0	0	0
Cre03.g208000.t1.1	12.764000	1495.8005076925	0	0	0	0	0	0	0	0	0	0	0	0	0	0	0	0	1605.96651814297	0	0	0	0	0	0	0	0	1843.33536445186	4624.84283574359	16374.1911889611	4100.14137630442	0	0	0	0	0	0
Cre03.g209057.t1.1	20.290000	0	0	0	0	0	0	0	0	52705.2213714212	0	0	0	0	0	0	0	0	0	0	0	0	0	0	0	0	0	0	0	0	0	0	0	0	0	0	0
Cre03.g211409.t1.1	51.863000	0	0	0	0	0	0	0	0	0	0	0	0	0	0	0	0	0	0	0	0	0	0	0	0	0	0	2489.75183618054	0	0	0	0	0	0	0	0	0
Cre03.g213313.t1.1	32.542000	0	0	0	0	0	0	0	0	0	0	0	0	0	0	0	0	0	0	0	0	0	4705.52203298799	2539.30606392963	0	0	0	0	0	0	0	0	0	0	0	0	0
Cre03.g213425.t1.1	16.497000	2102.24596596407	0	0	0	0	0	0	0	0	0	0	0	0	0	1280.30104784479	0	1330.18290685173	0	0	0	0	0	0	0	0	0	0	0	0	0	0	0	4504.52025629992	0	0	0
Cre03.g213537.t1.1	17.193000	0	0	0	0	0	0	0	0	0	0	0	0	0	0	0	0	0	0	0	0	0	0	0	0	2788.96108240772	0	0	0	0	0	0	0	0	0	0	0
Cre04.g213251.t1.1	23.979000	0	0	0	0	0	0	0	0	0	0	0	0	0	0	0	0	0	0	0	0	0	0	0	0	0	0	0	0	0	0	0	0	0	0	0	0
Cre04.g213985.t1.1	24.820000	19272.0896646024	17212.927209045	4374.86018600766	2238.37675359877	2007.06908556002	0	0	1909.27115509321	0	1490.96794663929	1151.21433225376	2957.69118019802	0	0	0	0	0	0	0	0	0	0	0	0	0	0	0	0	0	1056.61080655094	10344.9569664639	0	0	0	0	0
Cre04.g214150.t1.1	36.892000	0	0	0	0	0	0	0	0	0	0	0	0	0	0	337804.208401348	0	0	0	0	0	0	0	0	0	0	0	0	0	0	0	0	0	0	0	0	0
Cre04.g214500.t1.1	49.284000	18034.462588092	18816.6822161975	0	1137.94526631103	1158.25840429743	0	0	0	1281.20203380386	0	0	0	0	0	0	0	0	3415.39204740784	4761.30125463614	11304.0974738058	86601.1322299465	90540.8981055357	32040.6988609765	0	0	0	1934.74448539068	15097.2483615093	0	0	0	0	0	0	0	0
Cre04.g216950.t1.2	38.909000	0	0	0	0	0	0	0	0	0	0	0	0	0	0	0	0	0	0	0	0	0	0	0	0	0	0	1149.41236033561	0	0	0	0	0	0	0	0	0
Cre04.g217050.t1.1	101.350000	0	0	0	0	1431.66668896929	0	0	0	0	0	0	0	0	0	0	0	0	0	0	0	0	0	0	0	0	0	0	0	0	0	0	0	0	0	0	0
Cre04.g217800.t1.1	45.691000	1420.44531838809	10552.183737051	0	0	0	0	0	0	0	0	0	0	0	0	0	0	0	0	0	0	0	0	0	0	0	0	0	0	0	0	0	0	0	0	0	0
Cre04.g217910.t1.1	30.251000	0	0	0	0	0	0	0	0	0	0	0	0	0	0	0	0	0	0	0	0	0	0	0	0	0	0	0	0	992.231264384349	9520.14527483844	0	0	0	0	0	0
Cre04.g217915.t1.1	58.795000	0	0	0	0	0	0	1314.45660647516	6738.39208010332	5041.42598009383	0	0	0	0	0	0	0	0	0	0	0	0	0	0	0	0	0	0	0	0	0	0	0	0	0	0	0
Cre04.g217929.t1.1	63.930000	0	0	0	0	7795.9857804278	0	0	0	0	0	0	0	0	0	0	0	0	1233.44977797292	0	0	0	0	4499.85151087563	7824.73542330372	2210.44618886746	9729.01020171479	0	0	0	0	0	0	0	0	0	0
Cre04.g218250.t1.2;Cre12.g535900.t1.1	19.783000	0	0	0	0	0	0	0	0	0	0	0	0	0	0	0	0	0	0	0	0	0	0	0	0	0	0	0	0	0	0	2831.38933029868	2207.49750754685	1244.17970166735	0	0	0
Cre04.g220200.t3.1;Cre04.g220200.t2.1;Cre04.g220200.t1.2	107.790000	6929.15537998372	13033.1714370842	6707.43092623694	3106.35386344531	3709.44110132396	2250.33529451012	3040.41807280395	8878.80708760636	18061.4921668642	8926.31361999392	765.731585054479	0	0	0	0	0	10068.1085535846	35340.7647056228	0	0	0	0	0	0	0	0	0	0	0	0	0	0	0	0	0	0
Cre04.g220350.t2.1;Cre04.g220350.t1.2	95.723000	0	0	0	1016.72170090828	0	0	0	0	1849.31463490753	914.173117202717	6832.0127120326	109756.47137816	0	0	0	0	0	0	0	0	0	0	0	0	0	0	0	0	0	0	0	0	0	0	0	0
Cre04.g221250.t1.2	18.117000	0	0	0	0	0	0	0	0	0	0	0	0	0	0	0	0	0	0	0	0	0	0	0	0	0	0	0	0	0	0	0	0	2323.31515719515	2591.64515737041	0	0
Cre04.g221700.t1.2	41.417000	18029.5481192243	70641.3945821596	7649.12506909866	0	7342.0526726832	3255.09845450705	4099.07657471642	8223.54457191585	6258.00274828772	0	3008.71974860742	11111.6141098218	3234.78531652065	2470.25777633875	12223.1031520618	53741.3552243569	1663.46580389481	0	0	0	0	0	0	0	0	0	0	0	0	0	0	0	0	0	0	0
Cre04.g222700.t1.2	115.310000	0	0	0	0	0	0	0	0	0	0	0	0	0	765.928163809186	3083.41967539614	42787.8231964454	50782.0258878696	3360.26808827538	0	0	0	0	0	0	0	0	0	0	0	0	0	0	0	0	0	0
Cre04.g224750.t1.2	24.130000	1303.64477496626	0	0	0	0	0	0	0	0	0	0	0	0	0	0	0	0	0	0	0	0	0	0	0	0	1828.4281422199	0	0	0	0	0	0	0	0	0	0
Cre04.g225050.t1.1	24.843000	0	0	0	0	0	0	0	0	0	0	0	0	0	0	0	0	0	0	0	0	0	0	0	0	0	0	0	0	2073.57823090261	0	2437.3308349253	0	0	0	0	0
Cre04.g225400.t1.2	35.146000	0	0	0	0	0	0	0	0	0	0	0	0	0	0	0	0	0	0	0	0	0	0	0	0	0	0	0	25483.1592352038	0	0	0	0	0	0	0	0
Cre04.g226850.t1.2	59.847000	0	0	0	0	0	0	0	0	0	0	0	0	0	0	0	0	0	0	0	0	0	0	0	0	7960.45667186611	9062.2805919997	0	0	0	0	0	0	0	0	0	0
Cre04.g228450.t1.2	29.733000	0	0	0	0	0	0	0	0	0	0	0	0	0	0	0	0	0	0	0	0	0	0	0	0	0	0	0	22355.0998009262	0	0	0	0	0	0	0	0
Cre04.g229300.t1.1	45.029000	10996.9431695759	10820.8413684841	0	0	0	0	0	0	0	0	0	0	0	0	0	0	0	0	0	0	0	0	0	0	0	0	0	0	0	0	0	0	0	0	0	0
Cre04.g229398.t1.1;Cre04.g229450.t1.1	54.429000	0	0	0	0	0	0	0	0	0	0	0	0	0	0	0	0	0	0	0	0	0	0	0	0	0	0	0	0	0	0	0	0	0	0	0	768.369016680134
Cre04.g231026.t1.1	46.200000	0	0	0	0	0	0	0	0	0	0	0	0	0	1013.52729614429	0	0	0	0	0	0	0	0	0	0	4976.96453011278	85159.5546954274	15040.731969531	12169.8630726619	0	0	0	0	0	0	0	0
Cre04.g231222.t2.1;Cre04.g231222.t1.1	98.795000	0	5839.69953983379	5676.12963435455	66671.3228152198	165011.483013762	0	0	0	9126.16868727952	7184.29822203071	13307.5626155296	0	0	0	0	0	0	0	0	0	1937.77507452575	7557.47022471645	5268.80207303844	0	0	0	0	0	0	0	0	0	0	0	0	0
Cre04.g232104.t1.1	27.380000	231823.687269855	703276.876527728	1136307.1100218	1917625.75216827	434086.844300622	134189.57243197	51125.2196304625	24846.7355168394	48630.3076019709	547684.792177017	189665.735166617	22059.4125907209	15336.4191797363	15030.9030317956	69038.4586531517	134992.26901369	144853.969874833	365095.892179858	359976.653776026	167960.164334369	3020023.02700308	2635711.5615506	2595740.54809348	362483.032898542	5296405.0065119	2947698.42683374	485598.668815342	210363.839880991	97388.3913945015	156763.366097507	284474.030405587	114933.045252115	75315.8735534668	3134.36633599107	3571.67215740003	0
Cre05.g230850.t1.1;Cre03.g178950.t1.2	60.648000	1874.21461050377	0	0	0	0	0	0	0	0	0	0	0	0	0	0	0	0	0	2270.56652468206	23539.4867980368	21427.9033412242	0	0	0	0	0	0	0	0	0	0	0	0	0	0	0
Cre05.g232150.t1.2	48.779000	0	0	0	0	0	0	0	0	0	0	2628.91321295031	3578.63432162924	7001.8076114109	150743.141734601	15640.2971713878	0	0	0	0	0	0	0	0	0	0	0	0	0	0	0	0	0	0	0	0	0
Cre05.g232200.t1.2	77.304000	0	0	0	0	0	0	0	0	0	1295.04445444782	0	0	0	850.776468809661	0	8678.95202032075	32069.366596038	178722.851154586	7913.03204729301	0	0	0	20345.0820340456	14303.5616393791	0	0	0	0	0	0	0	0	0	0	0	0
Cre05.g232752.t1.1	61.204000	11779.9818758261	0	980.764170359765	0	0	0	0	0	0	0	0	0	0	0	3420.30651627552	0	0	0	3325.86680620163	0	0	0	0	0	0	0	0	0	0	0	0	0	0	0	0	0
Cre05.g233050.t1.2	19.056000	0	0	0	0	0	0	0	0	0	0	0	0	0	0	0	0	0	0	0	0	0	0	0	0	0	0	0	0	0	0	0	0	0	0	1203.22579443669	5639.92638036265
Cre05.g233305.t2.1;Cre05.g233305.t1.1	40.532000	21666.2550813066	20069.052699311	4248.55833610832	0	1230.25537320893	0	0	0	0	0	0	0	0	0	0	0	0	0	0	0	0	0	0	0	0	1484.169598039	1264.8204709116	1676.57105420862	0	2942.53823452268	0	0	0	0	0	0
Cre05.g233800.t1.2	76.431000	0	0	0	0	0	0	0	0	0	0	0	0	0	0	12440.1588603843	0	1081.75650559056	0	0	0	0	0	0	0	0	0	0	0	0	0	0	0	0	0	0	0
Cre05.g233900.t1.2	36.491000	0	0	0	0	0	0	0	0	0	0	0	0	0	0	0	0	0	0	0	0	0	0	0	0	0	1568.61655474861	2845.55938220048	29183.7542925659	59909.8327314384	296530.860694292	64983.2027591721	0	0	0	0	0
Cre05.g233950.t1.2	15.636000	0	0	0	0	0	0	0	0	0	0	0	0	0	0	0	0	0	0	0	0	0	0	0	0	0	7110.90882027337	56536.8689319215	202639.932977289	62996.1191803406	71316.3149733209	9813.37525060994	28739.8139381856	61073.7427749336	49847.457724866	3713.86412330487	0
Cre05.g234550.t2.1;Cre05.g234550.t1.2	40.985000	87338.3025600983	74988.2422956215	13837.5061750943	9425.13221006332	7141.1328038096	1847.18503173154	1942.19809650666	2370.33024269594	3087.84269737705	1704.9930658267	10747.9434136135	9783.06935925926	5213.35048264813	4538.83963055921	11024.7918264928	17063.0359085808	15569.856450951	36210.625695202	66229.0206171287	0	0	0	0	0	0	0	0	0	0	0	0	0	0	0	0	0
Cre05.g234637.t1.1	14.838000	0	9384.17830283266	4309.90728913984	1963.65794389552	1211.90802276959	0	1527.90837096134	0	0	0	0	0	0	0	0	0	0	0	0	0	0	0	0	0	0	0	0	0	0	0	0	0	0	0	0	0
Cre05.g237050.t1.1	31.127000	0	0	0	0	0	0	0	0	0	0	0	0	0	0	0	0	0	0	0	0	0	0	0	0	0	0	0	6035.86875546864	4015.44869615142	0	0	0	0	0	0	0
Cre05.g237400.t1.2	34.771000	0	0	0	0	0	0	0	0	0	0	0	0	0	0	0	0	0	0	0	0	0	0	0	0	0	0	0	0	0	0	8152.03904989113	3324.2286499124	0	0	0	0
Cre05.g237450.t1.2	31.708000	0	0	0	0	0	0	0	0	0	0	0	0	0	0	0	0	0	0	0	0	0	0	0	0	0	0	0	0	0	0	15606.7149674586	12146.1098064681	0	0	0	0
Cre05.g238332.t1.1	21.342000	12026.5243973546	263694.017876752	196726.188773182	1044078.91093836	676656.836827801	3670616.79726929	2523497.8557386	767230.498059121	204867.825530637	169663.846875164	428811.981049313	131298.226581485	326427.212972672	335674.605225354	84987.5482850586	1180.53732983091	0	0	0	0	0	0	0	0	0	0	0	0	1218.29683229757	0	0	0	0	0	0	0
Cre05.g240300.t1.1	13.502000	0	0	0	0	0	0	0	0	0	0	0	0	0	0	0	0	0	0	0	0	0	0	0	0	12680.1487567559	1918.93627719965	0	0	0	0	0	0	0	0	0	0
Cre05.g240800.t1.2	19.604000	7467.78116788131	116251.761064942	15218.471926912	73477.0431188103	0	0	0	0	0	0	0	0	0	0	0	0	0	0	0	0	0	0	0	0	0	0	0	0	0	0	0	0	0	0	0	0
Cre05.g240850.t1.2	70.449000	0	0	0	0	0	0	0	0	0	0	0	0	0	0	0	0	0	0	65299.3669229928	1436.25352657913	0	0	0	0	0	0	0	0	0	0	0	0	0	0	0	0
Cre05.g241750.t1.2	44.585000	0	0	0	0	0	0	0	0	0	0	0	0	0	0	0	0	0	0	0	0	0	0	0	0	0	0	0	5993.68623102106	0	0	0	0	0	0	0	0
Cre05.g241950.t1.2	28.549000	573969.009837653	256936.623183694	50699.2989952637	24795.1335937288	7547.31365572325	0	0	5381.58913355167	8259.58401027883	0	3790.28411419727	3604.7629144424	0	4152.72619318858	32748.3823779223	102908.978089194	68623.1860338329	473509.075400852	51603.5612669166	43546.2895583572	15479.7578550436	2727.20259030389	8721.54408384064	5192.70971340388	17636.39060981	49574.7047027099	76366.7508130054	524087.150830713	804858.948022649	254569.487345762	7024.16844475884	1434.6153702899	0	0	0	0
Cre05.g242350.t1.2	113.980000	0	0	0	0	0	0	0	0	0	0	0	0	0	0	0	0	0	0	1293.24248252968	0	0	0	0	0	0	0	0	0	0	0	0	0	0	0	0	0
Cre05.g242400.t1.2	14.860000	0	0	0	1558.86952482771	0	0	0	1178.32581884045	0	0	0	0	0	0	0	0	0	0	0	0	0	0	0	0	0	0	2152.7830874867	0	0	8909.93205710166	23638.595253535	23338.8126526066	56558.984041826	31124.1504171544	6565.07514470318	0
Cre05.g242550.t1.2	48.845000	0	0	0	0	0	0	0	0	0	0	0	0	0	0	0	0	0	0	0	0	0	0	0	0	0	0	0	0	0	0	0	0	0	0	0	0
Cre05.g243800.t1.2	19.087000	0	0	0	0	0	0	0	0	0	0	0	0	0	0	0	0	0	0	0	2690.18025816737	0	2895.44124120742	2675.19112812095	0	0	0	2713.93352436115	18596.3501952966	6222.94620369828	36181.9579601405	80747.9998085411	174996.045596596	485156.366617251	150636.661575801	13437.7960405231	0
Cre05.g244550.t1.1	65.661000	0	7801.0640649244	6053.97038246459	58211.0646595107	20027.2797139357	210732.425046067	151111.726899677	4742.79008856788	0	0	0	0	0	0	0	0	0	0	0	4507.9603845073	0	0	0	0	0	0	0	0	0	0	0	0	0	0	0	0
Cre05.g244901.t1.1	6.486300	4552.8458668321	31429.6665650951	5507.72716782209	20633.3975409494	0	0	0	0	0	0	0	0	0	0	0	0	0	0	0	0	0	0	0	0	0	0	0	0	0	0	0	0	0	0	0	0
Cre05.g244950.t1.2	24.632000	0	0	0	0	0	0	0	0	0	0	0	0	0	0	0	0	0	0	0	0	0	0	0	2715.57168065038	0	0	0	0	2170.22945196696	0	0	0	0	0	0	0
Cre05.g245450.t1.2	40.488000	0	0	0	0	0	0	0	0	0	0	0	0	0	0	0	0	0	0	0	0	0	0	0	0	0	0	2766.19070998747	48123.2982304554	7822.60582012772	0	0	0	0	0	0	0
Cre05.g245550.t1.1	237.850000	0	0	0	0	1884.9445341982	12413.9483597566	0	0	0	0	0	0	0	0	0	0	0	0	0	0	0	0	0	0	0	0	0	0	0	0	0	0	0	0	0	0
Cre05.g245900.t1.2	42.527000	0	0	0	0	0	0	0	0	0	0	0	0	0	0	1918.03529124057	5770.81506787183	4589.21293645292	6754.5279195522	0	0	0	0	0	0	0	0	0	0	0	0	0	0	0	0	0	0
Cre05.g246900.t1.2	17.294000	0	0	0	0	0	0	0	0	0	0	0	0	0	0	0	0	0	0	0	0	0	0	0	0	0	0	0	0	4937.3211479135	2498.18834107005	0	0	0	0	0	0
Cre05.g247450.t1.2	85.013000	0	0	0	0	0	0	0	0	0	0	14840.0578241007	230726.122556073	113794.526631103	0	0	0	0	0	0	0	0	0	0	0	0	0	0	0	0	0	0	0	0	0	0	0
Cre05.g247950.t1.2	21.741000	0	7829.32226091355	1059.96902694385	0	0	0	0	0	1541.34125253299	0	0	0	0	0	0	0	0	0	0	0	0	0	0	0	0	0	1062.42626137769	28150.8967522088	26623.3160125053	47697.3775952566	10711.9039752505	0	0	0	0	0
Cre05.g248500.t1.2	16.013000	0	0	0	0	0	0	0	0	0	0	0	0	0	0	0	0	0	0	0	0	0	0	1418.64334646995	5288.13231725131	2738.75159214293	35345.6791744905	11150.1107826186	5348.49837650929	0	0	1392.84238491463	0	0	0	0	0
Cre06.g250100.t1.2	71.954000	0	0	0	0	0	0	0	0	0	0	1605.4750712562	0	0	1369.90819686546	5185.33801010236	7659.52736153525	8429.95226435836	22719.5895752791	42085.0541483674	70264.6186356376	289847.183034249	222453.433295481	88222.9069562805	68142.387162945	0	0	0	0	0	0	0	0	0	0	0	0
Cre06.g250200.t1.2	42.583000	65793.2710441945	52291.5869083916	1940.39612458851	0	0	0	0	1649.05002854962	0	0	0	0	0	0	0	0	0	0	0	0	0	0	0	8504.48837551816	4642.45301585277	11322.1171929873	0	0	0	0	0	0	0	0	0	0
Cre06.g250250.t1.2	41.963000	0	0	0	0	0	0	0	0	0	0	0	0	0	0	0	0	0	0	0	0	0	0	0	0	0	0	1234.43267174645	3950.00435239683	0	0	0	0	0	0	0	0
Cre06.g250450.t1.2	47.910000	0	0	0	0	0	0	0	0	0	0	0	0	0	0	0	0	0	0	0	0	0	0	3614.50994436329	7281.93233686859	0	0	0	0	0	0	0	0	0	0	0	0
Cre06.g250902.t1.1	267.830000	8751.84997519132	3373.45524640365	0	0	0	0	1342.38717120646	1898.78695484216	0	5580.21558362035	0	0	0	0	0	0	0	0	0	0	0	0	0	8811.64267974808	43410.3225863514	0	0	0	0	0	0	0	0	0	0	0
Cre06.g251000.t1.2	35.879000	0	0	0	0	0	0	916.794167265479	0	0	0	0	0	0	0	0	0	0	0	0	0	0	0	0	0	0	0	0	0	0	0	0	0	0	0	0	0
Cre06.g251150.t1.2	16.113000	0	0	0	0	0	0	0	0	0	0	0	0	0	0	0	0	0	0	0	0	0	0	0	0	0	0	0	0	0	0	3194.32285617676	9415.30327232796	36933.8716968954	18205.6499203161	0	0
Cre06.g251400.t1.2	67.589000	0	0	0	0	0	0	12668.6816627313	0	0	0	13933.338318014	1904.35668622553	13465.6446974399	59344.6688116553	34751.0284415014	0	0	0	0	0	0	0	0	0	0	0	0	0	0	0	0	0	0	0	0	0
Cre06.g251500.t1.2	35.142000	0	0	0	0	0	0	0	0	0	0	0	0	0	0	0	0	0	0	0	0	0	0	0	0	0	0	0	0	0	0	0	0	0	0	0	0
Cre06.g251850.t1.2	7.155200	0	0	0	0	0	0	0	0	0	0	0	0	0	0	0	0	0	0	0	0	0	0	0	0	0	0	0	0	0	12035.5342569454	0	1818.10775759777	0	0	0	0
Cre06.g251900.t1.2	43.414000	0	0	0	0	0	0	0	0	0	0	0	0	0	0	0	0	0	0	0	0	1072.5828303709	0	0	6705.87467776218	5348.25265306591	0	0	0	0	0	0	0	0	0	0	0
Cre06.g252200.t1.2	44.541000	72571.9617690128	14392.0220789974	0	0	0	0	0	0	0	0	0	0	0	0	0	0	0	0	0	0	0	0	0	0	0	0	0	0	0	0	0	0	0	0	0	0
Cre06.g252650.t1.2	23.387000	0	0	0	0	0	0	0	0	0	0	0	0	0	0	0	0	0	0	0	0	0	0	0	0	0	0	0	0	0	0	0	9795.35553142845	1649.62338325085	0	0	0
Cre06.g253350.t1.2	16.810000	0	0	0	0	0	0	0	0	0	0	0	0	0	0	0	0	0	0	0	0	0	0	0	0	0	0	0	0	0	0	0	0	0	0	1098.30188411175	9733.10559243786
Cre06.g254400.t1.1	63.488000	31308.4429996924	70862.5456812052	18448.0970511216	8720.72500569602	6318.53262317463	0	0	2588.94219949319	0	4015.12106489358	5300.25467379158	884.194857109877	0	2346.00362180093	2896.91558186773	2041.38845981931	1669.60888997941	8440.60028023833	31415.7422366367	41247.9562845727	13471.3782444522	0	0	0	0	0	0	0	0	0	0	0	0	0	0	0
Cre06.g254500.t1.1	87.230000	0	0	0	0	0	0	0	0	0	0	0	0	2096.84005020962	1855.45772099213	0	0	0	0	0	0	0	0	0	0	0	0	0	0	0	0	0	0	0	0	0	0
Cre06.g254600.t1.1	102.100000	0	9475.91505502933	1121.89133467661	0	0	0	0	0	0	0	0	0	0	0	0	0	0	0	0	0	0	0	0	0	0	0	0	0	0	0	0	0	0	0	0	0
Cre06.g255100.t1.1	94.084000	3526.13141255954	0	0	0	0	0	0	0	1680.83026056061	41405.2192883385	644508.019651736	82423.8336924195	0	0	0	0	0	0	0	0	0	0	0	0	0	0	0	0	0	0	0	0	0	0	0	0
Cre06.g256250.t1.2	20.575000	0	0	0	0	0	0	0	0	0	0	0	0	0	0	0	0	0	0	0	0	0	0	0	0	0	0	2999.46416557329	26846.10526784	41420.7817730861	36685.6910190776	241464.237031952	223878.629267108	285563.404337923	46786.5626984468	811.771967563184	0
Cre06.g257450.t1.2	17.590000	0	0	0	0	0	0	0	0	36301.543369254	0	0	36611.9739860624	0	0	0	0	0	0	0	0	0	0	0	0	0	0	0	0	0	0	0	0	0	0	0	0
Cre06.g257500.t1.2	28.002000	0	0	0	0	0	0	0	0	0	0	0	0	0	0	0	0	0	0	0	0	0	0	0	0	0	0	0	2654.79608232009	170728.648463161	10536.6212523033	19229.4976010825	9208.07650174084	1468.19757421904	0	0	0
Cre06.g257601.t1.2	25.961000	0	0	0	0	0	0	0	0	0	0	2100.44399404592	3604.02574411225	14627.9165846459	38773.5212096965	34476.637263056	0	0	0	0	0	0	0	0	0	0	0	0	0	0	0	0	0	0	0	0	0
Cre06.g257850.t1.2	39.594000	0	0	0	0	0	0	0	0	0	0	0	0	0	0	0	0	0	0	0	0	0	0	0	0	0	1265.96718031406	0	1819.58209825807	0	0	0	0	0	0	0	0
Cre06.g257950.t1.2	47.737000	0	12827.5828227863	1798.69560557044	3309.81287456721	2437.49465055422	0	0	1081.18315088934	0	1895.92018133602	2578.04846016983	0	0	1300.12273894443	4074.34041474911	10848.6900254009	39399.2969121809	99083.8831538507	148810.117313314	118037.351420199	154773.006206098	149268.801074297	170638.549867254	11583.4031211189	0	24764.8277023781	23164.349007804	51758.3670362485	0	0	0	0	0	0	0	0
Cre06.g258733.t2.1;Cre06.g258733.t1.1	73.874000	0	0	0	0	0	0	0	0	0	0	0	0	0	0	0	0	0	0	0	0	0	0	0	0	0	0	0	0	0	0	0	0	0	0	0	0
Cre06.g258800.t1.1	132.090000	8257.9458539896	11979.8369431117	2696.32334425197	2154.58505940485	0	0	0	0	0	0	0	0	0	0	0	0	0	0	0	0	0	0	0	0	0	0	0	0	0	0	0	0	0	0	0	0
Cre06.g259150.t1.2	48.021000	25722.3300534308	57923.5682307515	10136.0920395875	11725.9227182816	6067.73089529409	812.017691006567	995.917116035108	2326.83719321699	0	0	2076.69072785214	827.842280760493	0	0	0	0	0	1677.06250109539	1271.3730960685	741.527825881161	0	0	0	0	3229.21558513728	14342.8773903206	41969.5641299769	28371.2287731097	0	0	0	0	0	0	0	0
Cre06.g259401.t1.1	39.048000	0	0	0	0	0	0	0	0	0	0	0	0	0	0	0	0	0	0	0	0	0	0	0	0	0	0	0	0	5269.9487824409	7401.19011472427	0	0	0	0	0	0
Cre06.g259450.t1.2	23.788000	0	0	0	0	0	0	0	0	0	0	0	0	0	0	0	0	0	0	0	0	0	0	0	0	0	0	0	0	0	14287.1800764869	14866.2683247284	7323.29578317156	6531.49294077404	0	0	0
Cre06.g259850.t1.2	14.937000	0	0	0	0	0	0	0	0	0	0	0	0	0	0	0	0	0	0	0	0	0	0	0	0	0	0	0	0	0	0	0	1430.51997956684	3502.21433073683	0	0	0
Cre06.g259900.t1.2	38.760000	0	0	11009.2293417451	13091.3259853517	9742.1154520286	69636.3856987193	59087.4782742468	277913.214467236	6922275.12356897	440172.594915098	229726.847219645	198020.332241671	165142.5355169	6138.90878606097	0	0	0	0	0	0	0	0	0	0	0	0	0	0	0	0	0	0	0	0	0	0
Cre06.g260200.t1.2	33.931000	0	0	0	0	0	0	0	0	0	0	0	0	0	0	0	0	0	0	0	0	0	0	0	0	0	5842.56631333994	0	0	0	0	0	0	0	0	0	0
Cre06.g260250.t1.2	36.838000	0	0	0	0	0	0	0	0	0	0	0	0	0	0	0	0	0	0	0	0	0	0	0	0	0	0	0	0	0	0	0	0	0	0	0	0
Cre06.g260400.t1.2	13.411000	0	0	0	0	0	0	0	0	0	0	0	0	0	0	0	0	0	0	0	0	0	0	0	0	0	0	1751.59861225518	0	0	0	0	0	0	0	0	0
Cre06.g260450.t1.2	58.416000	0	0	0	0	0	0	0	0	0	0	0	0	0	0	0	0	0	0	27661.0880217301	0	0	0	0	1246.22739702888	0	0	0	0	0	0	0	0	0	0	0	0
Cre06.g261000.t1.2	15.139000	90409.8456023976	3861.05246589185	55478.6199690813	98240.2326648991	46010.0766173535	15209.4620673213	19780.7371924072	20984.7820649885	0	17872.2851154586	21008.5353311822	16225.1189666415	22332.1656128771	0	0	13056.9247032779	12009.3237563178	19302.3955559531	20737.4204653153	18561.1298350782	30239.5460209722	26009.0074040454	29536.7769728942	39152.7543906524	52417.724942662	200280.987920803	241808.249852689	556579.980827516	88812.643220402	154232.414630653	963727.344951812	897873.462124916	643672.55994423	41661.5907476024	3511.96136065773	0
Cre06.g261300.t1.2	39.459000	0	0	0	0	0	0	0	0	0	0	0	0	0	0	0	0	0	0	0	0	0	0	0	0	1735.21704936292	0	0	0	0	0	0	0	0	0	0	0
Cre06.g261500.t1.2	35.463000	0	0	0	0	0	0	0	0	0	0	0	0	0	0	0	0	0	0	0	0	0	0	0	0	0	0	0	0	0	2196.68567603796	0	0	0	0	0	0
Cre06.g261750.t1.2	71.132000	10014.8684741848	8257.12677584499	0	0	0	0	0	0	0	0	0	0	0	0	0	0	0	0	0	0	0	0	0	0	0	0	0	0	0	0	0	0	0	0	0	0
Cre06.g262050.t1.2	41.211000	2209.38138727946	0	0	0	0	0	0	0	0	0	0	0	0	0	0	0	0	0	0	0	0	0	0	0	0	1919.6734475298	0	0	0	0	0	0	0	0	0	0
Cre06.g262700.t1.1	14.041000	24036.667231817	98764.4426774515	39290.3595189474	11642.3767475311	23549.3157357722	6578.5899340893	34108.0520979801	102605.919175687	336051.381171876	15222.5673176351	0	0	0	0	0	0	0	0	0	0	0	0	0	0	0	0	0	0	0	0	0	0	0	0	0	0
Cre06.g263250.t1.1	322.930000	111886.074554154	1464511.72256828	1416431.83547949	162333.097480877	63792.2631369046	22470.5898193167	17810.035176468	13771.9799235252	13597.5162787226	3139.11698922983	4983.18952401184	2357.96216271229	0	0	0	0	0	0	0	0	0	0	0	0	0	0	0	0	0	0	0	0	0	0	0	0
Cre06.g263300.t1.2	25.536000	25244.8074951214	65313.2912514512	13094.6022979302	12285.3530910524	15993.319851716	3332.25561572961	3853.51694696141	8496.29759407202	1939.41323081498	4172.05643740145	4140.52192883385	3133.62916566092	3973.42998733277	3788.80977353697	0	3894.3889463776	3350.19342709664	13142.9279084623	21780.1069434078	13414.0427743293	22362.4715042277	23276.562713616	82833.3727647261	127669.710400849	23850.7364929898	32170.1132078254	15537.0933251665	44318.6802487274	21225.5910395047	14207.7294964594	0	0	0	0	0	0
Cre06.g263450.t1.2;Cre12.g498600.t1.2;Cre06.g263450.t2.1	50.824000	276488.018495609	453343.371480477	96724.9380973648	89664.4844907996	59022.7711008223	28981.4419908465	35988.6555180118	37221.3681256546	30844.0256916967	19602.9972350261	46472.8557690599	26009.0074040454	27731.5287421668	15437.1657915237	36715.1778322837	29507.2901596881	33006.3919934754	63146.0104808048	70830.6016335653	40121.7238357297	41894.2089406725	16506.0627702439	15972.8428981007	37338.4963003343	85560.9029862878	527306.127939043	67508.4206790144	0	0	0	0	0	0	0	0	0
Cre06.g264200.t1.2	32.281000	59610.05013051	146524.889289843	33942.5983127682	27555.426941075	20975.7722053977	13312.4770843972	12906.2143246691	22038.9356371056	8333.30104329401	12678.5106004667	25832.9056029536	11912.6725352534	1545.43664325606	23826.1641486514	14381.3740631174	29988.089030576	44281.8217322198	110518.21405265	208209.664360658	187036.494322409	573395.655136424	399669.180663978	180958.934489379	42157.9521032379	23258.5429944345	21680.9984879096	18248.241983836	35375.9850658412	34506.1240762621	68475.7519678025	10143.463742889	0	0	0	0	0
Cre06.g264350.t1.2	24.548000	0	0	0	0	0	0	0	0	0	0	0	0	0	0	0	0	0	0	0	0	0	0	0	0	0	0	0	0	0	12946.3491537552	21269.0021811692	0	0	0	0	0
Cre17.g714600.t1.2;Cre17.g714000.t1.2;Cre17.g713500.t1.2;Cre17.g711800.t1.2;Cre17.g710500.t1.2;Cre17.g709100.t1.2;Cre17.g708650.t1.2;Cre17.g708200.t1.2;Cre16.g650250.t1.2;Cre16.g649950.t1.2;Cre12.g506450.t1.2;Cre12.g506350.t1.2;Cre12.g505450.t1.2;Cre12.g504850.t1.2;Cre12.g504600.t1.2;Cre06.g276800.t1.2;Cre06.g276650.t1.2;Cre06.g275700.t1.2;Cre06.g274900.t1.2;Cre06.g274300.t1.2;Cre06.g274150.t1.2;…	11.457000	15730.3957672952	2794.61272160555	0	0	0	0	0	0	0	0	0	0	20223.8584686429	0	13112.6220171116	0	0	0	0	0	0	0	0	0	0	0	0	0	0	0	2755.46078629304	0	0	0	0	0
Cre17.g714650.t1.2;Cre17.g713950.t1.2;Cre17.g713550.t1.2;Cre17.g711850.t1.2;Cre17.g710550.t1.2;Cre17.g709050.t1.2;Cre17.g708700.t1.2;Cre17.g708150.t1.2;Cre16.g650300.t1.2;Cre16.g649900.t1.1;Cre16.g648500.t1.2;Cre13.g569950.t1.2;Cre12.g506500.t1.2;Cre12.g506300.t1.2;Cre12.g505500.t1.2;Cre12.g504800.t1.2;Cre12.g504650.t1.2;Cre06.g276850.t1.2;Cre06.g276600.t1.2;Cre06.g275750.t1.2;Cre06.g274850.t1.2;…	15.310000	0	0	0	0	0	0	0	0	0	0	0	0	9878.08242403438	0	5731.00787004363	0	0	0	0	0	0	0	0	0	0	0	0	0	0	0	0	0	0	0	0	0
Cre17.g714500.t1.2;Cre17.g714100.t1.2;Cre17.g713400.t1.2;Cre17.g711700.t1.2;Cre17.g710400.t1.2;Cre17.g709200.t1.2;Cre17.g708550.t1.2;Cre13.g570100.t1.2;Cre06.g276950.t1.2;Cre06.g276500.t1.2;Cre06.g274200.t1.2;Cre12.g506250.t1.2;Cre12.g505550.t1.2;Cre12.g504750.t1.2;Cre12.g504500.t1.2;Cre06.g275850.t1.2;Cre06.g274800.t1.2;Cre06.g273900.t1.2;Cre06.g271350.t1.2;Cre06.g268300.t1.2;Cre13.g591150.t1.2;…	13.628000	2732.77232168726	0	0	0	0	0	0	0	0	0	0	0	2741.70027346354	0	3149.84691292426	0	0	0	0	0	0	0	0	0	0	0	0	0	0	0	7542.39918685557	3589.11852188029	0	0	0	0
Cre06.g271376.t1.1;Cre12.g504550.t1.2;Cre17.g714550.t1.2;Cre17.g714050.t1.2;Cre17.g713450.t1.2;Cre17.g711750.t1.2;Cre17.g710450.t1.2;Cre17.g709150.t1.2;Cre17.g708600.t1.2;Cre12.g506200.t1.2;Cre12.g505600.t1.2;Cre12.g504700.t1.2;Cre06.g276900.t1.2;Cre06.g276550.t1.2;Cre06.g275800.t1.2;Cre06.g274750.t1.2;Cre06.g274250.t1.2;Cre06.g273850.t1.2;Cre06.g268250.t1.2;Cre06.g268100.t1.2;Cre06.g266750.t1.2;…	15.078000	13133.9180488716	0	0	0	0	0	0	0	0	0	0	0	5029.2217157391	0	3497.54558531254	0	0	0	0	0	0	0	0	0	0	1715.55917389221	2634.89248340599	9401.37894386954	12704.7211010943	13998.0454914384	0	0	0	0	0	0
Cre06.g267200.t1.2	13.447000	5941.1014141369	148515.249181253	21730.1431765864	56178.9317827255	0	0	0	0	0	0	0	0	0	0	0	0	0	0	0	0	0	0	0	0	0	0	0	0	0	0	0	0	0	0	0	0
Cre06.g267300.t1.2	53.958000	0	0	0	0	0	0	0	0	0	0	0	0	0	0	0	0	0	0	0	0	0	0	0	0	0	0	3565.85670257327	12343.5076393199	0	0	0	0	0	0	0	0
Cre06.g267850.t1.2	62.611000	0	0	0	0	0	0	0	0	0	0	0	0	0	0	0	0	0	0	0	0	2268.02738243376	2662.57732469391	0	0	0	0	0	0	0	0	0	0	0	0	0	0
Cre06.g268200.t1.2	36.467000	0	0	0	0	0	0	0	0	10352.3286697654	7371.78520933266	0	0	0	0	0	0	0	0	0	0	4219.89060104686	0	0	0	0	0	0	0	0	0	0	0	0	0	0	0
Cre06.g268600.t1.2	26.538000	0	0	0	0	0	0	0	0	0	0	0	0	0	0	0	0	0	0	0	0	0	0	0	0	0	0	0	0	0	2720.15851826021	0	0	0	0	0	0
Cre06.g268750.t1.2	69.884000	0	0	0	0	2921.97937309289	0	3097.50781948348	27938.755512754	65872.721624222	33188.2273415795	0	0	0	0	0	0	0	0	0	0	0	0	0	0	0	0	0	0	0	0	0	0	0	0	0	0
Cre06.g269650.t1.2;Cre06.g269601.t1.1	34.289000	0	0	0	0	0	0	0	0	0	0	0	0	0	0	0	0	0	0	2322.16844779269	3858.02187675678	0	0	0	0	0	0	0	0	0	0	0	0	0	0	0	0
Cre06.g269950.t1.2	90.230000	0	0	0	0	0	0	0	0	0	0	0	0	0	0	0	0	0	0	9011.49774703369	0	0	0	0	0	0	0	0	0	0	0	0	0	0	0	0	0
Cre06.g270200.t1.1	55.942000	0	0	0	0	0	0	0	0	0	0	0	0	0	0	0	0	9646.28330910886	5280.76061394979	0	938.909277170034	0	0	0	1085.60617287025	0	0	0	0	0	0	0	0	0	0	0	0
Cre06.g271200.t1.2	62.915000	0	0	0	0	0	0	0	0	0	0	0	0	0	0	0	0	0	0	1485.23439962699	0	0	0	0	0	0	0	0	0	0	0	0	0	0	0	0	0
Cre06.g271700.t1.1	56.256000	0	0	0	0	0	0	0	0	0	0	0	0	0	0	0	6387.49900295105	0	0	0	0	0	0	0	0	0	0	0	0	0	0	0	0	0	0	0	0
Cre06.g272050.t1.2	66.649000	0	0	0	0	0	0	0	0	0	0	0	0	0	0	0	0	1335.7526382351	1513.08305654384	2342.39967796464	5934.05734209322	83505.0168433089	96184.3465219202	207521.638719183	23482.9704060585	0	2021.97630779198	0	0	0	0	0	0	0	0	0	0
Cre06.g272650.t1.2	25.921000	17543.0157013241	197659.937858041	121002.414303698	818865.184295533	488244.291222442	2737359.15929709	2046057.20524361	530205.664570973	204155.227544823	115047.716192361	12968.4642636597	176626.011104376	494387.377307041	32677.1225793409	43429.1613836775	16805.0262930276	11749.6759844754	31151.1799959267	62447.3368234498	53407.9904194993	318965.411075246	30041.3291099759	111779.594395354	25745.26424148	45782.372893151	9554.54655691219	1635.86287042135	3475.67619885137	0	4863.35839145494	33034.2406503923	26564.3423860931	1515.04884409091	0	0	0
Cre06.g272800.t1.2	23.895000	0	0	0	0	0	0	0	0	0	0	0	0	0	0	0	0	0	0	0	0	0	0	0	0	0	0	0	7678.36615886135	6661.64445795307	0	0	0	0	0	0	0
Cre06.g272850.t1.2	25.901000	0	0	0	0	0	0	0	0	0	0	0	0	0	0	0	0	18199.9163733038	7150.87983373049	0	0	0	0	0	0	0	0	0	0	0	0	0	0	0	0	0	0
Cre06.g272900.t1.2;Cre09.g414850.t1.1;Cre09.g414850.t2.1	56.093000	0	0	0	0	0	0	0	0	0	0	0	0	0	0	0	0	0	0	0	0	0	0	0	0	0	0	0	6411.82562384606	0	0	0	0	0	0	0	0
Cre06.g272950.t1.1	17.579000	0	7381.36842362463	1129.67257705043	0	0	0	0	0	0	0	1018.35985719751	0	0	0	0	0	0	0	0	0	0	0	0	0	0	0	0	0	0	0	1530.85705228195	0	0	0	0	0
Cre06.g273600.t1.2	19.510000	0	0	0	0	0	0	0	0	0	0	0	0	0	0	0	0	0	0	0	0	0	0	0	0	0	0	0	2082.66999830781	0	0	0	0	0	0	0	0
Cre06.g273700.t1.2	43.155000	0	0	0	0	0	0	0	0	0	0	0	0	0	0	0	0	0	0	0	0	0	0	889.355049420939	2198.97909484288	15833.5996135165	313682.357042491	180516.632291288	121567.578223481	32120.149441004	84266.7595177991	2316.51680859486	0	0	0	0	0
Cre06.g273750.t1.1	48.146000	0	0	0	0	0	0	0	0	0	0	0	0	0	1403.24467735122	61448.8805651664	12345.1457956091	0	0	0	0	0	0	0	0	0	0	0	0	0	0	0	0	0	0	0	0
Cre06.g274650.t1.1	67.992000	0	0	0	0	0	0	0	0	0	0	0	0	0	0	0	0	0	185521.199754875	156190.011396278	0	0	0	0	0	0	0	0	0	0	0	0	0	0	0	0	0
Cre06.g274700.t1.1	44.123000	6271.5994454883	1630.94840155367	0	0	0	0	0	0	0	0	0	0	0	0	0	0	0	0	0	0	0	0	0	0	0	0	0	0	0	0	0	0	0	0	0	0
Cre06.g275050.t1.1	41.395000	0	0	0	0	0	0	0	0	0	0	0	0	0	0	0	0	0	0	0	0	0	0	0	0	0	0	1800.41566967413	5347.92502180807	0	0	0	0	0	0	0	0
Cre06.g275100.t1.2	53.639000	0	0	0	0	0	0	0	0	0	0	0	0	0	0	0	0	0	0	0	0	0	0	0	9923.95080013272	0	0	0	0	0	0	0	0	0	0	0	0
Cre06.g276001.t1.1	5.982800	4642.69873929616	0	0	0	0	1114.84726263293	1173.00181090047	0	2516.9452305817	0	2907.23596648985	2154.58505940485	2597.78824345501	3993.16977061794	9549.63208804451	5320.56781177799	3676.35034428158	2465.9166621723	0	0	0	0	0	0	0	0	0	0	0	881.24617578927	0	2861.44949820598	8684.68556733305	6427.30620077925	0	0
Cre06.g278087.t1.1	153.740000	0	0	0	0	0	0	0	0	0	0	0	0	0	0	0	0	0	0	0	0	0	0	0	0	0	0	0	0	1546.17381358621	4955.50468272391	0	0	0	0	0	0
Cre06.g278103.t1.1	70.572000	0	0	0	0	0	0	0	0	0	0	0	0	0	0	0	0	0	0	0	0	0	0	0	0	0	0	0	0	0	0	0	0	0	0	0	0
Cre06.g278104.t1.1	24.629000	0	0	0	0	0	0	0	0	0	0	0	0	0	0	0	0	0	0	0	0	0	0	0	0	0	0	0	37727.5584190255	0	0	0	0	0	0	0	0
Cre06.g278135.t1.1	25.873000	0	3798.80252690125	0	0	0	0	0	0	0	0	0	0	0	0	0	0	0	0	0	0	0	0	0	0	0	0	0	2944.58592988421	3200.38403444689	0	0	0	0	0	0	0
Cre06.g278148.t1.1	39.383000	0	0	0	0	0	0	0	0	0	0	0	0	0	0	0	0	0	0	0	0	0	0	0	0	0	0	0	2225.43531891388	4325.8793129598	0	0	0	0	0	0	0
Cre06.g278179.t1.1	141.300000	75900.6953487205	177142.030335482	41493.6797279567	28322.9031625775	20726.7724494353	13122.450954847	14716.3770242642	16160.4117932171	23023.4675669305	13747.4075791868	18567.6824602351	11254.1337069844	0	9055.72796684279	12923.414965706	10072.2039443077	8381.62665382619	12582.6784575469	10627.5389263554	0	0	6636.90829798575	0	11062.469421145	12222.2840739172	17935.3541325938	13038.9049840965	30364.8649770981	19602.9972350261	0	0	0	0	0	0	0
Cre06.g278183.t1.1	60.201000	0	0	0	0	0	0	0	0	0	0	0	0	0	0	0	0	0	0	0	0	0	0	0	0	2429.79531599486	0	0	0	0	0	0	0	0	0	0	0
Cre06.g278185.t1.1;Cre07.g357200.t1.2	52.724000	0	0	0	0	0	3486.16039910242	0	0	0	0	0	0	0	0	0	0	0	0	0	0	0	0	0	0	0	0	0	0	0	0	0	0	0	0	0	0
Cre06.g278188.t1.1	10.276000	0	17425.8875266444	4237.91032022835	14379.7359068282	0	0	0	0	0	0	0	0	0	0	0	0	0	0	0	0	0	0	0	0	0	0	0	0	0	0	0	0	0	0	0	0
Cre06.g278195.t1.1	14.081000	0	0	0	0	0	0	0	0	0	0	0	0	0	0	0	0	0	0	0	0	0	0	0	0	0	0	11991.3040371363	98821.7781475745	0	0	0	0	0	0	0	0
Cre06.g278210.t1.1	64.560000	0	0	0	0	0	0	0	0	0	0	0	0	0	0	0	0	0	0	0	0	0	5894.57777552287	3297.85433365586	1798.44988212706	0	0	0	0	0	0	0	0	0	0	0	0
Cre06.g278213.t1.1	27.781000	133427.829757479	274694.237358906	137261.115474269	775265.654657776	555490.60689518	2939507.64538761	1744063.09332474	205244.601477159	47853.8215208777	64618.7129848193	30165.8289879571	196079.117038938	458003.926123325	84668.1078086595	37103.4208728303	17343.9797121831	27733.9859766007	157672.542838028	52404.6196923482	157123.760481137	69306.2972064402	52354.6559255268	96765.8920045955	34192.4171468752	115047.716192361	88558.7289955719	22973.5038001091	40772.8909606971	25950.8528557779	65845.6920454497	158548.956452764	150374.556569525	6098.93777260385	0	0	0
Cre06.g278215.t1.1	43.310000	0	0	0	0	0	0	0	0	0	0	0	0	0	0	0	0	0	0	0	0	0	0	0	2968.01156482015	25850.9253221351	5859.27550749004	0	0	0	0	0	0	0	0	0	0
Cre06.g278222.t1.1	35.144000	0	0	0	0	0	0	0	0	0	0	0	0	0	0	0	0	0	0	0	0	0	0	0	0	0	39482.8428829315	33679.6742283474	8787.07033540969	853.2337032435	0	0	0	0	0	0	0
Cre06.g278239.t2.1;Cre06.g278239.t1.1	32.705000	0	0	0	0	0	0	0	0	0	0	0	0	0	0	0	0	0	0	0	0	0	0	0	0	0	3352.8144771594	0	0	0	0	0	0	0	0	0	0
Cre06.g278255.t1.1;Cre06.g280000.t3.1;Cre06.g280000.t2.1;Cre06.g280000.t1.1	106.990000	0	0	0	79617.6719689749	1415367.03389149	92375.6331494691	0	0	0	0	0	19670.980721029	0	0	0	0	0	0	0	0	0	0	0	0	0	0	0	0	0	0	0	0	0	0	0	0
Cre06.g278750.t1.2	31.386000	68302.9264792891	105489.074244725	15617.3629833386	8504.48837551816	9347.31978632507	3650.22175146843	4652.28195358813	7808.10813696807	1880.84914347514	1502.27122503495	6766.15882920571	4567.34354999175	0	0	0	3664.39180337023	3179.33372613034	2173.17813328756	5592.33794016063	0	0	0	0	0	37479.3777412077	71864.278252067	5248.07939597972	12755.5039460603	6279.29878004766	1261.46225051869	0	0	0	0	0	0
Cre06.g278800.t1.2	28.449000	0	0	0	0	0	0	0	0	0	0	0	0	0	0	0	0	0	0	0	0	0	0	0	1200.27711311608	26099.9250780975	27708.5945541177	0	0	0	0	0	0	0	0	0	0
Cre06.g279150.t1.2	60.267000	0	0	0	0	0	0	0	0	0	0	0	0	0	0	0	0	0	0	0	0	0	0	5587.34156347848	0	0	0	0	0	0	0	0	0	0	0	0	0
Cre06.g279400.t1.2	64.207000	0	0	0	0	0	0	0	0	0	0	0	0	0	0	0	0	0	0	0	0	0	0	4172.71169991714	18374.3800181064	19564.5005622293	0	0	0	0	0	0	0	0	0	0	0
Cre06.g279500.t1.1	32.512000	0	0	0	0	0	0	0	0	0	0	0	0	0	0	0	0	0	0	0	0	0	0	0	0	12753.0467116265	2110.02720833789	0	0	0	0	0	0	0	0	0	0
Cre06.g279850.t1.2	28.967000	0	0	0	0	0	0	0	0	0	0	0	0	0	0	0	0	0	0	0	0	0	0	0	0	0	9872.34887702209	0	3425.2209851432	0	2310.86516939703	0	0	0	0	0	0
Cre06.g280650.t1.2	29.367000	0	0	0	0	0	0	0	0	0	0	0	0	0	0	0	0	0	0	1791.97916478461	1985.28160691331	0	12184.606479265	13837.5061750943	21572.0610946761	27138.5161654669	65549.1857570998	13614.7169197595	5858.86596841774	0	0	0	0	0	0	0	0
Cre06.g281350.t1.2	112.280000	0	0	0	0	0	0	0	0	0	0	0	0	0	0	0	0	5559.65672219056	5577.51262574313	0	0	0	0	0	0	0	0	0	0	0	0	0	0	0	0	0	0
Cre06.g282500.t1.2	16.399000	0	0	0	0	0	0	0	0	0	0	0	0	0	0	0	0	0	0	0	0	0	0	0	0	0	0	0	0	0	15302.8369758072	0	0	0	0	0	0
Cre06.g282800.t1.2	45.748000	0	0	0	0	0	0	0	0	0	0	0	0	0	0	966.020763756729	168877.531856336	561428.923443626	799207.308824818	44200.7329959031	0	0	0	0	0	0	0	0	0	0	0	0	0	0	0	0	0
Cre06.g283050.t1.2	23.900000	15693.5372507876	308841.605207828	204048.747386024	1099612.40914313	210740.615827513	3933622.78950457	2787732.4651908	358592.411711629	198454.443658316	98518.7192340676	32574.7378112643	124278.726882151	384868.438590819	62745.481268089	22531.2016020181	17834.6075208064	15746.7773301875	110223.345920589	55716.9717091637	62897.0107248425	369035.658055447	62427.6789479791	236934.734892241	91130.6343696571	88124.6175789269	100992.335230799	15761.5207367905	4352.25362921634	0	0	1713.10193945837	8104.4506096891	6607.74911603753	0	0	0
Cre06.g283600.t1.2	32.561000	0	0	0	0	0	0	0	0	0	0	0	0	0	0	0	0	0	0	0	0	0	0	0	0	0	0	0	0	0	2057.60620708265	0	0	0	0	0	0
Cre06.g283950.t1.2	27.105000	263702.208658198	751921.927536302	861014.945617325	1788702.85220616	419343.437697586	139824.830066908	48408.3374247808	31942.4094836229	60069.5529696379	559135.504638709	218759.390863275	21495.0677490824	15316.7613042656	10469.4568444451	54994.544785615	126129.843488976	141766.045269641	334159.31065782	359558.923922273	194146.092617651	1896903.07510955	2324953.31348438	2258362.26032733	361213.461774392	5233335.98937669	2134599.55267629	450787.847669284	186012.646641642	78598.7387570762	136188.123104826	224779.615226182	76675.5432735246	71503.8838684373	3134.36633599107	3571.67215740003	0
Cre06.g284100.t1.2	61.105000	7497.92324360308	0	0	0	0	0	0	0	0	0	0	0	0	0	0	0	0	0	0	0	0	0	0	0	0	0	0	0	0	0	0	0	0	0	0	0
Cre06.g284250.t1.2	27.033000	238785.851499067	692202.940012558	769048.851540163	1684106.57313906	388767.250559177	126219.942084884	41340.512114914	28182.8407998487	53880.5985089411	515028.146551292	198421.680532531	19186.9055375626	15316.7613042656	10469.4568444451	49349.4582129412	114818.374311869	129045.761683799	302927.861003721	316794.853992021	152487.778182627	1759707.48588685	2169983.72852357	2009853.9512517	372819.79908356	4981715.18335153	2037456.88472517	432039.148939089	179738.508053906	78598.7387570762	127301.125235773	201517.795919169	67854.0716560411	71503.8838684373	3134.36633599107	3571.67215740003	0
Cre06.g284600.t1.2	12.421000	0	0	0	0	0	0	0	0	0	0	0	0	0	0	0	0	0	0	0	0	0	0	0	0	0	0	7699.08883592006	11008.4102636005	0	0	0	0	0	0	0	0
Cre06.g284900.t2.1;Cre06.g284900.t1.2	22.678000	0	0	0	0	0	0	0	0	0	0	0	0	0	0	0	0	0	0	0	0	0	0	0	0	0	4911.76590980157	34659.2916893047	18082.7881986241	0	0	0	0	0	0	0	0
Cre06.g285250.t1.2	26.960000	263702.208658198	751921.927536302	869860.989579147	1901080.37364708	430941.584225308	139824.830066908	48408.3374247808	31942.4094836229	60069.5529696379	578162.689938072	218759.390863275	21495.0677490824	15316.7613042656	10469.4568444451	54994.544785615	126129.843488976	141766.045269641	348747.09241338	360975.929112454	194146.092617651	1811637.04025533	2371476.9520984	2281132.63274757	440786.903523557	5350546.07187083	2307425.04118966	450787.847669284	186012.646641642	78598.7387570762	136188.123104826	224779.615226182	76675.5432735246	71503.8838684373	3134.36633599107	3571.67215740003	0
Cre06.g286000.t1.2	62.958000	0	0	0	0	0	0	0	0	0	0	0	0	0	0	0	0	0	0	0	0	0	0	7001.07044108075	8011.40333246105	0	0	0	0	0	0	0	0	0	0	0	0
Cre06.g286250.t1.2	32.083000	0	0	734.762240406657	0	0	0	0	0	0	0	0	0	0	0	0	0	0	0	0	0	0	0	0	0	0	50754.9963090974	5850.51137134268	0	0	3204.15179391211	0	0	0	0	0	0
Cre06.g286350.t1.2;Cre06.g286300.t1.2	61.786000	0	0	0	0	0	0	0	0	0	0	0	0	0	0	0	0	0	0	4675.78949633853	0	0	0	0	0	0	0	0	0	0	0	0	0	0	0	0	0
Cre06.g288650.t1.2	70.271000	0	6902.61724809825	0	0	0	0	0	0	0	0	0	0	0	0	0	0	0	0	0	0	0	0	0	0	0	0	0	0	0	0	0	0	0	0	0	0
Cre06.g288700.t1.2	118.870000	8055.06019756893	11758.6858440661	2584.19154625443	3602.2237721941	3110.36734635391	0	0	2336.99376221019	0	0	1178.89917354168	2246.97707411721	0	0	1965.45991581367	3615.41093032237	5061.98484152362	17705.1931739575	37200.0720938946	171867.167084174	389242.315883053	0	0	0	0	0	0	0	0	0	0	0	0	0	0	0
Cre06.g289150.t1.1	72.289000	0	0	0	0	0	0	0	0	0	0	0	0	0	0	0	0	0	0	1175.54095314877	0	0	0	0	0	0	0	0	0	0	0	0	0	0	0	0	0
Cre06.g289550.t1.2	15.480000	0	0	0	16689.5362746372	7478.83872283359	3061.63219674943	0	0	0	0	0	0	0	0	0	0	0	0	0	0	0	0	0	0	0	0	0	0	0	4721.73978025133	4980.89610520692	0	0	0	0	0
Cre06.g290100.t1.2	25.626000	1967.0980721029	0	0	0	0	0	0	0	0	0	0	0	0	0	0	0	0	0	0	0	0	0	0	0	0	0	0	0	0	0	0	0	0	0	0	0
Cre06.g291150.t1.1	84.644000	0	0	0	0	0	0	0	0	0	0	0	0	0	0	0	0	0	0	0	0	29245.1851534119	14061.1145085736	0	0	0	0	0	0	0	0	0	0	0	0	0	0
Cre06.g291550.t1.2	27.466000	0	0	0	0	0	0	0	0	0	0	0	0	0	0	0	0	0	0	0	0	0	0	0	0	0	0	685.322683597808	8402.10360744152	0	0	0	0	0	0	0	0
Cre06.g291800.t1.2	45.902000	0	0	0	0	0	0	0	0	0	0	0	0	0	0	0	0	0	0	0	0	1992.16186332806	0	0	0	0	0	0	0	0	0	0	0	0	0	0	0
Cre06.g292400.t1.1	34.497000	0	0	0	0	0	0	0	0	0	0	0	0	0	0	0	0	0	0	0	0	0	0	0	0	2250.25338669566	6193.0498514199	0	1822.20314832084	1031.62892314024	1436.90878909482	0	0	0	0	0	0
Cre06.g292500.t3.1;Cre06.g292500.t2.1;Cre06.g292500.t1.2	26.251000	0	0	0	0	0	0	0	0	0	0	0	0	0	0	0	0	0	0	3231.42709612773	0	0	0	0	0	0	0	0	0	0	0	0	0	0	0	0	0
Cre06.g293150.t1.2	38.903000	0	0	0	0	0	0	0	0	0	0	0	0	0	0	0	0	0	0	0	0	0	0	0	0	0	5448.01637107979	0	10092.680897923	11558.8307767805	0	0	0	0	0	0	0
Cre06.g293582.t1.1	52.454000	0	0	0	0	0	0	0	0	0	0	0	0	0	0	0	0	0	0	5379.13189911783	941.612235047257	0	0	0	0	0	0	0	0	0	0	0	0	0	0	0	0
Cre06.g293700.t1.2	20.112000	0	0	0	0	0	0	0	0	0	0	0	0	0	0	0	0	0	0	0	0	0	0	0	0	0	2687.72302373353	0	2078.49269977029	0	0	0	0	0	0	0	0
Cre06.g293850.t1.2	31.168000	34719.9034720061	374244.995055186	51811.6071156483	250343.044119558	3875.79587249488	0	0	2569.77577090924	0	0	0	0	0	0	0	0	0	0	0	0	0	0	0	0	0	0	0	0	0	1409.55157906474	0	0	0	0	0	0
Cre06.g293950.t1.2	53.445000	0	0	0	0	0	0	0	0	0	0	0	0	0	0	0	0	17622.4662813515	72684.1754748248	0	0	0	0	0	0	0	0	0	0	0	0	0	0	0	0	0	0
Cre06.g294450.t1.1	40.202000	0	0	0	0	0	0	0	0	0	0	0	0	0	0	0	0	0	0	0	0	0	0	0	0	0	8563.4620019303	2075.21638719183	8418.48517033378	0	0	0	0	0	0	0	0
Cre06.g294650.t1.2	46.060000	0	0	0	1480.07420731593	33780.4208401348	125368.100814486	441098.15321851	220774.323099024	45334.3371480477	7244.00901877301	0	0	0	0	0	0	0	0	0	0	0	0	0	0	0	0	0	0	0	0	0	0	0	0	0	0
Cre06.g294750.t1.2	41.448000	0	0	0	0	0	0	0	0	0	0	0	0	0	0	0	0	0	0	0	0	0	2147.86861861902	0	2767.50123501885	13724.4733911377	52894.4284228269	32428.9419015232	30309.1676632644	0	0	0	0	0	0	0	0
Cre06.g294950.t1.1	39.247000	0	0	0	0	0	0	0	0	0	0	0	0	0	0	0	0	0	0	0	0	362319.217269619	106717.691461645	0	0	0	0	0	0	0	0	0	0	0	0	0	0
Cre06.g295450.t1.2	44.744000	0	0	0	0	0	0	0	0	0	0	0	0	0	0	0	0	0	0	42850.073135436	17289.101476494	3547.91889120625	0	0	0	0	0	0	0	0	0	0	0	0	0	0	0
Cre06.g296400.t1.2	45.379000	0	0	0	0	0	0	0	0	0	0	0	0	0	0	0	0	0	0	39051.1887007203	0	0	0	0	0	0	0	0	0	0	0	0	0	0	0	0	0
Cre06.g296500.t1.2	64.955000	18613.5508363334	4513.53011589067	0	0	0	0	0	0	0	0	0	0	0	0	0	0	0	0	0	0	0	0	0	0	0	0	0	0	0	0	0	0	0	0	0	0
Cre06.g296850.t1.2	234.210000	0	0	0	0	0	0	0	0	0	0	4203.18140689675	0	0	0	0	0	0	0	0	0	0	0	0	0	0	0	0	4490.18638876919	8298.08068307565	0	0	0	0	0	0	0
Cre06.g298350.t1.2	47.242000	7914.17875669547	4056.97595808331	0	0	0	0	0	0	0	0	0	0	0	0	0	0	0	0	0	0	0	0	0	0	0	1122.21896593445	2224.53433295481	0	0	0	0	0	0	0	0	0
Cre06.g298650.t1.2	52.861000	16922.1544677073	3616.80336316821	0	0	0	0	0	0	0	0	0	0	5643.36650857002	0	0	0	0	0	0	0	0	0	0	0	0	5184.27320851436	13898.1179577956	56549.9741822353	0	0	0	0	0	0	0	0
Cre06.g299350.t1.1	39.463000	0	0	0	0	0	0	0	0	0	0	0	0	0	0	0	1991.17896955453	4232.01295758713	0	0	0	0	0	0	0	0	0	0	0	0	0	0	0	0	0	0	0
Cre06.g300550.t1.2	105.680000	95054.018682354	18366.1892366603	0	0	1180.20969857306	0	0	0	0	0	0	0	0	0	0	0	0	0	0	0	0	0	0	0	0	0	0	0	0	0	0	0	0	0	0	0
Cre06.g300700.t1.1	28.868000	0	0	0	0	0	0	0	0	0	0	0	0	0	0	0	0	0	0	0	0	0	0	0	0	0	0	0	1764.54004694007	2828.68637242145	9447.24731996787	15890.9350836394	2012.22927787108	0	0	0	0
Cre06.g302700.t1.1	57.373000	0	0	0	0	0	0	0	0	0	0	0	0	0	0	0	0	0	0	0	0	0	0	3376.7315589821	7365.31449199021	36227.8263362389	20076.4244026125	0	0	0	0	0	0	0	0	0	0
Cre06.g303300.t1.2	42.282000	0	0	0	0	0	0	0	0	0	0	0	0	0	0	0	0	0	0	0	0	0	0	0	0	0	0	2315.04246793456	8755.12628776978	0	0	0	0	0	0	0	0
Cre06.g303700.t1.2	12.779000	0	0	0	0	0	0	0	0	0	0	0	0	0	0	0	0	0	0	0	0	0	0	6177.89690574455	17245.6903348295	18815.0440599083	27535.7690656043	2642.2641867075	2627.19314884662	0	0	0	0	0	0	0	0
Cre06.g304350.t1.2	17.255000	37903.6602201173	35714.2643395664	0	3143.86764246859	3328.65167189331	8494.6594377828	9303.90864466057	23860.5654307252	15949.9087100515	18800.3006533052	33132.5300277458	22188.0078594251	23079.9839589089	19543.2045304693	99190.3633126504	150227.122503495	18893.6755617911	0	0	0	0	0	0	0	0	0	0	0	0	0	4299.34118107433	0	0	0	0	0
Cre06.g304500.t1.2	40.406000	0	0	0	0	0	0	0	0	0	0	0	0	0	0	0	0	0	0	0	0	0	0	0	0	0	0	0	4948.87014975255	4139.45712724585	0	0	0	0	0	0	0
Cre06.g306300.t1.2	45.465000	0	0	0	0	0	0	0	0	0	0	0	0	0	0	0	0	0	0	0	0	0	0	0	0	0	6517.32288887224	12068.2973827299	74304.3120448696	62157.3831602568	2406.04204980108	0	0	0	0	0	0
Cre06.g308250.t1.2	29.483000	0	0	0	0	0	0	0	0	0	0	0	0	0	0	0	0	0	0	0	0	0	0	0	0	0	0	1828.51005003436	22991.5235192906	2379.749641359	0	0	0	0	0	0	0
Cre06.g308500.t1.2	49.527000	0	0	0	0	0	0	0	0	0	0	0	0	0	0	0	0	0	0	2737.11343585371	969.133260706259	0	0	0	0	0	0	0	0	0	0	0	0	0	0	0	0
Cre06.g308900.t1.2	56.182000	32272.497975902	0	0	0	0	0	0	0	0	0	0	0	0	0	0	0	0	0	0	0	0	0	0	0	0	0	0	0	0	0	0	0	0	0	0	0
Cre06.g308950.t1.2	22.369000	1445.18147835541	2773.31668984561	827.924188574954	0	0	0	0	0	0	0	0	0	0	0	0	0	0	0	0	0	0	0	0	0	0	0	0	0	0	0	0	0	0	0	0	0
Cre06.g309100.t1.2	60.466000	6377.09671051447	37854.5155314405	45942.0931313506	1025403.92924118	2228384.00023449	17077.7793151838	2922.14318872181	14373.1832816713	117865.34500983	98060.0354730842	163201.320314167	1367.77859368947	0	0	0	0	0	2376.71905222393	1974.38786758996	1759.87130151578	8379.16941939235	14568.9429582338	20205.8387494614	25043.3142715465	10904.3873392346	0	0	0	0	0	0	0	0	0	0	0
Cre06.g310350.t1.2	31.043000	0	0	0	0	0	0	0	0	0	0	0	0	0	0	0	0	0	0	0	0	0	0	0	0	2860.87614350475	2478.6123734138	0	0	0	0	0	0	0	0	0	0
Cre06.g311900.t1.2	23.142000	0	0	0	0	0	0	0	0	0	0	0	0	0	0	0	0	0	0	0	0	0	0	0	0	0	0	0	10030.4309589324	3687.24408360494	18477.5838643277	64210.8120688019	18401.4095968786	0	0	0	0
Cre07.g314150.t1.2	63.411000	0	0	0	0	0	0	0	0	0	0	0	0	0	0	0	0	0	3278.76981288637	1856.3587069512	9855.96731412983	8773.96508509588	0	3448.23708100683	25309.5146685458	67827.8611554135	69854.2604851864	0	0	0	0	0	0	0	0	0	0
Cre07.g315150.t1.2	18.170000	0	0	0	0	0	0	0	0	0	0	0	0	0	0	0	0	0	0	0	0	0	0	0	0	0	0	0	0	10173.7696342397	0	0	0	0	0	0	0
Cre07.g315700.t1.2	25.480000	0	0	0	0	0	0	0	0	0	0	0	0	0	0	0	0	0	0	0	0	0	0	0	0	0	0	0	0	0	0	2490.898545583	0	0	0	0	0
Cre07.g316000.t1.2	13.697000	0	0	0	0	0	0	0	0	0	0	0	0	0	0	0	0	0	0	0	0	0	0	0	0	0	0	0	7795.9857804278	0	0	0	0	0	0	0	0
Cre07.g318450.t1.2	9.458700	10525.1541582788	3776.68741699669	0	0	0	0	0	0	0	0	0	0	0	0	0	0	0	0	0	0	0	0	0	0	0	0	0	0	0	0	1485.88966214268	1213.46427124436	0	0	0	0
Cre07.g318750.t1.2	39.391000	0	0	0	0	0	0	0	0	0	0	0	0	0	0	0	0	0	0	0	0	0	0	0	0	0	20000.2501351635	0	1813.35710435901	0	0	0	0	0	0	0	0
Cre07.g321400.t1.1	199.240000	3586.82510307537	81773.4856455967	186684.290720225	117218.273275585	0	0	0	0	0	0	0	0	0	0	0	0	0	0	0	0	0	0	0	0	0	0	0	0	0	0	60022.865515395	0	0	0	0	0
Cre07.g323600.t1.1	21.030000	1529.54652725056	0	0	0	0	0	0	0	0	0	0	0	0	0	0	0	0	0	0	0	1821.38407017622	0	0	1622.34808103523	0	3599.6846299458	2076.36309659429	3605.58199258701	1551.98926841296	0	8264.49847914651	11081.3082184711	5886.96034877797	0	0	0
Cre07.g324200.t1.2	75.780000	49106.1920039911	12004.4092874501	0	0	0	0	0	0	0	0	828.415635461722	0	0	0	0	0	0	0	0	0	0	0	0	0	0	0	0	0	0	0	0	0	0	0	0	0
Cre07.g325400.t1.2	42.811000	0	0	0	0	0	0	0	0	0	0	0	0	0	0	0	0	0	0	0	0	0	1539.12974154254	0	0	0	0	0	5933.72971083538	1345.9092072283	0	0	0	0	0	0	0
Cre07.g325500.t1.1	154.270000	6463.67327040008	17527.4532165764	0	0	0	0	0	0	0	0	0	0	0	0	0	0	0	0	0	0	0	0	0	0	0	0	0	0	0	0	0	0	0	0	0	0
Cre07.g325600.t1.1	17.246000	0	3359.85854920307	0	0	0	0	0	0	0	0	0	0	0	0	0	0	0	0	0	0	1635.78096260689	0	0	0	0	0	0	0	0	1075.5315116915	2565.68038018618	2466.89955594583	3444.38741372715	0	0	0
Cre07.g325720.t1.1	220.900000	0	0	0	0	0	0	0	0	0	0	0	0	0	0	0	0	0	0	0	0	0	0	0	0	0	0	0	0	0	0	0	0	1755.44827953487	1266.2948115719	0	0
Cre07.g325734.t1.1	18.054000	0	0	0	0	0	0	0	0	0	0	0	0	0	0	0	0	0	1820.97453110392	0	53439.1153889946	54139.4272026388	0	0	0	0	0	0	0	0	0	0	0	0	0	0	0
Cre07.g325736.t1.1	56.209000	25838.6391499659	51115.3906927272	27648.8018495609	13681.8813276178	11607.1563873127	11026.429982782	14516.5219569785	21929.998243872	18211.3834673284	50389.6874565999	65532.8041942075	16093.2473853588	2011.00066065416	6518.63341390362	10081.2138038984	22347.7280976247	8528.24164171194	9388.27369355573	0	886.570183729255	1560.42577330248	8780.51771025278	31675.3900084791	26099.9250780975	0	1813.27519654455	0	0	0	0	0	0	0	0	0	0
Cre07.g325741.t1.1;Cre07.g325740.t1.1	70.110000	0	0	0	0	0	0	0	0	0	0	0	0	0	0	142544.169507023	1093.71504650192	0	0	0	0	0	0	0	0	0	0	0	0	0	0	0	0	0	0	0	0
Cre07.g326050.t1.1	211.360000	0	0	0	0	0	0	0	0	69979.5794413122	0	0	0	0	0	0	0	0	0	0	0	0	0	0	0	0	0	0	0	0	0	0	0	0	0	0	0
Cre07.g327079.t1.2	36.550000	0	0	0	0	0	0	0	0	0	0	0	0	0	0	0	0	0	0	0	0	0	0	2186.20147578691	0	0	0	0	0	0	0	0	0	0	2056.95094456696	0	0
Cre07.g327400.t1.1	32.141000	27377.686983694	230914.510529334	25283.3041679182	157516.917990552	2600.90074040454	0	0	0	0	0	0	0	0	0	0	0	0	0	0	0	0	0	0	0	0	0	0	0	0	0	0	0	0	0	0	0
Cre07.g328150.t2.1;Cre07.g328150.t1.1	48.524000	0	0	0	0	0	0	0	0	0	0	0	0	0	0	0	0	0	0	0	0	0	0	0	0	0	0	2858.82844814322	0	0	0	0	0	0	0	0	0
Cre07.g328200.t1.2	33.102000	0	0	0	0	0	0	0	0	0	0	0	0	0	0	0	0	0	0	0	0	0	0	0	0	0	0	21243.6107586862	78887.05426398	17073.6839244608	18211.3834673284	24043.2198569739	0	0	0	0	0
Cre07.g329650.t1.2	23.486000	0	0	0	0	0	0	0	0	0	0	0	0	0	0	0	0	0	0	0	0	0	0	0	0	0	0	0	0	0	0	0	0	1657.32271781021	0	0	0
Cre07.g330200.t1.2	29.545000	0	0	0	0	0	0	0	0	0	0	0	0	0	0	0	0	0	0	0	0	0	0	0	0	0	0	0	5026.19112660403	0	0	0	0	0	0	0	0
Cre07.g330250.t1.2	14.151000	23439.559264394	51203.8511323454	50667.3549476238	326238.824999411	83857.2204454925	307531.080176447	86126.0669060709	58865.5080970566	27575.9038946903	9074.5667641689	89697.2476165842	7522.0041410547	14955.5478424912	5019.55659363266	9370.25397437424	10153.2926806244	15931.0699127254	19021.4517523508	10206.5327600242	11234.4758315137	16710.0132282525	18760.9849023638	12774.3427433864	17710.1076428252	29542.5105199065	34947.6071962085	27673.3741938993	135074.176828152	128628.031830046	302166.118329231	973392.467058247	1391449.95206879	1920246.80223103	382517.684315779	66088.1391762552	4788.00320215053
Cre07.g330750.t1.1	95.319000	0	3150.50217543995	0	0	0	0	0	0	0	0	0	0	0	0	0	0	0	0	0	0	0	0	0	0	0	0	0	0	0	0	0	0	0	0	0	0
Cre07.g331550.t1.2	44.129000	0	0	0	0	0	0	0	0	0	0	0	0	0	0	0	0	0	1276.86091963741	11702.9885302324	8802.63282015734	21207.5713203232	12168.2249163727	6633.38626196392	0	0	0	0	0	0	0	0	0	0	0	0	0
Cre07.g331900.t1.2	17.119000	0	0	0	0	0	0	0	0	0	0	0	0	0	0	0	0	0	0	0	0	0	0	0	0	0	0	0	0	0	1863.64850243826	0	0	0	0	0	0
Cre07.g332150.t1.2	11.686000	0	0	0	0	0	0	0	0	0	0	0	0	0	0	0	0	0	0	0	0	0	0	0	0	0	0	0	0	0	0	0	0	2183.49851790969	0	0	0
Cre07.g333900.t1.1	12.518000	3502.78768543806	14788.4559009901	8139.09761520624	36446.5202008506	0	0	0	0	0	0	0	0	0	0	0	0	0	0	0	0	0	0	0	0	0	0	0	0	0	0	0	3347.65428484833	3708.13057629257	0	0	0
Cre07.g334900.t1.1	129.000000	0	0	0	0	0	5425.57362991739	20815.2328890535	0	0	11300.0020830828	14586.1435992707	0	0	0	0	0	0	0	0	0	0	0	0	0	0	0	0	0	0	0	0	0	0	0	0	0
Cre07.g336950.t1.1	98.295000	0	0	0	0	0	0	0	0	0	0	0	0	0	0	0	0	0	0	2954.66059106295	0	15074.3141734601	47100.2696278336	24130.8612184475	0	0	0	0	0	0	0	0	0	0	0	0	0
Cre07.g337650.t1.2	43.710000	264332.89882955	0	0	0	0	0	0	0	0	664.534480287527	4419.09040581677	8564.28108007492	0	5830.19823335628	8731.373021576	8490.56404705973	20471.220068316	51061.3315351827	150857.812674847	23386.3191849942	0	0	0	0	0	610.442559617275	4848.94261610975	10254.0392924118	0	0	0	0	0	0	0	0
Cre07.g338050.t1.2	39.728000	328761.585684819	5130132.14315543	70606.9933000859	86461.8889453623	13948.081724617	0	0	0	0	0	0	0	0	0	0	0	0	0	0	0	0	0	0	0	0	0	0	2290.79775485401	3799.78542067478	901.88694503352	0	0	0	0	0	0
Cre07.g338451.t1.1	42.320000	0	0	0	0	0	0	0	0	0	0	0	0	0	0	0	0	0	124106.720471782	0	0	0	0	0	0	0	0	0	2099.13346901454	0	0	0	0	0	0	0	0
Cre07.g339150.t1.1	61.737000	0	0	0	5827.98672236582	39169.9550316892	0	0	0	0	0	0	0	0	0	0	0	0	0	0	0	1277.43427433864	1911.89220515597	13273.9804116004	1288.16419803307	0	0	0	0	0	0	0	0	0	0	0	0
Cre07.g339200.t2.1;Cre07.g339200.t1.2	18.849000	0	0	0	0	0	0	0	0	4699.78848597569	0	0	0	0	0	0	0	0	0	0	0	0	0	0	0	0	0	0	0	0	0	0	0	0	0	0	0
Cre07.g339700.t1.2	31.061000	0	0	0	0	0	0	0	0	0	0	0	0	0	0	0	0	0	0	0	0	0	0	0	0	0	0	0	0	0	0	9369.43489622962	0	0	0	0	0
Cre07.g339750.t2.1;Cre07.g339750.t1.2	54.433000	0	0	0	0	0	0	0	0	0	0	0	0	0	0	0	0	0	0	0	0	1686.07236068613	0	0	0	0	31001.2886954625	25257.0936672906	6015.39180185331	0	0	0	0	0	0	0	0
Cre07.g340200.t1.1	36.072000	57402.6345307776	58154.5482675324	18247.4229056914	15064.4852357247	11073.9365151696	2982.34543235088	3549.96658656778	9245.75409639304	3119.29529813019	5509.44723192578	2542.09092962132	5587.17774784956	7031.70396368928	5038.88683784553	7818.34661377574	5367.09145039201	4898.00539697207	9107.32988995342	8848.50119625567	7857.25282564486	21073.2425046067	9575.02351052752	11465.4558682946	20892.2262346472	12781.7144466879	15752.5108771998	20618.6541343464	170654.931430146	240948.217800845	257624.648825169	48929.2711247547	0	0	0	0	0
Cre07.g340350.t1.1	63.161000	717864.658283288	9130264.07800259	117627.812347892	136589.471395686	24732.0645765935	1582.13134413473	1337.14507108094	0	1106.6564811868	0	0	0	0	0	0	0	0	0	0	0	0	4997.19576028472	0	0	0	0	0	0	0	0	0	0	0	0	0	0
Cre07.g341600.t2.1;Cre07.g341600.t1.2	28.028000	0	0	0	0	0	0	0	0	0	0	0	0	0	0	0	0	0	0	0	0	0	0	0	0	0	2114.85976939111	0	0	0	0	0	0	0	0	0	0
Cre07.g343700.t1.2;Cre07.g343433.t1.1	47.558000	633638.852672719	999029.612984638	0	0	0	0	0	0	0	0	0	0	0	0	0	0	0	0	0	0	0	0	0	0	0	0	0	0	0	0	0	0	0	0	0	0
Cre07.g344350.t1.2	31.033000	0	0	0	0	0	0	0	0	0	0	0	0	0	0	0	0	0	0	0	0	0	0	0	0	0	0	4862.29358986694	16008.8823364637	0	0	0	0	0	0	0	0
Cre07.g344400.t1.2	54.304000	0	0	0	0	0	0	0	0	0	0	0	0	0	0	0	0	0	0	0	0	0	0	0	1408.81440873459	1964.88656111244	63662.0297119111	29848.8457459918	0	0	0	0	0	0	0	0	0
Cre07.g344550.t1.2	54.374000	0	0	0	0	0	0	0	0	0	0	0	0	0	0	0	0	0	0	0	0	0	0	0	1408.81440873459	1964.88656111244	33341.3949546222	23083.2602714873	0	0	0	0	0	0	0	0	0
Cre07.g344950.t1.2	22.844000	113655.283346518	182654.426248729	112721.534261659	645114.137478749	384884.820153711	3294168.4820051	267945.033447294	343496.801506409	30020.8521563605	19565.3196403739	268870.591750707	24749.2652176304	0	0	6324.18426237246	18384.2089558418	31150.360917782	97486.6807718551	225737.936655379	109084.827299577	410235.288729488	120379.914913792	411193.610158685	278552.095420034	43031.9084835402	86437.3166010239	32427.3037452339	30614.6838112051	31161.008933662	37663.6703237457	145017.785503755	351351.760913249	317736.793858326	2306.93359430289	0	0
Cre07.g346050.t2.1;Cre07.g346050.t1.2	47.211000	9434.96114779867	17580.6932959763	0	0	0	0	0	0	0	0	513.619332142557	0	0	0	0	3084.15684572629	4388.29306757932	28636.6100919643	41827.8636109588	29580.1881145587	125196.094404117	75846.6361911761	64104.3319100022	114875.709781992	163447.043757551	197438.786758996	134320.624935108	828006.096389416	296801.156482015	3187.68832320539	0	0	0	0	0	0
Cre07.g346418.t1.2	93.626000	0	0	0	0	0	0	0	0	0	0	0	0	0	0	0	0	0	0	0	0	0	0	0	0	0	0	0	0	0	0	6921.86558449666	0	0	0	0	0
Cre07.g348600.t1.1	43.709000	0	0	0	0	0	0	0	0	0	0	0	0	0	1371.54635315469	6073.218718863	0	0	0	0	0	0	0	0	0	0	0	0	0	0	0	0	0	0	0	0	0
Cre07.g349200.t1.2	16.320000	29262.3857944488	11907.7580663857	11122.2621257017	7683.28062772903	3576.09517938094	2569.77577090924	2005.18520582741	3019.36776448739	0	2235.01853320585	4231.60341851483	0	0	1348.53025729106	2128.62028222061	1736.85520565215	1994.29146650406	4294.83625127896	8034.41942832468	0	6693.99804466529	0	11226.2850500676	17832.1502863725	88640.6368100332	31538.6039583287	6859.61564550606	1646.10134722901	0	0	0	0	0	0	0	0
Cre07.g349250.t1.2	23.956000	0	0	0	0	0	0	0	0	0	0	0	0	0	0	0	0	0	0	0	0	0	0	0	0	0	0	0	0	0	0	6506.75678080673	0	0	0	0	0
Cre07.g349350.t1.2	11.339000	36179.5007257067	99649.0470736337	3493.53210240393	13803.9239711651	2025.49834381382	1847.266939546	1636.6000407515	12553.1916443409	23441.1974206832	0	7947.59714499569	10924.0452147054	0	5899.90178346286	59387.2608751752	114556.269305593	3685.60592731571	0	0	0	0	0	0	0	0	0	0	0	0	0	0	0	0	0	0	0
Cre07.g350750.t1.2	45.737000	0	0	0	0	0	0	0	0	0	0	0	0	0	0	0	0	0	0	0	0	0	3036.89603678211	0	0	0	15590.3334045664	2621.9510487211	0	0	0	0	0	0	0	0	0
Cre07.g352350.t1.2	114.690000	26668.365310459	41550.196119935	0	0	0	0	0	0	0	0	0	0	0	0	0	0	0	0	0	0	0	0	0	0	0	0	0	0	0	0	0	0	0	0	0	0
Cre07.g353230.t1.2	51.354000	0	0	0	0	0	0	0	0	0	0	0	0	0	0	0	0	0	0	0	0	0	0	0	0	0	0	0	13487.7598073445	0	0	0	0	0	0	0	0
Cre07.g353450.t1.2	73.223000	223919.583174338	411611.340012438	133337.731161572	73262.4446449216	55168.1893522729	21409.0645438981	23223.3226342162	26968.1479113874	19008.346502037	8312.00501153407	18176.9821852546	5071.40424018667	3757.11144934044	3942.79646472424	4154.36434947781	1990.11416796653	4896.53105631177	18555.3962880659	9500.48739936773	0	0	1522.33863957797	1867.5800775324	17753.5187844896	47771.9137064164	21318.9659479906	1234.84221081876	1238.3642468406	0	0	0	0	0	0	0	0
Cre07.g355600.t1.1	36.529000	0	0	0	0	0	0	0	0	0	0	0	0	0	0	0	0	0	0	0	0	0	0	0	0	1655.76646933545	5642.95696949772	0	0	0	0	0	0	0	0	0	0
Cre07.g356350.t1.1	78.817000	0	0	0	0	0	0	0	0	0	0	1417.90617613979	0	0	1003.69835840893	9850.23376711753	12448.3496418304	86822.2833289921	232110.36462047	30240.3650991169	11320.4790366981	25628.9551449449	2265.89777925777	0	0	0	0	0	0	0	0	0	0	0	0	0	0
Cre07.g356400.t1.2	21.302000	0	0	0	0	0	0	0	0	0	0	0	0	0	0	0	0	0	0	0	0	0	0	0	0	0	0	0	0	0	0	0	0	0	1743.65355425244	0	0
Cre07.g356850.t1.1	41.216000	0	0	0	0	0	0	0	0	0	0	0	0	0	0	0	0	0	0	0	0	0	0	0	0	0	0	3302.44117126569	0	0	0	0	0	0	0	0	0
Cre07.g357850.t1.2	14.461000	0	3269.43232203778	0	0	0	0	0	0	0	0	0	0	0	0	0	0	0	0	0	0	0	0	0	0	0	0	0	0	0	3139.52652830214	18594.7120390073	3935.2609457938	0	0	0	0
Cre08.g358522.t1.1	69.023000	0	0	0	0	0	0	0	0	0	0	0	0	0	0	0	0	0	0	0	0	0	0	0	0	0	0	0	0	0	0	0	0	0	0	0	0
Cre08.g358526.t1.1	62.309000	63678.4112748034	73900.5065195753	19240.9646951071	16483.1285821947	13902.2133485187	2749.80914709521	2616.95467203896	7980.85171766698	12638.3757713806	12987.3030609858	11562.9261675036	17709.2885646805	10295.8122777871	5730.4345153424	13517.2466205505	5492.49231433228	7178.4008593895	48308.409891138	48109.373901997	39495.9481332453	53950.2201512332	59298.800435557	211985.614607325	683373.277613629	148392.387459561	2896.50604279542	0	0	0	0	0	0	0	0	0	0
Cre08.g358538.t1.1	63.871000	0	0	0	0	0	0	0	0	0	0	0	0	0	0	0	0	0	0	0	0	0	0	0	3830.99229798454	20796.3940917274	5079.34929818942	0	0	0	0	0	0	0	0	0	0
Cre08.g358540.t1.1	27.168000	5520.75051032144	7642.24481268391	3518.43207800017	0	0	0	0	0	0	0	0	0	0	0	0	0	0	1260.06981767284	0	0	0	0	0	0	0	1343.04243372215	1047.76476258912	4296.14677631034	10059.0986939939	32155.3698012224	16528.1778801484	0	0	0	0	0
Cre08.g358552.t1.1	49.883000	0	2336.82994658127	8026.55627813639	4851.07221928574	0	0	0	0	0	0	0	0	0	0	0	0	0	0	0	0	0	0	2768.15649753454	0	0	0	0	0	0	0	0	0	0	0	0	0
Cre08.g358562.t1.1	22.774000	0	0	0	0	0	0	0	0	0	0	0	0	0	0	0	0	0	0	1183.07647207921	0	0	0	0	0	0	0	28401.5346644604	20507.259506679	0	0	0	0	0	0	0	0
Cre08.g358580.t1.1	128.180000	0	0	0	0	0	0	0	0	0	0	0	0	0	0	0	0	0	0	78366.9396421507	5478.56798587386	0	0	0	0	0	0	0	0	0	0	0	0	0	0	0	0
Cre08.g358950.t2.1;Cre08.g358950.t1.1;Cre11.g468356.t2.1;Cre11.g468356.t1.1	75.927000	80963.4173605743	4251.67083305785	0	0	0	0	0	0	0	0	0	0	0	0	0	0	0	0	0	0	0	0	0	0	0	0	0	0	0	0	0	0	0	0	0	0
Cre08.g359350.t1.2	56.195000	0	0	0	0	3018.54868634278	0	0	0	0	0	0	0	0	0	0	0	0	0	0	0	0	0	0	0	0	2516.37187588047	2056.54140549465	0	0	0	0	0	0	0	0	0
Cre08.g359750.t2.1;Cre08.g359750.t1.2	22.130000	0	0	0	39.2567773150182	0	0	0	0	0	0	0	0	0	0	0	0	0	0	0	0	0	0	0	0	2068.66376203493	2171.70379262726	0	3728.68943772236	3038.86182432918	7100.67034346571	0	0	0	0	0	0
Cre08.g360600.t1.1	164.880000	1194.46165828933	0	0	0	2213.55868581699	6184.7771621593	11255.7718632737	0	0	0	0	0	0	0	0	0	0	0	0	0	0	0	0	0	0	0	0	0	0	0	0	0	0	0	0	0
Cre08.g360900.t1.2	16.629000	0	0	0	0	0	0	0	0	0	0	0	0	0	0	0	0	0	0	0	0	0	0	0	0	0	0	0	1187.41758624566	3954.75500563559	10211.4472288919	4251.67083305785	0	0	0	0	0
Cre08.g360950.t1.1	24.383000	0	0	0	0	0	0	0	0	0	0	0	0	0	3767.26801833364	0	0	0	0	0	0	0	0	0	0	0	0	0	0	0	4931.91523215906	6485.13311778894	0	0	0	0	0
Cre08.g361850.t1.2	25.706000	1093.79695431638	0	0	3731.63811904297	4699.46085471785	0	0	0	1385.38877379865	0	0	0	0	0	0	1227.1428762594	1430.68379519576	4731.15917891438	3036.65031333873	2257.7889056261	4792.91767101821	10160.6643839259	14441.1667676741	65749.0408243854	6737.08155507194	0	0	0	0	0	0	0	0	0	0	0
Cre08.g362450.t1.2	77.555000	0	0	0	0	0	0	0	0	0	0	0	0	0	0	134074.901491724	0	0	0	5461.44925265145	0	0	0	1581.31226599011	11271.3343480213	0	0	0	0	0	0	0	0	0	0	0	0
Cre08.g362900.t1.1	29.345000	0	0	0	0	0	0	0	0	0	0	0	0	0	0	0	0	0	0	0	0	0	0	0	0	0	0	0	0	0	0	16148.1256210479	18385.0280339864	21621.2057833529	0	0	0
Cre08.g364800.t1.2	150.650000	0	0	0	0	0	0	0	0	0	0	0	0	0	0	0	0	11976.5606305332	15835.2377698057	7896.48666877183	0	0	0	0	0	0	0	0	0	0	0	0	0	0	0	0	0
Cre08.g365450.t1.2	50.622000	0	6817.84266013079	0	0	0	0	0	0	0	0	0	0	0	0	0	0	0	0	0	0	0	0	0	0	0	0	0	0	0	0	0	0	0	0	0	0
Cre08.g365900.t1.2	27.556000	0	0	0	0	0	0	0	0	0	0	0	0	0	0	0	0	0	0	0	0	0	0	0	0	0	0	0	0	0	7163.73936060092	0	0	0	0	0	0
Cre08.g367600.t1.2	34.765000	0	0	0	0	0	0	0	0	0	0	0	0	0	0	0	0	0	0	0	0	0	0	0	0	2439.46043810129	3366.49308217444	0	0	0	0	0	0	0	0	0	0
Cre08.g368450.t2.1;Cre08.g368450.t1.2	30.784000	0	0	0	0	0	0	0	0	0	0	0	1452.30745821355	0	0	0	0	0	0	0	0	0	0	0	0	0	0	0	0	0	0	0	0	0	0	0	0
Cre08.g368700.t1.1	54.797000	0	0	0	0	0	0	0	0	0	0	0	0	0	0	0	0	0	0	0	0	0	0	0	0	10221.2761666273	2876.27481262348	0	0	0	0	0	0	0	0	0	0
Cre08.g370450.t1.2	28.416000	0	0	0	0	0	0	0	0	0	0	0	0	0	0	0	0	0	0	0	0	0	0	0	1504.89227509771	0	4998.67010094503	21614.653158196	161104.480263957	74206.022667516	20069.052699311	0	0	0	0	0	0
Cre08.g370500.t1.1	41.505000	0	0	0	0	0	0	0	0	0	0	0	0	0	0	0	0	0	0	0	0	0	0	0	0	4238.89321400188	0	0	0	0	0	0	0	0	0	0	0
Cre08.g371650.t1.2	25.486000	0	0	0	0	0	0	0	0	385793.996894232	0	0	0	0	0	0	0	0	0	0	0	9081.1193893258	3011.17698304126	6173.63769939257	12899.6616995122	17443.0881676813	2891.42775829882	3607.62968794854	0	0	0	0	0	0	0	0	0
Cre08.g372100.t1.2	71.214000	0	0	0	0	0	0	0	0	0	0	0	1403.89993986691	12126.4519309974	0	12208.3597454587	3602.71521908086	1869.38204945055	2675.27303593541	6947.42082260859	10673.4073024537	32168.4750515362	89287.7085442776	153208.566949886	58829.4686586936	4339.96745704715	0	0	0	0	0	0	0	0	0	0	0
Cre08.g372200.t1.2	9.896200	0	0	0	0	0	0	0	0	0	0	0	0	0	0	0	0	0	0	0	0	0	0	0	0	0	0	0	0	0	0	0	0	1722.27561467803	1512.42779402815	0	0
Cre08.g372450.t1.2	21.824000	2475.49987646427	0	0	0	0	0	0	0	0	0	0	0	0	0	0	1041.4578608756	0	1377.52562361037	2026.97268447412	0	15428.155931933	2042.043722335	2656.10660735147	12475.3792206026	18304.7583758143	40441.1643121288	42968.0203882603	336436.347899844	625464.45278948	311126.833231298	5932992.54050523	6346217.46446255	7956033.6498852	1236234.6436646	105669.27143654	9764.23056193315
Cre08.g372950.t1.2	51.699000	0	0	0	0	0	0	0	0	0	0	0	0	0	0	0	0	0	0	0	0	0	0	0	0	0	0	925.148764340533	26040.9514516853	0	0	0	0	0	0	0	0
Cre08.g373100.t1.1	63.466000	0	0	0	0	0	0	0	0	0	0	0	0	0	0	0	0	0	0	0	0	0	0	0	0	0	37296.723314959	2536.52119823795	0	0	0	0	0	0	0	0	0
Cre08.g373346.t1.1	47.901000	0	0	0	0	0	0	0	0	0	0	0	0	0	0	0	0	0	0	0	0	0	0	0	0	2202.33731523579	0	0	0	0	0	0	0	0	0	0	0
Cre08.g375200.t2.1;Cre08.g375200.t1.2	86.704000	22901.4249233832	3264.84548442795	0	0	0	0	0	0	0	0	0	0	0	0	0	0	0	0	0	0	0	0	0	0	0	0	0	0	0	0	0	0	0	0	0	0
Cre08.g375550.t1.2	24.959000	4916.92610211264	0	0	0	0	0	0	0	0	0	0	0	0	0	0	0	0	0	0	0	0	0	0	0	0	0	0	0	0	6356.86548034252	3095.21440067857	0	0	0	0	0
Cre08.g377000.t1.2	9.700100	0	0	0	0	0	0	0	0	1899.7698486157	0	0	2055.06706483435	0	0	0	0	0	0	0	0	0	0	0	0	0	0	0	0	0	0	0	0	0	0	0	0
Cre08.g377050.t1.1	70.967000	0	0	0	0	0	0	0	0	0	0	0	0	0	0	0	0	0	0	0	0	0	0	0	0	0	0	0	8183.81928190212	0	0	0	0	0	0	0	0
Cre08.g377150.t1.2	48.141000	0	0	0	0	0	0	0	0	0	0	0	0	0	0	0	0	0	0	0	0	0	0	0	7412.73911656331	0	0	0	0	0	0	0	0	0	0	0	0
Cre08.g378050.t1.2	15.270000	18927.2577657203	263063.3277054	29028.948523234	114687.321808731	1086.58906664378	0	0	1091.66735114038	0	0	0	0	0	0	0	0	0	0	0	0	0	0	0	0	0	0	0	0	0	0	0	0	0	0	0	0
Cre08.g378300.t1.1	48.005000	0	0	0	0	0	0	0	0	0	0	0	0	0	0	0	0	0	0	0	0	0	0	0	0	0	0	0	0	0	0	0	0	0	0	0	0
Cre08.g378550.t1.2	8.717000	5236.61230195514	41840.9688612727	7479.57589316374	31025.0419616562	0	0	0	0	0	0	0	0	0	0	0	0	0	0	0	0	0	0	0	0	0	0	0	0	0	0	0	0	0	0	0	0
Cre08.g378750.t1.1	71.604000	9671.67473159187	19669.3425647398	0	0	0	0	0	0	0	0	0	0	0	0	0	0	0	0	0	0	0	0	0	0	0	0	0	0	0	0	0	0	0	0	0	0
Cre08.g378900.t1.2	30.184000	0	50501.9011624119	8615.88300318554	27306.4271851126	0	0	0	0	0	0	0	0	0	0	0	0	0	0	0	0	0	0	0	0	0	0	0	0	0	0	0	0	0	0	0	0
Cre08.g379200.t1.1;Cre08.g379175.t1.1	37.796000	0	0	0	0	0	0	0	0	0	0	0	0	0	0	0	0	0	0	0	0	0	0	0	0	0	4609.68989006825	0	42610.0832390644	94726.3874245088	30873.5125049028	0	0	0	0	0	0
Cre08.g380201.t1.1	59.273000	0	0	0	0	0	0	0	0	0	0	0	0	0	0	0	0	0	0	0	0	0	0	0	0	0	868.468556733305	0	0	0	0	0	0	0	0	0	0
Cre08.g381516.t1.1	38.095000	0	0	0	0	0	0	0	0	0	0	0	0	0	0	0	0	0	0	0	0	0	0	0	0	0	0	0	0	0	0	0	0	0	0	0	0
Cre08.g381702.t1.1	69.110000	0	0	0	0	0	0	0	0	0	0	0	0	0	2027.05459228858	38096.1435841014	1352.0522933129	0	0	0	0	0	0	0	0	0	0	0	0	0	0	0	0	0	0	0	0
Cre08.g382100.t1.2	148.710000	0	0	0	0	0	3084.40256916967	0	0	0	0	0	0	0	0	28980.6229127019	0	0	0	0	0	0	0	0	0	0	0	0	0	0	0	0	0	0	0	0	0
Cre08.g382300.t1.2	32.234000	0	0	0	0	0	0	0	0	0	0	0	0	0	0	0	0	0	0	0	0	0	0	0	0	0	0	0	0	5262.57707913938	18735.5934798808	0	0	0	0	0	0
Cre08.g382350.t1.2	46.123000	2287.19381101771	0	0	0	0	0	0	0	0	0	0	0	0	0	0	0	0	0	0	0	0	0	0	0	0	0	0	0	0	0	0	0	0	0	0	0
Cre08.g382500.t1.2	11.818000	0	0	0	0	0	0	0	0	0	0	0	0	0	0	0	0	0	0	0	0	0	0	0	0	0	0	0	3354.86217252093	3362.31578363691	6741.09503798054	13300.190912228	14556.6567860646	2659.95627463115	0	0	0
Cre08.g382950.t1.2	15.221000	12110.8894462498	8142.53774341361	0	0	0	0	0	0	0	0	0	0	0	0	0	0	0	0	0	0	0	0	0	0	1185.53370651305	0	1137.69954286764	0	0	0	0	0	0	0	0	0
Cre08.g384000.t1.1	179.050000	0	0	0	0	0	0	0	0	1460.58014747414	16957.3748279257	56269.030378633	0	0	0	0	0	0	0	0	0	0	0	0	0	0	0	0	0	0	0	0	0	0	0	0	0
Cre08.g384390.t1.1	340.280000	0	0	0	0	0	0	0	0	0	0	0	0	0	0	0	0	0	0	0	0	0	0	0	0	0	0	0	0	0	516797.355343656	0	0	0	0	0	0
Cre08.g385800.t1.1	120.320000	0	0	0	0	0	0	0	0	0	30790.7856122969	0	0	0	0	0	0	0	0	0	0	0	0	0	0	0	0	0	0	0	0	0	0	0	0	0	0
Cre09.g386400.t1.2	114.240000	0	0	0	0	0	0	0	0	0	0	0	0	0	0	0	0	0	0	0	0	2411.77559681337	2235.18234883478	0	0	0	0	0	0	0	0	0	0	0	0	0	0
Cre09.g386550.t1.2	50.483000	0	0	0	0	0	0	0	0	0	0	0	0	0	0	0	0	0	0	0	0	0	0	2883.07316122377	7766.74469066511	5219.41166091827	0	0	0	0	0	0	0	0	0	0	0
Cre09.g386650.t2.1;Cre09.g386650.t1.2	33.527000	3289991.18346757	3968105.97939278	1102970.62953604	895170.504247693	514594.035134647	382403.013375533	385875.904708693	478980.517406868	618354.854494238	312453.739825572	533350.924646287	439525.523180853	317532.024322173	184489.161292662	362573.131494449	260884.579840729	262784.841136231	472960.293043961	425732.247225568	236500.623475596	414674.692273291	234543.026709971	255036.361888191	320996.724873887	258116.095711937	478972.326625422	265577.897609362	614210.319082496	375506.375397891	46286.1059520881	0	0	0	0	0	0
Cre09.g386735.t1.1;Cre17.g741200.t1.2	63.852000	282786.729427684	0	0	0	0	0	0	0	0	0	0	0	0	0	0	0	0	0	0	0	0	0	0	0	0	0	0	0	0	0	0	0	0	0	0	0
Cre09.g386740.t1.1	7.597700	0	0	0	0	0	0	0	0	0	0	0	0	0	0	0	0	0	0	0	0	0	0	0	0	0	1709.41608780761	1349.43124325014	6663.6921533146	0	2979.15102758689	0	0	0	0	0	0
Cre09.g386743.t1.1	20.670000	0	3092.75716624473	1126.23244884306	0	0	0	0	0	0	0	0	0	0	0	0	0	0	0	0	0	0	0	0	2487.2946017467	0	0	0	0	0	0	0	0	0	0	0	0
Cre09.g386750.t1.2	80.681000	0	0	0	0	0	0	0	0	0	0	0	0	1605.55697907066	0	42301.2907785452	29223.0700435073	5439.98940526258	9186.7804699809	7489.32292308464	2759.1466379438	9182.68507925783	6587.92742493789	1317.65101123915	0	0	0	0	0	0	0	0	0	0	0	0	0
Cre09.g386756.t1.1	25.875000	0	0	0	0	0	0	0	0	0	0	0	0	2346.00362180093	0	0	0	0	0	0	0	0	0	0	0	0	0	0	0	0	0	0	0	0	0	0	0
Cre09.g386758.t1.1	74.062000	0	0	0	0	0	0	0	0	0	0	0	0	0	0	0	0	0	738.718387845138	0	0	0	0	0	0	0	0	0	0	0	0	0	0	0	0	0	0
Cre09.g387726.t1.1	46.532000	2371.39504428394	13432.0624935108	1324.28554421051	0	0	0	0	0	0	0	1436.41734220805	1089.29202452101	0	1039.81970458637	0	9598.7767767213	31826.9194652325	252390.739481091	150693.997045924	33304.5364381146	1768.38971421975	2539.55178737302	0	0	1964.39511422568	21469.6763265994	85315.1795429039	87870.7033540969	0	0	0	0	0	0	0	0
Cre09.g387800.t1.2	27.291000	0	0	0	0	0	0	0	13708.91090639	0	0	0	0	0	0	0	0	0	0	0	0	0	0	0	0	0	0	0	0	0	0	0	0	0	0	0	0
Cre09.g387838.t1.1	11.219000	9557.00379134603	8660.93230113926	0	0	0	0	0	0	0	0	0	0	0	0	0	0	0	0	0	0	0	0	0	0	0	0	0	0	0	0	0	0	0	0	0	0
Cre09.g387875.t1.1	22.175000	0	0	0	0	0	0	0	0	0	0	0	0	0	0	0	0	0	0	0	0	0	0	0	0	0	0	0	0	0	0	7866.91794775129	10998.5813258651	11145.1963137509	0	0	0
Cre09.g388060.t1.1	93.147000	0	0	0	0	0	0	0	0	0	0	0	0	0	0	0	0	0	0	0	0	0	0	0	0	0	9132.72131243643	0	0	0	0	0	0	0	0	0	0
Cre09.g388200.t1.1	26.237000	817.89867208489	15410.1362127515	3965.40302151556	1629.63787652229	0	0	0	0	0	0	0	0	0	0	0	0	0	0	0	0	0	0	0	0	0	0	0	0	0	0	0	0	0	0	0	0
Cre09.g388467.t1.1	49.523000	0	0	0	0	0	0	0	0	0	0	0	0	0	0	0	0	0	0	0	0	0	0	0	0	13033.1714370842	0	0	0	0	0	0	0	0	0	0	0
Cre09.g388750.t1.2	67.914000	10041.898052957	0	0	0	0	0	0	0	0	0	0	0	0	0	0	0	0	0	0	0	0	0	0	0	0	0	0	0	0	0	0	0	0	0	0	0
Cre09.g388800.t1.2	48.565000	0	0	0	0	0	0	0	0	0	0	886.652091543716	0	0	37471.1869597616	0	0	0	0	0	0	0	0	0	0	0	0	0	0	0	0	0	0	0	0	0	0
Cre09.g388850.t1.1;Cre12.g505350.t1.2;Cre16.g681750.t2.1;Cre16.g681750.t1.1;Cre02.g145100.t1.1	127.760000	0	0	0	0	0	0	0	0	0	0	0	0	0	0	0	0	45469.4850419088	28839.7414718284	0	0	0	0	0	0	0	0	0	0	0	0	0	0	0	0	0	0
Cre09.g389250.t1.2	48.822000	0	0	0	0	0	0	0	0	0	0	0	0	0	0	0	0	0	0	0	0	0	0	0	0	0	3886.19816493147	1222.31031520618	0	0	0	0	0	0	0	0	0
Cre09.g389450.t1.2	218.970000	0	0	0	0	0	0	0	0	0	0	0	0	0	0	0	0	0	0	0	0	0	0	0	0	0	0	0	0	0	0	0	0	514118.969810771	0	0	0
Cre09.g389689.t1.1	39.934000	0	0	0	0	0	0	0	0	0	0	0	0	0	0	0	0	0	0	0	0	0	0	0	0	0	0	0	5394.69438386548	3018.7125019717	10422.7693902021	2188.08535551952	0	0	0	0	0
Cre09.g389763.t1.1	62.524000	1128.85349890582	0	0	0	0	0	0	0	0	0	0	0	0	0	0	0	0	0	0	0	0	0	0	0	0	0	0	0	0	0	0	0	0	0	0	0
Cre09.g390604.t1.1	27.489000	60794.4371276205	11116.5285786894	1546.25572140067	0	0	0	0	0	0	0	0	0	0	0	0	0	0	0	0	0	0	0	0	0	0	0	0	0	0	0	0	0	0	0	0	0
Cre09.g390615.t1.1	52.143000	0	0	1712.93812382944	0	0	0	0	0	0	0	0	769.949837499237	0	0	0	0	3642.11287783676	8004.03162915953	11291.8113016366	26461.9576180165	23326.5264804374	0	11506.4097755253	8075.78287462764	1403.65421642353	866.257045742849	0	0	0	0	0	0	0	0	0	0
Cre09.g390763.t1.1	23.611000	1110.2604250231	2319.30167428655	0	0	0	0	0	0	0	0	0	0	0	0	0	0	0	0	0	0	0	0	0	1791.48771789784	2195.21133537766	5409.84732954082	8212.89655603588	19046.0240966892	6275.28529713905	9679.865513038	64464.726293632	24573.9824946832	0	0	0	0
Cre09.g391023.t1.1	35.675000	0	0	0	0	0	0	0	0	0	0	0	0	0	0	0	0	0	0	0	0	0	2575.26359447815	1293.48820597306	0	0	0	0	0	0	0	0	0	0	0	0	0
Cre09.g391097.t2.1;Cre09.g391097.t1.1	17.036000	0	8453.70553055214	3938.70107400117	0	0	0	0	829.152805791874	0	0	0	0	0	0	0	0	0	0	0	0	0	0	0	0	0	0	0	1593.51653034485	0	2083.65289208135	0	0	0	0	0	0
Cre09.g391900.t1.1	11.844000	0	0	0	0	0	0	0	0	0	0	0	0	0	0	0	889.682680678785	12328.7642327169	18335.064267165	8333.30104329401	1486.79064810176	0	0	0	0	0	0	0	0	0	0	0	0	0	0	0	0
Cre09.g392350.t2.1;Cre09.g392350.t1.2	15.784000	0	0	0	0	0	0	0	0	0	0	0	0	0	0	0	0	0	0	0	0	0	0	0	0	0	0	0	26019.6554199254	21339.4429016059	52227.6988131118	68112.9003497389	58154.5482675324	31143.8082926251	0	0	0
Cre09.g392579.t1.1	73.617000	0	0	0	0	0	0	0	0	0	0	0	0	0	0	0	0	0	0	0	0	0	0	0	0	0	0	0	0	0	0	0	0	0	0	0	0
Cre09.g392867.t1.1	432.520000	121739.58463385	2293746.43617462	2058589.10085619	3113.88938237575	0	0	0	0	0	0	0	0	0	0	0	0	0	0	0	0	0	0	0	0	0	0	0	0	0	0	0	0	0	0	0	0
Cre09.g393150.t1.2;Cre12.g531200.t1.1	122.800000	7019.66351496347	2406.45158887338	1291.35860279706	0	0	0	0	0	0	3065.64567965803	11575.2123396728	41759.880124956	3604.68100662794	16395.4872207211	31871.1496850416	45397.4061651829	52408.7150830713	345306.964206004	239867.034649956	1236.48036710799	0	0	0	0	0	0	0	0	0	0	0	0	0	0	0	0
Cre09.g393173.t1.1	18.747000	0	0	0	0	0	0	0	0	0	0	0	0	0	0	0	0	0	0	0	0	0	0	0	0	0	1675.91579169293	0	3599.93035338918	4014.2200789345	13944.8054120386	31264.2127798833	32482.181980923	91663.0351636557	16832.0558717999	0	0
Cre09.g393200.t1.2	70.670000	0	0	0	882.229069562805	0	0	0	672.094571562306	0	0	3090.95519432658	1018.60558064089	1095.0255715333	1369.90819686546	8342.31090288476	21561.4130787961	27360.4863426571	57273.2201839287	88861.7879090788	61960.8044055497	428787.408704975	366029.641264717	618313.900587008	493642.016195443	10943.7030901761	0	0	0	0	0	0	0	0	0	0	0
Cre09.g393358.t1.1	37.542000	0	0	0	0	0	0	0	0	0	0	0	0	0	0	0	0	0	0	0	0	0	0	2697.79768491228	37799.6372957515	2579.93233990245	0	0	0	0	0	0	0	0	0	0	0
Cre09.g393543.t1.1;Cre09.g393506.t1.1;Cre09.g391450.t1.2;Cre09.g391650.t1.2	70.428000	0	2523.25213229522	0	0	0	0	0	0	0	0	0	0	0	0	0	0	0	0	0	0	0	0	0	15263.5212248657	13364.0790075079	0	0	0	0	0	0	0	0	0	0	0
Cre09.g393654.t1.1	158.160000	0	0	0	0	0	0	0	0	0	0	0	0	0	0	0	0	0	0	0	0	2071039.08865431	0	0	0	0	0	0	0	0	0	0	0	0	0	0	0
Cre09.g393765.t1.1	22.367000	0	0	0	0	0	0	0	0	0	0	0	0	0	0	0	0	0	0	5332.19872143149	0	0	7600.71755075203	23733.6083183101	0	0	0	0	2780.11503844589	2759.80190045949	18113.0940899748	48826.0672785335	42479.0307359263	9222.00083019926	0	0	0
Cre09.g394200.t1.1;Cre09.g393450.t1.1	156.480000	3517.12155296879	4034.69703254983	3171.71629938543	2149.99822179501	3875.46824123704	0	0	0	0	0	0	0	0	0	0	0	0	0	0	0	0	0	0	0	0	0	0	0	0	0	0	0	0	0	0	0
Cre09.g394436.t1.1	79.651000	0	0	0	0	527.773002481472	0	0	3229.3794007662	922.036267391003	722.26310791986	13340.3257413141	48112.6502145754	1369.25293434977	2031.72333771288	4949.68922789716	7922.3695381416	46505.6188948444	789353.798745122	1392760.47710017	856.100476749646	0	0	0	0	0	0	0	0	0	0	0	0	0	0	0	0
Cre09.g394850.t1.2	49.912000	0	0	0	0	0	0	0	0	0	0	0	0	0	0	0	0	0	0	1498.74918901311	1679.51973552923	0	7321.98525814018	0	18022.1764159228	40486.2136100825	10033.7072715109	0	0	0	0	0	0	0	0	0	0
Cre09.g395250.t1.1	49.796000	0	0	0	0	0	0	0	0	0	0	0	0	0	0	0	0	0	0	0	0	3048.11740736331	0	0	0	0	0	0	0	0	0	0	0	0	0	0	0
Cre09.g395350.t1.1;Cre01.g020850.t1.1	12.807000	50023.5595259579	787437.155886727	10882.2722293301	3393.60456876113	0	0	0	0	0	0	0	0	0	0	0	0	0	0	0	0	0	0	0	0	0	0	0	0	0	0	0	2753.33118311705	5266.83628549137	1934.08922287499	0	0
Cre09.g396213.t1.1	30.579000	9683.96090376107	715587.621041263	3243221.82141016	6974532.30919529	1325022.71454066	292345.371375319	82857.9451090645	79632.415375578	97879.8382812694	1634716.16101889	96307.2082436121	90655.5690457815	93841.7830283266	68753.4194588264	90786.6215489196	105063.153609527	102622.300738579	191541.424117781	206514.172601309	143469.727810436	254364.717809608	130855.924383394	182654.426248729	243561.077082161	285358.634801769	529992.704253374	741421.345722362	2509983.06635248	2516945.2305817	1765359.12508468	9624987.27734892	2584846.80877012	367553.126613697	0	4778.09235660071	2555.44190337851
Cre09.g396300.t1.2	59.802000	0	0	0	4409.42528371034	46551.4872709428	1491.29557789713	0	34847.6796625657	3256.08134828059	0	4053.69964550486	32011.2120477705	15937.6225378823	17734.6799871635	3356.25460536677	8166.53673305078	113040.974738058	286456.199515551	153585.342896409	91417.3117202717	163307.800472966	82628.6032285728	98887.3043991435	82997.1883936487	2255.65930245011	0	0	0	0	0	0	0	0	0	0	0
Cre09.g396363.t1.1	12.252000	0	0	0	0	0	0	0	0	0	0	0	0	0	0	0	0	0	0	0	0	0	0	0	0	0	2954.82440669188	0	0	0	0	0	0	0	0	0	0
Cre09.g397250.t1.2	46.873000	960.860571445666	0	0	0	0	0	0	0	0	0	0	0	0	0	0	0	0	0	0	0	0	0	0	2021.15722964737	8631.44548793319	6611.35305987382	0	0	0	0	0	0	0	0	0	0
Cre09.g397400.t1.2	38.387000	0	0	0	0	0	0	0	0	0	0	0	0	0	0	0	0	0	0	0	0	0	0	0	0	0	1410.94401191058	0	1401.85224450538	0	0	0	0	0	0	0	0
Cre09.g397697.t1.1	44.910000	20800.4894824505	78332.5383600769	16135.8394488787	5368.32006760893	14442.8049239634	0	0	1395.21771153401	0	2155.48604536392	3013.22467840279	2195.5389666355	0	0	0	0	1594.33560848946	0	1466.64132574428	0	0	0	0	3115.6913542939	0	0	0	0	0	0	0	0	0	0	0	0
Cre09.g398215.t1.1	37.982000	0	0	0	0	0	0	0	0	0	0	0	0	0	0	0	0	0	0	0	0	0	0	0	0	0	0	0	1096.99135908037	1501.20642344695	0	0	0	0	0	0	0
Cre09.g398900.t1.1	54.219000	0	0	4380.9213642778	0	0	0	0	0	0	0	0	0	0	0	0	0	0	0	0	0	0	0	0	0	0	0	0	0	0	0	0	0	0	0	0	0
Cre09.g399150.t1.2	69.821000	0	0	0	0	0	0	0	0	0	0	0	0	0	0	0	0	0	0	892.139915112624	2281.2964483765	0	0	0	0	0	0	0	0	0	0	0	0	0	0	0	0
Cre09.g400650.t1.2	28.435000	0	13176.5101123915	1726.3710054011	1280.0553244014	0	0	0	0	0	0	0	0	0	0	0	0	0	0	0	0	0	0	0	0	0	0	1360.32498257349	9780.61212482542	0	0	0	0	0	0	0	0
Cre09.g401293.t1.1	115.290000	0	0	0	0	0	0	0	0	0	0	0	0	0	7479.41207753482	9199.06664215009	11965.9126146533	3638.50893400046	0	0	0	0	0	0	0	0	0	0	0	0	0	0	0	0	0	0	0
Cre09.g401350.t1.2	25.284000	0	0	0	0	0	0	0	0	0	0	0	0	0	0	0	0	0	0	0	0	0	5465.62655118897	7985.43855527681	1378.75424082729	0	0	0	0	0	0	0	0	0	0	0	0
Cre09.g401886.t1.1	39.449000	52267.8336421978	133157.533969757	7582.779739385	8645.36981639162	2162.03867052082	4690.94244201387	4645.40169717338	1991.09706174006	6084.8496285165	1530.93896009641	5994.50530916567	1685.25328254152	2015.75131389292	1772.89464401513	4094.16210584874	5479.63278746186	5338.34180751609	3756.86572589706	6047.25394167876	4906.11427060374	8401.2845292969	3780.12754520407	13319.0297095542	15673.0602971723	32614.0535622057	215786.13719833	50661.6214006115	73576.1515743085	77493.8023399931	18783.1000122684	7771.0038970171	1011.72532422614	0	0	0	0
Cre09.g402100.t1.2	14.645000	23455.9408272863	3983.99609539828	0	0	0	0	0	0	0	0	0	0	0	0	0	0	0	0	0	0	0	0	0	0	0	0	0	0	0	0	0	0	0	0	0	0
Cre09.g402256.t2.1;Cre09.g402256.t1.1	173.980000	0	0	0	0	0	18035.2816662366	4392.71608956023	0	0	0	0	0	0	0	0	0	0	0	0	0	0	0	0	0	0	0	0	0	0	0	0	0	0	0	0	0
Cre09.g402300.t1.2	10.015000	46513.8096762906	452393.240832725	8043.59310354435	7725.79078343445	2517.43667746846	0	1382.1124612202	0	0	0	0	0	0	0	0	0	0	0	0	0	0	0	0	0	0	0	0	0	0	0	0	0	0	0	0	0
Cre09.g402500.t1.2;Cre11.g467705.t1.1	96.909000	0	0	1069.30651779244	0	0	0	0	0	64998.7652439198	6152.25975981816	0	4497.39427644179	0	0	0	0	0	0	0	0	0	0	0	0	0	0	0	0	0	0	0	0	0	0	0	0
Cre09.g402552.t1.1	24.242000	0	30035.5955629636	4444.39992048532	16876.286091609	0	0	0	0	0	0	0	0	0	0	0	0	0	0	0	0	0	0	0	0	0	0	0	0	0	0	0	0	0	0	0	0
Cre09.g402775.t1.1	85.086000	37742.3018256285	3987.35431579119	0	0	0	0	0	0	0	0	0	0	0	0	0	0	0	0	0	0	0	0	0	0	0	0	0	0	0	0	0	0	0	0	0	0
Cre09.g402800.t1.1	34.921000	0	0	0	0	0	0	0	0	0	0	0	0	0	0	0	0	0	0	0	0	0	0	0	0	0	0	0	0	0	0	0	0	0	0	0	0
Cre09.g402950.t1.1	47.203000	0	0	0	0	0	0	0	0	0	0	0	0	0	0	0	0	0	1390.30324266633	0	0	1440.7584563745	2343.62829518156	6463.59136258561	27222.0621362175	0	0	0	0	0	0	0	0	0	0	0	0
Cre09.g404000.t1.1	22.610000	0	0	0	0	0	0	0	0	0	0	0	0	0	0	0	0	0	0	0	0	0	0	0	0	0	0	0	0	0	0	15461.7381358621	22380.4912234092	21421.3507160673	1314.70232991854	0	0
Cre09.g405050.t1.2	29.669000	0	0	4893.91000624901	3085.22164731429	0	2085.61867962842	0	2959.98459900294	0	0	0	0	0	0	0	0	0	0	0	0	0	0	0	0	0	0	0	0	0	0	0	0	0	0	0	0
Cre09.g405450.t1.2	14.249000	0	38091.2291152337	0	20413.0655200485	0	0	0	0	0	0	0	0	0	0	0	0	0	0	0	0	0	0	0	0	0	0	0	0	0	0	0	0	0	0	0	0
Cre09.g405550.t1.2	29.205000	0	0	0	0	0	0	0	0	0	0	0	0	0	0	0	0	0	0	0	0	0	0	0	2642.75563359427	0	14600.8870058737	6306.57408226328	14957.1859987804	0	0	1606.94941191651	0	0	0	0	0
Cre09.g405850.t1.1	52.607000	38684.2416919336	466809.016177917	58830.2877368383	306400.752336881	0	0	0	0	0	0	0	0	0	0	0	0	0	0	0	0	0	0	0	0	0	0	0	0	0	0	0	0	0	0	0	0
Cre09.g407100.t2.1;Cre09.g407100.t1.1	37.550000	0	3691.74901340031	1151.05051662484	0	0	0	0	0	0	0	0	0	0	0	0	0	0	0	0	0	0	0	0	0	0	0	0	0	0	0	0	0	0	0	0	0
Cre09.g407650.t1.2	20.265000	0	0	0	0	0	0	0	0	0	0	0	0	0	0	0	0	0	0	0	0	0	0	0	0	0	0	0	0	0	15739.405626886	6851.67058750332	3620.98066170574	0	0	0	0
Cre09.g407700.t1.2	53.919000	0	0	0	0	0	0	0	0	0	0	0	0	0	0	0	0	0	0	0	0	0	0	5402.96707312607	22422.2642087845	17031.9109390855	11164.8541892216	0	0	0	0	0	0	0	0	0	0
Cre09.g409100.t1.2	30.562000	0	0	0	0	0	0	0	0	0	0	0	0	87.1007698981605	0	0	0	0	0	0	0	0	0	0	0	0	0	0	0	0	3236.17774936649	10321.2037002701	2433.726891089	0	0	0	0
Cre09.g409150.t1.2	6.471600	18556.2153662105	18520.1759278475	4454.31076603514	0	0	0	0	0	10154.111758769	0	0	3090.21802399643	0	0	0	0	3145.58770657227	0	0	0	0	0	4166.32289038916	3440.94728551977	4038.7924232729	18496.4226616538	0	29215.6983402058	0	11507.2288536699	14987.4918901311	15010.4260781803	45102.5380331222	17565.9498893732	0	0
Cre09.g410600.t1.1	38.699000	0	0	0	0	0	0	0	0	0	0	0	0	0	0	0	0	0	0	0	0	0	0	0	0	0	0	0	0	0	5543.02943585491	0	0	0	0	0	0
Cre09.g410650.t2.1;Cre09.g410650.t1.2	29.970000	0	0	0	0	0	0	0	0	0	0	0	0	0	2426.76472685979	0	0	0	0	0	0	0	0	0	0	0	0	0	0	0	0	0	0	0	0	0	0
Cre09.g410700.t1.2	44.852000	0	0	0	0	0	0	0	0	0	0	0	0	0	0	0	0	0	0	0	0	0	0	2686.90394558892	36186.0533508636	14175.7854488195	14681.1566640458	12374.6326088152	46918.4342797295	7735.04636646858	0	0	0	0	0	0	0
Cre09.g411100.t2.1;Cre09.g411100.t1.2	19.308000	0	0	0	0	0	0	0	0	0	0	0	0	0	0	0	0	0	0	0	0	0	0	0	0	0	0	0	0	0	0	5489.29790956829	3366.9845290612	0	0	0	0
Cre09.g411200.t1.2	33.172000	0	0	0	0	0	0	0	0	0	0	0	0	0	0	0	0	0	0	0	0	0	0	0	0	0	7445.33842671891	4763.84039688444	22554.9548682118	18791.2907937145	10779.8874612534	6882.38601792631	0	0	0	0	0
Cre09.g411600.t1.1	219.000000	0	0	0	0	0	0	0	0	5469.88575754096	0	0	0	0	0	0	0	0	0	0	0	0	0	0	0	0	0	0	0	0	0	0	0	0	0	0	0
Cre09.g412100.t1.2	24.057000	156443.925621108	371525.655615071	217350.576454541	915975.089120866	619927.484531896	2547251.12193238	2639643.13664474	678647.196719211	250859.063350664	147483.210719041	235673.354549537	80196.7602172164	242561.801745733	124467.114855412	7199.28735207713	2780.11503844589	2288.50433604909	4385.01675500087	2511.78503827063	2344.03783425386	5583.81952745665	3652.84280153119	5218.10113588688	3497.95512438484	0	10118.8913985506	0	18593.8929608627	10876.5386823178	23485.4276404924	92179.0543947619	37972.4627842648	11032.9826079389	0	0	0
Cre09.g412150.t1.1	98.546000	0	0	0	0	0	0	0	0	0	0	0	0	0	0	0	0	0	0	0	0	0	928.015537846679	5754.84304405187	0	0	0	0	0	0	0	0	0	0	0	0	0
Cre09.g413750.t1.1	50.304000	0	0	0	0	0	0	0	0	0	0	0	0	0	0	0	27358.0291082232	9196.60940771625	0	0	0	0	0	0	0	0	0	0	0	0	0	0	0	0	0	0	0
Cre09.g415550.t1.2	48.412000	488563.731698841	5577021.17885636	364825.596392135	161489.446991925	54205.7725323525	13663.8616084363	0	0	0	0	0	0	0	0	0	0	0	0	0	0	0	0	0	1231.40208261138	16808.3026056061	58268.4001296336	3678.97139434435	0	0	0	0	0	0	0	0	0
Cre09.g415700.t1.2	33.459000	0	0	0	0	0	0	0	0	0	0	0	0	0	0	0	0	0	0	0	0	0	0	0	0	0	0	0	0	0	7867.98274933929	7140.96898818067	0	0	0	0	0
Cre09.g415850.t1.2	32.692000	41403.5811320492	452163.898952234	62297.4455229856	293508.46234067	5270.27641369874	0	0	2818.20217217041	0	0	0	0	0	0	0	0	0	0	0	0	0	0	0	0	0	0	0	0	0	0	0	0	0	0	0	0
Cre09.g415950.t1.2	22.235000	0	0	0	0	0	0	0	0	0	0	0	0	0	0	0	0	0	0	0	0	0	0	0	0	0	0	0	0	0	28227.0710196578	22916.9874081308	0	0	0	0	0
Cre09.g416050.t1.2	49.021000	0	0	0	0	0	0	0	0	0	0	0	0	0	0	0	0	0	0	0	0	0	0	0	0	0	7458.60749266165	0	12528.6193000025	0	0	0	0	0	0	0	0
Cre09.g416150.t1.2	22.203000	205998.153370203	2886840.92068899	60184.2239098838	33753.3912613626	10677.5026931768	0	1007.13848661631	2267.12639647469	0	0	0	0	0	0	0	0	0	0	0	0	0	0	0	0	0	0	0	0	0	0	3378.36971527133	1615.38591680602	0	0	0	0
Cre09.g416350.t1.2	37.436000	0	0	0	0	0	0	0	0	0	0	0	0	0	0	0	0	0	0	0	0	0	0	0	1928.60139930608	5851.00281822945	6530.51004700051	0	0	0	0	0	0	0	0	0	0
Cre09.g416700.t1.1	20.907000	3205.05277987119	0	0	0	0	0	0	0	0	0	0	0	0	0	0	0	0	0	0	0	0	0	0	0	0	0	0	0	0	0	0	0	0	0	0	0
Cre09.g416800.t1.2	22.779000	34660.1107674493	3298.67341180047	0	0	0	0	0	0	0	0	0	0	0	0	0	0	0	0	0	0	0	0	0	0	0	0	0	0	0	0	0	0	0	0	0	0
Cre09.g416850.t1.2	165.190000	0	0	0	0	879.935650757888	0	1323.63028169482	0	0	0	0	0	0	0	0	0	0	0	0	0	0	0	0	0	0	0	0	0	0	0	0	0	0	0	0	0
Cre09.g417150.t1.2	56.157000	0	0	0	0	0	0	8236.64982222966	78055.6899471977	487990.376997612	409473.546054997	220905.375602162	40694.2594588143	5793.25780903423	3510.65083562635	0	0	0	0	0	0	0	0	0	0	0	0	0	0	0	0	0	0	0	0	0	0
Cre09.g417350.t1.1	31.412000	0	0	0	0	0	0	0	0	0	0	0	0	0	0	0	0	0	0	0	0	0	0	0	0	0	0	0	0	0	7176.18934839904	0	0	0	0	0	0
Cre-1.g000035.t1.p1	232.190000	414625.547584614	88640.6368100332	0	0	2603.60369828176	0	0	0	0	0	0	0	0	0	0	0	0	0	0	0	0	0	0	0	0	0	0	0	0	0	0	0	0	0	0	0
Cre-1.g2716955.t1.p1	30.018000	0	6068.5499734387	0	0	0	0	0	0	0	0	0	0	0	0	0	0	0	0	0	0	0	0	0	0	0	0	0	0	0	0	0	0	0	0	0	0
Cre-1.g2716958.t1.p1	4.748500	0	13592.6018098549	0	34900.100663821	0	166919.93509071	157729.878308151	42072.7679761982	0	0	4097.76604968504	0	0	0	0	0	0	0	0	0	0	0	0	0	0	0	0	0	0	0	0	0	0	0	0	0
Cre-1.g2716959.t1.p1	26.184000	0	0	0	0	0	2780.03313063143	0	44060.6706331742	900330.696558755	0	14959.6432332143	19020.6326742062	7230.9037684592	0	8944.33333917541	0	5834.29362407934	0	0	0	0	0	0	0	0	0	0	0	0	0	0	0	0	0	0	0
Cre-1.g2716960.t1.p1	5.721700	0	14061.9335867183	33764.0392772426	0	28315.531459276	9580.75705753981	1529.21889599272	2651.76549318502	13657.3089832794	23070.1550211735	11591.5939025651	0	2689.44308783722	9327.66191085435	45485.0475266565	0	0	0	0	0	0	0	0	0	0	0	13027.4378900719	173415.224777492	393116.555507073	435708.619026956	94841.0583647546	23131.5858820195	20854.548639995	8560.18568935185	2504.00379589681	0
Cre-1.g2716961.t1.p1	39.447000	13931.7001617248	454817.71214078	2185710.02890014	3683722.0475831	1306593.45628687	615283.311451939	51766.5578176946	164806.713477608	1426916.03573054	1322483.57229236	721050.872265833	75467.4030102202	139898.547099923	1103380.16860835	5616255.02198333	85036.6929737354	174832.229967673	7152.68180564864	0	1677.4720401677	3547.09981306163	0	0	0	0	2294.97505339154	0	0	0	0	0	0	0	0	0	0
Cre-1.g2716962.t1.p1	341.640000	10945.3412464653	13165.8620965115	0	0	0	0	6970.02737939991	0	0	0	0	0	0	0	0	0	0	0	0	0	0	0	0	0	0	0	0	0	0	0	0	0	0	0	0	0
Cre-1.g2716963.t1.p1	50.638000	11357.3375532057	664878.493108264	2444456.81478343	6201240.63286603	1926471.79613009	702416.844475884	66645.9313927368	203688.353002394	2042125.63014946	1875033.68864838	952505.974370612	116939.786706417	170581.214397131	878461.310097585	6921374.13760989	12284.5340129078	2579.03135394337	0	1926.2260726867	0	8293.16621420797	14962.9195457927	526421.52354286	363924.610433061	24761.5513897996	0	0	0	0	0	0	0	0	0	0	0
Cre-1.g2716966.t1.p1	76.624000	0	4768.42723449427	1812.5380262144	0	1239.51095624305	0	1080.03644148688	1162.02616376265	0	0	0	748.014924786497	0	0	0	882.720516449573	0	0	1167.92352640387	0	0	0	0	0	0	0	0	0	0	0	0	0	0	0	0	0
Cre-1.g2716972.t1.p1	15.373000	0	0	0	0	0	0	5615.59975946764	49688.5565648111	1148265.65093315	48227.3211548212	3245.679055844	4557.10507318409	0	0	0	1178.89917354168	1112.71765945694	0	1908.12444569075	0	0	0	0	1220.42643547357	0	2672.65198587265	0	2040.5693816747	0	0	0	0	0	0	0	0
Cre-1.g2716973.t1.p1	19.126000	0	0	0	0	0	0	0	0	0	0	0	0	0	0	0	0	0	0	0	0	0	0	0	0	0	0	0	0	0	0	0	0	0	0	0	0
Cre-1.g2716979.t1.p1	45.743000	132657.896301543	244134.43178339	88476.8211811106	57564.812003411	44962.4756703933	13013.5135616135	14392.0220789974	16758.3388387847	24343.0024579023	5218.67449058811	26847.7434241293	14453.4529398433	6150.04824882771	11798.8206731522	19848.72067841	14158.5848077826	18774.9092308222	33145.6352780596	15243.863349395	5061.49339463685	3012.73323151602	8085.77562799192	4081.1387633494	24284.0288314902	68582.2321266022	79193.3894900653	21687.5511130665	26917.3650664214	7202.23603339774	10724.1901474197	4502.06302186608	0	0	0	0	0
Cre-1.g2716983.t1.p1	20.064000	5167.64592217872	10805.2788837364	2661.51252310591	10161.4834620705	2622.52440342233	40290.45393352	45258.1628805986	246788.244971937	6438118.03228815	55670.2842549208	120412.678039577	61855.9624030392	55852.9386811695	42267.7085746161	70917.4239168943	57335.4701229193	41900.7615658294	60530.6939650551	56169.1028449902	30663.8284998818	32476.4484339107	0	5611.17673748673	4029.61874805323	7671.73162588998	8270.2320261588	7183.39723607164	18482.4983331953	0	11863.5278465766	32589.4812178673	40360.0755758121	5578.24979607328	0	0	0
Cre-1.g2716987.t1.p1	39.041000	9905.11200280661	312486.502951356	1175377.13751985	2636858.27095306	679613.708929855	305098.418086946	20748.8875593399	87780.6047581894	870106.713022531	769425.627486685	276946.702256592	42574.0438007014	59717.3493674543	222322.380792343	3470352.19091138	61125.3446980443	132444.935983944	4165.74953568793	0	1762.24662813515	5644.18558671464	1661.09047727543	1864.79521184072	5321.05925866475	10534.9830960141	25950.8528557779	16628.9244919358	57485.3614233835	14612.3540998983	0	0	0	1490.88603882482	0	0	0
Cre-1.g2716989.t1.p1	34.291000	0	2041.06082856147	0	0	1363.35557170856	0	0	1494.40807484666	0	24820.5250162118	192876.5214935	102646.873082918	34060.5455655925	193335.205254484	10593137.6442816	507828.449660142	16706.7369156741	10196.7038222889	16335.6945161643	21853.0048982784	250449.524278358	100066.776927386	41646.0282628547	50617.3911808024	27966.6041696708	10203.2564474458	0	0	0	0	0	0	0	0	0	0
Cre-1.g2716990.t1.p1	9.303500	0	110280.681390712	713097.623481639	1463856.46005259	623334.849613486	211092.819429697	15818.0371287688	51492.1666392492	212108.476329017	468152.304335082	178313.312082279	23677.0919263318	41489.5843372336	351867.780144356	2106259.44887267	28550.60688678	42809.93830635	0	0	0	0	0	0	0	0	1204.20868821023	0	6623.80304767194	0	0	0	0	0	0	0	0
Cre-1.g2716994.t1.p1	4.981000	0	0	57263.3912461933	84627.1539014289	61705.2520244304	17178.5259269712	0	0	46882.3948413665	95332.5052515225	30558.1674192268	1722.68515375034	2104.2936613256	28527.6726987308	162144.709507616	5286.57606877654	10900.2919485116	0	0	0	0	0	0	0	0	0	2923.8632528255	0	0	0	0	0	0	0	0	0
Cre-1.g2716995.t1.p1	4.428200	0	0	244822.457424865	727914.747117691	238802.233061959	105742.988469555	7012.53753510534	10881.4531511855	165085.200046777	258132.477274829	86126.0669060709	5328.92240885304	10783.1637738319	129324.248252968	21015.0879563391	6119.33281840471	10661.9402084291	0	0	0	0	0	0	0	0	0	3338.89014870097	26311.2472394077	45784.8301275849	146238.211939229	145984.297714399	75449.3832910387	128136.584943278	56172.3791575686	12871.8130425954	0
Cre-1.g2716997.t1.p1	81.854000	0	11183.6929865477	1598.34909139807	0	0	0	0	0	0	0	0	0	0	0	0	0	0	0	0	0	0	0	0	0	0	0	0	0	0	0	0	0	0	0	0	0
Cre-1.g2717000.t1.p1	83.162000	30714.6113448479	446397.588814157	302018.6842632	1471473.88679749	1055382.18933402	4448003.86432162	3556273.4882813	1046372.32974328	338205.556692209	262465.400659832	668695.397262161	222002.940315943	335871.183980061	471051.840967013	159900.435391376	20160.7894515076	5291.65435327314	4064.51147701375	0	0	0	0	0	0	0	0	0	0	0	0	0	0	0	0	0	0
Cre-1.g2717002.t1.p1	56.105000	6782.45848428351	722689.028555059	2623507.29719586	7091660.48387496	2507689.64754757	914582.656275024	77556.8713571283	237942.201010115	2141889.34816334	2266225.41051562	930718.495723903	172645.291321556	205129.930536913	719330.808162145	8773965.08509588	290101.097259079	355488.105543546	18931.3531564433	8533.15611057962	4520.00083323311	9529.9742125738	4101.94334822257	15441.2611822468	10634.9106296569	0	0	0	0	0	0	0	0	0	0	0	0
Cre-1.g2717005.t1.p1	24.366000	0	4124.38608938497	0	0	0	0	0	0	0	0	0	0	0	0	0	0	0	0	0	0	0	0	0	0	0	0	0	0	0	0	0	0	0	0	0	0
Cre-1.g2717006.t1.p1	63.159000	1296.84642636597	18683.9915567702	0	0	0	0	0	0	0	0	0	0	0	0	0	0	0	0	0	0	0	0	0	0	0	0	0	0	0	0	0	0	0	0	0	0
Cre-1.g2717008.t1.p1	19.810000	0	0	0	0	0	0	0	0	0	0	0	2803.62258119629	1936.05501042206	994.278959745882	0	0	0	0	0	0	0	0	3187.93404664877	4222.18401985178	6282.73890825503	11633.3668879403	0	0	0	1420.77294964594	16735.4046507355	30332.1018513135	89115.7021339088	0	0	0
Cre-1.g2717009.t1.p1	22.423000	3831.31992924239	4153.38145570427	1443.95286113849	0	1062.01672230539	0	3804.78179735692	0	0	895.989582392306	0	4244.62676101418	2332.48883241482	2567.48235210433	0	0	0	0	0	0	1759.70748588685	12972.5596543828	0	0	1608.58756820573	0	1477.28934162425	7006.64017246412	23215.9509309146	9107.32988995342	0	0	0	0	0	0
Cre-1.g2717017.t1.p1	24.164000	0	0	0	0	0	0	0	0	0	1915.25042554889	20339.3484870333	6092.13942400356	3551.85046630039	19028.0043775077	1613010.59018664	54136.969968205	9172.03706337786	0	0	0	33270.9542341854	4543.75409942689	0	5519.03044621775	0	4599.2056898172	8327.56749628172	10062.3750065723	0	0	0	0	0	0	0	0
Cre-1.g2717021.t1.p1	17.442000	0	0	0	0	0	0	0	0	0	0	9165.48443822095	1991.83423207022	0	13088.8687509179	1153425.84324421	37684.9663555056	0	0	0	0	19950.2863683421	0	0	0	0	0	0	0	0	0	0	0	0	0	0	0
Cre-1.g2717027.t1.p1	39.983000	0	0	0	0	0	0	0	0	0	0	0	0	0	0	0	0	0	0	0	0	0	0	0	0	0	0	0	0	0	0	0	0	0	0	0	0
Cre-1.g2717030.t1.p1	9.439000	0	97691.4503080083	66355.1586513991	138006.476585867	7159.64396987785	112246.468937784	20331.9767837318	35558.6394920899	201575.131389292	58797.5246110537	126113.461926084	20671.8942137462	0	23315.0593864128	154740.243080313	24040.7626225401	38240.3013375533	0	0	0	0	0	0	0	0	0	2944.91356114206	67828.6802335581	83865.4112269387	157123.760481137	13832.5917062266	0	0	0	0	0
Cre-1.g2717031.t1.p1	5.209900	0	0	0	0	0	0	0	0	0	0	0	0	0	0	0	0	0	0	0	0	0	0	0	0	0	0	0	0	0	0	16595.3422880067	14466.5581901571	27814.2556347728	10392.4634988514	1357.54011688181	0
Cre-1.g2717034.t1.p1	53.162000	112189.133467661	1325.67797705636	138432.397221066	161849.841375555	123230.306857046	499260.892267489	442613.447786045	1963821.75952445	43706828.8747014	3070560.14852571	1679355.91990031	1303890.49840965	1245899.76577104	36475.187935912	11511.324244393	17389.0290101368	2010.59112158186	26866.5822214554	19222.125897781	11297.5448486489	1490.39459193806	13797.3713460082	1611.04480263957	14603.3442403075	22902.2440015278	77183.3717231847	47457.3876988849	1004.35362092462	0	0	0	0	0	0	0	0
Cre-1.g2717038.t1.p1	82.108000	5183.94557725652	328720.631777589	147343.967434456	741200.194623316	423176.723414375	1865122.84309856	1888220.84677665	466358.523198379	198151.384744809	122943.629506431	289142.775829882	83472.2537175243	292419.088408334	174987.85481515	81013.3811273957	4800.1255586908	0	0	0	0	0	0	0	0	0	0	0	0	0	0	0	0	0	0	0	0
Cre-1.g2717041.t1.p1	54.751000	109600.846530683	1158504.12774081	139218.712239894	128152.966506171	123574.319677783	442801.835759306	425576.622378092	2087093.02028872	42994230.8888879	3039107.54777257	1619890.84660139	635342.535213515	1072992.3694432	30741.6409236201	10818.3841340503	12884.0992147646	14084.8677747674	5247.17841002065	11924.139629278	8635.54087865626	0	0	0	12321.3925294154	0	15303.6560539518	1551.08828245389	0	0	0	0	0	0	0	0	0
Cre-1.g2717044.t1.p1	8.092400	0	0	0	0	0	0	0	1202.40671629208	0	8290.70897977413	0	0	0	0	0	0	0	0	0	0	0	0	0	0	0	0	0	0	0	0	0	0	0	0	0	0
Cre-1.g2717046.t1.p1	8.860300	6233.43040394932	103850.917955499	36440.7866538383	359952.081431687	248303.539539471	857329.093966566	1144088.35239562	243380.879890346	27849.4759949911	69387.3859427569	195817.012032662	49058.6854716036	147458.638374702	120527.348979822	19246.6982421194	1425.44169507023	0	0	0	0	0	0	0	0	0	0	0	0	0	0	0	1233.61359360184	2958.10071927033	807.373517926611	0	0
Cre-1.g2717055.t1.p1	30.897000	0	0	0	0	0	0	0	0	0	0	0	0	0	0	0	0	0	0	0	0	0	0	0	0	0	0	0	4048.45754537933	0	0	0	0	0	0	0	0
Cre-1.g2717056.t1.p1	10.437000	0	0	0	0	0	0	0	0	0	0	0	0	0	0	0	0	0	0	0	0	0	0	0	0	0	0	0	0	0	0	5261.83990880923	0	0	0	0	0
Cre-1.g2717057.t1.p1	15.468000	0	0	0	0	0	0	0	0	0	0	0	0	0	0	0	0	0	0	0	0	0	0	0	0	0	0	0	0	0	1388.41936293372	1469.18046799258	0	0	0	0	0
Cre-1.g2717058.t1.p1	13.446000	0	0	0	0	0	0	0	0	0	0	0	0	0	0	0	0	0	0	0	0	0	0	0	0	0	0	0	0	0	0	3001.26613749144	966.512210643497	0	0	0	0
Cre-1.g2717059.t1.p1	20.237000	0	0	0	0	0	0	0	0	0	0	0	0	0	0	0	0	0	0	0	0	0	0	0	0	0	0	0	0	0	0	1657.65034906806	0	0	0	0	0
Cre10.g417700.t1.2	43.508000	0	19415.4283399097	0	0	1125.74100195629	0	0	0	0	0	839.637006042922	0	0	0	0	0	0	2610.32013906759	0	0	0	0	0	0	0	0	0	0	0	0	0	0	0	0	0	0
Cre10.g418450.t1.2	8.890200	5819.22258621846	5498.7992160458	0	1878.55572467022	0	0	0	0	0	0	0	1100.26767165882	0	0	3239.37215413048	2207.66132317578	0	0	0	0	0	0	0	1420.11768713025	1470.73671646734	2967.43821011892	1350.65986046706	6639.03790116175	7456.31407385673	26328.4478804445	137138.253752577	153691.823055208	121379.19025022	43290.7371772379	1387.10883790234	0
Cre10.g420350.t1.2	10.770000	0	15571.4946072403	16550.292990053	109969.431695759	94931.1569606621	692940.11034271	554122.746393676	131732.33799813	16784.5493394123	39249.4056117167	112574.100195629	27621.7722707887	92482.1133082688	70648.7662854611	7756.67002948637	0	0	0	0	0	0	0	0	0	0	0	0	5648.60860869555	5139.55154181849	16766.5296202308	10683.2362401891	3687.24408360494	0	0	0	0
Cre10.g420550.t1.1	52.508000	0	0	0	0	0	0	0	0	0	0	0	0	0	0	0	0	0	0	0	0	0	0	0	1358.52301065534	1097.48280596714	0	0	1292.09577312722	0	0	0	0	0	0	0	0
Cre10.g420700.t1.2	8.268500	2961.45893966324	186037.218985981	0	2756.52558788104	0	0	0	0	0	0	0	0	0	0	0	0	0	0	0	0	0	1386.28975975773	0	0	0	0	1797.22126491014	0	0	3107.99201973453	11974.1033960994	18292.4722036451	0	0	0	0
Cre10.g420750.t1.2	12.001000	0	0	0	0	0	0	0	0	0	0	0	0	0	0	0	0	0	2501.21893020512	775.781673888882	0	0	3042.05622909317	0	0	0	0	0	0	0	0	0	0	0	0	0	0
Cre10.g420800.t1.1	289.250000	0	0	0	0	0	0	0	0	0	0	0	0	0	0	16333.2372817305	0	0	0	0	0	0	0	0	0	0	0	0	0	0	0	0	0	0	0	0	0
Cre10.g422201.t1.1	102.090000	0	0	0	0	0	0	0	0	0	0	0	0	0	0	0	0	0	1712.36476912822	3893.73368386191	0	0	0	0	0	0	0	0	0	0	0	0	0	0	0	0	0
Cre10.g422450.t1.2	58.806000	0	0	0	0	0	0	0	0	0	0	0	0	0	0	0	0	0	0	0	2252.7106211295	0	0	0	0	0	0	0	0	0	0	0	0	0	0	0	0
Cre10.g422600.t1.1	52.233000	22393.596473723	432718.983799118	42524.08003388	268616.677525877	1168.25115766171	820.552485273436	0	0	0	0	1372.77497037161	1763.14761409423	0	1250.24087993749	0	0	0	0	0	0	0	0	0	0	0	0	0	0	0	0	0	0	0	0	0	0
Cre10.g423250.t1.2	36.370000	0	0	0	0	0	0	0	0	0	0	0	0	0	0	0	0	0	0	0	0	26539.7700417547	37698.890683964	0	0	0	0	0	9660.20763756729	1757.82360615424	0	0	0	0	0	0	0
Cre10.g423300.t1.1	83.982000	0	0	0	0	0	0	0	0	0	0	0	0	0	0	0	0	0	0	0	4832.23342195964	107774.302268196	0	0	0	0	0	0	0	0	0	0	0	0	0	0	0
Cre10.g423500.t1.2	28.831000	0	0	0	0	0	0	0	0	0	0	0	0	0	0	0	0	0	0	0	0	0	0	0	0	0	0	0	0	0	1061.93481449093	2881.43500493454	1570.58234229568	0	0	0	0
Cre10.g423750.t1.2	38.946000	0	0	0	0	0	0	0	0	0	0	0	0	0	0	0	0	0	0	0	0	0	0	0	0	0	1201.17809907516	878.379402283124	0	0	0	0	0	0	0	0	0
Cre10.g424100.t1.2	31.133000	0	0	0	0	0	0	0	0	0	0	0	0	0	0	0	0	0	0	0	0	0	0	0	0	0	0	0	1709.57990343653	8891.09325977555	47074.059127206	38551.5510325063	0	0	0	0	0
Cre10.g424450.t1.2	37.155000	47366.4700248329	27780.6734308436	2244.84747094121	3500.65808226207	1374.74075791868	0	0	3396.6351578962	4120.45451429083	4617.14350118423	12149.3861190466	17745.3280030435	12576.12583239	29101.02739996	120945.078833575	84954.7851592741	82391.070566635	51439.745637994	5004.32174014286	0	0	0	0	0	0	0	0	0	0	0	0	0	0	0	0	0
Cre10.g425850.t1.2	15.968000	5325.31846501674	0	0	0	0	0	0	0	0	0	0	0	0	0	0	0	0	0	0	0	0	6710.7072388154	0	0	0	0	0	0	0	0	0	0	0	0	0	0
Cre10.g425900.t1.2	28.228000	55300.8800117003	167395.000414586	162537.86701703	713818.412248899	474926.080591033	2911331.35721292	2528739.95586412	214205.316379226	14374.8214379605	44188.4468237339	28754.5573447886	111574.824859201	431858.951747274	74996.4330770677	35875.6227340552	10593.9567224263	12243.5801056771	112049.890183077	51192.3840383208	132231.975666344	67052.1941524649	21820.2417724939	86035.9683101635	5181.97978970945	0	0	0	0	0	2096.02097206501	30681.0291409187	20486.7825530637	0	0	0	0
Cre10.g427250.t1.2	13.904000	0	0	0	0	0	0	0	0	0	0	0	0	0	0	0	0	0	0	0	0	0	0	0	0	0	0	0	0	0	0	0	0	0	1614.81256210479	0	0
Cre10.g428550.t1.2	66.355000	0	0	0	0	0	0	0	0	0	0	0	0	0	0	0	0	0	0	10431.7792497929	0	0	0	0	0	0	0	0	0	0	0	0	0	0	0	0	0
Cre10.g428650.t1.2	80.058000	1701.22530636148	4469.87325078279	0	0	0	0	0	0	0	0	0	0	0	0	0	0	0	0	0	0	0	0	0	0	0	0	0	0	0	0	0	0	0	0	0	0
Cre10.g430000.t1.1	25.321000	0	0	0	0	0	0	0	0	0	0	0	0	0	0	2935.90370155131	80106.661621309	260925.53374796	2040.24175041685	0	0	0	0	0	0	0	0	0	0	0	0	0	0	0	0	0	0
Cre10.g430150.t1.2	49.555000	2181.61463817708	7880.84227620972	0	0	0	0	0	0	0	0	0	0	0	0	0	0	0	0	0	0	0	0	0	0	7278.57411647568	38163.3079919597	12522.8857529902	0	0	0	0	0	0	0	0	0
Cre10.g430501.t1.1	72.891000	0	0	0	0	0	0	0	0	0	0	0	0	0	0	0	0	0	0	682.808113693846	0	2445.68543200035	0	0	0	0	0	0	0	0	0	0	0	0	0	0	0
Cre10.g430850.t1.2	81.214000	0	0	0	0	0	0	0	0	0	0	0	0	0	0	0	0	0	0	0	0	0	0	0	0	0	0	0	0	0	0	0	0	0	7238.76691864748	0	0
Cre10.g432750.t1.1	47.740000	0	2181.778453806	0	0	765.731585054479	0	0	0	0	0	0	0	0	0	0	0	0	0	0	0	0	0	0	0	0	0	0	0	0	0	0	0	0	0	0	0
Cre10.g432800.t1.2	30.706000	0	0	0	0	0	0	0	0	0	0	0	0	0	0	0	0	0	0	0	0	0	0	0	1388.91080982049	0	4277.79942587101	3043.85820101132	10380.9964048268	0	0	0	0	0	0	0	0
Cre10.g433400.t1.2	11.754000	1894.11820941787	0	0	0	0	0	0	0	0	0	0	0	0	0	0	0	0	0	0	0	0	0	0	0	0	0	0	0	0	2078.73842321367	0	0	0	0	0	0
Cre10.g433600.t1.2	65.896000	0	0	0	0	0	0	0	0	0	0	0	0	0	0	0	0	0	0	0	0	0	0	0	1753.81012324564	3007.81876264835	10439.970031239	0	0	0	0	0	0	0	0	0	0
Cre10.g433950.t1.1	16.085000	0	0	0	0	0	0	0	0	0	0	0	0	0	0	0	0	0	0	0	0	0	0	0	0	0	3505.90018238759	84643.5354643211	129905.793735643	191025.404886675	89525.2412062154	2154.99459847715	0	0	0	0	0
Cre10.g434200.t1.1	18.840000	60644.5458271563	30289.5097877936	7118.28052357489	11241.8475348152	2059.98153370203	0	0	2109.20813019328	0	881.655714861576	1089.86537922223	738.718387845138	0	1078.64400864103	0	1557.39518416741	0	3665.62042058715	5764.50816615831	4551.20771054287	11784.8963446938	14792.5512917132	61398.0977202004	10543.1738774602	0	0	0	0	0	0	0	0	0	0	0	0
Cre10.g434250.t1.2	25.450000	12642.4711621037	28276.2157083346	0	2544.38434842624	0	0	0	0	0	0	0	0	0	0	0	0	0	0	0	0	0	0	0	0	0	0	0	0	0	0	0	0	0	0	0	0
Cre10.g434450.t1.2	43.654000	71170.5190635797	753912.287427712	102671.445427256	430122.506080694	5509.44723192578	0	0	0	0	0	0	0	0	0	0	0	0	0	0	0	0	0	0	0	0	0	0	0	0	1501.20642344695	0	0	0	0	0	0
Cre10.g434750.t1.2	60.212000	1122.13705811999	0	0	0	0	0	0	0	0	0	0	0	0	0	0	0	0	0	0	1295.20827007675	15402.76450945	95520.8932247835	15772.1687526705	1966.68853303059	8904.19851008937	33442.1415664096	23787.6674758546	2271.71323408452	0	0	0	0	0	0	0	0
Cre10.g435500.t1.1	40.632000	0	0	0	0	0	0	0	0	0	0	0	0	0	0	0	0	0	0	0	0	0	0	0	0	0	0	0	13337.8685068803	2332.16120115697	0	0	0	0	0	0	0
Cre10.g436050.t1.2	25.915000	0	0	0	0	0	0	0	7778.78513939092	55257.4688700358	44773.2686189877	16970.4800782395	3306.61846980322	0	0	0	0	0	0	0	0	0	0	0	0	0	0	0	0	0	0	0	1946.53921067311	0	0	0	0
Cre10.g436550.t1.2	32.314000	0	0	0	0	0	0	0	0	0	0	0	0	0	0	0	0	0	0	0	0	0	0	0	0	0	1168.66069673402	9493.11569606621	71591.5252299109	12629.3659117899	2029.02037983565	0	0	0	0	0	0
Cre10.g437050.t1.2	24.258000	0	0	0	0	0	0	0	0	0	0	0	0	0	0	0	0	0	0	0	0	0	0	0	0	0	0	0	0	0	0	0	0	1830.9672844682	0	0	0
Cre10.g437500.t1.2	6.554700	0	0	0	0	0	0	0	0	0	0	0	0	0	0	0	1719.98219587312	0	0	0	0	0	0	0	0	0	0	0	0	0	0	0	0	0	0	0	0
Cre10.g437950.t1.2	145.690000	0	0	0	0	0	0	0	0	0	0	1742.6706604789	0	0	0	0	0	0	0	0	0	0	0	0	0	0	0	0	0	0	0	0	0	0	0	0	0
Cre10.g438550.t1.2	11.867000	0	0	0	0	0	0	0	0	0	0	0	0	0	0	0	0	0	0	0	0	0	0	0	0	0	4047.22892816241	29968.4311551053	26758.4639063664	1425.27787944131	0	0	0	0	0	0	0
Cre10.g439000.t1.1	83.066000	0	0	0	0	0	0	0	0	0	0	3688.47270082186	0	0	0	0	0	0	0	0	0	0	0	0	0	0	0	0	0	0	0	0	0	0	0	0	0
Cre10.g439350.t1.2	25.819000	0	0	0	0	0	0	0	0	0	0	0	0	0	0	0	0	0	0	0	0	0	0	0	0	0	0	0	0	0	0	0	0	0	0	0	0
Cre10.g439850.t1.2	73.119000	3420.30651627552	3304.57077444168	3399.42002358788	3329.38884222346	0	1125.98672539967	0	1508.57812674847	0	1113.29101415817	1355.98386840704	1310.03358449424	0	852.086993841042	0	1236.72609055137	2766.92788031762	7280.53990402275	9458.71441399246	7021.21976343823	2746.45092670229	17492.2328563581	120371.724132346	1923.6869304384	0	0	0	0	0	0	0	0	0	0	0	0
Cre10.g439900.t1.2	120.890000	0	0	0	0	0	1498.74918901311	0	0	0	0	0	0	0	21196.9233044433	24288.1242222132	0	0	0	0	0	0	0	0	0	0	0	0	0	0	0	0	0	0	0	0	0
Cre10.g440400.t1.2	9.581800	0	0	0	0	0	0	0	0	0	0	0	0	0	0	0	0	0	0	0	0	0	0	0	0	0	0	0	0	0	2356.81545330983	19685.724127632	6554.83666789552	29688.3064296476	4924.29780541415	0	0
Cre10.g440450.t1.2	15.879000	0	0	0	0	0	0	0	0	0	0	0	0	0	0	0	0	0	0	0	0	0	0	0	0	0	0	0	0	0	0	3791.43082359973	5370.94111767169	9081.93846747041	0	0	0
Cre10.g441400.t1.2	55.472000	724.826822512499	0	0	0	0	0	0	0	0	0	0	0	0	0	0	0	0	0	0	0	0	0	0	0	0	0	0	0	0	0	0	0	0	0	0	0
Cre10.g441650.t1.1	857.960000	0	2161.8748548919	8522.50809469965	19284.3758367716	0	0	0	0	0	0	2615.23460793527	0	0	4555.54882470932	18065.5875575873	0	0	0	0	0	0	0	0	0	0	0	0	0	0	0	0	0	0	0	0	0
Cre10.g443550.t1.2	116.590000	0	0	0	0	0	0	0	0	0	0	0	0	0	0	0	0	0	0	2348.13322497693	4883.26199036904	0	0	0	0	0	0	0	0	0	0	0	0	0	0	0	0
Cre10.g443850.t1.1	64.113000	0	0	0	0	0	0	0	0	0	0	0	0	0	0	0	0	0	0	0	0	0	0	0	0	0	0	0	0	0	0	0	0	0	0	0	0
Cre10.g444550.t1.2	80.782000	0	0	0	0	0	0	0	0	0	1523.97679586719	12532.7146907255	7712.7674409351	1808.44263549134	0	0	0	0	0	0	0	0	0	0	0	0	0	0	0	0	0	0	0	0	0	0	0
Cre10.g444800.t1.2	27.891000	37304.9140964051	24550.2292284894	4994.98424929427	1208.63171019114	913.026407800259	0	0	2199.63435735857	0	0	2362.95853939443	0	0	0	0	0	0	0	0	0	0	0	0	0	0	0	2605.56948582884	2337.4033012825	0	0	0	0	0	0	0	0
Cre10.g445750.t1.2	10.518000	6222.86429588381	0	0	0	0	0	0	0	0	0	0	0	0	0	0	0	0	0	0	0	0	0	0	0	0	0	0	0	0	0	0	0	1622.75762010754	0	0	0
Cre10.g446350.t1.1	28.335000	0	0	0	0	0	0	0	0	0	0	0	0	0	0	0	0	0	0	0	0	0	0	0	0	0	0	0	0	0	0	0	0	2614.66125323404	1314.12897521731	0	0
Cre10.g446500.t1.1	31.634000	0	0	0	0	0	0	0	0	0	0	0	0	0	3830.91039017008	0	0	0	0	0	0	0	0	0	0	0	0	0	0	0	0	0	0	0	0	0	0
Cre10.g447100.t1.2	27.323000	0	0	0	0	0	0	0	0	0	0	0	0	0	0	0	0	0	0	0	0	0	0	0	0	0	11301.640239372	0	2420.53973296073	23319.1547771359	0	1647.49378007486	1275.87802586388	8233.37350965121	25213.6825256261	24814.7914691995	0
Cre10.g448051.t1.1	19.312000	0	0	0	0	0	0	0	0	0	0	0	0	0	0	0	0	0	0	0	0	0	0	0	0	0	0	0	0	0	2659.46482774438	0	0	0	0	0	0
Cre10.g450400.t1.2	30.611000	46455.655128023	406492.101608605	75523.1003240539	231266.714131518	0	0	0	0	0	0	0	0	0	1404.22757112475	0	0	0	0	0	0	0	0	0	0	0	0	0	0	0	0	1382.44009247805	0	0	0	0	0
Cre10.g450500.t1.1	72.819000	0	0	0	0	0	0	0	0	0	0	0	0	0	0	5309.26453338233	0	2107.73378953297	0	0	0	3413.75389111861	0	0	0	0	0	0	0	0	0	0	0	0	0	0	0
Cre10.g451900.t1.1	54.413000	0	0	0	0	0	0	0	0	0	0	0	0	0	0	0	0	0	0	0	0	3017.89342382709	5801.44859048036	4807.57916980678	2548.97118603607	0	0	0	0	0	0	0	0	0	0	0	0
Cre10.g451950.t1.2	57.821000	0	9400.55986572492	0	0	0	0	0	0	0	0	0	0	0	0	0	1611.45434171188	86232.5470648706	377807.984984254	101885.130408428	16560.1219277883	78502.0875360119	57048.7927723047	0	0	0	0	0	0	0	0	0	0	0	0	0	0
Cre10.g452050.t1.2	28.702000	6970.60073410114	149367.090451651	71578.419979597	452426.00395851	258574.77947292	1679110.19645692	1236971.81399475	85257.844072781	16474.9378007486	23410.0724511879	9654.474090555	102679.636208702	244773.312736189	47051.1249391568	30644.9897025557	5942.08430791043	7862.00347888362	44497.239284253	12613.8034270422	55304.1563242787	25261.1890580136	1681.07598400399	8608.51129988402	0	12409.8529690336	6057.73814192981	0	0	0	0	0	0	0	0	0	0
Cre10.g452350.t1.1	16.343000	0	0	0	0	0	0	0	29719.4313991429	401389.244767666	0	0	1313.3098970727	0	0	0	0	0	0	1607.76849006112	0	4734.27167586391	0	0	0	2216.75309058098	0	7821.86864979757	30314.9012102767	49793.3985673216	66279.8034620947	55663.7316297639	20466.3055994483	10249.1248235441	0	0	0
Cre10.g452450.t1.2	115.130000	5526.64787296265	5087.04863274878	0	0	0	0	0	0	0	0	1181.52022360444	0	0	4820.43869667721	25646.1557859818	281124.000794119	525864.550404523	248287.157976579	0	0	0	0	0	0	0	0	0	0	0	0	0	0	0	0	0	0
Cre10.g454734.t1.1	89.354000	2782.81799632312	0	0	0	0	0	0	0	0	0	0	0	0	0	0	0	0	0	0	0	0	0	0	0	0	0	0	0	0	0	0	0	0	0	0	0
Cre10.g456050.t2.1;Cre10.g456050.t1.2;Cre10.g456100.t1.2	21.414000	1954.48426867586	0	0	0	2272.20468097129	0	1463.93836786705	1870.44685103855	0	4588.80339738061	7668.20958986815	10643.9204892477	2969.32208985153	12488.4844709164	18066.4066357319	39294.4549096704	31282.2324990648	59974.5399048628	82145.3471232511	33843.48985727	140996.111813705	23534.5723291691	0	0	0	0	0	0	0	0	0	0	0	0	0	0
Cre10.g456200.t1.2	15.122000	0	0	0	0	0	0	0	0	0	0	0	0	0	0	0	0	0	0	0	0	0	0	0	0	0	0	0	0	0	3954.67309782113	2666.01745290129	0	0	0	0	0
Cre10.g458450.t1.1	18.015000	0	0	0	0	0	0	0	0	0	0	0	0	0	0	0	0	0	0	0	0	0	0	0	0	0	0	0	0	0	1288.00038240415	0	1526.43403030103	0	0	0	0
Cre10.g458550.t1.2	16.946000	0	0	0	0	0	0	0	0	0	0	0	0	0	0	0	0	0	0	0	0	0	0	0	0	0	0	0	0	0	0	0	0	9663.48395014574	12010.961912607	0	0
Cre10.g459200.t1.2	117.280000	13333.7731161572	0	0	0	0	0	0	0	0	0	0	0	0	0	0	0	0	4079.91014613248	30178.1151601263	0	0	0	0	0	0	0	0	0	0	0	0	0	0	0	0	0
Cre10.g459400.t1.2	10.160000	10712.7230533952	5466.28181370466	0	0	0	0	0	0	0	0	0	0	0	0	0	0	0	0	1231.48399042584	0	0	0	0	0	0	0	0	0	0	0	0	0	0	0	0	0
Cre10.g459750.t1.2	7.642800	0	21722.7714732849	1792.71633511476	21785.8404904201	0	0	0	0	0	0	0	0	0	0	0	0	0	0	0	0	0	0	0	0	0	0	0	0	0	0	0	0	0	0	0	0
Cre10.g460050.t2.1;Cre10.g460050.t1.1	40.210000	7248.51394856838	9142.55025017179	0	1933.51586817376	0	0	0	0	0	0	1031.05556843901	0	0	0	1723.8318631528	0	3560.61460244775	7273.659647608	13244.4935983944	31559.080911944	75855.6460507668	27976.4331074062	1376.62463765129	0	0	0	0	0	0	0	0	0	0	0	0	0
Cre10.g461050.t1.2	68.394000	0	0	55236.1728382758	46165.70146483	5848.70939942454	13067.5727191579	0	39716.2801541462	0	0	0	0	0	0	0	0	0	0	0	0	0	0	699.730268161553	5676.53917342685	12050.2776635484	0	0	0	0	0	0	0	0	0	0	0
Cre10.g464050.t1.1	39.706000	0	0	0	0	0	0	0	0	0	0	0	0	0	0	0	0	0	0	0	0	0	0	0	0	0	0	0	20267.2696103074	0	0	0	0	0	0	0	0
Cre10.g464600.t1.1	21.160000	0	0	0	0	0	0	0	0	0	0	0	0	0	0	0	0	0	0	0	0	0	0	0	0	0	0	0	0	0	0	3089.31703803735	3482.8021787095	13878.4600823249	5248.81656630988	0	0
Cre10.g464650.t1.2	27.241000	0	0	0	0	0	0	0	0	0	0	0	0	0	0	0	0	0	0	0	0	0	0	0	0	0	0	0	0	0	0	0	0	0	1903.53760808092	0	0
Cre10.g465550.t1.1	110.500000	2197.83238544042	3730.7371330839	0	0	0	0	0	0	0	0	0	2257.7889056261	0	2124.93443056985	0	0	0	1671.98421659879	2093.31801418778	0	0	0	0	0	0	0	0	0	0	0	0	0	0	0	0	0
Cre11.g467350.t1.2	73.218000	0	0	0	0	0	0	0	0	0	0	0	0	0	0	0	0	0	0	47682.6341886535	108699.860571609	0	0	0	0	0	0	0	0	0	4942.3994324101	0	0	0	0	0	0
Cre11.g467400.t1.2	57.000000	6466.3762282773	12966.0070292259	0	0	0	0	0	0	0	0	0	0	0	0	0	0	0	3064.00752336881	41503.508665692	103457.760446085	75663.9817649274	37867.6207817543	9372.71120880808	0	0	0	0	0	0	0	0	0	0	0	0	0
Cre11.g467535.t1.1;Cre16.g658850.t1.1	43.976000	55017.4789736641	68918.8732440382	17490.5947000688	12619.5369740545	7511.51994080366	5963.13461622699	7237.62020924502	10831.4893843641	6857.89558140238	1990.93324611114	2190.05114306659	7384.89045964647	0	3330.61745944038	6327.29675932199	1628.81879837768	3960.97999953465	11103.4233283756	11277.0678950336	3420.87987097675	11336.8605995904	7668.45531331153	12051.096741693	61810.0940269408	129094.906372476	66472.2868260788	12471.2838298796	0	0	0	0	0	0	0	0	0
Cre11.g467553.t1.1	56.169000	0	0	0	0	0	0	0	0	0	0	0	0	0	0	0	0	0	0	0	0	2822.37947070793	1766.34201885822	0	1960.70926257492	0	0	0	0	0	0	0	0	0	0	0	0
Cre11.g467569.t1.1	23.995000	0	0	3312.67964807335	0	0	29929.1154041639	20017.4507762003	130995.167667978	4793982.4726062	113606.138657841	12568.7541290885	26844.4671115508	0	6672.29247383304	2036.06445187933	1762.00090469177	10576.7560813894	22453.3891782798	11205.8080964523	0	22170.8072183883	4912.50308013173	0	2831.14360685529	5330.72438077119	13757.2365169222	6788.1920312958	7898.69817976228	9568.47088537062	4108.57788119394	15530.5407000096	34551.1733742158	41843.4260957065	1029.1716887064	0	0
Cre11.g467573.t1.1	28.886000	33778.7826838456	112803.442076121	49713.1289091495	380723.903179076	177395.944560312	1330346.72248065	934895.79426143	307383.646110416	136261.840137841	37793.9037487392	2721.96049017836	79192.5704119207	255429.519397605	9454.61902326939	7202.64557247004	2021.32104527629	3649.56648895274	22835.0795936695	6795.31801115393	0	3926.33299401751	0	2081.68710453428	1325.35034579851	4697.08552809847	4380.75754864888	0	0	0	30943.9532253395	147139.197898303	76126.7609166338	3970.72702945554	0	0	0
Cre11.g467575.t2.1;Cre11.g467575.t1.1	114.320000	6710.21579192863	2581.16095711937	0	0	0	0	0	0	0	0	0	0	0	0	0	0	0	0	0	0	0	0	0	0	0	0	0	0	0	0	0	0	0	0	0	0
Cre11.g467578.t1.1	13.503000	0	0	3043.44866193902	0	0	0	0	0	0	0	0	0	0	0	0	0	0	0	0	0	0	0	0	0	0	0	0	2835.5666288362	0	7053.65525796492	9108.14896809804	0	0	0	0	0
Cre11.g467597.t1.1;Cre04.g224400.t1.1	159.880000	0	0	0	0	0	0	0	0	0	0	0	0	0	0	0	3237.32445876895	41158.6767668099	0	0	0	0	0	0	0	0	0	0	0	0	0	0	0	0	0	0	0
Cre11.g467640.t1.1	13.637000	2559.04584721481	66813.8424123825	11903.6626756627	49778.6551607185	0	0	0	0	0	0	0	0	0	0	0	0	0	0	0	0	0	0	0	0	0	0	0	0	0	0	0	0	0	0	0	0
Cre11.g467650.t2.1;Cre11.g467650.t1.1	57.540000	0	0	0	0	0	44602.9003649081	0	0	0	0	0	54252.4599865955	0	0	0	0	0	0	0	0	0	0	0	0	0	0	42099.7975549704	0	0	64158.3910675467	0	0	65172.4098105777	0	19522.727576854	0
Cre11.g467668.t1.1	13.926000	7345.16516963273	57097.9374609815	14954.7287643466	42771.4416335532	0	0	0	1158.17649648297	0	0	0	0	0	0	0	0	0	0	0	0	0	0	0	0	0	0	0	0	0	0	0	0	0	0	0	0
Cre11.g467678.t1.1	256.550000	0	0	0	0	0	0	0	0	0	0	0	0	0	0	0	0	0	0	7153.50088379326	0	0	0	0	0	0	0	0	0	0	0	0	0	0	0	0	0
Cre11.g467682.t1.1	37.665000	0	0	0	0	0	0	0	0	0	0	0	0	0	0	0	0	0	0	0	0	0	1080.69170400257	2248.45141477751	0	0	0	0	0	0	0	0	0	0	0	0	0
Cre11.g467689.t1.1	21.525000	0	0	0	0	0	0	0	0	0	0	0	0	0	5222.5241578678	1059559.48787155	25928.7377458733	13988.2165537031	37431.0521306755	36297.447978531	13544.2761993228	13041.3622185303	49291.3036646737	74476.3184552383	135835.919502642	174144.204326198	702850.955892529	165429.212867514	198397.108188193	36211.4447733466	21533.5644218793	18541.4719596075	7678.12043541797	1224.19419493879	0	0	0
Cre11.g467691.t1.1	158.770000	0	0	1047.02759225897	0	0	0	0	0	0	0	0	0	0	0	0	0	0	0	0	0	171392.101760298	0	0	0	0	8182.83638812858	0	0	0	0	0	0	0	0	0	0
Cre11.g467707.t1.1	21.172000	48852.2777791611	1118696.92991262	43050.7472808663	7894.93042029706	3136.25021572368	5330.0691182555	0	0	3215.6188879367	0	14931.7945762974	1629.31024526444	0	0	0	0	0	3202.34982199396	0	0	4372.40295157382	0	0	0	0	4553.2554059044	1745.37361835612	0	2412.7584905869	3471.66271594276	28058.3409218675	56770.3062031362	0	1955.46716244939	0	0
Cre11.g467723.t2.1;Cre11.g467723.t1.1	48.543000	0	0	0	0	0	0	0	0	0	0	0	0	0	0	0	0	0	0	0	0	0	5848.21795253777	39107.7050926986	29295.1489202333	3775.78643103762	0	2221.42183600528	0	0	0	0	0	0	0	0	0
Cre11.g467725.t1.1	43.452000	0	0	0	0	0	0	0	0	0	0	0	0	0	0	0	0	0	0	0	0	10998.5813258651	0	0	0	0	0	0	0	0	0	0	0	0	0	0	0
Cre11.g467755.t1.1	31.667000	0	0	0	0	0	0	0	0	0	0	0	0	0	0	0	0	0	0	0	0	0	0	0	0	0	0	0	4675.62568070961	1042.03121557683	2944.74974551313	0	0	0	0	0	0
Cre11.g467767.t1.1	18.012000	11187.7883772708	219783.238544042	22819.5171089219	168492.565128368	0	0	0	0	0	0	0	0	0	0	0	0	0	0	0	0	0	0	0	0	0	0	0	0	0	0	0	0	0	0	0	0
Cre11.g467769.t1.1	18.310000	0	0	0	0	0	0	0	0	0	0	0	0	0	0	0	0	0	0	0	0	0	0	0	0	0	0	0	0	0	0	68476.5710459471	20392.5885664332	0	0	0	0
Cre11.g467770.t1.1	49.031000	0	0	0	0	0	0	0	0	0	0	0	0	0	0	0	0	0	0	0	0	0	0	0	2634.56485214814	25892.6983075103	103072.793718117	262678.360977432	283237.222407221	4278.37278057224	0	0	0	0	0	0	0
Cre11.g467773.t1.1	20.336000	0	0	0	0	0	0	0	0	0	0	0	0	0	0	0	0	0	0	0	0	0	0	0	0	0	0	0	0	0	0	0	9253.12579969456	29323.8166552948	1205.35539761269	0	0
Cre11.g467778.t1.1	28.733000	0	0	0	0	0	0	0	0	0	0	0	0	0	0	0	0	0	0	0	0	0	0	0	0	0	0	0	0	0	1048.50193291927	963.072082436121	0	0	0	0	0
Cre11.g468300.t1.2	21.864000	5755.08876749525	0	0	0	0	0	0	0	0	0	0	0	0	0	0	0	0	0	0	0	0	0	0	0	0	0	0	4079.41869924571	0	9394.00724056802	35613.517727779	37171.4043588332	5919.31393549019	0	0	0
Cre11.g468400.t1.1	53.290000	0	0	0	0	0	0	0	0	0	0	0	0	0	0	0	0	0	0	0	0	0	0	0	0	0	0	0	0	0	7408.39800239686	0	0	0	0	0	0
Cre11.g468450.t1.2	19.459000	0	0	0	0	0	0	0	0	0	0	0	0	0	0	0	0	0	0	0	0	0	0	0	0	0	0	0	0	0	0	0	8275.14649502648	11098.5088595079	968.641813819491	0	0
Cre11.g468550.t1.2	11.784000	0	0	4328.17273176472	3365.18255714306	2729.90554818111	1406.93052900198	1430.27425612345	8343.94905917398	0	0	0	0	0	0	0	0	0	0	0	0	0	0	0	0	0	0	0	0	0	1194.78928954718	2297.75991908322	3146.98013941812	5354.72337040835	768.385398243026	0	0
Cre11.g468750.t1.2	24.806000	0	0	0	0	0	0	0	0	0	0	0	0	0	0	0	0	0	0	0	0	1011.56150859722	0	0	0	1449.68640815078	8445.51474910601	2396.21311206572	13475.4736351753	21010.1734874715	35679.8630574927	65037.2619167166	75138.1335960857	52721.6029343135	0	0	0
Cre11.g468800.t1.2	47.702000	0	0	5465.05319648774	8415.20885775533	1474.34066030364	0	0	0	0	0	0	0	0	0	0	0	0	0	0	0	164978.719887977	4787.67557089268	4702.40953603846	7735.53781335535	39848.9708135735	8886.17879090788	2691.16315194091	0	0	0	0	0	0	0	0	0
Cre11.g468950.t1.2	7.032100	30258.3848182983	136794.240931839	12354.9747333445	4128.39957229357	11394.1960697133	21551.5841410607	23007.9050821829	39667.1354654694	255576.953463636	2347.64177809016	0	0	0	0	0	0	0	0	0	0	0	0	0	0	0	0	0	0	0	0	0	0	2068.90948547831	1173.00181090047	0	0
Cre11.g469150.t1.2	29.871000	0	9455.438101414	7485.47325580496	17608.5419528931	7838.3321205043	0	0	0	0	0	0	0	0	0	0	0	0	0	0	0	0	0	0	0	0	0	0	0	0	0	0	0	0	0	0	0
Cre11.g474800.t1.2	48.286000	0	0	0	0	0	0	0	0	0	0	0	0	0	0	0	0	0	0	0	0	8967.26752722458	45821.6886440925	4303.76420305524	1473.93112123133	7718.09144887509	0	0	0	0	0	0	0	0	0	0	0
Cre11.g474900.t1.2	20.095000	0	0	0	0	0	0	0	0	0	0	0	0	0	0	2653.73128073209	0	0	0	0	0	0	0	0	0	0	0	0	0	0	0	0	0	0	0	0	0
Cre11.g476750.t1.2	38.266000	0	0	0	0	0	0	0	0	0	0	0	0	0	0	0	0	0	0	0	0	0	0	0	0	0	923.428700236846	0	5801.7762217382	310070.222424747	622581.297720442	0	0	0	0	0	0
Cre11.g477300.t1.1	64.729000	0	0	0	0	0	0	0	0	0	0	0	0	0	0	0	0	0	0	0	0	0	5538.93404513185	2471.89593262797	0	0	0	0	0	0	0	0	0	0	0	0	0
Cre11.g477500.t1.2	30.255000	0	0	0	0	0	0	0	0	0	0	0	0	0	0	0	0	0	0	0	0	0	0	2318.81022739978	0	0	0	0	0	0	0	0	0	0	0	0	0
Cre11.g477850.t1.1	111.270000	8645.36981639162	0	0	0	0	0	0	0	0	0	0	0	0	0	0	10418.673999479	24442.9299915451	4254.20997530615	884.276764924338	0	0	0	0	0	0	0	0	0	0	0	0	0	0	0	0	0
Cre11.g477950.t1.1	94.345000	0	10050.9079125478	121469.288846128	267371.678746065	167755.394798216	104170.358431898	118217.548612013	146074.396310306	58779.5048918722	31591.8440377285	69181.797328459	0	0	0	0	0	0	0	0	0	0	0	0	0	0	0	0	0	0	0	0	0	0	0	0	0
Cre11.g478800.t1.2	74.606000	0	0	0	0	0	0	36634.9081741116	0	0	8341.49182474014	4293.36191061866	5636.89579122758	3931.57509414304	38787.4455381549	30770.3086586816	2579.93233990245	0	0	0	0	0	0	0	0	0	0	0	0	0	0	0	0	0	0	0	0
Cre11.g478850.t1.2	23.869000	0	0	0	0	0	0	0	0	0	0	0	0	0	0	0	0	0	0	0	0	0	0	0	0	0	0	0	1452.38936602801	0	1829.32912817897	1932.61488221469	0	0	0	0	0
Cre11.g479050.t1.2	15.497000	0	0	0	0	0	0	0	0	0	0	0	0	0	0	0	0	0	0	0	0	0	0	0	0	0	0	0	0	0	0	0	0	0	0	0	0
Cre11.g479500.t1.2	25.623000	0	0	0	0	0	0	0	0	0	0	0	0	0	0	0	0	0	0	0	0	0	0	0	0	0	0	0	0	1777.31766599604	4334.88917255054	0	0	0	0	0	0
Cre11.g479750.t1.2	59.596000	0	0	0	0	0	0	0	0	0	0	981.337525060994	0	0	1134.1775068458	0	1380.96575181774	1156.12880112144	0	2290.96157048293	2987.83325591979	5010.7924574853	25971.3298093932	14412.4990326127	5861.32320285158	1783.37884426617	0	0	0	0	0	0	0	0	0	0	0
Cre11.g480150.t1.2	16.302000	0	8377.53126310312	1308.55924383394	1314.45660647516	0	0	0	1130.40974738058	0	0	0	0	0	0	0	0	0	0	0	0	0	0	0	0	0	0	0	0	0	0	2092.17130478532	1141.13967107502	0	0	0	0
Cre11.g481126.t1.1	26.703000	26399.7076790259	47356.6410870975	12287.8103254862	3749.49402259554	2599.18067630085	0	3570.19781673972	2280.80500148973	3182.44622307987	1044.48845001067	3896.76427299698	2904.94254768494	0	1670.34606030956	0	0	1660.43521475974	2987.50562466194	9407.11249088183	4935.8468072532	11705.4457646663	6473.74793157882	6041.76611810985	23039.8491298228	42023.6232875214	80890.5194057038	61537.3410047847	93555.105677712	46849.631715582	55422.9226552476	4299.17736544541	0	0	0	0	0
Cre11.g481126.t2.1	23.682000	13591.7827317103	24667.3574031691	8194.05775870978	0	0	0	1583.52377698057	0	0	1044.48845001067	1423.88544659547	1214.03762594559	0	0	0	0	0	0	5489.46172519721	1759.87130151578	5820.04166436308	2333.38981837389	6041.76611810985	11322.9362711319	28382.6958671343	43067.9479219031	39489.3955080884	52640.5141979968	29809.5299950504	31582.0150999932	1611.94578859865	0	0	0	0	0
Cre11.g481450.t1.2	22.479000	0	0	5069.60226826852	5881.47252520906	5662.77866059735	8470.0870934444	19297.4810870854	139579.106623524	3937390.54896979	31903.9128108261	64525.3380763334	49005.4453922037	18057.3967761411	20530.1936947282	58213.5218939446	19358.9119479314	6401.66905485286	3262.06061873626	8293.98529235258	2350.75427503969	6017.35758940038	0	3163.27979449592	0	1773.30418308743	11882.3666439027	3326.60397653178	7097.7216621451	6319.92505602047	46697.2831806839	43406.2271956284	6522.15544992545	1990.6056148533	0	0	0
Cre12.g483650.t1.2	50.448000	10810.1933526041	27722.5188825761	1469.3442836215	0	0	0	0	5266.3448386046	0	0	0	0	0	0	0	948.820122719853	0	1510.21628303769	0	0	1648.39476603393	0	0	0	0	15392.9355717146	5775.56572111058	0	0	2470.42159196767	0	0	0	0	0	0
Cre12.g483700.t2.1;Cre12.g483700.t1.2	44.035000	0	0	0	0	0	0	0	0	0	0	0	0	0	0	0	0	0	0	0	0	0	0	0	0	0	0	1650.11483013762	6791.46834387425	6918.09782503144	4595.92937723875	0	0	0	0	0	0
Cre12.g483950.t1.2	35.138000	13903.0324266633	29452.411923999	3916.50405628216	5843.22157585563	5897.6902724724	1085.44235724132	0	4882.52482003888	2734.32857016202	12124.8137747082	24456.0352418589	23069.3359430289	28258.1959891531	24895.0611273716	28837.2842373946	78620.8538669808	127006.257103712	131134.410952563	173497.132591954	159851.290702699	442498.776845799	919005.678255935	1490066.96068021	240489.534039862	20091.1678092155	0	0	0	0	0	0	0	0	0	0	0
Cre12.g484000.t1.2	49.201000	1334.60592883264	26086.000749639	5094.25652042138	7542.72681811342	4156.00250576704	3929.60930659597	5304.35006451465	4503.37354689746	1031.3012918824	0	1288.08229021861	2846.13273690171	1775.35187844897	1294.06156067429	0	0	0	0	0	0	0	0	0	0	0	0	0	0	0	0	0	0	0	0	0	0
Cre12.g484050.t1.2	11.126000	0	2831.71696155652	0	0	0	0	0	0	0	0	0	0	0	0	0	0	0	0	0	0	0	0	0	0	0	0	1739.64007134383	4461.51865370773	4787.83938652161	24630.4988866615	41342.1502712033	8049.24474274218	0	0	0	0
Cre12.g484250.t1.1	522.880000	72263.1693084936	0	661823.331628857	0	0	0	0	0	0	0	0	0	0	0	0	0	0	0	0	0	0	0	0	0	2520794.89786138	0	0	80461.3224579265	0	0	109355.123087299	0	0	0	0	0
Cre12.g484700.t1.2	13.767000	0	44620.101005945	5445.64104446041	33424.1218472281	0	0	0	0	0	0	0	0	0	0	0	0	0	0	0	0	0	0	0	0	0	0	1034.65951227531	3444.79695279945	4171.97452958699	23941.6541670419	70634.0228788581	68660.8636284851	46734.1416971915	0	0	0
Cre12.g485150.t1.2	39.759000	0	3506.22781364544	0	0	0	0	0	0	0	0	0	0	18177.8012633993	2152.94690311562	11168.1305018001	85454.4228274881	110108.674980343	30681.8482190633	5134.71898076527	1247.12838298796	0	0	0	0	0	0	0	1185.53370651305	0	0	0	0	0	0	0	0
Cre12.g485200.t1.1	23.169000	0	0	0	0	0	0	0	0	0	0	0	0	0	0	0	0	0	0	0	0	0	0	0	0	0	0	0	0	0	0	0	0	85298.7979800116	0	0	0
Cre12.g485550.t1.2	36.947000	0	0	0	0	0	0	0	0	0	0	0	0	0	0	0	0	0	0	0	0	0	0	0	0	1560.83531237479	6719.7990062206	4078.92725235894	8759.22167849284	1373.18450944392	0	0	0	0	0	0	0
Cre12.g485800.t1.2	77.546000	6337.20760487181	33620.7006019353	34732.1896441753	25277.5706209059	87280.9670899754	85610.0476749646	170089.767510363	249540.347537837	175790.551396871	86085.1129988402	64460.6309029089	32467.43857432	3425.6305242155	24564.9726350925	15226.6627083581	10715.9993659736	9737.20098316092	14297.0090142222	27789.6832904344	44364.5486248257	197012.866123797	158032.937221658	84004.6545115229	12081.4026330437	51900.0675552665	136016.116694457	92220.0083019926	68181.7029138864	23713.9504428394	17455.3743398505	6679.33654587671	2500.23603643159	2108.71668330651	0	0	0
Cre12.g485850.t1.2	19.682000	0	0	0	0	0	0	0	0	0	0	0	0	0	0	0	0	0	0	0	0	0	0	0	0	0	0	0	1305.52865469887	14460.8246431449	16703.4606030956	0	0	0	0	0	0
Cre12.g486300.t1.2	20.284000	6320.08887164939	37102.6017946857	60633.8978112764	228817.670479125	210929.003800774	637971.776057723	241275.84905869	200854.342622032	33213.6187640625	28405.6300551834	113442.323028919	48986.6065948776	127620.565712172	24442.9299915451	0	0	0	0	0	0	0	0	0	2301.85530980629	4381.49471897903	7060.61742219413	0	32092.3007840872	26870.6776121784	128660.794955831	47260.8089441778	51573.2553755659	135008.650576583	8369.34048165699	0	0
Cre12.g488500.t1.2	93.241000	0	0	0	0	0	0	0	0	0	0	0	0	0	0	0	0	0	0	0	852.906071985655	0	0	0	0	0	0	0	0	0	0	0	0	0	0	0	0
Cre12.g489153.t1.1	18.640000	0	1502.68076410725	0	0	0	0	0	0	0	0	0	0	0	0	0	0	0	0	0	0	0	0	0	0	0	0	0	0	3122.57161070865	3350.11151928217	3852.12451411556	0	0	0	0	0
Cre12.g490350.t1.1	74.517000	0	0	0	0	0	0	0	0	0	0	0	0	0	0	0	0	0	0	0	0	0	0	8145.24070129084	27834.7325883881	0	0	0	0	0	0	0	0	0	0	0	0
Cre12.g490500.t1.2	23.286000	3921.74615640768	7496.53081075724	904.098456023976	0	0	0	0	1374.4950344753	0	0	0	1044.89798908297	0	0	0	3072.77165951617	6789.2568328838	19550.5762337709	13395.2039770032	8570.83370523182	56862.8620334775	13353.4309916279	19212.2969600456	28787.3204705732	14070.943446309	9132.72131243643	5056.08747888241	14848.2486055469	16137.4776051679	24168.5388130997	75537.0246525123	96413.6884024118	89230.3730741547	4282.14054003746	0	0
Cre12.g490650.t1.2	35.725000	0	0	0	0	0	0	0	0	0	0	0	0	0	0	0	0	0	0	0	0	0	0	0	0	0	4461.6005615222	4543.83600724135	29992.1844212991	21246.0679931201	0	0	0	0	0	0	0
Cre12.g492300.t1.2	18.122000	6072.31773290392	290707.215086093	18183.5348104115	200903.487310709	0	0	0	0	0	0	0	0	0	0	0	0	0	0	0	0	0	0	0	0	0	0	0	0	0	0	0	0	0	0	0	0
Cre12.g492350.t1.2	69.951000	0	0	0	0	0	0	0	0	0	0	0	0	0	0	0	0	0	5276.58331541226	6661.1530110663	30387.7991651472	118340.410333705	8209.62024345743	1109.03180780618	0	0	0	0	0	0	0	0	0	0	0	0	0
Cre12.g492700.t1.2	52.344000	0	0	0	0	0	0	0	0	0	0	0	0	0	0	0	0	0	10156.5689932028	0	0	0	0	0	0	0	0	0	0	0	0	0	0	0	0	0	0
Cre12.g493150.t1.2	35.472000	0	0	0	0	0	0	0	0	0	0	0	0	0	0	0	0	0	0	0	0	0	0	0	0	34393.9103704501	50523.1971941719	7545.42977599064	0	0	0	0	0	0	0	0	0
Cre12.g493250.t1.2	81.026000	0	0	0	0	0	0	0	0	5837.5699366578	0	0	0	0	0	0	0	0	0	0	1197.81987868225	15048.1036728325	28901.1723326744	0	0	0	0	0	0	0	0	0	0	0	0	0	0
Cre12.g494050.t1.2	21.518000	7438.86770937647	32402.7314008955	4691.67961234402	2775.69201646498	0	0	1468.52520547689	1248.60272364826	0	0	0	0	0	0	0	0	0	0	0	0	0	0	0	0	0	0	0	0	5137.74956990034	29981.5364054191	20363.9208313717	0	0	0	0	0
Cre12.g494350.t1.2	76.088000	0	0	0	0	0	0	0	0	0	0	0	0	0	0	0	0	0	0	0	0	0	15619.0011396278	0	0	0	0	0	0	0	0	0	0	0	0	0	0
Cre12.g494450.t1.2	14.448000	0	0	0	0	0	0	0	0	0	0	0	0	0	0	0	0	0	0	0	0	0	0	0	0	0	0	0	0	0	1084.70518691117	0	2507.85346317649	0	0	0	0
Cre12.g494850.t1.2	29.080000	0	0	0	0	0	0	0	0	0	0	0	0	0	0	0	0	0	0	0	0	0	0	0	0	0	0	0	0	0	0	0	870.106713022531	6317.46782158663	2052.28219914267	0	0
Cre12.g495850.t1.2	27.825000	0	0	0	0	0	0	0	0	0	0	0	0	0	0	0	0	0	0	1875.68895116407	1959.23492191461	4766.21572350382	69328.4123163448	705168.947041784	115580.116986359	0	0	0	0	0	0	0	0	0	0	0	0
Cre12.g495951.t2.1;Cre12.g495951.t1.1	21.169000	0	0	0	0	0	0	0	0	0	0	0	0	0	0	0	0	0	0	0	0	0	0	0	26959.9571299413	92236.3898648849	24348.7360049146	11668.5872481587	0	0	1360.65261383134	0	0	0	0	0	0
Cre12.g496750.t1.2	26.497000	12445.8924073966	266724.607011821	12924.2340438506	178288.739737941	0	0	0	0	0	0	0	0	0	0	0	0	0	0	0	0	0	0	0	0	0	0	0	0	0	0	0	0	0	0	0	0
Cre12.g497300.t2.1;Cre12.g497300.t1.2	38.936000	1507.43141734601	6237.03434778562	1365.56708269901	0	0	0	0	3020.67828951877	5053.54833663411	4046.16412657441	13966.9205219431	10292.5359652086	14061.9335867183	22999.7143007368	72512.169064456	102810.68871184	137097.299845346	477751.900189948	488252.482003888	82726.8926059264	129643.688729367	89394.1887030773	183195.017824173	641927.923496204	500833.522305146	86347.2180051164	6783.19565461366	3891.44026505699	0	1804.18342913935	1797.3031727246	0	0	0	0	0
Cre12.g497850.t1.2	23.404000	0	0	0	0	0	0	0	0	0	0	0	0	0	0	0	0	0	0	0	0	0	0	0	0	0	0	0	0	0	0	0	0	15572.3136853849	0	0	0
Cre12.g498250.t1.2	15.900000	0	0	0	0	0	0	0	0	0	0	0	0	0	0	0	0	0	0	0	0	0	0	0	0	0	0	0	2349.93519689508	0	7336.48294129983	15216.0146924782	1778.30055976957	0	0	0	0
Cre12.g498500.t1.2	47.653000	13062.6582502902	0	0	0	0	0	0	0	0	0	0	0	0	0	0	0	0	0	0	0	0	0	0	0	0	0	0	0	0	0	0	0	0	0	0	0
Cre12.g498550.t1.1	34.993000	0	0	0	0	0	0	0	0	0	0	0	0	0	0	0	0	0	0	0	0	1152.52485728514	0	0	0	4449.96965186869	14144.6604793242	17695.3642362221	33386.4442525759	57823.6406971087	183850.280339864	152315.771772258	8819.0143830496	0	0	0	0
Cre12.g498900.t1.2	22.114000	0	0	0	0	0	0	0	0	0	0	0	0	0	0	0	0	0	0	0	0	0	0	0	0	0	0	0	2376.39142096608	5839.0442773181	17979.5843524029	4979.99511924785	0	0	0	0	0
Cre12.g498950.t1.2	25.903000	0	0	0	0	0	0	0	0	0	0	0	0	0	0	0	0	0	0	0	0	0	0	0	0	0	2604.01323735407	0	20697.2856362292	0	0	0	0	0	0	0	0
Cre12.g499350.t1.2	50.931000	0	4883.18008255457	0	0	0	0	0	0	0	0	0	0	0	0	0	0	0	0	0	0	14791.7322135686	23636.1380191012	13065.1154847241	0	0	0	0	0	0	0	0	0	0	0	0	0
Cre12.g499800.t1.2	10.479000	41149.6669072192	481929.198727475	3002.57666252282	0	0	0	0	0	0	0	0	0	0	0	0	0	0	0	0	0	0	0	0	0	0	0	0	0	0	0	0	0	0	0	0	0
Cre12.g500150.t1.1	57.928000	1991.26087736899	0	0	0	0	0	0	0	0	0	6746.25523029161	9837.12851680372	3026.08420527322	17045.8352675439	539838.023551623	94669.0519543859	0	0	0	0	0	0	0	0	0	0	0	0	0	0	0	0	0	0	0	0
Cre12.g500500.t2.1;Cre12.g500500.t1.1	42.104000	308890.749896505	252906.758712197	58221.7126753907	37292.6279242359	31496.8309729534	11039.5352330958	13332.134959868	32808.175082479	8970.54383980303	15827.0469883596	7611.44747444646	19742.2405196103	4519.34557071742	16877.1051697536	13007.7800146012	33190.6845760134	33630.5295396706	62684.050407243	61258.8544356162	33958.1607975159	55115.7683510177	48375.5742989962	532744.806819274	150038.734530234	2885.20276439976	69559.3923531257	62093.495064977	49001.3500014807	0	0	0	0	0	0	0	0
Cre12.g500950.t1.2	38.407000	0	0	0	0	0	0	0	0	0	0	0	0	0	0	0	0	0	0	0	0	0	0	0	0	0	0	0	0	0	0	6393.72399685011	0	0	0	0	0
Cre12.g501000.t1.1	31.443000	0	0	0	0	0	0	0	0	0	0	0	0	0	0	0	0	0	0	0	0	0	0	0	0	2578.04846016983	0	0	0	0	0	0	0	0	0	0	0
Cre12.g501050.t1.2	62.352000	0	0	0	0	0	0	0	0	0	0	0	0	0	0	0	0	0	0	0	0	0	0	0	0	8738.74472487751	35214.6266713524	0	0	0	0	0	0	0	0	0	0
Cre12.g501550.t1.2	11.827000	0	0	0	0	0	0	0	0	0	0	0	0	0	0	0	0	0	0	0	0	0	0	0	0	21679.3603316204	62869.9811460702	10195.8847441443	11573.5741833836	0	0	0	0	0	0	0	0
Cre12.g502250.t1.2	39.788000	0	0	0	0	0	0	0	0	0	0	0	0	0	0	0	0	0	0	0	0	0	0	0	0	5077.62923408573	0	0	0	0	0	0	0	0	0	0	0
Cre12.g503450.t1.2	40.296000	0	0	0	0	0	0	0	0	0	0	0	0	0	0	0	0	0	0	0	0	0	0	0	0	2256.96982748149	0	0	0	0	0	0	0	0	0	0	0
Cre12.g503500.t1.1	99.077000	0	0	0	0	0	0	0	0	0	0	0	0	0	0	0	0	0	0	0	0	1547.97578550436	0	0	0	0	0	0	0	0	0	0	0	0	0	0	0
Cre12.g503650.t1.2	33.448000	0	0	0	0	0	0	0	0	0	0	0	0	0	0	0	0	0	0	0	0	0	0	0	8456.16276498598	25995.9021537316	0	0	1707.12266900269	0	0	0	0	0	0	0	0
Cre12.g504150.t2.1;Cre12.g504150.t1.2	29.389000	0	0	0	0	0	0	0	0	0	0	0	0	0	0	0	0	0	0	0	0	0	0	0	0	0	0	0	0	0	0	0	7026.46186356376	0	0	0	0
Cre12.g504200.t1.2	15.676000	0	6236.70671652778	0	0	0	0	0	0	0	0	0	0	0	0	0	0	0	0	0	0	0	0	0	0	0	0	0	0	0	2242.22642087845	3580.60010917631	0	0	0	0	0
Cre12.g505150.t1.1	147.500000	32772.1356441161	44552.1175199421	13996.4073351492	12231.2939335079	10205.7136818796	8143.76636063053	10531.7067834357	12375.4516869598	12619.5369740545	9529.9742125738	17924.7061167138	13389.4704299909	0	12601.517254873	42889.3888863775	76868.8457156533	10903.56826109	0	3447.25418723329	0	0	0	0	0	0	0	0	0	0	0	0	1070.53513500936	0	1657.32271781021	0	0
Cre12.g505850.t1.2	25.750000	0	0	0	0	0	0	0	0	0	0	0	0	0	0	0	0	0	0	0	0	0	0	0	0	0	0	0	8480.73510932438	4220.70967919147	0	0	0	0	0	0	0
Cre12.g505950.t1.2	42.616000	11802.9160638752	7715.87993788463	0	0	0	0	0	0	0	0	0	0	0	0	0	0	0	0	0	0	0	0	0	0	0	0	0	0	0	0	0	0	0	0	0	0
Cre12.g507400.t1.2	76.574000	5560.88533940748	17761.7095659358	0	1893.87248597449	1767.2430048173	0	0	0	0	0	0	0	0	0	0	0	0	1795.66501643537	0	0	0	7310.60007193005	19972.4014782466	40396.1150141751	0	0	0	0	0	0	0	0	0	0	0	0
Cre12.g507650.t2.1;Cre12.g507650.t1.2	44.991000	0	0	0	0	0	0	0	0	0	0	0	0	0	0	0	0	0	0	0	1304.38194529641	0	0	0	0	0	0	0	0	0	0	0	0	0	0	0	0
Cre12.g508000.t1.1	42.955000	0	0	0	0	0	0	0	0	0	0	0	0	0	0	1998.71448848497	0	0	0	3450.44859199728	1217.06821508065	3707.47531377688	22642.5962296854	121567.578223481	10286.8024181963	0	0	0	0	0	0	0	0	0	0	0	0
Cre12.g508500.t1.2	57.265000	0	0	1406.11145085736	0	0	0	0	0	0	0	0	0	0	932.356652013129	0	0	0	0	1662.6467257502	0	0	0	0	0	0	0	0	0	0	0	0	0	0	0	0	0
Cre12.g508750.t1.2	26.922000	48510.7221928574	99599.9023849569	30700.6870163894	325894.812178673	202525.262037043	1777317.66599604	112533.146288398	154420.802603914	4100.14137630442	6171.0166493298	163905.727518534	16269.3491864507	0	0	0	2402.02856689247	13485.3025729106	40964.5552465366	147663.407910856	91753.1337595631	512669.201494806	81762.8376297167	315713.670841132	205834.33774128	40957.1835432351	30279.6808500583	10065.6513191508	4891.78040307301	2675.5187593788	5678.50496097393	38261.5973693133	33399.5495028897	4514.75873310759	0	0	0
Cre12.g509050.t1.1	23.572000	0	0	0	0	0	0	0	0	0	0	0	0	0	0	0	0	0	0	0	0	0	0	0	0	1434.04201558867	27072.1708357533	30394.3517903041	57358.4043109685	38546.6365636386	13209.273238176	1921.55732726241	0	0	0	0	0
Cre12.g509650.t1.2	62.837000	0	0	0	0	0	0	0	0	0	0	0	0	0	0	0	0	0	204466.477239776	51903.343867845	56295.2408792606	31115.1405575637	67113.6250133109	33524.8684590155	89205.8007298163	350131.334477776	519688.70119414	36618.5266112193	0	0	0	0	0	0	0	0	0
Cre12.g509750.t1.2	49.589000	493502.772910859	2902321.49762217	243675.748022407	181024.460740948	151504.884409091	140414.566331029	225148.200391258	589637.974744102	2967520.11793338	145345.4167616	0	0	0	0	0	0	0	0	0	0	0	0	0	1571.89286732706	15006.3306874572	23964.588355091	0	0	0	0	0	0	0	0	0	0
Cre12.g510050.t1.2	47.178000	3397.61805166974	9766.68779636699	0	0	0	0	0	0	0	0	0	0	0	0	0	1650.60627702439	10299.0885903655	52775.662091858	45425.2548220997	30095.3882675203	159089.548028209	49530.4744829007	36291.7144315187	60083.4772980963	63505.58578629	66411.6750433774	68356.9856368336	419597.351922416	76824.6154958442	0	0	0	0	0	0	0
Cre12.g510400.t1.1	24.226000	0	0	0	0	0	0	0	0	0	0	0	0	0	0	0	0	0	0	0	0	0	0	0	0	0	11186.9692991262	12461.4548921442	27730.7096640222	9501.30647751234	9413.66511603873	0	0	0	0	0	0
Cre12.g510650.t1.2	44.444000	0	0	0	0	0	0	0	0	0	0	0	0	0	0	0	0	0	0	0	0	0	0	0	0	0	0	0	7831.45186408954	4970.41190495587	14023.4369139214	0	0	0	0	0	0
Cre12.g510900.t1.2	66.455000	0	0	0	0	0	0	0	0	0	0	0	0	0	0	0	0	0	0	0	0	0	3278.11455037068	5234.31888315022	0	0	0	0	0	0	0	0	0	0	0	0	0
Cre12.g511100.t1.1	47.780000	0	0	0	0	0	0	0	0	0	0	0	0	0	0	0	0	0	0	0	0	0	0	0	4411.47297907187	21213.3048673355	24745.988905052	0	0	0	0	0	0	0	0	0	0
Cre12.g511700.t1.2	44.604000	0	0	0	0	0	0	0	0	0	0	0	0	0	0	0	0	0	0	0	0	0	0	0	1502.27122503495	0	0	0	0	0	0	0	0	0	0	0	0
Cre12.g512000.t1.1	120.200000	0	0	2770.94136322623	2933.69219056086	682.726205879384	0	0	948.00104457524	0	0	3872.60146773089	3348.1457317351	0	956.928996351523	6505.36434796088	32952.3328359309	123688.990618029	17378.3809942568	0	0	0	0	0	0	0	0	0	0	0	0	0	0	0	0	0	0
Cre12.g512300.t1.2	117.870000	0	0	0	0	0	0	0	0	0	0	0	0	0	0	0	0	0	0	0	0	61945.241920802	0	0	0	0	0	0	0	0	0	0	0	0	0	0	0
Cre12.g512600.t1.2	20.930000	0	6866.41399410635	0	0	0	0	0	0	0	0	0	0	0	0	0	0	0	0	0	0	0	0	0	0	0	0	0	2313.97766634656	0	0	0	0	0	0	0	0
Cre12.g513200.t1.2	51.602000	0	0	0	0	0	0	0	0	0	0	0	0	0	0	0	0	0	0	0	0	0	0	0	4931.66950871567	124057.575783105	38186.2421800089	8890.27418163094	4049.11280789502	0	0	0	0	0	0	0	0
Cre12.g514050.t1.2	174.980000	0	0	0	0	0	0	0	0	0	0	0	0	0	0	0	19336.7968380268	2568.05570680556	11291.8113016366	32095.5770966656	0	0	0	0	0	0	0	0	0	0	0	0	0	0	0	0	0
Cre12.g514200.t1.2	64.459000	0	0	0	0	0	0	0	0	0	0	0	0	0	0	0	0	0	4885.30968573057	3325.2934515004	2603.112251395	6384.87795288829	11334.4033651565	33682.9505409259	127628.756493618	155551.13044348	216826.366441988	13817.8482996235	0	0	0	0	0	0	0	0	0
Cre12.g514750.t1.2	51.293000	38658.031191306	32027.5936106627	1723.34041626603	3048.03549954885	1045.71706722759	0	2238.29484578431	827.350833873725	0	1846.28404577246	2430.1229472527	1202.65243973546	0	2849.24523385124	0	7362.28390285514	12454.0831888427	21375.4823399689	14119.2690568412	23773.7431473962	31684.3998680698	58147.9956423755	145853.245211261	82849.7543276184	1982.90628029393	0	0	0	0	0	0	0	0	0	0	0
Cre12.g514850.t1.2	89.353000	0	0	0	0	0	0	0	0	0	0	0	0	1605.55697907066	0	0	2331.01449175451	1162.84524190726	3679.38093341665	15380.6493995454	33608.4144297661	166944.507435049	2630.87900049738	0	0	0	0	0	0	0	0	0	0	0	0	0	0
Cre12.g514900.t1.2	9.044300	0	0	0	0	0	0	0	0	0	0	0	0	0	0	0	0	0	0	0	0	0	0	0	0	0	0	0	0	0	0	1761.34564217608	1582.21325194919	0	1135.16040061934	0	0
Cre12.g516200.t1.2;Cre17.g737250.t1.2	94.208000	1760.28084058808	0	0	0	0	0	0	0	0	0	0	0	4240.61327810557	0	0	0	1509.39720489308	11892.1955816381	43654.4078734461	68289.0021508307	187462.414957608	140299.895390783	42410.2281717788	0	0	0	0	0	0	0	0	0	0	0	0	0
Cre12.g516450.t1.2	24.292000	26164.6322515219	203876.740975655	24503.5417742465	157303.957672952	36547.266812638	0	0	1007.87565694646	0	0	0	0	0	0	0	0	0	0	0	0	0	0	0	0	0	0	0	0	0	0	0	0	0	0	0	0
Cre12.g517100.t1.1	28.489000	0	0	0	0	0	0	0	0	0	0	0	0	0	0	0	0	0	0	1066.27592865738	0	0	0	0	0	0	0	0	0	0	0	0	0	0	0	0	0
Cre12.g517150.t1.1	46.385000	0	0	0	0	0	0	0	0	0	0	0	0	0	0	0	1784.52555366863	0	0	0	0	0	0	0	0	0	0	0	0	0	0	0	0	0	0	0	0
Cre12.g517400.t1.2	22.121000	0	0	0	0	0	0	0	0	0	0	0	0	0	0	0	0	0	0	0	0	0	0	0	0	0	0	0	2404.07626225401	0	3723.28352196792	10677.5026931768	4536.38239612537	0	0	0	0
Cre12.g517900.t1.1;Cre12.g518000.t1.1;Cre12.g518000.t2.1	113.730000	0	0	0	0	0	0	0	0	0	0	0	0	0	0	0	0	0	8082.58122322793	12713.730960685	0	0	0	0	0	0	0	0	0	0	0	0	0	0	0	0	0
Cre12.g519050.t2.1;Cre12.g519050.t1.1	28.519000	19938.8192743175	27892.068058511	3727.1331892476	0	0	0	0	0	0	0	0	0	0	0	0	0	0	0	0	0	1335.7526382351	0	0	0	0	0	0	0	0	0	0	0	0	0	0	0
Cre12.g519100.t1.2	54.099000	0	30174.8388475478	2829.34163493714	8023.11614992902	2016.57039203753	0	12816.9348069063	5045.68518644582	2074.56112467614	1118.12357521139	3194.89621087799	3473.30087223199	0	3412.68908953062	0	0	0	0	0	0	0	0	0	0	0	0	0	0	0	0	0	0	0	0	0	0
Cre12.g519180.t2.1;Cre12.g519180.t1.1;Cre12.g519180.t3.1;Cre12.g519180.t4.1	108.770000	0	0	0	0	0	0	0	0	0	0	0	0	0	0	0	0	0	0	0	0	0	10023.0592556309	0	7976.01915661376	19689.0004402105	10882.2722293301	0	0	0	0	0	0	0	0	0	0
Cre12.g519350.t1.2	31.253000	281156.763919904	394910.336643776	14958.005076925	979.699368771768	0	0	0	0	0	0	0	0	0	0	0	0	0	0	0	0	0	0	0	0	0	0	0	6153.89791610739	46200.9218250484	169655.656093718	6229.41692104072	0	0	0	0	0
Cre12.g520350.t1.2	59.250000	0	28651.3534985674	0	0	0	0	0	0	0	7396.68518492889	4404.01936795589	0	0	0	0	0	29441.7639081191	0	0	0	0	16110.4480263957	0	0	0	0	0	0	0	0	0	0	0	0	0	0
Cre12.g520500.t1.1	34.575000	0	0	0	0	0	0	0	0	0	0	0	0	0	0	0	1106.08312648557	1017.78650249628	12316.4780605477	52841.188343427	124884.844709164	117447.615156077	15115.2680806908	20080.5197933356	15869.6390518794	0	0	0	2186.52910704476	1739.72197915829	0	0	0	0	0	0	0
Cre12.g521050.t1.2	37.151000	0	0	0	0	0	0	0	0	0	0	0	0	0	0	0	0	0	0	0	0	0	0	0	0	0	0	0	3329.38884222346	0	0	0	0	0	0	0	0
Cre12.g522600.t1.2	11.958000	0	4953.12935610454	1335.26119134833	0	0	0	0	0	0	1048.99337980604	924.247778381459	0	0	0	0	0	0	1366.14043740024	2238.70438485661	1401.77033669092	0	2005.02139019849	2706.72563668856	3367.80360720582	4739.10423691712	17528.272294721	28991.2709285818	212681.831030246	1557804.72323972	418049.294229097	58242.189629006	4971.80433780172	7978.96783793437	0	0	0
Cre12.g523300.t1.2	66.206000	6546.31825519154	0	796.758265172425	0	0	0	0	0	0	0	2744.40323134076	7039.23948261972	0	0	0	0	0	0	0	0	0	0	0	0	0	0	0	0	0	0	0	0	0	0	0	0
Cre12.g523850.t1.2	55.054000	284891.76025934	2225762.95017173	195948.0645358	98141.9432875456	97928.9829699461	75718.8600006164	192974.810870854	428083.001500608	2209790.92635177	105382.594085926	6267.66787039415	1824.66038275468	0	0	0	0	0	0	0	0	0	0	0	10077.93749132	88714.3538430484	88427.6764924338	46540.0201769182	46118.1949324424	0	0	0	0	0	0	0	0
Cre12.g524300.t1.2	28.368000	0	0	0	0	0	0	0	0	0	0	0	1349.26742762121	0	0	0	0	0	0	0	0	0	0	0	0	0	0	0	1690.1677514092	0	7061.35459252428	18392.3997372879	5477.91272335817	2248.0418757052	0	0	0
Cre12.g525150.t1.2	69.263000	0	0	0	0	817.0304492516	0	0	0	995.42566914834	1318.55199719822	0	13475.4736351753	0	0	0	0	0	0	0	0	0	0	0	0	0	0	0	0	0	0	0	0	0	0	0	0
Cre12.g526800.t1.2	61.024000	0	0	0	0	0	0	0	0	0	0	0	0	0	0	0	0	0	0	0	0	0	15849.9811764087	0	0	0	0	0	0	0	0	0	0	0	0	0	0
Cre12.g527050.t1.2	53.939000	0	0	0	0	0	0	0	0	0	0	0	0	0	1548.05769331882	0	4304.17374212755	0	0	0	0	0	0	0	0	0	0	0	0	0	0	0	0	0	0	0	0
Cre12.g527550.t1.2	13.408000	8207.16300902359	0	0	0	0	0	0	0	0	0	0	0	0	0	0	0	0	0	0	0	0	0	0	0	0	0	0	0	0	0	0	0	0	0	0	0
Cre12.g528000.t1.2	44.199000	0	0	0	0	0	0	0	0	0	0	0	0	0	0	0	3504.42584172729	1840.22286750233	0	0	0	0	0	0	0	0	0	0	114875.709781992	48413.2518936484	0	0	0	0	0	0	0
Cre12.g528750.t1.2	17.604000	1900.67083457477	0	0	0	0	0	0	0	0	0	0	0	0	0	0	0	0	0	0	0	0	0	0	0	0	0	0	0	2108.3071442342	6871.00083171619	14800.7420731593	8438.14304580449	1789.93146942308	0	0	0
Cre12.g529100.t1.2	21.944000	0	0	0	0	0	0	0	0	0	0	0	2233.13465347325	0	0	0	0	0	0	0	0	0	0	0	0	0	0	0	0	0	0	0	0	0	0	0	0
Cre12.g529651.t1.1	21.635000	3530.96397361275	8398.00821671845	1733.25126181585	0	0	0	0	0	0	0	1267.3596131599	0	0	0	0	0	1823.67748898114	3210.13106436779	0	3624.58460554203	14106.1638065274	2432.98972075885	0	0	1200.68665218839	4564.55868430007	5927.42280912186	5835.35842566734	0	0	0	0	0	0	0	0
Cre12.g530300.t1.2	21.771000	0	0	0	0	0	0	0	0	0	0	0	0	0	0	0	0	0	0	0	0	0	0	0	0	0	14702.4526958057	17146.5818793313	77383.2267904703	40692.621302525	34419.3017929331	17559.3972642163	3750.80454762692	0	0	0	0
Cre12.g530650.t2.1;Cre12.g530650.t1.1;Cre12.g530600.t1.1	41.342000	0	0	0	0	0	0	0	0	0	12486.0272364826	76741.0695250936	20344.262955901	0	1615.2221011771	0	2046.38483650145	4108.57788119394	2682.23520016463	2154.58505940485	1549.04058709236	0	0	0	0	0	0	0	0	0	0	0	0	0	0	0	0
Cre12.g532100.t1.2	51.925000	79169.6362238716	20424.5326140731	0	0	0	0	0	0	0	0	0	0	0	0	0	0	0	0	0	0	0	0	0	0	0	0	0	0	0	0	0	0	0	0	0	0
Cre12.g532550.t1.1	19.422000	0	24586.2686668524	0	0	0	0	0	0	0	1381.12956744666	0	0	0	0	0	0	0	0	0	0	0	0	0	0	0	0	0	1454.92850827631	7782.79862229953	5573.82677409237	0	0	0	0	0	0
Cre12.g534250.t1.2	23.750000	0	0	0	0	0	0	0	0	0	0	0	0	0	0	0	0	0	0	0	0	0	0	0	0	0	6847.16565770794	17418.5158233429	34357.8709320871	22586.0798377071	21154.3312409234	21533.5644218793	22967.7702530969	22370.6622856739	0	0	0
Cre12.g534350.t1.2	34.797000	0	0	0	0	0	0	0	0	0	0	0	0	0	0	0	1467.46040388889	0	0	0	0	0	0	0	0	0	0	0	7271.1205053597	0	0	0	0	0	0	0	0
Cre12.g534600.t1.2	21.684000	10265.5063864364	3288.84447406511	0	0	0	0	0	0	0	0	4374.20492349197	4983.10761619738	4732.7973352036	13668.776077304	41817.2155950789	24900.7946743838	12413.9483597566	0	0	0	0	0	0	0	0	1651.75298642684	0	0	0	2432.33445824316	5290.42573605622	13241.2172858159	30328.0064605905	26504.5496815364	0	0
Cre12.g534700.t1.2	23.462000	0	0	0	0	0	0	0	0	0	0	0	0	0	0	0	0	0	0	0	0	0	0	0	0	0	0	0	0	14337.9629214529	6397.81938757318	5487.33212202122	0	0	0	0	0
Cre12.g534800.t1.1	111.350000	0	0	0	0	0	0	0	0	0	0	0	6005.31714067457	2378.76674758546	4744.10061359926	26511.1023066933	181507.71684627	631214.381364665	11970.0080053763	0	0	0	0	0	0	0	0	0	0	0	0	0	0	0	0	0	0
Cre12.g535851.t1.1	31.056000	2766.27261780193	9777.33581224697	1619.80893878693	1160.87945436019	0	0	0	0	0	0	1089.9472870367	0	0	0	0	998.865797355715	1728.33679294817	0	0	0	1519.06232699952	1072.33710692751	1200.68665218839	0	1362.70030919287	9356.32964591581	0	14127.4598382873	0	0	0	0	0	0	0	0
Cre12.g536800.t1.2	30.237000	0	0	0	0	0	0	0	0	0	0	0	0	0	0	0	0	0	0	0	0	0	0	0	0	4303.4365717974	8081.10688256763	3513.27188568911	6308.13033073804	1527.66264751795	887.389261873868	0	0	0	0	0	0
Cre12.g537000.t1.2	20.036000	0	0	0	0	0	0	0	0	0	0	0	0	0	0	0	0	0	0	0	0	0	0	0	0	0	0	0	0	0	0	0	0	0	0	0	0
Cre12.g537050.t1.2	7.326600	4331.12141308532	100246.974119201	7251.13499863114	49028.3795802529	1097.5647137816	0	0	0	0	0	0	0	0	0	0	0	0	0	0	0	0	0	0	0	0	0	0	0	0	0	0	913.68167031595	1975.04313010565	1290.70334028137	0	0
Cre12.g537100.t1.2	141.510000	0	0	0	0	0	0	0	0	0	0	0	0	0	0	0	0	0	0	0	0	0	0	0	0	0	0	0	0	0	0	0	0	0	0	0	0
Cre12.g537200.t1.2	117.320000	232634.574633022	781638.082622866	14071.7625244536	12983.2076702628	18308.0346883927	10195.8847441443	23880.2233061959	45540.7448404902	62305.6363044318	63558.0067875453	80848.7464203285	70051.6583180382	60794.4371276205	72021.5412558328	282909.591149376	855281.398605033	861096.853431786	70013.980723386	54877.4166109353	39749.0432799307	216580.642998605	51740.347317067	0	0	0	0	0	0	0	0	0	0	0	0	0	0
Cre12.g537450.t1.2	13.967000	32267.5835070344	70545.5624392399	10199.1610567227	2860.71232787583	9474.27689874011	4323.01253945365	6945.7007585049	10910.9399643915	11224.6468937784	1551.25209808281	7654.61289266757	9238.38239309152	11189.42653356	3405.89074093033	51341.4562606404	53647.1612377264	0	0	0	0	0	0	0	0	0	0	0	0	0	0	9289.98431620215	14188.0716209887	47993.8838836065	4327.18983799118	0	0
Cre12.g537550.t1.1	36.810000	0	0	0	0	0	0	0	0	0	0	0	0	0	0	0	0	0	0	0	0	0	0	0	0	0	0	0	0	0	10464.5423755774	0	0	0	0	0	0
Cre12.g537581.t1.1	55.703000	0	0	0	0	0	0	0	0	0	0	0	0	0	0	0	0	0	0	2889.38006293729	5487.08639857784	0	0	0	0	0	0	0	0	0	0	0	0	0	0	0	0
Cre12.g537800.t1.2	27.575000	6721.19143906644	25316.0672937027	3800.6044988194	0	1432.73149055729	0	0	0	0	0	0	0	0	0	0	0	0	0	0	0	0	0	0	0	0	7647.07737373713	6612.82740053413	65980.8399393109	26629.8686376622	0	0	0	0	0	0	0
Cre12.g537850.t1.2	31.979000	0	0	0	0	0	0	0	0	0	0	0	0	0	0	0	0	0	0	0	0	0	0	0	0	0	0	0	1655.11120681976	0	7242.5346781127	9382.54014654344	0	0	0	0	0
Cre12.g538350.t1.1	18.977000	0	0	0	0	0	0	0	0	0	0	0	0	0	0	0	0	0	0	0	0	0	0	0	0	0	0	0	0	0	0	0	0	0	0	0	1515.94983004999
Cre12.g538700.t1.2	93.487000	0	0	0	0	0	0	0	0	0	4090.72197764137	32494.4681530922	1601.70731179098	0	0	0	0	1277.02473526634	2266.06159488669	0	0	0	0	0	0	0	0	0	0	0	0	0	0	0	0	0	0
Cre12.g538950.t1.2	14.100000	0	0	0	0	0	0	0	0	0	0	0	0	0	0	0	0	0	0	0	0	0	0	0	0	0	0	0	0	0	0	0	1061.60718323308	1504.81036728325	0	0	0
Cre12.g539000.t1.2	49.293000	23839.2693989652	3765.95749330226	0	0	0	0	0	0	0	0	0	0	0	0	0	0	0	0	0	0	0	0	0	0	0	0	0	0	0	0	0	0	0	0	0	0
Cre12.g540051.t1.1	35.296000	0	0	0	0	0	0	0	0	0	0	0	0	0	0	0	0	0	0	0	0	0	0	0	0	0	1371.30062971131	4309.82538132538	5290.2619204273	0	0	0	0	0	0	0	0
Cre12.g540500.t1.2	26.536000	9317.832973119	5122.76043985392	0	0	0	0	0	0	0	0	0	0	0	0	0	0	0	1328.13521149019	0	0	0	0	0	1839.81332843002	0	0	0	0	0	7844.55711440335	0	0	0	0	0	0
Cre12.g541250.t1.2;Cre12.g541200.t1.2	34.279000	0	0	0	0	0	0	0	0	0	0	0	0	0	0	0	19931.447571016	10652.9303488384	0	0	0	0	0	0	0	0	0	0	0	0	0	0	0	0	0	0	0
Cre12.g541800.t1.2;Cre12.g542100.t1.2	94.630000	0	0	0	0	0	0	0	0	0	0	0	0	0	0	0	0	0	0	8458.61999941982	10471.0950007343	0	0	0	0	0	0	0	0	0	0	0	0	0	0	0	0
Cre12.g549550.t1.2;Cre12.g542250.t1.1	49.618000	0	0	0	0	0	0	0	0	0	0	0	0	4396.72957246883	0	0	0	0	0	0	0	0	1947.68592007557	0	5216.95442648443	10556.2791277741	56996.3717710495	84668.1078086595	162971.978433675	0	0	0	0	0	0	0	0
Cre12.g542350.t1.2	17.947000	0	0	0	0	0	0	0	0	0	0	0	0	0	0	0	0	0	0	0	0	0	0	0	0	0	0	0	0	0	4486.25481367505	14130.7361508658	16424.1549557825	39523.7967901621	3850.48635782634	0	0
Cre12.g544150.t1.2;Cre12.g544114.t1.1	25.552000	0	0	0	0	0	0	0	0	0	0	0	0	0	0	0	0	0	0	0	0	0	0	0	0	0	0	0	1755.53018734933	7060.69933000859	28078.8178754828	28381.8767889897	20159.1512952184	9607.78663631205	0	0	0
Cre12.g544600.t1.2	60.566000	0	0	0	0	0	0	0	0	0	0	0	0	0	0	0	0	0	0	0	0	0	0	0	3387.62529830546	0	0	0	0	0	0	0	0	0	0	0	0
Cre12.g545177.t1.1	29.879000	0	0	0	0	0	0	0	0	0	0	0	0	0	0	0	0	0	0	0	0	0	0	0	0	0	0	0	0	0	2217.5721687256	2857.35410748291	0	0	0	0	0
Cre12.g546050.t1.2	49.509000	0	0	0	0	0	0	0	0	0	0	0	0	0	0	0	0	0	0	0	0	0	9197.42848586087	6955.4477884258	0	0	0	0	0	0	0	0	0	0	0	0	0
Cre12.g546150.t1.2	9.997800	0	0	0	0	0	0	0	0	0	0	4095.55453869459	2361.48419873412	0	3123.80022792557	80441.6645824558	11060.0121867111	0	0	0	0	0	2956.54447079556	0	0	0	0	0	0	0	2435.77458645053	0	0	0	0	0	0
Cre12.g546500.t1.2	81.853000	0	0	0	0	0	0	7625.61752634827	0	0	0	0	0	0	0	0	0	0	0	0	0	0	0	0	0	0	0	0	0	0	0	0	0	0	0	0	0
Cre12.g546550.t1.1	37.941000	0	18320.3208605619	0	0	0	0	0	0	0	0	0	0	0	0	0	0	0	0	0	0	0	0	0	0	0	0	0	0	0	0	0	0	0	0	0	0
Cre12.g548950.t1.2;Cre12.g548400.t1.2	26.686000	194793.164351895	778787.690679613	1232466.88419938	1745701.24961397	422292.119018193	153757.349306777	45706.198625702	26257.1880818632	49043.1229868559	740528.550544733	280239.396397937	18368.6464710941	19930.6284928714	7663.21321318601	70110.6319444503	131044.312356655	169459.077339011	371468.320144948	412708.904726219	159220.600531347	2448797.92894988	1800497.57748859	1375396.02043437	419802.121458569	7341806.94923981	3520561.68117617	538912.465248211	212673.6402488	77787.8513939092	128742.702770292	288299.12534093	80105.8425431644	185029.752868107	3134.36633599107	3571.67215740003	0
Cre12.g549300.t1.2	31.534000	0	0	0	0	0	0	0	0	0	0	9769.96410894545	0	0	0	0	0	36766.7797553943	23568.1545330983	0	0	0	0	0	0	0	0	0	0	0	0	0	0	0	0	0	0
Cre12.g549350.t1.2	29.518000	0	0	0	0	0	0	0	0	0	0	0	0	0	0	0	0	0	0	0	0	0	0	0	2122.31338050709	3270.82475488362	0	36196.7013667436	138235.818466358	52475.8794909296	5011.77535125884	0	0	0	0	0	0
Cre12.g549450.t1.2	22.634000	0	0	0	0	0	0	0	0	0	0	0	0	0	0	0	0	0	0	0	0	0	0	0	0	0	0	0	0	0	2905.59781020063	18718.3928388439	1960.79117038938	0	0	0	0
Cre12.g550400.t1.2	11.329000	0	0	0	0	0	0	0	0	0	0	0	0	0	0	0	0	0	0	0	0	0	0	0	0	0	0	0	2642.2641867075	0	0	0	0	1252.45239092794	0	0	0
Cre12.g550702.t1.1	16.010000	0	0	0	0	0	0	0	0	0	0	0	0	0	0	0	0	0	0	0	0	0	0	0	0	0	0	0	3238.96261505817	0	0	0	1487.85544968976	1113.70055323048	2445.52161637143	0	0
Cre12.g550750.t1.2	19.152000	0	0	0	0	0	0	0	0	0	0	0	0	0	0	0	0	0	0	0	0	0	0	0	1020.40755255904	3262.47015780857	0	0	0	0	0	1764.78577038346	1977.58227235395	2326.5914697736	0	0	0
Cre12.g550850.t1.2	25.899000	6773.53053250722	4430.31177639797	0	0	0	0	0	0	0	0	0	0	0	0	0	0	0	4388.29306757932	4501.48966716485	2426.1094643441	8071.76939171904	2645.78622272934	2953.84151291834	25720.6918971416	62322.017867324	812918.676965642	4536791.93519768	10688969.7872014	2772251.88825761	1730875.93519647	4817326.19972768	3656938.19225425	496017.342814821	12250.132730834	0	0
Cre12.g551900.t1.2	15.850000	0	0	0	0	0	0	0	0	0	0	0	0	0	0	0	0	0	0	0	0	0	0	0	0	0	0	0	0	0	0	2629.40465983708	3153.12322550272	47997.9792743296	62992.8428677622	0	0
Cre12.g551950.t1.2;Cre04.g224200.t1.2	18.053000	0	0	0	0	0	0	0	0	0	0	0	0	0	0	0	0	0	0	0	0	0	0	0	0	0	0	0	0	0	0	0	0	0	0	0	6799.8229409493
Cre12.g552150.t1.1	146.680000	0	0	0	0	0	0	0	0	0	0	0	0	18458.7450670016	0	0	0	0	0	0	0	0	0	0	0	0	0	0	0	0	0	0	0	0	0	0	0
Cre12.g552200.t1.2	114.090000	0	0	0	0	0	0	0	0	0	0	0	0	0	0	0	0	0	0	0	0	88059.0913273579	60945.1475062294	3106.68149470315	0	0	0	0	0	0	0	0	0	0	0	0	0
Cre12.g553678.t1.1	12.129000	0	0	0	0	0	0	0	0	0	0	0	0	0	0	0	0	0	0	0	0	0	0	0	0	0	0	0	0	0	0	0	0	7129.9114332284	4168.61630919408	0	0
Cre12.g554103.t1.1	60.772000	0	0	0	0	0	0	0	0	0	0	0	0	0	0	0	0	0	5022.75099839665	17489.7756219242	10138.5492740214	9344.86255189123	0	0	0	0	0	0	0	0	0	0	0	0	0	0	0
Cre12.g554650.t1.2	116.280000	0	33216.0759984964	7826.0459483351	5594.71326678	3577.15998096893	2891.34585048436	0	3041.07333531964	0	0	3111.75977919975	0	0	0	0	1764.37623131115	1471.80151805534	0	2630.79709268292	0	0	0	0	6640.18461056421	41650.9427317224	11517.0577914053	0	0	0	0	0	0	0	0	0	0
Cre12.g554800.t1.2	41.892000	0	0	0	0	0	0	0	0	0	0	0	0	0	0	0	0	0	0	0	0	0	0	2141.31599346211	31586.9295688608	0	0	0	0	0	0	0	0	0	0	0	0
Cre12.g555150.t1.2	17.875000	9497.21108678927	122583.235122801	22250.2577984158	104596.279067097	1773.05845964405	0	0	0	0	0	0	0	0	0	0	0	0	0	0	0	0	0	0	0	0	0	0	0	0	0	0	0	0	0	0	0
Cre12.g555250.t1.2	16.105000	37569.4763371152	281877.552687163	36420.3097002229	165633.982403668	0	0	0	0	0	0	0	0	0	0	0	0	0	0	0	0	0	0	0	0	0	0	0	0	0	0	0	6833.89659176521	0	0	0	0
Cre12.g555400.t1.2	20.700000	0	0	0	0	0	0	0	0	0	0	0	0	0	0	0	0	0	0	0	0	0	0	0	0	6314.76486370941	1827.03570937405	0	0	0	0	0	0	0	0	0	0
Cre12.g556050.t1.2	22.006000	3838.36400128606	0	0	0	0	0	0	0	0	0	0	0	0	0	0	0	0	0	0	0	0	0	0	0	0	0	0	0	0	1100.84102636005	1819.66400607254	0	0	0	0	0
Cre12.g556250.t1.2	54.238000	156607.741250031	81144.4336305338	0	0	0	0	0	0	0	0	0	0	0	0	0	0	0	0	0	0	0	0	0	0	0	0	0	0	0	0	0	0	0	0	0	0
Cre12.g556350.t1.1	88.860000	0	0	0	0	0	0	0	0	0	0	0	0	269165.459882768	0	0	0	0	0	0	0	0	0	0	0	0	0	0	0	0	0	0	0	0	0	0	0
Cre12.g556450.t1.1	17.138000	0	0	0	0	0	0	0	0	0	0	0	0	0	0	0	0	0	0	0	0	0	0	0	4880.31330904843	0	0	0	0	0	0	0	0	0	0	0	0
Cre12.g557250.t2.1;Cre12.g557250.t1.2	50.665000	5938.23464063075	0	0	0	0	0	0	0	0	0	0	0	0	0	0	0	0	0	0	0	0	0	0	0	0	0	0	0	0	0	0	0	0	0	0	0
Cre12.g557600.t1.1;Cre12.g519950.t1.1	26.003000	61280.1504673761	118872.811127704	46035.4680398365	32696.7804548116	23907.2528849681	15921.2409749901	30073.2731576158	38893.10661881	22767.0961076666	32374.8827439787	47237.8747561286	37434.328443254	28609.5805131921	32267.5835070344	53475.1548273576	41864.7221274664	36598.049657604	54987.9921604581	75943.2874122404	42239.0408395546	62772.5108468613	58788.514751463	39275.6161123443	58296.2487865505	156157.248270494	311347.984330344	123631.655147906	156943.563289322	176241.044376408	343742.524949793	133493.356009048	4379.4470236175	0	0	0	0
Cre12.g558050.t1.2	7.955000	0	0	0	0	0	0	0	0	0	0	0	0	0	0	0	0	0	0	0	0	0	0	0	0	0	0	0	0	0	0	0	0	3003.72337192528	1158.17649648297	0	0
Cre12.g558600.t1.2	50.094000	0	0	0	0	0	0	0	0	0	0	0	0	0	0	0	0	0	0	0	0	0	0	4331.44904434317	9051.63257611973	0	0	0	0	0	0	0	0	0	0	0	0
Cre12.g558900.t1.2	20.247000	40153.6678833696	82587.6493213422	16909.8682955381	13055.2865469887	16369.2767200935	5244.9668990302	5225.88237826071	6889.75772122783	7743.72859480148	3738.3545598288	7626.51851230734	7854.22223650979	2509.7373429091	5683.17370639822	8686.32372362227	6192.31268108974	6710.87105444432	8655.19875412697	4018.06974621418	5325.64609627459	9720.00034212405	7463.84959278717	2545.53105782869	6652.38887491894	9595.50046414285	12316.4780605477	39836.6846414043	264676.911650288	392625.108620305	674969.535849898	650192.421975351	140766.769933213	33746.8386362057	0	0	0
Cre12.g559250.t1.2	29.514000	0	0	0	0	0	0	0	0	0	0	0	0	0	0	10512.8679861096	0	0	0	0	0	0	0	0	0	0	0	1047.35522351681	9845.31929824985	172563.383507095	2453.22095093079	8782.15586654201	1960.46353913153	0	0	0	0
Cre12.g559800.t1.2	16.055000	2912.39615880092	0	0	0	0	0	0	0	0	0	0	0	0	0	0	0	0	0	0	0	0	0	0	0	9543.89854103222	3205.05277987119	0	0	0	0	0	0	0	0	0	0
Cre12.g560150.t1.2	22.598000	0	0	0	0	9051.63257611973	7611.52938226092	1734.80751029062	0	0	0	0	0	0	0	0	0	0	0	0	0	0	2188.82252584967	4330.79378182748	6860.92617053744	5722.24373389627	11895.4718942165	4837.72124552855	22604.9186350332	10173.7696342397	37161.5754210978	110886.799217726	153839.257121239	70853.5358216144	0	0	0
Cre12.g560300.t3.1;Cre12.g560300.t2.1;Cre12.g560300.t1.2	30.908000	0	0	0	0	0	0	0	0	0	0	0	0	0	0	0	0	0	0	0	0	0	0	0	0	0	0	0	0	0	1292.66912782845	0	0	0	0	0	0
Cre12.g560950.t1.2	13.223000	76418.3527361161	160703.131973097	65787.5374971822	167698.059328093	89484.2872989847	819733.407128823	83152.8132411252	91695.7982894402	25877.1358227627	8010.25662305859	13663.0425302917	7810.07392451514	4720.26543959102	7272.1853069477	12112.527602539	6540.50280036479	11186.9692991262	18574.235085392	19913.4278518345	11133.7292197263	15854.0765671318	15844.2476293964	11226.2850500676	19758.6220825026	19425.2572776451	26439.8425081119	7361.9562715973	59243.9221998679	31922.7516081522	32471.533965043	116251.761064942	225664.219622364	407892.725235894	165273.588020038	22519.7345079935	1339.02895081355
Cre12.g561000.t1.1	35.512000	0	0	0	0	0	0	0	0	0	0	0	0	0	0	0	0	0	0	0	0	0	0	0	0	0	0	3742.20422710848	14410.0417981788	4694.54638585017	0	1147.528480603	0	0	0	0	0
Cre13.g562150.t1.2	43.201000	0	0	0	0	0	0	0	0	0	0	0	0	0	0	0	0	0	0	0	0	0	0	0	0	0	0	0	2582.38957433629	0	0	0	0	0	0	0	0
Cre13.g562501.t1.1	44.756000	0	0	0	0	0	0	0	0	0	0	0	0	0	0	0	0	0	0	0	0	0	0	0	0	0	0	0	9741.29637388399	6055.11709186705	0	0	0	0	0	0	0
Cre13.g562550.t1.1	55.704000	0	0	0	0	0	0	0	0	0	0	0	0	0	0	0	0	0	0	0	0	0	0	0	0	1906.15865814368	11398.2914604364	0	0	0	0	0	0	0	0	0	0
Cre13.g562750.t1.2	64.019000	0	0	0	0	0	0	0	0	0	0	0	0	0	0	0	0	0	0	0	0	0	0	0	6256.7741310708	1052.10587675557	0	0	0	0	0	0	0	0	0	0	0
Cre13.g562850.t1.2	28.595000	0	0	0	0	3119.29529813019	5407.63581855036	12185.4255574096	25870.5831976058	19020.6326742062	5031.51513454401	2729.57791692326	1302.98951245057	0	0	0	1497.9301108685	1280.46486347371	1113.78246104494	3072.93547514509	4107.84071086378	3796.91864716864	2575.67313355046	0	10480.104860325	11740.6661248846	27156.5358846484	29432.7540485283	77968.0485857241	80471.9704738064	367159.969104283	181524.098409162	2574.77214759138	0	0	0	0
Cre13.g565450.t1.2;Cre13.g565321.t1.1	57.516000	0	0	0	0	0	0	0	0	0	0	0	0	0	0	0	10311.3747625347	64322.2066964693	324010.932446063	0	0	0	0	0	0	0	0	0	0	0	0	0	0	0	0	0	0
Cre13.g565800.t1.2	39.358000	0	0	0	0	0	0	0	0	0	0	0	0	0	0	0	1149.90380722238	0	0	0	0	0	0	0	0	0	0	0	0	0	0	0	0	0	0	0	0
Cre13.g566650.t2.1;Cre13.g566650.t1.2	73.227000	2076.7726356666	0	1206.66592264407	0	0	0	1144.90743054024	808.634898269315	0	870.843883352683	1406.68480555859	4311.21781417122	0	0	0	1203.55342569454	9941.9705193142	21759.6299897925	33878.7102174884	3057.0453591396	15158.6792223552	16402.8589240226	17933.7159763045	12520.4285185563	0	0	0	0	0	0	0	0	0	0	0	0
Cre13.g567600.t1.2	19.027000	72990.5107009101	63156.6584966848	32544.4319199136	26534.0364947424	16544.5594430407	3968.51551846509	15279.0837096134	11467.9131027285	15560.8465913603	9679.865513038	26389.8787412905	21590.0808138576	19295.8429307962	18832.2447009451	114916.663689223	159474.514756177	11104.2424065202	1445.09957054095	0	0	0	0	0	0	0	0	0	0	0	0	0	0	0	0	2297.84182689768	0
Cre13.g567800.t1.2	58.093000	0	0	0	0	0	0	0	0	0	0	0	0	0	0	0	0	0	0	0	0	0	0	0	0	3623.11026488173	0	0	0	0	0	0	0	0	0	0	0
Cre13.g567950.t1.2	55.613000	0	0	0	0	0	0	0	0	0	0	0	0	0	0	0	0	0	0	0	0	0	0	0	0	0	21998.8008080195	47740.7887369211	10604.6047383062	0	0	0	0	0	0	0	0
Cre13.g568400.t1.2	73.784000	75744.2514230994	1097.72852941052	0	0	0	0	0	0	0	0	0	0	0	0	0	0	0	0	0	0	0	0	0	0	0	0	0	0	0	0	0	0	0	0	0	0
Cre13.g568650.t1.2	29.331000	0	0	3011.75033774249	0	0	0	0	0	0	0	0	0	0	0	0	0	0	0	0	0	0	0	0	0	0	0	0	6878.61825846109	0	0	0	0	0	0	0	0
Cre13.g568800.t1.2	17.953000	12189.5209481326	99165.790968312	15561.6656695049	90450.7995096282	1488.67452783437	1562.22774522063	0	0	0	0	0	0	0	0	0	0	0	0	0	0	0	0	0	0	0	0	0	0	0	0	0	0	0	0	0	0
Cre13.g568850.t1.2	17.146000	0	0	0	0	0	0	0	0	0	0	0	0	0	0	0	0	0	0	0	0	0	0	0	0	0	0	0	0	0	0	0	751.586105497011	983.057589164682	0	0	0
Cre13.g568900.t1.2	21.145000	4532.942267918	14955.5478424912	1874.29651831823	4840.91565029254	3421.94467256475	0	0	1696.88419219503	0	674.871246472545	999.275336428022	0	0	0	0	0	0	0	0	0	0	0	0	0	0	0	0	4883.3438981835	4286.15402294606	13034.8095933734	0	0	0	0	0	0
Cre13.g569250.t1.2	29.063000	0	0	0	0	0	0	0	0	0	0	0	0	0	0	0	0	0	0	1671.16513845417	0	13146.2042210408	5764.26244271492	3525.23042660046	2607.69908900483	4922.57774131047	9421.85589748487	0	1822.12124050637	0	0	0	0	0	0	0	0
Cre13.g569750.t1.2	19.936000	0	0	0	0	0	0	0	0	0	0	0	0	0	0	0	0	0	0	0	0	3400.81245643373	4060.74371754853	14632.011975369	33987.6476107219	16886.934107489	4870.89391038538	0	0	0	1166.28537011464	0	0	0	0	0	0
Cre13.g570350.t2.1;Cre13.g570350.t1.1	86.722000	1399.06737881369	6346.05364883363	726.481360364618	0	0	0	0	0	0	0	0	0	2972.27077117214	0	0	0	0	0	0	0	0	0	0	0	0	0	0	0	0	0	0	0	0	0	0	0
Cre13.g570851.t1.1	9.973000	0	0	0	0	0	0	0	0	0	0	0	0	0	0	0	0	0	0	0	0	0	0	0	0	0	24589.5449794309	6123.5920247567	0	0	0	0	0	0	0	0	0
Cre13.g571150.t1.2	9.980300	13901.3942703741	53720.0591925969	14347.7918591882	62667.6688443508	0	0	0	0	0	0	0	0	0	0	0	0	0	0	0	0	0	0	0	0	0	0	0	0	0	0	0	0	0	0	0	0
Cre13.g571251.t1.1	65.640000	0	0	0	0	0	0	0	0	0	0	0	0	0	0	0	0	0	0	0	0	0	0	0	0	0	0	0	0	0	0	0	0	0	0	0	0
Cre13.g571500.t1.2	23.841000	25818.9812744952	3647.60070140566	0	0	0	0	0	0	0	0	0	0	0	0	0	0	0	0	0	0	0	0	0	0	0	0	0	0	0	0	0	0	0	0	0	0
Cre13.g571700.t1.1	56.264000	7716.69901602925	0	0	0	0	0	0	0	0	0	0	0	0	0	0	0	1217.88729322527	972.737204542556	0	1712.85621601498	0	0	0	0	0	0	0	0	0	0	0	0	0	0	0	0
Cre13.g572200.t1.2	56.475000	0	0	0	0	0	0	0	0	0	0	0	0	0	0	0	0	0	0	0	0	894.023794845234	0	0	5427.70323309339	0	0	0	0	0	0	0	0	0	0	0	0
Cre13.g572900.t2.1;Cre13.g572900.t1.1	78.614000	0	0	0	0	0	0	0	0	0	0	0	0	0	0	0	0	0	0	0	0	0	0	0	0	0	8111.98612861954	0	0	0	0	0	0	0	0	0	0
Cre13.g573351.t1.2	15.978000	0	7741.51708381102	3184.00247155463	0	0	0	0	0	0	0	0	0	0	0	0	0	0	0	0	0	0	0	0	0	0	0	0	0	0	2974.97372904936	2055.96805079342	0	0	0	0	0
Cre13.g573400.t1.2	24.706000	0	0	0	0	0	0	0	0	0	0	0	0	0	0	0	0	0	0	0	0	0	2907.15405867539	0	5964.85468033068	0	65126.5414344794	13359.9836167848	155927.906390002	123181.162168369	68058.0221140498	110297.062953604	0	0	0	0	0
Cre13.g573900.t1.2	76.637000	0	0	0	0	0	0	0	0	0	0	0	0	0	0	0	0	0	0	0	1357.45820906734	27817.5319473512	5064.52398377192	0	0	0	0	0	0	0	0	0	0	0	0	0	0
Cre13.g575000.t1.1	64.896000	0	0	0	0	0	0	0	0	0	0	0	0	0	0	0	0	0	2458.13541979847	39792.4544215952	0	0	0	0	0	0	0	0	0	0	0	0	0	0	0	0	0
Cre13.g576760.t1.1	38.845000	0	0	0	0	0	0	0	0	0	0	0	0	0	0	0	0	0	0	0	0	0	0	0	0	0	0	0	0	0	1379.5733189719	2923.78134501104	7330.99511773092	78140.8740742375	37641.5552138411	0	0
Cre13.g577100.t1.2	12.424000	0	0	0	0	0	0	0	0	0	0	0	0	0	0	0	0	0	0	0	0	0	1020.40755255904	1119.27028461385	2011.41019972647	1702.4539235784	0	0	0	1607.6046744322	0	0	0	0	0	0	0
Cre13.g581650.t1.2	16.875000	0	0	0	0	0	0	0	0	0	0	1195.44455206287	0	0	0	0	5343.42009201269	84635.344682875	39052.8268570096	0	0	0	0	0	0	16695.2698216495	28055.064609289	9394.82631871263	4336.44542102531	0	0	0	0	0	0	0	0
Cre13.g581850.t1.2	72.424000	0	0	0	0	0	0	0	0	0	0	0	0	0	0	0	0	0	0	0	0	0	0	0	0	8400.46545115229	0	0	0	0	0	0	0	0	0	0	0
Cre13.g583550.t1.2	31.612000	0	0	0	0	0	0	0	0	0	0	0	0	0	0	0	0	0	0	0	0	0	0	0	0	0	11654.6629197003	35251.48518786	25632.2314575234	0	0	0	0	0	0	0	0
Cre13.g584250.t1.2	31.223000	0	0	0	0	0	0	0	0	3001.92140000713	0	0	0	0	0	0	0	0	0	0	0	0	0	0	0	0	1882.56920757882	7053.24571889261	11572.755105239	0	0	0	0	0	0	0	0
Cre13.g585301.t1.1	59.624000	11906.9389882411	0	0	0	0	0	0	0	0	0	0	0	0	0	0	0	0	0	0	0	0	0	0	0	0	0	0	0	0	0	0	0	0	0	0	0
Cre13.g586050.t1.1	79.711000	0	0	0	0	0	0	0	0	0	0	0	0	0	0	0	0	0	0	0	0	6787.20913752226	18580.7877105489	7201.66267869651	0	0	0	0	0	0	0	0	0	0	0	0	0
Cre13.g586300.t1.2	11.669000	0	0	0	0	0	0	0	0	0	0	0	0	2575.01787103477	3012.1598768148	2229.85834089479	0	0	0	0	0	0	0	0	0	0	0	0	0	0	0	0	0	0	0	0	0
Cre13.g586350.t1.1	82.645000	0	0	0	0	0	0	0	0	0	0	0	0	0	0	0	0	0	0	0	0	0	0	0	9322.74744198668	0	0	0	0	0	0	0	0	0	0	0	0
Cre13.g586450.t2.1;Cre13.g586450.t1.2	30.740000	0	0	0	0	0	0	0	0	0	0	0	0	0	0	0	0	0	0	0	0	0	0	0	0	0	0	0	0	1544.20802603914	5316.47242105492	2710.08385708147	0	0	0	0	0
Cre13.g587100.t1.2	61.337000	937.844475582037	4768.67295793766	0	0	0	0	0	0	0	0	0	0	0	0	0	0	0	0	0	0	0	0	0	0	0	0	0	0	0	0	0	0	0	0	0	0
Cre13.g588100.t1.2	29.127000	0	0	0	0	0	0	0	0	0	0	0	0	0	0	0	0	0	0	0	0	0	0	0	0	106709.500680199	144772.062060371	47294.3911481069	19365.4645730883	0	0	2635.62965373614	2227.48301427541	0	0	0	0
Cre13.g588700.t1.1	60.431000	0	0	0	0	0	0	0	0	0	0	0	0	0	21321.4231824245	2381.79733672053	0	0	0	0	0	0	0	0	0	0	0	0	0	0	0	0	0	0	0	0	0
Cre13.g589167.t1.2	131.610000	0	31202.7819190373	0	0	0	0	0	0	0	0	0	0	0	2754.88743159181	0	0	0	0	0	0	0	0	0	0	0	0	0	0	0	0	0	0	0	0	0	0
Cre13.g590300.t1.1	58.691000	6680.81088653702	2502.36563960758	0	0	0	0	0	0	0	0	0	0	0	0	0	0	0	0	0	0	0	0	0	0	0	0	0	0	0	0	0	0	0	0	0	0
Cre13.g591900.t1.2	24.523000	2427.66571281886	3622.20927892266	0	0	0	0	0	0	0	0	0	0	0	0	0	0	0	0	0	0	0	0	0	0	0	0	0	0	0	0	0	0	0	0	0	0
Cre13.g592200.t1.2	241.840000	0	0	0	0	0	0	0	0	0	0	0	0	0	14099.6111813705	0	0	0	0	0	0	0	0	0	0	0	0	0	0	0	0	0	0	0	0	0	0
Cre13.g602450.t1.2	23.563000	0	0	0	0	0	0	0	0	0	0	0	0	0	0	0	0	0	0	0	0	0	0	0	0	0	0	0	6440.08381983522	16175.9742779648	46115.7376980086	33051.4412914291	15405.2217438838	18862.5505922958	1071.19039752505	0	0
Cre13.g602650.t1.2	29.106000	0	0	0	0	0	0	0	0	0	0	0	0	0	0	0	0	0	0	0	0	0	0	0	0	31308.4429996924	83308.4380886017	29406.5435479007	53582.4540643019	22304.3169559602	54565.3478378377	33800.8977937501	38697.3469422475	1740.37724167398	0	0	0
Cre13.g603500.t1.2	18.307000	0	0	0	0	0	0	0	0	0	0	0	0	0	0	0	0	0	0	0	0	0	0	0	0	0	0	0	4076.4700179251	1435.02490936221	0	1743.98118551028	0	0	0	0	0
Cre13.g603700.t1.2	41.836000	0	0	0	0	0	0	0	0	0	0	0	0	107413.907884566	0	126097.080363192	0	0	0	0	4896.77677975515	3201.20311259151	0	2521.28634474814	6700.63257763665	0	10729.923694432	0	5554.9060689518	16275.9018116076	5744.27693598636	0	0	0	0	0	0
Cre13.g604150.t1.2	97.980000	0	0	0	0	0	0	0	0	0	0	5347.02403584899	0	0	0	0	0	0	0	0	0	0	0	0	0	0	0	0	0	0	0	0	0	0	0	0	0
Cre13.g604300.t1.2	23.261000	0	0	0	0	0	0	0	0	0	0	0	0	0	0	0	0	0	0	0	0	0	0	0	0	0	0	0	2469.84823726644	0	0	0	0	0	0	0	0
Cre13.g604650.t2.1;Cre13.g604650.t1.2;Cre03.g204950.t1.2	41.427000	0	0	0	0	0	0	0	0	0	0	0	0	0	0	0	0	0	0	0	0	0	0	0	1692.29735458519	33872.1575923315	49587.8099530237	0	0	0	0	0	0	0	0	0	0
Cre13.g605150.t1.2	24.852000	10892.1011670654	43549.5658709357	6668.68852999674	0	2021.81249216306	0	2146.14855451533	9955.89484777263	8761.67891292668	24273.3808156102	24761.5513897996	8558.54753306262	1993.88192743175	2268.92836839284	0	3083.66539883952	0	0	3748.92066789431	0	0	0	0	0	0	0	0	0	0	0	0	0	0	0	0	0
Cre13.g605650.t1.2	53.072000	0	0	0	0	0	0	0	0	0	0	0	0	0	0	0	0	0	0	5463.33313238406	6421.81837721034	0	0	0	0	0	0	0	0	0	0	0	0	0	0	0	0
Cre13.g607900.t1.1	57.458000	0	0	0	0	0	0	0	0	0	0	0	0	0	0	0	0	0	0	0	0	0	1120.007454944	0	0	0	0	0	0	0	0	0	0	0	0	0	0
Cre14.g608100.t2.1;Cre14.g608100.t1.1	67.776000	0	25269.3798394598	14971.1103272388	0	0	0	0	0	0	0	0	0	0	0	0	0	0	0	0	0	0	0	0	0	0	0	0	0	0	0	0	0	0	0	0	0
Cre14.g608800.t1.2	39.775000	1615.2221011771	0	0	0	0	0	0	0	0	0	0	0	0	0	0	0	0	0	0	0	0	0	0	0	0	0	0	0	2485.98407671532	0	0	0	0	0	0	0
Cre14.g611300.t1.1;Cre02.g085257.t1.2	77.369000	0	0	0	0	0	0	0	0	0	0	0	0	0	0	0	1087.32623697393	0	0	0	0	0	0	0	0	0	0	0	0	0	0	0	0	0	0	0	0
Cre14.g611950.t1.1	64.217000	0	0	0	0	0	0	0	0	0	0	0	0	0	0	0	0	0	0	0	0	0	3690.76611962678	3381.97365910762	0	0	0	0	1325.43225361297	0	0	0	0	0	0	0	0
Cre14.g612450.t1.2	26.041000	0	0	0	0	0	0	0	0	0	0	0	0	0	0	0	0	0	0	0	0	0	0	0	0	0	0	0	1682.22269340645	2178.01069434078	2096.6762345807	0	0	0	0	0	0
Cre14.g612800.t1.2	16.361000	0	0	0	0	0	0	0	0	0	0	0	0	0	0	0	0	0	0	0	0	0	0	0	0	0	0	2054.7394335765	0	0	0	0	0	0	0	0	0
Cre14.g613950.t2.1;Cre14.g613950.t1.2	110.500000	0	0	0	0	0	0	0	0	0	0	0	663.142047441684	0	0	0	0	0	0	0	0	0	0	0	0	0	0	0	0	0	0	0	0	0	0	0	0
Cre14.g614100.t1.2	46.369000	2089.38643909364	2026.48123758735	0	0	0	0	0	0	0	0	1262.69086773561	0	0	0	0	0	0	0	0	0	0	0	0	0	0	0	0	0	0	0	0	0	0	0	0	0
Cre14.g614600.t1.2	21.097000	0	0	0	0	0	0	0	0	0	0	0	0	0	0	0	0	0	0	0	0	11530.9821198637	0	0	0	0	0	0	0	0	0	0	0	0	0	0	0
Cre14.g614950.t1.2	53.291000	0	3178.92418705803	0	0	0	0	0	0	0	0	0	0	0	0	0	0	0	0	0	0	0	0	0	0	0	0	0	0	0	0	0	0	0	0	0	0
Cre14.g617300.t1.2	64.318000	0	0	0	0	0	0	0	0	0	0	0	0	0	0	0	0	0	0	0	1510.62582211	0	2066.20652760109	10306.460293667	5445.47722883149	0	0	0	0	0	0	0	0	0	0	0	0
Cre14.g617826.t1.1	23.367000	13713.8253752577	200207.270887788	32539.5174510459	143322.293744406	0	0	0	0	0	0	0	0	0	0	0	0	0	0	0	0	0	0	0	0	0	0	0	0	0	0	0	0	0	0	0	0
Cre14.g617900.t1.2	14.864000	0	0	0	0	0	0	0	0	0	0	0	0	0	0	0	0	0	0	0	0	0	0	0	0	0	0	0	4657.36023808473	8821.47161748344	39869.4477671888	13416.5000087631	0	0	0	0	0
Cre14.g618050.t1.2	23.759000	0	0	0	0	0	0	0	0	0	0	0	0	0	0	0	0	0	0	0	0	0	0	0	0	0	11069.8411244465	0	2243.78266935322	0	0	0	0	0	0	0	0
Cre14.g618700.t1.1	29.059000	0	0	0	0	0	0	0	0	0	0	0	0	0	0	0	0	0	0	0	0	0	0	0	0	0	0	0	2513.09556330201	0	0	0	0	0	0	0	0
Cre14.g618950.t1.2	27.437000	0	0	0	0	0	0	0	0	0	0	0	0	0	0	0	0	0	0	0	0	0	0	0	0	0	0	0	1152.36104165622	2571.74155845631	1408.1591462189	0	0	0	0	0	0
Cre14.g619133.t1.1	68.879000	39809.6550626321	113286.698181442	22590.1752284302	12821.849275774	23626.3090813658	7495.46600916924	16791.1019645692	13640.1083422425	13124.0891111362	11404.0250074486	29688.3064296476	21185.4562104187	17532.3676854441	25790.3135394337	24690.2915912183	44790.4692600245	61475.9101439387	92564.0211227301	240424.007788293	284678.79994174	756148.370762506	620492.648451679	331988.753574595	156214.583740617	171220.095349929	173038.44883097	77591.2726392021	17192.4502554297	0	0	0	0	0	0	0	0
Cre14.g619350.t1.2	63.638000	1579.26457062858	7048.49506565385	0	0	0	0	0	0	0	0	0	0	0	0	0	0	0	0	0	0	0	0	0	1667.15165554557	4020.3631650191	0	0	0	0	0	0	0	0	0	0	0
Cre14.g619950.t1.2	12.737000	0	0	0	0	0	0	0	0	0	0	0	0	0	0	0	0	0	0	0	0	0	0	0	0	0	0	0	0	0	0	0	0	0	0	0	1145.23506179808
Cre14.g620600.t1.2;Cre14.g620702.t1.1;Cre17.g717850.t1.1	51.691000	0	0	8160.06601570833	0	0	0	0	0	0	0	0	0	0	0	0	0	0	0	0	0	0	0	0	0	0	0	0	0	0	0	0	0	0	0	0	0
Cre14.g621450.t1.2	33.672000	0	0	0	0	0	0	0	0	0	0	0	0	0	0	0	0	0	0	0	0	0	0	0	0	0	0	0	29099.3892436708	2195.70278226442	0	0	0	0	0	0	0
Cre14.g621650.t1.1	36.593000	0	0	0	0	0	0	0	0	0	0	0	0	0	0	0	0	0	0	0	0	0	0	0	0	0	2487.37650956116	1410.6982884672	13649.1182018332	0	7177.99132031719	0	0	0	0	0	0
Cre14.g621751.t1.1	89.107000	2260.16423224548	0	0	0	0	0	0	0	0	0	0	0	0	0	8180.4610615092	65660.5803847672	24315.1538009855	8690.41911434534	0	0	0	0	0	0	0	0	0	0	0	0	0	0	0	0	0	0
Cre14.g624850.t1.1	29.048000	1288.328013662	5016.60791231205	0	0	0	0	0	0	0	0	0	0	0	0	0	0	0	0	0	0	0	0	0	0	0	0	0	0	0	0	0	0	0	0	0	0
Cre14.g625450.t2.1;Cre14.g625450.t1.2	30.142000	0	0	0	0	0	0	0	0	0	0	0	0	0	0	0	0	0	0	0	0	0	0	0	0	0	3183.67484029679	0	4401.80785696544	0	0	0	0	0	0	0	0
Cre14.g625750.t2.1;Cre14.g625750.t1.2	36.822000	1017.78650249628	84528.8645240753	10691.4270216352	0	0	0	0	0	0	0	0	0	0	0	0	0	0	0	0	0	0	0	0	13195.3489097176	19064.8628940153	0	0	0	0	0	0	0	0	0	0	0
Cre14.g626200.t1.1	30.848000	0	0	0	0	0	0	0	0	0	0	0	0	0	0	0	0	0	0	0	0	0	0	0	0	0	0	0	0	0	2099.46110027238	2255.2497633778	0	0	0	0	0
Cre14.g626750.t1.2	20.416000	0	0	0	0	0	0	0	0	0	0	0	0	0	0	0	0	0	0	0	0	0	0	0	0	11218.0942686215	1956.28624059401	0	0	0	0	0	1008.12138038984	5316.88196012723	0	0	0
Cre14.g628350.t1.2	25.606000	0	0	0	0	0	0	0	0	0	0	0	0	0	0	19994.5165881512	1793.61732107384	0	0	0	0	0	0	0	0	0	0	0	0	0	0	0	0	0	0	0	0
Cre14.g629000.t1.2	78.788000	2424.71703149826	0	0	0	0	0	0	0	0	0	0	0	0	0	0	0	0	0	0	0	1844.15444259647	0	0	0	0	0	0	0	0	0	0	0	0	0	0	0
Cre14.g630100.t1.2	24.483000	0	7792.87328347827	0	0	0	0	0	0	0	0	0	0	0	0	0	0	0	0	0	0	0	0	0	0	0	0	10351.5095916208	103867.299518391	36337.582807617	0	0	0	0	0	0	0
Cre14.g630550.t1.1	79.133000	0	0	0	0	0	0	0	0	0	0	2421.93216580657	0	0	0	0	0	0	0	0	0	0	0	0	0	0	0	0	0	0	0	0	0	0	0	0	0
Cre14.g630847.t1.1;Cre14.g630835.t1.1	41.820000	0	0	0	0	0	0	0	0	0	0	0	0	0	0	0	0	0	0	0	0	0	0	0	0	0	0	3087.35125049028	88902.7418163094	46189.4547310238	1349.9226901369	0	0	0	0	0	0
Cre14.g630859.t1.1	40.765000	959.468138599824	4652.44576921706	1506.36661575801	0	0	0	0	851.022192253045	0	0	1405.86572741398	0	0	0	0	0	0	0	1072.74664599982	0	0	2413.16802965921	0	0	0	3052.54042934422	10812.650587038	46888.1283883788	0	0	0	0	0	0	0	0
Cre14.g633000.t1.2	33.104000	0	0	0	0	0	0	0	0	0	0	0	0	0	0	0	3024.44604898399	3009.78455019542	1925.57081017101	1407.66769933213	0	0	0	0	0	0	0	0	0	0	0	0	0	0	0	0	0
Cre14.g633550.t1.2	13.661000	0	0	0	0	0	0	0	0	0	0	0	0	0	0	0	0	0	0	0	0	0	0	0	0	0	0	0	7573.60606416533	31292.8805149447	37122.2596701564	41391.29495988	11395.8342260025	8782.97494468662	0	0	0
Cre15.g635067.t1.1	87.090000	0	0	0	0	0	1643.88983623856	59632.9843185591	0	0	0	0	0	0	0	0	0	0	0	0	0	0	0	0	0	0	0	0	0	0	0	0	0	0	0	0	0
Cre15.g635600.t1.2	21.332000	0	0	0	0	0	0	0	0	0	0	0	0	0	0	0	0	0	0	0	0	0	0	0	2714.261155619	27760.1964772283	11711.9983898232	0	0	0	0	0	0	0	0	0	0
Cre15.g635750.t2.1;Cre15.g635750.t1.1	81.804000	0	0	89770.9646495993	0	0	0	0	0	0	0	0	0	0	0	0	0	0	0	0	0	0	0	0	0	0	0	0	0	0	0	0	0	0	0	0	0
Cre15.g635850.t2.1;Cre15.g635850.t1.2	35.093000	371026.017946857	4935764.89943874	54904.4461897075	111026.04250231	36764.3225209605	9076.20492045812	5017.18126701328	12678.5106004667	11342.5941466027	7415.68779788392	33017.8590875	1008.94045853446	0	0	0	3128.63278897878	1153.91729013098	4327.43556143456	5511.41301947285	1379.16377989959	0	0	0	2951.95763318573	1141.54921014732	12393.4714061413	10827.393993641	49218.4057098031	48853.9159354503	0	0	0	0	0	0	0
Cre15.g636050.t1.2	26.589000	0	0	0	0	0	0	0	0	0	0	0	0	0	0	0	0	0	0	0	0	0	0	0	0	0	0	0	0	1961.36452509061	21846.4522731215	0	0	0	0	0	0
Cre15.g637761.t3.1;Cre15.g637761.t2.1;Cre15.g637761.t1.2	82.123000	2329.94969016652	21191.189757431	1669.60888997941	0	0	0	0	0	0	0	0	0	0	0	0	0	0	0	0	0	0	0	0	0	0	0	0	0	0	0	0	0	0	0	0	0
Cre15.g638400.t1.2	18.334000	0	0	0	0	0	0	0	0	0	0	0	0	0	0	0	0	0	0	0	0	0	0	0	0	0	0	0	0	0	0	895.252412062154	0	0	0	0	0
Cre15.g638500.t1.2	33.834000	60280.8751309481	532884.050103858	28834.0079248161	7157.10482762955	25278.3896990505	9851.05284526215	32718.0764865716	79555.4220299843	571069.473205722	4894.5652687647	0	0	0	0	0	0	0	0	0	0	0	0	0	0	0	0	0	0	0	0	0	0	0	0	0	0
Cre15.g639150.t2.1;Cre15.g639150.t1.1	98.929000	44238.4105905553	113106.500989627	14070.943446309	3703.05229179597	6545.49917704693	2756.11604880873	1667.15165554557	7996.49611022909	1704.25589549655	3612.87178807407	12205.0834328803	7341.15168672412	3151.23934577011	1732.923630558	3942.71455690978	4178.28143130051	4018.23356184311	36565.2865318195	7363.59442788652	0	0	0	0	0	0	0	0	0	0	0	0	0	0	0	0	0
Cre15.g641200.t1.2	32.491000	372107.201097746	535570.626418189	163840.201266965	139546.343497739	79466.9615903661	32673.8462667625	52093.3699973952	83349.3919958324	64425.4105426906	28450.6793531372	55265.6596514819	47411.5193227866	25294.7712619428	15831.9614572272	27717.6044137084	25973.7870438271	36158.2046939467	39595.0565887434	60897.6409738418	21284.5646659169	57985.8181697421	27696.3083819485	25307.057434112	43954.1904743745	50246.3487812926	116915.214362079	23992.4370120079	139267.856928571	104784.667040358	3274.83823779223	0	0	0	0	0	0
Cre15.g641700.t1.1	16.765000	0	0	0	0	0	0	0	0	0	0	0	0	0	0	0	0	0	0	0	0	0	0	0	0	0	0	0	0	0	0	0	0	0	1117.95975958246	0	0
Cre15.g641875.t1.1	34.194000	0	0	0	0	0	0	0	0	0	0	0	0	0	0	0	0	0	0	0	0	0	0	0	0	0	0	0	0	0	0	0	3072.85356733063	0	0	0	0
Cre15.g643550.t1.2	31.543000	0	0	0	0	0	0	0	0	0	0	0	30939.8578346165	9085.21478004887	0	0	0	0	0	0	0	0	0	0	0	0	0	0	0	0	0	0	0	0	0	0	0
Cre15.g644051.t1.1	72.442000	0	0	0	0	0	0	0	0	0	0	0	0	0	0	0	0	0	0	0	0	0	0	0	0	0	2001.90889324896	0	0	0	0	0	0	0	0	0	0
Cre16.g649300.t1.2	25.144000	0	0	0	0	0	0	0	0	0	0	0	0	0	0	0	0	0	0	0	0	0	0	0	0	0	0	0	0	0	0	0	5607.32707020704	0	0	0	0
Cre16.g650550.t2.1;Cre16.g650550.t1.2	16.541000	0	0	0	0	0	0	0	0	0	0	0	0	0	0	0	0	0	2946.96125650359	1846.93930828815	69180.9782503144	97404.7729573937	0	0	0	0	0	0	0	0	0	0	0	0	0	0	0
Cre16.g650625.t1.1	149.320000	0	0	0	0	0	0	0	0	0	0	0	0	0	0	0	0	0	0	0	0	0	0	0	0	0	0	2142.13507160673	6064.45458271563	0	8976.27738681532	17189.9930209958	0	0	0	0	0
Cre16.g650700.t1.1	88.792000	0	13999.6836477277	0	0	0	0	0	0	0	0	0	0	0	0	0	0	0	0	0	0	0	0	0	0	0	0	0	0	0	0	0	0	0	0	0	0
Cre16.g651550.t1.2;Cre16.g651650.t1.1	25.719000	0	0	0	0	0	0	0	0	0	0	0	0	0	0	0	0	0	0	0	0	0	0	0	0	0	0	0	0	0	0	5962.56126152576	4778.50189567302	0	0	0	0
Cre16.g651923.t1.2	66.914000	0	0	0	0	0	0	0	0	0	0	0	0	0	0	0	0	0	0	1047.92857821804	0	10720.0947566967	4155.26533543688	4033.46841533291	37020.6939802244	43476.6679160651	3607.79350357747	1271.04546481066	0	0	0	0	0	0	0	0	0
Cre16.g652550.t1.2	18.270000	0	0	0	0	0	0	0	0	0	0	0	0	0	0	0	0	0	0	0	0	0	0	0	0	0	0	0	1381.0476596322	3042.54767597994	1327.97139586127	6278.1520706452	1462.21830376336	0	0	0	0
Cre16.g655150.t1.2	20.243000	0	0	0	0	0	0	0	0	0	0	0	0	0	0	0	0	0	0	0	0	0	0	0	0	0	0	0	0	0	0	3248.87346060799	1615.30400899156	2124.60679931201	0	0	0
Cre16.g656400.t1.2	52.873000	0	0	0	0	0	0	0	0	0	0	0	0	0	0	0	0	3048.28122299223	12813.6584943278	0	0	0	0	0	0	0	0	0	0	0	0	0	0	0	0	0	0
Cre16.g656500.t2.1;Cre16.g656500.t1.1	137.590000	0	0	0	0	0	0	0	0	0	0	0	0	0	0	3296.78953206786	0	0	0	0	0	0	0	0	0	0	0	0	0	0	0	0	0	0	0	0	0
Cre16.g657350.t1.2	46.381000	0	0	0	0	0	0	0	0	0	0	0	0	0	0	0	0	0	0	0	1351.88847768398	6713.2463810637	10470.2759225897	2619.98526117403	4986.54774440475	43505.3356511265	10817.5650559056	0	0	0	0	0	0	0	0	0	0
Cre16.g657979.t1.2	89.712000	0	0	0	0	0	0	0	0	0	0	0	0	0	0	0	0	0	0	0	0	28714.4225157026	0	0	0	8312.00501153407	0	0	0	0	0	0	0	0	0	0	0
Cre16.g658526.t1.1	73.986000	0	0	0	0	0	0	0	1041.21213743221	6356.61975689914	4517.54359879927	0	0	0	0	0	0	0	0	0	0	0	0	0	0	0	0	0	0	0	0	0	0	0	0	0	0
Cre16.g658900.t1.1	215.220000	0	0	0	0	0	0	0	0	42544.5569874953	0	0	0	0	0	0	0	0	0	0	0	0	0	0	0	0	0	0	0	0	0	0	0	0	0	0	0
Cre16.g659100.t1.1	54.597000	0	0	0	0	0	0	0	0	0	0	0	0	0	0	6621.59153668149	0	0	0	0	0	0	0	0	0	9630.72082436121	0	0	0	0	0	0	0	0	0	0	0
Cre16.g659350.t1.2	15.006000	0	0	0	0	0	0	0	0	0	0	0	0	0	0	0	0	0	0	0	0	0	0	0	1651.99870987023	1716.70588329466	6750.9239757159	5232.76263467546	3386.23286545961	0	0	0	0	0	0	0	0
Cre16.g659700.t1.2	10.664000	12490.9417053503	19312.2244936884	5951.50370657348	2313.07668038749	1921.55732726241	1300.69609364565	2795.92324663693	1594.49942411839	0	0	4659.08030218842	2512.11266952848	0	0	0	1543.96230259576	0	2635.7115615506	2994.95923577792	1744.63644802597	6364.23718364404	1805.90349324303	4302.12604676602	4632.62407811742	2817.7926330981	2914.19813071906	4231.68532632929	21208.3903984678	17167.0588329466	15982.6718358361	6624.13067892979	3310.71386052628	7500.29857022246	4347.2572525342	0	0
Cre16.g659900.t1.1	24.958000	0	0	0	0	0	0	0	0	0	0	0	0	0	0	0	0	0	0	0	0	0	0	0	0	0	0	0	0	0	0	7707.85297206742	11516.2387132606	23986.7034649956	974.375360831783	0	0
Cre16.g659950.t1.1	72.029000	0	0	0	0	0	0	0	0	0	0	0	0	0	0	0	0	2199.38863391518	8312.82408967868	0	0	0	0	0	0	0	0	0	0	0	0	0	0	0	0	0	0
Cre16.g660150.t1.2	13.307000	0	0	0	0	0	0	0	0	0	0	0	0	0	0	0	0	0	0	0	0	0	0	0	0	0	1570.25471103784	1513.65641124507	3735.65160195158	5137.8314777148	6475.14036442466	0	1181.1925923466	0	0	0	0
Cre16.g660800.t1.2	44.232000	0	0	0	0	0	0	0	0	0	0	0	0	0	0	0	0	0	1263.83757713806	8094.62167195375	1291.52241842599	0	0	0	0	0	1600.23297113068	5941.26522976582	87321.9209972061	0	739.209834731906	3085.05783168536	2346.24934524432	1446.32818775787	0	0	0
Cre16.g660900.t1.2	121.760000	0	0	0	0	0	0	0	0	0	0	0	0	0	0	0	0	0	3892.01361975822	0	0	0	0	0	0	0	0	0	3825.50447441564	0	0	0	0	0	0	0	0
Cre16.g662150.t1.2	29.613000	0	0	0	0	0	0	0	0	0	0	0	0	0	0	0	0	0	0	0	0	0	0	0	0	0	0	0	0	1461.7268568766	7244.25474221639	3537.76232221304	0	0	0	0	0
Cre16.g663200.t1.1	79.657000	0	7962.58627504211	1195.28073643394	0	0	0	0	0	0	0	0	0	0	0	0	5761.06803795093	2682.64473923693	0	837.671218495851	1197.81987868225	18332.6070327311	28601.389731746	4653.18293954721	0	0	0	0	0	0	0	0	0	0	0	0	0
Cre16.g663400.t2.1;Cre16.g663400.t1.2;Cre16.g662600.t1.2;Cre16.g663450.t1.2	49.200000	6337.78095957304	2975.9566228229	1273.42079143004	0	0	0	0	0	0	0	0	0	0	0	0	0	0	0	0	0	0	0	0	0	0	0	0	0	0	0	0	0	0	0	0	0
Cre16.g663600.t1.2	49.527000	0	0	0	0	0	0	0	0	0	0	0	0	0	0	0	0	0	0	0	0	0	0	26565.9805423823	3567.16722760465	0	0	0	0	0	0	0	0	0	0	0	0
Cre16.g663900.t1.2	37.372000	0	0	0	0	0	0	0	0	0	0	0	0	0	0	0	0	0	0	0	0	0	0	0	0	0	1656.17600840775	0	25703.4912561047	61882.9919818114	27135.2398528885	0	0	0	0	0	0
Cre16.g664350.t1.2	45.427000	0	0	0	0	0	0	0	0	0	0	0	0	0	0	0	0	0	0	0	0	0	0	0	0	0	5164.04197834242	0	0	0	0	0	0	0	0	0	0
Cre16.g664550.t1.2	57.173000	2475.74559990765	2095.6114329927	2590.8260792258	0	0	0	0	1336.65362419417	0	938.00829121096	2330.03159798098	36199.1586011774	118315.837989367	90721.0952973506	99747.3364509873	144231.470484927	1487.52781843191	9184.32323554706	8085.85753580638	14889.2025127775	58611.5938722265	8118.2111225186	775.822627796113	17728.9464401513	104891.147199158	144600.055650002	0	0	0	0	0	0	0	0	0	0
Cre16.g664600.t1.2	16.372000	3064.49897025557	67898.3018758502	15807.3891128888	136712.333117378	0	0	0	0	0	0	0	0	0	0	0	0	0	0	0	0	0	0	0	0	0	0	0	0	0	0	0	0	0	0	0	0
Cre16.g664700.t1.2	41.233000	25543.7710179052	3303.58788066815	4972.37769250294	0	0	0	0	0	0	0	0	0	0	0	0	0	0	1154.65446046113	2929.35107639441	0	0	0	0	0	0	0	0	0	0	0	0	0	0	0	0	0
Cre16.g665250.t1.2	29.630000	0	0	0	0	0	0	0	0	0	0	0	0	0	0	0	0	0	0	0	0	0	0	0	0	1419.13479335671	8327.56749628172	9635.63529322889	22984.9708941337	25451.2151875639	90196.8852847982	118930.146597827	16388.9345955642	0	0	0	0
Cre16.g666050.t1.2	48.623000	0	0	0	0	0	0	0	0	0	0	0	0	0	0	0	0	0	0	5659.66616364782	4663.42141635487	3668.24147064991	8215.35379046972	10035.3454278001	2238.37675359877	1483.43242770884	2500.56366768943	0	0	0	0	0	0	0	0	0	0
Cre16.g666334.t1.1;Cre16.g666334.t2.1;Cre16.g666451.t1.1	124.290000	0	0	0	0	0	0	0	0	0	0	0	0	0	0	0	0	0	9392.36908427879	30690.0390005095	0	0	0	0	0	0	0	0	0	0	0	0	0	0	0	0	0
Cre16.g666550.t1.1	47.672000	0	0	0	0	0	0	0	0	0	0	0	0	0	0	0	0	0	0	0	0	0	0	0	0	0	0	1645.2822690844	2980.46155261827	0	0	0	0	0	0	0	0
Cre16.g668600.t1.2	35.013000	0	0	0	0	0	0	0	0	0	0	25796.047086446	9014.77405961214	0	0	0	0	0	0	0	0	0	0	0	0	0	0	0	0	0	0	0	0	0	0	0	0
Cre16.g669525.t1.1	33.902000	1792.55251948584	2412.51276714352	0	0	0	0	0	0	2302346.75669305	0	0	0	0	0	0	0	893.368532329544	0	0	0	0	0	0	0	0	0	0	0	0	0	0	0	0	0	0	0
Cre16.g672050.t2.1;Cre16.g672050.t1.1	24.819000	0	0	0	0	0	0	0	0	0	0	0	0	0	0	0	0	0	0	0	0	0	0	0	0	0	0	0	0	0	2476.97421712457	0	0	0	0	0	0
Cre16.g672300.t1.2	22.663000	0	0	0	0	0	0	0	0	0	0	0	0	0	0	0	0	0	0	0	0	0	0	0	0	0	0	0	0	0	2401.37330437678	0	0	0	0	0	0
Cre16.g672385.t1.1	41.764000	0	0	0	0	0	0	0	0	0	0	0	0	0	0	0	0	0	0	0	0	0	1006.23750065723	0	0	0	0	0	0	0	0	0	0	0	0	0	0
Cre16.g672650.t1.2	29.207000	816964.923000031	1788375.22094831	537921.380693229	397981.879686075	299233.818571516	186676.099938779	185291.857874383	245772.588072617	247844.855778488	144157.753451911	248147.914691995	161571.354806387	123312.214671507	126039.744893069	159621.948822207	128668.985737277	133558.882260617	194645.730285865	148998.505286575	122312.939335079	134672.828537291	77405.3419003749	116784.16185894	183023.011413804	180893.40823781	864045.534752394	523399.125189238	383066.46667267	457758.202679941	359026.523128274	1379.98285804421	0	0	0	0	0
Cre16.g673001.t2.1;Cre16.g673001.t1.1	14.165000	0	0	0	0	0	0	0	0	0	0	0	0	0	0	0	0	0	0	0	0	0	0	0	0	0	0	0	18566.8633820905	33364.3291426713	21653.9689091374	1826.87189374513	5389.04274466764	6225.23962250319	0	0	0
Cre16.g673109.t1.1	13.668000	10181.9604156859	67199.6282184952	0	43141.6649549183	0	0	0	0	0	0	0	0	0	0	0	0	0	0	0	0	0	0	0	0	0	0	0	0	0	0	0	0	0	0	0	685.052387810086
Cre16.g673650.t1.1	30.714000	31419.8376273598	464253.492366724	1404145.66331029	3083829.21446844	652813.472038113	218865.871022075	26363.6682406629	22803.1355460296	8785.43217912046	960532.940187821	392977.312222489	2574.11688507569	8559.36661120724	1019.34275097104	0	951.277357153692	1175.70476877769	9458.71441399246	10505.496282808	4166.97815290485	44647.9496628619	98371.2851680372	154388.039478129	636513.816960311	4739677.59161835	3600176.07683256	264545.85914715	99141.2186239736	18313.768235405	56775.2206720039	20472.0391464606	0	0	0	0	0
Cre16.g674400.t1.2	7.549700	3876.86067408288	0	0	0	0	0	0	0	0	0	0	0	0	0	0	0	0	0	0	0	0	0	0	0	0	0	0	0	0	0	2359.02696430028	1411.84499786966	810.543350346264	0	0	0
Cre16.g674800.t1.2	25.460000	0	0	0	0	0	0	0	0	0	0	0	0	0	0	0	0	0	0	0	0	0	0	0	0	0	2126.81831030246	0	0	0	0	0	0	0	0	0	0
Cre16.g674950.t1.2	60.169000	0	0	0	0	0	0	0	0	0	0	0	0	0	0	0	0	0	0	0	0	0	0	0	9411.20788160489	7714.48750503879	0	0	0	0	0	0	0	0	0	0	0
Cre16.g675300.t1.1	60.165000	0	0	0	0	0	0	0	0	0	0	0	0	0	0	0	0	0	0	0	0	0	0	0	8812.46175789269	1295.61780914905	0	0	0	0	0	0	0	0	0	0	0
Cre16.g675550.t3.1;Cre16.g675550.t2.1;Cre16.g675550.t1.2	16.564000	0	0	0	0	0	0	0	0	0	0	0	0	0	0	0	0	0	0	0	0	0	0	0	0	0	0	8300.53791750949	54598.1109636222	17388.2099319922	11236.113987803	18770.8138400992	14868.7255591622	16850.0755909814	2762.09531926441	0	0
Cre16.g675650.t1.2	58.160000	19970.7633219574	87747.8416324049	20635.8547753833	13079.0398131825	24557.6009317909	17126.104925716	29855.3983711487	46372.1091572725	85954.0604957021	72813.5898216737	228842.242823463	245420.384470433	334208.455346497	389332.41447896	166354.771170927	3116.26470899512	0	0	0	0	0	0	0	0	0	0	0	0	0	0	0	0	0	0	0	0
Cre16.g675958.t1.1	63.807000	0	0	0	0	0	0	0	0	0	0	0	0	0	0	0	0	0	0	0	0	0	0	1657.07699436683	3059.17496231559	0	0	0	0	0	0	0	0	0	0	0	0
Cre16.g677000.t1.2	84.151000	0	0	0	0	0	0	0	0	0	0	0	0	0	0	0	0	0	0	0	0	9325.20467642052	0	0	0	0	0	0	0	0	0	0	0	0	0	0	0
Cre16.g677026.t1.1	38.151000	150227.122503495	4024.13092448432	0	0	0	992.231264384349	0	1494.16235140328	0	0	0	3055.07957159252	2917.22871985413	3711.57070449995	4756.14106232508	4028.22631520739	13952.9961934847	25553.5999556405	50520.739959738	6189.60972321252	0	0	0	0	0	2305.70497708597	1730.3844883097	0	0	4141.58673042184	0	0	0	0	0	0
Cre16.g677450.t1.2	35.833000	0	0	0	0	0	0	0	0	0	0	0	0	0	0	0	0	0	0	0	0	0	0	0	0	0	0	0	0	0	7874.37155886727	0	0	0	0	0	0
Cre16.g677500.t1.2	23.958000	4617.88067151438	24836.0875009594	0	0	0	0	0	924.903040897149	0	0	0	0	0	0	0	1165.87583104233	0	1662.56481793574	2973.58129620352	2636.03919280845	0	1061.68909104754	1425.68741851362	2730.5608106968	3314.80925124935	6701.36974796681	1212.15374621298	0	0	0	0	0	0	0	0	0
Cre16.g678000.t1.2	33.092000	0	0	0	0	0	0	0	0	0	0	0	0	0	0	0	0	0	0	0	0	0	0	0	0	0	2324.54377441207	1566.32313594369	10953.5320279114	0	0	0	0	0	0	0	0
Cre16.g678851.t1.1	30.293000	0	0	0	0	0	0	0	0	0	0	0	0	0	0	0	0	0	0	0	0	0	0	0	0	0	0	0	0	0	2926.89384196057	0	0	0	0	0	0
Cre16.g679250.t1.2	18.340000	0	0	0	0	0	0	0	0	0	0	0	0	0	0	0	0	0	0	0	0	0	0	0	0	0	0	0	0	0	0	0	0	1252.37048311348	0	0	0
Cre16.g679300.t1.2	15.493000	0	0	0	0	0	0	0	0	0	0	0	0	0	0	0	0	0	0	0	0	0	0	0	0	0	0	0	0	5468.16569343727	7339.9230695072	0	0	0	0	0	0
Cre16.g679500.t1.2	10.999000	4913.97742079203	73162.5171112789	13750.6838917653	57442.7693598636	0	0	0	0	0	0	0	0	0	0	0	0	0	0	0	0	0	0	0	0	0	0	0	0	0	0	0	0	0	0	0	0
Cre16.g680000.t1.2	25.879000	163619.050167919	2588778.38386427	140946.967125028	46207.4744502053	2930.49778579687	6470.14398774252	1737.75619161122	6448.27460128135	5743.29404221282	3164.75413515622	2611.05730939774	8834.57686779725	5718.1483431732	2752.26638152905	4357.16809808402	1807.29592608888	5766.71967714876	10983.0188411175	7677.87471197458	11079.6700621818	4361.42730443601	4956.97902338422	4462.58345529573	5470.62292787111	6128.17886236654	23847.4601804114	11770.9720162353	39655.6683714448	17612.6373436162	45521.0869650195	112090.844090307	72022.3603339774	8962.3530583569	0	0	0
Cre16.g680230.t1.1	7.668300	4313.51123297614	0	0	0	0	0	0	0	0	0	0	0	0	0	0	0	0	0	0	0	0	0	0	0	0	0	0	0	0	0	0	0	0	0	0	0
Cre16.g680700.t1.2	31.049000	0	0	0	0	0	0	0	0	0	0	0	0	0	0	0	0	0	0	0	0	0	0	0	0	0	0	0	0	0	0	0	2076.60882003768	0	0	0	0
Cre16.g681900.t1.2	55.986000	0	0	0	0	0	0	0	0	0	0	0	0	0	0	0	0	0	0	0	0	8080.12398879409	85724.7186152105	78080.2622915361	32155.3698012224	2911.65898847076	0	0	0	0	0	0	0	0	0	0	0
Cre16.g682000.t1.1	24.901000	0	0	0	0	0	0	0	0	0	0	0	0	0	0	0	0	0	0	0	0	0	0	0	37078.8485284919	0	0	0	0	0	0	0	0	0	0	0	0
Cre16.g683350.t1.2	58.408000	0	0	0	0	0	0	0	0	0	0	0	1470.32717739503	1417.82426832533	2288.9138751214	0	0	0	0	0	0	0	0	0	0	0	0	0	0	0	0	0	0	0	0	0	0
Cre16.g684150.t1.2	28.426000	0	0	0	0	0	0	0	0	0	0	0	0	0	0	0	0	0	0	0	0	0	0	0	0	0	0	0	0	0	0	5590.12642917017	9307.18495723903	0	0	0	0
Cre16.g684300.t1.2	19.292000	0	0	0	0	0	0	0	0	0	0	0	0	0	0	0	0	0	0	0	0	0	0	0	0	0	3152.95940987379	1381.0476596322	0	0	0	0	0	0	0	0	0
Cre16.g684750.t1.2	39.142000	0	0	0	0	0	0	0	0	0	0	0	0	0	0	0	0	0	0	0	0	0	0	0	0	0	0	0	1008.61282727661	1309.95167667978	2904.04156172586	0	0	0	0	0	0
Cre16.g685250.t1.2	161.780000	0	0	0	0	0	0	0	0	0	0	0	0	0	0	0	0	0	0	0	0	0	0	0	0	0	0	0	0	0	0	0	0	0	0	0	0
Cre16.g685400.t1.2	38.241000	10530.887705291	2940.81817041899	0	0	0	0	0	0	0	0	0	0	0	0	0	0	0	0	0	0	0	0	0	0	0	0	0	0	0	0	0	0	0	0	0	0
Cre16.g685450.t1.1	470.220000	0	0	0	0	0	0	929735.601950367	0	0	0	0	0	0	2925.25568567134	0	0	0	0	0	0	0	0	0	0	0	0	0	0	0	0	0	0	0	0	0	0
Cre16.g685550.t1.2	37.927000	0	0	0	0	0	0	0	0	0	0	0	0	0	0	0	0	0	0	0	0	0	0	0	6701.53356359573	12352.5174989107	10486.6574854819	0	3388.60819207899	0	0	0	0	0	0	0	0
Cre16.g685700.t1.2	23.042000	1896.57544385171	0	0	0	0	0	0	0	0	0	0	0	0	0	0	0	0	0	0	0	0	1576.31588930797	0	0	0	0	0	0	0	0	0	0	0	0	0	0
Cre16.g687200.t1.1	16.768000	0	0	0	0	0	0	0	0	0	0	0	0	0	0	0	0	0	0	0	0	0	0	0	0	0	7281.44088998183	7108.12395458169	14761.4263222179	0	0	0	0	0	0	0	0
Cre16.g687350.t1.2	67.577000	0	0	0	0	0	0	0	0	0	0	0	0	0	0	7234.42580448103	0	0	0	1161.69853250481	0	0	0	0	0	0	0	0	0	0	0	0	0	0	0	0	0
Cre16.g687900.t1.2	26.222000	183481.695174788	364473.392789952	163774.675015396	853069.887614578	570930.229921138	2739243.0390297	1384160.15658173	561576.357509656	219742.284636811	165707.699436683	42464.2873293232	183285.116420081	433660.923665423	32217.619740213	53036.9480199896	35356.3271903705	20096.0822780832	52774.8430137134	36891.2796333755	48244.5217958581	306892.199223649	11047.7260145419	20958.5715643608	16147.3065429033	293844.284379961	220856.230913485	26844.4671115508	32478.0865901999	12727.6552891435	64833.3114587079	227482.573103405	169631.08374938	14450.9957054095	0	0	0
Cre16.g687950.t1.2	37.081000	0	0	0	0	0	0	0	0	0	0	0	0	0	0	0	0	0	0	0	3726.80555798975	0	0	0	0	1519.88140514413	0	0	0	0	0	0	0	0	0	0	0
Cre16.g688800.t1.2	20.640000	0	0	0	0	0	0	0	0	0	0	0	0	0	0	0	0	0	0	0	0	0	0	0	0	0	4539.0853540026	15388.8401809915	25837.8200718213	15096.4292833646	1532.24948512779	0	0	0	0	0	0
Cre16.g688850.t1.1	63.771000	2020.09242805937	0	0	0	0	0	0	0	0	0	0	0	0	0	0	0	0	0	7268.25373185356	1313.22798925824	3051.72135119961	4759.17165146015	15306.1132883856	7394.71939738182	0	0	0	0	0	0	0	0	0	0	0	0
Cre16.g689087.t1.1	38.208000	2425.94564871518	10205.7136818796	0	0	0	0	0	0	0	0	0	0	0	0	0	0	0	0	0	0	0	0	0	0	0	0	0	0	0	0	0	0	0	0	0	0
Cre16.g690130.t1.2	19.827000	0	0	0	0	0	0	0	0	0	0	0	0	0	0	20096.0822780832	0	0	0	0	0	0	0	0	0	0	0	0	0	0	1076.76012890842	1333.95066631695	0	0	741.773549324545	0	0
Cre16.g690431.t2.1;Cre16.g690431.t1.1	53.362000	281361.533456057	284809.852444878	66159.3989748366	26148.2506886296	24537.1239781756	8656.01783227159	15006.3306874572	25076.0773973311	10390.0062644176	5419.51245164725	17286.6442420602	29710.4215395522	23721.3221461409	11413.0348670394	8096.34173605743	8963.99121464612	17168.6969892359	55521.2120326012	35752.7610123632	19358.0928697868	89426.9518288618	62304.8172262872	71390.8510844806	107774.302268196	168148.55230763	325042.970908276	72694.0044125601	3198.17252345644	0	0	0	0	0	0	0	0
Cre16.g690509.t1.1	17.796000	0	0	0	0	0	0	0	0	0	0	0	0	0	0	0	0	0	0	0	0	0	0	0	0	0	0	0	0	0	0	205752.429926819	0	0	0	0	0
Cre16.g691000.t1.2	23.877000	0	0	0	0	0	0	0	0	0	0	0	0	0	0	0	0	0	0	0	0	0	0	0	0	0	0	1780.83970201787	18961.659047794	11968.3698490871	5849.61038538361	1251.0599580821	863.717903494548	0	0	0	0
Cre16.g691450.t1.2	72.908000	0	0	784.734198009504	0	0	0	0	0	61053.2658213183	1153.09821198637	0	0	0	0	0	0	0	0	0	0	0	0	0	0	0	0	0	0	0	0	0	0	0	0	0	0
Cre16.g691552.t1.1	57.980000	9407.93156902644	20050.2139019849	1508.0866798617	0	0	0	0	0	0	0	1209.61460396467	0	0	0	0	0	0	0	0	0	0	0	0	0	0	0	0	0	0	0	0	0	0	0	0	0
Cre16.g691850.t1.2	11.682000	75808.9585965239	107471.243354689	50275.0165163541	43005.6979829125	31947.3239524906	18413.6957690478	14431.3378299388	12592.5073952823	32465.8004180307	30470.5260577531	56546.6978696568	41326.5877864556	19049.3004092676	26516.8358537056	146066.20552886	332996.219692469	37155.0227959409	4995.9671430678	5543.19325148384	1695.49175934918	0	0	0	0	0	0	0	0	0	0	0	0	7508.57125948305	2207.25178410347	0	0
Cre16.g694400.t1.2	34.610000	0	0	0	0	0	0	1964.06748296783	13404.2138365939	51636.3243927011	50099.7337934069	0	0	0	0	0	0	0	0	0	0	0	0	0	0	0	0	0	0	0	0	0	0	0	0	0	0
Cre16.g694850.t1.2	47.357000	0	0	0	0	0	0	0	0	0	0	0	0	0	0	0	0	0	0	0	0	1903.373792452	0	0	0	0	0	0	1391.44995206879	0	0	0	0	0	0	0	0
Cre16.g695050.t1.2	76.539000	7806.06044160654	16829.598637366	0	0	0	0	0	0	0	0	0	0	0	0	0	0	0	2887.00473631791	14169.2328236626	5817.99396900154	29354.9416247901	69022.8961684041	57007.838865074	0	0	0	0	0	0	0	0	0	0	0	0	0
Cre16.g695100.t1.1	51.582000	0	0	0	0	0	0	0	0	0	0	0	0	0	0	0	5576.03828508282	30828.4632069491	0	0	0	0	0	0	0	0	0	0	0	0	0	0	0	0	0	0	0
Cre16.g695500.t2.1;Cre16.g695500.t1.1	53.372000	0	0	0	0	0	0	0	0	0	0	0	0	0	0	0	0	0	0	0	0	0	0	0	2266.38922614454	1324.28554421051	0	0	0	0	0	0	0	0	0	0	0
Cre16.g695800.t1.1	235.360000	0	0	0	0	0	0	0	3903.97216066957	0	0	0	0	0	0	0	0	0	0	0	0	0	0	0	0	0	0	0	0	0	0	0	0	0	0	0	0
Cre16.g696000.t1.2	156.040000	126727.770534544	47791.5715818871	6677.12503488626	4002.17963020869	2127.14594156031	860.032051843789	3392.70358280206	9359.60595849427	4285.08922135807	6224.99389905981	63118.161823888	93014.5141022673	48936.6428280562	67716.4665277461	0	0	0	0	0	0	0	0	0	0	0	0	0	0	0	0	0	0	0	0	0	0
Cre17.g696550.t1.2	44.559000	0	0	0	0	0	0	0	0	0	0	0	0	0	0	0	0	0	0	0	0	0	0	0	0	0	0	0	0	0	0	0	0	0	0	0	0
Cre17.g696850.t1.2	23.706000	0	0	0	0	0	0	0	0	0	0	0	0	0	0	0	0	0	0	0	0	0	0	0	19662.7899395829	44045.9272265712	0	0	0	0	0	0	0	0	0	0	0
Cre17.g697650.t1.1	91.950000	0	0	0	0	0	0	0	0	0	0	0	0	0	0	0	1443.37950643726	0	0	0	0	0	3076.86705023923	0	0	0	0	0	0	0	0	0	0	0	0	0	0
Cre17.g698000.t1.2	61.821000	1772730.8283862	19527642.0457217	719035.940030085	605642.761689843	304656.115888855	154289.750100776	182441.465931129	330506.222132845	2845968.92127279	327614.876282361	476981.966734012	124409.779385289	149842.155775526	78221.9628105542	135860.49184698	113163.83645975	150243.504066387	219889.718702842	203631.017532271	112672.389572983	206202.922906356	215392.979688916	145148.838006893	160244.448212113	90229.6484105827	1043423.64842267	554196.463426692	0	0	0	2437.00320366745	0	0	0	0	0
Cre17.g698450.t1.2	38.100000	7956.60700458643	0	0	0	0	0	0	0	0	0	0	0	0	0	0	0	0	0	0	0	0	0	0	0	0	0	1176.11430785	1050.71344390973	0	0	0	0	0	0	0	0
Cre17.g699000.t2.1;Cre17.g699000.t1.2;Cre09.g396650.t1.2	84.987000	6624.37640237317	24269.2854248871	5570.22283025607	7621.11259655289	0	0	0	3932.06654102981	0	0	3205.62613457242	3710.17827165411	0	1054.72692681833	0	2097.085773653	943.987561666635	0	1810.16269959502	1702.29010794947	5933.23826394861	5759.26606603278	25746.0833196246	0	0	0	0	0	0	0	0	0	0	0	0	0
Cre17.g700750.t1.2	24.352000	9389.09277170034	0	0	0	0	0	0	0	0	0	0	0	0	0	0	1467.46040388889	0	174176.967451983	0	0	0	0	0	0	0	0	0	0	0	0	0	0	0	0	0	0
Cre17.g701200.t2.1;Cre17.g701200.t1.2	15.341000	5564.16165198593	4832.23342195964	0	0	0	0	0	0	0	0	0	0	0	0	0	0	0	0	0	0	0	0	0	0	0	0	0	11008.4102636005	17514.3479662626	50471.5952710612	60450.424306883	2671.17764521235	0	0	0	0
Cre17.g701500.t1.2	48.354000	2259.50896972979	3872.68337554535	0	0	0	0	0	0	0	0	0	0	0	0	0	0	0	0	0	0	0	0	0	0	0	0	0	0	0	0	0	0	0	0	0	0
Cre17.g701650.t1.2	15.265000	4008.65034755113	5613.87969536395	0	0	1406.93052900198	0	0	0	0	0	2044.25523332546	1190.36626756627	0	1655.35693026314	2992.99344823085	4488.0567855932	4230.21098566898	2680.26941261755	2342.23586233571	1718.01640832605	1995.84771497882	4663.42141635487	3115.77326210836	0	3294.41420544848	3569.05110733726	1732.59599930016	0	2194.0646259752	2874.14520944748	0	0	0	0	0	0
Cre17.g701700.t2.1;Cre17.g701700.t1.2	44.710000	0	0	0	0	0	0	0	0	0	0	0	0	0	0	0	0	0	0	0	0	0	0	1876.83566056653	1562.22774522063	0	0	0	6067.56707966516	1066.60355991522	0	0	0	0	0	0	0
Cre17.g702150.t1.2	26.437000	0	0	0	0	0	0	0	0	0	0	0	0	0	0	0	0	0	0	0	0	0	0	0	0	0	2092.41702822871	1846.69358484477	2681.90756890678	1921.47541944795	2975.54708375059	10093.4999760676	0	0	0	0	0
Cre17.g702200.t1.2	31.240000	0	0	0	0	0	0	0	0	0	0	0	0	0	0	0	0	0	0	0	0	0	0	0	0	0	0	0	0	0	0	0	0	3945.58133041592	0	0	0
Cre17.g702250.t1.1	126.730000	0	0	1196.75507709425	1652.40824894253	1220.75406673141	0	0	0	0	0	0	0	0	0	0	0	0	0	0	0	0	0	0	0	0	0	0	0	0	0	0	0	0	0	0	0
Cre17.g702500.t1.2	39.858000	0	0	0	0	0	0	0	0	0	0	0	0	0	0	0	0	0	0	0	0	0	0	0	0	0	0	0	0	2978.74148851458	0	3322.34477017979	0	0	0	0	0
Cre17.g702650.t1.1	43.164000	0	0	0	0	0	0	0	0	0	0	0	0	0	0	0	0	0	0	0	0	0	0	0	3324.80200461363	2144.5103982261	0	0	0	0	0	0	0	0	0	0	0
Cre17.g702900.t1.2	24.281000	5367.25526602094	0	0	0	0	0	0	0	0	0	0	0	0	0	0	1467.46040388889	0	120453.631946807	0	0	0	0	0	0	0	0	0	0	0	0	0	0	0	0	0	0
Cre17.g702950.t1.2	24.428000	1834.32550486111	0	0	0	0	0	0	0	0	0	1673.54046507355	0	0	0	0	3271.88955647162	1839.89523624448	158098.463473227	0	0	0	0	0	0	0	0	0	0	0	13688.4339527747	0	0	9206.43834545161	0	0	0
Cre17.g703200.t1.2	38.582000	0	0	0	0	0	0	0	0	0	0	0	0	0	0	0	0	0	0	0	0	0	0	0	0	3513.68142476142	0	0	0	0	0	0	0	0	0	0	0
Cre17.g703700.t1.1	44.476000	29101.02739996	59737.8263210696	13486.9407291998	9437.41838223251	4302.53558583832	0	0	2983.90168082564	0	0	0	2341.00724511879	0	962.826358992737	0	0	0	3855.56464232294	3951.47869305714	0	2313.40431164533	0	2012.80263257231	50528.1116630395	94611.716484263	138989.370359402	71917.5183314669	40859.7132440261	0	0	0	0	0	0	0	0
Cre17.g705000.t1.2	67.447000	0	0	0	0	0	0	0	0	0	0	0	0	0	0	0	0	0	0	0	0	0	0	904.671810725205	28704.5935779672	3951.9701399439	0	0	0	0	0	0	0	0	0	0	0
Cre17.g705400.t1.2	27.504000	0	0	32202.8763336099	36244.2078991311	29724.3458680106	0	0	0	0	0	6315.17440278171	0	0	22006.9915894656	0	0	0	0	0	0	0	0	0	0	0	0	0	0	0	0	0	0	0	0	0	0
Cre17.g705900.t1.2	8.594900	0	2709.67431800917	0	0	0	0	0	0	0	0	0	0	0	0	0	0	0	0	0	0	0	0	0	0	0	0	0	0	1243.27871570827	2217.16262965329	5416.39995469772	908.931017077193	0	0	0	0
Cre17.g706600.t1.2	18.370000	0	0	0	0	0	0	0	0	0	0	0	0	0	0	0	0	0	0	0	0	0	0	0	0	0	0	0	0	0	0	0	0	0	0	0	1942.85335902235
Cre17.g706850.t1.1	34.599000	0	0	0	0	0	0	0	0	0	0	0	0	0	0	0	0	0	0	0	0	0	0	0	0	1147.11894153069	0	0	0	0	0	0	0	0	0	0	0
Cre17.g707900.t1.2	37.029000	4656.45925212566	1361.06215290364	0	0	0	0	0	0	1129.59066923597	0	1169.47977487863	9362.88227107272	1118.69692991262	2033.93484870333	4566.27874840375	36566.1056099641	38368.8966062576	0	0	0	0	0	0	0	0	0	0	0	0	0	0	0	0	0	0	0
Cre17.g708300.t1.2	29.165000	0	0	0	0	0	0	0	0	0	0	0	0	0	0	0	0	0	0	0	0	0	0	0	0	0	0	0	0	0	0	0	0	0	0	0	0
Cre17.g709850.t1.2;Cre09.g396700.t1.2	43.499000	0	0	0	0	0	0	0	0	0	0	0	0	0	0	0	0	0	0	0	0	0	1665.43159144188	17837.0647552402	19233.5929918056	0	4406.39469457527	0	0	0	0	0	0	0	0	0	0
Cre17.g712400.t1.2	38.715000	0	0	0	0	0	0	0	0	0	0	0	0	0	0	0	0	0	0	0	0	0	4091.62296360044	0	0	0	0	0	0	0	0	0	0	0	0	0	0
Cre17.g713200.t1.1;Cre17.g713350.t1.2	53.715000	0	0	0	0	0	0	0	0	0	0	0	0	0	0	0	1901.57182053385	3390.32825618268	3479.28014268766	45544.0211530686	252538.173547121	342759.631176258	0	0	0	0	0	0	0	0	0	0	0	0	0	0	0
Cre17.g714900.t1.2	21.130000	0	0	0	0	0	0	0	0	0	0	0	0	0	0	0	0	0	0	0	0	0	0	0	0	0	0	0	0	0	0	0	0	0	0	0	0
Cre17.g715250.t1.2	23.576000	0	0	0	0	0	0	0	0	0	0	0	0	0	0	0	0	0	0	0	0	0	0	0	0	2751.44730338444	8732.19209972061	0	0	0	0	0	0	0	0	0	0
Cre17.g715300.t1.2	183.210000	0	3973.67571077615	0	0	0	0	0	0	0	0	0	0	0	0	0	0	0	0	0	0	0	0	0	0	0	0	0	0	0	0	0	0	0	0	0	0
Cre17.g715500.t1.2	25.364000	0	0	0	0	0	0	0	0	0	0	0	0	0	0	0	0	0	0	0	0	0	0	0	0	0	0	0	0	0	0	1502.18931722049	15243.0442712504	0	0	0	0
Cre17.g718800.t1.2	43.786000	0	0	0	0	0	0	0	0	0	0	0	0	0	0	0	0	0	0	0	0	0	0	0	811.878447721983	0	0	0	0	0	0	0	0	0	0	0	0
Cre17.g719000.t1.2	48.784000	0	0	1078.64400864103	0	0	0	0	0	0	0	0	0	0	0	0	0	0	0	0	0	0	0	0	0	0	4282.30435566638	0	0	0	0	0	0	0	0	0	0
Cre17.g720050.t1.2	74.384000	40821.2165712293	77597.0061862143	52586.4550404523	54259.831689897	125409.054721717	143527.063280559	219431.034941858	323494.913214957	285194.819172847	129815.695139735	87641.3614736052	53579.9968298681	33356.1383612252	29780.8622599889	30202.6875044647	34393.9103704501	12282.0767784739	27969.8804822493	22283.8400023449	20875.8446717549	48940.7382187793	88829.0247832942	393304.943480334	342833.348209273	23916.2627445589	49977.6911498595	20971.6768146746	52523.3860233171	14632.011975369	22165.8927495206	38968.4618081144	16216.1091070508	4877.28271991336	2468.37389660614	0	0
Cre17.g720250.t1.2	29.938000	679638.281274193	1079790.71804349	2670931.92176896	5323516.49309859	1132703.1661855	292189.746527843	19409.6947928974	19796.2996771548	28642.3436389766	14946.5379829004	28480.1661663432	19824.1483340717	16678.0691806126	16954.0985153472	10455.5325159866	27349.0192486325	41808.2057354881	116128.89934325	152749.883188903	153478.862737609	521179.423417336	710263.613101278	718216.861885472	1019834.19785781	7417407.86198761	1428390.37639084	311347.984330344	361319.941933191	195038.887795279	129864.839828412	39812.9313752105	30709.6968759802	16194.8130752909	1604.73790092605	0	0
Cre17.g721300.t1.2	14.324000	92473.9225268227	1081265.0587038	13107.707548244	18854.3598108497	2321.34936964808	0	0	0	0	0	0	0	0	0	0	0	0	0	0	0	0	0	0	0	0	0	0	0	0	0	0	0	0	0	0	0
Cre17.g721450.t1.1	63.070000	0	0	0	0	0	0	0	0	0	0	0	0	0	0	0	0	0	0	0	0	2256.3145649658	8520.05086026581	11276.248816889	0	0	0	0	0	0	0	0	0	0	0	0	0
Cre17.g721700.t1.2	25.676000	0	0	0	0	0	0	0	0	0	0	0	0	0	0	0	0	0	0	0	0	0	0	0	0	0	0	0	5849.11893849684	2371.0674130261	3926.74253308982	11465.4558682946	1666.08685395757	0	0	0	0
Cre17.g722200.t1.2	16.488000	0	0	0	0	0	0	0	0	0	0	0	0	0	0	0	0	0	0	0	0	0	0	0	0	0	0	0	0	0	0	0	1477.28934162425	0	0	0	0
Cre17.g722750.t1.2	38.977000	139276.047710017	15182.432488549	0	0	0	0	0	0	0	0	0	0	0	0	0	0	0	0	0	0	0	0	0	0	0	0	0	0	0	0	0	0	0	0	0	0
Cre17.g722800.t1.2	54.277000	0	0	0	0	0	0	0	0	0	0	0	0	0	0	0	0	0	0	0	0	0	0	0	0	1039.98352021529	5681.45364229453	0	0	0	0	0	0	0	0	0	0
Cre17.g723250.t1.2	143.060000	0	0	0	0	0	0	0	0	0	0	0	0	0	0	0	0	0	0	2909.36556966585	0	0	0	0	0	0	0	0	0	0	0	0	0	0	0	0	0
Cre17.g723650.t1.2	47.358000	14134.0124634442	4292.70664810297	3152.14033172918	1158.25840429743	0	0	0	0	0	0	0	0	0	2530.62383559673	0	1248.43890801934	1706.22168304362	5993.76813883552	13485.3025729106	7787.63118335274	0	2142.95414975134	0	0	0	32933.4940386048	31993.192328589	2539.06034048625	0	0	0	0	0	0	0	0
Cre17.g724150.t1.1	94.565000	4139.70285068923	0	0	0	0	0	0	0	0	0	0	0	0	0	0	0	0	0	0	0	0	0	0	0	0	0	0	0	0	0	0	0	0	0	0	0
Cre17.g724300.t1.2	11.201000	0	0	14976.0247961065	89803.7277753839	62983.8330081715	691367.480305053	30849.759238709	101729.505560951	6113.92690265027	12814.4775724725	12606.4317237407	5031.84276580186	0	2405.63251072877	3136.08640009476	0	4640.24150486232	0	0	0	4956.32376086853	2250.66292576797	2037.53879253963	3024.20032554061	0	0	4084.33316811339	24595.2785264431	4754.91244510816	12868.5367300169	36143.4612873437	19524.3657331432	6274.87575806675	1654.78357556191	0	0
Cre17.g725350.t1.1;Cre17.g725350.t2.1	65.371000	0	0	0	0	0	0	0	0	0	0	0	0	0	2613.10500475928	3733.19436751774	15526.4453092865	0	0	0	0	0	0	0	0	0	0	0	0	0	0	0	0	0	0	0	0
Cre17.g725400.t1.2	13.827000	2530.21429652443	37738.2064349055	6815.7130569548	41764.7945938236	0	0	0	0	0	0	0	0	0	0	0	0	0	0	0	0	0	0	0	0	0	0	0	0	0	0	0	0	0	0	0	0
Cre17.g725650.t1.1	45.819000	0	0	0	0	0	0	0	0	0	0	0	0	0	0	0	0	0	0	0	0	0	0	0	0	1867.41626190348	0	0	0	0	0	0	0	0	0	0	0
Cre17.g726750.t1.2	55.747000	0	0	0	0	0	0	0	0	0	0	0	0	0	0	0	0	0	0	0	0	0	0	0	0	0	0	1386.53548320111	6701.53356359573	0	0	0	0	0	0	0	0
Cre17.g727100.t1.2	28.004000	9810.09893803149	0	0	0	0	0	0	0	0	0	0	0	0	0	0	0	0	0	0	0	0	0	0	0	0	0	0	0	0	0	0	0	0	0	0	0
Cre17.g727300.t1.2	41.590000	0	0	0	0	0	0	0	0	0	0	0	0	0	0	0	0	33371.7008459729	307957.000811646	72211.567385383	4685.04507937266	0	0	0	0	0	0	0	0	0	0	0	0	0	0	0	0
Cre17.g728100.t1.2	50.187000	0	0	0	0	0	0	0	0	0	0	0	0	0	0	5242.75538803974	2873.8994860041	0	0	0	0	0	0	0	0	0	0	0	0	0	0	0	0	0	0	0	0
Cre17.g728800.t1.2	41.083000	0	0	0	0	0	0	0	0	0	0	0	0	0	0	0	0	0	0	0	0	0	0	0	0	0	20593.2627118634	21485.2388113471	96643.0302829035	56228.8955495469	21243.6107586862	0	0	0	0	0	0
Cre17.g729450.t1.2	99.493000	7865.36169927653	0	0	0	0	0	0	0	0	0	0	0	0	0	0	0	0	0	0	0	0	0	0	0	0	0	0	0	0	0	0	0	0	0	0	0
Cre17.g729800.t1.2	44.744000	5417.62857191464	5771.63414601644	0	1538.88401809915	1274.15796176019	0	0	1191.3491613398	0	0	0	0	0	0	0	0	0	0	1541.42316034745	1385.55258942758	2787.07720267511	3682.90296943849	4274.60502110702	11901.2054412288	38254.2256660117	79118.0343007609	12739.1223831681	1538.63829465577	0	0	0	0	0	0	0	0
Cre17.g729900.t1.2	33.827000	0	0	0	0	0	0	0	0	0	0	0	0	0	0	0	0	0	0	0	0	0	0	0	0	5141.8449606234	5069.19272919622	1638.56582829857	0	0	0	0	0	0	0	0	0
Cre17.g731200.t1.1	70.666000	1968.1628736909	0	0	0	0	0	0	1775.2699706345	0	0	0	0	0	0	0	0	0	0	0	0	0	0	0	0	0	0	0	0	0	0	0	0	0	0	0	0
Cre17.g731850.t1.2	31.271000	0	0	0	0	0	0	0	0	0	0	0	0	0	0	0	0	0	0	0	1881.01295910406	1948.50499822018	0	0	0	0	0	0	0	0	0	0	0	0	0	0	0
Cre17.g732250.t1.1	16.477000	0	0	0	0	0	0	0	0	0	0	0	0	0	0	0	0	0	0	0	0	0	3538.9090316155	0	0	4738.03943532913	19578.4248906877	0	0	0	0	0	0	0	0	0	0
Cre17.g732850.t1.2	34.332000	0	2295.30268464938	0	0	0	0	0	0	0	0	0	0	0	0	0	0	0	0	0	0	0	0	0	0	0	0	759.965274916403	3102.42228835116	4784.890705201	11620.2616376265	14229.0255282193	3099.63742265948	0	0	0	0
Cre17.g734100.t1.2	50.051000	0	0	0	0	0	0	0	0	0	0	0	0	0	0	0	0	0	0	0	0	0	0	0	1174.80378281862	6183.54854494238	2951.95763318573	0	3990.38490492626	0	0	0	0	0	0	0	0
Cre17.g734200.t1.2	47.849000	0	0	0	0	0	0	0	0	0	0	0	0	0	0	0	0	0	18241.6893586791	43131.0169390383	1552.31689967081	2386.62989777375	0	0	0	0	0	0	0	0	0	0	0	0	0	0	0
Cre17.g734300.t2.1;Cre17.g734300.t1.1;Cre12.g541100.t1.2	102.300000	147753.506506763	30300.9768818182	0	0	0	0	0	0	0	0	0	3964.74775899987	0	0	0	0	0	0	0	0	0	0	0	0	0	0	0	0	0	0	0	0	0	0	0	0
Cre17.g734450.t1.2	16.596000	0	0	0	0	0	0	0	0	0	0	0	0	0	0	0	0	0	0	0	0	0	0	0	0	0	0	0	1115.83015640647	0	5748.61805015281	5682.27272043915	0	0	0	0	0
Cre17.g734500.t1.2	26.244000	0	0	20725.1342931461	15937.6225378823	3602.96094252425	6967.24251370823	1275.95993367834	8533.15611057962	0	0	0	0	0	0	0	0	0	0	0	0	0	0	0	0	0	0	0	0	0	6003.59707657088	0	0	0	0	0	0
Cre17.g734612.t1.1;Cre02.g097800.t1.1	157.300000	0	0	0	0	0	0	0	0	0	0	0	0	0	0	0	8966.44844907996	57303.5260752794	167861.874957015	0	0	0	0	0	0	0	0	0	0	0	0	0	0	0	0	0	0
Cre17.g734900.t2.1;Cre17.g734900.t1.2	58.080000	0	0	0	0	0	0	0	0	0	0	0	0	0	0	0	0	0	3122.65351852311	15868.0008955902	17633.1142972315	89664.4844907996	0	0	0	0	5391.09044002918	0	0	0	0	0	0	0	0	0	0
Cre17.g738000.t4.1;Cre17.g738000.t3.1;Cre17.g738000.t2.1;Cre17.g738000.t1.1	19.601000	3420.63414753336	0	0	0	0	0	0	0	0	0	0	0	0	0	0	0	0	0	0	0	12895.5663087892	9958.35208220647	0	6383.81315130029	0	0	0	0	0	0	0	0	0	0	0	0
Cre17.g738050.t1.2	14.198000	0	0	0	0	0	0	0	0	0	0	0	0	0	0	0	0	0	0	0	0	0	13282.1711930466	11072.2983588803	7876.17353078542	1708.18747059069	0	0	0	0	0	0	0	0	0	0	0
Cre17.g738200.t1.2	56.979000	0	0	0	0	0	0	0	0	0	0	0	0	0	0	0	0	0	0	0	0	0	0	1411.84499786966	5165.27059555934	0	0	0	0	0	0	0	0	0	0	0	0
Cre17.g738300.t1.2	10.875000	0	0	0	0	0	0	0	0	0	0	0	0	0	0	0	0	0	0	4299.09545763095	0	10758.5914294935	0	0	0	0	0	0	3579.28958414493	0	0	0	0	0	0	0	0
Cre17.g739752.t1.1;Cre12.g548901.t1.1	85.401000	7493.82785288001	25350.4685757765	0	0	0	0	0	0	0	0	0	0	0	0	0	0	0	0	0	0	0	0	0	0	0	0	0	0	0	0	0	0	0	0	0	0
Cre17.g741000.t1.2	27.067000	0	0	0	0	0	0	0	0	0	0	0	0	0	0	0	0	0	0	0	0	0	0	0	2658.97338085761	0	0	0	0	0	0	0	0	0	0	0	0
Cre17.g741450.t1.2	62.072000	0	0	0	0	2236.820505124	0	0	0	0	0	0	0	0	0	0	0	0	0	0	0	0	0	2357.38880801106	0	0	0	0	0	0	0	0	0	0	0	0	0
Cre17.g741850.t1.2	31.299000	0	0	0	0	0	0	0	0	0	0	0	0	0	0	0	0	0	0	0	0	0	0	0	0	0	4563.41197489761	0	0	0	0	0	0	0	0	0	0
Cre17.g742200.t1.1	48.672000	0	0	0	0	0	0	0	0	0	0	0	0	0	0	0	0	0	0	0	0	0	0	0	0	0	1538.22875558346	0	0	0	0	0	0	0	0	0	0
Cre17.g742300.t1.1	24.779000	0	0	0	0	0	0	0	0	0	0	0	0	0	0	0	0	0	0	0	0	0	0	0	0	0	0	0	0	0	23628.7663157997	0	0	0	0	0	0
Cre17.g743597.t1.1	43.780000	0	0	0	0	0	0	0	0	0	0	0	0	0	0	0	0	0	0	0	0	0	0	0	0	0	0	1001.15921616063	994.606591003727	0	0	0	0	0	0	0	0
Cre17.g744897.t1.1	45.660000	0	0	0	0	0	0	0	0	0	0	0	0	0	0	0	0	0	0	0	0	0	0	0	0	0	22741.7046851836	4994.57471022196	0	0	0	0	0	0	0	0	0
Cre17.g745097.t1.1	95.459000	0	0	0	0	4314.41221893521	1955.79479370724	5915.62808383943	2467.96435753383	0	0	0	0	0	0	0	0	0	0	0	0	0	0	0	0	0	0	0	0	0	0	0	0	0	0	0	0
Cre17.g745697.t1.1;Cre17.g745747.t2.1;Cre17.g745747.t1.1;Cre04.g221050.t1.2	97.210000	0	0	0	0	0	0	1286.60794955831	0	0	0	0	0	0	0	0	0	0	1498.83109682757	4866.38898059001	0	0	0	0	0	0	0	0	0	0	0	0	0	0	0	0	0
Cre17.g746597.t2.1;Cre17.g746597.t1.1	57.476000	0	0	0	0	0	0	0	0	0	0	0	0	0	0	0	0	0	0	0	0	0	0	5752.46771743249	0	0	0	0	0	0	0	0	0	0	0	0	0
Cre17.g746997.t1.1;Cre16.g669150.t1.2;Cre16.g669125.t1.1	102.230000	0	93153.7573868516	27340.8284671864	5752.54962524695	1118.45120646923	0	807.84039246904	0	0	0	0	0	0	0	0	0	0	0	0	0	0	0	0	0	0	0	0	0	0	0	0	0	0	0	0	0
Cre17.g747297.t1.1	19.116000	0	3086.53217234567	0	0	0	0	0	0	0	0	0	0	0	0	0	0	0	0	0	0	0	0	0	0	0	0	0	0	0	0	0	0	0	0	0	0
Cre18.g749497.t1.1;Cre18.g749647.t1.1	48.433000	0	0	0	0	0	0	0	0	0	0	0	3551.44092722808	0	0	0	0	0	0	0	0	0	0	0	0	0	0	0	0	0	0	0	0	0	0	0	0
Cre18.g749847.t2.1;Cre18.g749847.t1.1	52.482000	12166.5867600835	20888.9499220687	1227.71623096062	2871.68797501364	976.09542493547	0	0	0	0	0	1153.6715666876	3461.26042350618	0	705.988025186397	9566.83272908139	11100.1470157972	9238.38239309152	33232.4575613886	84995.7390665048	126695.007408759	766059.216312325	9620.89188662586	0	0	0	0	0	0	0	0	0	0	0	0	0	0
Cre18.g750047.t1.1	447.500000	85446.232046042	334790.000829172	589285.771141918	0	0	0	0	0	0	0	0	0	0	0	0	0	0	0	0	0	0	0	0	0	0	0	0	0	0	0	0	0	0	0	0	0
Cre19.g750247.t1.1	37.853000	0	0	0	0	0	0	0	0	0	0	0	0	0	0	0	0	0	0	0	0	0	0	0	0	11937.2448795918	12589.2310827038	3118.88575905789	2438.8051755856	0	0	0	0	0	0	0	0
Cre19.g750547.t4.1;Cre19.g750547.t3.1;Cre19.g750547.t2.1;Cre19.g750547.t1.1;Cre17.g698903.t1.2	67.314000	0	0	0	0	0	0	0	0	0	0	0	0	0	0	0	0	0	0	899.921157486449	1386.69929883003	23423.9967796464	0	0	11542.4492138883	141413.841667457	388734.487433393	10127.0821799968	0	0	0	0	0	0	0	0	0
Cre19.g750747.t1.1	120.580000	0	0	0	0	0	0	0	0	0	0	0	0	0	0	4340.7046273773	0	0	0	0	0	0	0	0	0	0	0	0	0	0	0	0	0	0	0	0	0
Cre19.g750847.t3.1;Cre19.g750847.t1.1;Cre19.g750847.t2.1	47.888000	108445.946346779	0	0	0	0	0	0	0	0	0	0	0	0	0	0	0	0	0	0	0	0	0	0	0	0	0	0	0	0	0	0	0	0	0	0	0
Cre-2.g801484.t1.p1	42.296000	0	8185.5393460058	0	0	0	0	0	1394.72626464724	9908.38831538507	0	0	0	0	0	0	0	0	0	0	0	0	0	0	0	0	0	0	0	0	0	0	0	0	0	0	0
Cre-2.g801492.t1.p1	59.047000	13922.690302134	152536.922871304	19870.8357883146	89910.2079341836	1383.91443313835	0	0	1285.21551671247	0	0	0	0	0	0	0	0	0	0	0	0	0	0	0	0	0	0	0	0	0	0	0	0	0	0	0	0
Cre-2.g801494.t1.p1	48.736000	5288.54185632361	11550.6399953344	7295.6928496981	15750.0536427659	0	0	0	722.246726356968	0	0	0	0	0	0	0	0	0	0	0	0	0	0	0	0	0	0	0	0	0	0	0	0	0	0	0	0
Cre-2.g801495.t1.p1	55.160000	35080.2978556359	57426.3877969713	10955.1701842006	4395.82858650976	4861.63832735125	0	0	14004.5981165953	27281.8548407742	5932.58300143292	12384.4615465506	9807.64170359765	18238.4130461006	0	64488.4795598258	16528.996958293	16642.0297422496	10245.0294328211	0	0	0	0	0	0	0	0	0	0	0	0	0	0	0	0	0	0
Cre-2.g801499.t1.p1	31.589000	1026.30491520026	36113.9744741376	8219.44918119279	25019.5610053527	0	0	0	0	0	0	0	0	0	0	0	0	0	0	0	0	0	0	0	0	0	0	0	0	0	0	0	0	0	0	0	0
Cre24.g755497.t1.1	35.446000	5220.31264687734	7805.89662597762	910.814896809803	0	0	0	0	0	0	0	0	0	0	0	0	0	0	0	0	0	0	0	0	0	0	0	0	0	0	0	0	0	0	0	0	0
Cre36.g759747.t1.1	19.432000	0	0	0	0	0	0	0	0	0	0	0	0	0	0	0	0	0	0	0	0	0	0	0	0	6949.55042578459	1863.81231806718	0	0	0	0	0	0	0	0	0	0
Cre43.g760497.t1.1	28.953000	2256.3145649658	0	1962.51123449307	3195.55147339368	0	2097.085773653	0	880.590913273579	0	0	1822.77650302207	1753.07295291549	1728.58251639156	7434.19896395218	0	0	0	2965.80005382969	9282.61261290063	7274.15109449477	4345.20955717267	0	0	0	0	0	0	0	0	0	0	0	0	0	0	0
Cre48.g761197.t1.1;Cre01.g050316.t2.1;Cre01.g050316.t1.1	27.831000	0	0	0	0	0	0	0	0	0	0	0	0	0	0	0	0	0	0	0	0	0	0	0	0	0	0	2291.04347829739	10639.8250985246	7843.00086592859	2674.29014216188	0	0	0	0	0	0
iRTproteinbiognosys	19.611000	958485.244826288	601743.949721484	855281.398605033	755697.877782968	716578.705596245	721067.253828725	726817.182403909	699959.610042045	678598.052030534	775920.917173467	765559.578644111	226475.106985531	1200768.56000285	919497.125142703	692432.28189305	899183.987156297	927851.722217757	903361.285693824	764240.862831283	868960.003620073	607583.976892576	733894.017573367	712794.564568133	714424.530075913	720936.201325587	652100.874052299	657056.296827209	723147.712316043	747474.333211053	746040.94645798	727578.9250784	638651.610917752	888126.43220402	800100.104002446	726563.268179079	712860.090819702
