# Supplementary material for: Complexome profiling on the Chlamydomonas lpa2 mutant reveals insights into PSII biogenesis and new PSII associated proteins
Source: J Exp Bot. 2021 Aug 26;73(1):245–62. doi: 10.1093/jxb/erab390 (PMC8730698; doi:10.1093/jxb/erab390)
Supplement: erab390_suppl_Supplementary_Dataset_S1 [file erab390_suppl_supplementary_dataset_s1.zip › Supplemental Dataset 1 - Excel List and all profiles/data/intensitiesRaw_mut1.txt]

Identifier	MolWeight	Intensity_01	Intensity_02	Intensity_03	Intensity_04	Intensity_05	Intensity_06	Intensity_07	Intensity_08	Intensity_09	Intensity_10	Intensity_11	Intensity_12	Intensity_13	Intensity_14	Intensity_15	Intensity_16	Intensity_17	Intensity_18	Intensity_19	Intensity_20	Intensity_21	Intensity_22	Intensity_23	Intensity_24	Intensity_25	Intensity_26	Intensity_27	Intensity_28	Intensity_29	Intensity_30	Intensity_31	Intensity_32	Intensity_33	Intensity_34	Intensity_35	Intensity_36
Cre01.g000100.t1.1	244.820000	0	0	0	0	0	0	0	0	0	0	0	0	0	0	0	0	0	0	3388.3	0	0	0	0	0	0	0	0	0	0	0	0	0	0	0	0	0
Cre01.g000250.t1.2	24.827000	0	0	0	0	0	0	0	0	0	0	0	0	0	0	0	0	0	0	0	0	0	0	0	0	0	0	0	0	0	0	0	0	0	0	0	0
Cre01.g000350.t1.1	43.102000	0	0	0	0	0	0	0	0	0	0	0	0	0	0	0	0	0	0	0	0	0	0	0	0	0	0	0	0	1077.2	0	1750.4	1545.5	0	0	0	0
Cre01.g000850.t1.2	20.686000	0	0	0	0	0	0	0	0	0	0	0	0	0	0	0	0	0	0	0	0	0	0	0	0	0	0	1591.5	14160	0	0	0	0	0	0	0	0
Cre01.g000900.t1.2	50.844000	0	0	0	0	0	0	0	0	0	0	0	0	0	0	0	0	0	0	0	0	0	0	0	0	0	0	3646.4	0	0	0	0	0	0	0	0	0
Cre01.g001100.t1.2	69.963000	0	0	0	0	0	0	0	0	0	0	0	1097.7	2669.1	0	0	0	0	0	0	0	0	0	0	0	0	0	0	0	0	0	0	0	0	0	0	0
Cre01.g002050.t1.1	77.320000	0	0	0	0	0	0	0	0	0	0	0	0	0	0	0	0	0	0	0	0	0	0	0	5213.2	0	0	0	0	0	0	0	0	0	0	0	0
Cre01.g002300.t1.2;Cre01.g047700.t1.2;Cre12.g533800.t1.2;Cre01.g037400.t1.1	18.380000	3905.6	0	0	0	0	0	0	0	0	0	0	0	0	0	0	0	0	0	0	0	0	0	0	0	0	106020	38906	2671.1	11566	5355.7	18128	16133	1916.5	0	0	0
Cre01.g002500.t1.2	26.577000	1020200	177540	1769.4	0	2153.4	0	1175	0	0	0	0	0	0	0	0	0	0	0	0	0	0	0	0	0	0	0	2202.6	19959	8959.7	0	0	0	0	0	0	0
Cre01.g003550.t1.1	82.006000	0	0	0	0	0	0	0	0	0	0	0	0	0	0	6160.4	0	2236.7	2019.7	2535.8	0	0	0	0	0	0	0	0	0	0	0	0	0	0	0	0	0
Cre01.g004300.t1.2	64.898000	0	0	0	0	0	0	0	180110	48062	85978	0	0	0	11595	0	0	0	0	0	63436	0	0	0	0	1646.3	34976	0	0	0	0	0	0	0	0	0	0
Cre01.g004350.t1.2	97.250000	0	0	0	0	0	0	0	0	0	0	0	0	0	0	0	0	0	0	2148.6	0	0	0	0	0	0	0	0	0	0	0	0	0	0	0	0	0
Cre01.g004450.t1.2	29.807000	0	0	0	0	0	0	0	0	0	0	0	0	0	0	0	0	0	0	0	0	0	0	0	0	0	0	0	0	0	0	0	4747.2	2938.2	0	0	0
Cre01.g004500.t1.2	52.803000	0	0	0	0	0	0	0	0	0	0	0	0	0	0	0	0	0	0	0	0	0	0	0	0	0	11705	0	0	0	0	0	0	0	0	0	0
Cre01.g005050.t1.1;Cre01.g006250.t1.2;Cre10.g423050.t1.2;Cre09.g398141.t1.1	96.717000	5849.9	3356.4	0	6592.1	4057.9	1286.7	0	1855.8	2405.2	0	7625.2	1015.7	1715.4	3585.7	7893.8	7268.7	0	8617	13564	29140	109700	0	0	0	0	0	0	0	0	0	0	0	0	0	0	0
Cre01.g005150.t1.1	48.791000	0	0	0	0	0	0	0	0	0	5994.5	16871	56432	91647	31715	3874.3	0	0	0	0	0	0	0	0	0	0	0	0	0	0	0	0	0	0	0	0	0
Cre01.g006950.t2.1;Cre01.g006950.t1.1	42.063000	0	0	0	0	0	0	0	0	0	0	0	0	0	0	0	0	2254.6	13663	0	0	0	0	0	0	0	0	0	0	0	0	0	0	0	0	0	0
Cre01.g007051.t1.2;Cre09.g396400.t1.2;Cre11.g467567.t1.1;Cre13.g563600.t1.1	14.700000	46944	11188	0	0	0	0	0	0	0	0	1589.3	0	0	0	0	0	2341.1	0	1050.7	0	0	0	0	0	0	0	0	0	2557.4	2056.3	26407	2079.3	0	0	0	0
Cre01.g007600.t2.1;Cre01.g007600.t1.1	27.731000	0	0	0	0	0	0	0	0	0	0	0	0	0	0	0	0	0	0	0	0	0	0	0	0	0	0	4499.1	0	0	0	0	0	0	0	0	0
Cre01.g007700.t1.1	62.264000	0	0	0	0	0	0	0	0	0	0	0	0	0	0	5748	0	0	0	0	0	0	0	0	0	0	0	0	0	0	0	0	0	0	0	0	0
Cre01.g007850.t1.2	17.092000	17842	40473	0	35136	0	0	0	0	0	0	0	0	0	0	0	0	0	0	0	0	0	0	0	0	0	0	0	0	0	0	0	0	0	0	0	0
Cre01.g010400.t1.2	20.398000	0	0	0	0	0	0	0	0	0	0	0	0	0	0	0	2395	0	3942.5	41427	10829	76000	14599	982.62	19200	0	0	0	0	0	0	0	0	0	0	0	0
Cre01.g010900.t1.2	40.304000	7497.7	4444.8	0	0	0	0	0	0	0	0	0	0	0	0	0	1275.6	1892.8	61725	187160	91329	132320	0	0	0	0	0	0	2793.8	0	0	0	0	0	0	0	0
Cre01.g011000.t1.2	24.371000	23034	5508	0	0	0	0	0	0	0	0	0	0	0	0	0	0	0	0	0	0	0	0	0	1331.1	0	0	0	0	0	0	0	0	0	0	0	0
Cre01.g011100.t2.1;Cre01.g011100.t1.2	85.903000	0	0	0	0	0	0	0	0	0	0	0	0	0	0	0	0	0	0	0	0	4266.3	0	0	5221.5	0	0	0	0	0	0	0	0	0	0	0	0
Cre01.g012500.t1.2	21.863000	0	0	0	0	0	0	0	0	0	0	0	0	0	0	0	0	0	0	0	0	0	0	0	1105.8	1601.2	4107.1	3952.3	0	0	0	0	0	0	0	0	0
Cre01.g013350.t1.2	24.456000	0	0	0	0	0	0	0	0	0	0	0	0	0	0	0	0	0	0	0	0	0	0	0	0	0	0	0	0	0	0	2002	0	0	0	0	0
Cre01.g013700.t2.1;Cre01.g013700.t1.2	28.153000	1123100	154700	5225.2	17755	9837.1	1928.1	3296.5	3205.5	1354.3	2941.3	2675.1	3660.6	6206.9	2939.9	31543	62130	85998	360540	52549	38500	11727	31617	0	15382	41988	44968	30208	179060	372210	40126	0	0	0	0	0	0
Cre01.g014000.t1.2	20.946000	0	0	0	0	0	0	0	0	0	0	0	0	0	0	0	0	0	0	0	0	0	0	0	0	1464.4	0	12573	41450	19196	0	0	0	0	0	0	0
Cre01.g015350.t1.1	41.871000	311140	268180	4180.5	67247	31789	20040	17969	16634	15719	11746	20115	14773	5191.1	7579.7	8108.3	9902.1	12909	12281	10318	5457.2	0	5107.5	0	18383	5458.8	15929	28060	249220	53335	0	0	0	0	0	0	0
Cre01.g016300.t1.1	36.170000	0	0	0	0	1955.2	5205.1	0	4812.3	0	0	0	0	0	0	0	0	0	0	0	0	0	0	0	0	0	0	3332.4	8871.1	42911	139770	71877	0	0	0	0	0
Cre01.g016514.t1.1	60.796000	0	0	0	0	0	0	0	0	0	0	0	0	0	0	0	36814	164660	20404	0	0	0	0	0	0	0	0	0	0	0	0	0	0	0	0	0	0
Cre01.g018800.t1.2	35.506000	101840	360360	0	7854	0	0	0	0	51662	0	0	0	0	0	0	0	0	0	0	0	0	0	0	0	0	0	0	0	0	0	0	0	0	0	0	0
Cre01.g019850.t1.1	95.966000	35444	7994.1	0	0	0	0	0	0	0	0	0	0	0	0	0	0	0	0	0	0	0	0	0	0	0	0	0	0	0	0	0	0	0	0	0	0
Cre01.g020305.t1.1	6.283500	36472	25866	0	6016	3304.6	0	0	0	0	1939.6	1470.3	0	2507.1	0	2428.7	0	2112.8	3684.8	2484.9	4951.5	6325.4	2631.1	0	0	0	4965.6	5263.5	0	0	1439.1	0	2486.4	0	0	0	0
Cre01.g020350.t1.2	21.659000	268270	191820	2516.1	36637	11484	15173	9756.6	14682	0	8983	8754.1	8954.4	9576.9	6960.4	14237	14230	14776	21910	33910	36824	34987	10125	0	7081.4	2317.8	36559	32047	17153	1495.7	6525.1	22262	17588	0	0	0	0
Cre01.g020918.t1.1	117.280000	0	0	0	0	0	0	0	0	0	0	0	0	0	0	0	0	0	0	0	0	1063.7	0	0	33620	0	0	0	0	0	0	0	0	0	0	0	0
Cre01.g021251.t1.1	55.694000	0	0	0	0	0	0	0	0	0	0	0	0	0	0	2041.2	3192.8	5692.8	0	0	0	0	0	0	0	0	0	0	0	0	0	0	0	0	0	0	0
Cre01.g021500.t1.1	87.464000	0	0	0	0	0	0	0	0	0	0	0	0	0	0	0	0	14282	0	0	0	0	0	0	0	0	0	0	0	0	0	0	0	0	0	0	0
Cre01.g021650.t1.2	34.115000	6996.8	2150.2	0	0	0	0	0	0	0	0	0	0	0	0	0	0	0	0	0	0	0	0	0	0	0	0	0	0	0	0	0	0	0	0	0	0
Cre01.g022500.t1.2	81.992000	0	0	0	0	0	0	0	0	0	0	0	0	0	0	0	0	0	15309	17220	0	0	1879.1	0	0	0	0	0	0	0	0	0	0	0	0	0	0
Cre01.g024350.t1.2	69.967000	0	0	0	0	0	0	0	0	0	0	0	0	0	0	0	0	0	0	0	1837.6	0	2277.8	0	0	0	0	0	0	0	0	0	0	0	0	0	0
Cre01.g025350.t1.2	20.081000	0	0	0	0	0	0	0	0	0	0	0	0	0	0	0	0	0	0	0	0	0	0	0	0	0	0	0	0	0	0	0	0	0	0	0	0
Cre01.g026900.t2.1;Cre01.g026900.t1.2	58.161000	0	0	0	0	0	0	0	0	0	0	0	0	5962.4	0	0	0	79645	0	0	0	0	0	0	5921.7	0	0	0	0	0	0	0	0	0	0	0	0
Cre01.g027000.t1.2	20.474000	0	0	0	0	0	0	0	0	0	0	0	0	0	0	0	0	0	0	0	0	0	0	0	0	0	0	0	0	1451.8	0	12523	0	0	0	0	0
Cre01.g027550.t1.1	41.742000	0	0	0	0	0	0	0	0	0	0	0	0	0	0	0	0	0	0	0	0	0	0	0	14284	104560	88280	9046	0	0	0	0	0	0	0	0	0
Cre01.g027800.t1.2	52.969000	0	0	0	0	0	0	0	0	0	0	0	0	0	0	0	0	0	0	0	0	0	0	0	0	0	1690.3	1035.4	0	0	0	0	0	0	0	0	0
Cre01.g028250.t1.2	35.377000	0	0	0	0	0	0	0	0	0	0	0	0	0	0	0	0	0	0	0	0	0	0	0	0	0	0	6292	14288	0	0	0	0	0	0	0	0
Cre01.g029300.t1.2	30.052000	0	0	0	0	0	0	0	0	0	0	0	0	0	0	0	0	0	19780	57686	0	0	0	0	0	0	0	0	0	0	0	0	0	0	0	0	0
Cre01.g029650.t1.1	100.130000	0	0	0	0	0	0	0	0	0	1605.2	3429.3	0	0	0	0	0	0	0	0	0	0	0	0	0	0	0	0	0	0	0	0	0	0	0	0	0
Cre01.g029750.t1.1	187.570000	0	3199.6	0	0	0	0	0	0	0	0	0	0	0	0	5989.3	0	0	0	0	0	0	0	0	0	0	0	0	0	0	0	0	0	0	0	0	0
Cre01.g030200.t1.2	45.751000	0	0	0	0	0	0	0	0	0	0	0	0	0	0	0	0	0	0	0	0	0	0	0	1968.7	2555.8	0	0	0	0	0	0	0	0	0	0	0
Cre01.g031100.t1.2	37.030000	0	0	0	0	0	0	0	11570	0	0	0	0	6101.2	11525	0	0	0	0	0	0	0	0	0	0	0	0	0	1941.4	27101	71401	10729	0	0	0	0	0
Cre01.g032650.t2.1;Cre01.g032650.t1.2	42.435000	36225	7819.5	0	0	0	0	0	0	0	0	0	981.81	1299.1	0	0	0	0	0	0	0	0	0	0	0	1665.8	41853	80710	104000	0	0	0	0	0	0	0	0
Cre01.g032750.t1.2	18.807000	0	0	0	0	0	0	0	0	0	0	0	0	0	0	0	0	0	0	0	0	0	0	0	0	0	0	0	0	0	0	0	2230.4	0	0	0	0
Cre01.g033400.t1.2	11.506000	0	0	0	0	0	0	0	0	0	0	0	0	3018.8	0	0	0	0	0	0	0	0	0	0	0	0	0	0	0	0	0	0	0	2254.2	1728.8	0	0
Cre01.g033550.t1.2	27.350000	0	0	0	0	0	0	0	0	0	0	0	0	0	0	0	0	0	0	0	0	0	0	0	0	0	0	0	6484.8	27457	77550	17834	0	0	0	0	0
Cre01.g034400.t1.1	38.936000	15947	0	0	0	0	0	0	0	0	0	0	0	18339	11375	0	0	0	0	0	0	0	0	0	0	0	0	0	0	0	0	0	0	0	0	0	0
Cre01.g035350.t1.2	36.323000	0	0	0	0	0	0	0	0	0	0	0	0	0	0	0	0	0	0	0	0	0	0	0	0	0	1253.8	0	1144.2	0	0	0	0	0	0	0	0
Cre01.g036850.t1.2	65.917000	19920	7363.4	0	0	0	0	0	0	0	0	0	0	0	0	0	0	0	0	0	0	0	0	0	0	0	9092.6	0	0	0	0	0	0	0	0	0	0
Cre01.g037150.t1.1	96.131000	0	0	0	0	0	0	0	0	0	0	8846.9	0	0	0	0	0	0	0	0	0	0	0	0	0	0	0	0	0	0	0	0	0	0	0	0	0
Cre01.g037200.t1.2	11.425000	0	0	0	0	0	0	0	0	0	0	0	0	0	0	0	0	0	0	0	0	0	0	0	0	0	2641.1	2084.6	12363	7143.4	4934.7	0	0	0	0	0	0
Cre01.g037700.t1.2	56.876000	0	0	0	0	0	0	0	0	0	0	0	0	0	0	0	0	0	0	0	0	0	0	0	0	6678.7	0	0	0	0	0	0	0	0	0	0	0
Cre01.g038400.t1.2	47.327000	0	0	0	0	0	0	0	0	0	0	0	0	0	0	0	0	0	0	0	0	0	0	0	1885.4	3011.1	4671.3	209350	0	0	0	0	0	0	0	0	0
Cre01.g038550.t1.1	59.377000	0	0	0	0	0	0	0	0	0	0	0	0	0	0	0	0	0	0	0	0	0	0	0	3094.7	0	0	0	0	0	0	0	0	0	0	0	0
Cre01.g038600.t1.2	47.635000	60243	40268	0	0	0	0	0	0	0	0	0	0	0	0	0	0	0	0	0	0	0	0	0	0	7956.5	9449.9	1573.3	0	0	0	0	0	0	0	0	0
Cre01.g039150.t1.2	20.518000	6459.2	2224.7	0	0	0	0	0	0	0	0	0	0	0	0	0	0	0	0	0	0	0	0	0	0	0	0	0	0	0	0	0	0	0	0	0	0
Cre01.g039250.t2.1;Cre01.g039250.t1.1	31.676000	0	10229	0	0	0	0	0	0	0	0	0	0	0	0	0	0	0	0	0	0	0	0	0	0	0	0	0	0	0	0	0	0	0	0	0	0
Cre01.g039300.t1.2	69.973000	0	0	0	0	0	0	0	0	0	0	0	0	0	0	0	0	0	0	0	0	17450	3639.5	0	0	0	0	0	0	0	0	0	0	0	0	0	0
Cre01.g040000.t1.2	16.473000	0	0	0	0	0	0	0	0	0	0	0	0	0	0	0	0	0	0	0	0	0	0	0	0	0	0	0	6135.6	29074	16260	0	0	0	0	0	0
Cre01.g040300.t1.2	37.702000	0	0	0	0	0	0	0	0	0	0	0	0	0	5185.3	0	0	0	0	0	0	0	0	0	0	0	0	0	0	0	0	0	0	0	0	0	0
Cre01.g042200.t1.1	10.140000	0	0	0	0	0	0	0	0	0	0	0	0	0	4219.5	9685.4	2052.3	0	0	0	0	0	0	0	2590	3071.1	7583.2	9385.4	32074	33948	16232	2781.2	0	0	0	0	0
Cre01.g042550.t1.1	102.590000	10350	0	0	0	0	0	0	0	0	0	0	0	0	0	0	0	0	0	0	0	0	0	0	0	0	0	0	0	0	0	0	0	0	0	0	0
Cre01.g042750.t1.2	89.146000	466910	458120	16235	115560	106940	44520	52928	67324	66152	77296	103550	137540	148770	72910	362700	460780	454060	505160	953660	661910	1885100	3778100	289390	202780	0	0	0	0	0	0	0	0	0	0	0	0
Cre01.g042800.t1.2	44.621000	0	0	0	0	0	0	0	0	0	0	0	0	0	0	0	0	0	0	0	0	0	2142.9	0	0	0	170380	47395	47571	4096.9	0	0	0	0	0	0	0
Cre01.g043350.t1.2	72.106000	1904.6	2453.9	0	0	0	0	0	0	0	0	0	0	0	0	0	0	0	0	0	0	0	0	0	0	0	0	0	0	0	0	0	0	0	0	0	0
Cre01.g043450.t1.2	22.292000	0	0	0	0	0	0	0	0	0	0	0	0	0	0	0	0	0	0	0	0	0	0	0	0	0	0	0	0	0	4871.1	9178.6	1392.1	0	0	0	0
Cre01.g044400.t1.2	22.902000	0	0	0	0	0	0	0	0	0	0	0	0	0	0	0	0	0	0	0	0	0	0	0	0	0	0	0	0	2165.3	10978	15382	1206.1	0	0	0	0
Cre01.g044600.t1.2	143.410000	9049.7	11911	0	17131	6044.9	5773.1	4782.2	3327.8	0	0	0	0	0	0	0	0	0	0	0	0	0	0	0	0	0	0	0	0	0	0	0	0	0	0	0	0
Cre01.g044800.t1.2	91.104000	84345	53112	0	15078	7271.1	1943.4	6304.1	18865	8274.5	15007	22365	24576	45977	21212	60280	38283	61335	130180	222200	3576	20303	36667	0	141050	0	0	0	0	0	0	0	0	0	0	0	0
Cre01.g045100.t1.2	20.896000	0	0	0	0	0	0	0	0	0	0	0	0	0	0	0	0	0	0	0	6150.7	0	0	0	0	0	0	0	0	0	0	0	0	0	0	0	0
Cre01.g045550.t1.2	42.993000	127630	59216	0	12771	6876.3	0	6446.6	8227.2	10095	8265.5	2202.6	3440.1	4496.6	4932.3	8735.6	3314.5	14967	12173	8293.6	20065	50233	69878	0	33150	125220	11118	2330.1	0	0	0	0	0	0	0	0	0
Cre01.g047550.t1.2	23.672000	0	0	0	0	2327.4	2321.1	0	0	0	0	0	0	0	0	0	0	0	0	0	0	1842.2	0	0	0	0	6636.5	4298	5932.9	12092	13454	14997	14944	0	0	0	0
Cre01.g047750.t1.2	21.371000	36739	31901	0	2297.7	1839.2	0	0	0	0	0	0	0	0	0	0	0	0	784.71	0	0	0	0	0	0	0	0	0	0	0	2281.1	0	0	0	0	0	0
Cre01.g048150.t1.2	30.466000	0	0	0	0	0	0	0	0	0	0	0	0	0	0	0	0	0	0	0	0	0	0	0	0	0	0	0	3221	3598.2	5171.1	5252.8	0	0	0	0	0
Cre01.g048850.t1.2	73.876000	0	2160.8	0	0	0	0	0	0	0	0	0	0	0	0	0	0	0	0	0	0	0	0	0	0	0	0	0	0	0	0	0	0	0	0	0	0
Cre01.g048950.t1.2	55.128000	31970	10833	0	3357.6	0	0	0	0	0	0	0	0	0	0	0	0	0	2900	16947	2112.6	1176.9	0	0	0	0	0	0	0	0	0	0	0	0	0	0	0
Cre01.g049500.t1.2	17.250000	446130	293070	22304	80204	63817	46991	50018	72124	93438	58212	68196	69636	83549	67233	222800	395870	76968	0	0	0	0	0	0	0	0	0	0	0	0	0	0	0	0	0	0	0
Cre01.g049600.t1.2	42.157000	6258.1	0	0	0	0	0	0	0	0	0	0	0	0	0	0	0	0	0	0	0	0	0	0	0	0	0	0	0	0	0	0	0	0	0	0	0
Cre01.g049900.t1.1	47.192000	17042	0	0	0	0	0	0	0	0	0	0	0	0	0	0	0	0	0	0	0	0	0	0	0	0	0	0	0	0	0	0	0	0	0	0	0
Cre01.g049950.t1.1	123.220000	0	0	0	0	0	0	0	1467.8	3366.8	0	0	0	52760	112120	46814	0	0	0	0	0	0	0	0	0	0	0	0	0	0	0	0	0	0	0	0	0
Cre01.g050950.t1.2	55.608000	0	0	0	0	0	0	0	0	0	0	0	0	2264.2	7227.2	61245	60143	886810	4607800	54513	94568	27801	1101.4	0	1324.9	2802	9694.8	15788	1262.3	0	0	0	0	0	0	0	0
Cre01.g051500.t1.2	11.982000	0	0	0	0	0	0	0	0	0	0	0	0	0	0	0	0	0	0	0	0	1595.3	0	0	0	0	0	3068.4	10462	29122	71196	135750	43260	7179.1	3218.7	0	0
Cre01.g051900.t1.2	28.511000	146590	283470	2256.5	4835.5	11475	0	15808	61777	220560	0	0	0	0	0	0	0	0	0	0	0	0	0	0	0	0	0	0	2867.7	0	3204.4	1907.1	0	0	0	0	0
Cre01.g052250.t1.2	15.828000	0	0	0	0	0	0	0	0	0	0	0	0	0	0	0	0	0	0	0	0	0	0	0	0	0	0	7857.2	2911.6	0	0	0	0	0	0	0	0
Cre01.g053600.t1.2	17.472000	0	0	0	0	0	0	0	0	0	0	0	0	0	0	0	0	0	0	0	0	0	0	0	0	0	0	0	0	2164.8	2977.5	0	0	0	0	0	0
Cre01.g054500.t1.2	112.350000	307800	283970	18754	281260	252740	172960	228370	593680	1353100	1954500	1335600	1498800	703710	83961	1586.3	1008.7	0	0	1475	0	0	0	0	0	0	0	0	0	0	0	0	0	0	0	0	0
Cre01.g055408.t1.1	76.676000	0	0	0	0	0	0	0	0	0	0	0	0	0	0	0	0	0	0	0	0	0	0	0	6789.7	7641.9	0	0	0	0	0	0	0	0	0	0	0
Cre01.g065822.t1.1	139.200000	0	5664	0	0	0	0	0	0	0	0	0	0	0	0	0	0	0	0	0	0	0	0	0	0	0	0	0	0	0	0	0	0	0	0	0	0
Cre01.g066552.t1.1	18.245000	0	0	0	0	0	0	0	0	0	0	0	0	0	0	0	0	0	0	0	0	0	0	0	0	0	0	0	0	8537.9	1084.7	0	0	0	0	0	0
Cre01.g066917.t1.1	27.565000	690890	226120	1880.4	295020	100280	15829	34755	30841	29593	154880	23547	10739	21090	37843	71080	78683	164980	248200	463500	448670	6381000	1151900	286790	2596600	8542600	3001700	154200	121690	59721	134530	422850	378530	1497.4	0	0	0
Cre01.g071662.t1.1	69.089000	78999	55318	0	16848	11174	0	0	6449.8	6561	4578.8	4735.2	3425.8	4176.3	0	0	2727.9	3421	3761.2	3460.9	2676.4	3689.3	0	0	12882	17167	5779.3	0	0	0	0	0	0	0	0	0	0
Cre02.g073550.t1.2	39.400000	0	0	0	0	0	0	0	0	0	0	0	0	0	0	0	0	0	0	0	0	0	0	0	0	2565	0	5064.4	3074.2	0	0	0	0	0	0	0	0
Cre02.g074100.t1.2	14.845000	0	0	0	0	0	0	0	0	0	0	0	0	0	0	0	0	0	0	0	0	0	0	0	0	0	0	0	0	2546.6	0	0	0	0	0	0	0
Cre02.g074650.t1.2	70.448000	0	0	0	0	0	0	0	0	0	0	0	0	1674.2	5496.5	0	0	0	0	0	0	0	0	0	0	0	0	0	0	0	0	0	0	0	0	0	0
Cre02.g074950.t1.1	78.035000	0	0	0	0	0	0	0	0	0	0	0	0	0	0	0	0	0	0	5853.9	0	0	0	0	0	0	0	0	0	0	0	0	0	0	0	0	0
Cre02.g075400.t2.1;Cre02.g075400.t1.1	23.656000	0	0	0	0	0	0	0	0	0	0	0	0	0	0	0	0	0	0	1167.4	0	18655	18068	0	29739	18613	983.01	0	0	0	0	0	0	0	0	0	0
Cre02.g076250.t1.1	85.356000	0	0	0	0	0	0	0	0	0	0	0	0	0	0	0	0	0	0	0	0	0	0	0	6263.4	0	0	0	0	0	0	0	0	0	0	0	0
Cre02.g076350.t1.2	55.798000	0	0	0	29928	13211	22655	0	11178	0	0	0	0	0	0	0	0	0	0	0	0	0	0	0	0	0	0	19413	0	0	0	0	0	0	0	0	0
Cre02.g076900.t1.1	114.770000	24624	4054.2	0	0	0	0	0	0	0	0	0	0	0	0	0	0	7282.1	5427.3	0	0	0	0	0	0	0	0	0	0	0	0	0	0	0	0	0	0
Cre02.g077350.t1.2	46.124000	0	0	0	0	0	0	0	0	0	0	0	0	0	0	0	0	0	0	0	0	3286.1	0	0	0	0	0	0	0	0	0	0	0	0	0	0	0
Cre02.g077550.t2.1;Cre02.g077550.t1.2;Cre10.g420200.t2.1;Cre10.g420200.t1.2	85.736000	0	10584	0	0	0	0	0	0	0	0	0	0	0	0	0	0	0	0	0	0	3159.3	0	0	0	0	0	0	0	0	0	0	0	0	0	0	0
Cre02.g078300.t1.1	7.294200	12002	10445	0	2194.1	1899.1	1911.6	0	2226.4	2630.1	1177.3	1305.7	0	0	0	2065.7	1281.8	2428.9	5791.9	6728.9	1443.2	8370.4	3970.6	0	11546	15559	13098	9950	18720	8180.3	2943	0	0	0	0	0	0
Cre02.g078507.t1.2	24.374000	0	0	0	0	0	0	0	0	0	0	0	0	0	0	0	0	0	0	0	0	0	0	0	0	0	0	0	0	0	3790.9	14550	34238	0	0	0	0
Cre02.g079400.t1.2	15.825000	0	0	0	0	0	0	0	0	0	0	0	0	0	0	0	0	0	0	0	0	0	0	0	0	0	0	0	0	3411.9	2926	26189	14534	0	0	0	0
Cre02.g079600.t1.2	48.860000	0	0	0	0	0	0	0	0	0	0	0	0	0	0	0	0	0	0	0	0	0	0	0	0	0	0	0	1695.8	0	0	0	0	0	0	0	0
Cre02.g079800.t1.2	16.052000	172250	820090	2992.4	0	0	0	0	0	0	0	0	0	0	0	0	0	0	0	0	0	0	0	0	0	0	0	0	0	0	0	0	1577.9	0	0	0	0
Cre02.g080200.t1.2	77.660000	0	0	0	0	0	0	0	0	0	0	0	0	12018	29684	72742	39948	28006	33394	37188	6786.5	9938.9	14832	0	9185.2	0	0	0	0	0	0	0	0	0	0	0	0
Cre02.g080250.t1.2	21.166000	11931	0	0	0	0	0	0	0	0	0	0	0	0	0	0	0	0	0	0	0	0	0	0	0	0	0	0	0	0	0	0	0	0	0	0	0
Cre02.g080650.t1.2	93.119000	0	0	0	0	0	0	0	0	0	0	0	0	0	0	6877	1949.1	21760	98621	67676	2780.9	8994.4	2036.3	0	0	0	0	0	0	0	0	0	0	0	0	0	0
Cre02.g080700.t1.2;Cre02.g080600.t1.2	72.492000	20993	6450.6	0	0	0	0	0	1470.2	0	1473.2	1696.5	0	8288.2	1234.3	16866	7499.1	2016.6	1969	8526.4	15584	129430	133060	0	129420	2006.3	0	0	0	0	0	0	0	0	0	0	0
Cre02.g080900.t1.2	24.370000	4855.6	7330.1	0	0	0	0	0	0	0	0	0	0	0	0	0	0	0	0	0	0	0	0	0	0	0	0	0	0	0	0	0	1027.3	0	0	0	0
Cre02.g081050.t1.2	55.891000	40004	10703	0	14647	57371	21723	21262	138090	197970	92508	97887	130680	371860	170520	194720	270670	506680	489200	376410	141940	406840	1536800	55154	37003	0	0	0	0	0	0	0	0	0	0	0	0
Cre02.g081250.t1.2	78.425000	0	1841.2	0	0	0	0	3731.4	1417.1	0	0	0	0	2451.3	0	24244	91512	290630	290520	21512	1043.8	0	0	0	0	0	0	0	0	0	0	0	0	0	0	0	0
Cre02.g082500.t1.1	14.804000	0	0	0	0	0	0	0	0	0	0	0	0	0	0	0	0	0	1711.6	0	1342.9	0	0	0	2967.6	4373.8	0	0	0	8590.2	37090	339970	543600	198340	77298	13405	0
Cre02.g082550.t1.2	80.959000	0	0	0	0	0	0	0	0	0	0	0	0	0	0	0	0	0	0	0	0	0	2457.4	0	21329	0	0	0	0	0	0	0	0	0	0	0	0
Cre02.g083800.t2.1;Cre02.g083800.t1.2	40.714000	0	0	0	0	0	0	0	0	0	0	0	0	0	0	0	0	0	11396	0	0	0	0	0	0	0	0	0	0	0	0	0	0	0	0	0	0
Cre02.g083950.t1.1	33.366000	3591.7	14064	0	0	0	0	0	0	0	0	0	0	0	0	0	0	0	0	0	0	0	0	0	0	0	0	0	0	0	0	0	0	0	0	0	0
Cre02.g084000.t1.2	12.964000	0	0	0	0	0	0	0	0	0	0	0	0	0	0	0	0	0	0	0	0	0	0	0	0	0	0	0	0	0	0	1219.2	0	0	0	0	0
Cre02.g084350.t1.2	25.205000	0	0	0	0	0	0	0	0	0	0	0	0	0	0	0	0	0	0	0	0	0	0	0	0	3537.4	0	3378.7	5371.6	4495.6	0	0	0	0	0	0	0
Cre02.g085450.t1.2	41.426000	0	0	0	0	0	0	0	0	0	0	0	0	0	0	0	0	0	0	0	0	0	0	0	0	12279	7638.7	0	0	0	0	0	0	0	0	0	0
Cre02.g086850.t1.1	35.980000	0	0	0	0	0	0	0	0	0	0	0	0	0	0	0	0	0	0	5895.3	7005.9	2196	0	0	0	0	0	0	0	0	0	0	0	0	0	0	0
Cre02.g088000.t1.2	33.562000	511810	214550	0	7543.7	1339.5	0	0	0	0	0	0	0	0	0	0	0	0	0	0	0	0	0	0	0	0	0	0	5671.3	35882	0	0	0	0	0	0	0
Cre02.g088200.t1.2	58.236000	0	0	0	0	0	0	0	0	0	0	0	0	0	0	0	1318.8	2016.9	3453.6	5651.1	0	1732.9	2974.9	0	182530	221810	68109	21224	50939	302300	56902	0	0	0	0	0	0
Cre02.g088900.t1.2;Cre06.g278090.t1.1	32.439000	0	0	0	1513	0	0	0	0	0	0	0	0	0	0	0	0	0	0	0	0	0	0	0	0	0	0	3339.8	24039	21822	1136.8	0	0	0	0	0	0
Cre02.g090050.t1.1	86.543000	0	0	22053	0	0	0	0	0	0	0	0	0	0	0	0	0	0	0	0	0	0	0	0	0	0	0	0	0	0	0	0	0	0	0	0	0
Cre02.g090650.t1.1	271.060000	4879.6	0	0	0	0	0	0	0	0	0	0	0	0	0	0	0	0	0	0	0	0	0	0	0	0	0	0	0	0	0	0	0	0	0	0	0
Cre02.g091850.t1.2	37.690000	0	0	0	0	0	0	0	0	0	0	0	0	0	0	0	0	0	0	0	0	3161.2	0	0	0	0	0	0	0	0	0	0	0	0	0	0	0
Cre02.g092050.t1.1	37.398000	0	0	0	0	0	0	0	0	0	0	0	0	0	0	0	0	0	0	0	0	0	0	0	0	2090	0	0	0	0	0	0	0	0	0	0	0
Cre02.g092350.t1.2	56.044000	19427	0	0	0	0	0	0	0	0	0	0	0	0	0	0	0	0	0	0	0	0	0	0	1113.6	8206.8	0	0	0	0	0	0	0	0	0	0	0
Cre02.g092400.t1.1	54.537000	0	0	0	0	0	0	0	0	0	0	0	3856.5	0	0	0	0	0	0	0	0	0	0	0	0	0	0	0	0	0	0	0	0	0	0	0	0
Cre02.g093650.t1.2	15.009000	0	0	0	0	0	0	0	0	0	0	0	0	0	0	0	977.43	0	0	2615.8	10439	11972	11179	0	23321	9002.8	37766	41606	129540	129080	77139	111790	77866	29018	13975	0	0
Cre02.g094250.t1.1	43.926000	230140	207740	15031	68230	31053	11207	7421.6	26550	26130	20101	27773	21466	17177	12367	19140	22596	16463	32461	23729	11385	11390	10448	0	108920	68297	12995	0	0	0	0	0	0	0	0	0	0
Cre02.g095045.t1.1	292.440000	0	0	0	0	0	0	0	0	0	0	7487.8	0	0	0	0	0	0	0	0	0	0	0	0	0	0	0	0	0	0	0	0	0	0	0	0	0
Cre02.g095077.t1.1	42.929000	5306.7	0	0	0	0	0	0	0	0	0	0	0	0	0	0	0	0	0	0	0	0	0	0	0	0	0	4451.9	27706	0	0	0	0	0	0	0	0
Cre02.g095092.t1.1	43.527000	0	0	0	0	0	0	0	0	0	0	0	0	0	0	0	0	0	0	0	0	0	0	0	0	0	0	1442.4	2398	3289.1	0	0	0	0	0	0	0
Cre02.g095122.t1.1	20.871000	0	0	0	0	0	0	0	0	0	0	0	0	0	0	0	0	0	0	0	0	0	0	0	0	0	0	0	0	0	0	0	3522.8	0	0	0	0
Cre02.g096150.t1.2	23.900000	0	0	0	0	0	0	0	0	0	0	0	0	0	0	0	0	0	0	0	0	0	0	0	0	21606	0	0	0	0	0	0	0	0	0	0	0
Cre02.g096400.t1.2	63.420000	0	0	0	0	0	0	0	0	0	0	0	0	0	0	0	0	0	0	0	0	2388.9	0	0	0	0	0	0	0	0	0	0	0	0	0	0	0
Cre02.g096450.t1.1	21.160000	0	0	0	0	0	0	0	0	12091	0	0	0	0	0	0	0	0	0	0	0	0	0	0	0	0	0	0	0	0	0	0	0	0	0	0	0
Cre02.g097400.t1.2	18.074000	0	0	0	0	0	0	0	0	0	0	0	0	0	0	0	0	0	0	0	0	0	0	0	0	0	0	0	0	6268.6	0	0	0	0	0	0	0
Cre02.g097900.t1.2	47.075000	0	0	0	0	0	0	0	0	0	0	0	1450.7	1130.9	0	0	0	0	4302.6	5138.4	0	0	0	0	0	0	0	1305.1	10382	0	0	352380	535070	0	0	11028	0
Cre02.g098800.t1.2	32.898000	0	5299.6	0	0	0	0	0	0	0	0	0	0	0	0	0	0	0	0	0	0	0	0	0	0	0	0	0	0	0	1153.9	2332.6	0	0	0	0	0
Cre02.g099150.t1.2	33.726000	0	0	0	0	0	0	0	0	0	0	0	0	0	0	0	0	0	0	0	0	0	0	0	0	0	0	0	0	0	2260.8	0	0	0	0	0	0
Cre02.g099601.t1.1	351.330000	0	0	0	0	0	0	0	0	0	0	0	0	0	0	0	0	0	0	0	0	0	0	0	0	0	3561.7	0	0	0	0	0	0	0	0	0	0
Cre02.g099800.t1.1	34.120000	0	0	0	0	0	0	0	0	0	0	0	0	0	0	0	0	0	0	0	0	0	0	0	0	1730	5781.1	0	0	0	0	0	0	0	0	0	0
Cre02.g099850.t1.1	51.705000	0	0	0	0	0	0	0	0	0	0	0	0	0	5067.9	36578	27425	13149	9740.7	0	0	0	0	0	0	0	0	0	0	0	0	0	0	0	0	0	0
Cre02.g100200.t1.2	22.321000	54453	140190	0	51800	0	0	0	0	0	0	0	0	0	0	0	0	0	0	0	0	0	0	0	0	0	0	0	0	0	0	0	0	0	0	0	0
Cre02.g100500.t2.1;Cre02.g100500.t1.1	146.440000	0	0	0	0	0	0	0	0	0	120420	0	0	0	0	0	0	0	0	0	0	0	0	0	0	0	0	0	0	0	0	0	0	0	0	0	0
Cre02.g101350.t1.2	23.944000	13781	0	0	0	0	0	0	0	0	0	0	0	0	0	0	0	0	0	0	0	0	0	0	0	0	0	2464.4	10055	4335.5	0	0	0	0	0	0	0
Cre02.g103000.t1.2;Cre02.g113652.t2.1;Cre02.g113652.t1.1	58.197000	0	0	0	0	0	0	0	0	0	0	0	0	0	0	0	0	0	0	1221.9	7985.4	8788.4	0	0	0	0	0	0	0	0	0	0	0	0	0	0	0
Cre02.g103100.t1.1	35.758000	3814.4	0	0	0	0	0	0	0	0	0	0	0	0	0	0	0	0	0	0	0	0	0	0	0	0	0	0	0	0	0	0	0	0	0	0	0
Cre02.g104650.t2.1;Cre02.g104650.t1.1	125.570000	5610.8	3065.2	0	0	0	0	0	0	0	0	3890.9	3841.3	0	0	0	0	0	0	0	0	0	0	0	0	0	0	0	0	0	0	0	0	0	0	0	0
Cre02.g104850.t1.2	33.702000	0	0	0	0	0	0	0	0	0	0	0	0	0	0	0	1389.1	6334.3	0	0	0	0	0	0	0	0	0	0	0	0	0	0	0	0	0	0	0
Cre02.g104900.t1.2	43.725000	0	0	0	0	0	0	0	0	0	0	0	0	0	0	0	0	0	0	0	0	0	0	0	0	0	0	0	4356	0	0	0	0	0	0	0	0
Cre02.g106600.t1.2	16.997000	0	0	0	0	0	0	0	0	0	0	0	0	0	0	0	0	0	0	0	0	0	0	0	0	0	0	0	0	0	0	2431	0	0	0	0	0
Cre02.g107150.t1.1	13.660000	0	0	0	0	0	0	0	0	0	0	0	0	0	0	0	0	0	0	0	0	0	0	0	0	0	0	0	0	11294	9753.1	14829	2539.5	0	0	0	0
Cre02.g107200.t1.1	7.124000	0	0	0	0	0	0	0	0	0	0	0	0	0	0	0	0	0	0	0	0	0	0	0	0	0	0	0	0	0	0	2456.8	4999.6	0	0	0	0
Cre02.g107300.t1.2	37.906000	0	0	0	0	0	0	0	0	0	0	0	3682.3	11757	2009.4	0	0	0	0	0	0	0	0	0	0	0	0	0	0	0	0	0	0	0	0	0	0
Cre02.g107450.t1.2	47.574000	0	2665.9	0	0	0	0	0	0	0	0	0	0	0	0	0	0	0	0	0	0	0	0	0	0	0	1367.6	4787.1	22941	0	0	0	0	0	0	0	0
Cre02.g108850.t1.2	19.154000	0	0	0	0	0	0	0	0	0	0	0	0	0	0	0	0	0	0	0	0	0	0	0	0	0	0	0	0	0	1304.4	1768.5	3850.1	0	0	0	0
Cre02.g108900.t1.2	19.694000	12941	4704.1	0	0	0	0	0	0	0	0	0	0	0	0	0	0	0	0	0	0	0	0	0	0	0	0	0	1696.7	0	2268.9	54369	30160	3001.9	0	0	0
Cre02.g109950.t1.2	11.395000	0	0	0	0	0	0	0	0	0	0	0	0	0	0	0	0	0	0	0	0	0	0	0	0	0	0	0	0	0	2909.8	12796	18448	4557.3	1362.6	0	0
Cre02.g110350.t1.2	28.974000	0	0	0	0	0	0	0	0	0	0	0	0	0	0	0	0	0	0	0	0	0	0	0	0	0	0	0	2600.9	2240.6	0	0	0	0	0	0	0
Cre02.g110750.t1.2	41.322000	0	0	0	0	0	0	0	0	0	0	0	0	0	0	0	0	0	0	0	0	0	0	0	0	9947.8	2539.4	0	0	0	0	0	0	0	0	0	0
Cre02.g111450.t1.2	26.620000	0	0	0	0	0	0	0	0	0	0	0	0	0	0	0	0	0	0	0	0	0	0	0	14636	955.77	7785.5	15901	41255	58874	142440	231020	25103	0	0	0	0
Cre02.g111700.t1.2	22.341000	0	0	0	0	0	0	0	0	0	0	0	0	0	0	0	0	0	0	0	0	0	0	0	0	0	0	0	0	0	0	5558.4	1822.8	0	0	0	0
Cre02.g112650.t1.2	16.346000	0	2768.3	0	1053.2	0	0	0	0	0	0	0	0	0	0	0	0	0	0	0	0	0	0	0	0	0	0	0	0	0	0	0	0	0	0	0	0
Cre02.g113100.t1.2	13.235000	0	0	0	0	0	0	0	0	0	0	0	0	0	0	0	0	0	0	0	0	0	0	0	0	1329.6	0	0	0	1563.1	1472.6	0	2199.5	0	0	0	0
Cre02.g113200.t1.1	54.500000	0	0	0	0	0	0	0	0	0	2658.5	0	0	0	0	0	0	0	0	0	0	0	0	0	0	0	0	0	0	0	0	0	0	0	0	0	0
Cre02.g113450.t1.1	118.290000	0	0	0	0	0	0	0	0	4522.8	0	8079.4	2714.5	0	0	0	0	0	0	0	0	0	0	0	0	0	0	0	0	0	0	0	0	0	0	0	0
Cre02.g113550.t1.2	34.719000	0	0	0	0	0	0	0	0	0	0	0	0	0	0	0	0	0	0	0	0	0	0	0	0	0	0	0	0	0	0	1431.9	0	0	0	0	0
Cre02.g114450.t1.2	18.964000	0	0	0	0	0	0	0	0	0	0	0	0	0	0	0	0	0	0	0	0	0	0	0	0	0	0	0	0	0	0	4660.8	1459.9	0	0	0	0
Cre02.g114600.t1.2	21.642000	4931.5	0	0	0	0	0	0	0	0	0	0	10014	0	0	0	0	0	0	0	0	0	4714	0	12179	34993	15282	0	0	0	0	0	0	0	0	0	0
Cre02.g114850.t1.2	95.141000	0	0	0	0	0	0	0	0	0	0	0	0	0	0	1911.5	0	0	0	0	0	0	0	0	0	0	0	0	0	0	0	0	0	0	0	0	0
Cre02.g115200.t1.2	16.391000	9696.1	10140	0	0	1087	0	0	0	0	0	0	0	0	0	0	0	0	0	0	0	0	0	0	0	0	0	0	0	1777.3	4505.9	2657.2	0	0	0	0	0
Cre02.g116250.t1.1	20.144000	0	0	0	0	0	0	0	0	0	0	0	0	0	0	0	0	0	0	0	0	0	0	0	0	0	0	0	0	0	0	2962.4	3826.7	1730.9	0	0	0
Cre02.g116750.t2.1;Cre02.g116750.t1.1	61.514000	5689800	15154000	53939	540890	200110	132370	134790	307160	210460	286270	197230	153130	156300	41839	115680	70967	97142	99369	149170	62832	80102	74421	3202.6	105730	111730	4971	0	0	0	0	0	0	0	0	0	0
Cre02.g117500.t1.2	67.267000	2699	0	0	0	0	0	0	0	0	0	0	0	0	0	0	0	0	0	0	1348.9	5094.1	4482.5	0	0	0	0	0	0	0	0	0	0	0	0	0	0
Cre02.g118850.t1.2	9.936100	0	0	0	0	0	0	0	0	0	0	0	0	0	0	0	0	0	0	0	0	0	0	0	0	0	0	0	1449.1	0	0	0	0	0	0	0	0
Cre02.g119450.t1.2	94.600000	4210.1	0	0	0	0	0	0	0	0	0	0	0	0	0	0	0	0	0	0	0	0	0	0	0	0	0	0	0	0	0	0	0	0	0	0	0
Cre02.g119550.t1.2	9.947400	39715	57807	0	0	0	0	0	0	0	0	0	0	0	0	0	0	0	0	0	0	0	0	0	0	0	0	8723.3	14869	78495	97118	92696	122390	71896	28349	2579.5	0
Cre02.g119900.t1.2	42.297000	0	0	0	0	0	0	0	0	0	0	0	0	0	0	0	0	0	0	0	0	0	0	0	0	0	0	0	0	1179.9	0	0	0	0	0	0	0
Cre02.g120150.t1.2;Cre02.g120100.t1.2	20.647000	0	0	0	0	3447.2	0	1243.3	10292	23949	342670	36751	0	0	0	0	0	0	0	0	0	0	0	0	0	0	0	0	0	0	0	0	0	0	0	0	0
Cre02.g120250.t2.1;Cre02.g120250.t1.1;Cre02.g120200.t1.2	79.655000	34151	20482	0	0	0	0	0	0	0	0	0	0	0	0	0	0	0	0	0	0	0	0	0	0	0	0	0	0	0	0	0	0	0	0	0	0
Cre02.g141100.t1.2	42.095000	0	0	0	0	0	0	0	0	0	0	0	0	0	0	0	0	0	0	0	0	0	0	0	0	0	13286	15330	23030	0	0	0	0	0	0	0	0
Cre02.g141400.t1.2	67.536000	0	0	0	0	0	0	0	0	0	0	0	0	0	1299.2	1135	906.03	3312.8	34519	39022	3789.2	2763.6	11238	0	48817	116610	81129	0	0	0	0	0	0	0	0	0	0
Cre02.g141606.t1.1	464.740000	0	0	0	0	0	21651	23600	3022.1	0	0	0	0	5253.7	4148.8	0	0	0	0	0	0	0	0	0	0	0	0	0	0	0	0	0	0	0	0	0	0
Cre02.g142146.t1.1	40.863000	5340.2	3017.7	0	0	0	0	0	0	0	0	0	0	0	0	0	0	0	0	0	0	0	0	0	0	0	0	1358.2	22205	168860	127290	2132.3	0	0	0	0	0
Cre02.g142206.t1.1	31.700000	0	0	0	0	0	0	0	0	0	0	0	0	0	0	0	0	0	0	0	0	0	0	0	0	0	0	0	7257.4	2019.8	3340.1	3007.8	0	0	0	0	0
Cre02.g142246.t1.1	10.553000	19589	0	0	0	0	0	0	0	0	0	0	0	0	0	0	0	0	0	0	0	0	0	0	0	0	0	0	0	0	0	0	0	0	0	0	0
Cre02.g142351.t1.1	91.558000	0	0	0	0	0	0	0	0	0	0	0	0	0	0	1640	1911.2	4974.9	0	0	0	0	0	0	0	0	0	0	0	0	0	0	0	0	0	0	0
Cre12.g486250.t1.2;Cre02.g142687.t2.1;Cre02.g142687.t1.1;Cre02.g102000.t1.2	20.586000	38655	10151	0	0	0	0	0	0	0	0	0	0	0	0	0	0	0	0	0	0	0	0	0	0	0	0	0	1490.4	0	5290	33429	39366	0	0	0	0
Cre02.g143050.t1.2	10.879000	0	0	0	0	0	0	0	0	0	0	0	0	0	0	0	0	1474.6	0	14427	42369	13094	2306.1	0	0	0	0	0	0	0	2467.6	0	0	0	0	0	0
Cre02.g143250.t1.2	36.841000	0	0	0	0	0	0	0	0	0	0	0	0	0	0	0	1385.4	29203	60464	19552	20425	26000	27526	0	70744	17810	51742	158330	285380	80631	11152	0	0	0	0	0	0
Cre02.g143550.t1.2	29.808000	0	0	0	0	0	0	0	0	0	0	0	0	0	0	0	0	0	0	0	0	0	0	0	0	0	0	0	0	3865.1	0	0	0	0	0	0	0
Cre02.g143567.t1.1	17.912000	0	0	0	0	0	0	0	0	0	0	0	0	0	0	0	0	0	0	0	0	0	0	0	0	0	0	0	979.03	0	0	10037	8787.6	0	0	0	0
Cre02.g143650.t2.1;Cre02.g143650.t1.2	57.074000	0	0	0	0	0	0	0	0	0	0	0	0	0	0	0	0	3648.2	0	0	0	0	1678.5	0	0	0	0	0	0	0	0	0	0	0	0	0	0
Cre02.g143667.t1.1	42.300000	0	0	0	0	0	0	0	0	0	0	0	0	0	0	0	0	0	0	0	0	0	0	0	0	0	1489.4	12599	0	0	0	0	0	0	0	0	0
Cre02.g144700.t1.2;Cre02.g144750.t1.1	67.045000	0	0	0	0	0	0	0	0	0	0	0	0	0	0	1730.9	0	0	0	0	0	0	0	0	0	0	0	0	0	0	0	0	0	0	0	0	0
Cre02.g144850.t1.2	29.716000	0	0	0	0	0	0	0	0	0	0	0	0	0	0	0	0	1164.2	0	3422.5	0	0	0	0	0	0	0	0	0	0	0	0	0	0	0	0	0
Cre02.g145800.t1.2	38.114000	182280	51515	1082.5	11402	3268.5	1933.3	0	7330	0	0	2545.9	0	5287.6	1512.6	2434.9	6720.8	0	10051	14452	11506	37171	11834	0	30544	0	0	0	0	0	0	0	0	0	0	0	0
Cre02.g146250.t1.2	50.199000	0	0	0	0	0	0	0	0	0	0	0	0	0	0	2739.4	0	0	4973.9	29359	0	0	0	0	0	0	0	0	0	0	0	0	0	0	0	0	0
Cre02.g146700.t1.2	17.032000	0	0	0	0	0	0	0	0	0	0	0	0	0	0	0	0	0	0	0	0	0	0	0	0	0	0	0	0	3258.6	0	0	0	0	0	0	0
Cre03.g144164.t1.1	51.598000	0	0	0	0	0	0	0	0	0	0	0	0	0	0	0	0	0	0	0	0	0	0	0	1329.7	2096.6	1632.9	0	0	0	0	0	0	0	0	0	0
Cre03.g144627.t1.1	50.733000	0	0	0	0	0	0	0	0	0	0	0	0	0	0	0	8512.7	12861	19226	0	0	0	0	0	0	0	0	0	0	0	0	0	0	0	0	0	0
Cre03.g144807.t1.1	60.707000	568290	294520	2983.9	27495	16830	11194	7270.6	5476.7	2339.5	2291.4	1781.5	2233.8	1436.7	0	6941.5	8862.4	4517.9	1376.6	1359.6	0	2816.3	0	0	3329.7	4715	0	0	0	0	0	0	0	0	0	0	0
Cre03.g144967.t1.1	68.773000	383380	102110	9313.9	20020	2890.8	0	0	0	0	0	0	0	0	0	0	0	52.181	0	0	0	0	0	0	0	0	0	0	0	0	0	0	0	0	0	0	0
Cre03.g145247.t1.1	24.025000	0	0	0	0	0	0	0	0	0	0	0	0	0	0	0	0	0	0	0	0	0	0	0	0	0	0	1466.2	17007	7601.1	1821.4	0	0	0	0	0	0
Cre03.g145507.t1.1	27.943000	0	0	0	0	0	0	0	0	0	0	0	0	0	0	0	0	0	0	0	0	0	0	0	0	37511	88782	0	0	0	0	0	0	0	0	0	0
Cre03.g145547.t1.1	31.985000	9271.8	0	0	0	0	0	0	0	0	0	0	0	0	0	0	0	0	0	0	0	0	0	0	0	0	0	0	0	1272.1	0	0	0	0	0	0	0
Cre03.g145647.t1.1	252.710000	0	18619	4729	13404	5908.8	2884.1	0	0	0	0	0	0	0	0	0	0	0	0	0	0	0	0	0	0	0	0	0	0	0	0	0	0	0	0	0	0
Cre03.g145747.t1.1	43.869000	0	0	0	0	0	0	0	0	0	0	0	0	0	0	0	0	0	0	4357.8	0	0	0	0	0	0	0	0	0	0	0	0	0	0	0	0	0
Cre03.g146167.t1.1	24.851000	5193	0	0	0	0	0	0	0	0	0	0	0	0	0	0	0	0	0	0	0	2319.4	0	0	0	0	0	1581.6	0	5899.3	31799	118040	32106	0	0	0	0
Cre03.g146187.t1.1	41.084000	0	0	0	0	0	0	0	0	0	0	0	0	0	0	0	0	0	0	9714.4	0	0	0	0	0	0	0	0	0	0	0	0	0	0	0	0	0
Cre03.g146247.t1.1	17.392000	91924	276830	9174.3	112300	0	0	0	0	0	0	0	0	0	0	0	0	0	0	0	0	0	0	0	0	0	0	0	0	0	0	0	0	0	0	0	0
Cre03.g146527.t1.1;Cre21.g751897.t1.1;Cre15.g643389.t1.1;Cre02.g089750.t1.2	68.737000	14463	3753.9	0	0	0	0	0	0	0	0	0	0	0	0	0	0	0	0	0	0	0	0	0	0	0	0	0	0	0	0	0	0	0	0	0	0
Cre03.g148000.t1.2	48.583000	2250.3	4331.2	0	0	0	0	0	0	0	0	0	0	0	0	0	0	0	0	0	0	0	0	0	0	0	0	0	0	0	0	0	0	0	0	0	0
Cre03.g149100.t1.2	54.531000	306990	92099	1262	33309	18475	3321.7	5336.9	13422	2307.2	9327.9	11711	9358.9	23388	17206	16588	9476.6	17908	23605	51035	49028	81519	24913	0	4930.5	24386	68508	4516.1	0	0	0	0	0	0	0	0	0
Cre03.g150300.t1.2	16.263000	0	0	0	0	0	0	0	0	0	0	0	0	0	0	0	0	0	0	0	0	0	0	0	0	0	0	0	0	0	0	0	0	0	9503.3	0	0
Cre03.g151200.t1.2	11.821000	0	0	0	0	0	0	0	0	0	0	0	0	0	3858.8	5435.9	7203	24062	0	0	0	0	0	0	0	0	0	0	0	0	0	0	0	0	0	0	0
Cre03.g152150.t1.2	41.014000	0	0	0	0	0	0	0	0	0	0	0	0	0	0	0	0	0	0	0	0	0	0	0	3083.7	2325.8	0	0	0	0	0	0	0	0	0	0	0
Cre03.g153450.t1.2	15.044000	0	0	0	0	0	0	0	0	0	0	0	0	0	0	0	0	0	0	0	0	0	0	0	0	13973	4374.8	0	0	0	0	0	0	0	0	0	0
Cre03.g153900.t1.2	59.909000	0	0	0	0	0	0	0	0	0	0	0	0	0	0	0	0	0	0	0	0	0	0	0	1165.3	0	0	0	0	0	0	0	0	0	0	0	0
Cre03.g154350.t1.2	30.681000	55210	70102	0	22930	17407	0	6885.8	19761	13779	15410	5822.2	16734	25820	14286	79221	110850	18782	0	0	0	0	0	0	0	0	0	0	0	0	0	0	0	0	0	0	0
Cre03.g154550.t1.1	35.950000	0	0	0	0	0	0	0	0	0	0	0	0	23643	0	0	0	0	0	0	0	0	0	0	0	0	0	0	0	0	0	0	0	0	0	0	0
Cre03.g154600.t1.2	34.558000	0	0	0	0	0	0	0	0	0	0	0	0	0	0	0	0	0	0	0	0	0	0	0	0	0	0	0	0	960.98	0	10583	1609.8	0	0	0	0
Cre03.g154950.t1.2	40.429000	0	0	0	0	0	0	0	0	0	0	0	0	0	0	0	0	0	0	0	0	0	1856.5	0	0	0	0	0	0	0	0	0	0	0	0	0	0
Cre03.g156250.t1.2	22.760000	0	0	0	0	0	0	0	0	0	0	0	0	0	0	0	0	0	0	0	0	0	0	0	0	0	0	0	0	0	10866	17851	0	0	0	0	0
Cre03.g156600.t1.2	31.640000	0	0	0	0	0	0	0	0	0	0	0	0	0	0	0	0	0	0	0	0	0	0	0	0	0	0	0	0	0	0	3790.3	1837.2	0	0	0	0
Cre03.g156900.t1.2	28.687000	547960	195640	3116.9	535850	75337	26199	35996	17118	29593	11642	2819.5	12022	23739	10468	53414	54946	130360	224580	365110	290880	4630200	559180	158260	1140900	4459500	1633700	69612	54272	18134	72855	220820	181920	1497.4	0	0	0
Cre03.g156950.t1.1	8.666900	2930.2	119220	0	0	2812.2	2935.2	4130.4	28854	100800	0	0	0	0	0	0	0	0	0	0	0	0	0	0	0	0	0	0	0	0	0	0	0	0	0	0	0
Cre03.g157700.t1.2	10.869000	45183	98150	14767	37935	22888	18397	23527	28124	14438	26610	29826	38313	52520	30517	65711	222880	42151	0	0	0	0	0	0	0	0	0	0	0	0	0	0	0	0	0	0	0
Cre03.g158000.t1.2	49.227000	0	0	0	0	0	0	0	0	0	0	0	0	0	0	0	0	0	0	44452	16638	0	0	0	0	0	0	0	0	0	0	0	0	0	0	0	0
Cre03.g158900.t1.2	49.796000	345580	7175.4	0	2595.4	5756.6	0	0	0	0	0	0	0	0	0	0	0	0	0	0	0	0	0	0	0	0	0	0	0	0	0	0	0	0	0	0	0
Cre03.g160500.t1.2	66.807000	0	0	0	0	0	0	0	0	0	0	0	0	0	0	0	0	0	3987.6	0	0	0	0	0	0	0	0	0	0	0	0	0	0	0	0	0	0
Cre03.g164000.t1.2	24.228000	0	0	0	0	0	0	0	0	0	0	0	0	0	0	0	0	0	0	0	0	0	0	0	0	5221.9	23607	23957	73803	79181	91257	73355	3600.9	0	0	0	0
Cre03.g164300.t1.2	13.326000	0	0	0	0	0	0	0	0	0	0	0	0	0	0	0	0	0	0	0	0	0	0	0	0	0	0	1724.9	5029.8	7284.8	12825	3968.6	0	0	0	0	0
Cre03.g164600.t1.2;Cre03.g165050.t1.2	117.890000	0	0	0	0	0	0	0	0	0	0	0	0	0	0	13577	48426	114830	30975	0	0	0	0	0	0	0	0	0	0	0	0	0	0	0	0	0	0
Cre03.g164700.t1.2	35.584000	110600	2158.6	0	0	0	0	0	0	0	0	0	0	0	0	0	0	0	0	0	0	0	0	0	0	0	0	0	0	0	0	0	0	0	0	0	0
Cre03.g168550.t1.1	48.572000	0	0	0	0	0	0	0	0	0	0	0	0	0	0	0	0	0	0	0	0	0	6259.3	1064.4	4472	11008	0	0	0	0	0	0	0	0	0	0	0
Cre03.g169900.t1.2;Cre06.g251600.t1.2;Cre16.g686950.t1.2	32.849000	0	0	0	0	0	0	0	0	0	0	0	0	0	0	0	0	0	0	0	0	0	0	0	0	0	1707.9	0	3095.3	94608	29588	2021.3	0	0	0	0	0
Cre03.g170200.t1.1;Cre03.g170200.t2.1	75.978000	0	0	0	0	0	0	0	0	0	0	0	0	0	0	0	0	0	0	0	0	4344.4	0	0	0	0	0	0	0	0	0	0	0	0	0	0	0
Cre03.g171050.t1.1	57.132000	0	0	0	0	0	0	0	0	0	0	0	0	0	0	0	0	0	0	0	0	0	1661.6	0	0	0	1644.3	0	0	0	0	0	0	0	0	0	0
Cre03.g171100.t1.1	28.079000	22918	0	0	0	0	0	0	0	0	0	0	0	0	0	0	0	0	0	0	0	0	0	0	0	0	0	0	0	0	0	0	0	0	0	0	0
Cre03.g171350.t1.2	52.503000	62288	9027.8	0	0	0	0	0	0	0	0	0	0	0	0	0	0	0	0	0	0	0	2159	0	0	0	0	0	0	0	0	0	0	0	0	0	0
Cre03.g171550.t1.1	30.080000	0	0	0	0	0	0	0	0	0	0	0	0	0	0	0	0	0	0	0	0	0	0	0	9186.1	0	0	0	0	0	0	0	0	0	0	0	0
Cre03.g172000.t1.2	33.122000	0	0	0	0	0	0	0	0	0	0	0	0	0	0	0	0	0	0	0	0	0	0	0	0	0	0	0	0	1639.4	6678.3	3620.4	0	0	0	0	0
Cre03.g172300.t1.2	37.439000	1193400	740860	1910.3	186870	123680	79579	57878	100370	79076	58152	70939	45611	55405	26485	54442	33984	37787	45399	57525	35626	38241	28832	0	33434	87225	187370	68458	106790	117540	5721.8	0	0	0	0	0	0
Cre03.g172500.t1.1	46.770000	0	0	0	0	0	0	0	0	0	0	0	0	0	0	0	0	0	0	0	0	0	5074.9	0	3333.3	0	6442.9	10811	13554	2428.7	0	0	0	0	0	0	0
Cre03.g172850.t1.2	41.824000	0	0	0	0	0	0	0	0	0	0	0	0	0	0	0	0	0	0	0	0	0	0	0	2599.6	4147.6	0	0	0	0	0	0	0	0	0	0	0
Cre03.g172950.t1.2	58.331000	22119	0	0	0	0	0	0	0	0	0	0	0	0	0	0	0	0	0	0	0	0	0	0	0	0	0	0	0	0	0	0	0	0	0	0	0
Cre03.g174300.t1.2	27.915000	7648.3	0	0	0	0	0	0	0	0	0	0	0	0	0	0	0	0	0	0	0	0	0	0	0	0	0	0	0	0	0	0	0	0	0	0	0
Cre03.g174750.t1.2	33.072000	0	0	0	0	0	0	0	0	0	0	0	0	0	0	0	0	0	0	0	0	0	0	0	0	0	0	0	0	5009.3	1248.1	0	0	0	0	0	0
Cre03.g175200.t1.2	87.233000	374770	11711	0	0	0	0	0	0	0	0	0	0	0	0	0	0	0	0	0	0	0	0	0	0	0	0	0	0	0	0	0	0	0	0	0	0
Cre03.g175400.t2.1;Cre03.g175400.t1.2	71.611000	0	0	0	0	0	0	0	0	0	0	0	0	28505	25528	7038.2	1183.2	0	0	0	0	0	0	0	0	0	0	0	0	0	0	0	0	0	0	0	0
Cre03.g176250.t1.2	40.499000	0	0	0	0	0	0	0	0	22190	2140.4	1389.2	32250	0	0	0	0	0	0	0	0	0	0	0	0	0	0	0	0	0	0	0	0	0	0	0	0
Cre03.g176500.t1.2	17.491000	0	0	0	0	0	0	0	0	0	0	0	0	0	0	0	0	0	0	0	0	0	0	0	0	0	0	0	0	0	0	0	0	0	1115.9	0	0
Cre03.g177350.t1.1	41.282000	4857.4	4694.2	0	0	0	0	0	0	0	0	0	0	0	0	0	0	0	982.17	0	0	1600.4	0	0	2769.1	25947	48340	18598	0	0	0	0	0	0	0	0	0
Cre03.g177500.t1.1	19.866000	0	0	0	0	0	0	0	0	0	0	0	0	0	0	0	0	0	0	0	0	0	0	0	0	1455.3	2989.1	0	0	0	0	0	0	0	0	0	0
Cre03.g178150.t1.1	18.296000	0	0	0	0	0	0	0	0	0	0	0	0	0	0	0	0	0	0	0	0	0	0	0	0	0	0	0	0	0	0	0	0	0	0	0	2032
Cre03.g178250.t1.2	16.284000	45777	125940	1090.7	69708	0	0	0	0	0	0	0	0	0	0	0	0	0	0	0	0	0	0	0	0	0	0	0	0	0	0	0	0	0	0	0	0
Cre03.g178450.t1.2	10.766000	0	0	0	0	0	0	0	0	0	0	0	0	0	0	0	0	0	0	0	0	0	21608	10255	0	0	0	0	0	1183.7	8917.5	41692	1301	0	0	0	0
Cre03.g179800.t1.2	18.096000	15911	15469	3976.1	5299.2	4631.4	2773	2749	0	0	2601.1	0	0	3592	2134	3278.9	1697.6	2360.5	2183.1	0	1416.9	0	0	0	2383.4	2321.6	3000.9	3904.2	4734.1	3315.5	0	0	0	0	0	0	0
Cre03.g180300.t1.2	76.609000	0	0	0	0	0	0	0	0	0	0	0	0	0	0	0	0	0	0	0	0	0	0	0	0	0	0	0	0	0	0	0	0	0	0	0	0
Cre03.g180750.t1.2	86.772000	15988	3266.2	0	0	1041.5	0	0	0	0	0	1270.8	1136	0	898.76	6830.2	8608.4	31268	26110	5804.8	1261.8	2308.9	0	0	52052	0	0	0	0	0	0	0	0	0	0	0	0
Cre03.g181300.t1.2	53.814000	0	0	0	0	0	0	0	0	0	0	0	0	0	0	0	0	0	0	0	0	0	0	0	0	0	0	0	2951.8	1271.2	0	0	0	0	0	0	0
Cre03.g181500.t1.2	65.753000	0	9049.1	0	0	0	0	0	0	0	0	0	0	0	0	0	0	0	0	0	2119.5	0	0	0	0	0	0	0	0	0	0	0	0	0	0	0	0
Cre03.g182050.t1.2	72.250000	15058	0	0	0	0	0	0	0	0	0	0	0	0	0	0	0	0	0	0	0	1882.4	0	0	47227	43948	0	0	0	0	0	0	0	0	0	0	0
Cre03.g182150.t1.2	28.313000	0	0	0	0	0	0	0	0	0	0	0	0	6142.9	0	0	0	0	0	0	0	0	0	0	0	0	11939	16530	297970	444670	29161	2241	0	0	0	0	0
Cre03.g182551.t1.2	14.875000	0	0	0	0	0	0	0	0	0	0	0	0	0	0	0	0	0	0	0	0	0	0	0	0	0	0	0	0	0	0	1402.4	8515.8	5042.7	7086.2	8723.9	13311
Cre03.g182900.t1.2	21.334000	6910.1	0	0	0	0	0	0	0	0	0	0	0	0	0	0	0	0	0	0	0	0	0	0	0	0	0	0	0	0	0	0	0	0	0	0	0
Cre03.g183100.t1.2	27.809000	16352	3727.3	0	0	3396	2048	2378.5	4573.3	7991.2	3693.5	5393	8622.3	15776	6636	15247	7383.4	24115	0	0	0	1237.9	0	0	0	0	0	0	4764.5	7363.4	4109.2	0	0	0	0	0	0
Cre03.g183400.t1.1	25.239000	0	0	0	0	0	0	0	0	0	0	0	0	0	0	0	0	0	0	0	0	0	0	0	0	0	0	0	0	0	0	0	2861.4	0	0	0	0
Cre03.g183900.t1.2	14.408000	0	0	0	0	0	0	0	0	0	0	0	0	0	0	0	0	0	0	0	0	0	0	0	0	0	0	0	0	6020.1	6763.6	0	0	0	0	0	0
Cre03.g184500.t1.2	80.269000	7557.6	0	0	0	0	0	0	0	0	0	0	0	0	0	0	0	0	0	0	0	0	0	0	0	0	0	0	0	0	0	0	0	0	0	0	0
Cre03.g184700.t2.1;Cre03.g184700.t1.2	39.398000	0	0	0	0	0	0	0	0	0	0	0	0	0	0	0	0	0	0	0	0	0	0	0	0	0	7351.8	5324.2	0	0	0	0	0	0	0	0	0
Cre03.g185550.t1.2	41.446000	0	0	0	0	0	0	0	0	0	0	0	0	0	0	0	0	0	0	0	0	0	0	0	0	2562.2	1589.3	4248.6	14614	27047	43837	47597	0	0	0	0	0
Cre03.g185600.t1.1	22.004000	0	0	0	0	0	0	0	0	0	0	0	0	0	0	0	0	0	0	0	0	0	0	0	0	15987	32398	79405	21817	0	0	0	0	0	0	0	0
Cre03.g187450.t1.2	28.819000	0	0	0	0	0	0	0	0	0	0	0	0	0	0	0	0	0	0	0	0	0	0	0	0	0	0	0	0	2124.8	5486.4	3259.8	0	0	0	0	0
Cre03.g187650.t1.1	59.110000	0	0	0	0	0	0	0	0	0	0	0	0	0	0	0	0	0	0	0	4190.9	0	0	0	0	0	0	0	0	0	0	0	0	0	0	0	0
Cre03.g188250.t1.2	55.344000	0	0	0	0	0	0	0	0	0	0	0	0	0	0	0	0	0	0	0	0	0	0	0	0	0	0	4246.4	1092.7	0	0	0	0	0	0	0	0
Cre03.g188650.t1.2	24.626000	0	0	0	0	0	0	0	0	0	0	0	0	0	0	0	0	0	0	0	0	1602.4	0	0	1367.6	0	1190.4	0	0	0	0	0	0	0	0	0	0
Cre03.g189250.t1.2	24.185000	0	0	0	0	0	0	0	0	0	0	0	0	0	0	0	0	0	0	0	0	3980.4	1209.6	0	13617	0	8152	3422	4517	5682.1	5352.5	16699	1625.5	0	0	0	0
Cre03.g189300.t1.1	32.993000	0	0	0	0	0	0	0	0	0	0	0	0	0	0	0	0	0	0	0	0	0	0	0	0	0	0	0	1900.2	1340.4	0	0	0	0	0	0	0
Cre03.g189650.t1.1	167.640000	0	0	0	0	0	0	0	0	0	0	0	0	0	0	0	0	0	0	0	0	0	0	0	0	102530	0	0	0	0	0	0	0	0	0	0	0
Cre03.g189800.t1.2	44.694000	0	0	0	0	0	0	0	0	0	0	0	0	0	0	0	0	0	0	0	0	0	0	0	0	15634	251030	263530	275240	11248	0	0	0	0	0	0	0
Cre03.g190150.t1.1	28.392000	0	0	0	0	0	0	0	0	0	0	0	0	0	0	0	0	0	0	0	0	0	0	0	0	0	1494.2	0	8087.1	2331.3	0	0	0	0	0	0	0
Cre03.g190400.t1.1;Cre03.g190311.t2.1;Cre03.g190311.t1.1;Cre03.g190311.t3.1;Cre03.g190281.t1.1;Cre07.g332050.t1.2	19.846000	12790	0	0	0	0	0	0	0	0	0	0	0	0	0	0	0	0	0	0	0	0	0	0	0	0	0	0	0	0	0	0	0	0	0	0	0
Cre03.g190500.t1.2	100.690000	0	0	0	0	0	0	0	0	0	0	0	1083.8	5178.7	1135.7	8922.3	33824	42540	0	0	0	0	0	0	0	0	0	0	0	0	0	0	0	0	0	0	0
Cre03.g190850.t1.2	30.018000	0	0	0	0	0	0	0	0	0	0	0	0	0	0	0	0	0	0	0	0	3177.5	4474.8	0	0	0	0	0	0	0	0	0	0	0	0	0	0
Cre04.g216850.t1.2;Cre03.g190950.t1.2	49.586000	1936.1	0	0	0	0	0	0	0	0	0	0	1455.3	0	0	0	0	0	0	0	0	0	4434.3	0	6864.6	17750	49136	124570	67229	0	0	0	0	0	0	0	0
Cre03.g191250.t1.2	35.193000	0	0	0	0	0	0	0	0	0	0	0	0	0	0	0	0	0	0	0	0	0	0	0	0	0	0	0	1003.1	0	0	0	0	0	0	0	0
Cre03.g192350.t1.1;Cre09.g395450.t2.1;Cre09.g395450.t1.2	48.878000	0	0	0	0	0	0	0	0	0	0	0	0	0	1154.5	0	33385	0	0	0	0	0	0	0	0	0	0	0	0	0	0	0	0	0	0	0	0
Cre03.g193750.t1.1	44.631000	4562.5	4044.7	0	0	0	0	0	0	0	0	0	0	0	0	0	0	0	0	0	853.04	0	0	0	10012	23854	47225	34281	0	0	0	0	0	0	0	0	0
Cre03.g193800.t1.1	55.567000	0	0	0	0	0	0	0	0	0	0	0	0	0	0	0	0	0	0	5959.8	0	0	0	0	0	0	0	0	0	0	0	0	0	0	0	0	0
Cre03.g193850.t1.2	34.323000	15133	1362.7	0	0	0	0	0	0	0	0	0	0	0	1328.7	4567	2041.7	2620.1	2631.4	10071	0	20463	15202	0	37941	49294	73285	73701	51355	17768	6241.7	0	0	0	0	0	0
Cre03.g193950.t1.2	16.076000	0	0	0	0	0	0	0	0	0	0	0	0	0	0	0	0	0	0	0	0	0	0	0	0	0	0	0	0	0	0	0	0	0	0	0	0
Cre03.g194200.t1.2	40.247000	0	0	0	0	0	0	0	0	0	0	0	0	0	3795.3	19763	5184.9	11163	8955.3	0	0	0	0	0	0	0	0	0	0	0	0	0	0	0	0	0	0
Cre03.g194350.t1.2	71.740000	150820	9185.2	0	0	0	0	0	0	0	0	0	0	0	0	0	966.52	2962.1	1698.2	1348.2	0	0	0	0	0	0	0	0	0	0	0	0	0	0	0	0	0
Cre03.g194850.t1.2	36.601000	54483	2605.1	0	0	0	0	0	0	0	2631.5	1480.4	0	3227.4	0	5100.1	8617.3	14045	18088	33955	42655	60772	74366	1915.8	192670	273740	110220	9079.3	10336	2934.4	0	0	0	0	0	0	0
Cre03.g196900.t1.2	27.980000	15409	0	0	0	0	0	0	0	0	0	0	0	0	0	0	0	0	0	0	0	0	1034.1	0	0	0	0	0	0	0	0	0	0	0	0	0	0
Cre03.g197650.t1.2	28.895000	0	0	0	0	0	0	0	0	0	0	0	0	0	0	0	0	0	0	0	0	0	0	0	0	0	0	0	0	0	0	0	1125.9	1268.5	18050	0	0
Cre03.g198850.t1.2;Cre03.g198863.t1.1	26.612000	0	0	0	0	0	0	0	0	0	0	0	0	0	0	0	0	0	0	0	0	0	0	0	0	0	0	0	0	3796.8	0	25316	43060	10631	0	0	0
Cre03.g198950.t1.2	28.840000	0	0	0	0	0	0	0	0	0	0	0	0	0	0	0	0	0	0	0	0	0	0	0	0	0	0	0	10071	24718	42186	45208	0	0	0	0	0
Cre03.g199000.t1.2;Cre13.g571200.t1.1	81.394000	168340	51795	0	4170.4	1200.2	0	0	0	0	0	0	0	0	0	957.65	1012.1	0	5044	15118	19696	62082	45282	0	0	0	0	0	0	0	0	0	0	0	0	0	0
Cre03.g199150.t1.2	29.735000	0	0	0	0	0	0	0	0	0	0	0	0	0	0	0	0	0	0	0	0	0	0	0	0	0	0	0	4423	9795.9	24473	74549	101210	0	0	0	0
Cre03.g199423.t1.1	43.733000	0	0	0	0	0	0	0	0	0	0	0	0	0	0	0	0	0	0	0	0	0	0	0	0	3568.1	2316.6	0	0	0	0	0	0	0	0	0	0
Cre03.g199535.t1.1	27.233000	0	0	0	0	0	0	0	0	0	0	0	0	4621	0	6270.4	19572	258010	1612000	18836	60239	15077	3016	2284.2	0	0	0	0	0	0	2727.8	11445	2298.7	0	0	0	0
Cre03.g199652.t1.1	11.713000	0	0	0	0	0	0	0	0	0	0	0	0	0	0	0	0	0	0	0	0	20620	0	0	3189	0	0	0	0	0	0	0	0	0	0	0	0
Cre03.g200350.t2.1;Cre03.g200350.t1.2	40.608000	0	0	0	0	0	0	0	0	0	0	0	0	0	0	0	0	0	0	0	0	0	0	0	0	0	0	0	0	0	1602.2	0	0	0	0	0	0
Cre03.g201100.t1.2	128.380000	6291	16827	0	0	0	0	0	0	0	0	0	0	0	0	0	0	0	0	0	0	0	0	0	0	0	0	0	0	0	0	0	0	0	0	0	0
Cre03.g201300.t1.1	67.668000	0	0	0	0	0	0	0	0	0	0	0	0	0	0	0	0	0	0	0	0	0	0	0	0	0	0	0	0	0	0	0	0	0	0	0	0
Cre03.g201900.t1.1	87.785000	0	0	0	0	0	0	49223	0	0	0	0	0	0	0	0	0	0	12141	0	0	0	0	0	0	0	0	0	0	0	0	0	0	0	0	0	0
Cre03.g202000.t1.2	205.530000	0	0	0	0	0	0	0	0	0	0	0	0	0	0	0	0	0	0	0	0	0	0	0	0	0	0	0	0	0	0	0	0	0	0	0	0
Cre03.g202400.t1.2	36.886000	0	19247	0	0	0	0	0	0	0	0	0	0	0	0	0	0	0	0	0	0	0	0	0	0	2703.9	4655.8	0	0	0	0	0	0	0	0	0	0
Cre03.g203450.t1.2	9.104200	0	0	0	0	0	0	0	0	0	0	0	0	0	0	0	0	0	0	0	0	0	0	0	0	0	0	0	0	0	0	1833.3	0	0	0	0	0
Cre03.g203800.t1.2	12.841000	0	0	0	0	0	0	0	0	0	0	0	0	0	0	0	0	0	0	0	0	0	0	0	0	0	0	0	0	0	0	2770.8	3350	0	0	0	0
Cre03.g203850.t1.2	49.951000	0	0	0	0	0	0	0	0	0	0	0	0	0	0	0	0	0	0	0	0	0	0	0	0	0	0	0	6722.2	3267.7	0	0	0	0	0	0	0
Cre03.g204250.t1.2	52.718000	0	0	0	0	0	0	0	0	0	0	0	0	0	0	0	0	0	0	20465	5722.2	1920.2	0	0	1856.3	41911	180510	160870	115720	7486.5	0	0	0	0	0	0	0
Cre03.g204650.t1.2	16.166000	10792	76997	0	24190	0	0	0	0	0	0	0	0	0	0	0	0	0	0	0	0	0	0	0	0	0	0	0	0	0	0	0	0	0	0	0	0
Cre03.g206450.t1.2	6.757600	4028.4	52129	1506.1	26894	0	0	0	0	0	0	0	0	0	0	0	0	0	0	0	0	0	0	0	0	0	0	0	0	0	0	0	0	0	0	0	0
Cre03.g206600.t1.2	64.232000	0	0	0	0	0	0	0	0	0	0	0	0	0	0	0	0	0	0	6531.7	9654.3	28543	0	0	2947.8	6705.5	1200.9	0	0	0	0	0	0	0	0	0	0
Cre03.g206800.t1.1	56.764000	0	0	0	0	0	0	0	0	0	0	0	0	0	0	0	0	0	0	0	0	0	0	0	0	11078	0	0	0	0	0	0	0	0	0	0	0
Cre03.g206929.t1.1	63.446000	0	0	0	0	0	0	0	0	0	0	0	0	0	0	0	0	0	0	0	0	1556.7	3230.4	0	3699.3	0	0	0	0	0	0	0	0	0	0	0	0
Cre03.g207713.t1.1	83.459000	0	0	0	0	0	0	0	0	0	0	0	0	0	0	0	0	0	0	0	0	0	0	0	0	0	0	0	0	0	0	0	0	0	0	0	0
Cre03.g208000.t1.1	12.764000	12386	0	0	0	0	0	0	0	0	0	0	0	0	0	0	0	0	0	0	0	0	0	0	0	0	0	1255.9	3539.2	8766.4	19279	994.61	0	0	0	0	0
Cre03.g211409.t1.1	51.863000	0	0	0	0	0	0	0	0	0	0	0	0	0	0	0	0	0	0	0	0	0	0	0	0	0	0	1865.5	0	0	0	0	0	0	0	0	0
Cre03.g213313.t1.1	32.542000	0	0	0	0	0	0	0	0	0	0	0	0	0	0	0	0	0	0	0	0	0	4700.8	0	0	0	0	0	0	0	0	0	0	0	0	0	0
Cre03.g213425.t1.1	16.497000	0	0	0	0	0	0	0	0	0	0	0	0	0	1178.8	0	1280.6	0	0	0	0	0	0	0	0	0	0	0	0	0	0	0	2545	1784.5	0	0	0
Cre04.g212300.t1.1	105.980000	0	0	0	0	0	0	0	0	0	0	0	0	3982.5	0	0	0	0	0	0	0	0	0	0	0	0	0	0	0	0	0	0	0	0	0	0	0
Cre04.g212500.t1.2	35.651000	0	0	0	0	0	0	0	0	0	0	0	0	4637.3	10367	0	0	0	0	0	0	0	0	0	0	0	0	0	0	0	0	0	0	0	0	0	0
Cre04.g213100.t1.1	35.044000	0	0	0	0	0	0	0	0	0	0	0	0	0	0	0	0	0	0	0	0	0	0	0	0	0	4021.8	0	0	0	0	0	0	0	0	0	0
Cre04.g213250.t1.2	35.723000	0	0	0	0	0	0	0	0	0	0	0	0	0	0	0	0	0	0	0	0	0	0	0	4374.5	0	0	0	0	0	0	0	0	0	0	0	0
Cre04.g213985.t1.1	24.820000	12634	8671.2	0	1665.7	1668.8	0	0	0	0	0	0	0	0	0	0	0	0	0	0	0	0	0	0	0	0	0	0	0	0	0	0	0	0	0	0	0
Cre04.g214150.t1.1	36.892000	0	0	0	0	0	0	0	0	0	0	0	995.03	5193.2	0	715420	11699	0	0	0	0	0	0	0	0	0	0	0	0	0	0	0	0	0	0	0	0
Cre04.g214500.t1.1	49.284000	29509	15038	0	1688.7	0	0	0	0	0	0	0	0	0	0	0	0	0	3129.8	7621	6325.2	48912	62967	0	0	0	0	1553.5	4487.1	0	0	0	0	0	0	0	0
Cre04.g215850.t1.2	61.053000	0	0	0	0	0	0	0	0	0	0	0	0	0	0	0	0	0	0	0	0	0	0	0	0	0	0	0	0	0	0	0	0	0	0	0	0
Cre04.g217910.t1.1	30.251000	0	0	0	0	0	0	0	0	0	0	0	0	0	0	0	0	0	0	0	0	0	0	0	0	0	0	0	0	0	8962.6	0	0	0	0	0	0
Cre04.g217915.t1.1	58.795000	0	0	0	0	0	0	0	1192.2	0	0	0	0	0	0	0	0	0	0	0	0	0	0	0	0	0	0	0	0	0	0	0	0	0	0	0	0
Cre04.g217929.t1.1	63.930000	0	0	0	1071.1	9939.1	0	0	0	0	0	0	0	0	0	0	0	0	0	0	0	0	0	0	4616.2	2041.9	1755	0	0	0	0	0	0	0	0	0	0
Cre04.g217933.t1.1	37.185000	5845.5	0	0	0	0	0	0	0	0	0	0	0	0	0	0	0	0	0	0	0	0	0	0	0	0	968.61	0	0	0	0	0	0	0	0	0	0
Cre04.g218250.t1.2;Cre12.g535900.t1.1	19.783000	0	0	0	0	0	0	0	0	0	0	0	0	0	0	0	0	0	0	0	0	0	0	0	0	0	0	0	0	0	0	3139.5	5027.5	0	0	0	0
Cre04.g220200.t3.1;Cre04.g220200.t2.1;Cre04.g220200.t1.2	107.790000	5510.9	2591.4	0	3342	4609	778.71	2532.9	9718	27943	28310	0	0	0	0	1129	3982.6	27706	28451	0	0	0	0	0	0	0	0	0	0	0	0	0	0	0	0	0	0
Cre04.g220350.t2.1;Cre04.g220350.t1.2	95.723000	0	0	0	2812.1	0	0	0	0	0	2578.5	4173.5	82846	2767.9	0	0	0	0	0	0	0	0	0	0	0	0	0	0	0	0	0	0	0	0	0	0	0
Cre04.g221700.t1.2	41.417000	23281	29508	0	4589.1	1915.3	0	1146.9	4340.5	0	1876.5	2137.7	4350	6938.1	1296.7	19462	30408	4158.4	0	0	0	0	0	0	0	0	0	0	0	0	0	0	0	0	0	0	0
Cre04.g222700.t1.2	115.310000	14297	3350.8	0	0	0	0	0	0	0	0	0	0	1397.5	0	7718.6	54382	63662	1275.3	0	0	0	0	0	0	0	0	0	0	0	0	0	0	0	0	0	0
Cre04.g224750.t1.2	24.130000	0	0	0	0	0	0	0	0	0	0	0	0	0	0	0	0	0	0	0	0	0	0	0	0	0	2205.4	1207.5	0	0	0	0	0	0	0	0	0
Cre04.g225050.t1.1	24.843000	0	0	0	0	0	0	0	0	0	0	0	0	0	0	0	0	0	0	0	0	0	0	0	0	0	0	0	1238.6	1573	1891.5	0	0	0	0	0	0
Cre04.g225400.t1.2	35.146000	0	0	0	0	0	0	0	0	0	0	0	0	0	0	0	0	0	0	0	0	0	0	0	0	0	0	0	5268.6	0	0	0	0	0	0	0	0
Cre04.g225900.t1.2	25.230000	0	1206.7	0	0	0	0	0	0	0	0	0	0	0	0	0	0	0	0	0	0	0	0	0	0	0	0	0	0	0	0	0	0	0	0	0	0
Cre04.g226850.t1.2	59.847000	0	0	0	0	0	0	0	0	0	0	0	0	0	0	0	0	0	0	0	0	0	0	0	12741	7691.9	2823.9	0	0	0	0	0	0	0	0	0	0
Cre04.g228450.t1.2	29.733000	0	0	0	0	0	0	0	0	0	0	0	0	0	0	0	0	0	0	0	0	0	0	0	0	0	0	0	8510.3	0	0	0	0	0	0	0	0
Cre04.g229300.t1.1	45.029000	6278.7	10582	0	0	0	0	0	0	0	0	0	0	0	0	0	2816.4	0	0	0	0	0	0	0	0	0	0	0	0	0	0	0	0	0	0	0	0
Cre04.g231026.t1.1	46.200000	0	0	0	0	0	0	0	0	0	0	0	0	0	0	0	0	0	0	0	0	0	0	0	0	0	24521	12603	1391.6	0	0	0	0	0	0	0	0
Cre04.g231222.t2.1;Cre04.g231222.t1.1	98.795000	0	0	1388.2	54676	133860	0	0	0	0	5001.8	7291.8	0	0	0	0	0	0	0	0	0	0	0	0	0	0	0	0	0	0	0	0	0	0	0	0	0
Cre04.g232104.t1.1	27.380000	847800	284040	19520	338910	112310	18336	40819	26689	34837	76575	3538.1	30488	29613	18705	72638	80007	167230	261310	568600	412940	4818700	1468400	250030	1388600	5706100	2340700	124380	122920	72925	180140	461210	223940	1497.4	0	0	0
Cre05.g230850.t1.1	60.648000	5213.1	0	0	0	0	0	0	0	0	0	0	0	0	0	0	0	0	0	2482.4	15245	20060	0	0	0	0	0	0	0	0	0	0	0	0	0	0	0
Cre05.g230900.t1.1	36.926000	0	0	0	0	0	0	0	0	0	0	0	0	0	0	0	13310	0	0	0	0	0	0	0	0	0	0	0	0	0	0	0	0	0	0	0	0
Cre05.g232150.t1.2	48.779000	0	0	0	0	0	0	0	0	0	0	0	2082.6	1819.1	40329	70377	0	0	0	0	0	0	0	0	0	0	0	0	0	0	0	0	0	0	0	0	0
Cre05.g232200.t1.2	77.304000	0	0	0	0	0	0	0	0	0	0	0	0	822.81	0	988.95	3284.6	7815.6	82056	7508.2	0	0	0	0	0	0	0	0	0	0	0	0	0	0	0	0	0
Cre05.g232752.t1.1	61.204000	10907	0	0	0	0	0	0	0	0	0	0	0	0	0	0	0	0	0	1856.4	0	0	0	0	0	0	0	0	0	0	0	0	0	0	0	0	0
Cre05.g233050.t1.2	19.056000	0	0	0	0	0	0	0	0	0	0	0	0	0	0	0	0	0	0	0	0	0	0	0	0	0	0	0	0	0	0	0	0	0	0	6355.5	0
Cre05.g233305.t2.1;Cre05.g233305.t1.1	40.532000	82208	20781	0	0	0	0	0	0	0	0	0	0	0	0	0	0	0	0	0	0	0	0	0	0	0	0	0	1305.4	7597.3	0	0	0	0	0	0	0
Cre05.g233800.t1.2	76.431000	0	0	0	0	0	0	0	0	0	0	0	0	0	0	5549.3	0	0	0	0	0	0	0	0	0	0	0	0	0	0	0	0	0	0	0	0	0
Cre05.g233900.t1.2	36.491000	0	0	0	0	0	0	0	0	0	0	0	0	0	0	0	0	0	0	0	0	0	0	0	0	0	0	7459.5	23606	90102	295370	22780	0	0	0	0	0
Cre05.g233950.t1.2	15.636000	0	0	0	0	0	0	0	0	0	0	0	0	0	0	0	0	0	0	0	0	0	0	0	0	0	8944.6	64752	134320	52954	81415	24746	53753	29565	20197	0	0
Cre05.g234550.t2.1;Cre05.g234550.t1.2	40.985000	203750	35856	0	9908	7824.2	1812.3	1533	9879.8	0	10335	8285.2	7858.2	19222	7287	26038	24780	21966	36026	136830	0	0	0	0	0	0	0	0	0	0	0	0	0	0	0	0	0
Cre05.g235400.t1.2	319.710000	0	0	0	2300.7	0	0	0	0	0	0	0	0	0	0	1234.7	0	0	0	0	0	56310	0	0	0	0	0	0	0	0	0	0	0	0	0	0	0
Cre05.g237050.t1.1	31.127000	0	0	0	0	0	0	0	0	0	0	0	0	0	0	0	0	0	0	0	0	0	0	0	0	0	0	0	5805.6	3327.2	0	0	0	0	0	0	0
Cre05.g237400.t1.2	34.771000	0	0	0	0	0	0	0	0	0	0	0	0	0	0	0	0	0	0	0	0	0	0	0	0	0	0	0	0	0	0	6098.1	1388.2	0	0	0	0
Cre05.g237450.t1.2	31.708000	0	0	0	0	0	0	0	0	0	0	0	0	0	0	0	0	0	0	0	0	0	0	0	0	0	0	0	0	0	0	12869	0	0	0	0	0
Cre05.g238332.t1.1	21.342000	22701	39394	33747	1369100	612750	2798800	1672000	386380	137170	145740	468940	144760	644020	408610	222060	3843.1	0	0	0	0	0	0	0	0	0	0	0	0	0	1840.7	3347.2	0	0	0	0	0
Cre05.g240300.t1.1	13.502000	0	0	0	0	0	0	0	0	0	0	0	0	0	0	0	0	0	0	0	0	0	2283	0	29997	128000	30469	0	0	0	0	0	0	0	0	0	0
Cre05.g240800.t1.2	19.604000	24066	111730	3863.5	48911	0	0	0	0	0	0	0	0	0	0	0	0	0	0	0	0	0	0	0	0	0	0	0	0	0	0	0	0	0	0	0	0
Cre05.g240850.t1.2	70.449000	0	0	0	0	0	0	0	0	0	0	0	0	0	0	0	0	0	0	68982	0	0	0	0	0	0	0	0	0	0	0	0	0	0	0	0	0
Cre05.g241650.t1.1	93.650000	0	0	0	0	0	0	0	0	0	1119	0	0	0	0	0	0	0	0	0	0	0	0	0	0	0	0	0	0	0	0	0	0	0	0	0	0
Cre05.g241950.t1.2	28.549000	762820	141140	3854.1	13883	3579.1	0	0	1749.4	4449.3	1547.8	0	0	3589.8	4158.1	24111	63320	43762	217460	17858	13968	5152.7	0	0	1449	5805.7	7667.6	43718	257140	465500	62708	1967.6	0	0	0	0	0
Cre05.g242350.t1.2	113.980000	0	0	0	0	0	0	0	0	0	0	0	0	0	0	0	0	0	0	2990.3	0	0	0	0	0	0	0	0	0	0	0	0	0	0	0	0	0
Cre05.g242400.t1.2	14.860000	0	0	0	0	0	0	0	0	0	0	0	0	0	0	0	0	0	0	0	0	0	0	0	0	0	0	0	3061.8	6233.2	10304	24842	36294	24320	17694	0	0
Cre05.g242550.t1.2	48.845000	0	0	0	0	0	0	0	0	0	0	0	0	0	0	0	0	0	0	0	0	0	0	0	0	0	0	0	0	0	0	0	0	0	0	0	0
Cre05.g243050.t1.2	19.919000	0	0	0	0	0	0	0	0	0	0	0	0	0	0	0	0	0	0	0	0	0	0	0	0	0	0	0	0	1353.9	0	2572.1	0	0	0	0	0
Cre05.g243800.t1.2	19.087000	0	0	0	0	0	0	0	0	0	0	0	0	0	0	0	0	0	0	0	0	0	0	0	0	0	0	1826	7956.4	8159.5	19212	66739	115060	83885	45218	0	0
Cre05.g244900.t1.1	42.587000	0	0	0	0	0	0	0	0	0	0	0	0	0	0	0	0	0	0	0	0	0	0	0	2368.4	0	0	0	0	0	0	0	0	0	0	0	0
Cre05.g244901.t1.1	6.486300	15519	34787	0	7535.4	0	0	0	0	0	0	0	0	0	0	0	0	0	0	0	0	0	0	0	0	0	0	0	0	0	0	0	0	0	0	0	0
Cre05.g244950.t1.2	24.632000	10283	0	0	0	0	0	0	0	0	0	0	0	0	0	0	0	0	0	0	0	0	0	0	1841.9	0	0	0	1938.5	4651.6	0	0	0	0	0	0	0
Cre05.g245102.t1.1	19.021000	0	0	0	0	0	0	0	0	0	0	0	0	0	0	0	0	0	0	0	0	0	0	0	0	0	0	0	4785.7	1797.5	2662.5	0	1416.2	0	0	0	0
Cre05.g245450.t1.2	40.488000	0	0	0	0	0	0	0	0	0	0	0	0	0	0	0	0	0	0	0	0	0	0	0	0	0	0	980.15	17457	2940.1	0	0	0	0	0	0	0
Cre05.g245550.t1.1	237.850000	0	0	0	0	929.05	8927.9	0	0	0	0	0	0	0	0	0	0	0	0	0	0	0	0	0	0	0	0	0	0	0	0	0	0	0	0	0	0
Cre05.g245900.t1.2	42.527000	0	0	0	0	0	0	0	0	0	0	0	0	2531.6	0	5898.2	7844.2	8207.2	4116.3	0	0	0	0	0	0	0	0	0	0	0	0	0	0	0	0	0	0
Cre05.g246900.t1.2	17.294000	0	0	0	0	0	0	0	0	0	0	0	0	0	0	0	0	0	0	0	0	0	0	0	0	0	0	0	1776.9	6249.6	0	0	0	0	0	0	0
Cre05.g247450.t1.2	85.013000	0	0	0	0	0	0	0	0	0	0	3636.6	100070	146340	0	0	0	0	0	0	0	0	0	0	0	0	0	0	0	0	0	0	0	0	0	0	0
Cre05.g247950.t1.2	21.741000	2664.4	12819	0	0	0	0	0	1607.9	0	0	0	0	0	0	0	0	0	0	0	0	0	0	0	0	0	0	0	11311	24897	31931	5289.8	0	0	0	0	0
Cre05.g248450.t1.2;Cre05.g248400.t1.2	27.672000	0	11768	0	0	0	0	0	0	0	0	0	0	0	0	0	0	0	0	0	0	0	0	0	0	0	0	0	1025.3	1167.5	1256.8	9022.4	13661	1089.8	0	0	0
Cre05.g248500.t1.2	16.013000	0	0	0	0	0	0	0	0	0	0	0	0	0	0	0	0	0	0	0	0	0	0	0	5376.4	3180.8	12701	15836	4470.5	0	0	1579.1	0	0	0	0	0
Cre06.g250100.t1.2	71.954000	0	0	0	0	0	0	0	0	0	0	0	2363.3	1542.2	0	0	6132.4	5788.5	7668.2	30497	53550	187710	132920	3749.8	36615	0	0	0	0	0	0	0	0	0	0	0	0
Cre06.g250200.t1.2	42.583000	104370	25535	0	1944.4	2679.5	0	0	0	0	0	0	0	0	0	0	0	0	0	0	0	0	0	0	4637.9	6134.3	5693.3	1828.7	1559.4	0	0	0	0	0	0	0	0
Cre06.g250250.t1.2	41.963000	0	0	0	4649.3	0	0	0	0	0	0	0	0	0	0	0	0	0	0	0	0	0	0	0	0	0	0	0	1382.3	0	0	0	0	0	0	0	0
Cre06.g250450.t1.2	47.910000	0	0	0	0	0	0	0	0	0	0	0	0	0	0	0	0	0	0	0	0	0	0	0	0	0	0	0	0	0	0	0	0	0	0	0	0
Cre06.g250902.t1.1	267.830000	32249	11573	0	3677.6	1746.2	1850.9	2895.4	7806.1	2220.7	38576	0	0	0	0	0	0	0	0	0	0	0	0	0	0	0	0	0	0	0	0	0	0	0	0	0	0
Cre06.g251150.t1.2	16.113000	0	0	0	0	0	0	0	0	0	0	0	0	0	0	0	0	0	0	0	0	0	0	0	0	0	0	0	0	0	0	6901	16368	13014	3313.4	0	0
Cre06.g251400.t1.2	67.589000	16015	0	0	0	0	0	0	0	0	0	0	2657.4	18875	48064	47271	1029.4	0	0	0	0	0	0	0	0	0	0	0	0	0	0	0	0	0	0	0	0
Cre06.g251650.t1.1	86.937000	0	0	0	0	0	0	0	0	0	0	0	0	0	0	0	0	0	0	0	0	0	0	0	0	0	0	0	0	0	0	0	0	0	0	0	0
Cre06.g251850.t1.2	7.155200	0	0	0	0	0	0	0	0	0	0	0	0	0	0	0	0	0	0	0	0	0	0	0	0	0	0	0	0	0	4060.3	2415.3	4350.3	0	0	0	0
Cre06.g251900.t1.2	43.414000	0	0	0	0	0	0	0	0	0	0	0	0	0	0	0	0	0	0	0	0	0	0	0	7078.3	2154.5	0	0	0	0	0	0	0	0	0	0	0
Cre06.g252200.t1.2	44.541000	121990	3328.2	0	0	0	0	0	0	0	0	0	0	0	0	0	0	0	0	0	0	0	0	0	0	0	0	0	0	0	0	0	0	0	0	0	0
Cre06.g252650.t1.2	23.387000	0	0	0	0	0	0	0	0	0	0	0	0	0	0	0	0	0	0	0	0	0	0	0	0	0	0	0	0	0	0	6228.1	6661.2	0	0	0	0
Cre06.g253350.t1.2	16.810000	0	0	0	0	0	0	0	0	0	0	0	0	0	0	0	0	0	0	0	0	0	0	0	0	0	0	0	0	0	0	0	0	0	0	2578.1	0
Cre06.g254400.t1.1	63.488000	114710	70925	0	0	4672	2477.2	0	2779.3	0	0	3139.3	0	2242.4	0	0	3909.4	3154.2	6969.4	21126	3977.7	2093.9	0	0	0	0	0	0	0	0	0	0	0	0	0	0	0
Cre06.g254500.t1.1	87.230000	0	0	0	0	0	0	0	0	0	0	0	0	3772.6	913.65	0	0	0	0	0	0	0	0	0	0	0	0	0	0	0	0	0	0	0	0	0	0
Cre06.g255100.t1.1;Cre02.g114000.t1.1	94.084000	38136	0	0	0	0	0	0	0	0	23585	369280	105120	2628	0	0	0	0	0	0	0	0	0	0	0	0	0	0	0	0	0	0	0	0	0	0	0
Cre06.g256250.t1.2	20.575000	0	0	0	0	0	0	0	0	0	0	0	0	0	0	0	0	0	0	0	0	0	0	0	0	0	0	1289.5	15779	42860	49721	250420	319450	96831	16557	0	0
Cre06.g257450.t1.2	17.590000	0	0	0	0	0	0	0	5757.4	32758	0	0	30552	0	0	0	0	0	0	0	0	0	0	0	0	0	0	0	0	0	0	0	0	0	0	0	0
Cre06.g257500.t1.2	28.002000	0	0	0	0	0	0	0	0	0	0	0	0	0	0	0	0	0	0	0	0	0	0	0	0	0	0	0	4896.8	144190	2043.7	20320	12217	0	0	0	0
Cre06.g257601.t1.2	25.961000	0	0	0	0	0	0	0	0	0	0	1696.7	2228.6	9933.2	22599	98630	0	0	0	0	0	0	0	0	0	0	0	0	0	0	0	0	0	0	0	0	0
Cre06.g257700.t1.1;Cre09.g400950.t1.2	332.910000	0	0	0	0	0	0	0	0	0	0	0	2395.9	0	0	0	0	0	0	0	0	366260	70772	0	0	461620	154790	0	0	0	0	0	0	0	0	0	0
Cre06.g257850.t1.2	39.594000	0	0	0	0	0	0	0	0	0	0	0	0	0	0	0	0	0	0	0	0	0	0	0	0	0	1211.9	0	0	0	0	0	0	0	0	0	0
Cre06.g257950.t1.2	47.737000	0	4656.1	0	0	1139.4	0	0	0	0	0	0	0	0	0	3656.1	10614	15095	41906	83920	64306	51729	72358	0	3428.5	1479.9	3327.8	15144	14353	0	0	0	0	0	0	0	0
Cre06.g258733.t2.1;Cre06.g258733.t1.1	73.874000	0	0	0	0	0	0	0	0	0	0	0	0	0	0	0	0	0	0	3112.3	0	0	0	0	0	0	0	0	0	0	0	0	0	0	0	0	0
Cre06.g258800.t1.1	132.090000	8987.6	2553.8	0	13573	0	0	0	0	0	0	0	0	0	0	0	0	0	0	0	0	0	0	0	0	0	0	0	0	0	0	0	0	0	0	0	0
Cre06.g259100.t1.1	138.440000	0	0	0	0	0	0	0	0	0	0	0	14739	11470	0	0	0	0	0	0	0	0	0	0	0	0	0	0	0	0	0	0	0	0	0	0	0
Cre06.g259150.t1.2	48.021000	112720	53026	0	6504.2	5663.9	0	0	3043.8	0	0	1103.1	0	0	0	0	0	1454.9	1802.9	7971.6	0	0	857.85	0	0	1633.2	11657	39772	15516	0	0	0	0	0	0	0	0
Cre06.g259401.t1.1	39.048000	0	0	0	0	0	0	0	0	0	0	0	0	0	0	0	0	0	0	0	0	0	0	0	0	0	0	0	1506.4	3472.4	0	0	0	0	0	0	0
Cre06.g259450.t1.2	23.788000	0	0	0	0	0	0	0	0	0	0	0	0	0	0	0	0	0	0	0	0	0	0	0	0	0	0	0	0	0	9650.5	34250	11783	1220.8	0	0	0
Cre06.g259850.t1.2	14.937000	0	0	0	0	0	0	0	0	0	0	0	0	0	0	0	0	0	0	0	0	0	0	0	0	0	0	0	0	0	1349.6	2385	2973.1	0	0	0	0
Cre06.g259900.t1.2	38.760000	0	0	0	14966	7578.9	64191	50382	393660	4566800	479930	229930	161630	202210	1635.6	0	0	0	0	0	0	0	0	0	0	0	0	0	0	0	0	0	0	0	0	0	0
Cre06.g260400.t1.2	13.411000	0	0	0	0	0	0	0	0	0	0	0	0	0	0	0	0	0	0	0	0	0	0	0	0	0	0	0	2246	0	0	0	0	0	0	0	0
Cre06.g260450.t1.2	58.416000	0	0	0	0	0	0	0	0	0	0	0	0	0	0	0	0	0	0	18284	0	1098.2	0	0	0	0	0	0	0	0	0	0	0	0	0	0	0
Cre06.g261000.t1.2	15.139000	140660	64175	6828.1	16824	13622	0	7426	8762.3	0	10179	10058	8487.6	13267	9870.3	0	5709.9	6652.3	6184.6	8360.6	5709.9	9939.2	8693.6	0	12009	13411	30106	65909	147520	134710	240450	270580	282920	82990	8954.7	0	0
Cre06.g261300.t1.2	39.459000	0	0	0	0	0	0	0	0	0	0	0	0	0	0	0	0	0	0	0	0	0	1143.6	0	0	1378.7	1446.6	0	0	0	0	0	0	0	0	0	0
Cre06.g261450.t1.2	19.515000	0	0	0	0	0	0	0	0	0	0	0	0	0	0	0	0	0	0	0	0	0	0	0	0	0	0	0	2949.9	3800.9	0	0	0	0	0	0	0
Cre06.g261500.t1.2	35.463000	0	0	0	0	0	0	0	0	0	0	0	0	0	0	0	0	0	0	0	0	0	0	0	0	0	0	0	0	0	0	0	0	0	0	0	0
Cre06.g261750.t1.2	71.132000	7349.1	0	0	0	2004.5	0	0	0	0	0	0	0	0	0	0	0	0	0	0	0	0	0	0	0	0	0	0	0	0	0	0	0	0	0	0	0
Cre06.g262050.t1.2	41.211000	13089	2777.9	0	0	0	0	0	0	0	0	0	0	0	0	0	0	0	0	0	0	0	0	0	0	0	0	0	0	0	0	0	0	0	0	0	0
Cre06.g262700.t1.1	14.041000	39279	204270	6334.1	21441	21038	11021	26613	55307	173180	11425	0	0	0	0	0	0	0	0	0	0	0	0	0	0	0	0	0	0	0	0	0	0	0	0	0	0
Cre06.g262850.t1.2	28.040000	0	0	0	0	0	0	0	0	0	0	0	0	0	0	0	0	0	0	0	0	0	890.46	0	0	0	0	1226.4	2337.2	10615	1985.8	0	0	0	0	0	0
Cre06.g263250.t1.1	322.930000	304890	1826400	149840	54807	18163	5793.4	5819.2	5786.3	0	0	1134	0	0	0	0	0	0	0	0	0	0	0	0	0	0	0	0	0	0	0	0	0	0	0	0	0
Cre06.g263300.t1.2	25.536000	96105	32614	881.01	18927	8832.6	6139.9	3193.9	5063.7	4035.1	5447.7	3922	4284.4	5495.7	2192.3	8124.5	4893.1	5053.2	7560.3	12712	7730.4	12531	12453	0	85365	14146	11442	17288	33631	17924	9039.9	0	0	0	0	0	0
Cre06.g263450.t1.2;Cre12.g498600.t1.2;Cre06.g263450.t2.1	50.824000	863780	337470	1835.5	80028	54043	19431	24500	34803	23457	20127	18000	20260	33398	9930.5	42990	23803	29061	31636	93997	22782	47254	18237	0	21743	93772	393670	62966	0	0	0	0	0	0	0	0	0
Cre06.g264200.t1.2	32.281000	121190	95309	0	22466	17880	5295.8	8867.2	16066	8559.9	11163	9579.4	14090	13662	11799	23787	26045	43753	51244	124850	130170	353650	296110	3624.5	25419	9879.9	13626	11342	22297	32133	31641	0	0	0	0	0	0
Cre06.g264350.t1.2	24.548000	0	0	0	0	0	0	0	0	0	0	0	0	0	0	0	0	0	0	0	0	0	0	0	0	0	0	0	0	0	6448	16021	0	0	0	0	0
Cre17.g714600.t1.2;Cre17.g714000.t1.2;Cre17.g713500.t1.2;Cre17.g711800.t1.2;Cre17.g710500.t1.2;Cre17.g709100.t1.2;Cre17.g708650.t1.2;Cre17.g708200.t1.2;Cre16.g650250.t1.2;Cre16.g649950.t1.2;Cre13.g570000.t2.1;Cre13.g570000.t1.2;Cre12.g506450.t1.2;Cre12.g506350.t1.2;Cre12.g505450.t1.2;Cre12.g504850.t1.2;Cre12.g504600.t1.2;Cre06.g276800.t1.2;Cre06.g276650.t1.2;Cre06.g275700.t1.2;Cre06.g274900.t1.2;…	11.457000	167500	10982	0	0	0	0	0	0	0	0	0	0	0	0	0	0	0	0	0	0	0	0	0	0	0	0	0	0	0	0	0	6536.7	0	0	0	0
Cre17.g714650.t1.2;Cre17.g713950.t1.2;Cre17.g713550.t1.2;Cre17.g711850.t1.2;Cre17.g710550.t1.2;Cre17.g709050.t1.2;Cre17.g708700.t1.2;Cre17.g708150.t1.2;Cre16.g650300.t1.2;Cre16.g649900.t1.1;Cre16.g648500.t1.2;Cre13.g569950.t1.2;Cre12.g506500.t1.2;Cre12.g506300.t1.2;Cre12.g505500.t1.2;Cre12.g504800.t1.2;Cre12.g504650.t1.2;Cre06.g276850.t1.2;Cre06.g276600.t1.2;Cre06.g275750.t1.2;Cre06.g274850.t1.2;…	15.310000	72817	0	0	0	0	0	0	0	0	0	0	0	0	0	0	0	0	0	0	0	0	0	0	0	0	0	0	0	0	2274.6	0	0	0	0	0	0
Cre17.g714500.t1.2;Cre17.g714100.t1.2;Cre17.g713400.t1.2;Cre17.g711700.t1.2;Cre17.g710400.t1.2;Cre17.g709200.t1.2;Cre17.g708550.t1.2;Cre13.g570100.t1.2;Cre06.g276950.t1.2;Cre06.g276500.t1.2;Cre06.g274200.t1.2;Cre12.g506250.t1.2;Cre12.g505550.t1.2;Cre12.g504750.t1.2;Cre12.g504500.t1.2;Cre06.g275850.t1.2;Cre06.g274800.t1.2;Cre06.g273900.t1.2;Cre06.g271350.t1.2;Cre06.g268300.t1.2;Cre13.g591150.t1.2;…	13.628000	7476.9	0	0	0	0	0	0	0	0	0	0	0	0	0	0	0	0	0	0	0	0	0	0	0	0	0	0	0	0	8008.9	16270	6904.8	0	0	0	0
Cre12.g504550.t1.2;Cre17.g714550.t1.2;Cre17.g714050.t1.2;Cre17.g713450.t1.2;Cre17.g711750.t1.2;Cre17.g710450.t1.2;Cre17.g709150.t1.2;Cre17.g708600.t1.2;Cre12.g506200.t1.2;Cre12.g505600.t1.2;Cre12.g504700.t1.2;Cre06.g276900.t1.2;Cre06.g276550.t1.2;Cre06.g275800.t1.2;Cre06.g274750.t1.2;Cre06.g274250.t1.2;Cre06.g273850.t1.2;Cre06.g268250.t1.2;Cre06.g268100.t1.2;Cre06.g266750.t1.2;Cre06.g265400.t1.2;…	16.530000	37364	0	0	0	0	0	0	0	0	0	0	0	0	0	0	0	0	0	1762	0	0	0	0	0	2948.5	3021.1	6852.2	18659	38120	22861	5370	0	0	0	0	0
Cre06.g267200.t1.2	13.447000	35276	137850	1444.1	35018	0	0	0	0	0	0	0	0	0	0	0	0	0	0	0	0	0	0	0	0	0	0	0	0	0	0	0	0	0	0	0	0
Cre06.g267300.t1.2	53.958000	0	0	0	0	0	0	0	0	0	0	0	0	0	0	0	0	0	0	0	0	0	0	0	0	0	0	0	11915	0	0	0	0	0	0	0	0
Cre06.g267350.t1.2	52.441000	0	0	0	0	0	0	0	0	0	0	0	0	0	0	0	0	0	0	0	0	0	0	0	0	0	0	1815.6	0	0	0	0	0	0	0	0	0
Cre06.g268200.t1.2	36.467000	0	0	0	0	0	0	0	0	2519.4	2799.7	0	0	0	0	0	0	0	0	0	0	0	0	0	0	0	0	0	0	0	0	0	0	0	0	0	0
Cre06.g268750.t1.2	69.884000	0	0	0	0	0	0	0	16736	33168	26785	0	0	0	0	0	0	0	0	0	0	0	0	0	0	0	0	0	0	0	0	0	0	0	0	0	0
Cre06.g269601.t1.1;Cre06.g269650.t1.2	15.563000	0	0	0	0	0	0	0	0	0	0	0	0	0	0	0	0	0	0	2986.5	3877	0	0	0	0	0	0	0	0	0	0	0	0	0	0	0	0
Cre06.g269950.t1.2	90.230000	0	0	0	0	0	0	0	0	0	0	0	0	0	0	0	0	0	0	11048	0	0	0	0	0	0	0	0	0	0	0	0	0	0	0	0	0
Cre06.g270200.t1.1	55.942000	0	0	0	0	0	0	0	0	0	0	0	0	0	0	0	0	14468	5393.2	1657.7	1128.7	2120.6	0	0	0	0	0	0	0	0	0	0	0	0	0	0	0
Cre06.g271700.t1.1	56.256000	0	0	0	0	0	0	0	0	0	0	0	0	0	0	2986.2	12286	3466.8	0	0	0	0	0	0	0	0	0	0	0	0	0	0	0	0	0	0	0
Cre06.g272050.t1.2	66.649000	0	0	0	0	0	0	0	0	0	0	0	0	0	0	0	0	0	0	0	17710	87930	85597	2986.6	7810.5	0	2174.3	0	0	0	0	0	0	0	0	0	0
Cre06.g272450.t1.1	137.960000	0	0	0	14275	0	28203	31940	3312	0	0	3254.9	1316.4	8130	4728.4	0	0	0	0	0	0	0	0	0	0	0	0	0	0	0	0	0	0	0	0	0	0
Cre06.g272650.t1.2	25.921000	88101	81026	0	694190	476220	1429300	1243600	339300	147300	149720	55761	177240	994590	64361	109540	57525	44877	74866	191940	160180	741210	62991	4557	39839	81649	44298	13580	4736.9	11417	19937	64296	33673	0	0	0	0
Cre06.g272800.t1.2	23.895000	0	2915.8	0	0	0	0	0	0	0	0	0	0	0	0	0	0	0	0	0	0	0	0	0	0	0	0	0	6211.7	5104.7	0	0	0	0	0	0	0
Cre06.g272850.t1.2	25.901000	0	0	0	0	0	0	0	0	0	0	0	0	0	0	0	0	30900	2065.2	0	0	0	0	0	0	0	0	0	0	0	0	0	0	0	0	0	0
Cre09.g414850.t1.1;Cre09.g414850.t2.1;Cre06.g272900.t1.2	53.207000	0	0	0	0	0	0	0	0	0	0	0	0	0	0	0	0	0	0	0	0	0	0	0	0	0	0	0	2080.8	0	0	0	0	0	0	0	0
Cre06.g272950.t1.1	17.579000	0	8698.9	0	1579.8	0	0	0	0	0	0	0	0	0	0	0	0	0	0	0	0	0	0	0	0	0	0	0	0	0	0	1568.6	0	0	0	0	0
Cre06.g273050.t1.2	52.281000	0	0	0	0	0	0	0	0	0	0	0	0	0	0	0	0	0	0	0	0	0	0	0	0	0	0	0	0	3182.2	0	0	0	0	0	0	0
Cre06.g273700.t1.2	43.155000	0	0	0	0	0	0	0	0	0	0	0	0	0	0	0	0	0	0	0	0	0	0	0	0	2676.9	52683	150420	132930	40018	50308	0	0	0	0	0	0
Cre06.g273750.t1.1	48.146000	0	0	0	0	0	0	0	0	0	0	0	0	0	0	49145	14515	0	0	0	0	0	0	0	0	0	0	0	0	0	0	0	0	0	0	0	0
Cre06.g274650.t1.1	67.992000	0	0	0	0	0	0	0	0	0	0	0	0	0	0	0	0	0	89565	130990	0	0	0	0	0	0	0	0	0	0	0	0	0	0	0	0	0
Cre06.g274700.t1.1	44.123000	31383	0	0	0	0	0	0	0	0	0	0	0	0	0	0	0	0	0	0	0	0	0	0	1413	0	0	0	0	0	0	0	0	0	0	0	0
Cre06.g276001.t1.1	5.982800	0	0	0	1294	0	0	0	0	1753.1	1564	1559.8	1542.1	0	2136.2	6474.8	0	2330.4	923.22	0	0	0	0	0	0	0	0	0	0	0	0	2379.7	5775.9	5126.6	2808.9	0	0
Cre06.g278087.t1.1	153.740000	0	0	0	0	0	0	0	0	0	0	0	0	0	0	0	0	0	0	0	0	0	0	0	0	0	0	0	0	0	3327.8	0	0	0	0	0	0
Cre06.g278097.t1.1	39.220000	0	0	0	0	0	0	0	0	0	0	0	0	0	0	0	2653.6	0	0	0	0	0	0	0	0	0	0	0	0	0	0	0	0	0	0	0	0
Cre06.g278135.t1.1	25.873000	0	2182.9	0	0	0	0	0	0	0	0	0	0	0	0	0	0	0	0	0	0	0	0	0	0	0	0	0	0	3122.4	0	0	0	0	0	0	0
Cre06.g278148.t1.1	39.383000	0	0	0	0	0	0	0	0	0	0	0	0	0	0	0	0	0	0	0	0	0	0	0	0	0	0	0	0	3330.5	0	0	0	0	0	0	0
Cre06.g278179.t1.1	141.300000	166620	98658	5628.5	26619	19882	14380	9814	0	11334	11716	12024	7054.2	11175	6184.5	0	0	6445.8	0	8320.4	0	0	6259.3	0	7539.3	0	0	10596	14329	16864	0	0	0	0	0	0	0
Cre06.g278183.t1.1	60.201000	0	0	0	0	0	0	0	0	0	0	0	0	0	0	0	0	0	0	0	0	0	0	0	4848.6	0	0	0	0	0	0	0	0	0	0	0	0
Cre06.g278188.t1.1	10.276000	13258	33054	2120.8	15681	0	0	0	0	0	0	0	0	0	0	0	0	0	0	0	0	0	0	0	0	0	0	0	0	0	0	0	0	0	0	0	0
Cre06.g278195.t1.1	14.081000	0	0	0	0	0	0	0	0	0	0	0	0	0	0	0	0	0	0	0	0	0	0	0	0	0	0	6599.7	51985	0	3141.1	0	0	0	0	0	0
Cre06.g278210.t1.1	64.560000	0	0	0	0	0	0	0	0	0	0	0	0	0	0	0	0	0	0	4238.7	0	1732.9	10939	0	1902.1	0	0	0	0	0	0	0	0	0	0	0	0
Cre06.g278213.t1.1	27.781000	314430	93019	0	844210	484620	1411000	1312900	140770	107640	90451	29089	203880	1021500	156970	76529	42387	71233	393150	198300	405480	130770	97412	3347.3	38435	57522	62663	15141	5719.7	8970.1	35579	148080	88655	0	0	0	0
Cre06.g278215.t1.1	43.310000	0	0	0	0	0	0	0	0	0	0	0	0	0	0	0	0	0	0	0	0	0	0	0	2752.6	10275	0	0	0	0	0	0	0	0	0	0	0
Cre06.g278222.t1.1	35.144000	0	0	0	0	0	0	0	0	0	0	0	0	0	0	0	0	0	0	0	0	0	0	0	0	0	0	21788	9584	0	0	0	0	0	0	0	0
Cre06.g278245.t1.1	59.800000	0	0	0	0	0	0	0	0	0	0	0	0	0	0	0	0	3220.5	0	0	0	0	0	0	0	0	0	0	0	0	0	0	0	0	0	0	0
Cre06.g278255.t1.1	106.990000	0	0	0	24963	707130	6972.4	0	0	0	0	0	20642	1755.2	0	0	0	0	0	0	0	0	0	0	0	0	0	0	0	0	0	0	0	0	0	0	0
Cre06.g278264.t1.1	39.297000	0	0	0	0	0	0	0	0	0	0	0	0	0	0	0	0	0	0	0	0	0	0	0	0	0	0	0	0	0	0	0	0	0	0	0	0
Cre06.g278750.t1.2	31.386000	103160	75041	0	9521.7	3380.9	0	1351.8	5242.9	0	2826.9	1348.5	0	0	0	0	1183.1	0	908.17	0	0	0	0	0	0	0	46831	4300.2	0	4924.7	0	0	0	0	0	0	0
Cre06.g278800.t1.2	28.449000	0	0	0	0	0	0	0	0	0	0	0	0	0	0	0	0	0	0	0	0	0	0	0	2476.5	13753	61063	15972	0	0	0	0	0	0	0	0	0
Cre06.g279400.t1.2	64.207000	0	0	0	0	0	0	0	0	0	0	0	0	0	0	0	0	0	0	0	0	0	0	0	0	7051.9	5098.9	0	2342.6	0	0	0	0	0	0	0	0
Cre06.g279500.t1.1	32.512000	0	0	0	0	0	0	0	0	0	0	0	0	0	0	0	0	0	0	0	0	0	0	0	0	9953.8	940.89	0	0	0	0	0	0	0	0	0	0
Cre06.g279850.t1.2	28.967000	0	0	0	0	0	0	0	0	0	0	0	0	0	0	0	0	0	0	0	0	0	0	0	0	0	0	5058.2	1273.8	0	0	0	0	0	0	0	0
Cre06.g280650.t1.2	29.367000	0	0	0	0	0	0	0	0	0	0	0	0	0	0	0	0	0	0	0	2765.2	7709.5	7281.9	0	7666.8	17792	46216	11994	6035.3	0	0	0	0	0	0	0	0
Cre06.g280900.t3.1;Cre06.g280900.t2.1;Cre06.g280900.t1.1	27.928000	12749	0	0	0	0	0	0	0	0	0	0	0	0	0	0	0	0	0	0	0	0	0	0	0	0	0	0	0	0	0	0	0	0	0	0	0
Cre06.g282250.t1.1	48.214000	0	0	0	0	0	0	0	0	7119.6	0	0	0	0	0	0	0	0	0	0	0	0	0	0	0	0	2969.4	0	0	0	0	0	0	0	0	0	0
Cre06.g282500.t1.2	16.399000	0	0	0	0	0	0	0	0	0	0	0	0	0	0	0	0	0	0	0	0	0	0	0	0	0	0	0	0	0	6485.2	0	0	0	0	0	0
Cre06.g282800.t1.2	45.748000	0	0	0	0	0	0	0	0	0	0	0	0	0	0	12390	163770	649370	631150	67073	0	0	0	0	0	0	0	0	0	0	0	0	0	0	0	0	0
Cre06.g283050.t1.2	23.900000	26725	92708	6881.8	1148300	112340	1933400	1442200	199870	181260	147840	23990	255180	957690	45045	61272	43298	48837	290300	177920	122770	655040	134920	19427	94830	47031	60394	15796	0	0	0	3932	18118	1381.2	0	0	0
Cre06.g284100.t1.2	61.105000	8185.2	0	0	0	0	0	0	0	0	0	0	0	0	0	0	0	0	0	0	0	0	0	0	0	0	0	0	0	0	0	0	0	0	0	0	0
Cre06.g284200.t1.2	27.075000	509160	203810	0	90465	66979	0	22796	17118	29593	9529	0	16524	21090	5260.9	56583	46939	119730	204420	361780	162770	1837600	375370	122820	930010	3792200	1664500	18128	81034	41180	111690	283850	174720	1497.4	0	0	0
Cre06.g284250.t1.2	27.033000	780890	293270	28615	465700	106290	21304	46396	26504	37464	61069	14252	24340	28737	24752	71997	88954	181220	283930	564230	475400	5119700	520860	193630	1352900	5144000	2114900	115130	115700	46410	155020	397000	198230	1497.4	0	0	0
Cre06.g284600.t1.2	12.421000	0	0	0	0	0	0	0	0	0	0	0	0	0	0	0	0	0	0	0	0	0	0	0	0	0	0	0	8279.5	3729.2	0	0	0	0	0	0	0
Cre06.g284900.t2.1;Cre06.g284900.t1.2	22.678000	0	0	0	0	0	0	0	0	0	0	0	0	0	0	0	0	0	0	0	0	0	0	0	0	0	0	11818	50452	7852	0	0	0	0	0	0	0
Cre06.g285250.t1.2	26.960000	905400	323430	28615	535580	116440	33032	53377	29940	44250	79544	14252	24340	28737	33134	79192	103390	208020	299070	656880	547640	6737500	926090	220420	1475300	5467600	2286600	132300	124670	52966	171380	437340	206090	1497.4	0	0	0
Cre06.g286000.t1.2	62.958000	0	2704.3	0	0	0	0	0	0	0	0	0	0	0	0	0	0	0	0	0	0	0	0	0	991.07	0	0	0	0	0	0	0	0	0	0	0	0
Cre06.g286250.t1.2	32.083000	14098	1907.8	0	0	0	0	0	0	0	0	0	0	0	0	0	0	0	0	0	0	0	0	0	0	0	38833	23673	0	0	0	0	0	0	0	0	0
Cre06.g286350.t1.2;Cre06.g286300.t1.2	61.786000	0	0	0	0	0	0	0	0	0	0	0	0	0	0	0	0	0	0	5771.9	0	0	0	0	0	0	0	0	0	0	0	0	0	0	0	0	0
Cre06.g288700.t1.2	118.870000	36095	17240	0	1168.1	1352.8	0	0	1540.1	0	0	0	0	2929	0	6538.4	9301.5	0	8182.3	41909	92297	205500	1833.8	0	0	0	0	0	0	0	0	0	0	0	0	0	0
Cre06.g289550.t1.2	15.480000	0	0	0	0	0	0	0	0	0	0	0	0	0	0	23016	0	0	0	0	0	0	0	0	0	0	0	0	0	2388.9	4335.2	0	0	0	0	0	0
Cre06.g290950.t1.2	21.638000	0	6530.9	0	0	0	0	0	0	0	0	0	0	0	0	0	0	0	0	0	0	0	0	0	0	0	0	0	0	0	0	0	0	0	0	0	0
Cre06.g291150.t1.1	84.644000	0	0	0	0	0	0	0	0	0	0	0	0	0	0	0	0	0	0	0	0	10637	5950.9	0	0	0	0	0	0	0	0	0	0	0	0	0	0
Cre06.g292400.t1.1	34.497000	0	0	0	0	0	0	0	0	0	0	0	0	0	0	0	0	0	0	0	0	0	0	0	0	0	5114.4	0	0	0	0	0	0	0	0	0	0
Cre06.g292500.t3.1;Cre06.g292500.t2.1;Cre06.g292500.t1.2	26.251000	0	0	0	0	0	0	0	0	0	0	0	0	0	0	0	0	0	0	1360.2	0	0	0	0	0	0	0	0	0	0	0	0	0	0	0	0	0
Cre06.g293150.t1.2	38.903000	0	0	0	0	0	0	0	0	0	0	0	0	0	0	0	0	0	0	0	0	0	0	0	0	0	0	0	1929.2	12893	0	0	0	0	0	0	0
Cre06.g293582.t1.1	52.454000	0	0	0	0	0	0	0	0	0	0	0	0	0	0	0	0	0	0	3872.2	0	0	0	0	0	0	0	0	0	0	0	0	0	0	0	0	0
Cre06.g293700.t1.2	20.112000	0	0	0	0	0	0	0	0	0	0	0	0	0	0	0	0	0	0	0	0	0	0	0	0	1575.7	0	0	0	0	0	0	0	0	0	0	0
Cre06.g293850.t1.2	31.168000	139030	353520	2991.2	101370	4285.7	0	0	0	0	0	0	0	0	0	0	0	0	0	0	0	0	0	0	0	0	0	0	0	0	1760.2	0	0	0	0	0	0
Cre06.g293950.t1.2	53.445000	0	0	0	0	0	0	0	0	0	0	0	0	0	0	0	0	47849	31774	0	0	0	0	0	0	0	0	0	0	0	0	0	0	0	0	0	0
Cre06.g294450.t1.1	40.202000	0	0	0	0	0	0	0	0	0	0	0	0	0	0	0	0	0	0	0	0	0	0	0	0	0	2843.6	3972.9	2309.7	0	0	0	0	0	0	0	0
Cre06.g294650.t1.2	46.060000	0	0	0	2159.8	34019	154450	200200	191060	31790	3782.6	1418.3	0	0	0	0	0	0	0	0	0	0	0	0	0	0	0	0	0	0	0	0	0	0	0	0	0
Cre06.g294750.t1.2	41.448000	0	0	0	0	0	0	0	0	0	0	0	0	0	0	0	0	0	0	0	0	0	0	0	2883.8	5616.8	40264	37829	22068	0	0	0	0	0	0	0	0
Cre06.g294950.t1.1	39.247000	0	0	0	0	0	0	0	0	0	0	0	0	0	0	0	0	0	0	0	0	152130	67380	0	0	0	0	0	0	0	0	0	0	0	0	0	0
Cre06.g295400.t1.2	34.368000	7650.8	4766.9	0	0	0	0	0	0	0	0	0	0	0	0	0	0	0	0	0	0	0	0	0	0	0	0	0	0	0	0	0	0	0	0	0	0
Cre06.g295450.t1.2	44.744000	0	0	0	0	0	0	0	0	0	0	0	0	0	0	0	0	0	0	26993	13978	3765.2	0	0	0	0	0	0	0	0	0	0	0	0	0	0	0
Cre06.g296400.t1.2	45.379000	0	0	0	0	0	0	0	0	0	0	0	0	0	0	0	0	0	0	18070	0	0	0	0	0	0	0	0	0	0	0	0	0	0	0	0	0
Cre06.g296500.t1.2	64.955000	9951.6	0	0	0	0	0	0	0	0	0	0	0	0	0	0	0	0	0	0	0	0	0	0	0	0	0	0	0	0	0	0	0	0	0	0	0
Cre06.g298350.t1.2	47.242000	9449.1	0	0	0	0	0	0	0	0	0	0	0	0	0	0	0	0	0	0	0	0	0	0	0	0	1963.6	4036.8	1460	0	0	0	0	0	0	0	0
Cre06.g298650.t1.2;Cre03.g199647.t1.1	52.861000	54950	2814.4	0	0	0	0	0	0	0	0	0	0	0	0	0	0	0	0	0	0	0	0	0	0	0	0	9680.2	14402	0	0	0	0	0	0	0	0
Cre06.g299350.t1.1	39.463000	0	0	0	0	0	0	0	0	0	0	0	0	0	0	0	2215.2	5564.9	0	0	0	0	0	0	0	0	0	0	0	0	0	0	0	0	0	0	0
Cre06.g299700.t1.2	23.822000	0	0	0	0	0	0	0	0	0	0	0	0	0	0	0	0	0	0	0	0	0	0	0	0	0	0	0	0	0	0	0	0	1051.7	0	0	0
Cre06.g300550.t1.2	105.680000	133090	1671.2	0	0	0	0	0	0	0	0	0	0	0	0	0	0	0	0	0	0	0	0	0	0	0	0	0	0	0	0	0	0	0	0	0	0
Cre06.g300700.t1.1	28.868000	0	0	0	0	0	0	0	0	0	0	0	0	0	0	0	0	0	0	0	0	0	0	0	0	0	0	0	1461.9	2518	11520	12430	0	0	0	0	0
Cre06.g302700.t1.1	57.373000	0	0	0	0	0	0	0	0	0	0	0	0	0	0	0	0	0	0	0	0	0	0	0	9843.3	30089	4732	0	0	0	0	0	0	0	0	0	0
Cre06.g303700.t1.2	12.779000	0	0	0	0	0	0	0	0	0	0	0	0	0	0	0	0	0	0	0	0	0	0	0	11789	2337.1	9056.9	4443	0	0	0	0	0	0	0	0	0
Cre06.g304350.t1.2	17.255000	129500	110400	0	17847	15885	3623	8005.5	22816	11104	14426	16426	4627.4	17279	15973	75900	134700	19114	0	0	0	0	0	0	0	0	0	0	0	0	0	0	0	0	0	0	0
Cre06.g304500.t1.2	40.406000	0	0	0	0	0	0	0	0	0	0	0	0	0	0	0	0	0	0	0	0	0	0	0	0	0	0	0	6145.3	3855.6	0	0	0	0	0	0	0
Cre06.g305650.t1.2	78.753000	0	0	0	0	0	0	0	0	0	0	0	0	0	0	0	4689.1	0	0	0	0	0	0	0	0	0	0	0	0	0	0	0	0	0	0	0	0
Cre06.g306300.t1.2	45.465000	0	0	0	0	0	0	0	0	0	0	0	0	0	0	0	0	0	0	0	0	0	0	0	0	0	0	11527	88278	35368	0	0	0	0	0	0	0
Cre06.g307200.t1.2	10.677000	0	0	0	0	0	0	0	0	0	0	0	0	0	0	0	0	0	0	0	0	0	0	0	0	0	0	0	0	0	1427.5	0	0	0	0	0	0
Cre06.g308250.t1.2	29.483000	0	0	0	0	0	0	0	0	0	0	0	0	0	0	0	0	0	0	0	0	0	0	0	0	0	0	2351.1	18527	3603.3	0	0	0	0	0	0	0
Cre06.g308500.t1.2	49.527000	0	0	0	0	0	0	0	0	0	0	0	0	0	0	0	0	0	0	5050.9	0	0	0	0	0	0	0	0	0	0	0	0	0	0	0	0	0
Cre06.g308900.t1.2	56.182000	38054	0	0	0	0	0	0	0	0	0	0	0	0	0	0	0	0	0	0	0	0	0	0	0	0	0	0	0	0	0	0	0	0	0	0	0
Cre06.g308950.t1.2	22.369000	33420	4503.5	0	1339.9	0	0	0	0	0	0	0	0	0	0	0	0	0	0	0	0	0	0	0	0	0	0	0	1331.9	1581.1	0	0	0	0	0	0	0
Cre06.g309100.t1.2	60.466000	15306	36210	3329.9	792490	1948500	8106.3	2241.8	6145.5	30534	55789	102990	0	0	0	0	0	0	0	0	0	1799.2	0	0	5793.4	0	0	0	0	0	0	0	0	0	0	0	0
Cre06.g309500.t1.1	121.280000	0	0	0	0	0	0	0	0	0	0	0	0	0	0	0	0	0	0	0	0	0	0	0	0	0	0	0	0	0	0	0	0	0	0	0	0
Cre06.g310350.t1.2	31.043000	0	0	0	0	0	0	0	0	0	0	0	0	0	0	0	0	0	0	0	0	0	0	0	0	2361.9	0	0	0	0	0	0	0	0	0	0	0
Cre06.g311900.t1.2	23.142000	0	0	0	0	0	0	0	0	0	0	0	0	0	0	0	0	0	0	0	0	0	0	0	0	0	0	0	2735.8	7068.9	17280	37938	7274.1	0	0	0	0
Cre07.g314150.t1.2	63.411000	0	0	0	0	0	0	0	0	0	0	0	0	0	0	0	0	0	0	8788.5	19130	16418	0	0	10262	26354	14473	0	0	0	0	0	0	0	0	0	0
Cre07.g315150.t1.2	18.170000	0	0	0	0	0	0	0	0	0	0	0	0	0	0	0	0	0	0	0	0	0	0	0	0	0	0	0	0	6320.2	2413	0	0	0	0	0	0
Cre07.g316000.t1.2	13.697000	0	0	0	0	0	0	0	0	0	0	0	0	0	0	0	0	0	0	0	0	0	0	0	0	0	0	0	4708.1	0	0	0	0	0	0	0	0
Cre07.g318450.t1.2	9.458700	39737	4414	1121.6	1934.3	0	0	0	0	0	0	0	0	0	0	1040.9	0	0	1133.1	1392.3	0	0	0	0	0	0	0	0	0	1065	1377.7	4893.5	2598.5	0	0	0	0
Cre07.g318750.t1.2	39.391000	0	0	0	0	0	0	0	0	0	0	0	0	0	0	0	0	0	0	0	0	0	0	0	0	0	17725	5713.1	0	2968.5	0	0	0	0	0	0	0
Cre07.g319950.t1.2	26.478000	0	0	0	0	0	0	0	0	0	2690.5	0	0	0	0	0	0	0	0	0	0	0	0	0	0	0	0	0	0	0	0	0	0	0	0	0	0
Cre07.g321400.t1.1	199.240000	45409	219980	72441	462920	1563.5	0	0	0	0	0	0	0	0	0	0	0	0	0	0	0	0	0	0	0	0	0	0	0	0	0	0	0	0	0	0	0
Cre07.g323600.t1.1	21.030000	0	0	0	0	0	0	0	0	0	0	0	0	0	0	0	0	0	0	0	0	0	0	0	1583.1	0	6998.1	2381.5	2360.4	2176.3	2289.9	9568.1	6287.5	1151.1	0	0	0
Cre07.g325400.t1.2	42.811000	0	0	0	0	0	0	0	0	0	0	0	0	0	0	0	0	0	0	0	0	0	4127.8	0	0	0	0	0	0	0	0	0	0	0	0	0	0
Cre07.g325500.t1.1	154.270000	3964.5	772.76	0	0	0	0	0	0	0	0	0	0	0	0	0	1178.8	0	0	0	0	0	0	0	0	0	0	0	0	0	0	0	0	0	0	0	0
Cre07.g325600.t1.1	17.246000	0	2353.4	0	0	0	0	0	0	0	0	0	0	0	0	0	0	0	0	0	0	0	0	0	0	0	0	0	0	0	0	2518.1	2785.6	0	0	0	0
Cre07.g325734.t1.1	18.054000	0	0	0	0	0	0	0	0	0	0	0	0	0	0	0	0	0	0	0	40529	48240	0	0	0	0	0	0	0	0	0	0	0	0	0	0	0
Cre07.g325736.t1.1	56.209000	35384	35245	7560.7	12957	8264.5	7705.7	15493	22718	34725	94789	119450	17388	1617.2	1988.9	4967.9	3824	0	0	2473.7	0	3250.1	10555	0	11797	0	0	0	0	0	0	0	0	0	0	0	0
Cre07.g325741.t1.1	70.110000	0	0	0	0	0	0	0	0	0	0	0	0	0	0	3070.7	0	0	0	0	0	0	0	0	0	0	0	0	0	0	0	0	0	0	0	0	0
Cre07.g326600.t1.2	81.006000	0	0	0	0	0	0	0	0	0	0	0	0	0	0	0	0	0	0	0	0	0	0	0	0	0	0	0	0	0	0	0	0	0	0	0	0
Cre07.g327400.t1.1	32.141000	82708	241770	0	53393	0	0	0	0	0	0	0	0	0	0	0	0	0	0	0	0	0	0	0	0	0	0	0	0	0	0	0	0	0	0	0	0
Cre07.g328075.t3.1;Cre07.g328075.t2.1;Cre07.g328075.t1.1	23.686000	0	0	0	0	0	0	0	0	0	0	0	0	0	0	0	0	0	0	0	0	0	0	0	0	0	0	0	0	0	0	0	0	0	0	0	0
Cre07.g328150.t2.1;Cre07.g328150.t1.1	48.524000	0	0	0	0	0	0	0	0	0	0	0	0	0	0	0	0	0	0	0	0	0	0	0	0	0	0	2683.8	1200.2	0	0	0	0	0	0	0	0
Cre07.g328200.t1.2	33.102000	0	0	0	0	0	0	0	0	0	0	0	0	0	0	0	0	0	0	0	0	0	0	0	0	0	0	0	34583	12301	9469.5	14641	0	0	0	0	0
Cre07.g330200.t1.2	29.545000	0	0	0	0	0	0	0	0	0	0	0	0	0	0	0	0	0	0	0	0	0	0	0	0	0	0	0	1773.5	0	0	0	0	0	0	0	0
Cre07.g330250.t1.2	14.151000	50327	31895	12369	480340	176630	190790	44256	44829	22133	14548	84729	34414	40184	6188.7	9298.9	2071.2	4529.9	8811.4	10183	5254.5	9257.5	12670	0	15949	12812	18071	15838	53098	99394	233390	695470	1907400	641670	159620	4263.6	0
Cre07.g330750.t1.1	95.319000	0	13697	0	1311.6	0	0	0	0	0	0	0	0	0	0	0	0	0	0	0	0	0	0	0	0	0	0	0	0	0	0	0	0	0	0	0	0
Cre07.g331550.t1.2	44.129000	0	0	0	0	0	0	0	0	0	0	0	0	0	0	0	0	0	0	0	6757.8	12583	3347.2	0	7531.2	0	0	0	0	0	0	0	0	0	0	0	0
Cre07.g332450.t1.2	38.224000	0	0	0	0	0	0	0	0	0	0	0	0	0	0	0	0	0	0	0	0	0	0	0	0	0	0	0	0	1777.5	0	0	0	0	0	0	0
Cre07.g333900.t1.1	12.518000	0	16337	0	13618	0	0	0	0	0	0	8147.2	0	0	0	0	0	0	0	0	0	0	0	0	0	0	0	0	0	0	0	0	2676.3	0	0	0	0
Cre07.g333950.t1.2	68.868000	8995.6	0	0	0	0	0	0	0	0	0	0	0	0	0	0	0	0	0	1067.1	0	0	0	0	0	0	0	0	0	0	0	0	0	0	0	0	0
Cre07.g334900.t1.1	129.000000	0	0	0	0	6791.5	12035	20752	0	0	3522.7	1651.1	0	0	0	0	0	0	0	0	0	0	0	0	0	0	0	0	0	0	0	0	0	0	0	0	0
Cre07.g336950.t1.1	98.295000	0	0	0	0	0	0	0	0	0	0	0	0	0	0	0	0	0	0	0	0	20206	38635	0	0	0	0	0	0	0	0	0	0	0	0	0	0
Cre07.g337650.t1.2	43.710000	346090	0	0	0	0	0	0	0	0	0	3857.9	966.24	2420.5	2114.6	2705	4884.4	13195	23978	82271	7250.5	0	0	0	0	0	0	0	5438.5	0	0	0	0	0	0	0	0
Cre07.g338050.t1.2	39.728000	1043000	3631600	4621.7	50899	4958.3	0	0	0	0	0	0	0	0	0	0	0	0	0	0	0	0	0	0	0	0	0	0	0	0	0	0	0	0	0	0	0
Cre07.g338451.t1.1	42.320000	2750.6	0	0	0	103400	0	0	0	0	0	0	0	0	0	0	0	0	138560	87907	0	0	0	0	0	0	0	67965	82154	0	0	0	0	0	0	0	0
Cre07.g339150.t1.1	61.737000	0	0	0	2998.2	25935	0	0	0	0	0	0	0	0	0	0	0	0	0	0	0	0	1392.3	0	0	0	0	0	0	0	0	0	0	0	0	0	0
Cre07.g339700.t1.2	31.061000	0	0	0	0	0	0	0	0	0	0	0	0	0	0	0	0	0	0	0	0	0	0	0	0	0	0	0	0	1043.4	2248.9	1807.6	0	0	0	0	0
Cre07.g339750.t2.1;Cre07.g339750.t1.2	54.433000	0	0	0	0	0	0	0	0	0	0	0	0	0	0	0	0	0	0	0	0	0	0	0	0	0	16368	12330	0	0	0	0	0	0	0	0	0
Cre07.g340200.t1.1	36.072000	97047	36344	0	7185	7416.6	3660.4	3285.8	4925.6	6725.8	4607.3	2112.1	3233.9	5426.5	3611.5	3125.8	3856.4	4081.4	7250.9	9328.5	3187	7137.9	10906	0	17937	10636	15189	18035	90196	194470	115210	9261.8	0	0	0	0	0
Cre07.g340350.t1.1	63.161000	1761600	7428100	12295	94680	17795	4335.8	1227.7	1299.3	0	0	0	0	0	0	0	0	0	0	0	0	1054	1458.4	0	0	0	0	0	0	0	0	0	0	0	0	0	0
Cre07.g341350.t1.2	176.950000	0	0	0	0	0	0	0	0	0	0	0	0	0	0	0	0	0	0	0	0	0	0	0	0	0	0	0	0	0	0	0	0	0	0	0	0
Cre07.g343700.t1.2;Cre07.g343433.t1.1	47.558000	1933400	564130	0	0	0	0	0	0	0	0	0	0	0	0	0	0	0	0	0	0	0	0	0	0	0	0	0	0	0	0	0	0	0	0	0	0
Cre07.g344350.t1.2	31.033000	0	0	0	0	0	0	0	0	0	0	0	0	0	0	0	0	0	0	0	0	0	0	0	0	0	0	0	13041	0	0	0	0	0	0	0	0
Cre07.g344400.t1.2	54.304000	0	0	0	0	0	0	0	0	0	0	0	0	0	0	0	0	0	0	0	0	0	0	0	1373.6	6426.2	42692	23232	0	0	0	0	0	0	0	0	0
Cre07.g344550.t1.2	54.374000	0	0	0	0	0	0	0	0	0	0	0	0	0	0	0	0	0	0	0	0	0	0	0	1373.6	3540.9	20793	17079	0	0	0	0	0	0	0	0	0
Cre07.g344950.t1.2	22.844000	190430	86335	1997	758460	441940	1639800	98465	163130	23357	30482	178650	48349	6584.5	0	15167	13404	71763	55134	381670	228590	725360	144800	19736	238680	53067	90020	14831	37385	31766	62231	344730	565120	51246	0	0	0
Cre07.g346050.t2.1;Cre07.g346050.t1.2	47.211000	12035	2137.6	0	0	0	0	0	0	0	0	0	0	0	0	0	0	1307.3	9055.6	26413	7689.1	59561	38843	0	69743	64756	89667	85458	331010	111630	0	0	0	0	0	0	0
Cre07.g349200.t1.2	16.320000	169140	45247	5537.5	13282	7558.2	5412.9	2764.8	3270.6	0	3234	3128.3	4024.3	2792.3	2619.6	6495	3941.6	2043.4	4910.8	17942	8897.7	19852	34170	0	27865	140430	64306	1621	0	0	0	2448	0	0	0	0	0
Cre07.g349350.t1.2	11.339000	111790	74320	0	0	6164	0	0	6032.8	3370.7	3638.2	0	3552.5	4578.7	0	45399	28567	1796.7	0	0	0	0	0	0	0	0	0	0	0	0	0	0	0	0	0	0	0
Cre07.g349700.t1.2	28.884000	0	0	0	0	0	0	0	0	0	0	0	0	0	0	0	0	0	0	0	0	0	0	0	0	0	0	0	0	0	0	1627.1	0	0	0	0	0
Cre07.g350750.t1.2	45.737000	0	0	0	0	0	0	0	0	0	0	0	0	0	0	0	0	0	0	0	0	0	0	0	0	2315.6	9898.2	2701.5	0	0	0	0	0	0	0	0	0
Cre07.g352350.t1.2	114.690000	48747	57136	0	0	0	0	0	0	0	0	0	0	0	0	0	0	0	0	0	0	0	0	0	0	0	0	0	0	0	0	0	0	0	0	0	0
Cre07.g353230.t1.2	51.354000	0	0	0	0	0	0	0	0	0	0	0	0	0	0	0	0	0	0	0	0	0	0	0	0	0	0	0	4367.3	0	0	0	0	0	0	0	0
Cre07.g353450.t1.2	73.223000	742540	568340	4572.2	67991	39241	22749	15940	18552	18067	3439.1	7827.8	9605.5	6056.1	1932.6	3017.7	1855.8	5743.7	8946	7435.4	0	0	2161.5	0	23961	46512	8843.3	0	0	0	0	0	0	0	0	0	0
Cre07.g356350.t1.1	78.817000	0	0	0	0	0	0	0	0	0	0	0	0	3035.4	950.22	9240	23011	118020	223730	33596	9544.5	14783	3355.8	0	0	0	0	0	0	0	0	0	0	0	0	0	0
Cre07.g356400.t1.2	21.302000	0	0	0	0	0	0	0	0	0	0	0	0	0	0	0	0	0	0	0	0	0	0	0	0	0	0	0	0	0	0	0	0	0	5921.6	0	0
Cre07.g356850.t1.1	41.216000	0	0	0	0	0	0	0	0	0	0	0	0	0	0	0	0	0	0	0	0	0	0	0	0	0	1335.3	1327.3	0	0	0	0	0	0	0	0	0
Cre07.g357850.t1.2	14.461000	0	0	0	0	0	0	0	0	0	0	0	0	0	0	0	0	0	0	0	0	0	0	0	0	0	0	0	0	0	2280.4	5899.3	3413.4	0	0	0	0
Cre08.g358522.t1.1	69.023000	0	0	0	0	0	0	0	0	0	0	0	0	0	0	0	0	0	0	0	0	0	0	0	0	0	0	0	0	0	0	0	0	0	1161.1	0	0
Cre08.g358526.t1.1	62.309000	148970	98426	0	13586	5065.3	12199	0	11931	11533	9966.5	6979.5	13601	0	6165.6	20904	14786	16830	26405	17948	34244	77761	55913	4860.5	722390	121220	0	0	0	0	0	0	0	0	0	0	0
Cre08.g358538.t1.1	63.871000	0	0	0	0	0	0	0	0	0	0	0	0	0	0	0	0	0	0	0	0	0	0	0	6278.5	10841	0	0	0	0	0	0	0	0	0	0	0
Cre08.g358540.t1.1	27.168000	5469.5	6125.1	0	0	0	0	0	0	0	0	0	0	0	0	0	0	0	0	0	0	0	0	0	0	0	0	0	2282.9	18718	41878	8502.7	0	0	0	0	0
Cre08.g358562.t1.1	22.774000	0	0	0	0	0	0	0	0	0	0	0	0	0	0	0	0	0	0	0	0	0	0	0	0	0	0	15384	26305	0	0	0	0	0	0	0	0
Cre08.g358580.t1.1	128.180000	0	0	0	0	0	0	0	0	0	0	0	0	0	0	0	0	0	0	72568	6239.9	0	0	0	0	0	0	0	0	0	0	0	0	0	0	0	0
Cre08.g358950.t2.1;Cre08.g358950.t1.1	75.927000	76853	2015.5	0	0	0	0	0	0	0	0	0	0	0	0	0	0	0	0	0	0	0	0	0	0	0	0	0	0	0	0	0	0	0	0	0	0
Cre08.g359350.t1.2	56.195000	0	0	0	0	0	0	0	0	0	0	0	0	0	0	0	0	0	0	0	0	0	0	0	0	0	0	3018.9	0	0	0	0	0	0	0	0	0
Cre08.g359750.t2.1;Cre08.g359750.t1.2	22.130000	0	0	0	0	0	0	0	0	0	0	0	0	0	0	0	0	0	0	0	0	0	0	0	0	0	0	890.99	0	6115.1	0	0	0	0	0	0	0
Cre08.g360600.t1.1	164.880000	0	955.44	0	0	1075.6	2569.8	3776.8	0	0	0	0	0	0	0	0	0	0	0	0	0	0	0	0	0	0	0	0	0	0	0	0	0	0	0	0	0
Cre08.g360900.t1.2	16.629000	0	0	0	0	0	0	0	0	0	0	0	0	0	0	0	0	0	0	0	0	0	0	0	0	0	0	0	0	0	7288.6	0	0	0	0	0	0
Cre08.g360950.t1.1	24.383000	0	0	0	0	0	0	0	0	0	0	0	0	0	1566.5	0	0	0	0	0	0	0	0	0	0	0	0	0	0	1595.3	0	5746.7	0	0	0	0	0
Cre08.g361850.t1.2	25.706000	0	0	0	0	2132.2	0	0	0	0	0	969.84	0	0	0	0	0	0	3327.4	6148.5	2577.6	7542.1	5731.8	0	60818	2191.9	0	0	0	0	0	0	0	0	0	0	0
Cre08.g362450.t1.2	77.555000	0	0	0	0	0	0	0	0	0	0	0	0	0	0	0	0	0	0	4971.2	0	0	0	0	8583.4	0	0	0	0	0	0	0	0	0	0	0	0
Cre08.g362900.t1.1	29.345000	0	0	0	0	0	0	0	0	0	0	0	0	0	0	0	0	0	0	0	0	0	0	0	0	0	0	0	0	0	0	8910.5	19397	0	0	0	0
Cre08.g364800.t1.2	150.650000	0	0	0	0	0	0	0	0	0	0	0	0	0	0	0	0	22733	13035	5514.2	0	0	0	0	0	0	0	0	0	0	0	0	0	0	0	0	0
Cre08.g365450.t1.2	50.622000	4988.8	0	0	0	0	0	0	0	0	0	0	0	0	0	0	0	0	0	0	0	0	0	0	0	0	0	0	0	0	0	0	0	0	0	0	0
Cre08.g365692.t1.1	54.097000	7659.2	0	0	0	0	0	0	0	0	0	0	0	2708.8	1879.8	0	0	0	0	0	0	0	0	0	0	0	5926.5	0	0	0	0	0	0	0	0	0	0
Cre08.g365900.t1.2	27.556000	0	0	0	0	0	0	0	0	0	0	0	0	0	0	0	0	0	0	0	0	0	0	0	0	0	0	0	0	2080.6	15148	0	0	0	0	0	0
Cre08.g367600.t1.2	34.765000	0	0	0	0	0	0	0	0	0	0	0	0	0	0	0	0	0	0	0	0	0	0	0	0	1293.5	0	0	0	0	0	0	0	0	0	0	0
Cre08.g368450.t2.1;Cre08.g368450.t1.2	30.784000	25057	3660.5	0	0	0	0	0	0	0	1123.5	1529.9	2791.7	0	0	0	0	0	0	0	0	0	0	0	0	0	0	0	0	0	0	0	0	0	0	0	0
Cre08.g368700.t1.1	54.797000	0	0	0	0	0	0	0	0	0	0	0	0	0	0	0	0	0	0	0	0	0	0	0	0	0	0	0	0	0	0	0	0	0	0	0	0
Cre08.g369600.t1.1	67.870000	0	0	0	0	0	0	0	0	0	0	0	0	0	0	0	0	0	0	1271.5	0	0	0	0	0	0	0	0	0	0	0	0	0	0	0	0	0
Cre08.g370450.t1.2	28.416000	0	0	0	0	0	0	0	0	0	0	0	0	0	0	0	0	0	0	0	0	0	0	0	0	0	0	15428	123090	69081	0	0	0	0	0	0	0
Cre08.g370500.t1.1	41.505000	0	0	0	0	0	0	0	0	0	0	0	0	0	0	0	0	0	0	0	0	0	0	0	0	1082.8	2176.8	0	0	0	0	0	0	0	0	0	0
Cre08.g371650.t1.2	25.486000	0	0	0	0	0	0	0	0	129800	0	0	0	0	0	0	0	0	0	0	4599.5	7455.8	7470.3	0	2968	0	0	0	0	0	0	0	0	0	0	0	0
Cre08.g372100.t1.2	71.214000	5704.9	2822.9	0	0	0	0	0	0	0	1473.2	1696.5	0	2439.8	1234.3	4378.6	2541.3	0	0	6734.9	5816	32018	55665	0	27709	0	0	0	0	0	0	0	0	0	0	0	0
Cre08.g372450.t1.2	21.824000	0	0	0	0	0	0	0	0	0	0	0	0	0	0	0	0	0	0	2693.2	0	1842.1	1951.3	0	2318.6	1743.7	3671.1	10882	73228	262610	852070	3414600	4389300	1521100	265260	4069.3	0
Cre08.g372950.t1.2	51.699000	0	0	0	0	0	0	0	0	0	0	0	0	0	0	0	0	0	0	0	0	0	0	0	0	0	0	2257.1	4626.2	0	0	0	0	0	0	0	0
Cre08.g373100.t1.1	63.466000	0	0	0	0	0	0	0	0	0	0	0	0	0	0	0	0	0	0	0	0	0	0	0	0	0	6612.8	0	0	0	0	0	0	0	0	0	0
Cre08.g373346.t1.1	47.901000	0	0	0	0	0	0	0	0	0	0	0	0	0	0	0	0	0	0	0	0	0	0	0	0	3100.2	0	0	0	0	0	0	0	0	0	0	0
Cre08.g375200.t2.1;Cre08.g375200.t1.2	86.704000	22044	3284.1	0	0	0	0	0	0	0	0	0	0	0	0	0	0	0	0	0	0	0	0	0	0	0	0	0	0	0	0	0	0	0	0	0	0
Cre08.g375550.t1.2	24.959000	0	0	0	0	0	0	0	0	0	0	0	0	0	0	0	0	0	0	0	0	0	0	0	0	0	0	0	0	1626	4874.5	0	0	0	0	0	0
Cre08.g377000.t1.2	9.700100	0	0	0	0	0	0	0	0	1708.2	0	0	1602.9	0	0	0	0	0	0	0	0	0	0	0	0	0	0	0	0	0	0	0	0	0	0	0	0
Cre08.g377150.t1.2	48.141000	0	0	0	0	0	0	0	0	0	0	0	0	0	0	0	0	0	0	0	0	0	0	0	4890.6	0	0	0	0	0	0	0	0	0	0	0	0
Cre08.g378050.t1.2	15.270000	32834	131790	2479.5	62945	0	0	0	0	0	0	0	0	0	0	0	0	0	0	0	0	0	0	0	0	0	0	0	0	0	0	0	0	0	0	0	0
Cre08.g378550.t1.2	8.717000	12132	43374	0	0	0	0	0	0	0	0	0	0	0	0	0	0	0	0	0	0	0	0	0	0	0	0	0	0	0	0	0	0	0	0	0	0
Cre08.g378750.t1.1	71.604000	13260	13349	0	0	0	0	0	0	0	0	0	0	0	0	0	0	0	0	0	0	0	0	0	0	0	0	0	0	0	0	0	0	0	0	0	0
Cre08.g378900.t1.2	30.184000	17516	0	0	10888	0	0	0	0	0	0	0	0	0	0	0	0	0	0	0	0	0	0	0	0	0	0	0	0	0	0	0	0	0	0	0	0
Cre08.g379200.t1.1;Cre08.g379175.t1.1	37.796000	0	0	0	0	0	0	0	0	0	0	0	0	0	0	0	0	0	0	0	0	0	0	0	0	0	0	1523.6	39833	46211	2742.3	0	0	0	0	0	0
Cre08.g381483.t1.1	38.045000	0	0	0	0	0	0	0	0	0	0	0	0	0	0	0	0	0	0	0	0	0	0	0	0	0	0	0	0	0	0	5901.6	0	0	0	0	0
Cre08.g381702.t1.1	69.110000	0	0	0	0	0	0	0	0	0	0	0	0	0	0	33795	0	0	0	0	0	0	0	0	0	0	0	0	0	0	0	0	0	0	0	0	0
Cre08.g382300.t1.2	32.234000	0	0	0	0	0	0	0	0	0	0	0	0	0	0	0	0	0	0	0	0	0	0	0	0	0	0	0	0	4359.2	6260	0	0	0	0	0	0
Cre08.g382350.t1.2	46.123000	0	3645.4	0	0	0	0	0	0	0	0	0	0	0	0	0	0	0	0	0	0	0	0	0	0	0	0	0	0	0	0	0	0	0	0	0	0
Cre08.g382500.t1.2	11.818000	0	0	0	0	0	0	0	0	0	0	0	0	0	0	0	0	0	0	0	0	0	0	0	0	0	0	0	0	1491.1	0	14872	2937.7	0	0	0	0
Cre08.g382950.t1.2	15.221000	15774	0	0	0	0	0	0	0	0	0	0	0	0	0	0	0	0	0	0	0	0	0	0	0	1128.7	3763	0	0	0	0	0	0	0	0	0	0
Cre08.g384000.t1.1	179.050000	0	0	0	0	0	0	0	0	4166.8	16072	16880	0	0	0	0	0	0	0	0	0	0	0	0	0	0	0	0	0	0	0	0	0	0	0	0	0
Cre08.g385800.t1.1	120.320000	0	0	0	0	0	0	0	0	0	0	0	0	0	0	0	0	0	0	0	0	0	0	0	0	0	0	0	0	0	0	0	24549	0	0	0	0
Cre09.g386400.t1.2	114.240000	0	0	0	0	0	0	0	0	0	0	0	0	0	0	0	0	0	0	0	0	1677.2	2561	0	0	0	0	0	0	0	0	0	0	0	0	0	0
Cre09.g386550.t1.2	50.483000	0	0	0	0	0	0	0	0	0	0	0	0	0	0	0	0	0	0	0	0	0	0	0	8654.4	1533.3	0	0	0	0	0	0	0	0	0	0	0
Cre09.g386650.t2.1;Cre09.g386650.t1.2	33.527000	5168800	3109600	85433	670730	493000	312590	268510	334530	467010	290330	241860	252360	279050	110330	233740	174710	221470	230040	271840	142580	188970	185690	10557	174630	219950	256780	216170	394640	307110	8078.5	0	0	0	0	0	0
Cre09.g386735.t1.1;Cre03.g183350.t1.1	63.852000	415610	0	0	0	0	0	0	0	0	0	0	0	0	0	0	0	0	0	0	0	0	0	0	0	0	0	0	0	0	0	0	0	0	0	0	0
Cre09.g386740.t1.1	7.597700	0	0	0	0	0	0	0	0	0	0	0	0	0	0	0	0	0	0	0	0	0	0	0	0	0	0	2300.2	1144	7539	0	0	0	0	0	0	0
Cre09.g386743.t1.1	20.670000	5240.6	0	0	0	0	0	0	0	0	0	0	0	0	0	0	0	0	0	0	0	0	0	0	2451.4	0	0	0	0	0	0	0	0	0	0	0	0
Cre09.g386750.t1.2	80.681000	0	0	0	0	0	0	0	0	0	0	0	0	0	0	28537	20932	5352.6	11342	9109.3	2780.9	8994.4	3797.9	0	0	0	0	0	0	0	0	0	0	0	0	0	0
Cre09.g386753.t1.1	7.815100	0	0	0	0	0	0	0	0	0	0	0	0	0	0	0	0	0	0	0	0	0	0	0	0	0	0	0	0	0	1590.1	0	0	0	0	0	0
Cre09.g386756.t1.1	25.875000	0	0	0	0	0	0	0	0	0	0	0	0	5636.6	0	4341	0	0	0	0	0	0	0	0	0	0	0	0	0	0	0	0	0	0	0	0	0
Cre09.g387000.t1.2	64.461000	0	0	0	0	0	0	0	0	0	0	0	1262.3	2972.9	0	0	0	0	0	0	0	0	0	0	0	0	0	0	0	0	0	0	0	0	0	0	0
Cre09.g387245.t1.1	83.780000	2521	0	0	0	0	0	0	0	0	0	0	0	0	0	0	0	0	0	0	0	0	0	0	0	0	0	0	0	0	0	0	0	0	0	0	0
Cre09.g387393.t1.1	61.500000	0	0	0	0	0	0	0	0	3330.5	0	0	0	0	0	0	0	0	0	0	0	0	0	0	0	0	0	0	0	0	0	0	0	0	0	0	0
Cre09.g387726.t1.1	46.532000	31974	25296	0	0	1576.6	0	0	0	0	0	0	0	0	0	2036.3	5293.8	14599	55205	80997	10249	0	3244.8	0	1692	2931.4	10148	68888	46214	0	0	0	0	0	0	0	0
Cre09.g387800.t1.2	27.291000	0	0	0	0	0	0	0	26852	0	0	0	0	0	0	0	0	0	0	0	0	0	0	0	0	0	0	0	0	0	0	0	0	0	0	0	0
Cre09.g387838.t1.1	11.219000	22500	0	0	0	0	0	0	0	0	0	0	0	0	0	0	0	0	0	0	0	0	0	0	0	0	0	0	0	0	0	0	0	0	0	0	0
Cre09.g387875.t1.1	22.175000	0	0	0	0	0	0	0	0	0	0	0	0	0	0	0	0	0	0	0	0	0	0	0	0	0	0	0	0	0	0	4924.9	22435	0	0	0	0
Cre09.g388200.t1.1	26.237000	22876	21596	0	0	0	0	0	0	0	0	0	0	0	0	0	0	0	0	0	0	0	0	0	0	0	0	0	0	0	0	0	0	0	0	0	0
Cre09.g388467.t1.1	49.523000	0	0	0	0	0	0	0	0	0	0	0	0	0	0	0	0	0	0	0	0	0	0	0	0	25934	0	0	0	0	0	0	0	0	0	0	0
Cre09.g388750.t1.2	67.914000	49655	0	0	0	0	0	0	0	0	0	0	0	0	0	0	0	0	0	0	0	0	0	0	0	0	0	0	0	0	0	0	0	0	0	0	0
Cre09.g388800.t1.2	48.565000	0	0	0	0	0	0	0	0	0	0	0	0	0	9942	14187	0	0	0	0	0	0	0	0	0	0	0	0	0	0	0	0	0	0	0	0	0
Cre09.g388850.t1.1	127.760000	0	0	0	0	0	0	0	0	0	0	0	0	0	0	0	0	16183	1274.6	0	0	0	0	0	0	0	0	0	0	0	0	0	0	0	0	0	0
Cre09.g389689.t1.1	39.934000	0	0	0	0	0	0	0	0	0	0	0	0	0	0	0	0	0	0	0	0	0	0	0	0	0	1607.6	2082.5	0	0	0	0	0	0	0	0	0
Cre09.g389763.t1.1	62.524000	2058.5	0	0	0	0	0	0	0	0	0	0	0	0	0	0	0	0	0	0	0	0	0	0	0	0	0	0	0	0	0	0	0	0	0	0	0
Cre09.g390604.t1.1	27.489000	58210	9521	0	801	0	0	0	0	0	0	0	0	0	0	0	0	0	0	0	0	0	0	0	0	0	0	0	0	0	0	0	0	0	0	0	0
Cre09.g390615.t1.1	52.143000	5364.1	7077.9	0	1233.1	0	0	0	1062.4	0	848.01	0	974.37	0	0	4132.9	1349.2	5868.8	21331	38607	49790	30225	0	0	4705.3	2013.5	4382.3	0	0	0	0	0	0	0	0	0	0
Cre09.g390763.t1.1	23.611000	3033.4	0	0	0	0	0	0	0	0	0	0	0	0	0	0	0	0	0	0	0	0	0	0	0	0	3769.6	5820.5	13457	1922.6	6874.3	59534	16801	0	0	0	0
Cre09.g391097.t2.1;Cre09.g391097.t1.1	17.036000	6888.2	6428.5	0	0	0	0	0	0	0	0	0	0	0	0	0	0	0	0	0	0	0	0	0	0	0	0	0	0	1715.9	0	0	0	0	0	0	0
Cre09.g391900.t1.1	11.844000	0	0	0	0	0	0	0	0	0	0	0	0	0	0	0	1602.7	2518.2	34690	9224.6	1867.9	0	0	0	0	0	0	0	0	0	0	0	0	0	0	0	0
Cre09.g392319.t1.1	101.460000	0	0	0	0	0	0	0	0	0	0	0	0	0	0	0	0	0	1669.6	0	0	0	0	0	0	0	0	0	1717.7	0	0	0	0	0	0	0	0
Cre09.g392350.t2.1;Cre09.g392350.t1.2	15.784000	0	0	0	0	0	0	0	0	0	0	0	0	0	0	0	0	0	0	0	0	0	0	0	0	0	0	0	9957	28071	44563	75582	67896	5544.8	0	0	0
Cre09.g392500.t1.2	36.706000	3317.3	0	0	0	0	0	0	0	0	0	0	0	0	0	0	0	0	0	2696.4	0	0	0	0	0	0	0	0	0	0	0	0	0	0	0	0	0
Cre09.g392867.t1.1	432.520000	605340	2839200	643690	0	0	0	0	0	0	0	0	0	0	0	0	0	0	0	0	0	0	0	0	0	0	0	0	0	0	0	0	0	0	0	0	0
Cre09.g393150.t1.2;Cre12.g531200.t1.1	122.800000	3333.9	0	0	0	0	0	0	0	0	0	0	1280.3	3060.2	951	14757	19076	25512	92375	86898	0	0	0	0	0	0	0	0	0	0	0	0	0	0	0	0	0
Cre09.g393173.t1.1	18.747000	0	0	0	0	0	0	0	0	0	0	0	0	0	0	0	0	0	0	0	0	0	0	0	0	0	0	0	0	0	14389	21820	61415	34268	9119.5	0	0
Cre09.g393200.t1.2	70.670000	0	0	0	0	0	0	0	0	0	0	1377.9	2363.3	1542.2	1026.2	5914.5	19316	8873.6	21780	44783	56750	290130	280450	10405	208140	0	0	0	0	0	0	0	0	0	0	0	0
Cre09.g393358.t1.1	37.542000	0	0	0	0	0	0	0	0	0	0	0	0	0	0	0	0	0	0	0	0	0	0	0	27722	0	0	0	0	0	0	0	0	0	0	0	0
Cre09.g393506.t1.1	70.176000	5380.3	6612.7	0	0	0	0	0	0	0	0	0	0	0	0	0	0	0	0	0	0	0	0	0	29363	25552	0	0	0	0	0	0	0	0	0	0	0
Cre09.g393543.t1.1;Cre09.g391450.t1.2;Cre09.g391650.t1.2	70.428000	9101.9	10936	0	0	0	0	0	0	0	0	0	0	0	0	0	0	0	0	0	0	0	0	0	33131	32105	0	0	0	0	0	0	0	0	0	0	0
Cre09.g393654.t1.1	158.160000	0	0	0	0	0	0	0	0	0	0	0	0	0	0	0	0	0	0	0	0	0	337440	0	0	0	0	0	0	0	0	0	0	0	0	0	0
Cre09.g393765.t1.1	22.367000	7370.9	2703.6	0	0	0	0	0	0	0	0	0	0	0	0	0	0	0	0	0	0	0	8219.7	0	0	0	0	0	6583.5	7205.1	7709.3	66683	49728	0	0	0	0
Cre09.g394200.t1.1;Cre09.g393450.t1.1	156.480000	11583	10142	0	5430.6	9201.1	0	0	0	0	0	0	0	0	0	0	0	0	0	0	0	0	0	0	0	0	0	0	0	0	0	0	0	0	0	0	0
Cre09.g394436.t1.1	79.651000	2313.7	0	0	0	0	799.66	2395.7	11792	6844	4862.8	34637	96545	34899	2975.4	10551	14659	109050	653280	1561300	14659	0	0	0	0	0	0	0	0	0	0	0	0	0	0	0	0
Cre09.g394850.t1.2	49.912000	0	0	0	0	0	0	0	0	0	0	0	0	0	0	0	0	0	0	0	0	0	12234	0	19789	52386	2968.6	0	0	0	0	0	0	0	0	0	0
Cre09.g394954.t1.1	34.921000	0	0	0	0	0	0	0	0	0	0	0	0	0	0	0	0	0	0	0	0	0	0	0	0	0	2182.8	0	0	0	0	0	0	0	0	0	0
Cre09.g395350.t1.1;Cre01.g020850.t1.1	12.807000	115550	572040	0	3873.5	1107.5	0	0	0	0	0	0	0	0	0	0	0	0	0	0	0	0	0	0	0	0	0	0	0	0	0	2440.9	4290.5	0	1567.5	0	0
Cre09.g395650.t1.1	22.766000	0	0	0	0	0	0	0	0	0	0	0	0	0	0	0	0	0	0	0	0	0	0	0	0	0	0	0	0	0	0	0	0	0	0	0	0
Cre09.g396213.t1.1	30.579000	4031.3	70167	22951	458720	141510	0	3969.2	2208.6	3045.7	431830	6236.4	4409	7964.8	4478.6	9860.6	13892	14597	10414	29773	14021	28642	18599	0	40217	73728	202060	380800	1377300	1879100	3609800	7091200	1482400	86764	0	0	0
Cre09.g396252.t1.1	54.651000	0	0	0	0	0	0	0	0	0	0	0	0	0	0	0	0	0	3313.8	0	0	0	0	0	0	0	0	0	0	0	0	0	0	0	0	0	0
Cre09.g396300.t1.2	59.802000	0	0	0	0	25444	8171	0	28357	8077.9	2784.3	9968.1	14582	37604	12603	4969.9	13565	89495	154790	131510	65697	95481	29886	0	33173	0	0	0	0	0	0	0	0	0	0	0	0
Cre09.g396363.t1.1	12.252000	0	3206.5	0	0	0	0	0	0	0	0	0	0	0	0	0	0	0	0	0	0	0	0	0	0	0	0	0	1430.9	0	0	0	0	0	0	0	0
Cre09.g397250.t1.2	46.873000	0	0	0	0	0	0	0	0	0	0	0	0	0	0	0	0	0	0	0	0	0	0	0	0	5615.2	0	0	0	0	0	0	0	0	0	0	0
Cre09.g397400.t1.2	38.387000	0	0	0	0	0	0	0	0	0	0	0	0	0	0	0	0	0	0	0	0	0	0	0	0	0	0	0	1516.9	0	0	0	0	0	0	0	0
Cre09.g397697.t1.1	44.910000	56135	62131	0	8908.9	3265	0	0	0	2111.3	1541.6	0	0	0	0	0	0	0	0	0	0	0	0	0	0	0	0	0	0	0	0	0	0	0	0	0	0
Cre09.g398289.t1.1	36.240000	6378.9	0	0	0	0	0	0	0	0	0	0	0	0	0	0	0	0	0	0	0	0	0	0	0	0	0	0	0	0	0	0	0	0	0	0	0
Cre09.g398900.t1.1	54.219000	0	0	0	0	0	0	0	0	0	0	0	0	0	0	0	0	0	0	0	0	0	0	0	0	0	0	0	0	0	0	0	0	0	0	0	0
Cre09.g399150.t1.2	69.821000	0	0	0	0	0	0	0	0	0	0	0	0	0	0	0	0	0	0	0	0	1310.9	0	0	0	0	0	0	0	0	0	0	0	0	0	0	0
Cre09.g400650.t1.2	28.435000	0	6091.1	0	0	0	0	0	0	0	0	0	0	0	0	0	0	0	0	0	0	0	0	0	0	0	0	1110.3	0	0	0	0	0	0	0	0	0
Cre09.g401293.t1.1	115.290000	0	0	0	0	0	0	0	0	0	0	0	0	0	0	6059.9	1061.5	929.75	0	0	0	0	0	0	0	0	0	0	0	0	0	0	0	0	0	0	0
Cre09.g401886.t1.1	39.449000	59548	90265	0	5776.7	4535.9	3803.4	3359.6	3941.2	3811	3563.1	3649.9	1290.9	2041.6	1557.3	4558.6	1326.4	3718.3	3384.8	2832.1	3248.4	5841.8	2938.5	0	10451	34126	108750	82288	52060	54766	11256	8923.8	1366	0	0	0	0
Cre09.g402100.t1.2	14.645000	35800	0	0	0	0	0	0	0	0	0	0	0	0	0	0	0	0	0	0	0	0	0	0	0	0	0	0	0	0	0	0	0	0	0	0	0
Cre09.g402256.t2.1;Cre09.g402256.t1.1	173.980000	0	0	0	0	0	20755	3692.4	0	0	0	0	0	0	0	0	0	0	0	0	0	0	0	0	0	0	0	0	0	0	0	0	0	0	0	0	0
Cre09.g402300.t1.2	10.015000	142040	598090	0	6545.4	2569.1	0	1037.8	0	0	0	0	0	0	0	0	0	0	0	0	0	0	0	0	0	0	0	0	0	0	0	0	0	0	0	0	0
Cre09.g402500.t1.2;Cre11.g467705.t1.1	96.909000	0	0	0	0	0	0	0	0	80647	1738.6	1502.3	0	0	0	0	0	0	0	0	0	0	0	0	0	0	0	0	0	0	0	0	0	0	0	0	0
Cre09.g402552.t1.1	24.242000	10621	24477	0	7822.7	0	0	0	0	0	0	0	0	0	0	0	0	0	0	0	0	0	0	0	0	0	0	0	0	0	0	0	0	0	0	0	0
Cre09.g402775.t1.1	85.086000	81099	5683.2	0	0	0	0	0	0	0	0	0	0	0	0	0	0	0	0	0	0	0	0	0	0	0	0	0	0	0	0	0	0	0	0	0	0
Cre09.g402800.t1.1	34.921000	0	0	0	0	0	0	0	0	0	0	0	0	0	0	0	0	0	0	0	0	0	0	0	0	0	0	0	0	0	0	0	0	0	0	0	0
Cre09.g402950.t1.1	47.203000	0	32597	0	0	0	0	0	0	0	0	0	0	0	0	0	0	0	0	1138.4	0	0	3046.5	0	13621	0	0	0	0	0	0	0	0	0	0	0	0
Cre09.g404000.t1.1	22.610000	0	0	0	0	0	0	0	0	0	0	0	0	0	0	0	0	0	0	0	0	0	0	0	0	0	0	0	0	0	7552.8	12918	12099	6678.9	0	0	0
Cre09.g404100.t1.2	89.325000	0	0	0	0	0	0	0	0	0	0	0	0	0	0	1480.1	0	0	0	0	0	0	0	0	0	0	0	0	0	0	0	0	0	0	0	0	0
Cre09.g405050.t1.2	29.669000	0	0	0	0	0	0	0	3148.9	0	0	0	0	0	0	0	0	0	0	0	0	0	0	0	0	0	0	0	0	0	0	0	0	0	0	0	0
Cre09.g405450.t1.2	14.249000	6351.6	23692	0	0	0	0	0	0	0	0	0	0	0	0	0	0	0	0	0	0	0	0	0	0	0	0	0	0	0	0	0	0	0	0	0	0
Cre09.g405550.t1.2	29.205000	0	0	0	0	0	0	0	0	0	0	0	0	0	0	0	0	0	0	0	0	0	0	0	0	0	8343.8	4660.6	4572.7	0	0	0	0	0	0	0	0
Cre09.g405850.t1.1	52.607000	126910	425440	0	121160	0	0	0	0	0	0	0	0	0	0	0	0	0	0	0	0	0	0	0	0	0	0	0	0	0	0	0	0	0	0	0	0
Cre09.g407650.t1.2	20.265000	0	0	0	0	0	0	0	0	0	0	0	0	0	0	0	0	0	0	0	0	0	0	0	0	0	0	0	0	4526.2	6226	1602.7	1225.2	0	0	0	0
Cre09.g407700.t1.2	53.919000	0	0	0	0	0	0	0	0	0	0	0	0	0	0	0	0	0	0	0	0	0	0	0	9633.4	9598.6	8636.1	7089	2129.4	0	0	0	0	0	0	0	0
Cre09.g409100.t1.2	30.562000	0	0	0	0	0	0	0	0	0	0	0	0	0	0	0	0	0	0	0	0	0	0	0	0	0	0	0	0	0	2121.4	16361	0	0	0	0	0
Cre09.g409150.t1.2	6.471600	15139	21010	0	0	0	0	0	0	5839.7	0	0	0	0	0	0	0	0	0	0	0	0	0	0	4696.7	4876.1	10736	0	0	5487.2	3147.8	14645	26038	9148.2	0	0	0
Cre09.g410700.t1.2	44.852000	0	0	0	0	0	0	0	0	0	0	0	0	0	0	0	0	0	0	0	0	0	0	0	39218	6670.3	8974.2	15896	31258	20745	0	0	0	0	0	0	0
Cre09.g411100.t2.1;Cre09.g411100.t1.2	19.308000	0	0	0	0	0	0	0	0	0	0	0	0	0	0	0	0	0	0	0	0	0	0	0	0	0	0	0	0	0	2126.3	3672.3	1423	0	0	0	0
Cre09.g411200.t1.2	33.172000	0	0	0	0	0	0	0	0	0	0	0	0	0	0	5092.5	999.48	0	948.84	0	0	2843	0	0	0	0	0	12818	44761	29576	7674.1	9432.1	0	0	0	0	0
Cre09.g412000.t1.1	40.405000	0	0	0	0	0	0	0	0	0	0	0	0	0	0	0	0	0	0	0	0	0	0	0	0	0	0	0	0	0	0	0	0	0	0	0	0
Cre09.g412100.t1.2	24.057000	483100	181630	9959.5	849910	659920	2265000	2288800	378870	144560	101170	177950	56519	320790	131930	46849	2394.1	0	7221.8	10636	0	3795.7	0	0	4564.1	5245.2	10065	6864.4	9784.8	21592	21788	145240	65500	1567	0	0	0
Cre09.g413750.t1.1	50.304000	0	0	0	0	0	0	0	0	0	0	0	0	0	0	0	5833.2	1894.6	1328	0	0	0	0	0	0	0	0	0	0	0	0	0	0	0	0	0	0
Cre09.g415550.t1.2	48.412000	1292700	3759500	150400	82823	30977	6595.2	4038	2986.2	0	0	0	0	0	0	0	0	0	0	0	0	0	0	0	2701.6	30295	44721	2721.3	0	0	0	0	0	0	0	0	0
Cre09.g415850.t1.2	32.692000	96274	357990	9708.2	94526	0	0	0	0	0	0	0	0	0	0	0	0	0	0	0	0	0	0	0	0	0	0	0	0	0	0	0	0	0	0	0	0
Cre09.g415950.t1.2	22.235000	0	0	0	0	0	0	0	0	0	0	0	0	0	0	0	0	0	0	0	0	0	0	0	0	0	0	0	0	3990.8	20028	11641	0	0	0	0	0
Cre09.g416050.t1.2	49.021000	0	0	0	0	0	0	0	0	0	0	0	0	0	0	0	0	0	0	0	0	0	0	0	0	0	1203.2	0	2130.5	0	0	0	0	0	0	0	0
Cre09.g416150.t1.2	22.203000	653380	2058600	16541	18473	11026	0	1167	0	0	0	0	0	0	0	0	0	0	0	0	0	0	0	0	0	0	0	0	0	0	0	0	0	0	0	0	0
Cre09.g416350.t1.2	37.436000	0	0	0	0	0	0	0	0	0	0	0	0	0	0	0	0	0	0	0	0	0	0	0	2746	9018.1	1794.4	0	0	0	0	0	0	0	0	0	0
Cre09.g416700.t1.1	20.907000	7408	0	0	0	0	0	0	0	0	0	0	0	0	0	0	0	0	0	0	0	0	0	0	0	0	0	0	0	0	0	0	0	0	0	0	0
Cre09.g416800.t1.2	22.779000	42289	0	0	0	0	0	0	0	0	0	0	0	0	0	0	0	0	0	0	0	0	0	0	0	0	0	0	0	0	0	0	0	0	0	0	0
Cre09.g417150.t1.2	56.157000	3542.2	2118.1	0	0	0	0	4011.1	77330	400140	327000	139080	32006	10973	3295.7	4372.1	0	0	0	0	0	0	0	0	0	0	0	0	0	0	0	0	0	0	0	0	0
Cre-1.g000035.t1.p1	232.190000	750640	24215	0	0	0	0	0	0	0	0	0	0	0	0	0	0	0	0	0	0	0	0	0	0	0	0	0	0	0	0	0	0	0	0	0	0
Cre-1.g2716955.t1.p1	30.018000	0	7711.4	0	0	0	0	0	0	0	0	0	0	0	0	0	0	0	0	0	0	0	0	0	0	0	0	0	0	0	0	0	0	0	0	0	0
Cre-1.g2716958.t1.p1	4.748500	0	10697	0	83169	53369	122160	144240	24838	0	0	0	0	9538.6	0	0	0	0	0	0	0	0	0	0	0	0	0	0	0	0	0	0	8365.8	6519.9	13234	6173	0
Cre-1.g2716959.t1.p1	26.184000	0	0	0	0	0	0	0	54238	932560	0	4282.4	3729	4275.4	0	10583	0	5442.4	2693.7	0	0	3371	0	0	0	0	0	0	0	0	0	0	0	0	0	0	0
Cre-1.g2716960.t1.p1	5.721700	0	2781.1	0	4653.9	0	0	0	0	0	4118.2	0	0	0	4030.1	18125	0	0	0	0	0	0	0	0	0	0	1811.4	8466.5	217520	452180	0	0	0	13611	5515.5	879.49	0
Cre-1.g2716961.t1.p1	39.447000	3391.1	51797	28408	316130	170760	17319	9182.3	34198	86339	481270	59242	36328	77457	348530	822490	221190	931180	4950.5	0	0	0	0	0	1819.7	0	1943.8	0	0	0	0	0	0	0	0	0	0
Cre-1.g2716962.t1.p1	341.640000	13352	9498.5	0	0	0	7092.6	0	0	0	0	0	0	0	0	0	0	0	0	0	0	0	0	0	0	0	0	0	0	0	0	0	0	0	0	0	0
Cre-1.g2716963.t1.p1	50.638000	3370	70442	11687	354210	197730	4059.8	7266.6	30885	158240	612620	67666	28199	97453	357650	2334800	2205	0	0	0	0	0	0	0	12273	0	0	0	0	0	0	0	0	0	0	0	0
Cre-1.g2716966.t1.p1	76.624000	10983	2894.6	0	0	0	0	0	2287.6	1291.3	0	1000.9	0	0	0	0	0	0	0	0	0	0	0	0	0	0	0	0	0	0	0	0	0	0	0	0	0
Cre-1.g2716972.t1.p1	15.373000	0	0	0	0	0	5082.1	0	54746	1330800	34101	8652.4	4300.2	0	0	0	0	0	0	1645.3	0	1546.1	0	0	0	0	0	1411.7	1253.4	0	0	0	0	0	0	0	0
Cre-1.g2716979.t1.p1	45.743000	349540	235290	1053	43876	22918	9918.6	9256.7	26489	8764.7	17764	11430	21869	22168	10725	16973	18402	15145	16679	8385.2	8189.3	6954.3	6893.5	0	43877	88048	45091	11622	3544.3	3815.1	1915.1	4060.2	0	0	0	0	0
Cre-1.g2716983.t1.p1	20.064000	7688.8	2717.8	1385.1	3465.3	10793	53560	43147	268070	4344100	44578	74744	63738	70782	26168	76160	40957	42396	35452	34364	13174	18621	6000.2	0	10302	5472.1	3256.6	12636	10016	7823.2	4817.9	27924	24306	0	0	0	0
Cre-1.g2716986.t1.p1	52.471000	3389.5	1673.7	0	0	0	0	0	0	0	0	0	0	0	0	0	0	0	0	0	0	0	0	0	0	0	0	0	0	0	0	0	0	0	0	0	0
Cre-1.g2716987.t1.p1	39.041000	21477	31951	15602	147230	87566	3539.6	2466.9	10220	50215	252730	41788	9136	44554	181630	1679200	107490	461330	4647.9	0	2590.5	2536.2	0	0	0	3201.9	8007	14926	19635	9063.7	0	0	1521.5	0	0	0	0
Cre-1.g2716989.t1.p1	34.291000	0	0	0	0	0	0	0	2727.2	0	34191	148150	84919	86057	112680	6546600	455220	2032.1	4554.1	13931	6919.8	234940	190980	0	25095	3168.3	0	0	0	0	0	0	0	0	0	0	0
Cre-1.g2716990.t1.p1	9.303500	6553.8	10001	0	71854	50358	0	2820.4	4595.5	18575	126050	30536	13648	27426	91912	695240	56867	256030	0	0	0	0	0	0	7824.7	14162	106070	300360	161630	36402	8315.9	11490	0	19010	13629	0	0
Cre-1.g2716994.t1.p1	4.981000	0	0	0	7886.1	5730.7	0	0	0	0	8058.5	0	0	6099.4	11569	94126	7534.2	33303	0	0	0	0	0	0	0	0	37949	65180	43163	6996.5	3533.4	0	0	0	0	0	0
Cre-1.g2716995.t1.p1	4.428200	0	20951	0	41165	18675	8159.3	5539.8	4815.3	0	51647	11446	7103.1	16592	59849	382320	21560	93743	2072	1975.7	0	0	0	0	0	0	4120.2	7383.4	63477	0	29492	209030	387740	28803	123040	10504	0
Cre-1.g2716997.t1.p1	81.854000	2972.9	17293	0	0	0	0	0	0	0	0	0	0	0	0	0	0	0	0	0	0	0	0	0	0	0	0	0	0	0	0	0	0	0	0	0	0
Cre-1.g2717000.t1.p1	83.162000	63879	111010	26723	1670500	913180	2120400	3348000	602830	241730	213840	431120	248640	944340	476680	382460	19442	5415.4	1623.6	0	0	0	0	0	0	0	0	0	0	0	0	0	0	0	0	0	0
Cre-1.g2717002.t1.p1	56.105000	8501.5	56250	13509	319170	158320	11498	9944.2	37468	171080	431340	99046	45501	108600	383820	3461100	297640	1086100	27382	10127	6778.7	8638.7	21086	0	18842	0	0	0	0	0	0	0	0	0	0	0	0
Cre-1.g2717006.t1.p1	63.159000	2877.3	27272	0	0	0	0	0	0	0	0	0	0	0	0	0	0	0	0	0	0	0	0	0	0	0	0	0	0	0	0	0	0	0	0	0	0
Cre-1.g2717008.t1.p1	19.810000	0	0	0	0	0	0	0	0	0	0	0	15488	0	0	0	0	0	0	0	0	0	0	0	0	6528.5	7311.8	0	0	0	0	15180	23512	5847.6	0	0	0
Cre-1.g2717009.t1.p1	22.423000	9603	8555	0	0	0	2948.4	2749.5	0	0	0	2026.8	1740.8	7363.3	1348.2	0	1395.3	0	0	0	0	0	7159	0	1339.4	0	0	2929.3	7093.8	20539	2578.1	0	0	0	0	0	0
Cre-1.g2717017.t1.p1	24.164000	0	0	0	0	0	0	0	0	0	2390.9	13506	9187.6	7188.8	9587.9	1308800	22117	0	0	0	0	37035	18473	0	0	2201.2	2018.1	5678.6	2299.3	0	0	0	0	0	0	0	0
Cre-1.g2717021.t1.p1	17.442000	0	0	0	0	0	0	0	0	0	0	1855.4	4540.2	2682.9	4697.2	763160	35792	0	0	0	0	13936	4273.3	0	0	0	0	0	0	0	0	0	0	0	0	0	0
Cre-1.g2717027.t1.p1	39.983000	0	0	0	0	0	0	0	0	0	0	0	0	0	0	0	0	0	0	0	0	0	0	0	0	0	0	0	0	0	0	0	0	0	0	0	0
Cre-1.g2717030.t1.p1	9.439000	0	19364	0	53595	32034	7029	4105.8	9982.2	27602	63168	10077	9035.7	27725	40222	81302	27152	1751	0	0	0	0	0	0	0	0	0	0	45865	0	74031	9195	0	0	0	0	0
Cre-1.g2717031.t1.p1	5.209900	0	0	0	0	0	0	0	0	0	0	0	0	0	0	0	0	0	0	0	0	0	0	0	0	0	0	0	0	0	10151	15726	29392	9924.3	3099.8	0	0
Cre-1.g2717034.t1.p1	53.162000	282120	849250	6231.4	150450	124980	394900	317280	2927200	42409000	2710200	896990	1042600	1458600	33986	9396.8	2207.8	13645	3436.4	0	8586.4	16562	0	0	13585	11156	41384	0	1061.3	0	0	0	0	0	0	0	0
Cre-1.g2717038.t1.p1	82.108000	6301.4	40889	2240	572120	429840	1003700	1232800	259240	128430	73736	217670	102930	338810	178610	89613	4060.8	0	0	0	0	0	0	0	0	0	0	0	0	0	0	0	0	0	0	0	0
Cre-1.g2717041.t1.p1	54.751000	271650	5117.2	8179.4	180360	128350	391480	323090	2287800	37248000	2989600	620880	1023900	1453500	13562	10742	9954.6	12296	10504	11691	6156.4	0	0	0	14153	8795.6	5788.7	0	0	0	0	0	0	0	0	0	0
Cre-1.g2717044.t1.p1	8.092400	0	0	0	0	0	0	0	0	43851	0	0	0	0	12508	0	0	0	0	0	0	0	0	0	0	0	0	0	0	0	0	0	0	0	0	0	0
Cre-1.g2717046.t1.p1	8.860300	0	26343	4201.6	242860	118030	866790	1050400	143400	32622	62171	126120	66856	136510	168670	36176	2929.8	0	0	0	0	0	0	0	0	0	0	0	0	0	0	0	1369.9	0	0	0	0
Cre-1.g2717054.t1.p1	11.186000	0	0	0	0	0	0	0	0	0	0	0	0	0	0	0	0	0	0	0	0	0	0	0	0	0	0	0	0	0	0	0	3049.5	0	0	0	0
Cre-1.g2717056.t1.p1	10.437000	0	0	0	0	0	0	0	0	0	0	0	0	0	0	0	0	0	0	0	0	0	0	0	0	0	0	0	0	0	0	1923.2	0	0	0	0	0
Cre-1.g2717058.t1.p1	13.446000	0	0	0	0	0	0	0	0	0	0	0	0	0	0	0	0	0	0	0	0	0	0	0	0	0	0	0	0	0	0	3122.2	0	0	0	0	0
Cre-1.g2717059.t1.p1	20.237000	0	0	0	0	0	0	0	0	0	0	0	0	0	0	0	0	0	0	0	0	0	0	0	0	0	0	0	0	907.54	1293.2	1390	0	0	0	0	0
Cre10.g417700.t1.2	43.508000	8749.8	19198	0	0	743.69	0	0	0	0	0	0	0	0	0	0	0	0	0	0	0	0	0	0	0	0	0	0	0	0	0	0	0	0	0	0	0
Cre10.g418100.t1.1	27.646000	0	0	0	0	0	3927.3	0	0	0	0	0	0	0	0	0	0	0	0	0	0	0	0	0	0	0	0	0	0	0	0	0	0	0	0	0	0
Cre10.g418450.t1.2	8.890200	9663.7	5090.1	0	0	0	0	0	0	0	0	0	0	0	0	4121.1	2355.3	0	0	0	0	0	0	0	0	0	0	0	0	3710	18414	98622	124220	30380	13220	1056.6	0
Cre10.g420350.t1.2	10.770000	0	14316	0	223670	160550	557670	573110	92952	20137	42062	155950	43214	55729	123320	20020	0	0	1631.4	0	0	0	0	0	0	0	0	0	0	19798	13357	14207	4768	2047.5	0	0	0
Cre10.g420700.t1.2	8.268500	0	223270	0	0	0	0	0	0	0	1495.3	1286.9	0	0	0	0	0	2106.7	0	0	0	0	0	0	0	0	0	2107.5	2506.1	2146.8	1261.9	11660	6943.1	1035.3	0	0	0
Cre10.g422201.t1.1	102.090000	0	0	0	0	0	0	0	0	0	0	0	0	0	0	0	0	0	2704.3	3652.6	0	0	0	0	0	0	0	0	0	0	0	0	0	0	0	0	0
Cre10.g422600.t1.1	52.233000	149230	335120	0	110780	0	0	0	0	0	0	0	13823	1733.8	0	0	0	0	0	0	0	0	0	0	0	0	0	0	0	0	0	0	0	0	0	0	0
Cre10.g423250.t1.2	36.370000	0	0	0	0	0	0	0	0	0	0	0	0	0	0	0	0	0	0	0	0	5211.1	9992.2	0	0	0	0	0	0	0	0	0	0	0	0	0	0
Cre10.g423300.t1.1	83.982000	0	0	0	0	0	0	0	0	0	0	0	0	0	0	0	0	0	0	3286.3	31622	235850	0	0	0	0	0	0	0	0	0	0	0	0	0	0	0
Cre10.g423500.t1.2	28.831000	0	0	0	0	0	0	0	0	0	0	0	0	0	0	0	0	0	0	0	0	0	0	0	0	0	0	0	0	0	0	7964	0	0	0	0	0
Cre10.g423650.t1.2	18.535000	0	0	0	0	0	0	0	0	0	0	0	0	0	0	0	0	0	0	0	0	0	0	0	0	0	0	0	0	0	0	1775.7	0	0	0	0	0
Cre10.g424100.t1.2	31.133000	0	0	0	0	0	0	0	0	0	0	0	0	0	0	0	0	0	0	0	0	0	0	0	0	0	0	0	8435.2	13984	30780	16710	0	0	0	0	0
Cre10.g424450.t1.2	37.155000	27936	13375	0	0	1704	0	0	4407.1	0	5349.3	6496.1	8810.6	0	10820	70478	32693	28484	6093.8	0	0	0	0	0	0	0	0	0	0	0	0	0	0	0	0	0	0
Cre10.g425850.t1.2	15.968000	14546	0	0	0	0	0	0	0	0	0	0	0	0	0	0	0	0	0	0	0	0	8195	0	0	0	0	0	0	0	0	0	0	0	0	0	0
Cre10.g425900.t1.2	28.228000	161420	91460	0	932120	476450	1704400	1984600	176480	59157	86169	41182	185580	1018300	78036	108080	32390	39988	259920	110780	288900	120440	40818	0	0	0	0	0	0	0	2827.5	74098	34242	0	0	0	0
Cre10.g428650.t1.2	80.058000	5826.1	0	0	0	0	0	0	0	0	0	0	0	0	0	0	0	0	0	0	0	0	0	0	0	0	0	0	0	0	0	0	0	0	0	0	0
Cre10.g430000.t1.1	25.321000	0	0	0	0	0	0	0	0	0	0	0	0	0	0	3522.7	39019	233490	3160.1	0	0	0	0	0	0	0	0	0	0	0	0	0	0	0	0	0	0
Cre10.g430150.t1.2	49.555000	4061.3	2527.3	0	1184.5	0	0	0	0	0	0	0	0	0	0	0	0	0	0	0	0	0	0	0	0	5143.4	13660	8082.5	0	0	0	0	0	0	0	0	0
Cre10.g430501.t1.1	72.891000	0	0	0	0	0	0	0	0	0	0	0	0	0	0	0	0	0	0	0	2028.7	0	0	0	0	0	0	0	0	0	0	0	0	0	0	0	0
Cre10.g432800.t1.2	30.706000	0	0	0	0	0	0	0	0	0	0	0	0	0	0	0	0	0	0	0	0	0	0	0	0	0	0	4699.6	5868.3	0	0	0	0	0	0	0	0
Cre10.g433400.t1.2	11.754000	2772.8	0	0	0	0	0	0	0	0	0	0	0	0	0	0	0	0	0	0	0	0	0	0	0	0	0	0	0	0	0	0	1424.6	0	0	0	0
Cre10.g433600.t1.2	65.896000	0	0	0	0	0	0	0	0	0	0	0	0	0	0	0	0	0	0	0	0	0	0	0	0	0	1356.9	0	0	0	0	0	0	0	0	0	0
Cre10.g433950.t1.1	16.085000	0	0	0	0	0	0	0	0	0	0	0	0	0	0	0	0	0	0	0	0	0	0	0	0	0	21078	134990	463170	226690	61132	1319.6	0	989.53	0	0	0
Cre10.g434200.t1.1	18.840000	103220	14813	0	0	0	0	0	0	0	0	0	0	0	0	0	0	0	1013.9	1926.8	0	0	10154	0	3168.7	0	0	0	0	0	0	0	0	0	0	0	0
Cre10.g434450.t1.2	43.654000	246170	600490	1961.5	175150	0	0	0	0	0	0	0	0	0	0	0	0	0	0	0	0	0	0	0	0	0	0	0	0	0	0	0	0	0	0	0	0
Cre10.g434600.t1.2	203.540000	2923.8	0	0	6881.5	0	0	0	0	0	0	0	0	0	0	0	0	2213.2	6419.9	0	0	0	0	0	0	0	0	0	0	0	0	0	0	0	0	0	0
Cre10.g434750.t1.2	60.212000	0	0	0	0	0	0	0	0	0	0	0	0	0	0	0	0	0	0	0	0	11910	71640	0	1873.2	2979.5	21901	18885	0	0	0	0	0	0	0	0	0
Cre10.g435500.t1.1	40.632000	0	0	0	0	0	0	0	0	0	0	0	0	0	0	0	0	0	0	0	0	0	0	0	0	0	0	0	7329.8	4489.6	0	0	0	0	0	0	0
Cre10.g436050.t1.2	25.915000	0	0	0	0	0	0	0	7962.9	59624	61881	25685	4961.1	0	0	0	0	0	0	0	0	0	0	0	0	0	0	0	0	0	0	0	0	0	0	0	0
Cre10.g436350.t1.1	36.555000	0	0	0	0	0	0	0	0	0	0	0	0	0	0	0	0	0	0	0	0	0	0	0	0	0	0	0	0	0	0	0	0	0	0	0	0
Cre10.g436500.t1.2	32.325000	0	0	0	0	0	0	0	0	0	0	0	0	0	0	0	0	0	0	0	0	0	0	0	0	0	0	2733.4	0	0	0	0	0	0	0	0	0
Cre10.g436550.t1.2	32.314000	0	0	0	0	0	0	0	0	0	0	0	0	0	0	0	0	0	0	0	0	0	0	0	0	0	0	11355	44464	7851.5	0	0	0	0	0	0	0
Cre10.g437500.t1.2	6.554700	0	0	0	0	0	0	0	0	0	0	0	0	0	0	0	0	0	0	0	0	0	0	0	0	0	0	0	0	0	0	0	0	0	0	0	0
Cre10.g437950.t1.2	145.690000	0	0	0	0	0	0	0	0	0	0	2070.8	0	0	0	0	0	0	0	0	0	0	0	0	0	0	0	0	0	0	0	0	0	0	0	0	0
Cre10.g438550.t1.2	11.867000	0	0	0	0	0	0	0	0	0	0	0	0	0	0	0	0	0	0	0	0	0	0	0	0	0	3093.3	33282	5123.6	0	0	0	0	0	0	0	0
Cre10.g439000.t1.1	83.066000	0	0	0	0	0	0	0	0	0	0	5552.3	2864.3	0	0	0	0	0	0	0	0	0	0	0	0	0	0	0	0	0	0	0	0	0	0	0	0
Cre10.g439600.t1.1	93.562000	0	0	0	0	0	0	0	0	0	0	0	0	0	0	0	0	0	0	0	0	0	0	0	0	0	0	0	0	0	0	0	0	0	0	0	0
Cre10.g439850.t1.2	73.119000	18505	4117.3	0	6389.8	4782.5	1514	0	2072.2	0	0	3961.5	1128	0	0	1628.1	1176.7	2343.7	8332.3	12715	8816.4	0	36979	1019.6	1686.4	0	0	0	0	0	0	0	0	0	0	0	0
Cre10.g439900.t1.2	120.890000	0	0	0	0	0	0	0	0	0	0	0	0	9576	17079	93817	0	0	0	0	0	0	0	0	0	0	0	0	0	0	0	0	0	0	0	0	0
Cre10.g440400.t1.2	9.581800	0	3963.7	0	0	0	0	0	0	0	0	0	0	0	0	0	0	0	0	0	0	0	0	0	0	0	0	0	0	0	0	14944	21636	0	0	0	0
Cre10.g440450.t1.2	15.879000	0	0	0	0	0	0	0	0	0	0	0	0	0	0	3824.4	0	3144.2	0	0	0	0	0	0	0	0	0	0	0	0	1598.6	7193.3	9635.4	4104.4	0	0	0
Cre10.g443550.t1.2	116.590000	0	0	0	0	0	0	0	0	0	0	0	0	0	0	0	0	0	0	1450.2	2240.3	0	0	0	0	0	0	0	0	0	0	0	0	0	0	0	0
Cre10.g443850.t1.1	64.113000	0	0	0	0	0	0	0	0	0	0	0	0	0	0	0	1492.2	0	0	0	0	0	0	0	0	0	0	0	0	0	0	0	0	0	0	0	0
Cre10.g444550.t1.2	80.782000	0	0	0	0	0	0	0	0	0	0	4600.8	1338.5	3566.6	0	0	0	0	0	0	0	0	0	0	0	0	0	0	0	0	0	0	0	0	0	0	0
Cre10.g444800.t1.2	27.891000	48196	16858	0	1652.3	1499.7	0	0	0	0	0	986.79	1171.2	0	0	1384.9	0	0	0	0	0	0	0	0	0	0	0	1555.4	1369	0	0	0	0	0	0	0	0
Cre10.g445750.t1.2	10.518000	4663.7	0	0	0	0	0	0	0	0	0	0	0	0	0	0	0	0	0	0	0	0	0	0	0	0	0	0	0	0	0	0	0	0	0	0	0
Cre10.g446350.t1.1	28.335000	0	0	0	0	0	0	0	0	0	0	0	0	0	0	0	0	0	0	0	0	0	0	0	0	0	0	0	0	0	0	0	0	2163.1	1409.7	0	0
Cre10.g447100.t1.2	27.323000	0	0	0	0	0	0	0	0	0	0	0	0	0	0	0	0	0	0	0	0	0	0	0	0	0	9904.9	0	0	8625.4	0	0	1505.5	4207.7	18516	33328	0
Cre10.g448650.t1.1	68.738000	3081.8	0	0	0	0	0	0	0	0	0	0	0	0	0	0	0	0	0	0	0	0	0	0	0	0	0	0	0	0	0	0	0	0	0	0	0
Cre10.g450400.t1.2	30.611000	155050	371840	0	127760	0	0	0	0	0	0	0	0	1105.6	1257.8	0	0	0	0	0	0	0	0	0	0	0	0	0	0	0	0	0	0	0	0	0	0
Cre10.g450500.t1.1	72.819000	0	0	0	0	0	0	0	0	0	0	0	0	0	0	18946	1346.8	2813.2	0	0	0	7763.2	0	0	0	0	0	0	0	0	0	0	0	0	0	0	0
Cre10.g451900.t1.1	54.413000	0	0	0	0	0	0	0	0	0	0	0	0	0	0	0	0	0	0	0	0	2401.7	3371.6	0	1396.8	0	0	0	0	0	0	0	0	0	0	0	0
Cre10.g451950.t1.2	57.821000	0	12617	0	0	0	0	0	0	0	0	0	0	0	0	0	7610.1	116580	219190	113540	8199.9	36084	52115	0	0	0	0	0	0	0	0	0	0	0	0	0	0
Cre10.g452050.t1.2	28.702000	38516	32896	0	342700	298210	911700	815710	60168	32502	27768	17811	91344	296980	66365	57915	16830	21399	168640	77076	133710	104130	0	0	0	35836	13047	0	0	0	0	0	0	0	0	0	0
Cre10.g452350.t1.1	16.343000	0	0	0	0	1173	0	2811.2	40877	384710	0	1202.5	0	0	0	2651.4	0	0	0	1737.9	0	2124.5	1812.5	0	2188.1	0	4594.5	2360.5	26193	53567	79352	103850	38568	0	0	0	0
Cre10.g452450.t1.2	115.130000	2044.9	0	0	0	0	0	0	0	0	0	0	1025.1	0	1119.7	54925	223640	525860	175410	0	0	0	0	0	0	0	0	0	0	0	0	0	0	0	0	0	0
Cre10.g452800.t1.2	48.005000	0	0	0	0	0	0	0	0	0	0	0	0	0	0	0	0	0	0	0	0	0	0	0	0	0	2475.9	0	0	0	0	0	0	0	0	0	0
Cre10.g454734.t1.1	89.354000	4974.4	0	0	0	0	0	0	0	0	0	0	0	0	0	0	0	0	0	0	0	0	0	0	0	0	0	0	0	0	0	0	0	0	0	0	0
Cre10.g456050.t2.1;Cre10.g456050.t1.2;Cre10.g456100.t1.2	21.414000	8258	0	0	0	6538.6	0	0	0	0	6229.5	8629.9	11353	8720.5	6791.5	4862.2	46891	49910	39936	61011	45895	168870	33417	0	0	0	0	0	0	0	0	0	0	0	0	0	0
Cre10.g458450.t1.1	18.015000	0	0	0	0	0	0	0	0	0	0	0	0	0	0	0	0	0	0	0	0	0	0	0	0	0	0	0	0	0	1422.2	1766.3	4494.8	1116.7	0	0	0
Cre10.g458550.t1.2	16.946000	0	0	0	0	0	0	0	0	0	0	0	0	0	0	0	0	0	0	0	0	0	0	0	0	0	0	0	0	0	0	0	0	2945.8	9173.9	0	0
Cre10.g459200.t1.2	117.280000	15891	0	0	0	0	0	0	0	0	0	0	0	0	0	0	0	3206.5	5573.7	33094	0	0	0	0	0	0	0	0	0	0	0	0	0	0	0	0	0
Cre10.g459250.t1.2	12.058000	0	6912.6	0	0	0	0	0	0	0	0	0	0	0	0	0	0	0	0	0	0	0	0	0	0	0	0	0	0	0	0	0	0	0	0	0	0
Cre10.g459400.t1.2	10.160000	13978	4323.3	0	0	0	0	0	0	0	0	0	0	0	0	0	0	0	0	0	0	0	0	0	0	0	0	0	0	0	0	0	0	0	0	0	0
Cre10.g459750.t1.2	7.642800	0	23825	2061.1	4646.5	0	0	0	0	0	0	0	0	0	0	0	0	0	0	0	0	0	0	0	0	0	0	0	0	0	0	0	0	0	0	0	0
Cre10.g460050.t2.1;Cre10.g460050.t1.1	40.210000	18107	0	0	0	0	0	0	0	0	0	0	0	1090.9	0	2090.9	0	1408.9	4869.8	3563.3	19842	57664	15557	0	0	0	0	0	0	0	0	0	0	0	0	0	0
Cre10.g461050.t1.2	68.394000	0	0	0	28879	6733.7	39133	0	11921	0	0	0	0	0	0	0	0	0	0	0	0	0	0	0	9592.6	4680.3	0	0	0	0	0	0	0	0	0	0	0
Cre10.g462250.t1.2	35.682000	0	0	0	0	0	0	0	0	0	0	0	0	0	0	0	0	0	0	0	0	0	0	0	0	0	1191.4	1040.5	0	0	0	0	0	0	0	0	0
Cre10.g462816.t1.1	58.859000	0	34133	0	0	0	0	0	0	0	0	0	0	0	0	0	0	0	0	0	0	0	0	0	0	0	0	0	0	0	0	0	0	0	0	0	0
Cre10.g464050.t1.1	39.706000	0	0	0	0	0	0	0	0	0	0	0	0	0	0	0	0	0	0	0	0	0	0	0	0	0	0	0	10192	0	0	0	0	0	0	0	0
Cre10.g464100.t1.2	92.888000	7448.2	0	0	0	0	0	0	0	0	0	0	0	0	0	0	0	0	0	0	0	0	0	0	0	0	0	0	0	0	0	0	0	0	0	0	0
Cre10.g464600.t1.1	21.160000	0	0	0	0	0	0	0	0	0	0	0	0	0	0	0	0	0	0	0	0	0	0	0	0	0	0	0	0	0	0	4741.6	8863.2	11651	2874.4	0	0
Cre10.g464650.t1.2	27.241000	0	0	0	0	0	0	0	0	0	0	0	0	0	0	0	0	0	0	0	0	0	0	0	0	0	0	0	0	0	0	0	0	0	1226.6	0	0
Cre10.g465550.t1.1	110.500000	0	0	0	0	1137.7	0	0	0	0	0	0	0	3098.9	0	2381.7	0	0	0	2623.1	2515.9	2308.6	0	0	0	0	0	0	0	0	0	0	0	0	0	0	0
Cre10.g466850.t1.1	18.310000	0	0	0	0	0	0	0	0	0	0	0	0	0	0	0	0	0	0	0	0	0	0	0	0	0	0	0	0	16745	7654.1	1835.9	0	0	0	0	0
Cre11.g467350.t1.2	73.218000	0	0	0	0	0	0	0	0	0	0	0	0	0	0	0	0	0	0	48329	60872	0	0	0	0	0	0	0	0	0	0	0	0	0	0	0	0
Cre11.g467400.t1.2	57.000000	33001	16665	0	0	0	0	0	0	0	0	0	0	0	0	0	0	1115	5054.1	73735	173570	69336	40666	0	0	0	0	0	0	0	0	0	0	0	0	0	0
Cre11.g467535.t1.1;Cre16.g658850.t1.1	43.976000	231100	162820	0	27222	24417	12092	5998.7	12058	10960	6738	13649	10842	13815	3051.1	7326.5	7610.6	8173.7	3845.7	17726	10279	10769	9456.7	0	62795	161700	37971	8136.2	0	0	0	0	0	0	0	0	0
Cre11.g467569.t1.1	23.995000	0	0	1090.9	0	0	18123	11260	211210	3685000	55753	9038.1	11896	17236	6814.9	4100.8	8408.2	10164	14124	11510	2215.9	11561	4911.5	0	9169.1	2569.3	2005.7	5896.6	1619.9	6448	6382.8	26096	53459	23106	0	0	0
Cre11.g467573.t1.1	28.886000	206780	68742	0	198300	152420	647040	459370	113500	116910	26939	2648.9	61209	585440	17078	33907	0	0	2185.6	6617.1	0	4015.3	0	0	0	4221.6	2980.8	2189.5	0	3083.7	18065	117270	70401	0	0	0	0
Cre11.g467575.t2.1;Cre11.g467575.t1.1	114.320000	11814	0	0	0	0	0	0	0	0	0	0	0	0	0	0	0	0	0	0	0	0	0	0	0	0	0	0	0	0	0	0	0	0	0	0	0
Cre11.g467578.t1.1	13.503000	17603	10372	0	0	0	0	0	0	0	0	0	0	0	0	0	0	0	0	0	0	0	0	0	0	0	0	0	1454.8	0	2686.4	3452	0	0	0	0	0
Cre11.g467597.t1.1	159.880000	0	0	0	0	0	0	0	0	0	0	0	0	0	0	0	0	28409	0	0	0	0	0	0	0	0	0	0	0	0	0	0	0	0	0	0	0
Cre11.g467603.t1.1	14.529000	0	0	0	0	0	0	0	0	0	0	0	1002.1	0	0	0	0	0	0	0	0	0	0	0	0	0	0	0	0	0	0	0	0	0	0	0	0
Cre11.g467640.t1.1	13.637000	9382.1	49617	903.19	40488	0	0	0	0	0	0	0	0	0	0	0	0	0	0	0	0	0	0	0	0	0	0	0	0	0	0	0	0	0	0	0	0
Cre11.g467650.t2.1;Cre11.g467650.t1.1	57.540000	0	0	0	0	0	0	0	0	0	0	0	0	0	0	0	0	63553	0	0	30932	70930	54442	0	0	0	0	0	52611	0	0	0	46713	0	17240	0	0
Cre11.g467668.t1.1	13.926000	23673	66782	0	38735	0	0	0	0	0	0	0	0	0	0	0	0	0	0	0	0	0	0	0	0	0	0	0	0	0	0	0	0	0	0	0	0
Cre11.g467689.t1.1	21.525000	0	0	0	0	0	0	0	0	0	0	3729	2751.2	0	6470	1015300	21197	6008.5	16429	25209	16075	14501	32846	1134.5	76292	100710	385510	201820	158290	59678	25734	32110	4094.3	3683.4	914.14	0	0
Cre11.g467700.t1.1	42.770000	0	0	0	0	0	0	0	0	0	0	0	0	0	0	0	0	0	0	0	0	0	0	0	0	0	0	0	0	0	0	0	0	0	0	0	0
Cre11.g467707.t1.1	21.172000	173770	876330	35950	7051.1	0	0	2538.1	2499.9	0	0	6369.5	0	0	0	0	0	0	0	3416.8	0	0	0	0	0	0	0	0	2994.9	0	0	32697	28963	2838.4	0	0	0
Cre11.g467723.t2.1;Cre11.g467723.t1.1	48.543000	0	0	0	0	0	0	0	0	0	0	0	0	0	0	0	0	0	0	0	0	11741	0	0	38792	0	8044.9	2142	8125.8	0	0	0	0	0	0	0	0
Cre11.g467755.t1.1	31.667000	0	0	0	0	0	0	0	0	0	0	0	0	0	0	0	0	0	0	0	0	0	0	0	0	0	0	0	0	0	0	8288.8	1672.9	0	0	0	0
Cre11.g467759.t1.1	30.244000	0	0	0	0	0	0	0	0	0	0	0	0	0	0	0	0	0	0	0	0	0	0	0	7280.2	0	0	0	0	0	0	0	0	0	0	0	0
Cre11.g467767.t1.1	18.012000	64800	223460	0	64789	0	0	0	0	0	0	0	0	0	0	0	0	0	0	0	0	0	0	0	0	0	0	0	0	0	0	0	0	0	0	0	0
Cre11.g467769.t1.1	18.310000	0	0	0	0	0	0	0	0	0	0	0	0	0	0	0	0	0	0	0	0	0	0	0	0	0	0	0	0	0	2318.9	59253	3458.3	0	0	0	0
Cre11.g467770.t1.1	49.031000	0	0	0	0	0	0	0	0	0	0	0	0	0	0	0	0	0	0	0	0	0	0	0	12370	46454	106410	288770	228860	6040.9	0	0	0	0	0	0	0
Cre11.g467773.t1.1	20.336000	0	0	0	0	0	0	0	0	0	0	0	0	0	0	0	0	0	0	0	0	0	0	0	0	0	0	0	0	0	0	0	14622	9805.8	0	0	0
Cre11.g468300.t1.2	21.864000	5097.5	2082	0	0	0	0	0	0	0	0	0	0	0	0	0	0	0	0	0	0	0	0	0	0	0	0	0	1703.6	2043.8	5487.9	20134	22508	0	0	0	0
Cre11.g468359.t1.1	71.562000	0	24171	0	0	0	0	0	0	0	0	0	0	0	0	0	0	0	0	0	0	0	0	0	0	0	0	0	0	0	0	0	0	0	0	0	0
Cre11.g468450.t1.2	19.459000	0	0	0	0	0	0	0	0	0	0	0	0	0	0	0	0	0	0	0	0	0	0	0	0	0	0	0	0	0	0	4001.9	14151	3324.9	1227.3	0	0
Cre11.g468550.t1.2	11.784000	0	0	3205	8587.8	4775.4	10321	1395.2	8844.8	0	0	0	0	0	0	0	0	0	0	0	0	0	0	0	0	0	0	0	0	0	0	0	7017.3	1116.6	0	0	0
Cre11.g468750.t1.2	24.806000	0	0	0	4185.3	0	0	0	0	0	0	0	0	0	0	0	0	0	0	0	0	0	0	0	0	1337.4	5089.2	3191	9947.7	18696	48285	99737	83160	14781	0	0	0
Cre11.g468950.t1.2	7.032100	69203	138450	0	15872	8450.3	8424.5	18135	33819	97781	6086.1	0	0	0	0	0	0	0	0	0	0	0	0	0	0	0	0	0	0	0	0	0	1715.8	2442.2	1165.2	0	0
Cre11.g469150.t1.2	29.871000	11919	6647.5	0	3594.9	4101.1	0	0	0	0	0	0	0	0	0	0	0	0	0	0	0	0	0	0	0	0	0	0	0	0	0	0	0	0	0	0	0
Cre11.g474800.t1.2	48.286000	0	0	0	0	0	0	0	0	0	0	0	0	0	0	0	0	0	0	0	0	1728.7	43299	0	2562.1	5002	0	0	0	0	0	0	0	0	0	0	0
Cre11.g474950.t1.1	52.566000	0	0	0	0	0	0	0	0	0	0	0	0	0	0	8441	0	0	0	0	0	0	0	0	0	0	0	0	0	0	0	0	0	0	0	0	0
Cre11.g475850.t1.2	21.108000	0	0	0	0	0	0	0	0	0	0	0	0	0	0	0	0	0	0	0	0	0	0	0	0	0	0	0	0	0	1208	3526.2	2673.9	1367.2	0	0	0
Cre11.g476550.t1.2	36.587000	0	0	0	0	0	0	0	0	0	0	0	0	0	0	0	0	0	0	0	0	0	0	0	0	2977.3	0	0	0	0	519.91	0	0	0	0	0	0
Cre11.g476750.t1.2	38.266000	0	0	0	0	0	0	0	0	0	0	0	0	0	0	0	0	0	0	0	0	0	0	0	0	0	0	0	2066.7	234080	590430	0	0	0	0	0	0
Cre11.g477300.t1.1	64.729000	0	0	0	0	0	0	0	0	0	0	0	0	0	0	0	0	0	0	0	0	0	3863.5	0	0	0	0	0	0	0	0	0	0	0	0	0	0
Cre11.g477850.t1.1	111.270000	0	0	0	0	0	0	0	0	0	0	0	0	0	0	1355.2	23553	66035	8987.8	0	0	0	0	0	0	0	0	0	0	0	0	0	0	0	0	0	0
Cre11.g477950.t1.1	94.345000	0	0	19202	376740	278370	109150	90374	168110	71496	54153	69074	0	0	0	0	0	0	0	0	0	0	0	0	0	0	0	0	0	0	0	0	0	0	0	0	0
Cre11.g478800.t1.2	74.606000	4171.6	0	0	0	9476.8	40658	43362	2430.1	0	2561	5462.2	2804	46525	62313	115330	2816.9	0	0	0	0	0	0	0	0	0	0	0	0	0	0	0	0	0	0	0	0
Cre11.g479050.t1.2	15.497000	0	0	0	0	0	0	0	0	0	0	0	0	0	0	0	0	0	0	0	0	0	0	0	0	0	0	0	0	0	1791.6	10584	1250.4	0	0	0	0
Cre11.g479500.t1.2	25.623000	0	0	0	0	0	0	0	0	0	0	0	0	0	0	0	0	0	0	0	0	0	0	0	0	0	0	0	2711.7	1962.1	1780.4	0	0	0	0	0	0
Cre11.g479750.t1.2	59.596000	0	0	0	0	0	0	0	0	0	0	0	0	0	0	1340.1	0	1620.2	0	0	1130.3	1716.5	17015	0	2477	0	0	0	0	0	0	0	0	0	0	0	0
Cre11.g481126.t1.1	26.703000	46897	24885	0	2943.9	3285	0	0	2627.5	0	0	1488.2	1172.9	0	0	1963.4	0	1753.2	1843.8	5019.8	1487.2	9398	7020.6	0	16998	17823	85291	60270	91266	49568	29969	0	0	0	0	0	0
Cre11.g481126.t2.1	23.682000	22960	10264	0	0	1405.4	0	0	1550.6	0	0	0	0	0	0	0	0	0	0	1956.9	1487.2	5096.5	2659.1	0	6881	4579.7	48272	28961	49398	28410	15311	0	0	0	0	0	0
Cre11.g481450.t1.2	22.479000	0	0	0	4685.7	4777.8	9544.7	12392	253830	4013000	20310	60270	30861	31629	16768	58623	14792	11892	9317.7	4557.5	1673.2	9653.2	973.24	0	2079	0	7422.5	2535	6664.6	4143.4	48127	26975	14865	0	0	0	0
Cre11.g482900.t1.1	21.944000	0	0	0	0	2104	0	0	0	0	0	0	0	0	0	0	0	0	0	0	0	0	0	0	0	0	0	0	2593.4	0	4303.5	9651.1	12531	1713.3	0	0	0
Cre12.g483650.t1.2	50.448000	47670	21853	0	2083.4	3159.7	0	0	0	0	0	1228.4	0	0	0	0	0	0	0	0	0	0	0	0	0	0	2028.3	0	0	6754.5	0	0	0	0	0	0	0
Cre12.g483700.t2.1;Cre12.g483700.t1.2	44.035000	0	0	0	0	0	0	0	0	0	0	0	0	0	0	0	0	0	0	0	0	0	0	0	0	0	0	0	18016	16767	1088.2	0	0	0	0	0	0
Cre12.g483950.t1.2	35.138000	95730	73187	2212.6	15213	11763	3331.9	8349.6	5620.9	2091.2	8998.3	14898	23925	44016	12843	48129	44754	126160	82264	110630	94753	270140	364980	41821	249360	5876.9	0	0	0	0	0	0	0	0	0	0	0
Cre12.g484000.t1.2	49.201000	3107.8	13474	0	10135	4841.1	2240.5	7324.4	4077.9	0	0	0	0	9282.5	1793.1	0	0	0	0	0	0	0	0	0	0	0	0	0	0	0	0	0	0	0	0	0	0
Cre12.g484050.t1.2	11.126000	2985.4	3019.7	0	0	0	0	0	0	0	0	0	0	0	0	0	0	0	0	0	0	0	0	0	0	0	0	1034.1	1842.2	3600.1	9175.6	25350	3435.6	0	0	0	0
Cre12.g484700.t1.2	13.767000	19608	61582	0	20166	0	0	0	0	0	0	0	0	0	0	0	0	0	0	0	0	0	0	0	0	0	0	0	0	1942.1	15915	33502	66612	4641.6	0	0	0
Cre12.g485150.t1.2	39.759000	14150	6098.6	0	0	0	0	0	0	0	0	0	0	0	1288.8	27728	136700	150580	37429	11691	1663.4	0	0	0	0	0	0	0	0	0	0	0	0	0	0	0	0
Cre12.g485550.t1.2	36.947000	0	0	0	0	0	0	0	0	0	0	0	0	0	0	0	0	0	0	0	0	0	0	0	3595.2	0	2471	1310.9	0	0	0	0	0	0	0	0	0
Cre12.g485800.t1.2	77.546000	15497	12726	0	55293	72965	71133	119570	246400	180740	89599	39175	24178	41612	18889	20394	19946	7853.9	4051.2	11883	37545	183090	176490	0	3682	16205	59075	86441	45184	18456	4239.5	0	0	0	0	0	0
Cre12.g485850.t1.2	19.682000	0	0	0	0	0	0	0	0	0	0	0	0	0	0	0	0	0	0	0	0	0	0	0	0	0	0	0	0	15812	3226.5	0	0	0	0	0	0
Cre12.g486300.t1.2	20.284000	0	7096.6	0	269350	189950	523780	257570	76325	42008	25848	30178	37243	163780	38494	5831.6	0	0	0	0	0	0	0	0	0	3174.2	9597.7	5578.9	21075	53574	76912	85470	141490	33982	3475.5	0	0
Cre12.g487850.t1.2	20.962000	24713	4571.1	0	0	0	0	0	0	0	0	0	0	0	0	0	0	0	0	0	0	0	0	0	0	0	0	0	0	0	0	7884.9	0	0	0	0	0
Cre12.g488173.t1.2	148.680000	135930	275750	393460	404900	0	0	374840	0	385960	394420	0	0	0	0	0	434230	392630	520410	312280	340620	266190	0	12894	335930	290290	322890	0	288140	367740	282450	333640	415580	335570	387110	302160	0
Cre12.g489153.t1.1	18.640000	0	0	0	0	0	0	0	0	0	0	0	0	0	0	0	0	0	0	0	0	0	0	0	0	0	0	0	0	0	4850	0	0	0	0	0	0
Cre12.g489750.t1.2	68.474000	0	0	0	0	0	0	0	0	0	0	0	0	0	0	0	0	0	0	0	0	0	0	0	1236.8	0	0	0	0	0	0	0	0	0	0	0	0
Cre12.g490350.t1.1	74.517000	0	0	0	0	0	0	0	0	0	0	0	0	0	0	0	0	0	0	0	0	0	0	0	29935	0	0	0	0	0	0	0	0	0	0	0	0
Cre12.g490500.t1.2	23.286000	4251.3	0	0	0	0	0	0	0	0	0	1191.1	0	0	0	0	1286	1850.4	6446.8	17300	9603.9	31885	19895	0	21686	2811.9	4852.2	0	6055.4	2341.2	9947.9	51850	81044	19697	2873.4	0	0
Cre12.g490650.t1.2	35.725000	0	0	0	0	0	0	0	0	0	0	0	0	0	0	0	0	0	0	0	0	0	0	0	0	0	0	3899.9	10688	11410	0	0	0	0	0	0	0
Cre12.g492300.t1.2	18.122000	114550	229510	2859	91769	0	0	0	0	0	0	0	0	0	0	0	0	0	0	0	0	0	0	0	0	0	0	0	0	0	0	0	0	0	0	0	0
Cre12.g492350.t1.2	69.951000	0	0	0	0	0	0	0	0	0	0	0	0	0	0	0	0	0	0	2217.6	17420	53650	6821.5	0	0	0	0	0	0	0	0	0	0	0	0	0	0
Cre12.g492700.t1.2	52.344000	0	0	0	0	0	0	0	0	0	0	0	0	0	0	0	0	0	20061	0	0	0	0	0	0	0	0	0	0	0	0	0	0	0	0	0	0
Cre12.g493150.t1.2	35.472000	0	0	0	0	0	0	0	0	0	0	0	0	0	0	0	0	0	0	0	0	0	0	0	0	16087	37903	2771.9	0	0	0	0	0	0	0	0	0
Cre12.g493250.t1.2	81.026000	6235.9	0	0	0	0	0	0	0	0	0	0	0	0	0	0	0	0	0	0	0	19550	51230	0	0	0	0	0	0	0	0	0	0	0	0	0	0
Cre12.g494050.t1.2	21.518000	12411	0	0	0	0	0	0	0	0	0	0	0	0	0	0	0	0	0	0	0	0	0	0	0	0	0	0	0	0	10537	0	0	0	0	0	0
Cre12.g494350.t1.2	76.088000	0	0	0	0	0	0	0	0	0	0	0	0	0	0	0	0	0	0	0	0	0	10043	0	0	0	0	0	0	0	0	0	0	0	0	0	0
Cre12.g494450.t1.2	14.448000	0	0	0	0	0	0	0	0	0	0	0	0	0	0	0	0	0	0	0	0	0	0	0	0	0	0	0	0	0	0	1649.2	3840.1	0	0	0	0
Cre12.g494850.t1.2	29.080000	0	0	0	0	0	0	0	0	0	0	0	0	0	0	0	0	0	0	0	0	0	0	0	0	0	0	0	0	0	0	2133.8	1796.9	3367.3	2013.7	0	0
Cre12.g495850.t1.2	27.825000	0	0	0	0	0	0	0	0	0	0	0	0	0	0	1088.3	0	2089.5	1508.9	0	0	1541.1	30287	19811	18326	0	0	0	0	0	0	0	0	0	0	0	0
Cre12.g495951.t2.1;Cre12.g495951.t1.1	21.169000	0	0	0	0	0	0	0	0	0	0	0	0	0	0	0	0	0	0	0	0	0	0	0	7236.8	83680	63787	6430.6	0	0	0	4020	2783.5	0	0	0	0
Cre12.g496750.t1.2	26.497000	63088	191270	0	54707	0	0	0	0	0	0	0	0	0	0	0	0	0	0	0	0	0	0	0	0	0	0	0	0	0	0	0	0	0	0	0	0
Cre12.g497300.t2.1;Cre12.g497300.t1.2	38.936000	10775	0	0	0	1144.8	0	0	1380.5	0	3639.7	7077.5	12309	14236	8399.2	71040	95248	125080	260020	405710	60960	93096	91096	2108.7	654040	342570	52449	3807	6494.5	0	1409.9	5357.8	1072.8	0	0	0	0
Cre12.g497850.t1.2	23.404000	0	0	0	0	0	0	0	0	0	0	0	0	0	0	0	0	0	0	0	0	0	0	0	0	0	0	0	0	0	0	0	0	13354	0	0	0
Cre12.g498250.t1.2	15.900000	0	0	0	0	0	0	0	0	0	0	0	0	0	0	0	0	0	0	0	0	0	0	0	0	0	0	0	1697.4	1346.9	5686.9	8855.2	1115.3	0	0	0	0
Cre12.g498500.t1.2	47.653000	12820	0	0	0	0	0	0	0	0	0	0	0	0	0	0	0	0	0	0	0	0	0	0	0	0	0	0	0	0	0	0	0	0	0	0	0
Cre12.g498550.t1.1	34.993000	0	0	0	0	0	0	0	0	0	0	0	0	0	0	0	0	0	0	0	0	0	0	0	0	1271.7	0	14085	14674	49127	134480	71397	0	0	0	0	0
Cre12.g498900.t1.2	22.114000	0	0	0	0	0	0	0	0	0	0	0	0	0	0	0	0	0	0	0	0	0	0	0	0	0	0	0	2027.8	4758.7	5942.3	1685.7	0	0	0	0	0
Cre12.g498950.t1.2	25.903000	4076.5	0	0	0	0	0	0	0	0	0	0	0	0	0	0	0	0	0	0	0	0	0	0	0	0	0	2382.2	12990	2798.5	1354	0	0	0	0	0	0
Cre12.g499350.t1.2	50.931000	0	0	0	0	0	0	0	0	0	0	0	0	0	0	0	0	0	0	0	0	0	14607	0	0	0	0	0	0	0	0	0	0	0	0	0	0
Cre12.g499800.t1.2	10.479000	109250	363620	0	0	0	0	0	0	0	0	0	0	0	0	0	0	0	0	0	0	0	0	0	0	0	0	0	0	0	0	0	0	0	0	0	0
Cre12.g500150.t1.1	57.928000	0	0	0	0	0	0	0	1084.6	1212.5	0	5849.2	5823.7	16671	14469	407340	99149	0	0	0	0	0	0	0	0	0	0	0	0	0	0	0	0	0	0	0	0
Cre12.g500500.t2.1;Cre12.g500500.t1.1	42.104000	311680	133390	0	14423	17039	5611.3	7373.1	12264	7404	4769.8	6274	7870.2	6872.9	3411	4272.5	7791.8	21826	19432	12837	12076	16633	32563	12093	76740	3372.9	37451	73275	17042	0	0	0	0	0	0	0	0
Cre12.g500950.t1.2	38.407000	0	0	0	0	0	0	0	0	0	0	0	0	0	0	0	0	0	0	0	0	0	0	0	0	0	0	0	0	0	0	1713.7	0	0	0	0	0
Cre12.g501000.t1.1	31.443000	0	0	0	0	0	0	0	0	0	0	0	0	0	0	0	0	0	0	0	0	0	0	0	1859.8	0	0	0	0	0	0	0	0	0	0	0	0
Cre12.g501050.t1.2	62.352000	0	0	0	0	0	0	0	0	0	0	0	0	0	0	0	0	0	0	0	0	0	0	0	0	6242	33629	3643.4	0	0	0	0	0	0	0	0	0
Cre12.g501550.t1.2	11.827000	0	0	0	0	0	0	0	0	0	0	0	0	0	0	0	0	0	0	0	0	0	0	0	0	0	42675	15855	0	1723.9	0	0	0	0	0	0	0
Cre12.g503500.t1.1	99.077000	0	0	0	0	0	0	0	0	0	0	0	0	0	0	0	0	0	0	0	0	7569.5	1344.4	0	0	0	0	0	0	0	0	0	0	0	0	0	0
Cre12.g503600.t1.2	30.409000	0	0	0	0	0	0	0	0	0	0	0	0	0	0	0	0	0	0	0	0	0	0	0	0	0	0	0	0	2831.8	0	0	0	0	0	0	0
Cre12.g503650.t1.2	33.448000	0	0	0	0	0	0	0	0	0	0	0	0	0	0	0	0	0	0	0	0	0	0	0	18397	12578	0	0	0	0	0	0	0	0	0	0	0
Cre12.g503950.t1.2	31.094000	0	0	0	0	0	0	0	0	0	0	0	0	0	0	0	0	0	0	0	0	0	0	0	0	0	2277.5	3101.1	3391.4	0	1904.4	0	0	0	0	0	0
Cre12.g504150.t2.1;Cre12.g504150.t1.2	29.389000	0	0	0	0	0	0	0	0	0	0	0	0	0	0	0	0	0	0	0	0	0	0	0	0	0	0	0	0	0	0	0	4785.9	0	0	0	0
Cre12.g504200.t1.2	15.676000	0	3648.2	0	0	0	0	0	0	0	0	0	0	0	0	0	0	0	0	0	0	0	0	0	0	0	0	0	0	0	0	2782.3	0	0	0	0	0
Cre12.g505150.t1.1	147.500000	54250	30873	6638.5	15055	13586	9620.4	9846.2	12337	0	9690.7	14319	15343	21856	12353	40292	70652	14079	0	2444.1	0	0	0	0	0	0	0	0	0	0	0	0	0	1965.9	0	0	0
Cre12.g505850.t1.2	25.750000	0	0	0	0	0	0	0	0	0	0	0	0	0	0	0	0	0	0	0	0	0	0	0	0	0	0	0	2244.9	2370.6	0	0	0	0	0	0	0
Cre12.g505950.t1.2	42.616000	12332	3034.5	0	0	0	0	0	0	0	0	0	0	0	0	0	0	0	0	0	0	0	0	0	0	0	0	0	0	0	0	0	0	0	0	0	0
Cre12.g507400.t1.2	76.574000	38745	9088.9	0	0	0	0	0	0	0	0	0	0	0	0	0	0	0	0	0	0	0	0	0	10372	0	0	0	0	0	0	0	0	0	0	0	0
Cre12.g508000.t1.1	42.955000	0	0	0	0	0	0	0	0	0	0	0	0	0	0	3533.4	0	0	0	1410.3	1243.4	3970.6	31954	1080	9656.8	0	0	0	0	0	0	0	0	0	0	0	0
Cre12.g508500.t1.2	57.265000	4969.4	1917.4	0	0	1261.2	1133	0	0	0	0	0	0	0	0	0	2628.9	6653.1	1927.3	2009.8	0	0	0	0	0	0	0	0	0	0	0	0	0	0	0	0	0
Cre12.g508750.t1.2	26.922000	138430	30487	0	382590	245820	1087500	56668	97945	0	4418.4	124940	12523	0	0	0	6581.8	33111	62797	300610	175310	638530	172920	5636.5	117220	27277	45777	16017	3449.5	4133.2	7958.7	95151	79398	0	0	0	0
Cre12.g509050.t1.1	23.572000	0	0	0	0	0	0	0	0	0	0	0	0	0	0	0	0	0	0	0	0	0	0	0	0	0	11810	21909	50988	48858	6893.2	0	0	0	0	0	0
Cre12.g509350.t1.2	41.818000	0	0	0	0	0	0	0	0	0	0	0	0	0	0	0	0	0	0	0	0	0	0	0	0	1511.3	0	0	0	0	0	0	0	0	0	0	0
Cre12.g509650.t1.2	62.837000	0	0	0	0	0	0	0	0	0	0	0	0	0	0	0	0	0	87540	34891	21603	13440	57027	0	58888	247670	235040	11328	0	0	0	0	0	0	0	0	0
Cre12.g509750.t1.2	49.589000	1135300	2217500	18304	112950	150930	143890	161060	449010	1415200	59969	0	0	0	0	0	0	0	0	0	0	0	0	0	2950.3	2673.7	1755.8	0	0	0	0	0	0	0	0	0	0
Cre12.g510050.t1.2	47.178000	8442.6	0	0	0	0	0	0	0	0	0	0	0	0	0	0	0	7856.4	25485	64510	12274	105100	51436	0	54219	20231	32825	46043	220470	43710	0	0	0	0	0	0	0
Cre12.g510400.t1.1	24.226000	0	0	0	0	0	0	0	0	0	0	0	0	0	0	0	0	0	0	0	0	0	0	0	0	0	0	0	12990	10650	8364.2	0	0	0	0	0	0
Cre12.g510450.t1.2	6.392400	0	0	0	0	0	0	0	0	0	0	0	0	0	0	0	0	0	0	0	0	0	0	0	0	0	0	0	0	0	0	3408.6	5246.8	1336.9	0	0	0
Cre12.g510650.t1.2	44.444000	0	0	0	0	0	0	0	0	0	0	0	0	0	0	0	0	0	0	0	0	0	0	0	0	0	0	0	1854.6	11599	2152.6	0	0	0	0	0	0
Cre12.g510800.t1.2	46.416000	0	0	0	0	0	0	0	0	0	0	0	0	0	0	0	0	0	0	0	0	0	0	0	0	0	0	0	0	0	0	0	0	0	0	0	0
Cre12.g510850.t1.2	30.716000	0	0	0	0	0	0	0	0	0	0	0	0	0	0	0	0	0	0	0	0	0	0	0	0	0	0	1251.8	0	0	0	0	0	0	0	0	0
Cre12.g511100.t1.1	47.780000	0	0	0	0	0	0	0	0	0	0	0	0	0	0	0	0	0	0	0	0	0	0	0	2001.1	16239	7761.4	0	0	0	0	0	0	0	0	0	0
Cre12.g511900.t1.2	28.401000	0	0	0	0	0	0	0	0	0	1931.9	2951	0	0	0	0	0	0	0	0	0	0	0	0	0	0	0	0	0	0	0	0	0	0	0	0	0
Cre12.g512000.t1.1	120.200000	5432	8653.2	1034.9	6551.8	3976.7	2227.1	1279.5	1238.9	0	1216.8	6721.1	1975.5	5100.1	2199.9	19881	59381	195040	5095.2	0	0	0	0	0	0	0	0	0	0	0	0	0	0	0	0	0	0
Cre12.g512300.t1.2	117.870000	0	0	0	0	0	0	0	0	0	0	0	0	0	0	90777	1869	7888.1	42706	77004	235580	2099300	6892.1	0	0	0	0	0	0	0	0	0	0	0	0	0	0
Cre12.g512600.t1.2	20.930000	4129.3	3558.1	0	0	0	0	0	0	0	0	0	0	0	0	0	0	94.94	0	0	0	0	0	0	0	0	0	0	0	0	0	0	0	0	0	0	0
Cre12.g513200.t1.2	51.602000	0	0	0	0	0	0	0	0	0	0	0	0	0	0	0	0	0	0	0	0	0	0	0	12092	133300	38937	9396.2	0	0	0	0	0	0	0	0	0
Cre12.g513750.t1.1	11.409000	0	0	0	0	0	0	0	0	0	0	0	0	0	0	0	0	0	0	0	0	0	0	0	0	0	0	0	0	0	0	0	3225.7	0	0	0	0
Cre12.g514050.t1.2	174.980000	0	0	0	0	0	0	0	0	0	0	0	0	0	0	0	13115	1838.3	10433	39507	0	0	0	0	0	0	0	0	0	0	0	0	0	0	0	0	0
Cre12.g514200.t1.2	64.459000	0	0	0	0	0	0	0	0	0	0	0	0	0	0	0	0	0	1401.3	4571	2273.9	5315.1	6309	0	113760	150840	206240	15376	0	0	0	0	0	0	0	0	0
Cre12.g514750.t1.2	51.293000	36615	10035	0	1013.7	945.86	0	0	0	0	0	960.84	0	1219	1938.6	1709.5	9961.4	17190	13785	4870.9	14812	14741	46284	0	62971	0	0	0	0	0	0	0	0	0	0	0	0
Cre12.g514850.t1.2	89.353000	0	0	0	0	0	0	0	0	0	0	0	0	0	0	2848	1949.1	0	1331.1	6833.6	27971	113220	2036.3	0	0	0	0	0	0	0	0	0	0	0	0	0	0
Cre12.g514900.t1.2	9.044300	0	0	0	0	0	0	0	0	0	0	0	0	0	0	0	0	0	0	0	0	0	0	0	0	0	0	0	0	0	0	1465.6	1370.6	0	1222.3	0	0
Cre12.g516200.t1.2;Cre17.g737250.t1.2	94.208000	7992	0	0	0	0	0	0	0	0	0	0	0	0	0	0	0	0	3616.6	29840	37846	74876	48892	2287.1	0	0	0	0	0	0	0	0	0	0	0	0	0
Cre12.g516450.t1.2	24.292000	58139	149960	0	66900	0	0	0	0	0	0	0	0	0	0	0	0	0	0	0	0	0	0	0	0	0	0	0	0	0	0	0	0	0	0	0	0
Cre12.g517000.t1.1;Cre12.g516600.t1.1;Cre12.g516650.t1.1;Cre12.g516750.t2.1;Cre12.g516750.t1.1	126.810000	5498.5	0	0	0	0	0	0	0	0	0	0	0	0	0	0	0	0	0	0	0	0	0	0	0	0	0	0	0	21900	0	0	0	0	0	0	0
Cre12.g517100.t1.1	28.489000	0	0	0	0	0	0	0	0	0	0	0	0	0	0	0	0	0	5289.6	1453.4	0	0	0	0	0	0	0	0	0	0	0	0	0	0	0	0	0
Cre12.g517400.t1.2	22.121000	0	0	0	0	0	0	0	0	0	0	0	0	0	0	0	0	0	0	0	0	0	0	0	0	0	0	0	2826.3	3831.8	2894.8	16704	2836.5	0	0	0	0
Cre12.g517900.t1.1;Cre12.g518000.t1.1;Cre12.g518000.t2.1	113.730000	0	0	0	0	0	0	0	0	0	0	0	0	0	0	0	0	0	0	3087.1	0	0	0	0	0	0	0	0	0	0	0	0	0	0	0	0	0
Cre12.g519050.t2.1;Cre12.g519050.t1.1	28.519000	48816	12820	0	0	0	0	0	0	25815	0	0	0	0	0	0	0	0	0	0	0	0	0	0	0	0	0	0	0	0	0	0	0	0	0	0	0
Cre12.g519100.t1.2	54.099000	9487.1	10394	0	6801.2	1686.3	1812.3	7335.8	7122.6	0	1646.7	1392.1	1953.6	3191	1932.6	0	0	0	0	0	0	0	0	0	0	0	0	0	0	0	0	0	0	0	0	0	0
Cre12.g519180.t2.1;Cre12.g519180.t1.1;Cre12.g519180.t4.1;Cre12.g519180.t3.1	108.770000	0	0	0	0	0	0	0	0	0	0	0	0	0	0	0	0	0	0	0	0	0	15311	0	6402.2	11497	4191.8	0	0	0	0	0	0	0	0	0	0
Cre12.g519300.t1.2	27.450000	0	0	0	0	0	0	0	0	0	0	0	0	0	0	0	0	0	0	5275.5	3004.3	8678.1	6153.6	0	70632	0	5511.7	0	0	0	0	0	0	0	0	0	0
Cre12.g519350.t1.2	31.253000	405650	158540	0	0	0	0	0	0	0	0	0	0	0	0	0	0	0	0	0	0	0	0	0	0	0	0	0	2855	55586	100430	2368.7	0	0	0	0	0
Cre12.g520350.t1.2	59.250000	0	0	0	0	0	0	0	0	0	19722	12098	0	0	0	0	0	0	0	0	0	0	0	0	0	0	0	0	0	0	0	0	0	0	0	0	0
Cre12.g520500.t1.1	34.575000	0	0	0	0	0	0	0	0	0	0	0	0	0	0	0	0	1400.1	2838.6	26565	78916	71486	3801	0	5985.7	0	0	0	0	0	0	0	0	0	0	0	0
Cre12.g522600.t1.2	11.958000	4949.5	4148.3	1077.7	0	0	0	0	0	0	0	0	0	0	0	0	0	1576.5	0	0	0	0	0	0	2741.7	0	9848.8	25862	55436	438940	678230	34682	25581	14631	5829.4	0	0
Cre12.g523300.t1.2;Cre12.g523340.t1.1;Cre12.g523340.t2.1	66.206000	29527	14056	0	2810.6	3931.9	0	0	1043	1841.9	0	4578.7	12113	0	0	0	0	0	0	0	0	0	0	0	0	0	0	0	0	0	0	0	0	0	0	0	0
Cre12.g523850.t1.2	55.054000	770010	1673900	20739	80554	79058	75934	112880	287270	1044500	39294	0	0	0	0	0	0	0	0	1673.9	0	0	0	0	4976.9	25638	66328	37073	13965	0	0	0	0	0	0	0	0
Cre12.g524300.t1.2	28.368000	0	0	0	0	0	0	0	0	0	0	0	0	0	0	0	0	0	0	0	0	0	0	0	0	0	0	0	0	0	0	20201	16684	0	0	0	0
Cre12.g524600.t1.2	50.041000	0	0	0	0	0	0	0	0	0	0	0	0	0	0	0	0	0	0	0	0	7327.6	0	0	0	0	0	0	0	0	0	0	0	0	0	0	0
Cre12.g525150.t1.2	69.263000	0	0	0	0	0	0	0	0	2617.6	0	0	6896.2	1285.2	0	0	0	0	0	0	0	0	0	0	0	0	0	0	0	0	0	0	0	0	0	0	0
Cre12.g526800.t1.2	61.024000	0	0	0	0	0	0	0	0	0	0	0	0	0	0	0	0	0	0	0	0	0	5245.3	0	0	0	0	0	0	0	0	0	0	0	0	0	0
Cre12.g527050.t1.2	53.939000	0	0	0	0	0	0	0	0	0	0	1721.5	0	2117.3	0	7271.8	1716.2	0	0	0	0	0	0	0	0	0	0	0	0	0	0	0	0	0	0	0	0
Cre12.g527550.t1.2	13.408000	42903	0	0	0	0	0	0	0	0	0	0	0	0	0	0	0	0	0	0	0	0	0	0	0	0	0	0	0	0	0	0	0	0	0	0	0
Cre12.g528000.t1.2	44.199000	2557.9	0	0	0	0	0	0	0	0	0	0	0	0	0	0	4618	3597.4	0	0	0	0	0	0	0	0	0	3326.4	95031	93198	0	0	0	0	0	0	0
Cre12.g528750.t1.2	17.604000	3458.6	0	0	0	0	0	0	0	0	0	0	0	0	0	0	0	0	0	0	0	0	0	0	0	0	0	0	0	1777.4	3626.6	14374	7067.1	0	0	0	0
Cre12.g529651.t1.1	21.635000	9943.3	8924.9	0	0	0	0	0	0	0	0	0	0	0	0	0	1074.4	4313.6	1783.5	0	0	7118.8	0	0	0	0	0	1171.6	0	0	0	0	0	0	0	0	0
Cre12.g530300.t1.2	21.771000	0	0	0	0	0	0	0	0	0	0	0	0	0	0	0	0	0	0	0	0	0	0	0	0	0	5592.2	6195.8	22717	17028	6006.6	19867	2499.9	0	0	0	0
Cre12.g530650.t2.1;Cre12.g530650.t1.1;Cre12.g530600.t1.1	41.342000	0	0	0	0	0	0	0	0	2579.7	24848	55431	9711.1	4474.8	1283	0	1702.3	2207.9	3666.2	0	0	0	0	0	0	0	0	0	0	1342	1288.5	0	0	0	0	0	0
Cre12.g532100.t1.2	51.925000	207130	2973.3	0	0	0	0	0	0	0	0	0	0	0	0	0	0	0	0	0	0	0	0	0	0	0	0	0	0	0	0	0	0	0	0	0	0
Cre12.g532550.t1.1	19.422000	26814	22958	0	2329.7	0	0	0	0	0	0	0	0	0	0	0	0	0	0	0	0	0	0	0	0	0	0	0	890.36	2305.2	0	0	0	0	0	0	0
Cre12.g534250.t1.2	23.750000	0	0	0	0	0	0	0	0	0	0	0	0	0	0	0	0	0	0	0	0	0	0	0	0	0	0	8756	7633.8	2911.4	2243.2	8702.9	17484	1309.8	0	0	0
Cre12.g534350.t1.2	34.797000	1927.6	1967.7	0	0	0	0	0	0	0	0	0	0	0	0	0	0	0	0	0	0	0	0	0	0	0	0	0	1408.8	0	0	0	0	0	0	0	0
Cre12.g534600.t1.2	21.684000	8530	0	0	0	0	0	0	0	0	0	2479	1383.9	2129.8	3289.4	24459	9187	2211.2	0	0	0	0	0	0	0	0	0	0	0	0	0	1721.9	16123	8276.9	6169.8	0	0
Cre12.g534700.t1.2	23.462000	0	0	0	0	0	0	0	0	0	0	0	0	0	0	0	0	0	0	0	0	0	0	0	0	0	0	0	1973.5	9875	11055	2005.2	1625.2	0	0	0	0
Cre12.g534800.t1.1	111.350000	3450.8	0	0	0	0	0	0	1016	0	0	0	6334.9	22629	4402.1	25673	133890	545140	0	0	0	0	0	0	0	0	0	0	0	0	0	0	0	0	0	0	0
Cre12.g535851.t1.1	31.056000	9959.2	8092.6	0	1137	0	0	0	0	0	0	0	0	0	0	0	0	0	0	0	0	0	0	0	1387.6	1150.6	0	5104.9	4058.8	981.04	0	0	0	0	0	0	0
Cre12.g536800.t1.2	30.237000	0	0	0	0	0	0	0	0	0	0	0	0	0	0	0	0	0	0	0	0	4139.5	1203.7	0	0	0	0	6293	4431.4	0	0	0	0	0	0	0	0
Cre12.g537000.t1.2	20.036000	0	0	0	0	0	0	0	0	0	0	0	0	0	0	0	0	0	0	0	0	0	0	0	0	0	0	0	0	5054.3	7807.2	0	0	0	0	0	0
Cre12.g537050.t1.2	7.326600	41973	51140	2076.1	36947	0	0	0	0	0	0	0	0	0	0	0	0	0	0	0	0	0	0	0	0	0	0	0	0	0	0	0	0	0	0	0	0
Cre12.g537200.t1.2	117.320000	885140	257980	0	21962	12289	13530	24240	37687	46523	44957	37242	36326	69693	49170	226490	440690	594320	8889.6	27685	23032	110130	27604	0	0	0	0	0	0	0	0	0	0	0	0	0	0
Cre12.g537450.t1.2	13.967000	89949	28115	0	3185.6	5607.6	1878.3	0	4176.2	5381.4	0	2132.4	6000.5	4449.4	1946.7	32167	28469	0	0	0	0	0	0	0	0	0	0	0	0	0	0	13710	31671	9323.8	840.98	0	0
Cre12.g537550.t1.1	36.810000	0	0	0	0	0	0	0	0	0	0	0	0	0	0	0	0	0	0	0	0	0	0	0	0	0	0	0	0	2074.9	8092.5	0	0	0	0	0	0
Cre12.g537581.t1.1	55.703000	0	0	0	0	0	0	0	0	0	0	0	0	0	0	0	0	0	0	1374.6	2528.3	0	0	0	0	0	0	0	0	0	0	0	0	0	0	0	0
Cre12.g537641.t1.1	59.992000	10006	0	0	0	0	0	0	0	0	0	0	0	0	0	0	0	0	0	0	0	0	0	0	0	0	0	0	0	0	0	0	0	0	0	0	0
Cre12.g537800.t1.2	27.575000	22880	18832	0	0	960.61	0	0	0	0	0	0	0	0	0	0	0	0	0	0	0	0	0	0	0	0	0	6419	48768	19735	0	0	0	0	0	0	0
Cre12.g537850.t1.2	31.979000	0	0	0	0	0	0	0	0	0	0	0	0	0	0	0	0	0	0	0	0	0	0	0	0	0	0	0	0	1060.2	0	6222.2	0	0	0	0	0
Cre12.g538700.t1.2	93.487000	0	0	0	0	0	0	0	0	0	4910.5	11183	0	0	0	0	0	0	0	0	0	0	0	0	0	0	0	0	0	0	0	0	0	0	0	0	0
Cre12.g539000.t1.2	49.293000	36055	0	0	0	0	0	0	0	0	0	0	0	0	0	0	0	0	0	0	0	0	0	0	0	0	0	0	0	0	0	0	0	0	0	0	0
Cre12.g540051.t1.1	35.296000	0	0	0	0	0	0	0	0	0	0	0	0	0	0	0	0	0	0	0	0	0	0	0	0	0	0	3342.4	2391.1	0	0	0	0	0	0	0	0
Cre12.g540500.t1.2	26.536000	13927	5153.5	0	0	0	0	0	0	0	0	0	0	0	0	0	0	0	0	0	0	0	0	0	0	0	0	0	0	0	0	0	0	0	0	0	0
Cre12.g541250.t1.2;Cre12.g541200.t1.2	34.279000	0	0	0	0	0	0	0	0	0	0	0	0	0	0	0	7133.1	9195.5	0	0	0	0	0	0	0	0	0	0	0	0	0	0	0	0	0	0	0
Cre12.g542100.t1.2;Cre12.g541800.t1.2	88.327000	0	0	0	0	0	0	0	0	0	0	0	0	0	0	0	0	0	0	3987.2	5633.4	0	0	0	0	0	0	0	0	0	0	0	0	0	0	0	0
Cre12.g549550.t1.2;Cre12.g542250.t1.1	49.618000	10293	0	0	0	0	0	0	0	0	0	0	0	0	0	0	0	0	4176.5	0	0	5076.6	12044	0	16767	24470	72317	191630	161180	0	0	0	0	0	0	0	0
Cre12.g542350.t1.2	17.947000	0	0	0	0	0	0	0	0	0	0	0	0	0	0	0	0	0	0	0	0	0	0	0	0	0	0	0	0	1953.4	4079.7	8092.6	24040	9657.2	1814.8	0	0
Cre12.g544150.t1.2;Cre12.g544114.t1.1	25.552000	0	0	0	0	0	0	0	0	0	0	0	0	0	0	0	0	0	0	0	0	0	0	0	0	0	0	0	1377	7807.3	16055	52016	23553	6334.7	0	0	0
Cre12.g544600.t1.2	60.566000	0	0	0	0	0	0	0	0	0	0	0	0	0	0	0	0	0	0	0	0	0	0	0	964.48	0	0	0	0	0	0	0	0	0	0	0	0
Cre12.g545177.t1.1	29.879000	0	0	0	0	0	0	0	0	0	0	0	0	0	0	0	0	0	0	0	0	0	0	0	0	0	0	0	0	0	3504.2	1390.8	0	0	0	0	0
Cre12.g546000.t1.2	13.803000	0	0	0	0	0	0	0	0	0	0	0	0	0	0	0	0	0	0	0	0	0	0	0	0	0	0	0	0	0	0	0	0	0	0	0	0
Cre12.g546050.t1.2	49.509000	0	0	0	0	0	0	0	0	0	0	0	0	0	0	0	0	0	0	0	0	0	6725.1	0	0	0	0	0	0	0	0	0	0	0	0	0	0
Cre12.g546150.t1.2	9.997800	0	0	0	0	0	0	0	0	0	0	0	2967.6	3180.9	2774	122380	11918	0	0	0	0	6665.4	0	0	0	0	0	0	0	0	0	0	0	0	0	0	0
Cre12.g547300.t1.1	76.825000	22625	0	0	0	0	0	0	0	0	0	0	0	0	0	0	0	0	0	0	0	0	0	0	0	0	0	0	0	0	0	0	0	0	0	0	0
Cre12.g547500.t1.2	11.793000	0	0	0	0	0	0	0	0	0	0	0	0	0	0	0	0	0	0	0	0	0	0	0	0	0	0	0	0	0	0	0	0	0	0	0	0
Cre12.g548950.t1.2;Cre12.g548400.t1.2	26.686000	787450	319580	0	301650	87732	41172	17427	23168	57035	50054	12700	12607	27818	26868	55594	75460	179400	307220	515090	315590	7834000	810640	183000	1263100	6017900	3385500	154210	127900	50002	116520	258090	356600	12847	0	0	0
Cre12.g549300.t1.2	31.534000	0	0	0	0	0	0	0	0	0	0	4487.5	0	0	0	0	0	57704	2477.4	0	0	0	0	0	0	0	0	0	0	0	0	0	0	0	0	0	0
Cre12.g549350.t1.2	29.518000	0	0	0	0	0	0	0	0	0	0	0	0	0	0	2629.9	0	0	0	0	0	0	0	0	1916.8	2785.3	6257.3	38015	85170	46274	3261.2	0	0	0	0	0	0
Cre12.g549450.t1.2	22.634000	0	0	0	0	0	0	0	0	0	0	0	0	0	0	0	0	0	0	0	0	0	0	0	0	0	0	1776.7	0	0	9121.7	13645	0	0	0	0	0
Cre12.g550702.t1.1	16.010000	0	0	0	0	0	0	0	0	0	0	0	0	0	0	0	0	0	0	0	0	0	0	0	0	0	0	7880.2	5579.6	5391.1	2624.3	7073.1	3321.4	3527.3	4100	0	0
Cre12.g550750.t1.2	19.152000	0	0	0	0	0	0	0	0	0	0	0	0	0	0	0	0	0	0	0	0	0	0	0	0	0	0	0	0	0	0	2651.4	2951.4	1463.2	0	0	0
Cre12.g550850.t1.2	25.899000	65741	23439	0	2405.2	9151.6	1843.7	1805.3	5649.7	0	0	0	0	0	0	0	0	0	0	0	0	3727.9	5809.4	0	8433	31190	100830	302610	4502300	1214000	1274500	2185800	1480200	32337	0	0	0
Cre12.g551900.t1.2	15.850000	0	0	0	0	0	0	0	0	0	0	0	0	0	0	0	0	0	0	0	0	0	0	0	0	0	0	0	0	0	0	2213.3	7266.9	18065	13722	0	0
Cre12.g552200.t1.2	114.090000	0	0	0	0	0	0	0	0	0	0	0	0	0	0	0	0	0	0	0	0	34420	40626	0	0	0	0	0	0	0	0	0	0	0	0	0	0
Cre12.g554103.t1.1	60.772000	0	0	0	0	0	0	0	0	0	0	0	0	0	0	0	0	0	0	7209.2	5848.4	8827.3	0	0	0	0	0	0	0	0	0	0	0	0	0	0	0
Cre12.g554650.t1.2	116.280000	64732	24213	0	5673.1	3934.9	2448.2	2318.3	3070.1	0	2213.4	2844.5	0	0	0	1861.6	0	1822.9	1393.9	0	0	0	0	0	4075.2	31338	9764.5	0	0	0	0	1484.1	0	0	0	0	0
Cre12.g554800.t1.2	41.892000	0	0	0	0	0	0	0	0	0	0	0	0	0	0	0	0	0	0	0	0	0	0	0	53146	0	0	0	0	0	0	0	0	0	0	0	0
Cre12.g555150.t1.2	17.875000	27541	148820	5559.7	48660	0	0	0	0	0	0	0	0	0	0	0	0	0	0	0	0	0	0	0	0	0	0	0	0	0	0	0	0	0	0	0	0
Cre12.g555250.t1.2	16.105000	98839	238500	0	40591	0	0	0	0	0	0	0	0	0	0	0	0	0	0	0	0	0	0	0	0	0	0	0	0	0	0	5457.9	0	0	0	0	0
Cre12.g555400.t1.2	20.700000	0	0	0	0	0	0	0	0	0	0	0	0	0	0	0	0	0	0	0	0	0	0	0	0	5593.7	0	0	0	0	0	0	0	0	0	0	0
Cre12.g556050.t1.2	22.006000	6924.3	2545.6	0	0	0	0	0	0	0	0	0	0	0	0	0	0	0	0	0	0	332.04	0	0	0	0	0	0	0	0	1876.6	4976.3	0	0	0	0	0
Cre12.g556250.t1.2	54.238000	485090	54658	0	1486.3	0	0	0	0	0	0	0	0	0	0	0	0	0	0	0	0	0	0	0	0	0	0	0	0	0	0	0	0	0	0	0	0
Cre12.g557250.t2.1;Cre12.g557250.t1.2	50.665000	33774	0	0	0	0	0	0	0	0	0	0	0	0	0	0	0	0	0	0	0	0	0	0	0	0	0	0	0	0	0	0	0	0	0	0	0
Cre12.g557600.t1.1;Cre08.g377100.t1.2;Cre12.g519950.t1.1	26.003000	86426	48360	0	8675.6	17687	2670.8	11011	19700	9884.8	13674	15403	13475	19250	13152	20939	12212	17525	30677	25170	9715.9	10522	27926	0	19727	46636	117030	46009	75734	105420	166990	63811	0	0	0	0	0
Cre12.g558050.t1.2	7.955000	0	0	0	0	0	0	0	0	0	0	0	0	0	0	0	0	0	0	0	0	0	0	0	0	0	0	0	0	0	0	0	3702.7	1197.2	0	0	0
Cre12.g558600.t1.2	50.094000	0	0	0	0	0	0	0	0	0	0	0	0	0	0	0	0	0	0	0	0	0	1621.1	0	9867.2	0	0	0	0	0	0	0	0	0	0	0	0
Cre12.g558900.t1.2	20.247000	53051	48182	4397.3	9554.2	5486.5	3859.3	3527.3	3906.9	1451.6	0	3561.4	3231.6	2453.7	3572	8962	2005.8	2264.7	3105.1	4440.6	1859.8	0	1900	0	3780.1	0	6734.1	11636	138210	255120	445150	450310	80611	1812.2	0	0	0
Cre12.g559250.t1.2	29.514000	0	0	0	0	0	0	0	0	0	0	0	0	0	0	0	0	0	0	0	0	0	0	0	0	0	1005.7	0	8324.8	151050	2557.3	9697.1	1778.8	0	0	0	0
Cre12.g559450.t1.1	77.117000	2595	0	0	0	0	0	0	0	0	0	0	0	0	0	0	0	0	0	0	0	0	0	0	0	0	0	0	0	0	0	0	0	0	0	0	0
Cre12.g559800.t1.2	16.055000	10362	1789	0	0	0	0	0	0	0	0	0	0	0	0	0	0	0	0	0	0	0	0	0	0	4720.2	0	0	0	0	0	0	0	0	0	0	0
Cre12.g560150.t1.2	22.598000	0	0	0	0	10858	2206.7	1425.8	0	0	0	0	0	0	0	0	0	0	0	0	0	0	1926.8	0	11945	3084.8	0	5983.5	15375	13278	22790	111340	135880	7551.7	0	0	0
Cre12.g560950.t1.2	13.223000	160270	127610	7370.7	153880	110470	344660	27846	47113	19232	11452	8179.1	9212.9	7751.3	4448.3	5039.6	6446.6	8353.8	13614	9921	3219.1	0	10129	0	11118	0	18171	13294	26998	20835	32112	99903	270180	48251	51437	3818.8	0
Cre12.g561000.t1.1	35.512000	0	0	0	0	0	0	0	0	0	0	0	0	0	0	0	0	0	0	0	0	0	0	0	0	0	0	0	6297.1	9162.6	0	0	0	0	0	0	0
Cre13.g562501.t1.1	44.756000	0	0	0	0	0	0	0	0	0	0	0	0	0	0	0	0	0	0	0	0	0	0	0	0	0	0	0	9494.4	5376.7	0	0	0	0	0	0	0
Cre13.g562750.t1.2	64.019000	0	0	0	0	0	0	0	0	0	0	0	0	0	0	0	0	0	0	0	0	0	0	0	2772.6	0	0	0	0	0	0	0	0	0	0	0	0
Cre13.g562850.t1.2	28.595000	0	0	0	0	1285.9	5284.3	9296.2	23803	9719.2	1821.3	2319.2	1312.7	0	0	0	0	1319.2	0	2858.2	2557	0	0	0	6168.7	5441.4	13301	14114	36312	100300	259040	140260	0	0	0	0	0
Cre13.g564050.t1.1	28.609000	0	0	0	0	0	0	0	0	0	0	0	0	0	0	0	0	0	0	0	0	0	0	0	0	0	6200.8	1187.7	0	0	0	0	0	0	0	0	0
Cre13.g565301.t1.1;Cre13.g565400.t2.1;Cre13.g565400.t1.2	16.213000	0	0	0	0	0	0	0	0	0	0	0	0	0	0	0	0	0	0	0	0	0	0	0	0	0	0	0	1237.8	0	0	0	0	0	0	0	0
Cre13.g565450.t1.2;Cre13.g565321.t1.1	57.516000	0	0	0	0	0	0	0	0	0	0	0	0	0	0	0	2907.2	57580	135390	0	0	0	0	0	0	0	0	0	0	0	0	0	0	0	0	0	0
Cre13.g565800.t1.2	39.358000	0	0	0	842.8	0	0	0	0	0	0	0	0	0	0	0	0	1490.7	1220.2	1587.7	0	0	0	0	0	0	0	0	0	0	0	0	0	0	0	0	0
Cre13.g566650.t2.1;Cre13.g566650.t1.2	73.227000	58105	27442	0	7812.9	1801.7	0	0	3949.1	0	1404.1	1613.7	1065.2	3012.4	1161.6	2692	4403.7	13896	22534	74097	28000	13382	17396	0	6044.8	0	0	0	0	0	0	0	0	0	0	0	0
Cre13.g567450.t1.2	27.355000	3657	0	0	0	0	0	0	0	0	0	0	0	0	0	0	0	0	0	0	0	0	0	0	0	0	0	0	0	0	0	0	0	0	0	0	0
Cre13.g567600.t1.2	19.027000	166360	91270	1107.7	17426	16183	14972	5011.6	28204	16686	9964.9	17378	10426	20060	14714	62270	83704	13274	0	0	0	0	0	0	0	0	0	0	0	0	0	0	0	0	0	2496	0
Cre13.g567950.t1.2	55.613000	0	0	0	0	0	0	0	0	0	0	0	0	0	0	0	0	0	0	0	0	0	0	0	0	0	24794	62106	3058.5	0	0	0	0	0	0	0	0
Cre13.g568400.t1.2	73.784000	93767	0	0	0	0	0	0	0	0	0	0	0	0	0	0	0	0	0	0	0	0	0	0	0	0	0	0	0	0	0	0	0	0	0	0	0
Cre13.g568650.t1.2	29.331000	0	0	0	0	0	0	0	0	0	0	0	0	0	0	0	0	0	0	0	0	0	0	0	0	0	0	0	3218	0	0	0	0	0	0	0	0
Cre13.g568800.t1.2	17.953000	39765	135120	0	32442	0	0	0	0	0	0	0	0	0	0	0	0	0	0	0	0	0	0	0	0	0	0	0	0	0	0	0	0	0	0	0	0
Cre13.g568900.t1.2	21.145000	10567	12776	0	1675.3	1357	0	0	0	0	959.66	0	0	0	0	0	0	0	1177.8	1617.5	0	0	0	0	0	0	0	0	1858	5603.8	4692.9	0	0	0	0	0	0
Cre13.g569250.t1.2	29.063000	0	0	0	0	0	0	0	0	0	0	0	0	0	0	0	0	0	0	0	0	3710.4	3910.2	0	1758.4	6787.2	5067.5	1870.4	0	0	0	0	0	0	0	0	0
Cre13.g569750.t1.2	19.936000	2678.1	3286	0	0	0	0	0	0	0	0	0	0	0	0	0	0	0	0	0	0	3010.6	6731.8	0	9224.5	8649.9	2064.7	0	0	0	0	0	0	0	0	0	0
Cre13.g570350.t2.1;Cre13.g570350.t1.1	86.722000	4182.4	0	0	0	0	0	0	0	0	0	0	0	0	0	0	0	0	0	0	0	0	0	0	0	0	0	0	0	0	0	0	0	0	0	0	0
Cre13.g570851.t1.1	9.973000	0	0	0	0	0	0	0	0	0	0	0	0	0	0	0	0	0	0	0	0	0	0	0	0	0	32789	22166	3812.4	0	0	0	0	0	0	0	0
Cre13.g571150.t1.2	9.980300	37394	94999	859.45	5614.9	0	0	0	0	0	0	0	0	0	0	0	0	0	0	0	0	0	0	0	0	0	0	0	0	0	0	0	0	0	0	0	0
Cre13.g571500.t1.2	23.841000	12917	2848.8	0	0	0	0	0	0	0	0	0	0	0	0	0	0	0	0	0	0	0	0	0	0	0	0	0	0	0	0	0	0	0	0	0	0
Cre13.g571700.t1.1	56.264000	14428	0	0	0	0	0	0	0	0	0	0	0	0	0	0	0	0	0	0	0	0	0	0	0	0	0	0	0	0	0	0	0	0	0	0	0
Cre13.g572200.t1.2	56.475000	0	0	0	0	0	0	0	0	0	0	0	0	0	0	0	0	0	0	0	0	0	0	0	2324.1	0	0	0	0	0	0	0	0	0	0	0	0
Cre13.g572900.t2.1;Cre13.g572900.t1.1	78.614000	0	0	0	0	0	0	0	0	0	0	0	0	0	0	0	0	0	0	0	0	0	0	0	0	0	5743.1	0	0	0	0	0	0	0	0	0	0
Cre13.g573351.t1.2	15.978000	0	9796.1	0	0	0	0	0	0	0	0	0	0	0	0	0	0	0	0	0	0	0	0	0	0	0	0	0	0	0	0	1926.4	0	0	0	0	0
Cre13.g573400.t1.2	24.706000	0	0	0	0	0	0	0	0	0	0	0	0	0	0	0	0	0	0	3948	0	3216.5	0	0	0	32666	30600	50750	103800	151590	170640	93030	15996	0	0	0	0
Cre13.g573900.t1.2	76.637000	0	0	0	0	0	0	0	0	0	0	0	0	0	0	0	0	0	0	0	0	6982.2	3353	0	0	0	0	0	0	0	0	0	0	0	0	0	0
Cre13.g575000.t1.1	64.896000	0	0	0	0	0	0	0	0	0	0	0	0	0	0	0	0	0	4446.9	22671	0	0	0	0	0	0	0	0	0	0	0	0	0	0	0	0	0
Cre13.g576760.t1.1	38.845000	0	0	0	0	0	0	0	0	0	0	0	0	0	0	0	0	0	0	0	0	0	0	0	0	0	0	0	0	0	0	6446.6	27739	21238	9545.8	0	0
Cre13.g577100.t1.2	12.424000	0	3015.6	0	0	0	0	0	0	0	0	0	0	0	0	0	0	0	0	0	0	0	1378.4	0	0	0	2304.1	3843	1590.8	0	1472.9	0	0	0	0	0	0
Cre13.g577450.t1.1	73.716000	0	0	0	0	0	0	0	0	0	0	0	0	0	0	0	0	0	1129.2	1792.1	0	0	0	0	0	0	0	0	0	0	0	0	0	0	0	0	0
Cre13.g577500.t2.1;Cre13.g577500.t1.2	24.858000	2368.4	0	0	0	0	0	0	0	0	0	0	0	0	0	0	0	0	0	0	0	0	0	0	0	0	0	0	0	0	0	0	0	0	0	0	0
Cre13.g577850.t1.1	20.433000	0	0	0	0	0	0	0	0	0	0	0	0	0	0	0	0	0	0	0	0	0	0	0	0	0	0	0	1566.8	1844.4	3299.5	3095.9	0	0	0	0	0
Cre13.g578750.t1.2	46.769000	0	0	0	0	0	0	0	0	0	0	0	0	0	0	0	0	0	0	0	0	0	0	0	0	0	0	2047.9	0	0	0	0	0	0	0	0	0
Cre13.g581650.t1.2	16.875000	0	0	0	0	0	0	0	0	0	0	0	0	0	0	5559.1	4694.2	80125	21683	0	0	0	0	0	0	0	46258	15808	0	0	0	0	0	0	0	0	0
Cre13.g581850.t1.2	72.424000	0	14435	0	0	0	0	0	0	0	0	0	0	0	0	0	0	0	0	0	0	0	0	0	3291.1	1757.2	0	0	0	0	0	0	0	0	0	0	0
Cre13.g583550.t1.2	31.612000	0	0	0	0	0	0	0	0	0	0	0	0	0	0	0	0	0	0	0	0	0	0	0	0	0	0	15823	9001.5	0	0	0	0	0	0	0	0
Cre13.g584250.t1.2	31.223000	0	0	0	0	0	0	0	0	0	0	0	0	0	0	0	0	0	0	0	0	0	0	0	0	0	3662.6	3113.4	1372.7	0	0	0	0	0	0	0	0
Cre13.g585100.t1.2	55.289000	0	0	0	0	0	0	0	0	0	0	0	0	0	0	0	0	0	0	1938.5	0	0	0	0	0	0	0	0	0	0	0	0	0	0	0	0	0
Cre13.g585301.t1.1	59.624000	10875	0	0	0	0	0	0	0	0	0	0	0	0	0	0	0	0	0	0	0	0	0	0	0	0	0	0	0	0	0	0	0	0	0	0	0
Cre13.g586050.t1.1	79.711000	0	0	0	0	0	0	0	0	0	0	0	0	0	0	0	0	0	0	0	0	6486.6	1896.2	0	0	0	0	0	0	0	0	0	0	0	0	0	0
Cre13.g586300.t1.2	11.669000	0	0	0	0	0	0	0	0	0	0	0	0	3952.6	6251.5	3538.2	0	0	0	0	0	0	0	0	0	0	0	0	0	0	0	0	0	0	0	0	0
Cre13.g586350.t1.1	82.645000	0	0	0	0	0	0	0	0	0	0	0	0	0	0	0	0	0	0	0	0	0	0	0	10612	0	0	0	0	0	0	0	0	0	0	0	0
Cre13.g586450.t2.1;Cre13.g586450.t1.2	30.740000	0	0	0	0	0	0	0	0	0	0	0	0	0	0	0	0	0	0	0	0	0	0	0	0	0	0	0	0	0	2096.9	0	0	0	0	0	0
Cre13.g587500.t2.1;Cre13.g587500.t1.1	64.180000	0	0	0	0	0	0	0	0	0	0	0	0	0	0	0	0	0	0	0	0	0	0	0	0	0	0	1395.9	0	0	0	0	0	0	0	0	0
Cre13.g588100.t1.2	29.127000	0	0	0	0	0	0	0	0	0	0	0	0	0	0	0	0	0	0	0	0	0	0	0	0	19485	94341	32539	6267.6	7348.1	0	0	0	0	0	0	0
Cre13.g588700.t1.1	60.431000	0	0	0	0	0	0	0	0	0	0	0	0	0	1800.3	1869	0	0	0	0	0	0	0	0	0	0	0	0	0	0	0	0	0	0	0	0	0
Cre13.g589167.t1.2	131.610000	0	35236	0	0	0	0	0	0	0	0	0	0	0	0	0	0	0	0	0	0	0	0	0	0	0	0	0	0	0	0	0	0	0	0	0	0
Cre13.g590300.t1.1	58.691000	3483.9	0	0	0	0	0	0	0	0	0	0	0	0	0	0	0	0	0	0	0	0	0	0	0	0	0	0	0	0	0	0	0	0	0	0	0
Cre13.g590500.t1.1	48.377000	7029.4	0	0	0	0	0	0	0	0	0	0	0	0	0	0	0	0	0	0	0	0	0	0	0	0	0	0	0	0	0	0	0	0	0	0	0
Cre13.g591900.t1.2	24.523000	9916.8	3662.6	0	0	0	0	0	0	0	0	0	0	0	0	0	0	0	0	0	0	0	0	0	0	0	0	0	0	0	0	0	0	0	0	0	0
Cre13.g592050.t1.2	54.468000	0	0	0	0	0	0	0	0	0	0	0	0	0	0	0	0	0	0	0	0	0	0	0	2169.1	8532.3	0	0	0	0	0	0	0	0	0	0	0
Cre13.g592200.t1.2	241.840000	0	0	0	0	0	0	0	0	0	0	0	0	0	15915	0	0	0	0	0	0	0	0	0	0	0	39085	0	0	0	0	2991.6	0	0	0	0	0
Cre13.g602450.t1.2	23.563000	0	0	0	0	0	0	0	0	0	0	0	0	0	0	0	0	0	0	0	0	0	0	0	0	0	0	0	0	10410	19147	38579	11103	1838.4	0	0	0
Cre13.g602650.t1.2	29.106000	0	0	0	0	0	0	0	0	0	0	0	0	0	0	0	0	0	0	0	0	0	0	0	0	0	63290	34577	44334	26967	20484	48892	34934	0	0	0	0
Cre13.g603500.t1.2	18.307000	0	0	0	0	0	0	0	0	0	0	0	0	0	0	0	0	0	0	0	0	0	0	0	0	0	0	0	2598.7	7369.3	1763.4	4777.6	0	0	0	0	0
Cre13.g603700.t1.2	41.836000	0	0	0	0	0	0	0	0	0	0	0	0	0	0	0	0	0	0	0	1118	0	0	0	9700.5	2511.5	3698.2	1475.7	5864.3	33024	2392.7	0	0	0	0	0	0
Cre13.g604300.t1.2	23.261000	0	0	0	0	0	0	0	0	0	0	0	0	0	0	0	0	0	0	0	0	0	0	0	0	0	0	0	1065.7	0	0	0	0	0	0	0	0
Cre13.g604650.t2.1;Cre13.g604650.t1.2;Cre03.g204950.t1.2	41.427000	0	0	0	0	0	0	0	0	0	0	0	0	0	0	0	0	0	0	0	0	0	0	0	1657	13840	13725	0	0	0	0	0	0	0	0	0	0
Cre13.g605150.t1.2	24.852000	27375	30746	0	2748.7	2044.6	1490.8	3666.6	7852.3	12932	12714	19557	14761	6183.2	2496.5	4967.1	3337	2109.4	1904.1	2631.7	0	0	0	0	0	0	0	0	0	0	0	0	0	0	0	0	0
Cre13.g606250.t1.1	108.940000	0	0	0	0	0	0	0	0	0	0	0	0	0	0	0	0	0	0	0	0	0	0	0	0	19636	16667	0	0	0	0	0	0	0	0	0	0
Cre14.g608800.t1.2	39.775000	3685	0	0	0	0	0	0	0	0	0	0	0	0	0	0	0	0	0	0	0	0	0	0	0	0	0	0	0	11999	0	0	0	0	0	0	0
Cre14.g611300.t1.1;Cre02.g085257.t1.2	77.369000	0	0	0	0	0	0	0	0	0	0	0	0	0	3258.9	0	0	0	0	0	0	0	0	0	0	0	0	0	0	0	0	0	0	0	0	0	0
Cre14.g611517.t1.1	48.842000	0	0	0	0	0	0	0	0	0	0	0	0	0	0	0	0	0	0	0	1850.8	0	0	0	0	0	0	0	0	0	0	0	0	0	0	0	0
Cre14.g611950.t1.1	64.217000	0	0	0	0	0	0	0	0	0	0	0	0	0	0	0	0	0	0	0	0	0	2880.1	0	0	0	0	0	0	0	0	0	0	0	0	0	0
Cre14.g612450.t1.2	26.041000	0	0	0	0	0	0	0	0	0	0	0	0	0	0	0	0	0	0	0	0	0	0	0	0	0	0	0	0	4225.5	0	0	0	0	0	0	0
Cre14.g612800.t1.2	16.361000	0	0	0	0	0	0	0	0	0	0	0	0	0	0	0	0	0	0	0	0	0	0	0	0	0	18114	0	0	0	0	0	0	0	0	0	0
Cre14.g614100.t1.2	46.369000	13895	5183.1	0	0	1918.5	0	0	0	0	0	1329.2	4489.4	0	0	0	0	0	0	0	0	0	0	0	0	0	0	0	0	0	0	0	0	0	0	0	0
Cre14.g614600.t1.2	21.097000	0	0	0	0	0	0	0	0	0	0	0	0	0	0	0	0	0	0	0	0	9740.2	0	0	0	0	0	0	0	0	0	0	0	0	0	0	0
Cre14.g614950.t1.2	53.291000	0	2167.6	0	0	0	0	0	0	0	0	0	0	0	0	0	0	0	0	0	0	0	0	0	0	0	0	0	0	0	0	0	0	0	0	0	0
Cre14.g615050.t1.2	35.034000	7794.4	0	0	0	0	0	0	0	0	0	0	0	0	0	0	0	0	0	0	0	0	0	0	0	0	0	0	0	0	0	0	0	0	0	0	0
Cre14.g616600.t1.2	107.960000	0	0	0	0	0	0	0	0	0	0	0	0	0	0	0	4466.6	0	0	0	0	0	0	0	0	0	0	0	0	0	0	0	0	0	0	0	0
Cre14.g617300.t1.2	64.318000	0	0	0	0	0	0	0	0	0	0	0	0	0	0	0	0	0	0	0	0	1665.9	1287.7	0	0	0	0	0	0	0	0	0	0	0	0	0	0
Cre14.g617826.t1.1	23.367000	44352	165830	0	41373	0	0	0	0	0	0	0	0	0	0	0	0	0	0	0	0	0	0	0	0	0	0	0	0	0	0	0	0	0	0	0	0
Cre14.g617900.t1.2	14.864000	0	0	0	0	0	0	0	0	0	0	0	0	0	0	0	0	0	0	0	0	0	0	0	0	0	0	0	2977.2	13205	45420	5049.5	0	0	0	0	0
Cre14.g618050.t1.2	23.759000	0	0	0	0	0	0	0	0	0	0	0	0	0	0	0	0	0	0	0	0	0	0	0	0	0	10749	0	0	0	0	0	0	0	0	0	0
Cre14.g618700.t1.1	29.059000	0	0	0	0	0	0	0	0	0	0	0	0	0	0	0	0	0	0	0	0	0	0	0	0	0	0	0	1981.7	0	0	0	0	0	0	0	0
Cre14.g618950.t1.2	27.437000	0	0	0	0	0	0	0	0	0	0	0	0	0	0	0	0	0	0	0	0	0	0	0	0	0	0	0	3263.4	8857.2	5074	0	0	0	0	0	0
Cre14.g619133.t1.1	68.879000	132430	79133	1160	23861	20165	7818.4	2724.4	18449	9118.2	5996.8	10823	15208	15057	12431	14834	26770	37590	73169	182740	166080	309320	434940	15661	129200	135920	94732	50370	1507.5	0	0	0	0	0	0	0	0
Cre14.g621650.t1.1	36.593000	0	0	0	0	0	0	0	0	0	0	0	0	0	0	0	0	0	0	0	0	0	0	0	0	0	0	8217.3	0	4062.4	3205.1	0	0	0	0	0	0
Cre14.g621751.t1.1	89.107000	4915.8	0	0	0	0	0	0	0	0	0	0	0	1426.3	0	5522.6	56086	5455.6	0	0	0	0	0	0	0	0	0	0	0	0	0	0	0	0	0	0	0
Cre14.g624350.t1.2	46.826000	0	0	0	0	0	0	0	0	0	0	0	0	0	0	0	0	0	0	0	0	0	0	0	0	0	3965.8	0	0	0	0	0	0	0	0	0	0
Cre14.g625450.t1.2;Cre14.g625450.t2.1	37.463000	0	0	0	0	0	0	0	0	0	0	0	0	0	0	0	0	0	520410	0	0	0	0	0	0	0	0	0	1866.5	0	0	0	0	0	0	0	0
Cre14.g625750.t2.1;Cre14.g625750.t1.2	36.822000	0	0	0	0	0	0	0	0	0	0	0	0	0	0	0	0	0	0	0	0	0	0	0	8614.7	1866.3	0	0	0	0	0	0	0	0	0	0	0
Cre14.g626200.t1.1	30.848000	0	0	0	0	0	0	0	0	0	0	0	0	0	0	0	0	0	0	0	0	0	0	0	0	0	0	0	0	0	5282.2	0	0	0	0	0	0
Cre14.g626750.t1.2	20.416000	0	0	0	0	0	0	0	0	0	0	0	0	0	0	0	0	0	0	0	0	0	0	0	0	5889.7	0	0	0	0	0	0	0	0	0	0	0
Cre14.g628350.t1.2	25.606000	0	0	0	0	0	0	0	0	0	0	0	0	0	0	12761	10063	0	0	0	0	0	0	0	0	0	0	0	0	0	0	0	0	0	0	0	0
Cre14.g629000.t1.2	78.788000	4762	0	0	0	0	0	0	0	0	0	0	0	0	0	0	0	0	0	0	0	0	0	0	0	0	0	0	0	0	0	0	0	0	0	0	0
Cre14.g630100.t1.2	24.483000	0	3600.7	0	0	0	0	0	0	0	0	0	0	0	0	0	0	0	0	0	0	0	0	0	0	0	0	1749.9	78675	18621	0	0	0	0	0	0	0
Cre14.g630847.t1.1;Cre14.g630835.t1.1	41.820000	0	0	0	0	0	0	0	0	0	0	0	0	0	0	0	0	0	0	0	0	0	0	0	0	0	0	4277.4	61654	49228	0	0	0	0	0	0	0
Cre14.g630859.t1.1	40.765000	6357.4	2363.9	0	0	0	0	0	1072.4	0	0	0	0	0	0	0	0	0	0	0	0	0	0	0	0	0	0	1688.1	6420.4	0	0	0	0	0	0	0	0
Cre14.g633550.t1.2	13.661000	0	0	0	0	0	0	0	0	0	0	0	0	0	0	0	0	0	0	0	0	0	0	0	0	0	0	0	0	6091	27818	58521	22284	3832.6	0	0	0
Cre15.g635067.t1.1	87.090000	0	0	0	0	968.55	2523.1	25678	0	0	0	0	0	0	0	0	0	0	0	0	0	0	0	0	0	0	0	0	0	0	0	0	0	0	0	0	0
Cre15.g635600.t1.2	21.332000	0	0	0	0	0	0	0	0	0	0	0	0	0	0	0	0	0	0	0	0	0	0	0	0	15346	5827.8	0	0	0	0	0	0	0	0	0	0
Cre15.g635850.t2.1;Cre15.g635850.t1.2	35.093000	963010	3420600	0	56161	13862	5099.8	1695.6	3656.6	0	7424.7	11424	1566.6	0	0	0	0	0	1756.9	2915.3	0	1128.7	0	0	1096.4	0	8167.8	13137	54160	50183	0	0	0	0	0	0	0
Cre15.g636050.t1.2	26.589000	0	0	0	0	0	0	0	0	0	0	0	0	0	0	0	0	0	0	0	0	0	0	0	0	0	0	0	0	9557.3	16026	0	0	0	0	0	0
Cre15.g637761.t3.1;Cre15.g637761.t2.1;Cre15.g637761.t1.2	82.123000	22520	8675.4	0	0	2447	0	0	0	0	0	0	0	0	0	0	0	0	0	0	0	0	0	0	0	0	0	0	0	0	0	0	0	0	0	0	0
Cre15.g638500.t1.2	33.834000	124580	362830	1856.6	11473	12322	9451.3	21413	41671	234720	2478	0	0	0	0	0	0	0	0	0	0	0	0	0	0	0	0	0	0	0	0	0	0	0	0	0	0
Cre15.g639150.t2.1;Cre15.g639150.t1.1	98.929000	42523	35538	0	0	3265.9	2299.6	0	6744.4	0	1730.9	0	0	3981.2	0	3889.5	0	0	10119	1732.3	0	0	0	0	0	0	0	0	0	0	0	0	0	0	0	0	0
Cre15.g641200.t1.2	32.491000	439600	268880	6731.7	49751	37959	23628	8047.8	23631	12726	11211	29167	14852	13720	5832.7	11017	14636	7832.9	11786	11443	3754.5	4461.2	5195.1	0	4982	17978	49233	18860	53364	39802	0	0	0	0	0	0	0
Cre15.g641875.t1.1	34.194000	0	0	0	0	0	0	0	0	0	0	0	0	0	0	0	0	0	0	0	0	0	0	0	0	0	0	0	0	0	0	1535.6	2764.2	0	0	0	0
Cre15.g643550.t1.2	31.543000	0	0	0	0	0	0	0	0	0	0	0	19860	48226	0	0	0	0	0	0	0	0	0	0	0	0	0	0	0	0	0	0	0	0	0	0	0
Cre16.g649300.t1.2	25.144000	0	0	0	0	0	0	0	0	0	0	0	0	0	0	0	0	0	0	0	0	0	0	0	0	0	0	0	0	0	0	2868.3	2427	0	0	0	0
Cre16.g650050.t1.2	25.870000	0	0	0	0	0	0	0	0	0	0	0	0	0	0	0	0	0	0	0	0	0	0	0	3263.3	0	0	0	0	0	0	0	0	0	0	0	0
Cre16.g650550.t2.1;Cre16.g650550.t1.2	16.541000	0	0	0	0	0	0	0	0	0	0	0	0	0	0	0	0	0	0	1643.4	60966	71196	0	0	0	0	0	0	0	0	0	0	0	0	0	0	0
Cre16.g651550.t1.2;Cre16.g651650.t1.1	25.719000	0	0	0	0	0	0	0	0	0	0	0	0	0	0	0	0	0	0	0	0	0	0	0	0	0	0	0	0	0	0	6189.6	4229.5	0	0	0	0
Cre16.g651923.t1.2	66.914000	0	0	0	0	0	0	0	0	0	0	0	0	0	0	0	0	0	0	0	0	5988.3	0	0	11212	24794	2058.6	0	0	0	0	0	0	0	0	0	0
Cre16.g652550.t1.2	18.270000	0	0	0	0	0	0	0	0	0	0	0	0	0	0	0	0	0	0	0	0	0	0	0	0	0	0	0	0	0	4148.3	4412.6	0	0	0	0	0
Cre16.g652750.t1.2	199.070000	59520	0	0	41800	36019	0	0	180110	0	0	0	0	0	0	0	0	0	0	0	0	0	0	0	0	0	0	0	0	0	0	0	0	0	0	0	0
Cre16.g655150.t1.2	20.243000	0	0	0	0	0	0	0	0	0	0	0	0	0	0	0	0	0	0	0	0	0	0	0	0	0	0	0	0	0	3015.6	3570.9	2650.7	0	0	0	0
Cre16.g656400.t1.2	52.873000	0	0	0	0	0	0	0	0	0	0	0	0	0	0	0	0	2387.9	12314	0	0	0	0	0	0	0	0	0	0	0	0	0	0	0	0	0	0
Cre16.g656500.t2.1;Cre16.g656500.t1.1	137.590000	0	0	0	0	0	0	0	0	0	0	0	0	0	0	14962	0	0	0	0	0	0	0	0	0	0	0	0	0	0	0	0	0	0	0	0	0
Cre16.g657350.t1.2	46.381000	0	0	0	0	0	0	0	0	0	0	0	0	0	0	0	0	0	0	0	0	8187.5	9806.2	0	2927.5	27809	3665.4	0	0	0	0	0	0	0	0	0	0
Cre16.g658526.t1.1	73.986000	0	0	0	0	0	0	0	0	0	1394.2	0	0	0	0	0	0	0	0	0	0	0	0	0	0	0	0	0	0	0	0	0	0	0	0	0	0
Cre16.g659350.t1.2	15.006000	0	0	0	0	0	0	0	0	0	0	0	0	0	0	0	0	0	0	0	0	0	0	0	6229.7	0	9394.4	10353	0	0	0	0	0	0	0	0	0
Cre16.g659700.t1.2	10.664000	38415	22970	3244.1	7513.9	6228	2941	1883.8	5165.8	2083.8	2562.3	5402.8	2496.5	6337.1	3596.8	5974.3	4503.4	2093.3	1833.3	3848.6	2871.4	7574.5	3468.8	0	7450.9	7230.3	7203.4	9517.9	12134	24219	23302	17208	16069	10959	5333.6	0	0
Cre16.g659900.t1.1	24.958000	0	0	0	0	0	0	0	0	0	0	0	0	0	0	0	0	0	0	0	0	0	0	0	0	0	0	0	0	0	0	6960.5	18676	4151.6	0	0	0
Cre16.g659950.t1.1	72.029000	0	0	0	0	0	0	0	0	0	0	0	0	0	0	0	0	0	10765	0	0	0	0	0	0	0	0	0	0	0	0	0	0	0	0	0	0
Cre16.g660150.t1.2	13.307000	0	0	0	0	0	0	0	0	0	0	0	0	0	0	0	0	0	0	0	0	0	0	0	0	0	0	0	0	0	2411	3821.1	0	0	0	0	0
Cre16.g660800.t1.2	44.232000	0	0	0	0	0	0	0	0	0	0	0	0	0	0	0	0	0	1342.8	4960.5	0	0	0	0	0	0	0	3500	28834	0	0	0	0	0	0	0	0
Cre16.g662150.t1.2	29.613000	0	0	0	0	0	0	0	0	0	0	0	0	0	0	0	0	0	0	0	0	0	0	0	0	0	0	0	0	2572.8	3553.8	0	0	0	0	0	0
Cre16.g662250.t1.1	93.465000	0	0	0	0	0	0	0	0	0	0	0	0	0	0	0	0	0	0	0	0	10742	0	0	0	0	0	0	0	0	0	0	0	0	0	0	0
Cre16.g663200.t1.1	79.657000	17027	3563.1	0	0	0	0	0	0	0	0	0	0	0	0	872.2	1850.5	1178.8	0	0	0	8954.6	26738	0	0	0	0	0	0	0	0	0	0	0	0	0	0
Cre16.g663400.t2.1;Cre16.g663400.t1.2	49.200000	15056	0	0	0	0	0	0	0	0	0	0	0	0	0	0	0	0	0	0	0	0	0	0	0	0	0	0	0	0	0	0	0	0	0	0	0
Cre16.g663900.t1.2	37.372000	0	0	0	0	0	0	0	0	0	0	0	0	0	0	0	0	0	0	0	0	0	0	0	0	0	3317.5	1339.6	13488	30912	13447	0	0	0	0	0	0
Cre16.g664550.t1.2	57.173000	13921	1563.8	0	0	0	0	0	0	2169.9	0	1038.5	17867	129860	61518	93750	76575	0	0	2224.5	7955.7	40569	0	0	16547	93041	71510	0	0	0	0	0	0	0	0	0	0
Cre16.g664600.t1.2	16.372000	11402	88647	13527	49947	0	0	0	0	0	0	0	0	0	0	0	0	0	0	0	0	0	0	0	0	0	0	0	0	0	0	0	0	0	0	0	0
Cre16.g664700.t1.2	41.233000	28427	0	18811	0	0	0	0	0	0	0	0	0	0	0	0	0	0	0	0	0	0	0	0	0	0	0	0	0	0	0	0	0	0	0	0	0
Cre16.g665250.t1.2	29.630000	0	0	0	0	0	0	0	0	0	0	0	0	0	0	0	0	0	0	0	0	0	0	0	0	0	3640.6	8746.3	14303	23592	65554	101230	3656.5	0	0	0	0
Cre16.g666050.t1.2	48.623000	0	0	0	0	0	0	0	0	0	0	0	0	0	0	0	0	0	0	0	3153	0	6913.2	0	0	0	0	0	0	0	0	0	0	0	0	0	0
Cre16.g666334.t1.1;Cre16.g666334.t2.1;Cre16.g666451.t1.1	124.290000	0	0	0	0	0	0	0	0	0	0	0	0	0	0	0	0	0	7767.6	23465	0	0	0	0	0	0	0	0	0	0	0	0	0	0	0	0	0
Cre16.g666550.t1.1	47.672000	0	0	0	0	0	0	0	0	0	0	0	0	0	0	0	0	0	0	0	0	0	0	0	0	0	0	3907.1	1518.6	0	0	0	0	0	0	0	0
Cre16.g668600.t1.2	35.013000	0	0	0	0	0	0	0	0	0	0	2213.7	0	0	0	0	0	0	0	0	0	0	0	0	5015	0	0	0	0	0	0	0	0	0	0	0	0
Cre16.g669525.t1.1	33.902000	2856.2	0	0	0	0	0	0	0	0	0	0	0	0	0	0	2106.1	0	0	0	0	0	0	0	0	0	0	0	0	0	0	0	0	0	0	0	0
Cre16.g671950.t1.1	51.707000	0	0	0	0	0	0	0	0	0	0	0	0	0	0	0	0	0	0	0	0	0	0	0	0	0	2455.6	0	0	0	0	0	0	0	0	0	0
Cre16.g672300.t1.2	22.663000	0	0	0	0	0	0	0	0	0	0	0	0	0	0	0	0	0	0	0	0	0	0	0	0	0	0	0	0	0	2764.2	1190	0	0	0	0	0
Cre16.g672650.t1.2	29.207000	1477800	1032100	34873	240940	141100	96960	77908	110550	121250	86303	75521	75100	96089	45093	95932	64789	60568	84153	74941	44559	34758	40203	0	60099	49902	286200	351070	131540	246480	101330	0	0	0	0	0	0
Cre16.g673001.t2.1;Cre16.g673001.t1.1	14.165000	0	0	0	0	0	0	0	0	0	0	0	0	0	0	0	0	0	0	0	0	0	0	0	0	0	0	0	17393	30974	15425	4445.3	5584.8	5086.6	0	0	0
Cre16.g673109.t1.1	13.668000	25772	58981	0	25680	0	0	0	0	0	0	0	0	0	0	0	0	0	0	2834.7	0	0	0	0	0	0	0	0	0	0	0	0	0	0	0	0	0
Cre16.g673650.t1.1	30.714000	154310	53563	6224.5	116590	47695	10387	4036.1	6504.6	11437	177010	16181	1225.4	0	1179.4	2173	1289.8	1951.8	10293	30744	10353	105140	177480	12494	682640	7822700	5393800	240270	46694	39452	70606	23157	0	0	0	0	0
Cre16.g673729.t1.1	13.555000	0	0	0	0	0	0	0	0	0	0	0	0	0	0	0	0	0	0	0	0	0	0	0	0	0	0	1134.9	0	0	0	0	0	0	0	0	0
Cre16.g674950.t1.2	60.169000	0	0	0	0	0	0	0	0	0	0	0	0	0	0	0	0	0	0	0	0	0	0	0	7856.3	11058	0	0	0	0	0	0	0	0	0	0	0
Cre16.g675300.t1.1	60.165000	0	0	0	0	0	0	0	0	0	0	0	0	0	0	0	0	0	0	0	0	0	0	0	1513.6	0	0	0	0	0	0	0	0	0	0	0	0
Cre16.g675500.t1.2	18.272000	0	0	0	0	0	0	0	0	0	0	0	0	0	0	0	0	0	0	0	0	0	0	0	0	0	0	1297.9	11686	6968.2	11442	18124	16437	6827.9	1082.8	0	0
Cre16.g675550.t3.1;Cre16.g675550.t2.1;Cre16.g675550.t1.2	16.564000	0	0	0	0	0	0	0	0	0	0	0	0	0	0	0	0	0	0	0	0	0	0	0	0	0	0	4661.9	29607	34667	22143	27600	27357	6704.1	1082.8	0	0
Cre16.g675650.t1.2	58.160000	84027	84188	0	5456.3	13247	16604	36044	53934	60357	69282	136830	181000	328270	301190	441070	3677.7	0	0	0	0	0	0	0	0	0	0	0	0	0	0	0	0	0	0	0	0
Cre16.g676981.t1.1	475.290000	18306	0	0	0	0	0	0	0	0	0	0	0	0	0	0	0	0	0	0	0	0	0	0	0	0	0	0	0	0	0	0	0	0	0	0	0
Cre16.g677000.t1.2	84.151000	0	0	0	0	0	0	0	0	0	0	0	0	0	0	0	0	0	0	0	0	4021.9	0	0	0	0	0	0	0	0	0	0	0	0	0	0	0
Cre16.g677026.t1.1	38.151000	193560	0	0	0	0	0	0	0	0	1488.5	2162.5	0	0	2133.2	0	6631.5	6784.7	10451	24293	1702.4	0	0	0	0	0	0	2958.5	0	2014.5	0	0	0	0	0	0	0
Cre16.g677500.t1.2	23.958000	14068	4584.4	0	1192.7	0	0	0	0	0	0	0	0	1499.3	0	0	0	1222.1	0	2747.2	960.15	0	0	0	0	1679.9	6685.3	4190	1576	0	0	0	0	0	0	0	0
Cre16.g678000.t1.2	33.092000	0	0	0	0	0	0	0	0	0	0	0	0	0	0	0	0	0	0	0	0	0	0	0	0	0	0	2376.9	5192.4	0	0	0	0	0	0	0	0
Cre16.g679250.t1.2	18.340000	0	0	0	0	0	0	0	0	0	0	0	0	0	0	0	0	0	0	0	0	0	0	0	0	0	0	0	0	0	0	0	0	892.29	0	0	0
Cre16.g679300.t1.2	15.493000	0	0	0	0	0	0	0	0	0	0	0	0	0	0	0	0	0	0	0	0	0	0	0	0	0	0	0	0	5682	0	0	0	0	0	0	0
Cre16.g679500.t1.2	10.999000	6677.5	104250	0	31735	0	0	0	0	0	0	0	0	0	0	0	0	0	0	0	0	0	0	0	0	0	0	0	0	0	0	0	0	0	0	0	0
Cre16.g680000.t1.2	25.879000	420750	1761100	49117	31129	4126.5	0	0	2795.3	0	4246.8	2162.6	4806.2	1781.2	0	0	5305.3	6871.3	5625.6	2979.2	1913.9	0	1988.9	0	4794.6	0	3356.1	7825.8	18029	9428.2	26859	77765	56836	0	0	0	0
Cre16.g680230.t1.1	7.668300	35969	0	0	0	0	0	0	0	0	0	0	0	0	0	0	0	0	0	0	0	0	0	0	0	0	0	0	0	0	0	0	0	0	0	0	0
Cre16.g681900.t1.2	55.986000	0	0	0	0	0	0	0	0	0	0	0	0	0	0	0	0	0	0	0	0	3730.5	37389	0	4496.7	0	0	0	0	0	0	0	0	0	0	0	0
Cre16.g682000.t1.1	24.901000	0	0	0	0	0	0	0	0	0	0	0	0	0	0	0	0	0	0	0	0	0	0	0	29590	0	0	0	0	0	0	0	0	0	0	0	0
Cre16.g683150.t1.2	17.142000	0	5929.1	0	0	0	0	0	0	0	0	0	0	0	0	0	0	0	0	0	0	0	0	0	0	0	0	0	0	0	0	0	0	0	0	0	0
Cre16.g683350.t1.2	58.408000	0	0	0	0	0	0	0	0	0	0	0	1151.6	1640.9	0	0	0	0	0	0	0	0	0	0	0	0	0	0	0	0	0	0	0	0	0	0	0
Cre16.g683550.t1.2	182.050000	0	0	0	0	0	0	0	0	0	1650.9	0	0	0	0	0	0	0	0	0	0	0	0	0	0	0	0	0	0	0	0	0	0	0	0	0	0
Cre16.g683700.t1.2	25.562000	1127.1	0	0	0	0	0	0	0	0	0	0	0	0	0	0	0	0	0	0	0	0	0	0	0	0	0	0	0	0	0	0	0	0	0	0	0
Cre16.g683750.t1.2	26.582000	7701.4	0	0	0	0	0	0	0	0	0	0	0	0	0	0	0	0	0	0	0	0	0	0	0	0	0	0	0	0	0	0	0	0	0	0	0
Cre16.g684150.t1.2	28.426000	0	0	0	0	0	0	0	0	0	0	0	0	0	0	0	0	0	0	0	0	0	0	0	0	0	0	0	0	0	0	2204	5357.3	0	0	0	0
Cre16.g684300.t1.2	19.292000	0	0	0	0	0	0	0	0	0	0	0	0	0	0	0	0	0	0	0	0	0	0	0	0	0	3312.3	2297	1680.7	0	0	0	0	0	0	0	0
Cre16.g684750.t1.2	39.142000	0	0	0	0	0	0	0	0	0	0	0	0	0	0	0	0	0	0	0	0	0	0	0	0	0	0	0	982.04	1538.4	3515.4	0	0	0	0	0	0
Cre16.g685400.t1.2	38.241000	31327	4501	0	0	0	0	0	0	0	0	0	0	0	0	0	0	0	0	0	0	0	0	0	0	0	0	0	0	0	0	0	0	0	0	0	0
Cre16.g685550.t1.2	37.927000	0	0	0	0	0	0	0	0	0	0	0	0	0	0	0	0	0	0	0	0	0	0	0	6628.3	2257.7	0	0	3334.3	1780.8	0	0	0	0	0	0	0
Cre16.g685573.t1.1	45.625000	0	0	0	0	0	0	0	0	0	0	0	0	0	0	0	0	0	0	0	0	4949.2	0	0	0	0	0	0	0	0	0	0	0	0	0	0	0
Cre16.g685700.t1.2	23.042000	5158.6	0	0	0	0	0	0	0	0	0	0	0	0	0	0	0	0	0	0	0	0	2702.3	0	0	0	0	0	0	0	0	0	0	0	0	0	0
Cre16.g687200.t1.1	16.768000	0	0	0	0	0	0	0	0	0	0	0	0	0	0	0	0	0	0	0	0	0	0	0	0	0	4199.8	14088	7008.5	0	0	0	0	0	0	0	0
Cre16.g687294.t1.1	12.339000	0	0	0	0	0	0	0	0	0	0	0	0	0	0	0	0	0	0	0	0	0	0	0	0	0	0	0	0	0	0	3478.4	0	0	0	0	0
Cre16.g687900.t1.2	26.222000	552070	211060	6062.8	718250	519560	1298400	1264800	309060	229100	133640	40727	174190	695740	74683	80382	18144	19014	18958	26087	79479	430580	17218	0	18843	120420	173210	23913	11930	23316	36777	244750	163510	4812.6	0	0	0
Cre16.g688800.t1.2	20.640000	0	0	0	0	0	0	0	0	0	0	0	0	0	0	0	0	0	0	0	0	0	0	0	0	0	0	7912.4	16777	14066	0	0	0	0	0	0	0
Cre16.g688850.t1.1	63.771000	8591.1	0	0	0	0	0	0	0	0	0	0	0	0	0	0	0	0	0	5352.8	1173.6	0	8643.4	0	8294.2	0	0	0	0	0	0	0	0	0	0	0	0
Cre16.g689087.t1.1	38.208000	23062	15279	0	2946.5	1792.5	0	1464.5	3183.7	0	0	0	0	0	0	0	0	0	0	0	0	0	0	0	0	0	0	0	0	0	0	0	0	0	0	0	0
Cre16.g690130.t1.2	19.827000	0	0	0	0	0	0	0	0	0	0	0	0	0	0	0	0	0	0	0	0	0	0	0	0	0	0	0	0	0	1580.5	3886.3	1082.3	1448.2	0	0	0
Cre16.g690431.t2.1;Cre16.g690431.t1.1	53.362000	411360	172360	2732.5	17842	17217	3200.6	2969.2	11117	7232.9	4819.1	5524.4	8456.5	9875	3524.6	8320.9	3011.1	13653	22171	45350	18771	62244	66003	0	68262	148370	237090	54887	0	0	0	0	0	0	0	0	0
Cre16.g691000.t1.2	23.877000	0	0	0	0	0	0	0	0	0	0	0	0	0	0	0	0	0	0	0	0	0	0	0	0	0	0	0	16409	8694.1	0	1673.2	0	0	0	0	0
Cre16.g691450.t1.2	72.908000	0	0	0	0	0	0	0	1184.3	58656	0	0	0	0	0	0	0	0	0	0	0	0	0	0	0	0	0	0	0	0	0	0	0	0	0	0	0
Cre16.g691552.t1.1	57.980000	4389.9	2804.1	0	0	0	0	0	0	0	0	0	0	0	0	0	0	0	0	0	0	0	0	0	0	0	0	0	0	0	0	0	0	0	0	0	0
Cre16.g691850.t1.2	11.682000	134900	93770	0	48247	38452	20645	31885	16756	39113	24063	36870	42540	57904	40470	91784	255230	48587	1521.3	4522.7	0	0	0	0	0	0	0	0	0	0	0	2420.9	3226.4	2610.1	1709	0	0
Cre16.g692751.t1.1	15.269000	0	0	0	0	0	0	0	0	0	0	0	0	0	0	0	0	0	0	0	0	0	0	0	0	0	0	0	0	0	1946.5	10246	3869.7	0	0	0	0
Cre16.g694400.t1.2	34.610000	0	0	0	0	0	1261.5	3769	18590	38528	37614	0	0	0	0	0	0	0	0	0	0	0	0	0	0	0	0	0	0	0	0	0	0	0	0	0	0
Cre16.g694850.t1.2	47.357000	0	0	0	0	0	0	0	0	0	0	0	0	0	0	0	0	0	0	0	0	0	0	0	0	0	0	0	1014.3	0	0	0	0	0	0	0	0
Cre16.g695050.t1.2	76.539000	21054	6629.2	0	0	0	0	0	0	0	0	0	0	0	0	0	0	0	0	0	3966.9	15071	51816	0	0	0	0	0	0	0	0	0	0	0	0	0	0
Cre16.g695100.t1.1	51.582000	0	0	0	0	0	0	0	0	0	0	0	0	0	0	0	0	10831	0	0	0	0	0	0	0	0	0	0	0	0	0	0	0	0	0	0	0
Cre16.g695500.t2.1;Cre16.g695500.t1.1	53.372000	0	0	0	0	0	0	0	0	0	0	0	0	0	0	0	0	0	0	0	0	0	0	0	7659.5	0	0	0	0	0	0	0	0	0	0	0	0
Cre16.g696000.t1.2	156.040000	159850	5982.9	0	0	1224.1	0	0	2297.8	0	2608.3	19807	25796	51213	38901	0	0	0	0	0	0	0	0	0	0	0	0	0	0	0	0	0	0	0	0	0	0
Cre17.g696550.t1.2	44.559000	0	12577	0	0	0	0	0	0	0	0	0	0	0	0	0	0	0	0	0	0	0	0	0	0	0	0	0	0	0	0	0	0	0	0	0	0
Cre17.g696600.t1.1	57.472000	0	0	0	0	0	0	9127.5	0	0	0	0	0	0	0	0	0	8800.7	0	0	5266.7	0	0	0	0	0	0	0	0	0	0	0	8186.5	0	4267.4	0	0
Cre17.g696850.t1.2	23.706000	0	0	0	0	0	0	0	0	0	0	0	0	0	0	0	0	0	0	0	0	0	0	0	18762	11617	0	0	0	0	0	0	0	0	0	0	0
Cre17.g697650.t1.1	91.950000	0	0	0	0	0	0	0	0	0	0	0	0	0	0	0	7375.2	0	0	0	0	0	12656	0	0	0	0	0	0	0	0	0	0	0	0	0	0
Cre17.g698000.t1.2	61.821000	4937600	14280000	174040	424580	189850	140010	127630	408250	2772600	378170	202980	180480	216060	75044	119320	107190	132290	139940	190160	106500	201270	184880	1811.6	113060	58017	448240	476200	1061.3	0	0	0	0	0	0	0	0
Cre17.g698450.t1.2	38.100000	20113	0	0	0	0	0	0	0	0	0	0	0	0	0	0	0	0	0	0	0	0	0	0	0	0	0	1163.7	0	0	0	0	0	0	0	0	0
Cre17.g699000.t2.1;Cre17.g699000.t1.2	84.987000	17469	15631	0	2644.7	7368.4	1366.3	912.1	1772	0	1461.3	1373.2	1413.6	1492.3	0	0	1313.3	0	1255.3	1894.5	1526.9	1825.2	2956.3	0	0	0	0	0	0	0	0	0	0	0	0	0	0
Cre17.g700750.t1.2	24.352000	0	4833.4	0	0	0	0	0	0	0	0	0	0	0	0	0	1875.9	5772.1	119270	0	0	0	0	0	0	0	0	0	0	0	0	0	0	0	0	0	0
Cre17.g701200.t2.1;Cre17.g701200.t1.2	15.341000	8763.9	10563	0	0	0	0	0	0	0	0	0	0	0	0	0	0	0	0	0	0	0	0	0	0	0	0	0	2578.2	13257	26813	32516	3651.3	0	0	0	0
Cre17.g701650.t1.2	15.265000	15127	3714.6	0	1937.1	1453.9	1133.8	0	0	0	0	0	0	0	0	0	1700.2	0	0	2036.7	0	0	0	0	1843.8	0	0	0	0	1135.6	0	3527.6	0	0	0	0	0
Cre17.g702150.t1.2	26.437000	0	0	0	0	0	0	0	0	0	0	0	0	0	0	0	0	0	0	0	0	0	0	0	0	0	0	0	0	0	0	2792.7	0	0	0	0	0
Cre17.g702200.t1.2	31.240000	0	0	0	0	0	0	0	0	0	0	0	0	0	0	0	0	0	0	0	0	0	0	0	0	0	0	0	0	0	0	0	0	1079.2	0	0	0
Cre17.g702500.t1.2	39.858000	0	0	0	0	0	0	0	0	0	0	0	0	0	0	0	0	0	0	0	0	0	0	0	0	0	0	0	0	0	1370.5	1582.7	0	0	0	0	0
Cre17.g702900.t1.2	24.281000	6220.9	0	0	0	0	0	0	0	0	0	0	0	0	0	0	3671	2761.2	93145	0	0	0	0	0	0	0	0	0	0	0	0	0	0	0	0	0	0
Cre17.g702950.t1.2	24.428000	0	0	0	0	0	0	0	0	0	0	0	0	0	0	0	5529.4	6633.2	125290	0	0	0	0	0	0	0	0	0	0	0	0	0	0	0	0	0	0
Cre17.g703200.t1.2	38.582000	0	0	0	0	0	0	0	0	0	0	0	0	0	0	0	0	0	0	0	0	0	0	0	0	1757.5	1222.3	0	0	0	0	0	0	0	0	0	0
Cre17.g703700.t1.1	44.476000	71801	34299	0	3476.2	4540.5	0	0	0	0	1406.8	1573.5	0	0	1101.6	0	1274	1494.2	0	0	1331.5	0	0	0	35369	70710	69782	85411	14043	0	0	0	0	0	0	0	0
Cre17.g705000.t1.2	67.447000	0	0	0	0	0	0	0	0	0	0	0	0	0	0	0	0	0	0	0	0	0	0	0	7490.2	0	0	0	0	0	0	0	0	0	0	0	0
Cre17.g705400.t1.2	27.504000	0	0	0	0	0	2942.9	0	0	0	0	0	0	0	0	29338	0	0	0	0	0	0	0	0	0	0	0	0	0	0	0	0	0	0	0	0	0
Cre17.g705500.t1.1	91.669000	0	2784.3	0	0	0	0	0	0	0	0	0	0	0	0	0	0	0	0	0	0	0	0	0	0	0	0	0	0	0	0	0	0	0	0	0	0
Cre17.g705900.t1.2	8.594900	3507	2139.5	0	0	0	0	0	0	0	0	0	0	0	0	0	0	0	0	0	0	0	0	0	0	0	0	0	0	0	0	0	1577.8	0	0	0	0
Cre17.g707500.t1.2	108.930000	10701	0	0	0	0	0	0	0	0	0	0	0	0	0	0	0	0	0	0	0	0	0	0	0	0	0	0	0	0	0	0	0	0	0	0	0
Cre17.g707900.t1.2	37.029000	28448	0	0	984.39	0	0	0	0	1091.8	2352.8	0	6332.4	12126	7226.1	15889	26566	72268	928.81	0	0	0	0	0	0	0	0	0	0	0	0	0	0	0	0	0	0
Cre17.g709850.t1.2;Cre09.g396700.t1.2	43.499000	0	0	0	0	0	0	0	0	0	0	0	0	0	0	0	0	0	0	0	0	0	0	0	29776	11510	5476.9	0	0	0	0	0	0	0	0	0	0
Cre17.g713200.t1.1;Cre17.g713350.t1.2	53.715000	14550	0	0	0	0	0	0	0	0	1588.2	0	0	0	0	2676.5	3539.8	2764.5	16992	80474	414690	194710	0	0	0	0	0	0	0	0	0	0	0	0	0	0	0
Cre17.g715250.t1.2	23.576000	0	0	0	0	0	0	0	0	0	0	0	0	0	0	0	0	0	0	0	0	0	0	0	0	1508.9	10354	0	0	0	0	0	0	0	0	0	0
Cre17.g715300.t1.2	183.210000	7362.8	12209	0	0	0	0	0	0	0	0	0	0	0	0	0	0	0	0	0	0	0	0	0	0	0	0	0	0	0	0	0	0	0	0	0	0
Cre17.g715500.t1.2	25.364000	0	0	0	0	0	0	0	0	0	0	0	0	0	0	0	0	0	0	0	0	0	0	0	0	0	0	0	0	0	0	2059.1	11284	0	0	0	0
Cre17.g719000.t1.2	48.784000	0	0	0	0	0	0	0	0	0	0	0	0	0	0	0	0	0	0	0	0	0	0	0	0	0	0	1268.4	0	0	0	0	0	0	0	0	0
Cre17.g720050.t1.2	74.384000	165840	63482	7684.3	91621	89961	109380	202660	303290	199250	117020	68870	40063	53119	23393	38747	19662	13719	12386	23471	8122.5	50677	98335	0	238190	3342.5	31949	23719	20161	19095	5980	12662	2719.1	0	852.71	0	0
Cre17.g720250.t1.2	29.938000	2883300	705020	57903	481270	192580	65550	42539	83168	59796	53854	48532	35602	49589	31002	71489	54394	55518	121730	249980	200960	720190	1013400	37366	5079600	6894700	1457400	254240	448880	350000	138430	102430	47842	3148.8	1004.7	0	0
Cre17.g721300.t1.2	14.324000	224370	753620	0	0	1815.6	0	0	0	0	0	0	0	0	0	0	0	0	0	0	0	0	0	0	0	0	0	0	0	0	0	0	0	0	0	0	0
Cre17.g721700.t1.2	25.676000	0	0	0	0	0	0	0	0	0	0	0	0	0	0	0	0	0	0	0	0	0	0	0	0	0	0	0	0	5433.9	2508	6561.3	0	0	0	0	0
Cre17.g722200.t1.2	16.488000	0	0	0	0	0	0	0	0	0	0	0	0	0	0	0	0	0	0	0	0	0	0	0	0	0	0	0	0	0	0	0	1331.7	0	0	0	0
Cre17.g722750.t1.2	38.977000	180330	2184.9	0	0	0	0	0	0	0	0	0	0	0	0	0	0	0	0	0	0	0	0	0	0	0	0	0	0	0	0	0	0	0	0	0	0
Cre17.g722800.t1.2	54.277000	0	0	0	0	0	0	0	0	0	0	0	0	0	0	0	0	0	0	0	0	0	0	0	0	0	4490.1	0	0	0	0	0	0	0	0	0	0
Cre17.g723650.t1.2	47.358000	26124	19696	0	1434	1174.1	0	0	4091.5	0	0	0	0	0	0	0	0	0	1359.2	0	4075.4	3069.7	0	0	0	0	42043	27277	0	0	0	0	0	0	0	0	0
Cre17.g724300.t1.2	11.201000	0	0	3507.8	7282.6	150670	466370	259550	37313	16631	27014	28432	5777.9	28056	0	4736.8	4542.8	0	0	4284.3	4269.4	0	3229.2	0	0	0	4662.4	4510.4	5769.8	11784	17178	33278	29805	1753.9	0	0	0
Cre17.g725350.t1.1;Cre17.g725350.t2.1	65.371000	0	0	0	0	0	0	0	0	0	0	0	0	0	1025.8	2035.9	13712	12047	0	0	0	0	0	0	0	0	0	0	0	0	0	0	0	0	0	0	0
Cre17.g725400.t1.2	13.827000	10317	46821	0	9657.3	0	0	0	0	0	0	0	0	0	0	0	0	0	0	0	0	0	0	0	0	0	0	0	0	0	0	0	0	0	0	0	0
Cre17.g726750.t1.2	55.747000	0	0	0	0	0	0	0	0	0	0	0	0	0	0	0	0	0	0	0	0	0	0	0	0	0	0	0	1555.6	0	0	0	0	0	0	0	0
Cre17.g727100.t1.2	28.004000	49302	3027.2	0	0	0	0	0	0	0	0	0	0	0	0	0	0	0	0	0	0	0	0	0	0	0	0	0	0	0	0	0	0	0	0	0	0
Cre17.g727300.t1.2	41.590000	0	0	0	0	0	0	0	0	0	0	0	0	0	0	0	0	32373	236080	64249	2480.1	0	0	0	0	0	0	0	0	0	0	0	0	0	0	0	0
Cre17.g727450.t1.2	57.566000	0	0	0	0	0	0	0	0	0	8948.1	0	0	0	0	0	0	0	0	0	0	0	0	0	0	0	0	0	0	0	0	0	0	0	0	0	0
Cre17.g728100.t1.2	50.187000	0	0	0	0	0	0	0	0	0	0	0	0	0	0	0	1327.1	0	0	0	0	0	0	0	0	0	0	0	0	0	0	0	0	0	0	0	0
Cre17.g728800.t1.2	41.083000	0	0	0	0	0	0	0	0	0	0	0	0	0	0	0	0	0	0	0	0	0	0	0	0	0	3827.4	3789.1	42657	49089	1817.3	0	0	0	0	0	0
Cre17.g729450.t1.2	99.493000	4369.2	0	0	0	0	0	0	0	0	0	0	0	0	0	0	0	0	0	0	0	0	0	0	0	0	0	0	0	0	0	0	0	0	0	0	0
Cre17.g729800.t1.2	44.744000	0	0	0	0	0	0	0	0	0	0	0	0	0	0	0	0	0	0	0	1209.9	2100.1	0	0	4196.2	25206	83312	25620	0	0	0	0	0	0	0	0	0
Cre17.g729900.t1.2	33.827000	0	0	0	0	0	0	0	0	0	0	0	0	0	0	0	0	0	0	0	0	0	0	0	0	0	5237.4	1910.2	0	0	0	0	0	0	0	0	0
Cre17.g730000.t1.2	37.749000	0	0	0	0	0	0	0	0	0	0	0	0	0	0	0	0	0	0	0	0	0	1689.9	0	0	10362	0	0	0	0	0	0	0	0	0	0	0
Cre17.g731200.t1.1	70.666000	21148	0	0	0	0	0	0	0	0	0	0	0	0	0	0	0	0	0	0	0	0	0	0	0	0	0	0	0	0	0	0	0	0	0	0	0
Cre17.g731850.t1.2	31.271000	0	0	0	0	0	0	0	0	0	0	0	0	0	0	0	0	0	0	0	1512.9	0	0	0	0	0	0	0	0	0	0	0	0	0	0	0	0
Cre17.g732250.t1.1	16.477000	0	0	0	0	0	0	0	0	0	0	0	0	0	0	0	0	0	0	0	0	0	0	0	0	0	22794	4481.4	0	0	0	0	0	0	0	0	0
Cre17.g732850.t1.2	34.332000	0	2480	0	0	0	0	0	0	0	0	0	0	0	0	0	0	0	0	0	0	0	0	0	0	0	0	0	0	7761.1	6134	5900.2	0	0	0	0	0
Cre17.g734100.t1.2	50.051000	0	0	0	0	0	0	0	0	0	0	0	0	0	0	0	0	0	0	0	0	0	0	0	0	2023.4	0	0	4853.8	0	0	0	0	0	0	0	0
Cre17.g734200.t1.2	47.849000	0	0	0	0	0	0	0	0	0	0	0	0	0	0	0	0	0	6885.6	30696	3615.6	0	0	0	0	0	0	0	0	0	0	0	0	0	0	0	0
Cre17.g734300.t2.1;Cre17.g734300.t1.1;Cre12.g541100.t1.2	102.300000	222690	0	0	0	0	0	0	0	0	0	0	0	0	0	0	0	0	0	0	0	0	0	0	0	0	0	0	0	0	0	0	0	0	0	0	0
Cre17.g734450.t1.2	16.596000	0	0	0	0	0	0	0	0	0	0	0	0	0	0	0	0	0	0	0	0	0	0	0	0	0	0	0	0	1447.9	4028.5	7908.2	0	0	0	0	0
Cre17.g734500.t1.2	26.244000	0	0	1797.7	18798	3012.7	12742	0	14527	0	0	0	0	0	0	0	0	0	0	0	0	0	0	0	0	0	0	0	0	4094.3	1318.3	0	0	0	0	0	0
Cre17.g734612.t1.1;Cre02.g097800.t1.1	157.300000	0	0	0	0	0	0	0	0	0	0	0	0	0	0	0	3819.8	46128	91967	0	0	0	0	0	0	0	0	0	0	0	0	0	0	0	0	0	0
Cre17.g734900.t2.1;Cre17.g734900.t1.2	58.080000	0	0	0	0	0	0	0	0	0	0	0	0	0	0	0	1114.8	0	3966.6	5871.8	14711	117180	0	0	0	0	5805.5	0	0	0	0	0	0	0	0	0	0
Cre17.g735500.t1.2	97.858000	0	0	0	0	0	0	0	0	0	108.46	0	0	0	0	0	0	0	0	0	0	0	0	0	0	0	0	0	0	0	0	0	0	0	0	0	0
Cre17.g738000.t4.1;Cre17.g738000.t3.1;Cre17.g738000.t2.1;Cre17.g738000.t1.1	19.601000	0	0	0	0	0	0	0	0	0	0	0	0	0	0	0	0	0	0	0	3050.4	17332	12323	0	7680.8	0	0	0	0	0	0	0	0	0	0	0	0
Cre17.g738050.t1.2	14.198000	0	0	0	0	0	0	0	0	0	0	0	0	0	0	0	0	0	0	0	0	3330.9	21953	0	11855	3645.4	0	0	0	0	0	0	0	0	0	0	0
Cre17.g738300.t1.2	10.875000	0	0	0	0	0	0	0	0	0	0	0	0	0	0	0	0	0	0	0	7557.7	0	0	0	0	0	0	0	0	0	0	0	0	0	0	0	0
Cre17.g739752.t1.1;Cre12.g548901.t1.1	85.401000	10973	16314	0	0	0	0	0	0	0	0	0	0	0	0	0	0	0	0	0	0	0	0	0	0	0	0	0	0	0	0	0	0	0	0	0	0
Cre17.g741000.t1.2	27.067000	0	0	0	0	0	0	0	0	0	0	0	0	0	0	0	0	0	0	0	0	0	0	0	0	0	0	0	4151.2	0	0	0	0	0	0	0	0
Cre17.g741450.t1.2	62.072000	0	0	0	0	7329.8	0	0	0	0	0	0	0	0	0	0	0	0	0	0	0	0	0	0	0	0	0	0	0	0	0	0	0	0	0	0	0
Cre17.g741850.t1.2	31.299000	0	0	0	0	0	0	0	0	0	0	0	0	0	0	0	0	0	0	0	0	0	0	0	0	0	3381.7	0	0	0	0	0	0	0	0	0	0
Cre17.g742300.t1.1	24.779000	0	0	0	0	0	0	0	0	0	0	0	0	0	0	0	0	0	0	0	0	0	0	0	0	0	0	0	0	0	34421	0	0	0	0	0	0
Cre17.g744547.t1.1	20.719000	6842.8	0	0	0	0	0	0	0	0	0	0	0	0	0	0	0	0	0	0	0	0	0	0	0	0	0	0	0	0	1050.3	0	0	0	0	0	0
Cre17.g744897.t1.1	45.660000	0	0	0	0	0	0	0	0	0	0	0	0	0	0	0	0	0	0	0	0	0	0	0	0	0	4416.6	0	0	0	0	0	0	0	0	0	0
Cre17.g745097.t1.1	95.459000	0	0	0	0	4223.3	3753	1396.2	1637.4	0	0	0	0	0	0	0	0	0	0	0	0	0	0	0	0	0	0	0	0	0	0	0	0	0	0	0	0
Cre17.g746997.t1.1;Cre16.g669150.t1.2;Cre16.g669125.t1.1	102.230000	78354	308520	9987.4	42221	16815	3304	2920.8	3471.1	0	1132.4	928.21	0	1282.7	0	0	0	0	0	0	0	0	0	0	0	0	0	0	0	0	0	0	0	0	0	0	0
Cre18.g749497.t1.1;Cre18.g749647.t1.1	48.433000	0	0	0	0	0	0	0	0	0	0	0	2677.5	0	0	0	0	0	0	0	0	0	0	0	0	0	0	0	0	0	0	0	0	0	0	0	0
Cre18.g749847.t2.1;Cre18.g749847.t1.1	52.482000	78535	15792	0	0	0	0	0	0	0	0	898.43	1008.8	0	0	1171.7	5490.8	8777.8	11233	42498	101150	605720	4153.3	0	0	0	0	0	0	0	0	0	0	0	0	0	0
Cre18.g750047.t1.1	447.500000	153880	500930	151390	0	0	0	0	0	0	0	0	0	0	0	0	0	0	0	0	0	0	0	0	0	0	0	0	0	0	0	0	0	0	0	0	0
Cre19.g750247.t1.1	37.853000	0	0	0	0	0	0	0	0	0	0	0	0	0	0	0	0	0	0	0	0	0	0	0	0	4165.4	5318.5	2978.5	0	0	0	0	0	0	0	0	0
Cre19.g750547.t4.1;Cre19.g750547.t3.1;Cre19.g750547.t2.1;Cre19.g750547.t1.1;Cre17.g698903.t1.2	67.314000	0	0	0	0	0	0	0	0	0	0	0	0	0	0	0	0	0	1418.4	0	1363.2	5780.1	0	0	10961	145650	227920	6839.4	0	0	0	0	0	0	0	0	0
Cre19.g750847.t3.1;Cre19.g750847.t2.1;Cre19.g750847.t1.1	47.888000	153350	0	0	0	0	0	0	0	0	0	0	0	0	0	0	0	0	0	0	0	0	0	0	0	0	0	0	0	0	0	0	0	0	0	0	0
Cre-2.g801484.t1.p1	42.296000	0	3695.5	0	0	0	0	0	0	2800.2	0	0	0	0	0	0	0	0	0	0	0	0	0	0	0	0	0	0	0	0	0	0	0	0	0	0	0
Cre-2.g801491.t1.p1	42.382000	0	5068.9	0	0	0	0	0	0	0	0	0	0	0	0	0	0	0	0	0	0	0	0	0	0	0	0	0	0	0	0	0	0	0	0	0	0
Cre-2.g801492.t1.p1	59.047000	38398	128960	0	46539	0	0	0	0	0	0	0	0	0	0	0	0	0	0	0	0	0	0	0	0	0	0	0	0	0	0	0	0	0	0	0	0
Cre-2.g801494.t1.p1	48.736000	2925.8	13340	1015.7	0	0	0	0	0	0	0	0	0	0	0	0	0	0	0	0	0	0	0	0	0	0	0	0	0	0	0	0	0	0	0	0	0
Cre-2.g801495.t1.p1	55.160000	76452	32882	0	0	0	0	0	6446.2	20398	0	9613.4	0	0	0	13762	20633	0	0	0	0	0	0	0	0	0	0	0	0	0	0	0	0	0	0	0	0
Cre-2.g801499.t1.p1	31.589000	0	27713	0	14134	0	0	0	0	0	0	0	0	0	0	0	0	0	0	0	0	0	0	0	0	0	0	0	0	0	0	0	0	0	0	0	0
Cre24.g755497.t1.1	35.446000	22622	17007	990.36	2096.9	0	0	0	0	0	1085.8	1297.6	0	0	0	0	0	0	965.55	1247.2	1166.5	0	0	0	1097.6	0	0	0	0	0	0	0	0	0	0	0	0
Cre36.g759747.t1.1	19.432000	0	0	0	0	0	0	0	0	0	0	0	0	0	0	0	0	0	0	0	0	0	1760.3	0	25522	108350	10976	0	0	0	0	0	0	0	0	0	0
Cre43.g760497.t1.1	28.953000	0	0	0	0	5812	0	0	0	0	0	1580.8	3193.3	7320	6015.1	3481	0	0	0	3727	0	8159	0	0	0	0	0	0	0	0	0	0	0	0	0	0	0
Cre48.g761197.t1.1;Cre01.g050316.t2.1;Cre01.g050316.t1.1	27.831000	0	0	0	0	0	0	0	0	0	0	0	0	0	0	0	0	0	0	0	0	0	0	0	0	0	0	1196.3	4205.3	12163	0	0	0	0	0	0	0
iRTproteinbiognosys	19.611000	655170	463260	721600	721460	779260	797020	770390	868480	742190	750000	426840	757080	995690	759580	821590	787190	804990	877580	755900	726980	579030	713630	26154	457080	622680	683020	481600	661170	616880	647530	753300	772990	597860	721910	599460	62994
