# Supplementary material for: Complexome profiling on the Chlamydomonas lpa2 mutant reveals insights into PSII biogenesis and new PSII associated proteins
Source: J Exp Bot. 2021 Aug 26;73(1):245–62. doi: 10.1093/jxb/erab390 (PMC8730698; doi:10.1093/jxb/erab390)
Supplement: erab390_suppl_Supplementary_Dataset_S1 [file erab390_suppl_supplementary_dataset_s1.zip › Supplemental Dataset 1 - Excel List and all profiles/data/intensitiesRaw_mut2.txt]

Identifier	MolWeight	Intensity_01	Intensity_02	Intensity_03	Intensity_04	Intensity_05	Intensity_06	Intensity_07	Intensity_08	Intensity_09	Intensity_10	Intensity_11	Intensity_12	Intensity_13	Intensity_14	Intensity_15	Intensity_16	Intensity_17	Intensity_18	Intensity_19	Intensity_20	Intensity_21	Intensity_22	Intensity_23	Intensity_24	Intensity_25	Intensity_26	Intensity_27	Intensity_28	Intensity_29	Intensity_30	Intensity_31	Intensity_32	Intensity_33	Intensity_34	Intensity_35	Intensity_36
Cre01.g000250.t1.2	24.827000	0	0	0	0	0	0	0	0	0	0	0	0	0	0	0	0	0	0	0	0	0	0	0	0	0	0	1624.1	0	0	0	0	0	0	0	0	0
Cre01.g000350.t1.1	43.102000	0	0	0	0	0	0	0	0	0	0	0	0	0	0	0	0	0	0	0	0	0	0	0	0	0	0	0	0	937.42	1158.2	0	2576.5	0	0	0	0
Cre01.g000850.t1.2	20.686000	0	0	0	0	0	0	0	0	0	0	0	0	0	0	0	0	0	0	0	0	0	0	0	0	0	0	1398	10489	0	0	0	0	0	0	0	0
Cre01.g000900.t1.2	50.844000	0	0	0	0	0	0	0	0	0	0	0	0	0	0	0	0	0	0	0	0	0	0	0	0	0	1731.6	0	0	0	0	0	0	0	0	0	0
Cre01.g002050.t1.1	77.320000	0	0	0	0	0	0	0	0	0	0	0	0	0	0	0	0	0	0	0	0	0	0	0	15117	0	0	0	0	0	0	0	0	0	0	0	0
Cre01.g002300.t1.2;Cre01.g047700.t1.2	18.380000	0	0	0	0	0	0	0	0	0	0	0	0	0	0	0	0	0	0	0	0	0	0	0	1122.4	9807	96694	37716	23614	14195	13878	14823	15373	4821.8	0	0	0
Cre01.g002500.t1.2	26.577000	1038000	88990	16671	3875	7861.3	0	0	0	0	0	0	0	0	0	0	0	0	0	0	0	0	0	0	0	0	0	3551.9	25317	8588.9	0	0	0	0	0	0	0
Cre01.g004300.t1.2	64.898000	0	0	19391	0	18945	0	0	0	0	26129	0	61549	9076.2	0	0	0	0	0	0	0	0	0	0	0	1782.4	1031.1	0	0	0	0	0	0	0	0	0	0
Cre01.g004450.t1.2	29.807000	0	0	0	0	0	0	0	0	0	0	0	0	0	0	0	0	0	0	0	0	0	0	0	0	0	0	0	0	0	0	0	7626.5	5106.6	0	0	0
Cre01.g004500.t1.2	52.803000	0	0	0	0	0	0	0	0	0	0	0	0	0	0	0	0	0	0	0	0	0	1902.2	0	0	4540.1	15040	0	0	0	0	0	0	0	0	0	0
Cre01.g005050.t1.1;Cre01.g006250.t1.2;Cre10.g423050.t1.2;Cre09.g398141.t1.1;Cre05.g235400.t1.2	96.717000	4650.4	0	1425.3	4750	6918.5	2071.8	0	0	0	1161	5368.4	0	0	1606	4075.4	1478.8	3882	2851.4	13076	41030	76707	2852.3	0	0	0	0	0	0	0	0	0	0	0	0	0	0
Cre01.g005150.t1.1	48.791000	0	0	0	0	0	0	0	0	0	1766.4	11683	24486	18969	21845	3043.9	0	0	0	0	0	0	0	0	0	0	0	0	0	0	0	0	0	0	0	0	0
Cre01.g006628.t2.1;Cre01.g006628.t1.1;Cre10.g445347.t1.1;Cre16.g666700.t1.2;Cre06.g278290.t1.1;Cre09.g399775.t1.1;Cre10.g445275.t1.1;Cre01.g006700.t1.2;Cre08.g373350.t1.2;Cre12.g539209.t2.1;Cre34.g759097.t1.1;Cre09.g400071.t1.1;Cre01.g006614.t1.1;Cre03.g208553.t1.1;Cre17.g743497.t2.1;Cre12.g539209.t1.1;Cre01.g006670.t1.1;Cre12.g539150.t1.2;Cre14.g622340.t1.1;Cre06.g278283.t1.1;Cre27.g757247.t1.1;…	12.675000	0	0	0	0	0	0	0	0	0	1279	0	0	0	0	0	0	0	0	0	0	0	0	0	0	0	0	0	0	0	0	0	0	0	0	0	982.7
Cre01.g006950.t2.1;Cre01.g006950.t1.1	42.063000	0	0	0	0	0	0	0	0	0	0	0	0	0	0	0	0	0	17158	0	0	0	0	0	0	0	0	0	0	0	0	0	0	0	0	0	0
Cre01.g007051.t1.2;Cre09.g396400.t1.2;Cre11.g467567.t1.1;Cre13.g563600.t1.1	14.700000	27898	0	2023.8	0	0	0	0	0	0	0	0	0	0	0	0	0	0	0	0	0	0	0	0	0	0	0	0	0	0	0	17459	3310.7	0	0	0	0
Cre01.g007600.t2.1;Cre01.g007600.t1.1	27.731000	0	0	0	0	0	0	0	0	0	0	0	0	0	0	0	0	0	0	0	0	0	0	0	0	0	2553.2	0	0	0	0	0	0	0	0	0	0
Cre01.g007700.t1.1	62.264000	0	0	0	0	0	0	0	0	0	0	0	0	0	0	9748.5	0	0	0	0	0	0	0	0	0	0	0	0	0	0	0	0	0	0	0	0	0
Cre01.g007850.t1.2	17.092000	0	73131	8333.1	41400	0	0	0	0	0	0	0	0	0	0	0	0	0	0	0	0	0	0	0	0	0	0	0	0	0	0	0	0	0	0	0	0
Cre01.g010400.t1.2	20.398000	0	0	0	0	0	0	0	0	0	0	0	0	0	0	0	0	0	0	31727	6792.4	38702	11946	21928	9409.1	0	0	0	0	0	0	0	0	0	0	0	0
Cre01.g010900.t1.2	40.304000	29530	0	0	0	0	0	0	0	0	0	0	0	0	0	0	1417.6	2898.2	33412	119140	110060	99122	0	0	0	0	1347.8	1071.5	3929.3	0	0	0	0	0	0	0	0
Cre01.g011000.t1.2	24.371000	22124	8619.2	0	0	0	0	0	0	0	0	0	0	0	0	0	0	0	0	0	0	0	0	0	2178	0	0	0	0	0	0	0	0	0	0	0	0
Cre01.g011100.t2.1;Cre01.g011100.t1.2	85.903000	0	0	0	0	0	0	0	0	0	0	0	0	0	0	0	0	0	0	0	0	0	0	0	5037.5	0	0	0	0	0	0	0	0	0	0	0	0
Cre01.g013700.t2.1;Cre01.g013700.t1.2	28.153000	971970	124830	39362	19930	18781	3038.7	6564.1	1688.1	2213.5	1518.5	5774.5	2246.2	0	4858.3	20164	82702	51080	321980	48287	58445	8669.8	59821	14045	13610	52380	49801	45172	153000	300580	45625	0	0	0	0	0	0
Cre01.g014000.t1.2	20.946000	0	0	0	0	0	0	0	0	0	0	0	0	0	0	0	0	0	0	0	0	0	0	0	0	0	1691.4	22869	36152	20585	2252.6	1472.5	0	0	0	0	0
Cre01.g014350.t1.2	20.972000	0	0	0	0	0	0	0	0	0	0	0	0	0	0	0	0	0	0	0	0	0	0	0	0	0	0	0	0	0	0	0	1146.5	0	0	0	0
Cre01.g015350.t1.1	41.871000	389410	125810	41847	46754	45313	16181	13361	11266	6123.9	13787	9134.8	10526	2989.1	6788.8	10802	9732.6	6563.1	12661	18399	4500.1	7581.4	26312	13681	11781	12955	21450	22779	100220	35671	0	0	0	0	0	0	0
Cre01.g015600.t1.1	281.610000	0	0	0	0	0	0	0	0	0	0	0	0	0	0	0	0	0	0	0	0	0	0	0	0	0	0	0	0	0	0	0	0	0	0	0	0
Cre01.g016300.t1.1	36.170000	0	0	0	0	1758.4	0	0	0	0	0	0	0	0	0	0	0	0	0	0	0	0	0	0	2280.8	0	7334.4	0	5666.5	35279	154960	46664	0	0	0	0	0
Cre01.g016514.t1.1	60.796000	0	0	0	0	2326.4	0	0	0	0	0	0	0	0	0	0	33041	103460	32057	0	0	0	0	0	0	0	0	0	0	0	0	0	0	0	0	0	0
Cre01.g018800.t1.2	35.506000	123760	372360	0	2935.1	2695.8	0	0	0	0	0	0	0	0	0	0	0	0	0	0	0	0	0	0	0	0	0	0	0	0	0	0	0	0	0	0	0
Cre01.g019850.t1.1	95.966000	67705	4888.7	0	0	0	0	0	3328.1	0	0	0	0	0	0	0	0	0	0	0	0	0	0	0	0	0	0	0	0	0	0	0	0	0	0	0	0
Cre01.g020305.t1.1	6.283500	40635	15159	4066.6	5039.4	6765.7	0	2301.3	0	0	1782.8	0	0	0	0	0	1491.8	0	2662.4	1853.1	0	0	0	0	0	1766.7	3727.1	2614.3	0	0	0	3191.4	5642.9	0	0	0	0
Cre01.g020350.t1.2	21.659000	265450	126900	20879	12877	35559	5213.1	9265.8	7323.5	0	8921.9	6102.8	2249.6	0	1938.8	8770	10195	11881	20175	17664	29790	19974	2490.6	10538	13307	9783.4	21897	26510	0	1982.8	9781.5	20768	13696	0	0	0	0
Cre01.g020918.t1.1	117.280000	0	0	0	0	0	0	0	0	0	0	0	0	0	0	0	0	0	0	0	0	0	0	0	37581	0	0	0	0	0	0	0	0	0	0	0	0
Cre01.g021251.t1.1	55.694000	0	0	0	0	0	0	0	0	0	0	0	0	0	0	2435.2	3406.7	7763.2	0	0	0	0	0	0	0	0	0	0	0	0	0	0	0	0	0	0	0
Cre01.g021500.t1.1	87.464000	0	0	0	0	0	0	0	0	0	0	0	0	0	0	0	0	5400.6	0	0	0	0	0	0	0	0	0	0	0	0	0	0	0	0	0	0	0
Cre01.g021650.t1.2	34.115000	3203.2	6616.8	0	0	0	0	0	0	0	0	0	0	0	0	0	0	0	0	0	0	0	0	0	0	0	0	0	0	0	0	0	0	0	0	0	0
Cre01.g022500.t1.2	81.992000	0	0	0	0	0	0	0	0	0	0	0	0	0	0	0	0	0	7526.7	13665	0	0	0	0	0	0	0	0	0	0	0	0	0	0	0	0	0
Cre01.g024350.t1.2	69.967000	0	0	0	0	0	0	0	0	0	0	0	0	0	0	0	0	0	1074.4	1422.3	0	0	12999	55125	12539	0	0	0	0	0	0	0	0	0	0	0	0
Cre01.g026300.t1.2	171.510000	0	0	0	0	0	0	0	0	0	0	0	0	0	0	0	0	0	0	0	0	0	0	0	0	0	0	0	0	0	0	0	0	0	0	0	0
Cre01.g026900.t2.1;Cre01.g026900.t1.2	58.161000	0	0	0	0	0	0	0	0	0	0	0	0	0	0	0	0	0	0	1808.6	0	0	0	0	5334.2	0	0	0	0	0	0	0	0	0	0	0	0
Cre01.g027000.t1.2	20.474000	0	0	0	0	0	0	0	0	0	0	0	0	0	0	0	0	0	0	0	0	0	0	0	0	0	0	0	0	0	6775.1	0	0	0	0	0	0
Cre01.g027550.t1.1;Cre02.g145200.t1.1	41.742000	0	0	0	0	16272	0	0	0	0	0	0	0	0	0	0	0	0	0	0	0	0	1884.3	1359.8	10130	118260	134780	3210.3	0	0	0	0	0	0	0	0	0
Cre01.g027800.t1.2	52.969000	0	0	0	0	0	0	0	0	0	0	0	0	0	0	0	0	0	0	0	0	0	0	0	0	0	1159.3	0	0	0	0	0	0	0	0	0	0
Cre01.g028250.t1.2	35.377000	0	0	0	0	0	0	0	0	0	0	0	0	0	0	0	0	0	0	0	0	0	0	0	0	0	0	10442	21826	0	0	0	0	0	0	0	0
Cre01.g029300.t1.2	30.052000	0	0	0	0	0	0	0	0	0	0	0	0	0	0	0	0	0	6476.4	24490	0	0	0	0	0	0	0	0	0	0	0	0	0	0	0	0	0
Cre01.g029750.t1.1	187.570000	0	0	0	0	0	0	0	0	0	0	0	0	0	0	0	0	0	0	0	0	0	0	0	0	0	0	0	0	0	0	0	0	0	0	0	0
Cre01.g031100.t1.2	37.030000	0	0	0	0	0	0	0	0	0	0	0	0	0	31728	0	0	0	0	0	0	0	0	0	0	0	0	1020.7	7596.4	35170	112880	6062.8	0	0	0	0	0
Cre01.g032650.t2.1;Cre01.g032650.t1.2	42.435000	20346	2019	0	0	0	0	0	0	0	0	0	0	0	0	0	0	0	0	0	0	0	0	0	0	3371	36813	64610	52089	0	0	0	0	0	0	0	0
Cre01.g032750.t1.2	18.807000	0	0	0	0	0	0	0	0	0	0	0	0	0	0	0	0	0	0	0	0	0	0	0	0	0	0	0	0	0	0	0	7297.9	1781.5	0	0	0
Cre01.g033400.t1.2	11.506000	0	0	0	0	0	0	0	0	0	0	0	0	0	0	0	0	0	0	0	0	0	0	0	0	0	0	0	0	0	0	0	0	0	0	0	0
Cre01.g033550.t1.2	27.350000	2627	0	0	0	0	0	0	0	0	0	0	0	0	0	0	0	0	0	0	0	0	0	0	0	0	0	0	1896.4	13246	44476	4290.2	0	0	0	0	0
Cre01.g034400.t1.1	38.936000	34995	0	0	0	0	0	0	0	0	0	0	0	0	7202.8	0	0	0	0	0	0	0	0	0	0	0	0	0	0	0	0	0	0	0	0	0	0
Cre01.g036850.t1.2	65.917000	56301	3400.2	3439.4	0	0	0	0	0	0	0	0	0	0	0	0	0	0	0	0	0	0	0	0	0	0	3846.1	0	0	0	0	0	0	0	0	0	0
Cre01.g037150.t1.1	96.131000	0	0	0	0	0	0	0	0	0	0	17241	0	0	0	0	0	0	0	0	0	0	0	0	0	0	0	0	0	0	0	0	0	0	0	0	0
Cre01.g037200.t1.2	11.425000	0	0	0	0	0	0	0	0	0	0	0	0	0	0	0	0	0	0	0	0	0	0	0	0	0	0	6248.9	8555	4947.9	0	0	0	0	0	0	0
Cre01.g037700.t1.2	56.876000	0	0	0	0	0	0	0	0	0	0	0	0	0	0	0	0	0	0	0	0	0	0	0	3621.2	8572.6	1743.6	0	0	0	0	0	0	0	0	0	0
Cre01.g038400.t1.2	47.327000	0	0	0	0	0	0	0	0	0	0	0	0	0	0	0	0	0	0	0	0	0	0	0	0	1746.5	0	210160	0	0	0	0	0	0	0	0	0
Cre01.g038550.t1.1	59.377000	0	0	0	0	0	0	0	0	0	0	0	0	0	0	0	0	0	0	0	0	0	0	0	0	0	0	0	0	0	0	0	0	0	0	0	0
Cre01.g038600.t1.2	47.635000	145970	20784	0	0	0	0	0	0	0	0	0	0	0	0	0	0	0	0	0	0	0	0	0	0	10421	5785.5	0	0	0	0	0	0	0	0	0	0
Cre01.g039300.t1.2	69.973000	0	0	0	0	0	0	0	0	0	0	0	0	0	0	0	0	0	0	0	0	2743	8042	0	0	0	0	0	0	0	0	0	0	0	0	0	0
Cre01.g040000.t1.2	16.473000	0	0	0	0	0	0	0	0	0	0	0	0	0	0	0	0	0	0	0	0	0	0	0	0	0	0	0	1139.9	31368	23713	0	0	0	0	0	0
Cre01.g042200.t1.1	10.140000	0	0	0	0	994.9	0	0	0	0	0	0	0	0	3989.8	55443	2383	3232.7	1992.1	0	1596.3	2845.4	3174.7	0	4102.2	0	17499	14237	22677	35076	23654	2345.3	0	0	0	0	0
Cre01.g042750.t1.2	89.146000	451880	317380	86694	74945	118100	57480	56984	41946	27822	55428	106370	60271	22763	62510	132010	202950	224170	355010	499380	533510	999280	4793300	2620900	160460	0	0	0	0	0	0	0	0	0	0	0	0
Cre01.g042800.t1.2	44.621000	2774.3	0	0	0	0	0	0	0	0	0	0	0	0	0	0	0	0	0	0	0	0	1683	0	1526.6	0	38849	34994	35081	9471.9	0	0	0	0	0	0	0
Cre01.g043350.t1.2	72.106000	16404	4878.8	0	0	0	0	0	0	0	0	0	0	0	0	0	0	0	0	0	0	0	0	0	0	0	0	0	0	0	0	0	0	0	0	0	0
Cre01.g043450.t1.2	22.292000	0	0	0	0	0	0	0	0	0	0	0	0	0	0	0	0	0	0	0	0	0	0	0	0	0	0	0	0	0	19408	4216.8	953.09	0	0	0	0
Cre01.g044400.t1.2;Cre02.g091900.t1.1	22.902000	0	0	0	0	0	0	0	0	0	0	0	0	0	0	0	0	0	0	0	0	0	0	0	0	0	0	0	0	3398.1	21179	7980	1384.6	0	0	0	0
Cre01.g044600.t1.2	143.410000	12286	4652.3	6218.5	7083.4	1894.3	5774.4	7699.4	2440.2	0	0	0	0	0	0	0	0	0	0	0	0	0	0	0	0	0	0	0	0	0	0	0	0	0	0	0	0
Cre01.g044800.t1.2	91.104000	88887	18951	12938	8279.2	14761	1459.4	10617	6084.1	4477.5	13281	24654	12709	4054	20563	24984	21970	27098	76567	103780	8711.8	9412.6	22142	32239	82838	904.53	0	0	0	0	0	0	0	0	0	0	0
Cre01.g045100.t1.2	20.896000	0	0	0	0	0	0	0	0	0	0	0	0	0	0	0	0	0	0	0	6981.6	0	0	0	0	0	0	0	0	0	0	0	0	0	0	0	0
Cre01.g045550.t1.2	42.993000	159670	56773	13905	18166	18360	6558.3	7514.7	6103.4	7814	10635	8375.6	7594	1848.8	7373.6	6097.2	7396	6747.3	13628	18411	37001	51634	81992	34139	61237	107400	31020	0	0	0	0	0	0	0	0	0	0
Cre01.g047550.t1.2	23.672000	0	0	0	0	0	0	0	0	0	0	0	0	0	0	0	0	0	0	0	0	0	0	0	2336.1	0	6903.3	1137.1	3977.8	6323.2	12575	11549	13618	1558	0	0	0
Cre01.g047750.t1.2	21.371000	20229	13715	4297	0	0	0	0	0	0	0	0	0	0	0	0	0	0	0	0	0	0	0	0	0	0	0	0	0	1215.6	1349.9	0	0	0	0	0	0
Cre01.g048150.t1.2	30.466000	0	0	0	0	0	0	0	0	0	0	0	0	0	0	0	0	0	0	0	0	0	0	0	0	0	0	0	2063.3	4035.8	5382.1	3571.1	0	0	0	0	0
Cre01.g048950.t1.2	55.128000	35101	12840	0	0	1623	0	0	0	0	0	0	0	0	0	0	0	0	0	5733.6	2263.9	0	0	0	0	0	0	0	0	0	0	0	0	0	0	0	0
Cre01.g049500.t1.2	17.250000	443380	157540	42599	50152	53990	19291	41451	32029	4523.4	39635	48779	37119	33391	49958	86134	307060	77059	1955.5	0	0	0	0	0	0	0	0	0	0	0	0	0	0	0	0	0	0
Cre01.g049900.t1.1	47.192000	26338	0	0	0	0	0	0	0	0	0	0	0	0	0	0	0	0	0	0	0	0	0	0	0	0	0	0	0	0	0	0	0	0	0	0	0
Cre01.g049950.t1.1	123.220000	0	0	0	0	0	0	0	0	0	0	0	0	0	43177	11506	0	0	0	0	0	0	0	0	0	0	0	0	0	0	0	0	0	0	0	0	0
Cre01.g050100.t1.2	51.577000	0	0	0	0	0	0	0	0	0	0	0	0	0	0	0	0	0	0	0	0	0	0	4853	0	0	0	0	0	0	0	0	0	0	0	0	0
Cre01.g050950.t1.2	55.608000	26068	0	0	0	0	0	0	0	0	0	4097.3	1332.2	3482.3	10802	54331	51532	326800	4676400	60861	126640	9885.2	1391.9	1716.5	3414.4	0	13419	11173	0	0	0	0	0	0	0	0	0
Cre01.g051500.t1.2	11.982000	0	0	0	0	0	0	0	0	0	0	0	0	0	0	0	0	0	0	0	0	0	0	0	1518.9	0	0	5060.3	9031.4	29501	90567	134720	41874	7447.3	3282.4	0	0
Cre01.g051900.t1.2	28.511000	99839	226830	16292	6284.7	18692	3667	26013	48784	105840	7588.6	0	0	0	0	0	0	0	0	0	0	0	0	0	0	0	0	0	2750.4	2615.3	8548	0	0	0	0	0	0
Cre01.g052250.t1.2	15.828000	0	0	0	0	0	0	0	0	0	0	0	0	0	0	0	0	0	0	0	0	0	0	0	0	0	0	5875.9	4558.2	0	0	0	0	0	0	0	0
Cre01.g052400.t1.2	20.191000	0	0	0	0	0	0	0	0	0	0	0	0	0	0	0	0	0	0	0	0	0	0	0	0	0	0	0	0	0	0	0	1741.6	0	0	0	0
Cre01.g053600.t1.2	17.472000	0	0	0	0	0	0	0	0	0	0	0	0	0	0	0	0	0	0	0	0	0	0	0	0	0	0	0	0	1402.1	1354.7	0	0	0	0	0	0
Cre01.g054500.t1.2	112.350000	535970	380500	291560	390140	482900	225070	363210	524260	958610	1602700	2256000	991370	228750	93405	3186.4	0	0	0	1477.9	0	0	0	0	0	0	0	0	0	0	0	0	0	0	0	0	0
Cre01.g054850.t1.2	25.087000	0	0	0	0	0	0	0	0	0	0	0	0	0	0	0	0	0	0	0	0	0	0	0	0	0	0	0	0	0	0	0	0	938.35	0	0	0
Cre01.g055408.t1.1	76.676000	0	0	0	0	0	0	0	0	0	0	0	0	0	0	0	0	0	0	0	0	0	7029.3	0	12074	6868.3	0	0	0	0	0	0	0	0	0	0	0
Cre01.g066552.t1.1	18.245000	0	0	0	0	0	0	0	0	0	0	0	0	0	0	0	0	0	0	0	0	0	0	0	0	0	0	0	0	5016.4	6827.7	0	0	0	0	0	0
Cre01.g066917.t1.1	27.565000	947840	235780	125470	396580	116840	39484	63758	15170	25134	211720	97672	16174	5571.4	60735	36229	53545	82020	202520	326970	477500	9267200	4113600	545600	1131800	9361500	1128600	251640	44786	66426	165950	368830	226350	12800	0	0	0
Cre01.g071662.t1.1	69.089000	73133	0	14143	12166	10574	4823.1	0	3795.7	4059.5	3764.1	4726.8	2468.2	0	0	0	0	2103.3	0	0	2678.9	0	5152.3	5271.2	8955.4	13272	0	0	0	0	0	0	0	0	0	0	0
Cre02.g073550.t1.2	39.400000	0	0	0	0	0	0	0	0	0	0	0	0	0	0	0	0	0	0	0	0	0	0	0	0	0	7150.4	0	0	0	0	0	0	0	0	0	0
Cre02.g073700.t2.1;Cre02.g073700.t1.2	43.718000	0	0	0	0	0	0	0	0	0	0	0	0	0	0	0	0	0	0	0	0	0	0	0	0	1370.4	978.78	0	0	0	0	0	0	0	0	0	0
Cre02.g074100.t1.2	14.845000	0	0	0	0	0	0	0	0	0	0	0	0	0	0	0	0	0	0	0	0	0	0	0	0	0	0	0	0	0	6493.3	2268.6	0	0	0	0	0
Cre02.g074950.t1.1	78.035000	0	0	0	0	0	0	0	0	0	0	0	0	0	0	0	0	0	0	1422	0	0	0	0	0	0	0	0	0	0	0	0	0	0	0	0	0
Cre02.g075400.t2.1;Cre02.g075400.t1.1	23.656000	0	0	0	0	0	0	0	0	0	0	0	0	0	0	0	0	0	0	0	8123.5	8552.2	11541	3370.7	15947	8207	0	0	0	0	0	0	0	0	0	0	0
Cre02.g075700.t1.2	23.427000	6220	9113.7	0	0	0	0	0	0	0	0	0	0	0	0	0	0	0	0	0	0	0	0	0	0	0	0	0	0	0	0	0	0	0	0	0	0
Cre02.g076250.t1.1	85.356000	0	0	0	0	0	0	0	0	0	0	0	0	0	0	0	0	0	0	0	0	0	0	0	1821.5	0	0	0	0	0	0	0	0	0	0	0	0
Cre02.g076350.t1.2	55.798000	0	0	29929	35416	14930	23617	2873.7	13423	0	1581.5	0	0	0	0	0	0	0	0	0	0	0	0	0	0	0	0	8958.3	0	0	0	0	0	0	0	0	0
Cre02.g076900.t1.1	114.770000	88362	0	0	0	0	0	0	0	0	0	0	0	0	0	0	0	0	0	0	0	0	0	0	0	0	0	0	0	0	0	0	0	0	0	0	0
Cre02.g077150.t1.1	48.469000	0	0	0	0	0	0	0	0	0	0	0	0	0	0	0	0	0	0	0	0	0	0	2527.4	0	0	0	0	0	0	0	0	0	0	0	0	0
Cre02.g077350.t1.2	46.124000	0	0	0	0	0	0	0	0	0	0	0	0	0	0	0	0	0	0	0	4480.6	0	0	0	0	0	0	0	0	0	0	0	0	0	0	0	0
Cre02.g077550.t2.1;Cre02.g077550.t1.2	85.736000	0	0	0	0	0	0	0	0	0	0	0	0	0	0	0	0	0	0	0	0	1471.7	0	0	0	0	0	0	0	0	0	0	0	0	0	0	0
Cre02.g077800.t1.2;Cre02.g077750.t1.2;Cre02.g077850.t1.2	86.251000	0	0	0	0	0	0	0	0	0	0	0	0	0	0	0	0	0	0	0	0	0	0	0	0	0	0	0	0	0	0	0	0	0	2482.6	0	0
Cre02.g078300.t1.1	7.294200	37841	3349	3181.1	1552.4	1672.5	0	1378	0	1980.5	0	0	0	0	0	0	0	0	0	4098.6	4411.2	6719.8	7164.7	2954.3	11621	12243	16709	4810.7	9854.4	4134.3	1291.2	0	0	0	0	0	0
Cre02.g078507.t1.2	24.374000	0	0	0	0	0	0	0	0	0	0	0	0	0	0	0	0	0	0	0	0	0	0	0	0	0	0	0	0	0	2457.9	13422	23415	0	0	0	0
Cre02.g079400.t1.2	15.825000	0	0	0	0	0	0	0	0	0	0	0	0	0	0	0	0	0	0	0	0	0	0	0	0	0	0	0	0	0	7156	16320	11501	0	0	0	0
Cre02.g079800.t1.2	16.052000	206920	589960	14148	2764.5	0	0	0	0	0	0	0	0	0	0	0	0	0	0	0	0	0	0	0	0	0	0	0	0	0	0	0	2777.5	1592.6	0	0	0
Cre02.g079850.t1.1	99.678000	0	0	0	0	0	0	0	0	0	0	0	0	0	0	0	0	0	0	0	0	0	0	0	0	0	0	0	0	0	0	0	0	0	0	0	0
Cre02.g080200.t1.2	77.660000	0	0	0	0	0	0	0	0	0	0	1173.8	0	0	9612.2	45194	26222	13904	45568	19569	5097.8	3674.4	14341	14258	8167.4	0	0	0	0	0	0	0	0	0	0	0	0
Cre02.g080250.t1.2	21.166000	15241	0	0	0	0	0	0	0	0	0	0	0	0	0	0	0	0	0	0	0	0	0	0	0	0	0	0	0	0	0	0	0	0	0	0	0
Cre02.g080650.t1.2	93.119000	0	0	0	0	0	0	0	0	0	0	0	0	0	0	2139.4	1797.7	7973.8	77079	21049	0	0	2612.9	0	0	0	0	0	0	0	0	0	0	0	0	0	0
Cre02.g080700.t1.2;Cre02.g080600.t1.2	72.492000	7634.7	6569.9	2337.6	1255.7	1466.7	0	0	0	0	0	2501	0	0	0	3736.3	3083.5	2781.8	3732	7955.7	15995	54739	86567	66010	133410	0	0	0	0	0	0	0	0	0	0	0	0
Cre02.g080900.t1.2	24.370000	14192	2666.7	0	0	0	0	0	0	0	0	0	0	0	0	0	0	0	0	0	0	0	0	0	0	0	0	0	0	0	0	0	0	0	0	0	0
Cre02.g081050.t1.2	55.891000	21432	3247.6	0	3095.8	57424	10313	12365	58911	84597	58453	72250	51706	55627	164680	122640	137290	403440	420070	233710	123890	305580	1671500	291070	13035	0	0	0	0	0	0	0	0	0	0	0	0
Cre02.g081250.t1.2	78.425000	3818.7	2585.7	0	0	0	0	2256	1428.9	0	0	0	0	0	1233.1	10512	60184	206500	472820	29878	1591.6	0	0	0	0	0	0	0	0	0	0	0	0	0	0	0	0
Cre02.g082500.t1.1	14.804000	0	0	0	0	0	0	0	0	0	0	0	0	0	0	0	1366.2	0	1749.9	0	2964.9	0	0	0	3145.9	0	0	0	0	6910.6	62661	363410	560180	180250	53702	25992	5884.5
Cre02.g082550.t1.2	80.959000	0	0	0	0	0	0	0	0	0	0	0	0	0	0	0	0	0	0	0	0	1187.1	8727	13259	18165	0	0	0	0	0	0	0	0	0	0	0	0
Cre02.g083800.t2.1;Cre02.g083800.t1.2	40.714000	0	0	0	0	0	0	0	0	0	0	0	0	0	0	0	0	0	5973.4	0	0	0	0	0	0	0	0	0	0	0	0	0	0	0	0	0	0
Cre02.g083950.t1.1	33.366000	4334.8	6343.1	0	0	0	0	0	0	0	0	0	0	0	0	0	0	0	0	0	0	0	0	0	0	0	0	0	0	734.65	0	0	0	0	0	0	0
Cre02.g084350.t1.2	25.205000	0	0	0	0	0	0	0	0	0	0	0	0	0	0	0	0	0	0	0	0	0	0	0	0	0	4080.9	4177.3	5443.2	4054.3	0	0	0	0	0	0	0
Cre14.g611300.t1.1;Cre02.g085257.t1.2	77.369000	0	0	0	0	0	0	0	0	0	0	0	0	0	0	0	1346.3	0	0	0	0	0	0	0	0	0	0	0	0	0	0	0	0	0	0	0	0
Cre02.g085450.t1.2	41.426000	0	0	0	0	0	0	0	0	0	0	0	0	0	0	0	0	0	0	0	0	0	0	0	0	11132	4323.1	0	0	0	0	0	0	0	0	0	0
Cre02.g086100.t1.2	16.174000	0	0	0	0	0	0	0	0	0	0	0	0	0	0	0	0	0	0	0	0	0	0	0	0	0	0	0	0	0	0	0	0	2165.6	1216.2	0	0
Cre02.g086650.t1.2	130.940000	0	0	0	13352	0	0	0	0	3275	0	0	0	0	0	0	0	0	0	0	0	0	0	0	0	0	0	0	0	0	0	0	0	0	0	0	0
Cre02.g086850.t1.1	35.980000	0	0	0	0	0	0	0	0	0	0	0	0	0	0	0	0	0	0	13317	12144	1819.7	0	0	0	0	0	0	0	0	0	0	0	0	0	0	0
Cre02.g088000.t1.2	33.562000	418770	150060	7354.1	1380.4	1284	0	0	0	0	0	0	0	0	0	0	0	0	0	0	0	0	0	0	0	0	0	0	2881.9	15200	0	0	0	0	0	0	0
Cre02.g088200.t1.2	58.236000	0	0	0	0	0	0	0	0	0	0	0	0	0	0	0	0	0	0	1231.1	0	0	1494.6	4924.1	106280	155040	52679	10508	21295	237470	41376	0	0	0	0	0	0
Cre02.g088500.t1.1	52.897000	0	0	0	0	0	0	0	0	0	0	0	0	0	0	0	0	0	0	0	0	3271.9	1306.1	0	0	0	0	0	0	0	0	0	0	0	0	0	0
Cre02.g088900.t1.2	32.439000	0	0	0	0	0	0	0	0	0	0	0	0	0	0	0	0	0	0	0	0	0	0	0	0	0	0	4528.9	21775	19874	0	0	0	0	0	0	0
Cre02.g090050.t1.1	86.543000	0	0	27028	0	0	0	0	0	0	0	0	0	0	0	0	0	0	0	0	0	0	0	0	0	0	0	0	0	0	0	0	0	0	0	0	0
Cre02.g092350.t1.2	56.044000	20235	0	0	0	0	0	0	0	0	0	0	0	0	0	0	0	0	0	0	0	0	0	0	0	4015.7	0	0	0	0	0	0	0	0	0	0	0
Cre02.g093650.t1.2	15.009000	0	0	0	0	0	0	0	0	0	0	0	0	0	1008.3	0	1027.3	0	0	10463	28488	17725	42354	14872	46652	42652	81027	31966	88525	79998	95140	97869	75132	27024	6441.6	0	0
Cre02.g094100.t1.2	50.497000	0	0	0	0	0	0	0	0	0	0	0	0	0	0	0	0	0	0	0	0	0	0	0	0	0	0	0	0	2242.6	0	0	0	0	0	0	0
Cre02.g094250.t1.1	43.926000	175880	117680	29482	29036	20967	10130	11952	10380	5363.6	10367	16881	5107.5	2338.9	2741	9188.9	9019.5	9650.5	16087	16809	8089.4	4155.1	14633	8177	108020	65186	8591.2	0	0	0	0	0	0	0	0	0	0
Cre02.g095077.t1.1	42.929000	8724.1	0	0	0	0	0	0	0	0	0	0	0	0	0	0	0	0	0	0	0	0	0	0	0	0	0	0	3989.6	0	0	0	0	0	0	0	0
Cre02.g095111.t1.1	91.621000	0	0	0	0	0	0	0	0	0	0	0	0	0	0	0	0	2567.8	0	0	0	0	0	0	0	0	0	0	0	0	0	0	0	0	0	0	0
Cre02.g095122.t1.1	20.871000	0	0	0	0	0	0	0	0	0	0	0	0	0	0	0	0	0	0	0	0	0	0	0	0	0	0	0	0	0	0	1202.3	2623.6	0	0	0	0
Cre02.g095148.t1.1	43.924000	0	0	0	0	0	0	0	0	0	0	0	0	0	0	1394.1	0	0	0	0	0	0	0	0	0	0	0	0	0	0	0	0	0	0	0	0	0
Cre02.g096150.t1.2	23.900000	0	0	0	0	0	0	0	0	0	0	0	0	0	0	0	0	0	0	0	0	0	0	0	0	15179	0	0	0	0	0	0	0	0	0	0	0
Cre02.g097400.t1.2	18.074000	0	0	0	0	0	0	0	0	0	0	0	0	0	0	0	0	0	0	0	0	0	0	0	0	0	0	0	2412	4045.3	2008.7	0	0	0	0	0	0
Cre02.g097900.t1.2	47.075000	3394.1	0	0	0	0	0	0	0	0	0	0	0	0	0	0	0	1107.2	0	3100.2	0	0	0	0	0	0	0	3635.4	8398.4	0	0	0	0	0	0	0	5308.9
Cre02.g099150.t1.2	33.726000	0	0	0	0	0	0	0	0	0	0	0	0	0	0	0	0	0	0	0	0	0	0	0	0	0	0	0	0	1312.2	9501.3	0	0	0	0	0	0
Cre02.g099800.t1.1	34.120000	0	0	0	0	0	0	0	0	0	0	0	0	0	0	0	0	0	0	0	0	0	0	0	0	0	0	0	0	0	0	0	0	0	0	0	0
Cre02.g099850.t1.1	51.705000	0	0	0	0	0	0	0	0	0	0	0	0	0	1726.9	23281	20927	19960	25712	2864.6	0	0	0	0	0	0	0	0	0	0	0	0	0	0	0	0	0
Cre02.g100200.t1.2	22.321000	46830	97764	13943	45798	0	0	0	0	0	0	0	0	0	0	0	0	0	0	0	0	0	0	0	0	0	0	0	0	0	0	0	0	0	0	0	0
Cre02.g101350.t1.2	23.944000	7522.1	0	0	0	1004.2	0	0	0	0	0	0	0	0	0	0	0	0	0	0	0	0	0	0	0	0	0	3095.8	4753.4	0	2492.4	0	0	0	0	0	0
Cre02.g103000.t1.2	58.197000	0	0	0	0	0	0	0	0	0	0	0	0	0	0	0	0	0	0	0	6146.1	0	0	0	0	0	0	0	0	0	0	0	0	0	0	0	0
Cre02.g103100.t1.1	35.758000	7083.4	0	0	0	0	0	0	0	0	0	0	0	0	0	0	0	0	0	0	0	0	0	0	0	0	0	0	0	0	0	0	0	0	0	0	0
Cre02.g104500.t1.1	40.423000	0	0	0	0	0	0	0	0	0	0	0	0	0	0	0	0	0	0	0	0	0	0	0	0	0	0	0	0	0	0	0	0	0	0	0	0
Cre02.g104650.t2.1;Cre02.g104650.t1.1	125.570000	6186.5	2964.2	0	0	0	0	0	0	0	1554	0	3585.6	0	0	0	0	0	0	0	0	0	0	0	0	0	0	0	0	0	0	0	0	0	0	0	0
Cre02.g104850.t1.2	33.702000	0	0	0	0	0	0	0	0	0	0	0	0	0	0	0	0	6482.3	0	0	0	0	0	0	0	0	0	0	0	0	0	0	0	0	0	0	0
Cre02.g104900.t1.2	43.725000	0	0	0	0	0	0	0	0	0	0	0	0	0	0	0	0	0	0	0	0	0	0	0	0	0	0	0	1306.2	0	0	0	0	0	0	0	0
Cre02.g106200.t1.2	34.262000	0	0	0	0	0	0	0	0	0	0	0	0	0	0	0	0	0	0	0	0	0	0	0	1287.6	0	0	0	0	0	0	0	0	0	0	0	0
Cre02.g106600.t1.2	16.997000	0	0	0	0	0	0	0	0	0	0	0	0	0	0	0	0	0	0	0	0	0	0	0	0	0	0	0	0	0	0	958.68	1042.1	0	0	0	0
Cre02.g107150.t1.1	13.660000	0	0	0	0	0	0	0	0	0	0	0	0	0	0	0	0	0	0	0	0	0	0	0	0	0	0	0	0	8790.4	18221	6806.5	0	0	0	0	0
Cre02.g107300.t1.2	37.906000	0	0	0	0	0	0	0	0	0	0	0	0	0	0	0	0	0	0	0	0	0	0	0	0	0	0	0	0	0	0	0	0	0	0	0	0
Cre02.g107450.t1.2	47.574000	0	0	0	0	0	0	0	0	0	0	0	0	0	0	0	0	0	0	0	0	0	0	0	0	0	0	0	4058.7	0	0	0	0	0	0	0	0
Cre02.g107550.t2.1;Cre02.g107550.t1.2;Cre02.g099500.t2.1;Cre02.g099500.t1.1	28.770000	0	0	0	0	0	0	0	0	0	0	0	0	0	0	0	0	0	0	0	0	0	0	1599.8	0	0	0	0	0	0	0	0	0	0	0	0	0
Cre02.g108850.t1.2	19.154000	0	0	0	0	0	0	0	0	0	0	0	0	0	0	0	0	0	0	0	0	0	0	0	0	0	0	0	0	0	0	3691.9	2096.7	0	0	0	0
Cre02.g108900.t1.2	19.694000	0	0	0	0	0	1045.8	0	0	0	0	0	0	0	0	0	0	0	0	0	0	0	0	0	0	0	0	0	0	0	10278	33111	31918	0	0	0	0
Cre02.g109950.t1.2	11.395000	0	0	0	0	0	0	0	0	0	0	0	0	0	0	0	0	0	0	0	0	0	0	0	0	0	0	0	0	0	4908.1	17067	16489	2324.1	0	0	0
Cre02.g110350.t1.2	28.974000	0	0	0	0	0	0	0	0	0	0	0	0	0	0	0	0	0	0	0	0	0	0	0	0	0	0	0	2113.2	2098.9	1498.1	0	0	0	0	0	0
Cre02.g110750.t1.2	41.322000	0	0	0	0	0	0	0	0	0	0	0	0	0	0	0	0	0	0	0	0	0	0	0	0	19043	0	0	0	0	0	0	0	0	0	0	0
Cre02.g111450.t1.2	26.620000	0	0	0	0	0	0	0	0	0	0	0	0	0	0	0	0	0	0	0	0	0	0	0	9935.3	3665	12003	10427	31291	70121	163970	163600	16002	0	0	0	0
Cre02.g111700.t1.2	22.341000	0	0	0	0	0	0	0	0	0	0	0	0	0	0	0	0	0	0	0	0	0	0	0	0	0	0	0	0	0	0	9192.2	2824	0	0	0	0
Cre02.g112650.t1.2	16.346000	0	2391.1	0	0	0	0	0	0	0	0	0	0	0	0	0	0	0	0	0	0	0	0	0	0	0	0	0	0	0	0	0	0	0	0	0	0
Cre02.g113100.t1.2	13.235000	0	2412.4	0	0	0	0	0	0	0	0	0	0	0	0	0	0	0	0	0	0	0	0	0	941.43	1258.1	1067.7	1170.7	1288.6	1342.2	0	1599.4	3159.5	0	0	0	0
Cre02.g113200.t1.1	54.500000	0	0	0	0	0	0	0	0	0	0	0	0	0	0	0	1570.3	0	0	0	0	0	0	0	0	0	0	0	0	0	0	0	0	0	0	0	0
Cre02.g113550.t1.2	34.719000	0	0	0	0	0	0	0	0	0	0	0	0	0	0	0	0	0	0	0	0	0	0	0	0	0	0	0	0	0	0	958.53	0	0	0	0	0
Cre02.g114450.t1.2	18.964000	0	0	0	0	0	0	0	0	0	0	0	0	0	0	0	0	0	0	0	0	0	0	0	0	0	0	0	0	0	1707.5	2126.8	1219.1	0	0	0	0
Cre02.g114600.t1.2	21.642000	0	0	0	0	0	0	0	0	0	0	0	2637.3	0	0	0	0	0	0	0	0	0	3456	0	11453	18014	4700.3	0	0	0	0	0	0	0	0	0	0
Cre02.g114850.t1.2	95.141000	0	0	0	0	0	0	0	0	0	0	0	0	0	0	1789	2437.3	0	0	0	0	0	0	0	0	0	0	0	0	0	0	0	0	0	0	0	0
Cre02.g115200.t1.2	16.391000	5306.3	7209.5	998.56	0	0	0	0	0	0	0	0	0	0	0	0	0	0	0	0	0	0	0	0	0	0	0	0	0	2704.1	5143.8	0	0	0	0	0	0
Cre02.g116250.t1.1	20.144000	0	0	0	0	0	0	0	0	0	0	0	0	0	0	0	0	0	0	0	0	0	0	0	0	0	0	0	0	0	0	0	6743.4	0	0	0	0
Cre02.g116500.t1.1	56.205000	0	0	0	0	0	0	0	0	0	0	0	0	0	0	0	0	0	0	0	2872.1	0	0	0	0	0	0	0	0	0	0	0	0	0	0	0	0
Cre02.g116750.t2.1;Cre02.g116750.t1.1	61.514000	5397700	14176000	282940	468130	372590	131430	140760	210150	1968300	298660	383380	104960	70342	26468	41608	47573	33467	96330	87365	43356	56395	102440	56705	82616	96806	1705.1	0	0	0	0	0	0	0	0	0	0
Cre02.g117050.t3.1;Cre02.g117050.t2.1;Cre02.g117050.t1.1	153.980000	0	0	0	0	0	0	1685.7	0	0	0	0	0	0	0	0	0	0	0	0	0	0	0	0	0	0	0	0	0	0	0	0	0	0	0	0	0
Cre02.g117500.t1.2	67.267000	0	0	0	0	0	0	0	0	0	0	0	0	0	0	0	0	0	0	2688.6	3003.3	9008.9	2160.6	0	0	0	0	0	0	0	0	0	0	0	0	0	0
Cre02.g118850.t1.2	9.936100	0	0	0	0	0	0	0	0	0	0	0	0	0	0	0	0	0	0	0	0	0	0	0	0	0	0	0	1646.5	0	0	0	0	0	0	0	0
Cre02.g119450.t1.2	94.600000	6707.2	0	0	0	0	0	0	0	0	0	0	0	0	0	0	0	0	0	0	0	0	0	0	0	0	0	0	0	0	0	0	0	0	0	0	0
Cre02.g119550.t1.2	9.947400	41848	39593	0	1041.7	0	0	0	0	0	0	0	0	0	0	0	0	0	4623.8	0	0	0	0	0	0	0	5694.5	3451.8	13888	62178	100300	68984	63566	72379	16388	11485	0
Cre02.g119900.t1.2	42.297000	0	0	0	0	0	0	0	0	0	0	0	0	0	0	0	0	0	0	0	0	0	0	0	0	0	0	0	0	0	1414.9	0	0	0	0	0	0
Cre02.g120100.t1.2	20.620000	5079.3	0	1143.2	1059.1	1295	1357.5	2065.7	9730	5308.6	138910	162260	0	0	0	0	0	0	0	0	0	0	0	0	0	0	0	0	0	0	0	0	0	0	0	0	0
Cre02.g120150.t1.2	20.647000	5079.3	0	1143.2	1059.1	1295	1357.5	2065.7	9730	5308.6	147040	157990	0	0	0	0	0	0	0	0	0	0	0	0	0	0	0	0	0	0	0	0	0	0	0	0	0
Cre02.g120250.t2.1;Cre02.g120250.t1.1	79.655000	62279	14083	1654.1	2727.9	0	0	1173	0	0	0	1103.2	0	0	0	0	0	0	0	0	0	0	0	0	0	0	0	0	0	0	0	0	0	0	0	0	0
Cre02.g141100.t1.2	42.095000	4014.2	0	0	0	0	0	0	0	0	0	0	0	0	0	0	0	0	0	0	0	0	2718.5	0	3123.1	5246.1	21301	5675.6	5675.3	0	0	0	0	0	0	0	0
Cre02.g141400.t1.2	67.536000	0	0	0	0	0	0	0	0	0	0	0	0	0	0	0	0	1415.2	10575	16489	3178.6	2973.8	14018	10083	19981	39150	22826	0	0	0	0	0	0	0	0	0	0
Cre02.g141606.t1.1	464.740000	7143.2	61814	0	0	7953.6	0	47119	2313.5	0	0	7542	0	4715.4	8174	0	0	0	0	0	0	0	0	0	0	0	0	0	0	0	0	0	0	0	0	0	0
Cre02.g142146.t1.1	40.863000	16716	0	0	2218.2	0	0	0	0	0	0	0	0	0	0	0	0	0	0	0	0	0	0	0	0	0	0	0	7933	111370	103020	2140.9	0	0	0	0	0
Cre02.g142206.t1.1	31.700000	0	0	0	0	0	0	0	0	0	0	0	0	0	0	0	0	0	0	0	0	0	0	0	0	0	0	0	2185.9	0	0	0	0	0	0	0	0
Cre02.g142246.t1.1	10.553000	8967.7	0	0	0	0	0	0	0	0	0	0	0	0	0	0	0	0	0	0	0	0	0	0	0	0	0	0	0	0	0	0	1633.4	0	0	0	0
Cre02.g142266.t1.1	71.728000	0	0	0	0	0	0	0	0	0	0	0	0	0	0	0	0	0	0	0	0	0	0	0	2382	0	0	0	0	0	0	0	0	0	0	0	0
Cre12.g486250.t1.2;Cre02.g142687.t2.1;Cre02.g142687.t1.1	20.586000	29500	2645.6	3008	0	2313	0	0	0	0	0	0	0	0	0	0	0	0	0	0	0	0	0	0	0	0	0	0	0	0	1721.8	22791	36657	3118.1	0	0	0
Cre02.g143050.t1.2	10.879000	0	0	0	0	0	0	0	0	0	0	0	0	0	0	0	0	0	2552.2	10218	53192	9395.3	1706.3	0	0	0	0	0	0	0	1441.5	0	0	0	0	0	0
Cre02.g143200.t1.1	121.860000	0	0	0	0	0	0	0	0	0	0	0	0	0	0	0	0	882.38	1358.2	0	0	0	0	0	0	0	0	0	0	0	0	0	0	0	0	0	0
Cre02.g143250.t1.2	36.841000	0	0	0	0	0	0	0	0	0	0	0	0	0	0	0	0	6971.9	32280	8799.1	1878.6	14990	31631	60549	34850	6057.9	35565	99864	89471	48684	3690.5	0	0	0	0	0	0
Cre02.g143567.t1.1	17.912000	0	0	0	0	0	0	0	0	0	0	0	0	0	0	0	0	0	0	0	0	0	0	0	0	0	0	0	0	0	0	3806.4	3996.1	0	0	0	0
Cre02.g143650.t2.1;Cre02.g143650.t1.2	57.074000	0	0	0	0	0	0	0	0	0	0	0	0	0	0	0	0	2160.5	1992.9	0	1513.2	0	2197.2	3822.9	0	0	0	0	0	0	0	0	0	0	0	0	0
Cre02.g143667.t1.1	42.300000	0	0	0	0	0	0	0	0	0	0	0	0	0	0	0	0	0	0	0	0	0	0	0	0	0	1628.9	15646	2159.9	0	0	0	0	0	0	0	0
Cre02.g144850.t1.2	29.716000	0	0	0	0	0	0	0	0	0	0	0	0	0	0	0	0	0	1560.7	1296.3	1180.1	0	0	0	0	0	0	0	0	0	0	0	0	0	0	0	0
Cre02.g145800.t1.2	38.114000	181830	31456	10361	10577	12531	0	2608.4	3838.8	1741.3	3950.8	6549.8	1586.8	0	3183.4	1831.6	7027.8	10806	15351	20562	36280	15567	13183	32558	34630	0	0	0	0	0	0	0	0	0	0	0	0
Cre02.g146250.t1.2	50.199000	0	0	0	0	0	0	0	0	0	0	0	0	0	0	0	0	0	0	10460	0	0	0	0	0	0	0	0	0	0	0	0	0	0	0	0	0
Cre02.g146700.t1.2	17.032000	0	0	0	0	0	0	0	0	0	0	0	0	0	0	0	0	0	0	0	0	0	0	0	0	0	0	1565.6	4726.6	3388.2	0	0	0	0	0	0	0
Cre02.g147850.t1.2	70.197000	0	0	0	0	0	0	0	0	0	0	0	0	0	0	0	0	0	0	0	0	0	987.9	1049.8	0	0	0	0	0	0	0	0	0	0	0	0	0
Cre03.g144164.t1.1	51.598000	0	0	0	0	0	0	0	0	0	0	0	0	0	0	0	0	0	0	0	0	0	0	0	2046.6	2695.1	0	0	0	0	0	0	0	0	0	0	0
Cre03.g144627.t1.1	50.733000	0	0	0	0	0	0	0	0	0	0	0	0	0	0	0	2790.7	11527	10041	0	0	0	0	0	0	0	0	0	0	0	0	0	0	0	0	0	0
Cre03.g144967.t1.1	68.773000	372850	47144	18223	11455	2599.3	0	0	0	0	0	0	0	0	0	0	0	0	0	0	0	0	0	0	0	0	0	0	0	0	0	0	0	0	0	0	0
Cre03.g145207.t1.1	25.192000	0	0	0	0	0	0	0	0	0	0	0	0	0	0	0	0	0	0	0	0	0	0	0	0	0	0	0	0	0	0	0	0	0	0	0	0
Cre03.g145247.t1.1	24.025000	0	0	0	0	0	0	0	0	0	0	0	0	0	0	0	0	0	0	0	0	0	0	0	0	0	1341	3818.2	4327.7	12509	6480.2	0	0	0	0	0	0
Cre03.g145507.t1.1	27.943000	0	0	0	0	0	0	0	0	0	0	0	0	0	0	0	0	0	0	0	0	0	0	0	0	22507	98807	0	0	0	0	0	0	0	0	0	0
Cre03.g145547.t1.1	31.985000	0	0	0	0	0	0	0	0	0	0	0	0	0	0	0	0	0	0	0	1240.2	0	0	0	0	0	0	0	0	0	0	0	0	0	0	0	0
Cre03.g145647.t1.1	252.710000	0	15905	48120	37306	9398.1	0	2962.9	2320.7	0	0	0	0	0	0	0	0	0	0	0	0	0	0	0	0	0	0	0	0	0	0	0	0	0	0	0	0
Cre03.g145887.t1.1	38.583000	0	0	0	0	0	0	0	0	0	0	0	0	0	0	0	0	0	0	4616.6	4009.2	0	0	0	0	0	0	0	0	0	0	0	0	0	0	0	0
Cre03.g146167.t1.1	24.851000	27401	0	0	0	0	0	0	0	0	0	0	0	0	0	0	0	0	0	0	0	0	0	0	0	0	0	0	3014.3	0	34989	96771	11243	0	0	0	0
Cre03.g146187.t1.1	41.084000	0	0	0	0	0	0	0	0	0	0	0	0	0	0	0	0	0	1565.5	2518.8	0	0	0	0	0	0	0	0	0	0	0	0	0	0	0	0	0
Cre03.g146247.t1.1	17.392000	105650	138530	23861	144410	0	0	0	0	0	0	0	0	0	0	0	0	0	0	0	0	0	0	0	0	0	0	0	0	0	0	0	0	0	0	0	0
Cre03.g146527.t1.1;Cre21.g751897.t1.1;Cre15.g643389.t1.1;Cre02.g089750.t1.2	68.737000	54054	0	0	0	0	0	0	0	0	0	0	0	0	0	0	0	0	0	0	0	0	0	0	0	0	0	0	0	0	0	0	0	0	0	0	0
Cre03.g148000.t1.2	48.583000	2850.1	0	0	0	0	0	0	0	0	0	0	0	0	0	0	0	0	0	0	0	0	0	0	0	0	0	0	0	0	0	0	0	0	0	0	0
Cre03.g148201.t1.1	121.080000	0	0	0	0	0	0	0	1714.2	0	0	0	0	0	0	0	0	0	0	0	0	0	0	0	0	0	0	0	0	0	0	0	0	0	0	0	0
Cre03.g149100.t1.2	54.531000	223920	36472	8066.2	11485	14181	3707.1	1772.4	0	0	2173.4	5953.8	4528.1	1112.7	5190.3	7279.3	5260.6	3644.4	13630	22690	32361	43415	13954	1223.7	1328.2	21868	67867	0	0	0	0	0	0	0	0	0	0
Cre03.g150300.t1.2	16.263000	0	0	0	0	0	0	0	0	0	0	0	0	0	0	0	0	0	0	0	0	0	0	0	0	0	0	0	0	0	0	0	0	0	7154.5	0	0
Cre03.g151200.t1.2	11.821000	0	0	0	0	0	0	0	0	0	0	0	0	0	0	5899.2	0	16920	0	0	0	0	0	0	0	0	0	0	0	0	0	0	2109.9	0	0	0	0
Cre03.g152150.t1.2	41.014000	0	0	0	0	0	0	0	0	0	0	0	0	0	0	0	0	0	0	0	0	0	0	0	1470.7	1949.1	0	0	0	0	0	0	0	0	0	0	0
Cre03.g154350.t1.2	30.681000	104770	40874	11317	17350	16698	6881	11746	10389	0	10892	5013	3899.3	0	13936	36258	68473	6541.3	0	0	0	0	0	0	0	0	0	0	0	0	0	0	0	0	0	0	0
Cre03.g154550.t1.1	35.950000	2867.4	1746.9	0	0	0	0	0	0	0	0	0	0	2648.9	0	0	0	0	0	0	0	0	0	0	0	0	0	0	0	0	0	0	0	0	0	0	0
Cre03.g154600.t1.2	34.558000	0	0	0	0	0	0	0	0	0	0	0	0	0	0	0	3254.4	0	0	0	0	0	0	0	0	0	0	0	0	0	4102.4	7826.6	3114.4	0	0	0	0
Cre03.g154950.t1.2	40.429000	0	0	0	0	0	0	0	0	0	0	0	0	0	0	0	0	0	0	0	0	0	3648.3	0	0	0	0	0	0	0	0	0	0	0	0	0	0
Cre03.g156250.t1.2	22.760000	0	0	0	0	0	0	0	0	0	0	0	0	0	0	0	0	0	0	0	0	0	0	0	0	0	0	0	0	0	7427.5	12257	0	0	0	0	0
Cre03.g156600.t1.2	31.640000	0	0	0	0	0	0	0	0	0	0	0	0	0	0	0	0	0	0	0	0	0	0	0	0	0	0	0	0	0	0	3039.6	1555.2	0	0	0	0
Cre03.g156900.t1.2	28.687000	786490	159420	66798	472360	101790	32634	61271	7631.1	17471	81922	47124	9713.1	1074.9	30929	32725	37075	36653	128940	228390	247110	4752400	2322500	323200	442330	4678100	593110	106190	37495	29624	90836	184580	72622	6853.9	0	0	0
Cre03.g156950.t1.1	8.666900	34596	75434	5515	0	2854.9	3192	11814	18494	59486	6542.7	0	0	0	0	0	0	0	0	0	0	0	0	0	0	0	0	0	0	0	0	0	0	0	0	0	0
Cre03.g157700.t1.2	10.869000	135550	48634	27391	21152	32672	12284	18573	16969	0	18411	25594	20344	9836.9	22735	27270	112100	38160	1349.5	0	0	0	0	0	0	0	0	0	0	0	0	0	0	0	0	0	0
Cre03.g158000.t1.2	49.227000	0	0	0	0	0	0	0	0	0	0	0	0	0	0	0	0	0	0	23661	14544	0	0	0	0	0	0	0	0	0	0	0	0	0	0	0	0
Cre03.g158900.t1.2	49.796000	273700	11356	1995.1	8671.6	16696	0	0	0	0	0	0	0	0	0	0	0	0	0	0	0	0	0	1200.5	0	0	0	0	0	0	0	0	0	0	0	0	0
Cre03.g160500.t1.2	66.807000	0	0	0	0	0	0	0	0	0	0	0	0	0	0	0	0	0	2568.5	0	0	0	0	0	0	0	0	0	0	0	0	0	0	0	0	0	0
Cre03.g160850.t1.1	54.656000	0	0	0	0	0	0	0	0	0	0	0	0	0	0	0	0	0	0	0	0	0	0	0	0	0	0	0	0	0	0	0	0	0	0	0	0
Cre03.g162000.t1.2	37.975000	0	0	0	0	0	0	0	0	0	0	0	0	0	0	0	0	0	0	0	0	0	0	0	0	2624.1	0	0	0	0	0	0	0	0	0	0	0
Cre03.g164000.t1.2	24.228000	17505	0	0	0	0	0	0	0	0	0	0	0	0	0	0	0	0	0	0	0	0	0	0	0	7929.3	20854	23364	32584	64181	173220	76555	1527.6	0	0	0	0
Cre03.g164300.t1.2	13.326000	0	0	0	0	0	0	0	0	0	0	0	0	0	0	0	0	0	0	0	0	0	0	0	0	0	0	0	2262.2	14055	27510	3764.8	0	0	0	0	0
Cre03.g164600.t1.2;Cre03.g165050.t1.2	117.890000	0	1474.3	0	0	0	0	0	0	0	0	0	0	0	0	4834.8	45169	89128	11895	0	0	0	0	0	0	0	0	0	0	0	0	0	0	0	0	0	0
Cre03.g164700.t1.2	35.584000	106750	2774.7	0	0	1199.7	0	0	0	0	0	0	0	0	0	0	0	0	0	0	0	0	0	0	0	0	0	0	0	0	0	0	0	0	0	0	0
Cre03.g167400.t1.2	33.544000	0	0	0	0	0	0	0	0	0	0	0	0	0	0	0	0	0	0	0	0	0	0	0	0	0	0	2606.8	1119.4	0	0	0	0	0	0	0	0
Cre03.g168550.t1.1	48.572000	0	0	0	0	0	0	0	0	0	0	0	0	0	0	0	0	0	0	0	0	0	7926.9	0	3016.7	9980.3	3276.4	0	0	0	0	0	0	0	0	0	0
Cre03.g168950.t1.2	14.765000	0	0	0	0	0	0	0	0	0	0	0	0	0	0	0	0	0	0	0	0	0	0	0	0	0	0	0	0	0	0	0	0	0	0	0	0
Cre03.g169900.t1.2;Cre06.g251600.t1.2;Cre16.g686950.t1.2	32.849000	0	0	0	0	0	0	0	0	0	0	0	0	0	0	0	0	0	0	0	0	0	0	0	0	0	2505	1667.3	2844.6	84396	25774	0	2172.4	1913.9	0	0	0
Cre03.g171050.t1.1	57.132000	0	0	0	0	0	0	0	0	0	0	0	0	0	0	0	0	0	0	0	0	0	0	0	0	1659.3	1265.1	0	0	0	0	0	0	0	0	0	0
Cre03.g171100.t1.1	28.079000	15760	11056	1858.6	0	1563.4	0	0	0	0	0	0	0	0	0	0	0	0	0	0	0	0	0	0	0	0	1316	0	0	0	0	0	0	0	0	0	0
Cre03.g171350.t1.2	52.503000	60545	0	0	0	0	0	0	0	0	0	0	0	0	0	0	0	0	0	0	1607.8	0	0	0	0	0	0	0	0	0	0	0	0	0	0	0	0
Cre03.g171550.t1.1	30.080000	0	0	0	0	0	0	0	0	0	0	0	0	0	0	0	0	0	0	0	0	0	0	0	2072.4	0	0	0	0	0	0	0	0	0	0	0	0
Cre03.g172000.t1.2	33.122000	0	0	0	0	0	0	0	0	0	0	0	0	0	0	0	0	0	0	0	0	0	0	0	0	0	0	0	0	0	17103	1907.8	0	0	0	0	0
Cre03.g172300.t1.2	37.439000	1195300	317960	139710	130190	157770	49748	65120	40514	53141	38974	34533	16340	11728	18636	26063	27628	32212	33524	32406	22398	35373	43803	24935	52291	111030	189270	39031	64543	79336	0	0	0	0	0	0	0
Cre03.g172500.t1.1	46.770000	0	0	0	0	0	0	0	0	0	0	0	0	0	0	0	0	0	0	0	0	1398.9	18500	14236	3324.3	3754	8181.1	10324	9348	1074.8	0	0	0	0	0	0	0
Cre03.g172850.t1.2	41.824000	0	0	0	0	0	0	0	0	0	0	0	0	0	0	0	0	0	0	0	0	0	0	0	5376.3	2332.4	2112.5	0	0	0	0	0	0	0	0	0	0
Cre03.g174750.t1.2	33.072000	0	0	0	0	0	0	0	0	0	0	0	0	0	0	0	0	0	0	0	0	0	0	0	0	0	0	0	0	5334.2	1572.1	0	0	0	0	0	0
Cre03.g175200.t1.2	87.233000	501840	4353.6	0	0	0	0	0	0	0	0	0	0	0	0	0	0	0	0	0	0	0	0	0	0	0	0	0	0	0	0	0	0	0	0	0	0
Cre03.g175400.t2.1;Cre03.g175400.t1.2	71.611000	0	0	0	0	0	0	0	0	0	0	0	0	0	8952.9	0	0	0	0	0	0	0	0	0	0	0	0	0	0	0	0	0	0	0	0	0	0
Cre03.g176250.t1.2	40.499000	0	0	1869	0	0	0	1567.4	1016.5	8384.6	12579	0	17722	0	0	0	0	0	0	0	0	0	0	0	0	0	0	0	0	0	1624.2	0	0	0	0	0	0
Cre03.g177350.t1.1	41.282000	5328	2008.4	0	0	0	0	0	0	0	0	0	0	0	0	0	0	0	0	1242.1	1230.3	0	3487.9	0	4427.9	20193	41588	3362	0	0	0	0	0	0	0	0	0
Cre03.g177500.t1.1	19.866000	0	0	0	0	0	0	0	0	0	0	0	0	0	0	0	0	0	0	0	0	0	0	0	0	0	5702.7	0	0	0	0	0	0	0	0	0	0
Cre03.g178150.t1.1	18.296000	0	0	0	0	0	0	0	0	0	0	0	0	0	0	0	0	0	0	0	0	0	0	0	0	0	0	0	0	0	0	0	0	0	0	0	19040
Cre03.g178250.t1.2	16.284000	18703	102780	17293	64470	0	0	0	0	0	0	0	0	0	0	0	0	0	0	0	0	0	0	0	0	0	0	0	0	0	0	0	0	0	0	0	0
Cre03.g178450.t1.2	10.766000	0	0	0	0	0	0	0	0	0	0	0	0	0	0	0	0	0	0	0	0	0	155900	56740	0	0	0	0	0	0	16144	14328	0	0	0	0	0
Cre03.g179800.t1.2	18.096000	22630	12054	5097.5	4605.3	4623.8	0	3361.2	1937.8	0	0	0	0	1540.2	2243.4	0	1492.2	1952.1	2526.1	2351.5	2186.2	0	0	2013.4	0	0	4690.2	0	5790.9	3816.3	1594.4	0	0	0	0	0	0
Cre03.g180300.t1.2	76.609000	0	0	0	0	0	0	0	0	0	0	0	0	0	0	0	0	0	0	0	0	0	11313	2685	0	0	0	0	0	0	0	0	0	0	0	0	0
Cre03.g180750.t1.2	86.772000	1638	4463	0	0	0	0	0	0	0	0	0	0	0	0	1681.5	3706.6	7575.7	14404	2384.9	0	0	0	3850.5	19206	0	0	0	0	0	0	0	0	0	0	0	0
Cre03.g181250.t1.1	31.990000	0	0	0	0	0	0	0	0	0	0	0	0	0	0	0	0	0	0	0	0	0	0	0	0	0	0	0	0	0	10022	0	0	0	0	0	0
Cre03.g181500.t1.2	65.753000	0	0	0	0	0	0	0	0	0	0	0	0	0	0	0	0	0	0	0	11598	0	0	0	0	0	0	0	0	0	0	0	0	0	0	0	0
Cre03.g182050.t1.2	72.250000	22875	0	0	0	0	0	0	0	0	0	0	0	0	0	0	0	0	0	0	0	0	0	5431	44567	20560	0	0	0	0	0	0	0	0	0	0	0
Cre03.g182150.t1.2	28.313000	0	0	0	0	0	0	0	0	0	0	0	0	0	0	0	0	0	0	0	0	0	0	0	1286.2	1995	15411	19311	211220	346030	28779	1478	0	0	0	0	6028.3
Cre03.g182551.t1.2	14.875000	0	0	0	0	0	0	0	0	0	0	0	0	0	0	0	0	0	0	0	0	0	0	0	0	0	0	0	0	0	2475	5510.8	9010.5	4306.9	0	15973	887440
Cre03.g182900.t1.2	21.334000	7965.1	0	0	0	0	0	0	0	0	0	0	0	0	0	0	0	0	0	0	0	0	0	0	0	0	0	0	0	0	0	0	0	0	0	0	0
Cre03.g183100.t1.2	27.809000	12170	6462.4	3865.9	0	4618	3100.4	0	2995.5	4802.1	5741	11751	0	3761.2	8762.1	13932	5833.8	21890	1823.3	0	0	0	0	0	1526.3	1987.6	3210.7	3284	5121.7	6727.6	4238	0	0	0	0	0	0
Cre03.g183400.t1.1	25.239000	0	0	0	0	0	0	0	0	0	0	0	0	0	0	0	0	0	0	0	0	0	0	0	0	0	0	0	0	0	0	0	2277.5	0	0	0	0
Cre03.g183900.t1.2	14.408000	0	0	0	0	0	0	0	0	0	0	0	0	0	0	0	0	0	0	0	0	0	0	0	0	0	0	0	0	8181.5	13840	0	0	0	0	0	0
Cre03.g184500.t1.2	80.269000	9533.7	0	0	0	0	0	0	0	0	0	0	0	0	0	0	0	0	0	0	0	0	0	0	0	0	0	0	0	0	0	0	0	0	0	0	0
Cre03.g185550.t1.2	41.446000	0	0	0	0	0	0	0	0	0	0	0	0	0	0	0	0	0	0	0	0	0	0	0	0	0	2479	3126.1	8004.2	8382.6	35152	10624	0	0	0	0	0
Cre03.g185600.t1.1	22.004000	0	0	0	0	0	0	0	0	0	0	0	0	0	0	0	0	0	0	0	0	0	0	0	0	5838.2	29563	21544	7200.2	0	0	0	0	0	0	0	0
Cre03.g187450.t1.2	28.819000	0	0	0	0	0	0	0	0	0	0	0	0	0	0	0	0	0	0	0	0	0	0	0	0	0	0	0	0	2162.6	0	2222.2	0	0	0	0	0
Cre03.g187650.t1.1	59.110000	0	0	0	0	0	0	0	0	0	0	0	0	0	0	0	0	0	0	0	3445.9	0	0	0	0	0	0	0	0	0	0	0	0	0	0	0	0
Cre03.g189250.t1.2	24.185000	0	0	0	0	0	0	0	0	0	0	0	0	0	0	0	0	0	0	0	0	0	3662.6	32751	26682	17172	17234	5078.5	4012.1	5082.9	10513	17031	1335.6	0	0	0	0
Cre03.g189350.t1.2	14.653000	0	0	0	0	0	0	0	0	0	0	0	0	0	0	0	0	0	0	0	0	0	0	0	0	0	0	0	0	0	0	0	0	5471.4	0	0	0
Cre03.g189650.t1.1	167.640000	0	0	0	0	0	0	0	0	0	0	0	0	0	0	0	0	0	0	0	0	0	0	0	0	46254	0	0	0	0	0	0	0	0	0	0	0
Cre03.g189800.t1.2	44.694000	0	0	0	0	0	0	0	0	0	0	0	0	0	0	0	0	0	0	0	0	0	0	0	0	9666.2	280480	159260	125320	20017	0	0	0	0	0	0	0
Cre03.g190150.t1.1	28.392000	0	0	0	0	0	0	0	0	0	0	0	0	0	0	0	0	0	0	0	0	0	0	0	0	0	0	4745.7	7069.9	0	0	0	0	0	0	0	0
Cre03.g190400.t1.1;Cre03.g190311.t2.1;Cre03.g190311.t1.1;Cre03.g190311.t3.1;Cre07.g332050.t1.2	19.846000	22607	0	0	0	0	0	0	0	0	0	0	0	0	0	0	0	0	0	0	0	0	0	0	0	0	0	0	0	0	0	0	0	0	0	0	0
Cre03.g190500.t1.2	100.690000	0	0	0	0	0	0	0	0	0	0	0	0	0	1296.5	8260.2	7058.7	20587	0	0	0	0	0	0	0	0	0	0	0	0	0	0	0	0	0	0	0
Cre04.g216850.t1.2;Cre03.g190950.t1.2	49.586000	0	0	0	0	0	0	0	0	0	0	0	0	0	0	0	0	0	0	0	1639.6	0	0	0	8468.4	3804.2	23040	42989	20693	0	0	0	0	0	0	0	0
Cre03.g191250.t1.2	35.193000	0	0	0	0	0	0	0	0	0	0	0	0	0	0	0	0	0	0	0	0	0	0	0	0	0	0	0	0	0	0	0	0	0	0	0	0
Cre03.g192350.t1.1;Cre09.g395450.t2.1;Cre09.g395450.t1.2	48.878000	0	0	0	0	0	0	0	0	0	0	0	0	0	2556.2	1525.6	35685	0	0	0	0	0	0	0	0	0	0	0	0	0	0	0	0	0	0	0	0
Cre03.g193750.t1.1	44.631000	3467.6	0	0	0	0	0	0	0	0	0	0	0	0	0	0	0	0	0	0	0	0	0	0	7191	14411	25831	10884	0	0	0	0	0	0	0	0	0
Cre03.g193800.t1.1	55.567000	0	0	0	0	0	0	0	0	0	0	0	0	0	0	0	0	0	0	1361.5	0	0	0	0	0	0	0	0	0	0	0	0	0	0	0	0	0
Cre03.g193850.t1.2	34.323000	11190	0	0	1305.4	0	0	0	0	0	0	0	1283.9	0	1243.2	0	1387.4	1750.7	0	4855.9	3377.1	10914	17614	12234	18875	31555	44416	36636	19688	11368	0	0	0	0	0	0	0
Cre03.g193950.t1.2	16.076000	0	0	0	0	0	0	0	0	0	0	0	0	0	0	0	0	0	0	0	0	0	0	0	0	0	0	0	0	0	0	1278.4	0	0	0	1241.9	0
Cre03.g194200.t1.2	40.247000	0	0	0	0	0	0	0	0	0	0	0	0	0	0	11823	12168	9683.3	8334.6	2521	0	0	0	0	0	0	0	0	0	0	0	0	0	0	0	0	0
Cre03.g194350.t1.2	71.740000	104050	0	905.57	0	0	0	0	0	0	0	0	0	0	0	0	0	1963.4	10168	1242.5	0	0	0	0	0	0	0	0	0	0	0	0	0	0	0	0	0
Cre03.g194850.t1.2	36.601000	39213	0	0	0	0	0	0	0	0	2725.8	4540.7	0	0	0	5048.9	3127.1	16170	17370	31414	46469	31947	114990	123040	300170	221560	97218	16849	8126.4	0	1212	0	0	0	0	0	0
Cre03.g195388.t1.1	9.293000	0	0	0	0	0	0	0	0	0	0	0	0	0	0	0	0	0	0	0	0	0	0	0	0	0	0	0	0	0	0	1273.1	1468.9	0	0	0	0
Cre03.g196900.t1.2	27.980000	3660.1	0	0	0	0	0	0	0	0	0	0	0	0	0	0	0	0	0	0	0	0	0	0	0	0	0	0	0	0	0	0	0	0	0	0	0
Cre03.g197650.t1.2	28.895000	0	0	0	0	0	0	0	0	0	0	0	0	0	0	0	0	0	0	0	0	0	0	0	0	0	0	0	0	0	0	0	0	1324	8470.8	0	0
Cre03.g198850.t1.2;Cre03.g198863.t1.1	26.612000	0	0	0	0	0	0	0	0	0	0	0	0	0	0	0	0	0	0	0	0	0	0	0	0	0	0	0	0	0	4358	13986	26309	3845	0	0	0
Cre03.g198950.t1.2	28.840000	0	0	0	0	0	0	0	0	0	0	0	0	0	0	0	0	0	0	0	0	0	0	0	0	0	0	0	4462.3	14626	36373	11932	0	0	0	0	0
Cre03.g199000.t1.2	81.394000	132940	24987	1467.3	2038.6	4007	0	0	0	0	0	0	0	0	0	0	0	0	0	9412.2	27456	33282	20297	0	0	0	0	0	0	0	0	0	0	0	0	0	0
Cre03.g199150.t1.2	29.735000	0	0	0	0	0	0	0	0	0	0	0	0	0	0	0	0	0	0	0	0	0	0	0	0	0	0	0	0	2970.1	24262	58208	54127	0	0	0	0
Cre03.g199423.t1.1	43.733000	4619.5	0	0	0	0	0	0	0	0	0	0	0	0	0	0	0	0	0	0	0	0	0	0	0	5493.6	0	0	0	0	0	0	0	0	0	0	0
Cre03.g199535.t1.1	27.233000	2137.3	0	0	0	0	0	0	0	0	0	0	0	0	4660.4	25791	20575	94005	1562500	21359	81421	10052	0	0	0	0	0	0	0	0	3852.3	5894.6	0	0	0	0	0
Cre03.g201100.t1.2	128.380000	18390	18732	0	0	0	0	0	0	0	0	0	0	0	0	0	0	0	0	0	0	0	0	0	0	0	0	0	0	0	0	0	0	0	0	0	0
Cre03.g201750.t1.2	27.961000	0	0	0	0	0	0	0	0	0	0	0	0	0	0	0	0	0	0	0	0	0	0	0	0	0	0	0	0	0	0	0	2616.4	0	0	0	0
Cre03.g202400.t1.2	36.886000	0	0	0	0	0	0	0	0	0	0	0	0	0	0	0	0	0	0	0	0	0	0	0	0	2657.2	4168.9	0	0	0	0	0	0	0	0	0	0
Cre03.g203800.t1.2	12.841000	0	0	0	0	0	0	0	0	0	0	0	0	0	0	0	0	0	0	0	0	0	2428	0	0	0	0	0	0	0	1960.6	2840.9	1803.6	0	0	0	0
Cre03.g204250.t1.2	52.718000	0	0	0	0	0	0	0	0	0	0	0	0	0	0	0	0	0	0	2879.8	4897.8	0	0	1452.7	4763.7	33233	170580	64323	49648	7198.1	0	0	0	0	0	0	0
Cre03.g204650.t1.2	16.166000	10983	62269	0	37766	0	0	0	0	0	0	0	0	0	0	0	0	0	0	0	0	0	0	0	0	0	0	0	0	0	0	0	0	0	0	0	0
Cre03.g206450.t1.2	6.757600	17417	35688	4618.2	22002	0	0	0	0	0	0	0	0	0	0	0	0	0	0	0	0	0	0	0	0	0	0	0	0	0	0	0	0	0	0	0	0
Cre03.g206600.t1.2	64.232000	0	0	0	0	0	0	0	0	0	0	0	0	0	0	0	0	0	1262.8	7910.4	14791	9144.5	0	0	0	0	0	0	0	0	0	0	0	0	0	0	0
Cre03.g206800.t1.1	56.764000	0	0	0	0	0	0	0	0	0	0	0	0	0	0	0	0	0	0	0	0	0	0	0	8121.8	3965.6	0	0	0	0	0	0	0	0	0	0	0
Cre03.g206929.t1.1	63.446000	0	0	0	0	0	0	0	0	0	0	0	0	0	0	0	0	0	0	0	1645.7	0	11049	18936	8122.6	0	0	0	0	0	0	0	0	0	0	0	0
Cre03.g208000.t1.1	12.764000	3595.3	0	0	0	0	0	0	0	0	0	0	0	0	0	0	0	2176.3	1620	0	0	0	0	0	0	0	1070.7	1003.2	4671.3	8839.8	22956	1308.7	0	0	0	0	0
Cre03.g213425.t1.1	16.497000	0	0	0	0	0	0	0	0	0	0	0	0	0	0	0	0	0	0	0	0	0	0	0	0	0	0	0	0	0	0	0	3183	2697.2	0	0	0
Cre04.g212500.t1.2	35.651000	0	0	0	0	0	0	0	0	0	0	0	0	0	11440	0	0	0	0	0	0	0	0	0	0	0	0	0	0	0	0	0	0	0	0	0	0
Cre04.g213985.t1.1	24.820000	13392	0	0	0	1186	0	0	0	0	0	0	0	0	0	0	0	0	0	0	0	0	0	0	0	0	0	0	0	0	1745.7	0	0	0	0	0	0
Cre04.g214150.t1.1	36.892000	0	0	0	0	0	0	0	0	0	0	0	0	0	0	348800	9640.9	3299.9	0	0	0	0	0	0	0	0	0	0	0	0	0	0	0	0	0	0	0
Cre04.g214500.t1.1	49.284000	15681	0	1419.2	1322	0	0	0	0	0	0	0	0	0	0	0	0	0	0	0	6763.5	17772	44338	1745.3	0	0	0	0	0	0	0	0	0	0	0	0	0
Cre04.g215850.t1.2	61.053000	0	0	0	0	0	0	0	0	0	0	0	0	0	0	0	0	0	0	0	0	0	0	3337.5	0	0	0	0	0	0	0	0	0	0	0	0	0
Cre04.g217800.t1.1	45.691000	0	12161	0	0	0	0	0	0	0	0	0	0	0	0	0	0	0	0	0	0	0	0	0	0	0	0	0	0	0	0	0	0	0	0	0	0
Cre04.g217910.t1.1	30.251000	0	0	0	0	0	0	0	0	0	0	0	0	0	0	0	0	0	0	0	1325.9	0	0	0	0	0	0	0	0	2871.8	14374	0	0	0	0	0	0
Cre04.g217915.t1.1	58.795000	0	0	0	0	4752.6	0	0	0	0	0	0	0	0	0	0	0	0	0	0	0	0	0	0	0	0	0	0	0	0	0	0	0	0	0	0	0
Cre04.g217929.t1.1	63.930000	0	0	0	0	7584.9	0	0	0	0	0	0	0	0	0	0	0	0	0	0	0	0	0	0	4139.9	1579.7	0	0	0	0	0	0	0	0	0	0	0
Cre04.g217933.t1.1	37.185000	5478.1	0	0	0	0	0	0	0	0	0	0	0	0	0	0	0	0	0	0	0	0	0	0	0	0	0	0	0	0	0	0	0	0	0	0	0
Cre04.g218250.t1.2;Cre12.g535900.t1.1	19.783000	0	0	0	0	0	0	0	0	0	0	0	0	0	0	0	0	0	0	0	0	0	0	0	0	0	0	0	0	0	0	0	0	0	0	0	0
Cre04.g220200.t3.1;Cre04.g220200.t2.1;Cre04.g220200.t1.2	107.790000	34854	16780	4367.9	5289.6	15320	2650.6	4743.6	5141.6	14826	21755	987.25	0	0	0	0	1304.9	12106	26255	0	0	0	0	0	0	0	0	0	0	0	0	0	0	0	0	0	0
Cre04.g220350.t2.1;Cre04.g220350.t1.2	95.723000	0	0	0	0	0	0	0	0	0	1505.3	3183.5	36722	0	0	0	0	0	0	0	0	0	0	0	0	0	0	0	0	0	0	0	0	0	0	0	0
Cre04.g221550.t1.2	92.432000	0	0	0	0	0	0	0	0	0	0	0	0	0	0	0	0	0	0	0	0	0	3969.5	0	0	0	0	0	0	0	0	0	0	0	0	0	0
Cre04.g221700.t1.2	41.417000	14024	16079	0	0	0	1025.1	0	1429.8	1723.2	1663.9	2498.3	1486.1	1663	1405.1	4822.6	17747	2041	0	0	0	0	0	0	0	0	0	0	0	0	0	0	0	0	0	0	0
Cre04.g222700.t1.2	115.310000	14469	0	0	0	0	0	0	0	0	0	0	0	0	0	0	27817	37481	0	0	0	0	0	0	0	0	0	0	0	0	0	0	0	0	0	0	0
Cre04.g224750.t1.2	24.130000	10982	0	0	0	0	0	0	0	0	0	0	0	0	0	0	0	0	0	0	0	0	0	0	0	0	8496.2	1025.8	0	0	0	0	0	0	0	0	0
Cre04.g225050.t1.1	24.843000	0	0	0	0	0	0	0	0	0	0	0	0	0	0	0	0	0	0	0	0	0	0	0	0	0	0	0	0	0	1054.6	0	0	0	0	0	0
Cre04.g225400.t1.2	35.146000	0	0	0	0	0	0	0	0	0	0	0	0	0	0	0	0	0	0	0	0	0	0	0	0	0	0	0	5060.7	0	0	0	0	0	0	0	0
Cre04.g225900.t1.2	25.230000	3089.7	0	0	0	0	0	0	0	0	0	0	0	0	0	0	0	0	0	0	0	0	0	0	0	0	0	827.33	0	0	0	0	0	0	0	0	0
Cre04.g226850.t1.2	59.847000	0	0	0	0	0	0	0	0	0	0	0	0	0	0	0	0	0	0	0	0	0	0	0	2439.2	3215.3	0	0	0	0	0	0	0	0	0	0	0
Cre04.g228450.t1.2	29.733000	0	0	0	0	0	0	0	0	0	0	0	0	0	0	0	0	0	0	0	0	0	0	0	0	0	0	3375.1	8820.3	0	0	0	0	0	0	0	0
Cre04.g229300.t1.1	45.029000	7292.7	0	0	0	0	0	0	0	0	0	0	0	0	0	0	0	0	4551.6	0	0	0	0	0	0	0	0	0	0	0	0	0	0	0	0	0	0
Cre04.g231026.t1.1	46.200000	0	0	0	0	0	0	0	0	0	0	0	0	0	0	0	0	0	0	0	0	0	0	0	0	0	41243	2273.7	0	0	0	0	0	0	0	0	0
Cre04.g231222.t1.1;Cre04.g231222.t2.1	106.120000	0	0	3498.7	24690	121270	0	0	0	0	3142.9	10094	0	0	0	0	0	0	0	0	0	1371.1	1910.9	0	1470.6	0	0	0	0	0	0	0	0	0	0	0	0
Cre04.g232104.t1.1	27.380000	1097900	279350	133090	338070	111610	50126	79830	12111	23658	125350	99819	13688	0	52158	59038	45899	85701	158850	310580	331040	7445400	3871500	926320	779150	6712600	953970	193670	75127	39156	160840	306660	89977	6853.9	0	0	0
Cre05.g230850.t1.1	60.648000	33135	1602.5	0	0	0	0	0	0	0	0	0	0	0	0	0	0	0	0	4729	24261	9711.1	0	0	0	0	0	0	0	0	0	0	0	0	0	0	0
Cre05.g230900.t1.1	36.926000	0	0	0	0	0	0	0	0	0	0	0	0	0	0	0	6349.4	0	0	0	0	0	0	0	0	0	0	0	0	0	0	0	0	0	0	0	0
Cre05.g232150.t1.2	48.779000	0	0	0	0	0	0	0	0	0	0	0	0	0	10527	17192	0	0	0	0	0	0	0	0	0	0	0	0	0	0	0	0	0	0	0	0	0
Cre05.g232200.t1.2	77.304000	0	0	0	0	0	0	0	0	0	1073.8	0	0	0	0	1130.8	2299.4	18691	58287	5974.7	0	0	0	1968.2	0	0	0	0	0	0	0	0	0	0	0	0	0
Cre05.g232751.t1.1	62.174000	0	0	0	0	0	0	0	0	0	0	0	0	0	0	0	0	0	0	0	0	0	0	4038.9	0	0	0	0	0	0	0	0	0	0	0	0	0
Cre05.g232752.t1.1	61.204000	11512	0	0	0	0	0	0	0	0	0	0	0	0	0	0	0	0	0	1383.5	0	0	0	0	0	0	0	0	0	0	0	0	0	0	0	0	0
Cre05.g233050.t1.2	19.056000	0	0	0	0	0	0	0	0	0	0	0	0	0	0	0	0	0	0	0	0	0	0	0	0	0	0	0	0	0	0	0	0	0	0	44009	12250
Cre05.g233305.t2.1;Cre05.g233305.t1.1	40.532000	109520	17057	0	0	1829.8	0	1462.2	0	0	0	0	0	0	0	0	0	0	0	0	0	0	0	0	0	0	0	0	0	4951.8	3484.1	0	0	0	0	0	0
Cre05.g233900.t1.2	36.491000	0	0	0	0	0	0	0	0	0	0	0	0	0	0	0	0	0	0	0	0	0	0	0	0	0	2297.5	1649.2	28670	86951	248640	18408	0	0	0	0	0
Cre05.g233950.t1.2	15.636000	0	0	0	0	0	0	0	0	0	0	0	0	0	0	0	0	0	0	0	0	0	0	0	0	0	6829.2	166640	81198	81197	72064	3212	61705	39674	14647	2149	0
Cre05.g234550.t2.1;Cre05.g234550.t1.2	40.985000	156610	28031	7648.5	2983.3	9076.9	0	3869.9	2404.1	0	2142.9	4368.6	2794.7	923.77	5642.6	21707	20162	18259	43189	147540	0	0	0	0	0	0	0	0	0	0	0	0	0	0	0	0	0
Cre05.g234637.t1.1	14.838000	3044.9	5560.6	0	0	0	0	0	0	0	0	0	0	0	0	0	0	0	0	0	0	0	0	0	0	0	0	0	0	0	0	0	0	0	0	0	0
Cre05.g237050.t1.1	31.127000	0	0	0	0	0	0	0	0	0	0	0	0	0	0	0	0	0	0	0	0	0	0	0	0	0	0	0	3254.2	0	0	0	0	0	0	0	0
Cre05.g237400.t1.2	34.771000	0	0	0	0	0	0	0	0	0	0	0	0	0	0	0	0	0	0	0	0	0	0	0	0	0	0	0	0	0	0	1320.1	0	0	0	0	0
Cre05.g237450.t1.2	31.708000	0	0	0	0	0	0	0	0	0	0	0	0	0	0	0	0	0	0	0	0	0	0	0	0	0	0	0	0	0	0	5325.7	3448.1	0	0	0	0
Cre05.g238332.t1.1	21.342000	27520	68612	91976	769730	941260	2190100	1970300	253180	94701	239330	817710	332930	511970	1067200	697630	22045	0	0	0	0	0	0	0	0	0	0	0	0	2323.6	2805.6	8978.8	0	0	0	0	0
Cre05.g238364.t1.1	14.465000	3333.5	0	0	0	0	0	0	0	0	0	0	0	0	0	0	0	0	0	0	0	0	0	0	0	0	0	0	0	0	0	0	0	0	0	0	0
Cre05.g240300.t1.1	13.502000	0	0	0	0	0	0	0	0	0	0	0	0	0	0	0	0	0	0	0	0	0	4519.9	0	34606	78669	20641	0	0	0	0	0	0	0	0	0	0
Cre05.g240800.t1.2	19.604000	13989	103920	6959.5	55092	0	0	0	0	0	0	0	0	0	0	0	0	0	0	0	0	0	0	0	0	0	0	0	0	0	0	0	0	0	0	0	0
Cre05.g240850.t1.2	70.449000	0	0	0	0	0	0	0	0	0	0	0	0	0	0	0	0	0	0	60920	0	0	0	0	0	0	0	0	0	0	0	0	0	0	0	0	0
Cre05.g241950.t1.2	28.549000	701700	131460	34196	18810	16752	1302.4	4912.2	0	2764.8	1178	0	2231.9	0	960.9	6002.7	70000	28170	198020	19444	13080	3309.4	1915.1	0	0	3836	13428	33195	192610	409650	56355	1599.7	0	0	0	0	0
Cre05.g242400.t1.2	14.860000	11013	0	0	0	0	0	0	0	0	0	0	0	0	0	0	0	0	0	0	0	0	0	0	0	0	0	0	0	0	15851	24439	44427	32266	10532	0	0
Cre05.g242550.t1.2	48.845000	0	0	0	0	0	0	0	0	0	0	0	0	0	0	0	0	0	0	0	0	0	0	0	0	0	0	0	0	0	0	0	0	0	0	0	0
Cre05.g243050.t1.2	19.919000	0	0	0	0	0	0	0	0	0	0	0	0	0	0	0	0	0	0	0	0	0	0	0	0	0	0	0	0	0	2936.1	0	0	0	0	0	0
Cre05.g243800.t1.2	19.087000	0	0	0	0	0	0	0	0	0	0	0	0	0	1903.3	0	0	0	0	0	0	0	0	0	0	0	0	0	2510.2	10075	28856	66631	105060	105350	45910	6853.3	0
Cre05.g244900.t1.1	42.587000	0	0	0	0	0	0	0	0	0	0	0	0	0	0	0	0	0	0	0	0	0	0	0	1586.4	0	0	0	0	0	0	0	0	0	0	0	0
Cre05.g244901.t1.1	6.486300	10098	17219	2851.9	10190	0	0	0	0	0	0	0	0	0	0	0	0	0	0	0	0	0	0	0	0	0	0	0	0	0	0	0	0	0	0	0	0
Cre05.g244950.t1.2	24.632000	0	0	0	0	0	0	0	0	0	0	0	0	0	0	0	0	0	0	0	0	0	0	0	2421.7	0	0	0	0	0	0	0	0	0	0	0	0
Cre05.g245450.t1.2	40.488000	0	0	0	0	0	0	0	0	0	0	0	0	0	0	0	0	0	0	0	0	0	0	0	0	0	0	0	4171.4	2676.3	0	0	0	0	0	0	0
Cre05.g245550.t1.1	237.850000	0	0	0	0	3235.2	12720	0	0	0	0	0	0	0	0	0	0	0	0	0	0	0	0	0	0	0	0	0	0	0	0	0	0	0	0	0	0
Cre05.g245900.t1.2	42.527000	0	0	0	0	0	0	0	0	0	0	0	0	0	0	4998.4	2867.8	2655.1	0	1228.3	0	0	0	0	0	0	0	0	0	0	0	0	0	0	0	0	0
Cre05.g245950.t1.1;Cre17.g724150.t1.1	69.550000	22191	0	0	0	0	0	0	0	0	0	0	0	0	0	0	0	0	0	0	0	0	0	0	0	0	0	0	0	0	0	0	0	0	0	0	0
Cre05.g247450.t1.2	85.013000	0	0	0	0	0	0	0	0	0	0	4872.2	113350	75910	0	0	0	0	0	0	0	0	0	0	0	0	0	0	0	0	0	0	0	0	0	0	0
Cre05.g247950.t1.2	21.741000	1592.5	7191.7	0	0	0	0	0	0	0	0	0	0	0	0	0	0	0	0	0	0	0	0	0	0	0	0	0	2891.1	26079	21518	4579.4	0	0	0	0	0
Cre05.g248450.t1.2;Cre05.g248400.t1.2	27.672000	0	2221.7	0	0	0	0	0	0	0	0	0	0	0	0	0	0	0	0	0	0	0	0	0	0	0	0	0	0	0	1288.3	1358.2	1384.3	0	0	0	0
Cre05.g248500.t1.2	16.013000	0	0	0	0	0	0	0	0	0	0	0	0	0	0	0	0	0	0	0	0	0	0	0	4232.6	2514.5	8507	11123	2819.5	0	0	0	0	0	0	0	0
Cre06.g250100.t1.2	71.954000	0	0	0	0	0	0	0	0	0	0	0	0	0	0	0	2808.6	5654.7	4658.3	26260	55441	111290	135960	34641	21228	0	0	0	0	0	0	0	0	0	0	0	0
Cre06.g250200.t1.2	42.583000	68461	2086.3	0	0	4308.6	0	0	0	0	0	0	0	0	0	0	0	0	0	0	0	0	0	0	10653	9599.5	10586	0	0	0	0	0	0	0	0	0	0
Cre06.g250450.t1.2	47.910000	0	0	0	0	0	0	0	0	0	0	0	0	0	0	0	0	0	0	0	0	2417.8	0	5453.6	4175.7	0	0	0	0	0	0	0	0	0	0	0	0
Cre06.g250902.t1.1	267.830000	49601	6866.4	2695	2964.1	8180.1	0	4892.8	6066.1	0	22265	0	0	0	0	0	0	0	0	0	0	0	0	0	0	0	0	0	0	0	0	0	0	0	0	0	0
Cre06.g251150.t1.2	16.113000	0	0	0	0	0	0	0	0	0	0	0	0	0	0	0	0	0	0	0	0	0	0	0	0	0	0	0	0	0	0	2789.6	14692	13887	5208.1	0	0
Cre06.g251400.t1.2	67.589000	0	0	0	0	0	0	0	0	0	0	1484.5	0	0	31527	15685	1242	0	0	0	0	0	0	0	1202.5	0	0	0	0	0	0	0	0	0	0	0	0
Cre06.g251500.t1.2	35.142000	0	0	0	0	0	0	0	0	0	0	0	0	0	0	0	0	0	0	0	0	0	0	0	0	0	0	0	0	0	0	0	0	0	0	0	0
Cre06.g251850.t1.2	7.155200	0	0	0	0	0	0	0	0	0	0	0	0	0	0	0	0	0	0	0	0	0	0	0	0	0	0	0	0	2667.6	6763.6	0	0	0	0	0	0
Cre06.g251900.t1.2	43.414000	0	0	0	0	0	0	0	0	0	0	0	0	0	0	0	0	0	0	0	0	0	0	0	6143.3	2550.2	0	0	0	0	0	0	0	0	0	0	0
Cre06.g252200.t1.2	44.541000	168410	0	0	0	0	0	0	0	0	0	0	0	0	0	0	0	0	0	0	0	0	0	0	0	0	0	0	0	0	0	0	0	0	0	0	0
Cre06.g252650.t1.2	23.387000	0	0	0	0	0	0	0	0	0	0	0	0	0	0	0	0	0	0	0	0	0	0	0	0	0	0	0	0	0	0	4342.1	1908.3	0	0	0	0
Cre06.g253350.t1.2	16.810000	0	0	0	0	0	0	0	0	0	0	0	0	0	0	0	0	0	0	0	0	0	0	0	0	0	0	0	0	0	0	0	0	0	0	11349	2029.9
Cre06.g254400.t1.1	63.488000	78678	32856	3233.6	6532.5	1896.7	0	0	0	0	0	2111.6	0	0	0	0	0	1658.1	0	0	0	0	0	0	0	0	0	0	0	0	0	0	0	0	0	0	0
Cre06.g254500.t1.1	87.230000	0	0	0	0	0	0	0	0	0	0	0	0	0	0	0	0	0	0	0	0	0	0	0	0	0	0	0	0	0	0	0	0	0	0	0	0
Cre06.g256250.t1.2	20.575000	0	0	0	0	0	0	0	0	0	0	0	0	0	0	0	0	0	0	0	0	0	0	0	0	0	0	1309.6	9234.2	33164	109520	279530	257340	101150	11223	0	0
Cre06.g256400.t1.1	52.786000	0	0	0	0	0	0	0	0	0	0	0	0	0	0	0	0	0	0	0	0	0	0	0	0	0	0	0	0	0	0	0	0	0	0	0	0
Cre06.g257450.t1.2	17.590000	0	0	0	4953.9	0	0	0	0	17627	15025	4627.7	16896	0	0	0	0	0	0	0	0	0	0	0	0	0	0	0	0	0	0	0	0	0	0	0	0
Cre06.g257500.t1.2	28.002000	0	0	0	0	0	0	0	0	0	0	0	0	0	0	0	0	0	0	0	0	0	0	0	0	0	0	0	0	108740	2129.5	6521.3	4962.5	0	0	0	0
Cre06.g257601.t1.2	25.961000	0	0	0	0	0	0	0	0	0	0	0	0	0	15186	47205	0	0	0	0	0	0	0	0	0	0	0	0	0	0	0	0	0	0	0	0	0
Cre06.g257950.t1.2	47.737000	8284.5	2472.7	0	0	0	0	0	0	0	0	0	0	0	0	0	1938.7	10974	26705	55796	45661	32572	84882	19886	0	0	2279.7	3128.5	6436.4	0	0	0	0	0	0	0	0
Cre06.g258800.t1.1	132.090000	21388	5783.3	0	4234.5	2514.1	0	0	0	0	0	0	0	0	0	0	0	0	0	0	0	0	0	0	0	0	0	0	0	0	0	0	0	0	0	0	0
Cre06.g259150.t1.2	48.021000	104240	28960	14423	1310.5	1668	0	0	0	0	0	0	0	935.65	0	0	0	0	0	0	0	0	0	0	1841.9	0	4647.4	14149	3864.7	0	0	0	0	0	0	0	0
Cre06.g259401.t1.1	39.048000	0	0	0	0	0	0	0	0	0	0	0	0	0	0	0	0	0	0	0	0	0	0	0	0	0	0	0	0	4674.5	3116.8	0	0	0	0	0	0
Cre06.g259450.t1.2	23.788000	0	0	0	0	0	0	0	0	0	0	0	0	0	0	0	0	0	0	0	0	0	0	0	0	0	0	0	0	0	8260.1	17704	7571.9	1588.8	0	0	0
Cre06.g259900.t1.2	38.760000	0	0	20322	35718	19114	48495	73999	328380	4710300	503380	384460	181970	106410	7861.2	0	0	0	0	0	0	0	0	0	0	0	0	0	0	0	0	0	0	0	0	0	0
Cre06.g260400.t1.2	13.411000	0	0	0	0	0	0	0	0	0	0	0	0	0	0	0	0	0	0	0	0	0	0	0	0	0	0	0	0	0	0	0	0	0	0	0	0
Cre06.g260450.t1.2	58.416000	0	0	0	0	0	0	0	0	0	0	0	0	0	0	0	0	0	0	24691	0	0	0	0	474.84	0	0	0	0	0	0	0	0	0	0	0	0
Cre06.g261000.t1.2	15.139000	146110	51344	14358	17499	17570	9133	10410	6287	0	10475	19178	10345	12800	17314	12198	6633.1	7235.4	9597.6	10700	9094.6	10085	18028	14181	15169	18985	48701	57859	19955	178240	28971	266530	358500	77708	6952.3	0	0
Cre06.g261750.t1.2	71.132000	14581	0	0	1199.1	3844.2	1201.6	0	0	0	0	0	0	0	0	0	0	0	0	0	0	0	0	0	0	0	0	0	0	0	0	0	0	0	0	0	0
Cre06.g262050.t1.2	41.211000	10603	0	0	0	0	0	0	0	0	0	0	0	0	0	0	0	0	0	0	0	0	0	0	0	0	1536.2	1004.5	0	0	0	0	0	0	0	0	0
Cre06.g262700.t1.1	14.041000	42241	149280	18292	10114	19379	14206	46255	48842	105290	29978	0	0	0	0	0	0	0	0	0	0	0	0	0	0	0	0	0	0	0	0	0	0	0	0	0	0
Cre06.g262850.t1.2	28.040000	0	0	0	0	0	0	0	0	0	0	0	0	0	0	0	0	0	0	0	0	0	0	0	0	0	0	0	1714.3	6459.6	1445.1	0	0	0	0	0	0
Cre06.g263250.t1.1	322.930000	290540	2016500	724250	67878	23688	6587.4	5043.4	3196.2	2801.8	2619.1	0	0	0	0	0	0	0	0	0	0	0	0	0	0	0	0	0	0	0	0	0	0	0	0	0	0
Cre06.g263300.t1.2	25.536000	62826	23075	11119	9934.3	4615	2424.3	0	2423.3	2023.7	2530.6	6107.8	0	0	0	0	0	3808	8102.1	8002.3	8991.9	5823.4	12805	32453	75374	12754	15176	15014	15983	8180.4	0	0	0	0	0	0	0
Cre06.g263450.t1.2;Cre12.g498600.t1.2;Cre06.g263450.t2.1	50.824000	960600	282710	68608	63935	59625	15146	36526	18109	11840	18303	36650	8634	0	12476	19175	8420.8	15471	25928	40859	29686	19417	14243	11533	22614	48459	286750	3839.6	0	0	0	0	0	0	0	0	0
Cre06.g264200.t1.2	32.281000	73386	56685	17760	16296	16476	8590.5	13254	5949.5	3055.8	9226.3	10221	3401.8	2046.7	10098	12632	13439	16447	48471	90282	128430	184500	356120	71295	18855	6509.1	15670	6770.8	4788.3	19791	29567	0	0	0	0	0	0
Cre06.g264300.t1.2	15.788000	0	0	0	0	0	0	0	0	0	0	0	0	0	0	0	0	0	0	0	0	0	0	0	0	0	0	0	0	0	0	0	1146.3	0	0	0	0
Cre06.g264350.t1.2	24.548000	0	0	0	0	0	0	0	0	0	0	0	0	0	0	0	0	0	0	0	0	0	0	0	0	0	0	0	0	0	7231.4	5298.3	0	0	0	0	0
Cre17.g714600.t1.2;Cre17.g714000.t1.2;Cre17.g713500.t1.2;Cre17.g711800.t1.2;Cre17.g710500.t1.2;Cre17.g709100.t1.2;Cre17.g708650.t1.2;Cre17.g708200.t1.2;Cre16.g650250.t1.2;Cre16.g649950.t1.2;Cre13.g570000.t2.1;Cre13.g570000.t1.2;Cre12.g506450.t1.2;Cre12.g506350.t1.2;Cre12.g505450.t1.2;Cre12.g504850.t1.2;Cre12.g504600.t1.2;Cre06.g276800.t1.2;Cre06.g276650.t1.2;Cre06.g275700.t1.2;Cre06.g274900.t1.2;…	11.457000	110960	4438.4	0	0	0	0	0	0	0	0	0	0	0	0	0	0	0	0	0	0	0	0	0	0	0	0	0	0	0	1466.5	2002.1	2995	0	0	0	0
Cre17.g714650.t1.2;Cre17.g713950.t1.2;Cre17.g713550.t1.2;Cre17.g711850.t1.2;Cre17.g710550.t1.2;Cre17.g709050.t1.2;Cre17.g708700.t1.2;Cre17.g708150.t1.2;Cre16.g650300.t1.2;Cre16.g649900.t1.1;Cre16.g648500.t1.2;Cre13.g569950.t1.2;Cre12.g506500.t1.2;Cre12.g506300.t1.2;Cre12.g505500.t1.2;Cre12.g504800.t1.2;Cre12.g504650.t1.2;Cre06.g276850.t1.2;Cre06.g276600.t1.2;Cre06.g275750.t1.2;Cre06.g274850.t1.2;…	15.310000	13935	0	0	0	0	0	0	0	0	0	0	0	0	0	0	0	0	0	0	0	0	0	0	0	0	0	0	0	0	0	0	0	0	0	0	0
Cre17.g714500.t1.2;Cre17.g714100.t1.2;Cre17.g713400.t1.2;Cre17.g711700.t1.2;Cre17.g710400.t1.2;Cre17.g709200.t1.2;Cre17.g708550.t1.2;Cre13.g570100.t1.2;Cre06.g276950.t1.2;Cre06.g276500.t1.2;Cre06.g274200.t1.2;Cre12.g506250.t1.2;Cre12.g505550.t1.2;Cre12.g504750.t1.2;Cre12.g504500.t1.2;Cre06.g275850.t1.2;Cre06.g274800.t1.2;Cre06.g273900.t1.2;Cre06.g271350.t1.2;Cre06.g268300.t1.2;Cre13.g591150.t1.2;…	13.628000	6582.9	0	0	0	0	0	0	0	0	0	0	0	0	0	0	0	0	0	0	0	0	0	0	0	0	0	0	0	0	0	8232.6	5154.8	0	0	0	0
Cre12.g504550.t1.2;Cre17.g714550.t1.2;Cre17.g714050.t1.2;Cre17.g713450.t1.2;Cre17.g711750.t1.2;Cre17.g710450.t1.2;Cre17.g709150.t1.2;Cre17.g708600.t1.2;Cre12.g506200.t1.2;Cre12.g505600.t1.2;Cre12.g504700.t1.2;Cre06.g276900.t1.2;Cre06.g276550.t1.2;Cre06.g275800.t1.2;Cre06.g274750.t1.2;Cre06.g274250.t1.2;Cre06.g273850.t1.2;Cre06.g268250.t1.2;Cre06.g268100.t1.2;Cre06.g266750.t1.2;Cre06.g265400.t1.2;…	16.530000	22623	0	0	0	0	0	0	0	0	0	0	0	0	0	0	0	0	0	0	0	0	0	0	0	0	3117.3	6502.1	14924	15921	15312	3698.9	0	0	0	0	0
Cre06.g267200.t1.2	13.447000	6219.9	86155	11263	46571	0	0	0	0	0	0	0	0	0	0	0	0	0	0	0	0	0	0	0	0	0	0	0	0	0	0	0	0	0	0	0	0
Cre06.g267300.t1.2	53.958000	0	0	0	0	0	0	0	0	0	0	0	0	0	0	0	0	0	0	0	0	0	0	0	0	0	0	0	3786	0	0	0	0	0	0	0	0
Cre06.g267600.t2.1;Cre06.g267600.t1.2	62.862000	0	0	0	0	0	0	0	0	0	0	0	0	0	0	0	0	0	0	0	0	0	0	0	0	0	0	0	0	0	0	0	0	0	0	0	0
Cre06.g268200.t1.2	36.467000	0	0	0	0	0	0	0	0	0	3048.7	0	0	0	0	0	0	0	0	0	0	0	0	0	0	0	0	0	0	0	0	0	0	0	0	0	0
Cre06.g268750.t1.2	69.884000	0	0	0	0	0	0	0	3884.8	3774.7	10387	0	0	0	0	0	0	0	0	0	0	0	0	0	0	0	0	0	0	0	0	0	0	0	0	0	0
Cre06.g269650.t1.2;Cre06.g269601.t1.1	34.289000	0	0	0	0	0	0	0	0	0	0	0	0	0	0	0	0	0	0	1629.4	10033	0	0	0	0	0	0	0	0	0	0	0	0	0	0	0	0
Cre06.g269950.t1.2	90.230000	0	0	0	0	0	0	0	0	0	0	0	0	0	0	0	0	0	0	1200.2	0	0	0	0	0	0	0	0	0	0	0	0	0	0	0	0	0
Cre06.g270200.t1.1	55.942000	0	0	0	0	0	0	0	0	0	0	0	0	0	0	0	0	5791.8	7849.9	3126.8	0	1360.6	1357.1	0	0	0	0	0	0	0	0	0	0	0	0	0	0
Cre06.g271700.t1.1	56.256000	0	0	0	0	0	0	0	0	0	0	0	0	0	0	0	7704.7	1736.2	0	0	0	0	0	0	0	0	0	0	0	0	0	0	0	0	0	0	0
Cre06.g272050.t1.2	66.649000	0	0	0	0	0	0	0	0	0	0	0	0	0	0	0	0	0	0	2277.1	27974	75710	123160	62211	10733	0	1682.7	0	0	0	0	0	0	0	0	0	0
Cre06.g272450.t1.1	137.960000	0	0	0	10341	11634	26736	0	2950.3	0	0	8408	0	4262.8	10046	0	0	0	0	0	0	0	0	0	0	0	0	0	0	0	0	0	0	0	0	0	0
Cre06.g272650.t1.2	25.921000	141270	67954	67999	497610	576550	955950	1227800	139040	98907	141840	67837	75210	526290	96656	77019	62438	34294	121420	213190	345690	654920	97427	146600	75795	93871	62082	5456.5	4709.6	8603.1	49906	93020	43917	0	0	0	0
Cre06.g272850.t1.2	25.901000	0	0	0	0	0	0	0	0	0	0	0	0	0	0	0	0	9875.6	3318.4	0	0	0	0	0	0	0	0	0	0	0	0	0	0	0	0	0	0
Cre09.g414850.t1.1;Cre09.g414850.t2.1;Cre06.g272900.t1.2	53.207000	0	0	0	0	0	0	0	0	0	0	0	0	0	0	0	0	0	0	0	0	0	0	0	0	0	0	0	3922.4	0	0	0	0	0	0	0	0
Cre06.g272950.t1.1	17.579000	0	0	2820.4	1218.4	0	0	0	0	0	0	0	0	0	0	0	0	0	0	0	0	0	0	0	0	0	0	0	0	0	804.73	0	0	0	0	0	0
Cre06.g273600.t1.2	19.510000	0	0	0	0	0	0	0	0	0	0	0	0	0	0	0	0	0	0	0	0	0	0	0	0	0	0	0	0	0	0	0	0	0	0	0	0
Cre06.g273700.t1.2	43.155000	0	0	0	0	0	0	0	0	0	0	0	0	0	0	0	0	0	0	0	0	0	0	0	0	14763	74843	166050	58970	30300	46426	0	0	0	0	0	0
Cre06.g273750.t1.1	48.146000	0	0	0	0	0	0	0	0	0	0	0	0	0	0	30833	8770.4	0	0	0	0	0	0	0	0	0	0	0	0	0	0	0	0	0	0	0	0
Cre06.g274650.t1.1	67.992000	0	0	0	0	0	0	0	0	0	0	0	0	0	0	0	0	0	125110	104560	0	0	0	0	0	0	0	0	0	0	0	0	0	0	0	0	0
Cre06.g274700.t1.1	44.123000	17809	3121.9	0	0	0	0	0	0	0	0	0	0	0	0	0	0	0	0	0	0	0	0	0	0	0	0	0	0	0	0	0	0	0	0	0	0
Cre06.g275100.t1.2	53.639000	0	0	0	0	0	0	0	0	0	0	0	0	0	0	0	0	0	0	0	0	0	0	1368.8	4975	0	0	0	0	0	0	0	0	0	0	0	0
Cre06.g276001.t1.1	5.982800	0	0	0	0	0	0	0	0	0	0	1540.1	0	0	0	4451	3302.4	0	0	0	0	0	0	0	0	0	0	0	0	0	1147.1	2238	6660.5	5238.1	2770.6	1084.2	0
Cre06.g278103.t1.1	70.572000	0	0	0	0	0	0	0	0	0	0	0	0	0	0	0	0	0	0	4204.5	0	0	0	0	0	0	0	0	0	0	0	0	0	0	0	0	0
Cre06.g278141.t1.1	94.289000	0	0	8414.2	0	0	0	0	0	0	0	0	0	0	0	0	0	0	0	0	0	0	0	0	0	0	0	0	0	0	0	0	0	0	0	0	0
Cre06.g278179.t1.1	141.300000	157730	67135	20736	0	19197	8387.2	10077	6940.8	1110.2	7367	8987.5	6238.9	2545.7	0	0	0	0	7620.8	0	5911.8	0	0	0	6096.3	0	19253	9705.9	13235	13673	0	0	0	0	0	0	0
Cre06.g278183.t1.1	60.201000	0	0	0	0	0	0	0	0	0	0	0	0	0	0	0	0	0	0	0	0	0	0	0	3372.4	0	0	0	0	0	0	0	0	0	0	0	0
Cre06.g278188.t1.1	10.276000	8655.3	25271	8272.5	21318	0	0	0	0	0	0	0	0	0	0	0	0	0	0	0	0	0	0	0	0	0	0	0	0	0	0	0	0	0	0	0	0
Cre06.g278195.t1.1	14.081000	0	0	0	0	0	0	0	0	0	0	0	0	0	0	0	0	0	0	0	0	0	0	0	0	0	0	30617	33981	2023.7	1529.6	0	0	0	0	0	0
Cre06.g278210.t1.1	64.560000	0	0	0	0	0	0	0	0	0	0	0	0	0	0	0	0	0	0	2977	0	0	15098	6222.6	5454.4	0	0	0	0	0	0	0	0	0	0	0	0
Cre06.g278213.t1.1	27.781000	438870	144470	93203	541330	668410	1269100	2174700	92325	56450	110670	122940	117100	351100	215010	131790	41496	43267	533920	188360	857830	98154	208690	175980	35144	104270	66642	10601	4090.1	10722	57411	201840	54482	0	0	0	0
Cre06.g278215.t1.1	43.310000	0	0	0	0	0	0	0	0	0	0	0	0	0	0	0	0	0	0	0	0	0	0	0	0	10848	0	0	0	0	0	0	0	0	0	0	0
Cre06.g278222.t1.1	35.144000	0	0	0	0	0	0	0	0	0	0	0	0	0	0	0	0	0	0	0	0	0	0	0	0	0	0	15002	0	0	0	0	0	0	0	0	0
Cre06.g278245.t1.1	59.800000	0	0	0	0	0	0	0	0	0	0	0	0	0	0	0	0	1225.5	0	0	0	0	0	0	0	0	0	0	0	0	0	0	0	0	0	0	0
Cre06.g278255.t1.1;Cre06.g280000.t3.1;Cre06.g280000.t2.1;Cre06.g280000.t1.1	106.990000	0	0	0	8090.4	1135900	26314	0	0	0	0	0	13837	0	0	0	0	0	0	0	0	0	0	0	0	0	0	0	0	0	0	0	0	0	0	0	0
Cre06.g278300.t1.2	39.986000	0	0	0	0	0	0	0	0	0	0	0	0	0	0	1053	0	0	0	0	0	0	0	0	0	0	0	0	0	0	0	0	0	0	0	0	0
Cre06.g278750.t1.2	31.386000	90223	34108	14151	2356.4	11467	0	1664.9	0	0	979.72	0	0	0	0	0	0	0	0	0	0	0	0	0	0	7129.3	38827	0	0	1723.4	0	0	0	0	0	0	0
Cre06.g278800.t1.2	28.449000	0	0	0	0	0	0	0	0	0	0	0	0	0	0	0	0	0	0	0	0	0	0	0	0	21244	35794	10888	0	0	0	0	0	0	0	0	0
Cre06.g279400.t1.2	64.207000	0	0	0	0	0	0	0	0	0	0	0	0	0	0	0	0	0	0	0	0	0	0	2488.9	4489.9	4144.5	0	0	0	0	0	0	0	0	0	0	0
Cre06.g279500.t1.1	32.512000	0	0	0	0	0	0	0	0	0	0	0	0	0	0	0	0	0	0	0	0	0	0	0	0	2499	0	0	0	0	0	0	0	0	0	0	0
Cre06.g279850.t1.2	28.967000	0	0	0	0	0	0	0	0	0	0	0	0	0	0	0	0	0	0	0	0	0	0	1182.2	0	0	5130.1	3760.7	0	0	0	0	0	0	0	0	0
Cre06.g280650.t1.2	29.367000	0	0	0	0	0	0	0	0	0	0	0	0	0	0	0	0	0	0	0	3192.7	5159.9	20271	3183.7	7220.4	42554	58311	13942	3734.8	0	0	0	0	0	0	0	0
Cre06.g281200.t1.1	225.090000	0	0	0	426.79	0	0	0	0	0	0	0	0	0	0	2271.5	0	0	0	0	0	0	0	0	0	0	0	0	948.15	0	0	0	0	0	0	0	0
Cre06.g282500.t1.2	16.399000	3911.9	0	0	0	0	0	0	0	0	0	0	0	0	0	0	0	0	0	0	0	0	0	0	0	0	0	0	0	0	2360.6	0	0	0	0	0	0
Cre06.g282800.t1.2	45.748000	0	0	0	0	0	0	0	0	0	0	0	0	0	0	0	55236	290710	422100	32527	0	0	0	0	0	0	0	0	0	0	0	0	0	0	0	0	0
Cre06.g283050.t1.2	23.900000	88019	98012	54111	727600	207530	1351900	2194000	109340	116870	194460	99363	110930	528450	131610	52676	52035	52262	290720	203110	37964	678310	335410	430210	172410	130510	102240	1289.8	0	0	4620.9	14749	28966	3630.5	0	0	0
Cre06.g284100.t1.2	61.105000	7562	0	0	0	0	0	0	0	0	0	0	0	0	0	0	0	0	0	0	0	0	0	0	0	0	0	0	0	0	0	0	0	0	0	0	0
Cre06.g284250.t1.2	27.033000	1144200	256570	125080	432210	106230	32148	81044	10280	26530	120250	96568	12479	4222.1	60688	58863	61275	88799	163360	329610	603230	5121600	4679700	326730	577750	5979600	1042200	184030	60813	35114	140390	251240	75280	6853.9	0	0	0
Cre06.g284600.t1.2	12.421000	0	0	0	0	0	0	0	0	0	0	0	0	0	0	0	0	0	0	0	0	0	0	0	0	0	0	0	10800	6919.4	0	0	0	0	0	0	0
Cre06.g284900.t2.1;Cre06.g284900.t1.2	22.678000	0	0	0	0	0	0	0	0	0	0	0	0	0	0	0	0	0	0	0	0	0	0	0	0	0	0	16957	24209	6072.1	0	0	0	0	0	0	0
Cre06.g285250.t1.2	26.960000	1296200	279330	125080	475270	118160	40494	87480	10280	26530	132750	105600	12479	4222.1	67185	64350	68631	101250	191280	371210	713820	6124800	4800700	527130	677540	6437900	1239300	193930	60813	38234	152700	279030	75280	6853.9	0	0	0
Cre06.g285401.t1.1	17.857000	0	0	0	0	0	0	0	0	0	0	0	0	0	0	0	0	0	0	0	0	0	0	0	0	0	1764.6	0	0	0	0	0	0	0	0	0	0
Cre06.g286000.t1.2	62.958000	0	0	0	0	0	0	0	0	0	0	0	0	0	0	0	0	0	0	0	0	0	0	3097.2	1045.6	0	0	0	0	0	0	0	0	0	0	0	0
Cre06.g286250.t1.2	32.083000	11107	0	0	0	0	0	0	0	0	0	0	0	0	0	0	0	0	0	0	0	0	0	0	0	0	57584	17448	0	0	2611.1	0	0	0	0	0	0
Cre06.g286300.t1.2;Cre06.g286350.t1.2	61.898000	0	0	0	0	0	0	0	0	0	0	0	0	0	0	0	0	0	0	2793.3	1206.1	0	0	0	0	0	0	0	0	0	0	0	0	0	0	0	0
Cre06.g288650.t1.2	70.271000	7068.4	1378.2	0	0	0	0	0	0	0	0	0	0	0	0	0	0	0	0	0	0	0	0	0	0	0	0	0	0	0	0	0	0	0	0	0	0
Cre06.g288700.t1.2	118.870000	18528	8290.4	0	0	1047.5	0	0	0	0	0	0	0	0	0	0	1097.7	0	6984	22377	117880	92013	0	0	0	0	0	0	0	0	0	0	0	0	0	0	0
Cre06.g290100.t1.2	25.626000	10805	0	0	0	0	0	0	0	0	0	0	0	0	0	0	0	0	0	0	0	0	0	0	0	0	0	0	0	0	0	0	0	0	0	0	0
Cre06.g291150.t1.1	84.644000	0	0	0	0	0	0	0	0	0	0	0	0	0	0	0	0	0	0	0	0	6669.2	0	0	0	0	0	0	0	0	0	0	0	0	0	0	0
Cre06.g292400.t1.1	34.497000	0	0	0	0	0	0	0	0	0	0	0	0	0	0	0	0	0	0	0	0	0	0	0	0	0	5000.8	1253.8	0	0	0	0	0	0	0	0	0
Cre06.g292550.t1.2	34.848000	0	0	0	0	0	0	0	0	0	0	0	0	0	0	0	0	0	0	0	0	0	0	0	0	0	0	0	0	0	1779.4	0	0	0	0	0	0
Cre06.g293150.t1.2	38.903000	0	0	0	0	0	0	0	0	0	0	0	0	0	0	0	0	0	0	0	0	0	0	0	0	0	0	0	0	7185.2	0	0	0	0	0	0	0
Cre06.g293582.t1.1	52.454000	0	0	0	0	0	0	0	0	0	0	0	0	0	0	0	0	0	0	1454.9	0	0	0	0	0	0	0	0	0	0	0	0	0	0	0	0	0
Cre06.g293850.t1.2	31.168000	118940	175850	20780	112060	3820.6	0	0	0	0	0	0	0	0	0	0	0	0	0	0	0	0	0	0	0	0	0	0	0	0	0	0	0	0	0	0	0
Cre06.g293950.t1.2	53.445000	0	0	0	0	0	0	0	0	0	0	0	0	0	0	0	0	15158	13012	0	0	0	0	0	0	0	0	0	0	0	0	0	0	0	0	0	0
Cre06.g294450.t1.1	40.202000	0	0	0	0	0	0	0	0	0	0	0	0	0	0	0	0	0	0	0	0	0	0	0	0	0	8238.3	0	0	0	0	0	0	0	0	0	0
Cre06.g294650.t1.2	46.060000	0	0	0	0	34312	62357	196280	69337	6364.1	4655.4	0	0	0	0	0	0	0	0	0	0	0	0	0	0	0	0	0	0	0	0	0	0	0	0	0	0
Cre06.g294750.t1.2	41.448000	0	0	0	0	0	0	0	0	0	0	0	0	0	0	0	0	0	0	0	0	0	0	0	3971.7	17434	45460	6748.2	9422.8	0	0	0	0	0	0	0	0
Cre06.g294950.t1.1	39.247000	0	0	0	0	0	0	0	0	0	0	0	0	0	0	0	0	0	0	0	0	139930	26570	0	0	0	0	0	0	0	0	0	0	0	0	0	0
Cre06.g295400.t1.2	34.368000	9038.4	0	0	0	0	0	0	0	0	0	0	0	0	0	0	0	0	0	0	0	0	0	0	0	0	0	0	0	0	0	0	0	0	0	0	0
Cre06.g295450.t1.2	44.744000	0	0	0	0	0	0	0	0	0	0	0	0	0	0	0	0	0	0	25408	21078	2422.5	0	0	0	0	0	0	0	0	0	0	0	0	0	0	0
Cre06.g296400.t1.2	45.379000	0	0	0	0	0	0	0	0	0	0	0	0	0	0	0	0	0	0	18308	0	0	0	0	0	0	0	0	0	0	0	0	0	0	0	0	0
Cre06.g296500.t1.2	64.955000	15193	0	1218.7	0	0	0	0	0	0	0	0	0	0	0	0	0	0	0	0	0	0	0	0	0	0	0	0	0	0	0	0	0	0	0	0	0
Cre06.g298350.t1.2	47.242000	39865	3145.9	0	1864.1	0	0	0	0	0	0	0	0	0	0	0	0	0	0	0	0	0	0	0	0	0	4128.6	2672.3	0	0	0	0	0	0	0	0	0
Cre06.g298650.t1.2	52.861000	39779	0	0	0	0	0	0	0	0	0	0	0	0	0	0	0	0	0	0	0	0	0	0	0	0	2443.7	7139.8	6481.1	0	0	0	0	0	0	0	0
Cre06.g299350.t1.1	39.463000	0	0	0	0	0	0	0	0	0	0	0	0	0	0	0	0	4418.7	0	0	0	0	0	0	0	0	0	0	0	0	0	0	0	0	0	0	0
Cre06.g299700.t1.2	23.822000	0	0	0	0	0	0	0	0	0	0	0	0	0	0	0	0	0	0	0	0	0	0	0	0	0	0	0	0	0	0	0	1162.1	1294.7	0	0	0
Cre06.g300550.t1.2	105.680000	205770	1968.4	0	0	2581.1	0	0	0	0	0	0	0	0	0	0	0	0	0	0	0	0	0	0	0	0	0	0	0	0	0	0	0	0	0	0	0
Cre06.g300700.t1.1	28.868000	0	0	0	0	0	0	0	0	0	0	0	0	0	0	0	0	0	0	0	0	0	0	0	0	0	0	0	0	1629.3	3777	1699.1	0	0	0	0	0
Cre06.g302700.t1.1	57.373000	0	0	0	0	0	0	0	0	0	0	0	0	0	0	0	0	0	0	0	0	0	0	0	8685.4	17116	1856.7	0	0	0	0	0	0	0	0	0	0
Cre06.g303700.t1.2	12.779000	0	0	0	0	0	0	0	0	0	0	0	0	0	0	0	0	0	0	0	0	0	2059.8	5511.9	15719	14817	7869.5	2108.4	871.53	0	0	0	0	0	0	0	0
Cre06.g304350.t1.2	17.255000	67815	116770	16455	16072	39394	9951.5	11909	15143	0	10255	17050	7152.4	4236.8	15531	46923	81314	20236	0	0	0	0	0	0	0	0	0	0	0	0	0	0	0	0	0	0	0
Cre06.g304500.t1.2	40.406000	0	0	0	0	0	0	0	0	0	0	0	0	0	0	0	0	0	0	0	0	0	0	0	0	0	0	0	1649.8	0	0	0	0	0	0	0	0
Cre06.g306300.t1.2	45.465000	0	0	0	0	0	0	0	0	0	0	0	0	0	0	0	0	0	0	0	0	0	0	0	0	0	3139.4	3361.7	18538	6769.7	0	0	0	0	0	0	0
Cre06.g307200.t1.2	10.677000	0	0	0	0	0	0	0	0	0	0	0	0	0	0	0	0	0	0	0	0	0	0	0	0	0	0	0	0	0	1348.9	0	0	0	0	0	0
Cre06.g308250.t1.2	29.483000	0	0	0	0	0	0	0	0	0	0	0	0	0	0	0	0	0	0	0	0	0	0	0	0	0	0	0	4794.5	1478.3	0	0	0	0	0	0	0
Cre06.g308500.t1.2	49.527000	0	0	0	0	0	0	0	0	0	0	0	0	0	0	0	0	0	0	3128.2	0	0	0	0	0	0	0	0	0	0	0	0	0	0	0	0	0
Cre06.g308900.t1.2	56.182000	23675	0	0	0	0	0	0	0	0	0	0	0	0	0	0	0	0	0	0	0	0	0	0	0	0	0	0	0	0	0	0	0	0	0	0	0
Cre06.g308950.t1.2	22.369000	20846	2496.9	0	1479.1	0	0	0	0	0	0	0	0	0	0	0	0	0	0	0	0	0	0	0	0	0	0	0	1641.9	2290.2	0	0	0	0	0	0	0
Cre06.g309100.t1.2	60.466000	14231	13018	41900	392290	1686100	19758	0	5527.6	7996.5	23181	91916	0	0	0	0	0	0	0	0	0	0	0	0	1470.6	0	0	0	0	0	0	0	0	0	0	0	0
Cre06.g310350.t1.2	31.043000	0	0	0	0	0	0	0	0	0	0	0	0	0	0	0	0	0	0	0	0	0	0	0	0	0	0	0	0	0	0	0	0	0	0	0	0
Cre06.g311900.t1.2	23.142000	67925	0	0	0	0	0	0	0	0	0	0	0	0	0	0	0	0	0	0	0	0	0	0	0	0	0	0	2706	7177.4	24198	27552	5763.6	0	0	0	0
Cre07.g314150.t1.2	63.411000	0	0	0	0	0	0	0	0	0	0	0	0	0	0	0	0	0	5109.9	11260	19981	7339	1575.3	0	5958.2	7238.6	9637.4	0	0	0	0	0	0	0	0	0	0
Cre07.g315900.t1.2	20.842000	11395	0	0	0	0	0	0	0	0	0	0	0	0	0	0	0	0	0	0	0	0	0	0	0	0	0	0	0	0	0	0	0	0	0	0	0
Cre07.g318350.t1.2	72.615000	9394.6	0	0	0	0	0	0	0	0	0	0	0	0	0	0	0	0	0	0	0	0	0	0	0	0	0	0	0	0	0	0	0	0	0	0	0
Cre07.g318450.t1.2	9.458700	21967	0	1003	1298.7	1529.4	0	0	0	0	0	0	0	0	0	0	0	0	0	0	0	0	0	0	0	0	0	0	0	0	1378.5	4046.3	5379.6	0	0	0	0
Cre07.g318750.t1.2	39.391000	0	0	0	0	0	0	0	0	0	0	0	0	0	0	0	0	0	0	0	0	0	0	0	0	0	5957.6	0	0	0	0	0	0	0	0	0	0
Cre07.g319950.t1.2	26.478000	0	0	0	0	0	0	0	0	0	1097.7	0	0	0	0	0	0	0	0	0	0	0	0	0	0	0	0	0	0	0	0	0	0	0	0	0	0
Cre07.g321400.t1.1	199.240000	10591	158700	328490	361680	20761	0	0	0	0	0	0	0	0	0	0	0	0	0	0	0	0	0	0	0	0	1433.1	0	0	0	0	0	0	0	0	0	0
Cre07.g323600.t1.1	21.030000	0	0	0	0	0	0	0	0	0	0	0	0	0	0	0	0	0	0	0	0	0	0	0	1689.3	1997.6	0	2154.3	2300.5	0	6129	10559	11407	1111.4	0	0	0
Cre07.g324100.t1.1	142.390000	0	0	0	0	0	0	0	0	0	0	0	0	0	0	0	0	0	0	0	0	0	0	0	0	0	0	0	0	0	0	0	0	0	0	0	0
Cre07.g325500.t1.1	154.270000	20196	3802.9	2198.8	0	1246.5	0	0	0	0	0	0	0	0	0	2721.6	2442.8	0	0	0	0	0	0	0	0	0	0	0	0	0	0	0	0	0	0	0	0
Cre07.g325600.t1.1	17.246000	3011.1	2255.5	0	0	0	0	0	0	0	0	0	0	0	0	0	0	0	0	0	0	0	0	0	0	0	0	0	0	0	0	0	1645.6	0	0	0	0
Cre07.g325734.t1.1	18.054000	0	0	0	0	0	0	0	0	0	0	0	0	0	0	0	0	0	0	0	31443	17291	0	0	0	0	0	0	0	0	0	0	0	0	0	0	0
Cre07.g325736.t1.1	56.209000	60666	61736	11943	17772	19290	13305	30827	22450	14584	123490	194720	25503	0	6273.9	9534.4	8628.1	4190.1	0	2468.8	2608.7	2644.2	44833	44345	15085	0	0	0	0	0	0	0	0	0	0	0	0
Cre07.g325741.t1.1;Cre07.g325740.t1.1	70.110000	0	0	0	0	0	0	0	0	0	0	0	0	0	0	0	2701	0	0	0	0	0	0	0	0	0	0	0	0	0	0	0	0	0	0	0	0
Cre07.g326050.t1.1	211.360000	0	0	0	0	0	0	0	4451	75132	7742.7	6604.1	0	0	0	0	0	0	0	0	0	0	0	0	0	0	0	0	0	0	0	0	0	0	0	0	0
Cre07.g326200.t1.2	23.069000	2105.8	0	0	0	0	0	0	0	0	0	0	0	0	0	0	0	0	0	0	0	0	0	0	0	0	0	0	0	0	0	0	0	0	0	0	0
Cre07.g327400.t1.1	32.141000	47085	137450	6106.6	64395	0	0	0	0	0	0	0	0	0	0	0	0	0	0	0	0	0	0	0	0	0	0	0	0	0	0	0	0	0	0	0	0
Cre07.g328150.t2.1;Cre07.g328150.t1.1	48.524000	0	0	0	0	0	0	0	0	0	0	0	0	0	0	0	0	0	0	0	0	0	0	0	0	0	0	2357.1	0	0	0	0	0	0	0	0	0
Cre07.g328200.t1.2	33.102000	0	0	0	0	0	0	0	0	0	0	0	0	0	0	0	0	0	0	0	0	0	0	0	0	0	0	2428.8	15646	11349	12148	9709.1	0	0	0	0	0
Cre07.g330250.t1.2	14.151000	71906	33201	35255	287470	172750	207070	74954	6043.1	5351.1	16205	88115	54185	20686	0	5522.5	5472.4	7555.3	2778.3	0	10398	0	18554	15538	24852	12543	28158	16950	34562	81452	197810	1070300	1560200	710640	126380	12942	0
Cre07.g330750.t1.1	95.319000	0	10189	0	0	0	0	0	0	0	0	0	0	0	0	0	0	0	0	0	0	0	0	0	0	0	0	0	0	0	0	0	0	0	0	0	0
Cre07.g331550.t1.2	44.129000	0	0	0	0	0	0	0	0	0	0	0	0	0	0	0	0	0	0	2487.3	5293.2	2705.1	2991.7	13092	14407	0	0	0	0	0	0	0	0	0	0	0	0
Cre07.g332450.t1.2	38.224000	0	0	0	0	0	0	0	0	0	0	0	0	0	0	0	0	0	0	0	0	0	0	0	0	0	0	0	0	1645.1	0	0	0	0	0	0	0
Cre07.g332500.t1.2	81.601000	0	0	0	0	0	0	0	0	0	0	0	0	0	0	0	0	0	0	0	0	0	3960.3	0	0	0	0	0	0	0	0	0	0	0	0	0	0
Cre07.g333900.t1.1	12.518000	9774	34751	5415	15210	0	0	0	0	0	0	0	0	0	0	0	0	0	0	0	0	0	0	0	0	0	0	0	0	0	0	0	2159.9	1015.5	0	0	0
Cre07.g334900.t1.1	129.000000	0	0	0	0	7708	18622	49305	0	0	4691.7	21049	0	0	0	0	0	0	0	0	0	0	0	0	0	0	0	0	0	0	0	0	0	0	0	0	0
Cre07.g335650.t1.1	185.550000	0	0	0	0	0	0	0	0	0	0	0	0	13530	0	0	0	0	0	0	0	0	0	0	0	0	0	0	0	0	0	0	0	0	0	0	0
Cre07.g336950.t1.1	98.295000	0	0	0	0	0	0	0	0	0	0	0	0	0	0	0	0	0	0	0	2331.9	5836.8	46456	5485.6	0	0	0	0	0	0	0	0	0	0	0	0	0
Cre07.g337650.t1.2	43.710000	325440	0	0	0	0	0	0	0	0	0	1022.2	0	0	0	0	3035.8	3492.1	14752	55027	10337	0	0	0	0	0	0	0	3865.8	0	0	0	0	0	0	0	0
Cre07.g337800.t1.2	22.376000	0	0	0	0	0	0	0	0	0	0	0	0	0	0	0	0	0	0	0	0	0	0	0	0	0	0	0	0	0	0	0	0	0	0	0	0
Cre07.g338050.t1.2	39.728000	854790	2661900	22182	41192	25626	1018.9	0	0	0	0	0	0	0	0	0	0	0	0	0	0	0	0	0	0	0	0	0	0	1388.6	0	0	0	0	0	0	0
Cre07.g338451.t1.1	42.320000	0	135870	0	0	0	0	0	0	0	0	0	0	0	0	0	0	0	135760	0	0	0	0	0	0	0	0	0	1167.5	0	0	0	0	0	0	0	0
Cre07.g339150.t1.1	61.737000	0	0	0	0	44857	0	0	0	0	0	0	0	0	0	0	0	0	0	0	0	0	6561.1	0	0	0	0	0	0	0	0	0	0	0	0	0	0
Cre07.g339200.t2.1;Cre07.g339200.t1.2	18.849000	0	0	0	0	0	0	0	0	1982.5	0	0	0	0	0	0	0	0	0	0	0	0	0	0	0	0	0	0	0	0	0	0	0	0	0	0	0
Cre07.g339700.t1.2	31.061000	0	0	0	0	0	0	0	0	0	0	0	0	0	0	0	0	0	0	0	0	0	0	0	0	0	0	0	0	0	3269.1	0	0	0	0	0	0
Cre07.g339750.t2.1;Cre07.g339750.t1.2	54.433000	0	0	0	0	0	0	0	0	0	0	0	0	0	0	0	0	0	0	0	0	0	0	0	0	0	24103	2498.7	0	0	0	0	0	0	0	0	0
Cre07.g340200.t1.1	36.072000	135940	34377	7172	5795.4	10007	8216.3	8729.2	6520.1	3140.5	7151.7	9946.8	8755.6	3754.8	4308.9	7695.8	11324	6091	17310	13959	10045	17495	18952	13828	32220	24544	24323	25551	59544	136810	103360	7552.2	0	0	0	0	0
Cre07.g340350.t1.1	63.161000	1794900	6271600	50406	79154	56889	1842.7	1067.6	0	0	0	0	0	0	0	0	0	0	0	0	0	0	4796.7	0	0	0	0	0	0	0	0	0	0	0	0	0	0
Cre07.g340450.t1.1	512.820000	0	0	2870	1327.6	0	0	0	0	0	0	0	0	0	0	0	0	0	0	0	0	0	0	0	0	0	0	0	0	0	0	0	0	0	0	0	0
Cre07.g341600.t2.1;Cre07.g341600.t1.2	28.028000	0	0	0	0	0	0	0	0	0	0	0	0	0	0	0	0	0	0	0	0	0	0	0	0	0	3075	0	0	0	0	0	0	0	0	0	0
Cre07.g343700.t1.2;Cre07.g343433.t1.1	47.558000	2013500	183880	1277.9	0	0	0	0	0	0	0	0	0	0	0	0	0	0	0	0	0	0	0	0	0	0	0	0	0	0	0	0	0	0	0	0	0
Cre07.g344350.t1.2	31.033000	0	0	0	0	0	0	0	0	0	0	0	0	0	0	0	0	0	0	0	0	0	0	0	0	0	2335.5	2809.6	10131	2021.7	0	0	0	0	0	0	0
Cre07.g344400.t1.2	54.304000	0	0	0	0	0	0	0	0	0	0	0	0	0	0	0	0	0	0	0	0	0	0	0	0	7978.4	41212	8590.1	0	0	0	0	0	0	0	0	0
Cre07.g344550.t1.2	54.374000	0	0	0	0	0	0	0	0	0	0	0	0	0	0	0	0	0	0	0	0	0	0	0	0	4837.4	24114	8590.1	0	0	0	0	0	0	0	0	0
Cre07.g344950.t1.2	22.844000	644210	200480	84372	380120	374060	1071400	119460	84315	30493	42895	459920	70726	2080.1	6750.6	29443	16376	47788	118880	445730	393210	818710	259750	352840	317080	126820	78710	18957	16135	10164	88164	337820	457480	73609	0	0	0
Cre07.g346050.t2.1;Cre07.g346050.t1.2	47.211000	32312	2702.7	0	0	0	0	0	0	0	0	0	0	0	0	0	0	0	11496	11036	18382	23128	43703	22100	90097	63628	80841	76086	183830	110880	0	0	0	0	0	0	0
Cre07.g349200.t1.2	16.320000	137220	35336	6641.4	8807.6	4276.8	3572.9	4327.6	1683	0	1749.2	2599.4	3356.8	0	1372.3	0	4025.3	3744.9	8018.7	12420	7086.2	22530	44788	16604	31819	95877	36098	3109.8	0	0	0	2960.8	1224.4	0	0	0	0
Cre07.g349350.t1.2	11.339000	117510	8548.1	4801.6	1719.1	5388.4	0	1745.1	0	0	0	0	0	0	0	2445.5	0	5912.4	0	0	0	0	0	0	0	0	0	0	0	0	0	0	0	0	0	0	0
Cre07.g350750.t1.2	45.737000	0	0	0	0	0	0	0	0	0	0	0	0	0	0	0	0	0	0	0	0	0	1800	0	0	2781.1	12445	1595.3	0	0	0	0	0	0	0	0	0
Cre07.g352350.t1.2	114.690000	99056	44444	0	0	0	0	0	0	0	0	0	0	0	0	0	0	0	0	0	0	0	0	0	0	0	0	0	0	0	0	0	0	0	0	0	0
Cre07.g352850.t1.2	10.620000	0	0	0	0	0	0	0	0	0	0	0	0	0	0	0	0	0	0	0	0	0	0	0	0	0	0	0	0	0	1447.8	0	0	0	0	0	0
Cre07.g353450.t1.2	73.223000	761180	288710	84561	50178	41419	11612	5724.3	2397.6	2003.9	5294.3	5446.1	1774.9	0	0	2375.8	1468.2	0	989.07	1746.8	1363.9	0	2172	1671.2	8147.1	13750	1888.2	0	0	0	0	0	0	0	0	0	0
Cre07.g356150.t1.2	50.862000	0	0	0	0	0	0	0	0	0	0	0	0	0	0	0	0	0	0	0	0	0	0	0	1714.2	0	0	0	0	0	0	0	0	0	0	0	0
Cre07.g356350.t1.1	78.817000	9177	0	0	0	0	0	0	0	0	0	1718.6	0	0	0	2133.4	13827	70930	176440	27813	12007	7126.2	1609.5	0	0	0	0	0	0	0	0	0	0	0	0	0	0
Cre07.g356400.t1.2	21.302000	0	0	0	0	0	0	0	0	0	0	0	0	0	0	0	0	0	0	0	0	0	0	0	0	0	0	0	0	0	0	0	0	1725.3	0	0	0
Cre07.g357850.t1.2	14.461000	0	0	0	0	0	0	0	0	0	0	0	0	0	0	0	0	0	0	0	0	0	0	0	0	0	0	0	0	0	1932.4	2158.5	1953.4	0	0	0	0
Cre08.g358526.t1.1	62.309000	152710	55089	20056	14864	21061	6282.3	3460.6	7983.2	9746.3	9845.7	18075	8061.2	0	4826.6	9680.2	7852.1	12694	24121	45895	48316	56410	90137	238280	765420	145720	0	0	0	0	0	0	0	0	0	0	0
Cre08.g358538.t1.1	63.871000	0	0	0	0	0	0	0	0	0	0	0	0	0	0	0	0	0	0	0	0	0	0	0	0	6153.2	0	0	0	0	0	0	0	0	0	0	0
Cre08.g358540.t1.1	27.168000	12126	0	0	0	0	0	0	0	0	0	0	0	0	0	0	0	0	0	0	0	0	0	1112.1	0	0	0	0	1810.1	22855	71113	9034.9	0	0	0	0	0
Cre08.g358562.t1.1	22.774000	0	0	0	0	0	0	0	0	0	0	0	0	0	0	0	0	0	0	1858.5	0	0	0	0	0	0	0	24723	14374	0	0	0	0	0	0	0	0
Cre08.g358580.t1.1	128.180000	0	0	0	0	0	0	0	0	0	0	0	0	0	0	0	0	0	0	62211	6196.3	0	0	0	0	0	0	0	0	0	0	0	0	0	0	0	0
Cre08.g358950.t2.1;Cre08.g358950.t1.1;Cre11.g468356.t2.1;Cre11.g468356.t1.1	75.927000	81389	0	0	0	0	0	0	0	0	0	0	0	0	0	0	0	0	0	0	0	0	0	0	0	0	0	0	0	0	0	0	0	0	0	0	0
Cre08.g360600.t1.1	164.880000	0	0	0	0	5680.5	666.52	5070.3	0	0	0	0	0	0	0	0	0	0	0	0	0	0	0	0	0	0	0	0	0	0	0	0	0	0	0	0	0
Cre08.g360900.t1.2	16.629000	0	0	0	0	0	0	0	0	0	0	0	0	0	0	0	0	0	0	0	0	0	0	0	0	0	0	0	0	0	4654.3	1930.2	0	0	0	0	0
Cre08.g360950.t1.1	24.383000	0	0	0	0	0	0	0	0	0	0	0	0	0	2130.4	1735	0	0	0	0	0	0	0	0	0	0	0	0	0	0	0	2738.3	0	0	0	0	0
Cre08.g361850.t1.2	25.706000	0	0	0	0	6543.7	0	0	0	0	0	0	0	0	0	0	0	0	3712.6	2438	5041	3230.3	20409	34592	66944	7338.5	0	0	0	0	0	0	0	0	0	0	0
Cre08.g362450.t1.2	77.555000	0	0	0	0	0	0	0	0	0	0	0	0	0	0	0	0	0	0	2244.7	0	0	0	9169.9	9298.4	0	0	0	0	0	0	0	0	0	0	0	0
Cre08.g362750.t1.2	45.546000	0	0	0	0	0	0	0	0	0	0	0	0	0	0	0	0	0	0	0	0	0	0	0	0	0	0	0	0	0	0	0	0	0	0	0	0
Cre08.g362900.t1.1	29.345000	0	0	0	0	0	0	0	0	0	0	0	0	0	0	0	0	0	0	0	0	0	0	0	0	0	0	0	0	0	0	8385.9	17075	0	0	0	0
Cre08.g364800.t1.2	150.650000	0	0	0	0	0	0	0	0	0	0	0	0	0	0	0	0	10517	6924.3	7234.6	0	0	0	0	0	0	0	0	0	0	0	0	0	0	0	0	0
Cre08.g365450.t1.2	50.622000	15508	3169.5	0	0	0	0	0	0	0	0	0	0	0	0	0	0	0	0	0	0	0	0	0	0	0	0	0	0	0	0	0	0	0	0	0	0
Cre08.g365692.t1.1	54.097000	6150.4	0	0	0	0	0	0	0	0	0	0	0	0	5169.6	0	0	0	0	0	0	0	0	0	0	0	0	0	0	0	0	0	0	0	0	0	0
Cre08.g367600.t1.2	34.765000	0	0	0	0	0	0	0	0	0	0	0	0	0	0	0	0	0	0	0	0	0	0	0	0	2164.1	0	0	0	0	0	0	0	0	0	0	0
Cre08.g368700.t1.1	54.797000	0	0	0	0	0	0	0	0	0	0	0	0	0	0	0	0	0	0	0	0	0	0	0	2028.7	5290.4	0	0	0	0	0	0	0	0	0	0	0
Cre08.g369150.t1.1	83.578000	0	0	0	0	1833.4	1050.4	0	0	0	0	0	0	0	0	0	0	0	0	0	0	0	0	0	0	0	0	0	0	0	0	0	0	0	0	0	0
Cre08.g370450.t1.2	28.416000	0	0	0	0	0	0	0	0	0	0	0	0	0	0	0	0	0	0	0	0	0	0	0	1373.3	0	1239.8	13328	50280	43299	7519.2	0	0	0	0	0	0
Cre08.g370500.t1.1	41.505000	0	0	0	0	0	0	0	0	0	0	0	0	0	0	0	0	0	0	0	0	0	0	0	0	1350.9	1011.9	0	0	0	0	0	0	0	0	0	0
Cre08.g371650.t1.2	25.486000	0	0	0	0	0	0	0	0	0	0	0	0	0	0	0	0	0	2486.9	1154.2	13883	14944	29206	8565.3	6457.4	0	0	0	0	0	0	0	0	0	0	0	0
Cre08.g372100.t1.2	71.214000	0	3212	1224.3	0	0	0	0	0	0	0	0	0	0	0	0	0	1520.1	1947.9	4312.2	5675.8	16833	111350	74065	28008	0	0	0	0	0	0	0	0	0	0	0	0
Cre08.g372450.t1.2	21.824000	3377.5	0	0	0	0	0	0	940.02	0	0	0	0	0	0	0	0	1003.4	0	0	0	0	1344.1	0	2510.6	0	6390.6	6561.9	42104	165140	831730	2756900	3952000	1396800	177090	22111	0
Cre08.g372950.t1.2	51.699000	0	0	0	0	0	0	0	0	0	0	0	0	0	0	0	0	0	0	0	0	0	0	0	0	0	0	0	2855.8	0	0	0	0	0	0	0	0
Cre08.g373100.t1.1	63.466000	0	0	0	0	0	0	0	0	0	0	0	0	0	0	0	0	0	0	0	0	0	0	0	0	0	8339.7	0	0	0	0	0	0	0	0	0	0
Cre08.g374950.t1.1	76.362000	0	0	0	5661	0	0	0	0	0	0	0	0	0	0	0	0	0	0	0	0	0	0	0	0	0	0	0	0	0	0	0	0	0	0	0	0
Cre08.g375200.t2.1;Cre08.g375200.t1.2	86.704000	19586	0	0	0	0	0	0	0	0	0	0	0	0	0	0	0	0	0	0	0	0	0	0	0	0	0	0	0	0	0	0	0	0	0	0	0
Cre08.g375550.t1.2	24.959000	16465	0	0	0	0	0	0	0	0	0	0	0	0	0	0	0	0	0	0	0	0	0	0	0	0	0	0	0	0	0	0	0	0	0	0	0
Cre08.g376450.t1.2	15.091000	0	0	0	0	0	0	0	0	0	0	0	0	0	0	0	0	0	0	0	0	0	0	0	0	6907.1	2841.7	0	0	0	0	0	0	0	0	0	0
Cre08.g377150.t1.2	48.141000	0	0	0	0	0	0	0	0	0	0	0	0	0	0	0	0	0	0	0	0	0	0	0	5875.7	0	0	0	0	0	0	0	0	0	0	0	0
Cre08.g378050.t1.2	15.270000	48995	119870	6697.3	85247	0	0	0	0	0	0	0	0	0	0	0	0	0	0	0	0	0	0	0	0	0	0	0	0	0	0	0	0	0	0	0	0
Cre08.g378550.t1.2	8.717000	0	33579	0	19863	0	0	0	0	0	0	0	0	0	0	0	0	0	0	0	0	0	0	0	0	0	0	0	0	0	0	0	0	0	0	0	0
Cre08.g378750.t1.1	71.604000	19786	28941	0	0	0	0	0	0	0	0	0	0	0	0	0	0	0	0	0	0	0	0	0	0	0	0	0	0	0	0	0	0	0	0	0	0
Cre08.g378900.t1.2	30.184000	18412	21513	0	13998	0	0	0	0	0	0	0	0	0	0	0	0	0	0	0	0	0	0	0	0	0	0	0	0	0	0	0	0	0	0	0	0
Cre08.g379200.t1.1;Cre08.g379175.t1.1	37.796000	0	0	0	0	0	0	0	0	0	0	0	0	0	0	0	0	0	0	0	0	0	0	0	0	0	4813.4	5937.2	9487.4	53146	4256.1	0	0	0	0	0	0
Cre08.g381702.t1.1	69.110000	0	0	0	0	0	0	0	0	0	0	0	0	0	0	9640.6	925.3	0	0	0	0	0	0	0	0	0	0	0	0	0	0	0	0	0	0	0	0
Cre08.g382300.t1.2	32.234000	0	0	0	0	0	0	0	0	0	0	0	0	0	0	0	0	0	0	0	0	0	0	0	0	0	0	0	0	4349.2	7684.8	0	0	0	0	0	0
Cre08.g382500.t1.2	11.818000	0	0	0	0	0	0	0	0	0	0	0	0	0	0	0	0	0	0	0	0	0	0	0	0	0	0	0	0	0	2929.9	4137.6	10110	0	0	0	0
Cre08.g382950.t1.2	15.221000	14649	1868.9	0	0	0	0	0	0	0	0	0	0	0	0	0	0	0	0	0	0	0	0	0	0	0	2538.8	0	0	0	0	0	0	0	0	0	0
Cre08.g384000.t1.1	179.050000	0	0	0	0	0	0	0	0	2590	27731	22904	0	0	0	0	0	0	0	0	0	0	0	0	0	0	0	0	0	0	0	0	0	0	0	0	0
Cre09.g386400.t1.2	114.240000	0	0	0	0	0	0	0	0	0	0	0	0	0	0	0	0	0	0	0	0	1221.8	2164.6	0	0	0	0	0	0	0	0	0	0	0	0	0	0
Cre09.g386550.t1.2	50.483000	0	1192.2	0	0	0	0	0	0	0	0	0	0	0	0	0	0	0	0	0	0	0	0	1948.4	16373	3426.9	0	0	0	0	0	0	0	0	0	0	0
Cre09.g386650.t2.1;Cre09.g386650.t1.2	33.527000	5708700	1827900	527010	503210	524780	244150	250940	198370	257590	219130	294370	138090	47598	107680	120870	75138	124730	176740	172330	153450	148560	210580	120160	140400	189390	334260	119120	204270	197120	8060.8	0	1058.2	0	0	0	0
Cre09.g386735.t1.1	63.852000	366800	0	0	0	0	0	0	0	0	0	0	0	0	0	0	0	0	0	0	0	0	0	0	0	0	0	0	0	0	0	0	0	0	0	0	0
Cre09.g386743.t1.1	20.670000	0	2178.4	0	0	0	0	0	0	0	0	0	0	0	0	0	0	0	0	0	0	0	0	0	3151.3	0	0	0	0	0	0	0	0	0	0	0	0
Cre09.g386744.t1.1	32.812000	1499.7	0	0	0	0	0	0	0	0	0	0	0	0	0	0	0	0	0	0	0	0	0	0	0	0	0	0	0	0	0	0	0	0	0	0	0
Cre09.g386750.t1.2	80.681000	0	0	0	0	0	0	0	0	0	0	0	0	0	0	7902.3	9705.9	1831.2	6904.4	0	0	0	3719.9	0	0	0	0	0	0	0	0	0	0	0	0	0	0
Cre09.g386756.t1.1	25.875000	0	0	0	0	0	0	0	0	0	0	0	0	4206	992.35	4011.6	0	0	0	0	0	0	0	0	0	0	0	0	0	0	0	0	0	0	0	0	0
Cre09.g387000.t1.2	64.461000	0	11754	0	0	0	0	0	0	0	0	0	1843.3	0	1372.3	0	0	0	0	0	0	0	0	0	0	0	0	0	0	0	0	0	0	0	0	0	0
Cre09.g387726.t1.1	46.532000	24426	7421	3042.7	1343.8	0	0	0	0	0	0	0	0	0	0	5982.6	1308.9	3831.2	41504	50030	11468	0	0	0	0	0	15325	67738	18999	0	0	0	0	0	0	0	0
Cre09.g387800.t1.2	27.291000	0	0	0	0	0	0	0	13252	0	0	0	0	0	0	0	0	0	0	0	0	0	0	0	0	0	0	0	0	0	0	0	0	0	0	0	0
Cre09.g387838.t1.1	11.219000	20198	0	0	0	0	0	0	0	0	0	0	0	0	0	0	0	0	0	0	0	0	0	0	0	0	0	0	0	0	0	0	0	0	0	0	0
Cre09.g387875.t1.1	22.175000	0	0	0	3278.8	0	0	0	0	0	0	0	0	0	0	0	0	0	0	0	0	0	0	0	0	0	0	0	0	0	0	6268.3	26387	0	0	0	0
Cre09.g388200.t1.1	26.237000	0	9441.9	0	0	0	0	0	0	0	0	0	0	0	0	0	0	0	0	0	0	0	0	0	0	0	0	0	0	0	0	0	0	0	0	0	0
Cre09.g388467.t1.1	49.523000	0	0	0	0	0	0	0	0	0	0	0	0	0	0	0	0	0	0	0	0	0	0	0	0	11961	0	0	0	0	0	0	0	0	0	0	0
Cre09.g388750.t1.2	67.914000	49898	0	0	0	0	0	0	0	0	0	0	0	0	0	0	0	0	0	0	0	0	0	0	0	0	0	0	0	0	0	0	0	0	0	0	0
Cre09.g388800.t1.2	48.565000	0	0	0	0	0	0	0	0	0	0	0	0	0	3543.7	6805.6	0	0	0	0	0	0	0	0	0	0	0	0	0	0	0	0	0	0	0	0	0
Cre09.g388850.t1.1	127.760000	0	0	0	0	0	0	0	0	0	0	0	0	0	0	0	0	12834	4552.8	0	0	0	0	0	0	0	0	0	0	0	0	0	0	0	0	0	0
Cre09.g390604.t1.1	27.489000	79462	1596.2	979.63	0	0	0	0	0	0	0	0	0	0	0	0	0	0	0	0	0	0	0	0	0	0	0	0	0	0	0	0	0	0	0	0	0
Cre09.g390615.t1.1	52.143000	3062.7	0	0	0	0	0	0	0	0	0	0	0	0	0	0	0	805.59	5013.8	7322.4	26369	0	0	1184.1	3051	0	0	0	0	0	0	0	0	0	0	0	0
Cre09.g390763.t1.1	23.611000	18113	0	0	0	0	0	0	0	0	0	0	0	0	0	0	0	0	0	0	0	0	0	0	2777.2	0	2888	4165.6	5107	6940	15057	39850	11422	0	0	0	0
Cre09.g391023.t1.1	35.675000	0	0	0	0	0	0	0	0	0	0	0	0	0	0	0	0	0	0	0	0	0	1996.8	0	0	0	0	0	0	0	0	0	0	0	0	0	0
Cre09.g391097.t2.1;Cre09.g391097.t1.1	17.036000	13095	7940.8	0	1040.6	0	0	0	0	0	0	0	0	0	0	0	0	0	0	0	0	0	0	0	0	0	0	0	0	0	0	0	0	0	0	0	0
Cre09.g391282.t1.1	53.308000	0	0	0	0	0	0	0	0	0	0	0	0	0	0	0	0	0	0	0	0	0	0	0	1592.9	0	0	0	0	0	0	0	0	0	0	0	0
Cre09.g391900.t1.1	11.844000	0	0	0	0	0	0	0	0	0	0	0	0	0	0	0	3302.6	5753.8	17326	11804	7696.1	0	0	0	0	0	0	0	0	0	0	0	0	0	0	0	0
Cre09.g392350.t2.1;Cre09.g392350.t1.2	15.784000	0	0	0	0	0	0	0	0	0	0	0	0	0	0	0	0	0	0	0	0	0	0	0	0	0	0	0	1393.7	13166	47720	72274	45817	5475.3	0	0	0
Cre09.g392500.t1.2	36.706000	10142	0	0	0	0	0	0	0	0	0	0	0	0	0	0	0	0	0	0	0	0	0	0	0	0	0	0	0	0	0	0	0	0	0	0	0
Cre09.g392867.t1.1	432.520000	455030	2614800	2467000	7494.8	0	0	0	0	0	0	0	0	0	0	0	0	0	0	0	0	0	0	0	0	0	0	0	0	0	0	0	0	0	0	0	0
Cre11.g467733.t1.1;Cre09.g392988.t1.1	40.794000	0	0	0	0	0	0	0	0	0	0	0	0	0	0	0	0	0	0	0	0	0	0	0	0	5999.2	0	0	0	0	0	0	0	0	0	0	0
Cre09.g393150.t1.2;Cre12.g531200.t1.1	122.800000	0	0	0	0	0	0	0	0	0	0	0	1213.9	0	2066.9	3165.1	7180.4	10090	50167	52699	0	0	0	0	0	0	0	0	0	0	0	0	0	0	0	0	0
Cre09.g393173.t1.1	18.747000	0	0	0	0	0	0	0	0	0	0	0	0	0	0	0	0	0	0	0	0	0	0	0	0	0	0	0	0	0	19591	18215	44156	36340	1345.9	0	0
Cre09.g393200.t1.2	70.670000	0	0	0	0	0	0	0	0	0	0	0	0	0	1121.9	1455.8	6609.9	14477	21517	39306	44036	132400	299710	237560	98460	0	0	0	0	0	0	0	0	0	0	0	0
Cre09.g393358.t1.1	37.542000	0	0	0	0	0	0	0	0	0	0	0	0	0	0	0	0	0	0	0	0	0	0	3611.9	31818	0	0	0	0	0	0	0	0	0	0	0	0
Cre09.g393543.t1.1;Cre09.g393506.t1.1;Cre09.g391450.t1.2;Cre09.g391650.t1.2	70.428000	17482	2076.7	0	0	0	0	0	0	0	0	0	0	0	0	0	0	0	0	0	0	0	0	4264.5	13219	14246	0	0	0	0	0	0	0	0	0	0	0
Cre09.g393765.t1.1	22.367000	3763.7	0	0	0	0	0	0	0	0	0	0	0	0	0	0	0	0	1445	7813.5	2905.1	0	37437	3086	0	0	4123.2	4095.2	3285.2	8717.9	28658	63427	30818	0	0	0	0
Cre09.g394200.t1.1;Cre09.g393450.t1.1	156.480000	9256.4	4215.8	1294	2491.3	9131.7	0	0	0	0	0	0	0	0	0	0	0	0	0	0	0	0	0	0	0	0	0	0	0	0	0	0	0	0	0	0	0
Cre09.g394436.t1.1	79.651000	1950.9	0	1152.3	1126.7	4812	1087.7	5187.1	2951.8	7468.7	4040	35308	49110	2551.8	1574.8	7047.8	5133.4	47967	731350	902130	1569.3	0	0	935.83	0	0	0	0	0	0	0	0	0	0	0	0	0
Cre09.g394750.t1.2	48.299000	0	5876.9	0	0	0	0	0	0	0	0	0	0	0	0	0	0	0	0	0	0	0	0	0	0	0	0	0	0	0	0	0	0	0	0	0	0
Cre09.g394850.t1.2	49.912000	0	0	0	0	0	0	0	0	0	0	0	0	0	0	0	0	0	1259.9	1818.2	3404.7	4057.8	13588	3000.1	12746	42191	5240.7	0	0	0	0	0	0	0	0	0	0
Cre09.g395350.t1.1;Cre01.g020850.t1.1	12.807000	135440	418210	5905.4	2931	1533.8	0	0	0	0	0	0	0	0	0	0	0	0	0	0	0	0	0	0	0	0	0	0	0	0	1812.2	2331.1	4564.3	4579.9	1253.7	0	0
Cre09.g395650.t1.1	22.766000	0	0	0	0	0	0	0	0	0	0	0	0	0	0	0	0	0	0	0	0	0	0	0	0	0	0	0	0	0	805.2	0	0	0	0	0	0
Cre09.g396213.t1.1	30.579000	3292.2	72641	254580	421910	164250	2187.4	1403.6	1217.3	0	461940	3483.7	0	0	0	4407.1	18773	8869.7	13146	12472	19801	4404.2	32136	5609.1	49576	54053	247580	380900	807590	1792500	1015900	5488500	995200	79470	5332.4	2560.3	0
Cre09.g396252.t1.1	54.651000	0	0	0	0	0	0	0	0	0	0	0	0	0	0	0	0	0	2168.3	0	0	0	0	0	0	0	0	0	0	0	0	0	0	0	0	0	0
Cre09.g396300.t1.2	59.802000	0	0	0	0	20652	6026	3175.7	12420	2454.1	0	18068	9506.1	0	4662.5	10969	10170	82874	159250	99460	82059	54625	45166	31673	30063	0	0	0	0	0	0	0	0	0	0	0	0
Cre09.g397250.t1.2	46.873000	1400.4	0	0	0	0	0	0	0	0	0	0	0	0	0	0	0	0	0	0	0	0	0	0	0	3054.6	4302.6	0	0	0	0	0	0	0	0	0	0
Cre09.g397697.t1.1	44.910000	63724	37211	12711	6859.1	8143.6	0	0	0	0	0	0	0	0	0	0	0	0	0	0	0	0	0	0	0	0	0	0	0	0	0	0	0	0	0	0	0
Cre09.g398900.t1.1	54.219000	0	0	2395.8	0	0	0	0	0	0	0	0	0	0	0	0	0	0	0	0	0	0	0	0	0	0	0	0	0	0	0	0	0	0	0	0	0
Cre09.g399150.t1.2	69.821000	0	0	0	0	0	0	0	0	0	0	0	0	0	0	0	0	0	0	1112.5	3313.8	0	0	0	0	0	0	0	0	0	0	0	0	0	0	0	0
Cre09.g399300.t1.2	20.480000	0	0	0	0	0	0	0	0	0	0	0	0	0	0	0	0	0	1309.7	0	0	0	0	0	0	0	0	0	0	0	0	0	0	0	0	0	0
Cre09.g400650.t1.2	28.435000	2712.2	2511.7	0	0	0	0	0	0	0	0	0	0	0	0	0	0	0	0	0	0	0	0	0	0	0	0	0	0	0	0	0	0	0	0	0	0
Cre09.g401293.t1.1	115.290000	3484.9	0	0	0	0	0	0	0	0	0	0	0	0	0	3412.5	2699.1	0	0	0	0	0	0	0	0	0	0	0	0	0	0	0	0	0	0	0	0
Cre09.g401350.t1.2	25.284000	0	0	0	0	0	0	0	0	0	0	0	0	0	0	0	0	0	0	0	0	0	9284.5	12854	0	0	0	0	0	0	0	0	0	0	0	0	0
Cre09.g401886.t1.1	39.449000	84547	26219	6035.3	5281.6	4627.9	2572	2919.4	892.61	0	0	1290	1050.5	0	0	1458.1	967.68	2075	1635.3	1991.7	3064.3	2147.8	3298.3	2466.1	8780.2	22013	79475	39974	21754	49423	10217	6529.7	0	0	0	0	0
Cre09.g402100.t1.2	14.645000	21136	0	0	0	0	0	0	0	0	0	0	0	0	0	0	0	0	0	0	0	0	0	0	0	0	0	0	0	0	0	0	0	0	0	0	0
Cre09.g402256.t2.1;Cre09.g402256.t1.1	173.980000	0	0	0	0	0	10101	0	0	0	0	0	0	0	0	0	0	0	0	0	0	0	0	0	0	0	0	0	0	0	0	0	0	0	0	0	0
Cre09.g402300.t1.2	10.015000	130430	650680	5132.1	6956.8	5071.8	0	1307.6	0	0	0	0	0	0	0	0	0	0	0	0	0	0	0	0	0	0	0	0	0	0	0	0	0	0	0	0	0
Cre09.g402500.t1.2;Cre02.g100050.t1.2;Cre06.g278125.t1.1	96.909000	0	0	1202.1	0	0	0	0	951.26	31463	20138	0	2821.7	0	0	0	0	0	0	0	0	0	0	0	0	0	0	0	0	0	0	0	0	0	0	0	0
Cre09.g402552.t1.1	24.242000	10179	0	0	7378.2	0	0	0	0	0	0	0	0	0	0	0	0	0	0	0	0	0	0	0	0	0	0	0	0	0	0	0	0	0	0	0	0
Cre09.g402775.t1.1	85.086000	73513	1448.8	0	0	0	0	0	0	0	0	0	0	0	0	0	0	0	0	0	0	0	0	0	0	0	0	0	0	0	0	0	0	0	0	0	0
Cre09.g402950.t1.1	47.203000	0	37718	14679	0	0	0	0	0	0	0	0	0	0	0	0	0	0	0	0	0	0	1434.1	22753	14962	0	0	0	0	0	0	0	0	0	0	0	0
Cre09.g404000.t1.1	22.610000	0	0	0	0	0	0	0	0	0	0	0	0	0	0	0	0	0	0	0	0	0	0	0	0	0	0	0	0	0	0	17978	16708	641.3	0	0	0
Cre09.g405050.t1.2	29.669000	0	0	2909.1	0	0	0	0	0	0	0	0	0	0	0	0	0	0	0	0	0	0	0	0	0	0	0	0	0	0	0	0	0	0	0	0	0
Cre09.g405450.t1.2	14.249000	5397	13930	0	2761.9	0	0	0	0	0	0	0	0	0	0	0	0	0	0	0	0	0	0	0	0	0	0	0	0	0	0	0	0	0	0	0	0
Cre09.g405550.t1.2	29.205000	0	0	0	0	0	0	0	0	0	0	0	0	0	0	0	0	0	0	0	0	0	0	0	0	0	9807.6	4772.5	6274.1	0	0	0	0	0	0	0	0
Cre09.g405850.t1.1	52.607000	150470	191410	23218	127320	0	0	0	0	0	0	0	0	0	0	0	0	0	0	0	0	0	0	0	0	0	0	0	0	0	0	0	0	0	0	0	0
Cre09.g407300.t1.1	62.672000	0	0	0	0	0	0	0	0	0	0	0	0	0	0	0	0	0	0	0	0	0	2224.5	0	0	0	0	0	0	0	0	0	0	0	0	0	0
Cre09.g407650.t1.2	20.265000	0	0	0	0	0	0	0	0	0	0	0	0	0	0	0	0	0	0	0	0	0	0	0	0	0	0	0	0	3295.6	2072.5	1204.4	953.6	0	0	0	0
Cre09.g407700.t1.2	53.919000	0	0	0	0	0	0	0	0	0	0	0	0	0	0	0	0	0	0	0	0	0	1243.6	1565	7619.2	5343.8	7486.1	6537.1	0	0	0	0	0	0	0	0	0
Cre09.g409100.t1.2	30.562000	0	0	0	0	0	0	0	0	0	0	0	0	0	0	0	0	0	0	0	0	0	0	0	0	0	0	0	0	0	0	7654.4	0	0	0	0	0
Cre09.g409150.t1.2	6.471600	39272	14892	0	0	2258.1	0	0	0	0	0	0	0	0	0	0	0	0	0	0	0	0	0	3801.1	3287.2	0	0	0	0	0	2904.2	3141.6	12100	4125.7	0	0	0
Cre09.g410700.t1.2	44.852000	0	0	0	0	0	0	0	0	0	0	0	0	0	0	0	0	0	0	0	0	0	6134.1	3029.7	25003	0	11185	7320.2	26277	17855	0	0	0	0	0	0	0
Cre09.g411100.t2.1;Cre09.g411100.t1.2	19.308000	0	0	0	0	0	0	0	0	0	0	0	0	0	0	0	0	0	0	0	0	0	0	0	0	0	0	0	0	0	0	3214.9	0	0	0	0	0
Cre09.g411200.t1.2	33.172000	13055	1911.5	1062.9	967.38	0	0	1154.4	0	0	1024.1	1439.9	0	0	0	0	2183.8	0	0	1203.8	0	0	1682.5	0	3674.5	0	8441.8	13415	30836	17486	8476.6	3129.5	0	0	0	0	0
Cre09.g412100.t1.2	24.057000	603230	180100	112420	631380	662280	1307600	2370000	197620	53928	155070	383480	63702	171280	301120	77513	5633.5	7424.2	10682	13826	8988.2	0	31801	17650	17850	12386	14586	18693	18019	30797	119210	233810	116710	3202.7	0	0	0
Cre09.g415550.t1.2	48.412000	1149300	3081000	148360	83442	71661	0	5695.6	4023.7	0	0	0	0	0	0	0	0	0	0	0	0	0	0	0	0	25775	28186	0	0	0	0	0	0	0	0	0	0
Cre09.g415850.t1.2	32.692000	125890	219560	14778	109110	0	0	0	0	0	0	0	0	0	0	0	0	0	0	0	0	0	0	0	0	0	0	0	0	0	0	0	0	0	0	0	0
Cre09.g415950.t1.2	22.235000	0	0	0	0	0	0	0	0	0	0	0	0	0	0	0	0	0	0	0	0	0	0	0	0	0	0	0	0	1119.5	28118	8206.9	0	0	0	0	0
Cre09.g416050.t1.2	49.021000	0	0	0	0	0	0	0	0	0	0	0	0	0	0	0	0	0	0	0	0	0	0	0	0	0	1960.4	0	1407.3	0	0	0	0	0	0	0	0
Cre09.g416150.t1.2	22.203000	646600	1565500	28095	22294	15157	2747.2	2160.3	0	0	0	0	0	0	0	0	0	0	0	0	0	0	0	0	0	0	0	0	0	0	0	1775.3	0	0	0	0	0
Cre09.g416700.t1.1	20.907000	12592	0	0	0	0	0	0	0	0	0	0	0	0	0	0	0	0	0	0	0	0	0	0	0	0	0	0	0	0	0	0	0	0	0	0	0
Cre09.g416800.t1.2	22.779000	87752	0	0	0	0	0	0	0	0	0	0	0	0	0	0	0	0	0	0	0	0	0	0	0	0	0	0	0	0	0	0	0	0	0	0	0
Cre09.g416850.t1.2	165.190000	0	0	0	0	0	0	0	0	0	0	0	0	0	0	0	0	0	0	0	0	0	0	0	0	0	0	0	0	0	0	0	0	0	0	0	0
Cre09.g417150.t1.2	56.157000	5978.2	2231.3	0	0	0	0	7355.2	33187	149360	220020	122630	11261	899.37	839.84	0	0	0	0	0	0	0	0	0	0	0	0	0	0	0	0	0	0	0	0	0	0
Cre-1.g000035.t1.p1	232.190000	812020	7441.1	0	0	4978.5	0	0	0	0	0	0	0	0	0	0	0	0	0	0	0	0	0	0	0	0	0	0	0	0	0	0	0	0	0	0	0
Cre-1.g2716955.t1.p1	30.018000	3462.6	2349.6	0	0	0	0	0	0	0	0	0	0	0	0	0	0	0	0	0	0	0	0	0	0	0	0	0	0	0	0	0	0	0	0	0	0
Cre-1.g2716958.t1.p1	4.748500	0	0	0	31139	29708	74544	126190	0	0	8118.6	0	0	0	0	0	0	0	0	0	0	0	0	0	0	0	0	0	0	0	0	6226.4	0	11039	13341	18462	9671.9
Cre-1.g2716959.t1.p1	26.184000	0	0	0	0	1738.6	0	0	9365.9	630630	4793	6482.9	0	2891.6	0	7280.2	0	2541	3430.8	0	0	3636	0	0	0	0	0	0	0	0	0	0	0	0	0	0	0
Cre-1.g2716960.t1.p1	5.721700	0	0	3276.8	3336	2846.4	1241.7	0	1096.6	0	3770.3	3158.9	0	1862.6	4096.8	0	0	0	0	0	0	0	0	0	0	0	3368.1	23038	232230	543170	495880	52932	37058	15659	5817	891.71	0
Cre-1.g2716961.t1.p1	39.447000	6873.9	44586	135560	251030	162950	29679	16020	28247	87546	366470	114870	34679	27237	302030	2267600	119350	726580	27944	0	1617.3	0	0	0	0	0	0	0	0	0	0	0	0	0	0	0	0
Cre-1.g2716962.t1.p1	341.640000	30263	15054	0	0	0	5579.6	0	0	0	0	0	0	0	0	0	0	0	0	0	0	0	0	0	0	0	0	0	0	0	0	0	0	0	0	0	0
Cre-1.g2716963.t1.p1	50.638000	6544	55318	151270	303580	205110	24561	9638.7	31083	145700	445780	175400	30601	20788	316390	2115100	9722.3	0	0	0	0	0	0	66004	44315	0	0	0	0	0	0	0	0	0	0	0	0
Cre-1.g2716966.t1.p1	76.624000	16569	0	1327.7	1084	1473.2	0	0	0	0	822.14	955.37	0	0	0	0	0	0	0	0	1020.9	0	0	0	0	0	0	0	0	0	0	0	0	0	0	0	0
Cre-1.g2716972.t1.p1	15.373000	0	0	0	0	2507.8	6759.1	5552.5	55793	1196100	48626	20412	10432	3047.4	0	0	0	0	3388.3	3828.8	4748.8	0	0	0	1338.2	0	0	0	0	0	0	0	0	0	0	0	0
Cre-1.g2716973.t1.p1	19.126000	6054.7	0	0	0	0	0	0	0	0	0	0	0	0	0	0	0	0	0	0	0	0	0	0	0	0	0	0	0	0	0	0	0	0	0	0	0
Cre-1.g2716979.t1.p1	45.743000	393790	192340	51042	48963	53831	17409	23381	8168.9	5465	12273	24343	8992.3	2765.4	11263	9306.6	7964.1	15704	10660	8938.9	8842.9	1338.1	9788.2	6344.9	44838	62873	26333	3611.9	0	1723.6	0	0	0	0	0	0	0
Cre-1.g2716983.t1.p1	20.064000	4154.3	6172	18142	33119	21568	53397	62249	281380	4094000	60747	141240	60602	28653	37789	77645	62706	29675	39053	39124	27188	7067.9	13463	10090	16642	14044	14999	5484	4778.8	8467.3	17961	35133	8203.9	0	0	0	0
Cre-1.g2716987.t1.p1	39.041000	56683	27244	71630	126120	84608	13747	9509.6	12574	46036	194390	74703	13740	17349	147430	814380	51198	317890	14874	0	1147.6	1655.7	0	1343.3	0	10379	6417.7	8651.8	9453.8	0	0	0	0	0	0	0	0
Cre-1.g2716989.t1.p1	34.291000	5847.4	0	0	0	0	0	0	1413.6	0	13397	102250	58558	26675	118180	6388200	441120	1412.7	10039	12692	28047	430070	187160	4936.7	14907	5324.4	1643.4	0	0	0	0	0	0	0	0	0	0
Cre-1.g2716990.t1.p1	9.303500	11185	15031	55172	82305	77148	17228	11939	11787	27528	141750	59141	15177	12849	107640	1100600	38471	219670	12414	3258.1	0	0	0	1057.2	9307.4	27533	150030	175850	77561	53039	36848	18671	64730	38384	6402.8	0	0
Cre-1.g2716994.t1.p1	4.981000	0	0	4360.4	6709.3	6760	0	0	0	0	13766	0	0	0	2861.5	80709	4356.3	18498	0	0	0	0	0	0	5556.2	7974.9	39582	34459	13265	4531.9	3187	3631.3	3843.5	1149.2	0	0	0
Cre-1.g2716995.t1.p1	4.428200	19822	0	13197	26306	14687	0	8065.1	3868.5	13029	44288	19486	6060.6	7907.7	46385	478590	17195	78434	3427.2	0	0	0	0	0	0	0	9854.7	20502	98069	275030	43976	274840	32360	30374	6466.2	11511	1636.7
Cre-1.g2716997.t1.p1	81.854000	2757.1	5393.8	0	0	0	0	0	0	0	0	0	0	0	0	0	0	0	0	0	0	0	0	0	0	0	0	0	0	0	0	0	0	0	0	0	0
Cre-1.g2717000.t1.p1	83.162000	94202	124200	148730	1132700	1080300	2909300	4103300	358130	134210	308210	1091300	431430	587280	1187700	656030	53394	12651	10603	0	0	0	0	0	0	0	0	0	0	0	0	0	0	0	0	0	0
Cre-1.g2717002.t1.p1	56.105000	0	44525	72225	307610	253200	35602	17439	21528	134740	464230	215370	36297	33498	223020	3700800	162370	604750	48391	10869	6861.8	10698	33068	39132	22747	0	0	0	0	0	0	0	0	0	0	0	0
Cre-1.g2717005.t1.p1	24.366000	8936.4	0	1211.2	0	0	0	0	0	0	0	0	0	0	0	0	0	0	0	0	0	0	0	0	0	0	0	0	0	0	0	0	0	0	0	0	0
Cre-1.g2717006.t1.p1	63.159000	14797	0	0	0	0	0	0	0	0	0	0	0	0	0	0	15731	0	0	0	0	0	0	0	0	0	0	0	0	0	0	0	0	0	0	0	0
Cre-1.g2717007.t1.p1	16.274000	2270.8	0	0	0	0	0	0	0	0	0	0	0	0	0	0	0	0	0	0	0	0	0	0	0	0	0	0	0	0	0	0	0	0	0	0	0
Cre-1.g2717008.t1.p1	19.810000	0	0	0	0	0	0	0	0	0	0	0	0	0	0	0	0	0	0	0	0	0	2275.9	1547.2	0	4671.4	6239.4	0	0	0	1582.2	15833	32665	17928	0	0	0
Cre-1.g2717009.t1.p1	22.423000	13166	3854.9	0	1476.8	0	0	2926.1	0	0	0	1875.2	2014.1	0	0	0	0	0	0	0	0	0	11104	0	1593.5	0	3684.6	0	3122.1	14872	11165	0	0	0	0	0	0
Cre-1.g2717017.t1.p1	24.164000	0	0	0	0	0	0	0	0	0	0	14632	2917.6	0	6818.3	612010	97030	0	0	0	1428.1	66438	19185	0	0	1703.7	1857.9	2532	1304.4	0	0	0	0	0	0	0	0
Cre-1.g2717021.t1.p1	17.442000	0	0	0	0	0	0	0	0	0	0	0	3204.5	0	3421	702270	87223	0	0	0	0	11276	7522.5	0	0	0	0	0	0	0	0	0	0	0	0	0	0
Cre-1.g2717030.t1.p1	9.439000	0	0	29334	42442	44344	0	8174.3	6954.3	25861	72528	34043	8907.9	0	44789	131380	12213	56519	0	0	0	0	0	0	0	0	0	0	37487	59689	69812	9472.3	0	0	0	0	0
Cre-1.g2717031.t1.p1	5.209900	0	0	0	0	0	0	0	0	0	0	0	0	0	0	0	0	0	0	0	0	0	0	0	0	0	0	0	0	0	11751	16586	29241	14615	0	0	0
Cre-1.g2717034.t1.p1	53.162000	271470	658540	194070	218900	181870	315940	471260	1978400	34582000	3153500	2618900	1276200	882980	129580	7643.2	8019.6	10453	12639	17309	11616	0	0	7527.8	11209	20622	57966	10189	0	0	0	0	0	0	0	0	0
Cre-1.g2717038.t1.p1	82.108000	16486	30011	56664	396010	431380	800460	1298800	125510	92108	116140	382320	129250	195880	420730	261950	16954	2106.6	1854.5	0	0	0	0	0	0	0	0	0	0	0	0	0	0	0	0	0	0
Cre-1.g2717041.t1.p1	54.751000	253260	758980	172080	273950	169380	381720	507090	2098900	26481000	3074400	2339800	1215900	838000	119610	14095	12821	6575.4	16011	12643	6077.9	1358.7	8655.2	0	10519	0	0	0	0	0	0	0	0	0	0	0	0
Cre-1.g2717046.t1.p1	8.860300	17165	25340	38238	91254	209060	668200	769420	49353	11661	70152	266360	110040	149310	197860	90466	8919.6	0	0	0	0	0	0	0	0	0	0	0	0	0	0	0	0	1469	0	0	0
Cre-1.g2717059.t1.p1	20.237000	0	0	0	0	0	0	0	0	0	0	0	0	0	0	0	0	0	0	0	0	0	0	0	0	0	0	0	0	0	0	0	0	0	0	0	0
Cre10.g417700.t1.2	43.508000	18213	3642.8	0	0	1630.9	0	0	0	0	0	0	0	0	0	0	0	0	0	0	0	0	0	0	0	0	0	0	0	0	0	0	0	0	0	0	0
Cre10.g418450.t1.2	8.890200	6248.4	0	0	0	0	0	0	0	0	0	0	0	0	0	0	0	0	0	0	0	0	0	0	0	1625.7	0	0	0	3150.8	25855	81809	116070	29407	2388.9	1860.6	0
Cre10.g420350.t1.2	10.770000	5019.8	6243.1	21783	125280	136550	388720	149050	59215	0	50409	169170	64294	104980	236300	109910	0	2068.3	0	2595.6	3298	0	5005.8	0	0	0	0	6035.1	14663	24357	36961	37654	15129	0	0	0	0
Cre10.g420700.t1.2	8.268500	4507	144390	1491.2	0	0	0	0	0	0	0	1824.4	0	0	0	0	0	0	0	0	0	0	0	0	0	0	0	0	0	0	3096.6	13423	7313.9	0	0	0	0
Cre10.g422201.t1.1	102.090000	0	0	0	0	0	0	0	0	0	0	0	0	0	0	0	0	0	849.48	1134.1	0	0	0	0	0	0	0	0	0	0	0	0	0	0	0	0	0
Cre10.g422450.t1.2	58.806000	0	0	0	0	0	0	0	0	0	0	0	0	0	0	0	0	0	0	0	0	0	0	0	0	0	0	0	0	0	0	0	0	0	0	0	0
Cre10.g422600.t1.1	52.233000	126110	219480	9035.4	114240	0	0	0	0	0	0	0	0	0	0	0	0	0	0	0	0	0	0	0	0	0	0	0	0	0	0	0	0	0	0	0	0
Cre10.g423250.t1.2	36.370000	0	0	0	0	0	0	0	0	0	0	0	0	0	0	0	0	0	0	0	0	5511	9327.1	0	0	0	0	0	1724.4	0	0	0	0	0	0	0	0
Cre10.g423300.t1.1	83.982000	0	0	0	0	0	0	0	0	0	0	0	0	0	0	0	0	0	0	1252.3	71132	165760	0	0	0	0	0	0	0	0	0	0	0	0	0	0	0
Cre10.g423500.t1.2	28.831000	0	0	0	0	0	0	0	0	0	0	0	0	0	0	0	0	0	0	0	0	0	0	0	0	0	0	0	0	0	1501.9	2324.8	0	0	0	0	0
Cre10.g424100.t1.2	31.133000	0	0	0	0	0	0	0	0	0	0	0	0	0	0	0	0	0	0	0	0	0	0	0	0	0	0	1624	3713.3	7100.7	42349	15004	0	0	0	0	0
Cre10.g424450.t1.2	37.155000	33868	3106.2	1529.2	0	2793.5	0	0	0	0	0	9475.1	4068.9	0	4460.4	46355	22247	20419	14216	0	0	0	0	0	0	0	0	0	0	0	0	0	0	0	0	0	0
Cre10.g425850.t1.2	15.968000	11511	0	0	0	0	0	0	0	0	0	0	0	0	0	0	0	0	0	0	0	0	7161.2	0	0	0	0	0	0	0	0	0	0	0	0	0	0
Cre10.g425900.t1.2	28.228000	392630	78505	54350	534710	538480	1273100	2195600	46092	44626	53880	69068	61882	526850	211260	117660	40672	38693	404810	117840	559250	84242	100240	64375	0	0	0	0	0	0	19605	88404	17963	0	0	0	0
Cre10.g427250.t1.2	13.904000	0	0	0	0	0	0	0	0	0	0	0	0	0	0	0	0	0	0	0	0	0	0	0	0	0	0	0	0	0	0	0	0	0	0	0	0
Cre10.g430000.t1.1	25.321000	0	0	0	0	0	0	0	0	0	0	0	0	0	0	6334.3	42356	313470	6965.6	0	0	0	0	0	0	0	0	0	0	0	0	0	0	0	0	0	0
Cre10.g430150.t1.2	49.555000	11585	0	0	0	0	0	0	0	0	0	0	0	0	0	0	0	0	0	0	0	0	0	0	0	9419.9	26004	6848.3	0	0	0	0	0	0	0	0	0
Cre10.g432250.t1.1	160.550000	112680	0	0	0	0	0	0	0	20871	0	0	0	0	0	0	0	0	0	0	0	0	0	0	0	0	0	0	0	0	0	0	0	0	0	0	0
Cre10.g432750.t1.1	47.740000	1448.4	1327.3	0	0	0	0	0	0	0	0	0	0	0	0	0	0	0	0	0	0	0	0	0	0	0	0	0	0	0	0	0	0	0	0	0	0
Cre10.g432800.t1.2	30.706000	0	0	0	0	0	0	0	0	0	0	0	0	0	0	0	0	0	0	0	0	0	0	0	0	1304.3	0	1521.4	3745.4	0	0	0	0	0	0	0	0
Cre10.g433600.t1.2	65.896000	0	0	0	0	0	0	0	0	0	0	0	0	0	0	0	0	0	0	0	0	0	0	0	0	0	2863.7	0	0	0	0	0	0	0	0	0	0
Cre10.g433950.t1.1	16.085000	0	0	0	0	0	0	0	0	0	0	0	0	0	0	0	0	0	0	0	0	0	0	0	0	0	51979	195130	274680	202770	68559	1673.7	2023.7	0	0	0	0
Cre10.g434200.t1.1	18.840000	58217	2502.6	0	2381.5	1602.3	0	0	0	0	0	0	0	0	0	0	0	0	1172	0	0	0	9639.4	12304	0	0	0	0	0	0	0	0	0	0	0	0	0
Cre10.g434450.t1.2	43.654000	205660	358790	18031	202980	1423.2	0	0	0	0	0	0	0	0	0	0	0	0	0	0	0	0	0	0	0	0	0	0	0	0	875.95	0	0	0	0	0	0
Cre10.g434750.t1.2	60.212000	0	0	0	0	0	0	0	0	0	0	0	0	0	0	0	0	0	0	0	2840.1	4817.5	53313	0	0	2804.5	21184	14768	0	0	0	0	0	0	0	0	0
Cre10.g435500.t1.1	40.632000	0	0	0	0	0	0	0	0	0	0	0	0	0	0	0	0	0	0	0	0	0	0	0	0	0	0	0	1927.8	3770.8	0	0	0	0	0	0	0
Cre10.g436050.t1.2	25.915000	0	0	0	0	0	0	2122.8	8421.5	10356	53516	28126	1693.7	0	0	0	0	0	0	0	0	0	0	0	0	0	0	0	0	0	0	0	0	0	0	0	0
Cre10.g436350.t1.1	36.555000	0	0	0	0	0	0	0	0	0	0	0	0	0	0	0	0	0	0	0	0	0	0	0	0	0	0	0	0	0	0	1634.9	0	0	0	0	0
Cre10.g436550.t1.2	32.314000	0	0	0	0	0	0	0	0	0	0	0	0	0	0	0	0	0	0	0	0	0	0	0	0	0	0	15171	35990	8814.2	0	0	0	0	0	0	0
Cre10.g437500.t1.2	6.554700	0	0	0	0	0	0	0	0	0	0	0	0	0	0	0	0	0	0	0	0	0	0	0	0	0	0	0	0	0	2240.7	0	0	0	0	0	0
Cre10.g437950.t1.2	145.690000	0	0	0	0	0	0	0	0	0	0	3562.8	0	0	0	0	0	0	0	0	0	0	0	0	0	0	0	0	0	0	0	0	0	0	0	0	0
Cre10.g438550.t1.2	11.867000	0	0	0	0	0	0	0	0	0	0	0	0	0	0	0	0	0	0	0	0	0	0	0	0	0	12716	41640	9889.5	1455.1	0	0	0	0	0	0	0
Cre10.g439000.t1.1	83.066000	0	0	0	0	0	0	0	0	0	0	1376	1216.4	0	0	0	0	0	0	0	0	0	0	0	0	0	0	0	0	0	0	0	0	0	0	0	0
Cre10.g439350.t1.2	25.819000	0	0	0	0	0	0	0	0	0	0	0	0	0	0	0	0	0	0	0	0	0	0	0	0	0	0	0	0	0	0	0	0	0	0	0	0
Cre10.g439850.t1.2	73.119000	20412	0	1777.7	1702.8	7495.9	0	0	1937.8	0	1787.5	5172.9	1167.4	0	1148.7	1547	2874.2	6300.6	11443	6496.5	20348	4992.9	120800	134100	1418.6	0	0	0	0	0	0	0	0	0	0	0	0
Cre10.g439900.t1.2	120.890000	0	0	0	0	0	0	0	0	0	0	0	0	0	11794	70047	0	0	0	0	0	0	0	0	0	0	0	0	0	0	0	0	0	0	0	0	0
Cre10.g440400.t1.2	9.581800	0	0	0	0	0	0	0	0	0	0	0	0	0	0	0	0	0	0	0	0	0	0	0	0	0	0	0	0	0	0	9620.4	5039.1	0	0	0	0
Cre10.g440450.t1.2	15.879000	0	0	0	0	0	0	0	0	0	0	0	0	0	0	0	0	1440.3	0	0	0	0	0	0	0	0	0	0	0	0	0	2719.1	6490.1	972.75	0	0	0
Cre10.g441650.t1.1	857.960000	0	102560	0	1481.5	0	0	0	0	0	1582.9	0	0	0	0	0	0	0	0	0	0	0	0	0	0	0	0	0	0	0	0	0	0	0	0	0	0
Cre10.g443850.t1.1	64.113000	0	0	0	0	0	0	0	0	0	0	0	0	0	0	0	1440.2	0	0	0	0	0	0	0	0	0	0	0	0	0	0	0	0	0	0	0	0
Cre10.g444550.t1.2	80.782000	0	0	0	0	0	0	0	0	0	1166.2	11963	6801.4	0	0	0	0	0	0	0	0	0	0	0	0	0	0	0	0	0	0	0	0	0	0	0	0
Cre10.g444800.t1.2	27.891000	62280	5301.1	1070.7	0	1683.8	0	0	0	0	0	2363.5	0	0	0	0	0	0	0	0	0	0	0	0	0	0	0	4824.3	1823.5	0	0	0	0	0	0	0	0
Cre10.g445750.t1.2	10.518000	9433.5	0	0	0	0	0	0	0	0	0	0	0	0	0	0	0	0	0	0	0	0	0	0	0	0	0	0	0	0	0	0	1366.3	0	0	0	0
Cre10.g446350.t1.1	28.335000	0	0	0	0	0	0	0	0	0	0	0	0	0	0	0	0	0	0	0	0	0	0	0	0	0	0	0	0	0	0	0	0	6565.9	0	0	0
Cre10.g447100.t1.2	27.323000	0	0	0	0	0	0	0	0	0	0	0	0	0	0	0	0	0	0	0	0	0	0	0	0	0	0	0	0	6467	0	0	0	3764.9	9832.9	124800	0
Cre10.g450400.t1.2	30.611000	74931	257320	10491	126790	0	0	0	0	0	0	0	0	0	0	0	0	0	0	0	0	0	0	0	0	0	0	0	0	0	0	0	0	0	0	0	0
Cre10.g450500.t1.1	72.819000	0	0	0	0	0	0	0	0	0	0	0	0	0	0	15820	1829.8	2212.4	0	0	0	0	0	0	0	0	0	0	0	0	0	0	0	0	0	0	0
Cre10.g451900.t1.1	54.413000	0	0	0	0	0	0	0	0	0	0	0	0	0	0	0	0	0	0	0	0	0	2545.1	1492.4	0	0	0	0	0	0	0	0	0	0	0	0	0
Cre10.g451950.t1.2	57.821000	0	0	0	0	0	0	0	0	0	0	0	0	0	0	0	3054.2	34923	117200	29275	3505.5	14723	18473	0	0	0	0	0	0	0	0	0	0	0	0	0	0
Cre10.g452050.t1.2	28.702000	52555	26078	35777	272600	301170	452600	859430	28955	38967	58770	46491	29307	335500	96771	35017	14604	10635	226220	51080	293060	43913	4861.7	21113	9871.9	45085	18565	0	0	0	2421.4	5846.4	0	0	0	0	0
Cre10.g452350.t1.1	16.343000	0	0	0	0	1584.5	0	3513.2	36510	60846	0	0	0	0	0	0	0	0	0	2041.4	0	0	2738.5	0	3407.2	0	7983.7	2681.9	17115	44641	87080	84175	44219	1605.9	0	0	0
Cre10.g452450.t1.2	115.130000	6266.1	2402.5	0	0	0	0	0	0	0	0	0	0	0	1270.8	19961	167460	346600	174930	0	0	0	0	0	0	0	0	0	0	0	0	0	0	0	0	0	0
Cre10.g454734.t1.1;Cre10.g454734.t2.1	89.354000	7783.1	0	0	0	0	0	0	0	0	0	0	0	0	0	0	0	0	0	0	0	0	0	0	0	0	0	0	0	0	0	0	0	0	0	0	0
Cre10.g456050.t2.1;Cre10.g456050.t1.2;Cre10.g456100.t1.2	21.414000	0	1945.1	0	0	4984.4	0	0	0	1656.4	5419.3	4084.4	3744.1	0	2343.7	20005	25184	21548	38571	44341	30972	92910	12870	0	0	0	0	0	0	0	0	0	0	0	0	0	0
Cre10.g456200.t1.2	15.122000	0	1736.8	0	0	0	0	0	0	0	0	0	0	0	0	0	0	0	0	0	0	0	0	0	0	0	0	0	0	0	1280.5	0	0	0	0	0	0
Cre10.g458450.t1.1	18.015000	0	0	0	0	0	0	0	0	0	0	0	0	0	0	0	0	0	0	0	0	0	0	0	0	0	0	0	0	0	0	1731	3338.9	0	0	0	0
Cre10.g458550.t1.2	16.946000	0	0	0	0	0	0	0	0	0	0	0	0	0	0	0	0	0	0	0	0	0	0	0	0	0	0	0	0	0	0	0	1611.8	6964	10715	0	0
Cre10.g459200.t1.2	117.280000	25636	0	0	0	0	0	0	0	0	0	0	0	0	0	0	0	0	2378.4	21417	0	0	0	0	0	0	0	0	0	0	0	0	0	0	0	0	0
Cre10.g459400.t1.2	10.160000	15851	3293	1462.9	1187.7	1071.5	3626.4	0	0	0	0	0	0	0	0	0	0	0	0	0	0	0	0	0	0	0	0	0	0	0	0	0	0	0	0	0	0
Cre10.g459750.t1.2	7.642800	4346.6	21246	3286	15181	0	0	0	0	0	0	0	0	0	0	0	0	0	0	0	0	0	0	0	0	0	0	0	0	0	0	0	0	0	0	0	0
Cre10.g460050.t2.1;Cre10.g460050.t1.1	40.210000	10894	4550.8	2588.9	0	2155.8	0	0	0	0	0	0	0	0	0	0	0	0	4903.2	14109	24294	29415	8251.6	0	0	0	0	0	0	0	0	0	0	0	0	0	0
Cre10.g461050.t1.2	68.394000	0	0	24574	37653	16524	28617	0	6772	0	0	0	0	0	0	0	0	0	0	0	0	0	0	0	2049.6	2332.8	0	0	0	0	0	0	0	0	0	0	0
Cre10.g463200.t1.2	63.776000	0	0	0	0	0	0	0	0	0	0	0	0	0	0	0	0	0	0	0	0	1260.4	0	0	0	0	0	0	0	0	0	0	0	0	0	0	0
Cre10.g464050.t1.1	39.706000	0	0	0	0	0	0	0	0	0	0	0	0	0	0	0	0	0	0	0	0	0	0	0	0	0	0	0	5537.9	2153.5	0	0	0	0	0	0	0
Cre10.g464600.t1.1	21.160000	0	0	0	0	0	0	0	0	0	0	0	0	0	0	0	0	0	0	0	0	0	0	0	0	0	0	0	0	0	0	3210.9	7907.3	7868.2	948.78	0	0
Cre10.g465550.t1.1	110.500000	5040.9	3413.5	0	0	0	0	0	1275.5	0	1730.1	2352.2	0	0	2529.8	0	0	1381.2	0	1170.6	0	0	0	0	0	0	0	0	0	0	0	0	0	0	0	0	0
Cre10.g465650.t1.2	226.740000	0	0	0	0	0	0	0	0	8687.5	0	0	0	0	0	0	0	0	0	0	0	0	0	0	0	0	0	0	0	0	0	0	0	0	0	0	0
Cre10.g466850.t1.1	18.310000	0	0	0	0	0	0	0	0	0	0	0	0	0	0	0	0	0	0	0	0	0	0	0	0	0	0	0	0	3298.1	6540.3	0	790.44	0	0	0	0
Cre11.g467350.t1.2	73.218000	0	0	0	0	0	0	0	0	0	0	0	0	0	0	0	0	0	0	19883	56049	0	0	0	0	0	0	0	0	0	0	0	0	0	0	0	0
Cre11.g467400.t1.2	57.000000	56363	10633	0	2080.2	857.65	0	0	0	0	0	0	0	0	0	1165.7	997.97	2636.8	17128	116920	224510	52951	60869	1922.5	0	0	0	0	0	0	0	0	0	0	0	0	0
Cre11.g467535.t1.1;Cre16.g658850.t1.1	43.976000	294560	103950	29527	31464	43738	10449	17678	5319	12624	10103	20536	4951.1	1610.7	3532	3594.5	2491.4	6434.7	12447	13042	9378.2	9356.9	26704	15606	66003	117460	46923	5198.3	0	0	0	0	0	0	0	0	0
Cre11.g467569.t1.1	23.995000	0	0	15231	8628.4	9226.5	31474	49562	155460	2908800	73939	41022	18435	3525.1	13001	15657	15065	18483	33345	18152	13322	10082	19426	8774.5	11306	9989.7	6712.7	8785.3	7427.4	7560	14148	27110	90568	23608	0	0	0
Cre11.g467573.t1.1	28.886000	397900	115660	25987	135970	204100	261880	666080	51530	46312	63902	19133	21620	220240	24381	17136	1927.3	0	2988.4	2031.4	0	3895.7	7311.1	2559.9	0	12383	0	2235.5	0	0	26923	109100	32112	1855.6	0	0	0
Cre11.g467575.t2.1;Cre11.g467575.t1.1	114.320000	14100	0	0	0	0	0	0	0	0	0	0	0	0	0	0	0	0	0	0	0	0	0	0	0	0	0	0	0	0	0	0	0	0	0	0	0
Cre11.g467578.t1.1	13.503000	11180	0	0	0	0	0	0	0	0	0	0	0	0	0	0	0	0	0	0	0	0	0	0	0	0	0	0	0	1636.7	2569.2	2122.7	0	0	0	0	0
Cre11.g467590.t1.1	21.522000	0	0	0	0	0	0	0	0	0	0	0	0	0	0	0	0	0	0	0	0	0	0	0	0	0	0	0	1065.8	1681.2	0	0	0	0	0	0	0
Cre11.g467597.t1.1	159.880000	0	0	0	0	0	0	0	0	0	0	0	0	0	0	0	1445	14939	0	0	0	0	0	0	0	0	0	0	0	0	0	0	0	0	0	0	0
Cre11.g467640.t1.1	13.637000	8312.8	17070	11797	44996	0	0	0	0	0	0	0	0	0	0	0	0	0	0	0	0	0	0	0	0	0	0	0	0	0	0	0	0	0	0	0	0
Cre11.g467650.t2.1;Cre11.g467650.t1.1	57.540000	0	0	32288	0	0	0	0	0	0	0	0	0	0	0	0	25530	21497	0	0	0	0	0	0	0	50084	0	0	0	0	0	32129	0	0	0	0	0
Cre11.g467668.t1.1	13.926000	19750	57359	9991.6	48434	0	0	0	0	0	0	0	0	0	0	0	0	0	0	0	0	0	0	0	0	0	0	0	0	0	0	0	0	0	0	0	0
Cre11.g467678.t1.1	256.550000	14968	0	0	0	0	0	0	0	0	0	0	0	0	0	0	0	0	0	10542	0	0	0	0	0	0	0	0	0	0	0	0	0	0	0	0	0
Cre11.g467682.t1.1	37.665000	0	0	0	0	0	0	0	0	0	0	0	0	0	0	0	0	0	0	0	0	0	0	0	0	0	0	0	0	0	0	0	0	0	0	0	0
Cre11.g467689.t1.1	21.525000	0	0	0	0	0	0	0	0	0	0	0	0	1738.2	8924.2	882350	6255.1	17568	17596	23914	20157	23471	58648	62902	99582	145790	319930	228430	115310	66381	46334	4075.5	14742	4858.3	0	0	0
Cre11.g467700.t1.1	42.770000	0	0	0	0	0	0	0	0	0	0	0	0	0	0	0	0	0	0	0	0	0	0	0	1588.9	0	0	0	0	0	0	0	0	0	0	0	0
Cre11.g467707.t1.1	21.172000	136330	626180	41801	12745	9680.9	2237.6	0	0	0	2074.4	6182	0	0	0	0	0	0	0	0	0	0	0	0	0	0	0	0	0	0	0	29904	23344	0	0	0	0
Cre11.g467723.t2.1;Cre11.g467723.t1.1	48.543000	0	0	0	0	0	0	0	0	0	0	0	0	0	0	0	0	0	0	0	0	0	3848.1	34953	34730	11325	8909.8	4968.5	1308.6	0	0	0	0	0	0	0	0
Cre11.g467725.t1.1	43.452000	0	0	0	0	0	0	0	0	0	0	0	0	0	0	0	0	0	0	0	0	3822.2	0	0	0	0	0	0	0	0	0	0	0	0	0	0	0
Cre11.g467755.t1.1	31.667000	0	0	0	0	0	0	0	0	0	0	0	0	0	0	0	0	0	0	0	0	0	0	0	0	0	0	0	0	0	1582.7	4217	0	0	0	0	0
Cre11.g467759.t1.1	30.244000	0	0	0	0	0	0	0	0	0	0	4044.9	0	0	0	0	0	0	0	0	0	0	0	0	11397	0	0	0	0	0	0	0	0	0	0	0	0
Cre11.g467767.t1.1	18.012000	32007	121760	12616	53425	0	0	0	0	0	0	0	0	0	0	0	0	0	0	0	0	0	0	0	0	0	0	0	0	0	0	0	0	0	0	0	0
Cre11.g467769.t1.1	18.310000	0	0	0	0	0	0	0	0	0	0	0	0	0	0	0	0	0	0	0	0	0	0	0	0	0	0	0	0	0	11307	45453	4542.6	0	0	0	0
Cre11.g467773.t1.1	20.336000	0	0	0	0	0	0	0	0	0	0	0	0	0	0	0	0	0	0	0	0	0	0	0	0	0	0	0	0	0	0	11871	23762	10496	0	0	0
Cre11.g468300.t1.2	21.864000	26029	5045.7	0	0	0	0	0	0	0	0	0	0	0	0	0	0	0	0	0	0	0	0	0	0	0	0	0	0	0	6503.9	21027	6638.5	0	0	0	0
Cre11.g468359.t1.1	71.562000	0	15371	0	0	0	0	0	0	0	0	0	0	0	0	0	0	0	0	0	0	0	0	0	0	0	0	0	0	0	0	0	0	0	0	0	0
Cre11.g468400.t1.1	53.290000	0	0	0	0	0	0	0	0	0	0	0	0	0	0	0	0	0	0	0	0	0	0	0	0	0	0	0	0	0	3585.6	0	0	0	0	0	0
Cre11.g468450.t1.2	19.459000	0	0	0	0	0	0	0	0	0	0	0	0	0	0	0	0	0	0	0	0	0	0	0	0	0	0	0	0	0	0	1760.2	9711.3	895.78	0	0	0
Cre11.g468550.t1.2	11.784000	0	0	7103.9	8785.9	1883.8	11433	0	3148.8	0	0	0	0	0	0	0	0	0	0	0	0	0	0	0	0	0	0	0	0	0	1499.2	5631.6	6582	1287.2	0	0	0
Cre11.g468750.t1.2	24.806000	0	0	0	0	0	0	0	0	0	0	0	0	0	0	0	0	0	0	0	0	0	0	0	0	1629.6	6978.6	6823.7	9264.5	21883	64586	55136	106110	18613	0	0	0
Cre11.g468800.t1.2	47.702000	32698	0	0	3999.2	0	0	0	0	0	0	0	0	0	0	0	0	0	0	2367.7	14402	188950	37104	22657	23887	84653	31748	3341	0	0	0	0	0	0	0	0	0
Cre11.g468950.t1.2	7.032100	39569	48333	2029.7	6210.4	5584.8	1806.1	9488.2	18777	52595	7853.1	0	0	0	0	0	0	0	0	0	0	0	0	0	0	0	0	0	0	0	0	0	3928.1	0	0	0	0
Cre11.g469150.t1.2	29.871000	10290	8015.6	2957.5	3564.3	3139.6	0	0	0	0	0	0	0	0	0	0	0	0	0	0	0	0	0	0	0	0	0	0	0	0	0	0	0	0	0	0	0
Cre11.g474800.t1.2	48.286000	0	0	0	0	0	0	0	0	0	0	0	0	0	0	0	0	0	0	0	0	1705.5	14506	0	0	0	0	0	0	0	0	0	0	0	0	0	0
Cre11.g474900.t1.2	20.095000	0	0	0	0	0	0	0	0	0	0	0	0	0	0	0	0	0	0	0	0	0	0	0	0	0	0	0	0	0	0	0	0	0	0	0	0
Cre11.g474950.t1.1	52.566000	0	0	0	0	0	0	0	0	0	0	0	0	0	0	0	0	0	0	0	0	0	0	0	0	0	0	0	0	0	0	0	0	0	0	0	0
Cre11.g475850.t1.2	21.108000	0	0	0	0	0	0	0	0	0	0	0	0	0	0	0	0	0	0	0	0	0	0	0	0	0	0	0	0	0	0	3121.2	2898.5	1279.4	0	0	0
Cre11.g476750.t1.2	38.266000	0	0	0	0	0	0	0	0	0	0	0	0	0	0	0	0	0	0	0	0	0	0	0	0	0	2025	1223.5	1852	136170	531520	0	0	0	0	0	0
Cre11.g477300.t1.1	64.729000	0	0	0	0	0	0	0	0	0	0	0	0	0	0	0	0	0	0	0	0	0	5530	2589.7	0	0	0	0	0	0	0	0	0	0	0	0	0
Cre11.g477500.t1.2	30.255000	0	0	0	0	0	0	0	0	0	0	0	0	0	0	0	0	0	0	0	0	0	10709	0	0	0	0	0	0	0	0	0	0	0	0	0	0
Cre11.g477850.t1.1	111.270000	0	0	0	0	0	0	0	0	0	0	0	0	0	0	0	11592	42145	5777.4	0	0	0	0	0	0	0	0	0	0	0	0	0	0	0	0	0	0
Cre11.g477950.t1.1	94.345000	0	0	35713	247410	252930	126250	80538	88961	33719	41879	55194	0	0	0	0	0	0	0	0	0	0	0	0	0	0	0	0	0	0	0	0	0	0	0	0	0
Cre11.g478800.t1.2	74.606000	13696	0	0	30461	61821	0	61179	0	0	0	1192.3	5623.3	6782.1	55956	51771	3893.9	0	0	0	0	0	0	0	0	0	0	0	0	0	0	0	0	0	0	0	0
Cre11.g479050.t1.2	15.497000	0	0	0	0	0	0	0	0	0	0	0	0	0	0	0	0	0	0	0	0	0	0	0	0	0	0	0	0	0	4794	0	0	0	0	0	0
Cre11.g479500.t1.2	25.623000	0	0	0	0	0	0	0	0	0	0	0	0	0	0	0	0	0	0	0	0	0	0	0	0	0	0	0	0	3653	1565.1	0	0	0	0	0	0
Cre11.g479750.t1.2	59.596000	0	0	0	0	0	0	0	0	0	0	0	0	0	0	0	0	1171.8	0	1490.5	1724.2	2944.8	22088	1086.7	1273	0	0	0	0	0	0	0	0	0	0	0	0
Cre11.g480150.t1.2	16.302000	2873.2	8004.9	1184.8	0	0	0	0	0	0	0	0	0	0	0	0	0	0	0	0	0	0	0	0	0	0	0	0	0	0	0	0	0	0	0	0	0
Cre11.g481126.t1.1;Cre11.g481126.t2.1	26.703000	30292	15505	5081	2250.6	3945.1	1176.3	1577.7	2387.1	0	1366.7	2644.7	0	0	0	0	0	1456.9	1736.5	4238.3	4034	5554	7653.6	6886.8	9080.5	29278	64635	36245	40301	49323	24760	0	0	0	0	0	0
Cre11.g481450.t1.2	22.479000	0	0	6765.3	2755.7	3038.4	10312	20783	146870	2861200	43335	80653	28573	9610	8640.6	50598	14014	6050.7	1521.3	3495.5	2398.5	3091.9	3361.6	2145.5	2912.7	4087.4	7992	3182.4	3006.2	6613.4	42002	11928	3259.1	0	0	0	0
Cre12.g483700.t2.1;Cre12.g483700.t1.2	44.035000	0	0	0	0	0	0	0	0	0	0	0	0	0	0	0	0	0	0	0	0	0	0	0	0	0	0	0	3358.5	14495	0	0	0	0	0	0	0
Cre12.g483950.t1.2	35.138000	65372	31185	11166	2193.9	2575.6	3618.7	4251	4479.4	1886.1	2070.2	12815	10224	4302.8	13176	20958	33658	43605	81600	103040	103740	226930	774260	508130	176330	2169.6	0	0	0	0	0	0	0	0	0	0	0
Cre12.g484000.t1.2	49.201000	4091.8	18763	4736.1	9479	16106	10512	9605	1155	0	896.48	2858.1	1223.9	1574.5	4577.5	0	0	0	0	0	0	0	0	0	0	0	0	0	0	0	0	0	0	0	0	0	0
Cre12.g484050.t1.2	11.126000	3381.9	0	0	0	0	0	0	0	0	0	0	0	0	0	0	0	0	0	0	0	0	0	0	0	0	0	0	0	4049.9	18820	10529	4572.8	0	0	0	0
Cre12.g484700.t1.2	13.767000	10393	43916	4889.7	29242	0	0	0	0	0	0	0	0	0	0	0	0	0	0	0	0	0	0	0	0	0	0	0	0	3430.4	14275	50590	38893	7552.8	0	0	0
Cre12.g485150.t1.2	39.759000	3848.4	0	1017.5	0	0	0	0	0	0	0	919	0	0	1241.5	7992.2	77608	118450	34400	5068.8	2411.6	2054.7	0	0	0	0	0	0	0	0	0	0	0	0	0	0	0
Cre12.g485550.t1.2	36.947000	0	0	0	0	0	0	0	0	0	0	0	0	0	0	0	0	0	0	0	0	0	0	0	1687.4	0	1273.3	0	1171.4	0	0	0	0	0	0	0	0
Cre12.g485800.t1.2	77.546000	68117	28611	31622	38609	137440	113680	198150	135130	73942	81567	77540	28275	1383.7	19200	19874	14617	16282	22436	27018	91459	168880	215870	28247	8710.7	29182	137640	52172	28490	33447	14987	2782.6	2220.9	0	0	0	0
Cre12.g485850.t1.2	19.682000	0	0	0	0	0	0	0	0	0	0	0	0	0	0	0	0	0	0	0	0	0	0	0	0	0	0	0	0	18998	5295.8	0	0	0	0	0	0
Cre12.g486300.t1.2	20.284000	37450	10655	0	94202	201010	226790	257910	30326	21147	32230	182500	45303	88802	64076	15628	0	0	0	0	0	0	0	2333	5479	0	22628	0	37493	56574	32100	70704	113210	52793	0	0	0
Cre12.g487850.t1.2;Cre02.g102000.t1.2	20.962000	34077	0	0	0	0	0	0	0	0	0	0	0	0	0	0	0	0	0	0	0	0	0	0	0	0	0	0	0	0	0	4659.9	7156.7	0	0	0	0
Cre12.g488173.t1.2	148.680000	198970	387840	340540	415480	542510	375240	466750	449190	387940	0	470090	410350	0	0	0	0	472090	0	0	494670	273220	475450	380980	474560	313510	0	378520	0	331460	0	405160	0	495610	327900	0	0
Cre12.g489153.t1.1	18.640000	0	1219	0	0	0	0	0	0	0	0	0	0	0	0	0	0	0	0	0	0	0	0	0	0	0	0	0	0	1208.2	3796	0	0	0	0	0	0
Cre12.g489750.t1.2	68.474000	0	0	0	0	0	0	0	0	0	0	0	0	0	0	0	0	0	0	0	0	0	0	0	3357.7	0	0	0	0	0	0	0	0	0	0	0	0
Cre12.g490350.t1.1	74.517000	0	0	0	0	0	0	0	0	0	0	0	0	0	0	0	0	0	0	0	0	0	0	5540.2	28049	0	0	0	0	0	0	0	0	0	0	0	0
Cre12.g490500.t1.2	23.286000	4600.8	0	0	0	0	0	0	0	0	0	0	0	0	0	0	0	4591.2	10716	11583	9920.5	27967	22510	5326	30523	4521.4	1610.1	0	4239.2	5863.1	24964	60356	90948	20869	1090.7	0	0
Cre12.g490650.t1.2	35.725000	0	0	0	0	0	0	0	0	0	0	0	0	0	0	0	0	0	0	0	0	0	0	0	0	0	1972.5	7885	8210.4	3030.4	0	0	0	0	0	0	0
Cre12.g492300.t1.2	18.122000	45391	147940	8752.2	65529	0	0	0	0	0	0	0	0	0	0	0	0	0	0	0	0	0	0	0	0	0	0	0	0	0	0	0	0	0	0	0	0
Cre12.g492350.t1.2	69.951000	0	0	0	0	0	0	0	0	0	0	0	0	0	0	0	0	0	1917.2	4224.7	36336	73334	3271.5	2201.4	0	0	0	0	0	0	0	0	0	0	0	0	0
Cre12.g492750.t1.1	353.370000	0	0	0	0	0	0	0	0	0	0	0	1246.2	0	0	0	0	0	0	0	0	0	0	0	0	0	0	0	3657.2	0	1865.6	0	0	0	0	0	0
Cre12.g493150.t1.2	35.472000	0	0	0	0	0	0	0	0	0	0	0	0	0	0	0	0	0	0	0	0	0	0	0	0	26782	27784	6246.9	0	0	0	0	0	0	0	0	0
Cre12.g493250.t1.2;Cre09.g388875.t1.1;Cre02.g095101.t1.1	81.026000	8440.5	0	0	0	0	0	0	0	0	0	0	0	0	0	0	0	0	0	0	0	4534.2	24088	0	0	0	0	0	0	0	0	0	0	0	0	0	0
Cre12.g494050.t1.2	21.518000	18792	4731.7	0	0	0	0	0	0	0	0	0	0	0	0	0	0	0	0	0	0	0	0	0	0	0	0	0	0	2242.7	12151	1348.2	0	0	0	0	0
Cre12.g494350.t1.2	76.088000	0	0	0	0	0	0	0	0	0	0	0	0	0	0	0	0	0	0	0	0	0	25429	1458.6	0	0	0	0	0	0	0	0	0	0	0	0	0
Cre12.g494450.t1.2	14.448000	0	0	0	0	0	0	0	0	0	0	0	0	0	0	0	0	0	0	0	0	0	0	0	0	0	0	0	0	0	0	0	1583.3	0	0	0	0
Cre12.g494850.t1.2	29.080000	0	0	0	0	0	0	0	0	0	0	0	0	0	0	0	0	0	0	0	0	0	0	0	0	0	0	0	0	0	0	0	2869.7	0	0	0	0
Cre12.g495850.t1.2	27.825000	0	0	0	0	0	0	0	0	0	0	0	0	0	0	0	1203.9	1571.7	1577	0	0	0	177720	305970	5951.3	0	0	0	0	0	0	0	0	0	0	0	0
Cre12.g495951.t2.1;Cre12.g495951.t1.1	21.169000	0	0	0	0	0	0	0	0	0	0	0	0	0	0	0	0	0	0	0	0	0	0	0	0	53555	42199	7074.5	0	0	0	0	0	0	0	0	0
Cre12.g496750.t1.2	26.497000	50190	137600	9444.3	73612	0	0	0	0	0	0	0	0	0	0	0	0	0	0	0	0	0	0	0	0	0	0	0	0	0	0	0	0	0	0	0	0
Cre12.g497300.t2.1;Cre12.g497300.t1.2	38.936000	19612	0	0	0	4478.2	0	0	0	1968.8	1292.2	18231	13515	3758.4	18452	60859	105100	86723	264050	323650	102330	74292	149850	144130	678050	352520	37854	2191.6	0	1367.6	0	0	0	0	0	0	0
Cre12.g497850.t1.2	23.404000	0	0	0	0	0	0	0	0	0	0	0	0	0	0	0	0	0	0	0	0	0	0	0	0	0	0	0	0	0	0	0	1727	13762	0	0	0
Cre12.g498250.t1.2	15.900000	0	0	0	0	0	0	0	0	0	0	0	0	0	0	0	0	0	0	0	0	0	0	0	0	0	0	0	0	0	4822	0	0	0	0	0	0
Cre12.g498500.t1.2	47.653000	5197.6	0	0	0	0	0	0	0	0	0	0	0	0	0	0	0	0	0	0	0	0	0	0	0	0	0	0	0	0	0	0	0	0	0	0	0
Cre12.g498550.t1.1	34.993000	3259.8	0	0	0	0	0	0	0	0	0	0	0	0	0	0	0	0	0	0	0	0	0	1401.9	0	2156.9	1607.8	6265.8	12618	47288	133280	39872	0	0	0	0	0
Cre12.g498900.t1.2	22.114000	0	0	0	0	0	0	0	0	0	0	0	0	0	0	0	0	0	0	0	0	0	0	0	0	0	0	0	1310.2	2715.7	8778.2	0	0	0	0	0	0
Cre12.g498950.t1.2	25.903000	6770.2	0	0	0	0	0	0	0	0	0	0	0	0	0	0	0	0	0	0	0	0	0	0	0	0	0	3860.9	5749.5	3938	0	0	0	0	0	0	0
Cre12.g499350.t1.2	50.931000	3218.9	0	0	0	0	0	0	0	0	0	0	0	0	0	0	0	0	0	0	0	0	19524	0	0	0	0	0	0	0	0	0	0	0	0	0	0
Cre12.g499800.t1.2	10.479000	134120	306120	0	0	0	0	0	0	0	0	0	0	0	0	0	0	0	0	0	0	0	0	0	0	0	0	0	0	0	0	0	0	0	0	0	0
Cre12.g500150.t1.1	57.928000	0	0	0	0	0	0	0	0	0	0	2091.3	1938.2	0	1137.6	131660	93855	1514.3	0	0	0	0	0	0	0	0	0	0	0	0	0	0	0	0	0	0	0
Cre12.g500500.t2.1;Cre12.g500500.t1.1	42.104000	356280	82194	16545	18996	20527	3941.9	12644	5318.2	0	4487.4	10821	3882.2	0	0	5682.5	5463.3	10343	20277	13158	10500	14309	114730	441000	80388	8715.1	69143	65296	15912	0	0	0	0	0	0	0	0
Cre12.g501050.t1.2	62.352000	0	0	0	0	0	0	0	0	0	0	0	0	0	0	0	0	0	0	0	0	0	0	0	0	12455	12758	1466.2	0	0	0	0	0	0	0	0	0
Cre12.g501200.t1.2	17.920000	0	0	0	0	0	0	0	0	0	0	0	0	0	0	0	0	0	0	0	0	0	0	0	0	0	0	0	0	0	0	0	0	0	0	5396.7	0
Cre12.g501550.t1.2	11.827000	0	0	0	0	0	0	0	0	0	0	0	0	0	0	0	0	0	0	0	0	0	0	0	0	8463.2	57797	1488.3	3053.2	0	0	0	0	0	0	0	0
Cre12.g502250.t1.2	39.788000	0	0	0	0	0	0	0	0	0	0	0	0	0	0	0	0	0	0	0	0	0	0	0	0	2432	2429.8	0	0	0	0	0	0	0	0	0	0
Cre12.g503350.t1.2	25.382000	0	0	0	0	0	0	0	0	0	0	0	0	0	0	0	0	0	0	0	0	0	0	0	0	0	0	0	1581.1	2047.8	0	0	0	0	0	0	0
Cre12.g503600.t1.2	30.409000	0	0	0	0	0	0	0	0	0	0	0	0	0	0	0	0	0	0	0	0	0	0	0	0	0	0	0	0	922.27	1161	0	0	0	0	0	0
Cre12.g503650.t1.2	33.448000	0	0	0	0	0	0	0	0	0	0	0	0	0	0	0	0	0	0	0	0	0	0	0	13098	6863.3	0	0	0	0	0	0	0	0	0	0	0
Cre12.g503950.t1.2	31.094000	0	0	0	0	0	0	0	0	0	0	0	0	0	0	0	0	0	0	0	0	0	0	0	0	0	0	2188.5	2139	0	1367.5	0	0	0	0	0	0
Cre12.g504150.t2.1;Cre12.g504150.t1.2	29.389000	0	0	0	0	0	0	0	0	0	0	0	0	0	0	0	0	0	0	0	0	0	0	0	0	0	0	0	0	0	0	0	4524.1	0	0	0	0
Cre12.g505150.t1.1	147.500000	49855	22869	7433.9	8880.8	0	6836.9	9756.8	5554.4	5762.7	7650.6	10764	8274.3	5960.1	9548.4	19327	0	14394	2911.4	0	0	0	0	0	0	0	0	0	0	0	0	0	0	0	1099.6	0	0
Cre12.g505850.t1.2	25.750000	0	0	0	0	0	0	0	0	0	0	0	0	0	0	0	0	0	0	0	0	0	0	0	0	0	0	0	2318.2	0	0	0	0	0	0	0	0
Cre12.g505950.t1.2	42.616000	17854	4316.8	0	0	0	0	0	0	0	0	0	0	0	0	0	0	0	0	0	0	0	0	0	0	0	0	0	0	0	0	0	0	0	0	0	0
Cre12.g507400.t1.2	76.574000	31990	6812.4	0	0	0	0	0	0	0	0	0	0	0	0	0	0	0	0	0	0	0	1226.8	10403	9452.5	0	0	0	0	0	0	0	0	0	0	0	0
Cre12.g508000.t1.1	42.955000	0	0	0	0	0	0	0	0	0	0	0	0	0	0	1781.3	0	0	1596.5	2434	0	0	122800	140400	0	0	0	0	0	0	0	0	0	0	0	0	0
Cre12.g508500.t1.2	57.265000	5965	0	0	1156.4	0	0	0	0	0	0	0	0	0	0	0	0	0	0	0	0	0	0	0	0	0	0	0	0	0	0	0	0	0	0	0	0
Cre12.g508750.t1.2	26.922000	414380	53314	18426	229340	214290	602720	49604	44902	0	10410	220250	25448	0	1279.6	0	7470.4	21198	95495	225570	266810	628650	231850	237230	111100	44610	40289	5851.2	10624	14160	40104	115340	77940	0	0	0	0
Cre12.g509050.t1.1	23.572000	0	0	0	0	0	0	0	0	0	0	0	0	0	0	0	0	0	0	0	0	0	0	0	0	0	0	27873	17422	17035	19943	0	0	0	0	0	0
Cre12.g509650.t1.2	62.837000	0	0	0	0	0	0	0	0	0	0	0	0	0	0	0	0	0	93705	32104	43878	8974.7	19835	5249.2	67997	353200	294400	11713	0	0	0	0	0	0	0	0	0
Cre12.g509750.t1.2	49.589000	1194100	1792600	118760	88286	159750	80270	244410	299740	871980	123960	0	0	0	0	0	0	0	0	0	0	0	0	0	0	6587.4	1832.7	0	0	0	0	0	0	0	0	0	0
Cre12.g510050.t1.2	47.178000	18677	0	1488	0	0	0	0	0	0	0	0	0	0	0	0	2106.1	11436	60599	40977	56143	78650	53846	10478	70735	24969	54594	54752	105230	30194	0	0	0	0	0	0	0
Cre12.g510400.t1.1	24.226000	0	0	0	0	0	0	0	0	0	0	0	0	0	0	0	0	0	0	0	0	0	0	0	0	0	8369.2	8088	10695	10911	9267.2	0	0	0	0	0	0
Cre12.g510450.t1.2	6.392400	0	0	0	0	0	0	0	0	0	0	0	0	0	0	0	0	0	0	0	0	0	0	0	0	0	0	0	0	0	0	0	3945.8	0	0	0	0
Cre12.g510650.t1.2	44.444000	0	0	0	0	0	0	0	0	0	0	0	0	0	0	0	0	0	0	0	0	0	0	0	0	0	0	0	0	4081.1	0	0	0	0	0	0	0
Cre12.g510850.t1.2	30.716000	0	4852.5	0	0	0	0	0	0	0	0	0	0	0	0	0	0	0	0	0	0	0	0	0	0	0	1672.7	1449.7	0	0	0	0	0	0	0	0	0
Cre12.g511100.t1.1	47.780000	0	0	0	0	0	0	0	0	0	0	0	0	0	0	0	0	0	0	0	0	0	0	0	0	9734.6	2694.6	0	0	0	0	0	0	0	0	0	0
Cre12.g511900.t1.2	28.401000	0	0	0	0	0	0	0	0	0	0	4976.2	0	0	0	0	0	0	0	0	0	0	0	0	0	0	0	0	0	0	0	0	0	0	0	0	0
Cre12.g512000.t1.1	120.200000	2435.7	2289.3	0	3037.1	5928.6	1267.3	3621.3	2245.2	0	5626.4	10509	2303.5	0	1571.4	16840	51522	184660	31541	0	0	0	0	0	0	0	0	0	0	0	0	0	0	0	0	0	0
Cre12.g512300.t1.2	117.870000	0	0	0	0	0	0	0	0	0	0	0	0	0	0	33473	1181.2	6172.1	37115	46990	373660	1178500	4236.6	0	0	0	0	0	0	0	0	0	0	0	0	0	0
Cre12.g512600.t1.2	20.930000	5500.3	4203.3	0	0	0	0	0	0	0	0	0	0	0	0	0	0	0	0	0	0	0	0	0	0	0	0	0	0	0	0	0	0	0	0	0	0
Cre12.g513200.t1.2	51.602000	0	0	0	0	0	0	0	0	0	0	0	0	0	0	0	0	0	0	0	0	0	0	0	3464.5	110330	25976	1331.3	0	0	0	0	0	0	0	0	0
Cre12.g513750.t1.1	11.409000	0	0	0	0	0	0	0	0	0	0	0	0	0	0	0	0	0	0	0	0	0	0	0	0	0	0	0	0	0	0	1092.6	1482.1	0	0	0	0
Cre12.g514050.t1.2	174.980000	0	0	0	0	0	0	0	0	0	0	0	0	0	0	0	11878	0	11043	29377	0	0	0	0	0	0	0	0	0	0	0	0	0	0	0	0	0
Cre12.g514200.t1.2	64.459000	0	0	0	0	0	0	0	0	0	0	0	0	0	0	0	0	0	1863.8	5500.7	4958.2	0	29824	14530	75753	108370	208490	7399.5	0	0	0	0	0	0	0	0	0
Cre12.g514750.t1.2	51.293000	8484.2	0	0	0	0	0	0	0	0	0	0	0	0	0	0	1542.8	7236.6	6150.5	18590	22786	0	89731	110830	46932	2310.9	0	0	0	0	0	0	0	0	0	0	0
Cre12.g514850.t1.2	89.353000	0	0	0	0	0	0	0	0	0	0	0	0	0	0	2139.4	1797.7	1831.2	4534.1	5997.5	18386	28060	2612.9	0	0	0	0	0	0	0	0	0	0	0	0	0	0
Cre12.g514900.t1.2	9.044300	0	0	0	0	0	0	0	0	0	0	0	0	0	0	0	0	0	0	0	0	0	0	0	0	0	0	0	0	0	0	1158.6	1542.3	1051.7	1043.5	0	0
Cre12.g516200.t1.2;Cre17.g737250.t1.2	94.208000	3389.3	0	0	0	0	0	0	0	0	0	0	0	0	0	0	0	69.558	1359.7	18738	36559	22967	72567	3825.4	0	0	0	0	0	0	0	0	0	0	0	0	0
Cre12.g516450.t1.2	24.292000	55861	124160	12602	52047	0	0	0	0	0	0	0	0	0	0	0	0	0	0	0	0	0	0	0	0	0	0	0	0	0	0	0	0	0	0	0	0
Cre12.g517100.t1.1	28.489000	0	0	0	0	0	0	0	0	0	0	0	0	0	0	0	0	0	3915.2	1425.8	0	0	0	0	0	0	0	0	0	0	0	0	0	0	0	0	0
Cre12.g517400.t1.2	22.121000	4266.3	0	0	0	0	0	0	0	0	0	0	0	0	0	0	0	0	0	0	0	0	0	0	0	0	914.75	0	2123.7	0	3815.7	8074.9	0	0	0	0	0
Cre12.g519050.t2.1;Cre12.g519050.t1.1	28.519000	60345	3895.5	0	0	0	0	0	0	0	0	12838	0	0	0	0	0	0	0	0	0	0	0	0	0	0	0	0	0	0	5661.5	0	0	0	0	0	0
Cre12.g519100.t1.2	54.099000	12255	15912	12996	13644	9599.3	7090.3	10220	0	0	0	2025.1	1956.9	0	1985.6	883.09	0	0	0	0	0	0	0	0	0	0	0	0	0	0	0	0	0	0	0	0	0
Cre12.g519180.t2.1;Cre12.g519180.t1.1;Cre12.g519180.t3.1;Cre12.g519180.t4.1	108.770000	0	0	0	0	0	0	0	0	0	0	0	0	0	0	0	0	0	0	0	0	0	2418.3	0	3442.8	10918	3845.4	0	0	0	0	0	0	0	0	0	0
Cre12.g519300.t1.2	27.450000	0	0	0	0	0	0	0	0	0	0	0	0	0	0	0	0	0	0	12771	5078.4	11700	6670	14848	89697	20125	3877.6	2466.4	0	0	0	0	0	0	0	0	0
Cre12.g519350.t1.2	31.253000	397130	120040	2745.6	0	0	0	0	0	0	0	0	0	0	0	0	0	0	0	0	0	0	0	0	0	0	0	0	2364.7	31031	84917	0	0	0	0	0	0
Cre12.g520350.t1.2	59.250000	0	0	0	0	0	0	0	0	1147.5	7046.2	9003.9	0	0	0	0	0	0	0	0	0	0	0	0	0	0	0	0	0	0	0	0	0	0	0	0	0
Cre12.g520500.t1.1	34.575000	0	0	0	0	0	0	0	0	0	0	0	0	0	0	0	0	0	1410.9	21943	91121	38615	2436.9	8260.7	7099.8	0	0	0	0	0	0	0	0	0	0	0	0
Cre12.g522600.t1.2	11.958000	0	0	0	0	0	0	0	0	0	0	0	0	0	0	0	0	0	1201.6	0	0	0	0	2606.5	5187.8	4392.9	14700	19627	40734	369510	246530	0	13708	9521.4	2714.9	0	0
Cre12.g523300.t1.2;Cre12.g523340.t1.1;Cre12.g523340.t2.1	66.206000	36615	9983.8	1248.4	2223.2	2158	0	0	0	0	0	6407	3467.6	0	0	0	0	0	0	0	0	0	0	0	0	0	0	0	0	0	0	0	0	0	0	0	0
Cre12.g523850.t1.2	55.054000	603600	939460	92746	65825	92358	66407	164150	245400	588210	59759	0	0	0	0	0	0	0	0	1100.4	0	0	0	0	1823.1	20082	53210	8802.1	2512.8	0	0	0	0	0	0	0	0
Cre12.g524300.t1.2	28.368000	0	0	0	0	0	0	0	0	0	0	0	0	0	0	0	0	0	0	0	0	0	0	0	0	0	0	0	0	0	9847	26763	10272	0	0	0	0
Cre12.g524600.t1.2	50.041000	0	0	0	0	0	0	0	0	0	0	0	0	0	0	0	0	0	0	0	0	4460.7	0	0	0	0	0	0	0	0	0	0	0	0	0	0	0
Cre12.g524850.t3.1;Cre12.g524850.t4.1;Cre12.g524850.t2.1;Cre12.g524850.t1.1	156.420000	0	0	0	0	0	1107	0	0	0	0	0	0	0	0	0	0	0	0	0	0	0	0	0	0	0	0	0	0	0	0	0	0	0	0	0	0
Cre12.g525150.t1.2	69.263000	0	0	0	0	0	0	0	0	0	0	0	3057.2	804.71	0	0	0	0	0	0	0	0	0	0	0	0	0	0	0	0	0	0	0	0	0	0	0
Cre12.g526800.t1.2	61.024000	0	0	0	0	0	0	0	0	0	0	0	0	0	0	0	0	0	0	0	0	0	15426	0	0	0	0	0	0	0	0	0	0	0	0	0	0
Cre12.g527050.t1.2	53.939000	0	0	0	0	0	0	0	0	0	0	0	0	0	1503.4	2110.1	0	0	0	0	0	0	0	0	0	0	0	0	0	0	0	0	0	0	0	0	0
Cre12.g527550.t1.2	13.408000	36247	0	0	0	0	0	0	0	0	0	0	0	0	0	0	0	0	0	0	0	0	0	0	0	0	0	0	0	0	0	0	0	0	0	0	0
Cre12.g528000.t1.2	44.199000	0	0	0	0	0	0	0	0	0	0	0	0	0	0	0	0	0	0	0	0	0	0	0	0	0	0	0	28148	32097	0	0	0	0	0	0	0
Cre12.g528750.t1.2	17.604000	3420.3	0	0	0	0	0	0	0	0	0	0	0	0	0	0	0	0	0	0	0	0	0	0	0	0	0	0	0	1657.4	4032	9264.3	5695.8	0	0	0	0
Cre12.g529100.t1.2	21.944000	0	0	0	0	0	0	0	0	0	0	0	1794	0	0	0	0	0	0	0	0	0	0	0	0	0	0	0	0	0	0	0	0	0	0	0	0
Cre12.g529651.t1.1	21.635000	0	2422.9	0	0	0	0	0	0	0	0	0	0	0	0	0	0	0	0	1356.2	1576.4	0	0	0	0	0	1605.1	1800.3	0	0	0	0	0	0	0	0	0
Cre12.g530300.t1.2	21.771000	0	0	0	0	0	0	0	0	0	0	0	0	0	0	0	0	0	0	0	0	0	0	0	0	0	5777.1	2745.1	14304	20338	18272	11244	1407.3	0	0	0	0
Cre12.g530600.t1.1;Cre12.g530650.t2.1;Cre12.g530650.t1.1	41.436000	0	0	0	0	0	0	0	0	0	12813	46828	12066	2359.7	0	1636.8	1159.6	3065.8	0	0	1345.3	0	0	0	0	0	0	0	0	1376.7	0	0	0	0	0	0	0
Cre12.g530850.t3.1;Cre12.g530850.t2.1;Cre12.g530850.t1.1	140.680000	0	1833	0	0	0	0	0	0	0	0	0	0	0	0	0	0	0	0	0	0	0	0	0	0	0	0	0	0	0	0	0	0	0	0	0	0
Cre12.g531450.t1.2	45.390000	6862.7	0	0	0	0	0	0	0	0	0	0	0	0	0	0	0	0	0	0	0	0	0	0	0	0	0	0	0	0	0	0	0	0	0	0	0
Cre12.g532100.t1.2	51.925000	196330	0	0	0	0	0	0	0	0	0	0	0	0	0	0	0	0	0	0	0	0	0	0	0	0	0	0	0	0	0	0	0	0	0	0	0
Cre12.g532550.t1.1	19.422000	8092.7	20460	1732.7	3857.9	1778.8	0	0	0	0	0	0	0	0	0	0	0	0	0	0	0	0	0	0	0	0	0	0	0	1714.9	0	0	0	0	0	0	0
Cre12.g534250.t1.2	23.750000	0	0	0	0	0	0	0	0	0	0	0	0	0	0	0	0	0	0	0	0	0	0	0	0	0	2711.1	2295	5931.3	11210	3104.6	9172.5	16109	1547.7	0	0	0
Cre12.g534350.t1.2	34.797000	2392.1	0	0	0	0	0	0	0	0	0	0	0	0	0	0	0	0	0	0	0	0	0	0	0	0	0	0	1357.8	0	0	0	0	0	0	0	0
Cre12.g534600.t1.2	21.684000	2983	0	0	0	0	0	0	1280.7	0	0	4232.4	2166.2	0	2233.3	6068.6	7187.5	3180.7	0	0	0	0	0	0	0	0	0	0	0	0	1501.6	2494	4105.4	13420	2747.3	0	0
Cre12.g534700.t1.2	23.462000	0	0	0	0	0	0	0	0	0	0	0	0	0	0	0	0	0	0	0	0	0	0	0	0	0	0	0	0	6048.1	16993	3558	1162.5	0	0	0	0
Cre12.g534800.t1.1	111.350000	2044.6	0	0	0	0	0	0	0	0	4393.8	3032.6	4019.6	1210.8	2841.6	5584.4	54881	326700	4613	0	0	0	0	0	0	0	0	0	0	0	0	0	0	0	0	0	0
Cre12.g535851.t1.1	31.056000	5493.5	5833.2	1088.4	0	0	0	0	0	0	0	0	0	0	0	0	0	0	0	0	0	0	0	0	2391	0	0	1983.8	1882.6	0	0	0	0	0	0	0	0
Cre12.g536800.t1.2	30.237000	0	0	0	0	0	0	0	0	0	0	0	0	0	0	0	0	0	0	0	0	0	0	0	954.94	0	15653	0	0	0	0	0	0	0	0	0	0
Cre12.g537000.t1.2	20.036000	0	0	0	0	0	0	0	0	0	0	0	0	0	0	0	0	0	0	0	0	0	0	0	0	0	0	0	0	3767.7	5472.1	0	0	0	0	0	0
Cre12.g537050.t1.2	7.326600	25147	55978	8752.8	30730	948.32	0	0	0	0	0	0	0	0	0	0	0	0	0	0	0	0	0	0	0	0	0	0	0	0	0	0	0	0	0	0	0
Cre12.g537200.t1.2	117.320000	765660	193290	3205.4	12606	15692	4985.2	11188	7285.9	5592.3	36485	37059	24048	5792.2	28071	106250	275570	322990	16355	16706	47237	63485	19635	0	0	0	0	0	0	0	0	0	0	0	0	0	0
Cre12.g537450.t1.2	13.967000	69141	19860	6028.8	5533.9	12938	5083.9	6439.8	3673.2	1576	4619.6	3444	3740.7	1127.6	5101.8	13311	24354	0	0	0	0	0	0	0	0	0	0	0	0	0	1687.5	16399	28949	9893.9	871.81	0	0
Cre12.g537550.t1.1	36.810000	0	0	0	0	0	0	0	0	0	0	0	0	0	0	0	0	0	0	0	0	0	0	0	0	0	0	0	0	0	10027	0	0	0	0	0	0
Cre12.g537641.t1.1	59.992000	2719.4	0	0	0	0	0	0	0	0	0	0	0	0	0	0	0	0	0	0	0	0	0	0	0	0	0	0	0	0	0	0	0	0	0	0	0
Cre12.g537800.t1.2	27.575000	26100	12392	2551.7	0	0	0	0	0	0	0	0	0	0	0	0	0	0	0	0	0	0	0	0	0	0	0	3143.6	12615	10849	0	0	0	0	0	0	0
Cre12.g537850.t1.2	31.979000	0	0	0	0	0	0	0	0	0	0	0	0	0	0	0	0	0	0	0	0	0	0	0	0	0	0	0	0	1122.6	2063.7	2120.8	0	0	0	0	0
Cre12.g538350.t1.1	18.977000	0	0	0	0	0	0	0	0	0	0	0	0	0	0	0	0	0	0	0	0	0	0	0	0	0	0	0	0	0	0	0	0	0	0	1524.9	1524.9
Cre12.g538700.t1.2	93.487000	0	0	0	0	0	0	0	0	0	3028.2	20434	0	0	0	0	1371	1506.8	4164.7	0	0	0	0	0	0	0	0	0	0	0	0	0	0	0	0	0	0
Cre12.g538950.t1.2	14.100000	0	0	0	0	0	0	0	0	0	0	0	0	0	0	0	0	0	0	0	0	0	0	0	0	0	0	0	0	0	0	0	1355.1	971.82	0	0	0
Cre12.g539000.t1.2	49.293000	34544	0	0	0	0	0	0	0	0	0	0	0	0	0	0	0	0	0	0	0	0	0	0	0	0	0	0	0	0	0	0	0	0	0	0	0
Cre12.g540051.t1.1	35.296000	0	0	0	0	0	0	0	0	0	0	0	0	0	0	0	0	0	0	0	0	0	0	0	0	0	0	2808.8	3194.4	0	0	0	0	0	0	0	0
Cre12.g540500.t1.2	26.536000	20077	2783.9	0	0	0	0	0	0	0	0	0	0	0	0	0	0	0	0	0	0	0	0	0	0	0	0	0	0	0	0	0	0	0	0	0	0
Cre12.g541250.t1.2;Cre12.g541200.t1.2	34.279000	0	0	0	0	0	0	0	0	0	0	0	0	0	0	0	0	14509	0	0	0	0	0	0	0	0	0	0	0	0	0	0	0	0	0	0	0
Cre12.g541800.t1.2;Cre12.g542100.t1.2	94.630000	0	0	0	0	0	0	0	0	0	0	0	0	0	0	0	0	0	0	7131.6	7517	0	0	0	0	0	0	0	0	0	0	0	0	0	0	0	0
Cre12.g542350.t1.2	17.947000	0	0	0	0	0	0	0	0	0	0	0	0	0	0	0	0	0	0	0	0	0	0	0	0	0	0	0	0	0	1997.1	1813.6	19740	8365	1216.7	0	0
Cre12.g544150.t1.2;Cre12.g544114.t1.1	25.552000	0	0	0	0	0	0	0	0	0	0	0	0	0	0	0	0	0	0	0	0	0	0	0	0	0	0	0	0	0	16905	28642	23590	6170.6	0	0	0
Cre12.g546050.t1.2	49.509000	0	0	0	0	0	0	0	0	0	0	0	0	0	0	0	0	0	0	0	0	0	4810.2	0	0	0	0	0	0	0	0	0	0	0	0	0	0
Cre12.g546150.t1.2	9.997800	0	0	0	0	0	0	0	0	0	0	0	0	0	0	109520	25876	0	0	0	0	4100.5	5139	0	0	0	0	0	0	1185.2	0	0	0	0	0	0	0
Cre12.g547300.t1.1	76.825000	4702.1	0	0	0	0	0	0	0	0	0	0	0	0	0	0	0	0	0	0	0	0	0	0	0	0	0	0	0	0	0	0	0	0	0	0	0
Cre12.g548950.t1.2;Cre12.g548400.t1.2	26.686000	1132000	245610	97418	273120	115630	30078	40994	7896.9	22378	156040	87182	9729	0	43852	51812	24425	49407	184160	265990	410980	7793700	2938600	577530	702910	8077500	839470	218040	66910	42355	108440	255980	103950	13078	0	0	0
Cre12.g549300.t1.2	31.534000	0	0	0	0	0	0	0	0	0	0	0	0	0	0	0	0	36457	16655	0	0	0	0	0	0	0	0	0	0	0	0	0	0	0	0	0	0
Cre12.g549350.t1.2	29.518000	0	0	0	0	0	0	0	0	0	0	0	0	0	0	3117.7	0	0	0	0	0	0	1609.5	0	1620.2	3653.8	6154.4	42037	100150	44546	2747.8	0	0	0	0	0	0
Cre12.g549450.t1.2	22.634000	0	0	0	0	0	0	0	0	0	0	0	0	0	0	0	0	0	0	0	0	0	0	0	0	0	0	0	0	0	2237.6	0	0	0	0	0	0
Cre12.g550702.t1.1	16.010000	0	0	0	0	0	0	0	0	0	0	0	0	0	0	0	0	0	0	0	0	0	0	0	0	0	0	0	4315	0	3249.7	0	0	0	0	0	0
Cre12.g550750.t1.2	19.152000	0	0	0	0	0	0	0	0	0	0	0	0	0	0	0	0	0	0	0	0	0	0	0	0	2742.7	0	0	0	0	0	1794.8	2678.6	0	0	0	0
Cre12.g550850.t1.2	25.899000	81323	20605	757.28	0	3309.1	0	0	1353.5	0	0	0	0	0	0	0	0	0	3226.5	6091.9	5796.3	0	3235	5944.6	12298	36031	121410	479720	2544500	1375100	1003100	1678100	985310	34625	0	0	0
Cre12.g551900.t1.2	15.850000	0	0	0	0	0	0	0	0	0	0	0	0	0	0	0	0	0	0	0	0	0	0	0	0	0	0	0	0	0	0	0	6986.7	20589	13305	0	0
Cre12.g551950.t1.2	18.053000	0	0	0	0	0	0	0	0	0	0	0	0	0	0	0	0	0	0	0	0	0	0	0	0	0	0	0	0	0	0	0	0	0	0	0	3910.4
Cre12.g552200.t1.2	114.090000	0	0	0	0	0	0	0	0	0	0	0	0	0	0	0	0	0	0	0	0	13753	19129	0	0	0	0	0	0	0	0	0	0	0	0	0	0
Cre12.g553678.t1.1	12.129000	0	0	0	0	0	0	0	0	0	0	0	0	0	0	0	0	0	0	0	0	0	0	0	0	0	0	0	0	0	0	0	7827.2	6463.3	1477.8	0	0
Cre12.g554103.t1.1	60.772000	0	0	0	0	0	0	0	0	0	0	0	0	0	0	0	0	0	0	10890	13384	2324.3	0	0	0	0	0	0	0	0	0	0	0	0	0	0	0
Cre12.g554650.t1.2	116.280000	57296	20217	0	5258.7	5058	2382.9	0	1793.9	0	1907.1	0	0	0	0	0	0	0	0	0	0	2163.6	3044.2	0	4784.9	31993	8795.1	0	0	0	0	0	0	0	0	0	0
Cre12.g554800.t1.2	41.892000	0	0	0	0	0	0	0	0	0	0	0	0	0	0	0	0	0	0	0	0	0	0	8831	25606	0	0	0	0	0	0	0	0	0	0	0	0
Cre12.g555150.t1.2	17.875000	27142	134600	22323	63512	0	0	0	0	0	0	0	0	0	0	0	0	0	0	0	0	0	0	0	0	0	0	0	0	0	0	0	0	0	0	0	0
Cre12.g555250.t1.2	16.105000	107880	156710	13751	47237	0	0	0	0	0	0	0	0	0	0	0	0	0	0	0	0	0	0	0	0	0	0	0	0	0	0	0	0	0	0	0	0
Cre12.g555400.t1.2	20.700000	0	0	0	0	0	0	0	0	0	0	0	0	0	0	0	0	0	0	0	0	0	0	0	0	0	910.83	0	0	0	0	0	0	0	0	0	0
Cre12.g556050.t1.2	22.006000	13661	0	0	0	0	0	0	0	0	0	0	0	0	0	0	0	0	0	0	0	0	0	0	0	0	0	0	0	0	1819.8	0	0	0	0	0	0
Cre12.g556250.t1.2	54.238000	687550	57095	3441.7	0	0	0	0	0	0	0	0	0	0	0	0	0	0	0	0	0	0	0	0	0	0	0	0	0	0	0	0	0	0	0	0	0
Cre12.g557250.t2.1;Cre12.g557250.t1.2	50.665000	28046	0	0	0	0	0	0	0	0	0	0	0	0	0	0	0	0	0	0	0	0	0	0	0	0	0	0	0	0	0	0	0	0	0	0	0
Cre12.g557600.t1.1;Cre08.g377100.t1.2;Cre12.g519950.t1.1	26.003000	93609	44224	20820	12726	20532	11876	17851	11799	7252.8	14534	13269	10570	1808.8	13900	24294	14918	15386	24286	31401	22203	10671	32929	11612	25381	79279	63014	21973	39168	81951	108270	17859	0	0	0	0	0
Cre12.g558050.t1.2	7.955000	0	0	0	0	0	0	0	0	0	0	0	0	0	0	0	0	0	0	0	0	0	0	0	0	0	0	0	0	0	0	0	1515.9	0	0	0	0
Cre12.g558600.t1.2	50.094000	0	0	0	0	0	0	0	0	0	0	0	0	0	0	0	0	0	0	0	0	0	3438.6	6075.1	13322	0	0	0	0	0	0	0	0	0	0	0	0
Cre12.g558900.t1.2	20.247000	88706	55197	15122	8828.4	7755.2	3893.3	5728.5	1532.6	0	3800.4	4619.1	2242.7	1269.7	6939.2	9152.1	5930.2	4084.5	5050.9	4920.9	5688	2829.4	6137.9	2146.4	3309.1	0	8585.2	33721	93759	311520	641540	458580	75957	7911.5	0	0	0
Cre12.g559250.t1.2	29.514000	0	0	0	0	0	0	0	0	0	0	0	0	0	0	0	0	0	0	0	0	0	0	0	0	0	0	0	1028.6	80082	2390.3	3158	0	0	0	0	0
Cre12.g559800.t1.2	16.055000	2642.6	0	0	0	0	0	0	0	0	0	0	0	0	0	0	0	0	0	0	0	0	0	0	0	5302.3	0	0	0	0	0	0	0	0	0	0	0
Cre12.g560150.t1.2	22.598000	2865.4	0	0	0	1217.3	2458.9	1082.2	0	0	0	0	0	0	0	0	0	0	0	0	0	0	1982.9	2349.3	9929.4	7191.7	9107.8	6082.6	12443	13700	35985	89984	134440	2840.9	0	0	0
Cre12.g560900.t1.2	49.102000	0	0	0	0	0	0	0	0	0	0	0	0	0	0	0	0	0	0	0	0	0	0	0	1767.4	0	0	0	0	0	0	0	0	0	0	0	0
Cre12.g560950.t1.2	13.223000	276630	85433	64911	103730	98408	180850	24754	27390	14675	14134	25466	12182	10254	13443	20388	22959	28133	48309	16964	23489	19121	30987	19300	23069	16022	21341	7434.3	17500	21588	47164	86814	231700	81807	21681	9564.5	0
Cre12.g561000.t1.1	35.512000	0	0	0	0	0	0	0	0	0	0	0	0	0	0	0	0	0	0	0	0	0	0	0	0	0	0	0	1840.7	4576.1	0	0	0	0	0	0	0
Cre13.g562501.t1.1	44.756000	0	0	0	0	0	0	0	0	0	0	0	0	0	0	0	0	0	0	0	0	0	0	0	0	0	0	0	3808.8	1571.8	0	0	0	0	0	0	0
Cre13.g562750.t1.2	64.019000	0	0	0	0	0	0	0	0	0	0	0	0	0	0	0	0	0	0	0	0	0	0	0	4097	0	0	0	0	0	0	0	0	0	0	0	0
Cre13.g562850.t1.2	28.595000	0	0	0	0	3776.5	6732.9	11714	6487.7	0	3436.5	2735.3	0	0	0	0	0	0	0	3372.6	2680.4	0	3374.1	3052.7	1831.1	5605.4	17954	14502	28128	107820	221880	108520	0	0	0	0	0
Cre13.g565450.t1.2;Cre13.g565321.t1.1	57.516000	0	0	0	0	0	0	0	0	0	0	0	0	0	0	0	1249.2	32029	155160	0	0	0	0	0	0	0	0	0	0	0	0	0	0	0	0	0	0
Cre13.g565800.t1.2	39.358000	0	0	0	0	0	0	0	0	0	0	0	0	0	0	0	0	0	0	0	0	0	0	0	0	0	0	0	0	0	0	0	0	0	0	0	0
Cre13.g566250.t1.2	34.143000	3577.3	5121.4	0	0	0	0	0	0	0	0	0	0	0	0	0	0	0	0	0	0	0	0	0	0	0	0	0	0	0	0	0	0	0	0	0	0
Cre13.g566500.t2.1;Cre13.g566500.t1.2	265.760000	0	0	0	0	0	0	0	0	7760.7	0	0	0	0	0	0	0	0	0	0	0	0	0	0	0	0	0	0	0	0	0	0	0	0	0	0	0
Cre13.g566650.t2.1;Cre13.g566650.t1.2	73.227000	63808	11136	4781	0	3923.1	0	1638.3	2456.6	0	1266.3	1246.3	0	0	1049	5210.9	6820.9	18039	35184	47834	35023	2999.9	60450	42134	9031.2	0	0	0	0	0	0	0	0	0	0	0	0
Cre13.g567450.t1.2	27.355000	9127.3	0	0	0	0	0	0	0	0	0	0	0	0	0	0	0	0	0	0	0	0	0	0	0	0	0	0	0	0	0	0	0	0	0	0	0
Cre13.g567600.t1.2	19.027000	144190	106410	18514	23657	35545	9524.7	24099	12417	2580.7	10476	20843	7408.4	3243.3	11603	50812	81387	7427.2	0	0	0	0	0	0	0	0	0	0	0	0	0	0	0	0	0	15174	0
Cre13.g567950.t1.2	55.613000	0	0	0	0	0	0	0	0	0	0	0	0	0	0	0	0	0	0	0	0	0	0	0	0	0	23534	48220	0	0	0	0	0	0	0	0	0
Cre13.g568400.t1.2	73.784000	109180	0	0	0	0	0	0	0	0	0	0	0	0	0	0	0	0	0	0	0	0	0	0	0	0	0	0	0	0	0	0	0	0	0	0	0
Cre13.g568650.t1.2	29.331000	0	0	1292.1	1179	0	0	0	0	0	0	0	0	0	0	0	0	0	0	0	0	0	0	0	0	0	0	0	1241.7	0	0	0	0	0	0	0	0
Cre13.g568800.t1.2	17.953000	30570	42116	3385.3	21257	0	0	0	0	0	0	0	0	0	0	0	0	0	0	0	0	0	0	0	0	0	0	0	0	0	0	0	0	0	0	0	0
Cre13.g568900.t1.2	21.145000	7364.6	6338.9	1312.7	1540.4	1236.5	0	0	0	0	0	0	0	0	0	0	0	0	0	0	0	0	0	0	0	0	0	0	0	1643.9	2675	0	0	0	0	0	0
Cre13.g569250.t1.2	29.063000	0	0	0	0	0	0	0	0	0	0	0	0	0	0	0	0	0	0	0	0	2797.3	4663.5	0	2108.8	14467	7414.6	0	0	0	0	0	0	0	0	0	0
Cre13.g569750.t1.2	19.936000	0	0	0	0	0	0	0	0	0	0	0	0	0	0	0	0	0	0	0	0	0	12810	10837	21311	9184.8	0	0	0	0	0	0	0	0	0	0	0
Cre13.g570350.t2.1;Cre13.g570350.t1.1	86.722000	14106	0	0	0	0	0	0	0	0	0	0	0	0	0	0	0	0	0	0	0	0	0	0	0	0	0	0	0	0	0	0	0	0	0	0	0
Cre13.g570851.t1.1	9.973000	0	0	0	0	0	0	0	0	0	0	0	0	0	0	0	0	0	0	0	0	0	0	0	0	0	58340	14078	3871.1	0	0	0	0	0	0	0	0
Cre13.g571150.t1.2	9.980300	22863	45339	1991.5	30339	0	0	0	0	0	0	0	0	0	0	0	0	0	0	0	0	0	0	0	0	0	0	0	0	0	0	0	0	0	0	0	0
Cre13.g571500.t1.2	23.841000	30817	0	0	0	0	0	0	0	0	0	0	0	0	0	0	0	0	0	0	0	0	0	0	0	0	0	0	0	0	0	0	0	0	0	0	0
Cre13.g571700.t1.1	56.264000	10145	0	0	0	0	0	0	0	0	0	0	0	0	0	0	0	0	0	0	0	0	0	0	0	0	0	0	0	0	0	0	0	0	0	0	0
Cre13.g572200.t1.2	56.475000	0	0	0	0	0	0	0	0	0	0	0	0	0	0	0	0	0	0	0	0	0	0	0	2699.6	874.53	0	0	0	0	0	0	0	0	0	0	0
Cre13.g572900.t2.1;Cre13.g572900.t1.1	78.614000	0	0	0	0	0	0	0	0	0	0	0	0	0	0	0	0	0	0	0	0	0	0	0	0	0	1528.4	0	0	0	0	0	0	0	0	0	0
Cre13.g573400.t1.2	24.706000	0	0	0	0	0	0	0	0	0	0	0	0	0	0	0	0	0	0	0	0	0	9472.2	4223.5	3248.5	0	14957	36855	89434	135420	143760	20606	14915	0	0	0	0
Cre13.g573900.t1.2	76.637000	0	0	0	0	0	0	0	0	0	0	0	0	0	0	0	0	0	0	0	0	8064.6	0	0	0	0	0	0	0	0	0	0	0	0	0	0	0
Cre13.g574000.t1.1	220.440000	0	0	0	0	0	0	0	0	0	0	0	0	0	0	85557	0	0	0	0	0	0	0	0	0	0	0	0	0	0	0	0	0	0	0	0	0
Cre13.g575000.t1.1	64.896000	0	0	0	0	0	0	0	0	0	0	0	0	0	0	0	0	0	5354.7	21025	0	0	0	0	0	0	0	0	0	0	0	0	0	0	0	0	0
Cre13.g576760.t1.1	38.845000	0	0	0	0	0	0	0	0	0	0	0	0	0	0	0	0	0	0	0	0	0	0	0	0	0	0	0	0	0	6953.7	8618.1	32312	15206	3063	0	0
Cre13.g577100.t1.2	12.424000	0	0	0	0	0	0	0	0	0	0	0	0	0	0	0	0	0	0	0	0	0	0	0	0	2377.5	2664.9	0	3715.9	1398	0	0	0	0	0	0	0
Cre13.g577400.t1.1	78.194000	0	0	0	0	0	0	0	0	0	0	0	0	0	0	0	0	0	0	0	0	0	0	0	0	0	0	0	0	0	0	0	0	0	0	0	0
Cre13.g577500.t2.1;Cre13.g577500.t1.2	24.858000	3701.1	0	0	0	0	0	0	0	0	0	0	0	0	0	0	0	0	0	0	0	0	0	0	0	0	0	0	0	0	0	0	0	0	0	0	0
Cre13.g577850.t1.1	20.433000	0	0	0	0	0	0	0	0	0	0	0	0	0	0	0	0	0	0	0	0	0	0	0	0	0	0	0	0	0	3153.4	2188.2	0	0	0	0	0
Cre13.g581400.t1.1	64.891000	3562.8	0	0	0	0	0	0	0	0	0	0	0	0	0	0	0	0	0	0	0	0	0	0	3617.9	0	0	0	0	0	0	0	0	0	0	0	0
Cre13.g581650.t1.2	16.875000	0	0	0	0	0	0	0	0	0	0	0	1056.8	0	0	0	2515.3	42758	27080	0	0	0	0	0	0	6801.4	21565	3793.9	1925.8	0	0	0	0	0	0	0	0
Cre13.g581850.t1.2	72.424000	0	0	0	0	0	0	0	0	0	0	0	0	0	0	0	0	0	0	0	0	0	0	0	0	1768.8	0	0	0	0	0	0	0	0	0	0	0
Cre13.g583550.t1.2	31.612000	0	0	0	0	0	0	0	0	0	0	0	0	0	0	0	0	0	0	0	0	0	0	0	0	0	5878	11401	10030	0	0	0	0	0	0	0	0
Cre13.g584250.t1.2	31.223000	0	0	0	0	0	0	0	0	1250.5	0	0	0	0	0	0	0	0	0	0	0	0	0	0	0	0	1592.6	3015.4	0	0	0	0	0	0	0	0	0
Cre13.g585301.t1.1	59.624000	17259	0	0	0	0	0	0	0	0	0	0	0	0	0	0	0	0	0	0	0	0	0	0	0	0	0	0	0	0	0	0	0	0	0	0	0
Cre13.g586050.t1.1	79.711000	0	0	0	0	0	0	0	0	0	0	0	0	0	0	0	0	0	0	0	0	0	26610	2265.4	0	0	0	0	0	0	0	0	0	0	0	0	0
Cre13.g586300.t1.2	11.669000	0	0	0	0	0	0	0	0	0	0	0	0	0	3722.1	1909.3	0	0	0	0	0	0	0	0	0	0	0	0	0	0	0	0	0	0	0	0	0
Cre13.g586350.t1.1	82.645000	0	0	0	0	0	0	0	0	0	0	0	0	0	0	0	0	0	0	0	0	0	0	0	15940	2152.7	0	0	0	0	0	0	0	0	0	0	0
Cre13.g586450.t2.1;Cre13.g586450.t1.2;Cre13.g586950.t1.2	30.740000	0	0	0	0	0	0	0	0	0	0	0	0	0	0	0	0	0	0	0	0	0	0	0	0	0	0	0	0	0	4025.2	0	0	0	0	0	0
Cre13.g587100.t1.2	61.337000	0	2052.2	0	0	0	0	0	0	0	0	0	0	0	0	0	0	0	0	0	0	0	0	0	0	0	0	0	0	0	0	0	0	0	0	0	0
Cre13.g588100.t1.2;Cre12.g533800.t1.2;Cre01.g037400.t1.1	29.127000	0	0	0	0	0	0	0	0	0	0	0	0	0	0	0	0	0	0	0	0	0	0	0	1122.4	82330	135080	60891	16316	3314.1	956.32	0	0	0	0	0	0
Cre13.g589167.t1.2	131.610000	0	32497	0	0	0	0	0	0	0	0	0	0	0	0	0	0	0	0	0	0	0	0	0	0	0	0	0	0	0	0	0	0	0	0	0	0
Cre13.g590500.t1.1	48.377000	29248	0	0	0	0	0	0	0	0	0	0	0	0	0	0	0	0	0	0	0	0	0	0	0	0	0	0	0	0	0	0	0	0	0	0	0
Cre13.g592200.t1.2	241.840000	0	0	0	0	0	0	0	0	0	0	0	0	0	2348.8	0	0	0	0	0	0	0	0	0	0	0	51013	0	0	0	0	0	0	0	0	0	0
Cre13.g602450.t1.2	23.563000	0	0	0	0	0	0	0	0	0	0	0	0	0	0	0	0	0	0	0	0	0	0	0	0	0	0	0	0	2983.1	33712	24646	3905.1	0	0	0	0
Cre13.g602650.t1.2	29.106000	0	0	0	0	0	0	0	0	0	0	0	0	0	0	0	0	0	0	0	0	0	0	0	0	4921.7	32009	24881	11941	25534	17121	29306	24309	0	0	0	0
Cre13.g603500.t1.2	18.307000	0	0	0	0	0	0	0	0	0	0	0	0	0	0	0	0	0	0	0	0	0	0	0	0	0	0	0	1968.9	7069.5	2927.3	970.99	0	0	0	0	0
Cre13.g603700.t1.2	41.836000	0	0	0	0	0	0	6891.6	0	0	0	0	0	0	0	0	0	0	0	1619.7	0	2079.3	0	2342.8	0	0	2102.2	0	1341	11889	964.37	0	0	0	0	0	0
Cre13.g604150.t1.2	97.980000	0	0	0	0	0	0	0	0	0	0	3999.4	0	0	0	0	0	0	0	0	0	0	0	0	0	0	0	0	0	0	0	0	0	0	0	0	0
Cre13.g604300.t1.2	23.261000	0	0	0	0	0	0	0	0	0	0	0	0	0	0	0	0	0	0	0	0	0	0	0	0	0	0	0	1505.2	0	0	0	0	0	0	0	0
Cre13.g604650.t2.1;Cre13.g604650.t1.2;Cre03.g204950.t1.2	41.427000	0	0	0	0	0	0	0	0	0	0	0	0	0	0	0	0	0	0	0	0	0	0	0	0	11649	6166.8	0	0	0	0	0	0	0	0	0	0
Cre13.g605150.t1.2	24.852000	28464	7897.4	0	0	1303.2	0	1375.1	1905.9	3342	4058.2	7881.8	1101.7	1184.8	0	0	0	0	0	0	0	0	0	0	0	0	0	0	0	0	0	0	0	0	0	0	0
Cre14.g608800.t1.2	39.775000	4662.1	0	0	0	0	0	0	0	0	0	0	0	0	0	0	0	0	0	0	0	0	0	0	0	0	0	0	0	6210.5	0	0	0	0	0	0	0
Cre14.g611517.t1.1	48.842000	0	0	0	0	0	0	0	0	0	0	0	0	0	0	0	0	0	0	0	2422.7	0	0	0	0	0	0	0	0	0	0	0	0	0	0	0	0
Cre14.g611950.t1.1	64.217000	0	0	0	0	0	0	0	0	0	0	0	0	0	0	0	0	0	0	0	0	1542.8	13732	1646.8	0	0	0	0	0	0	0	0	0	0	0	0	0
Cre14.g612633.t1.1	1028.900000	11218	0	0	0	0	0	0	0	0	0	0	0	0	0	0	0	0	0	0	0	0	0	0	0	0	0	0	0	0	0	0	0	0	0	0	0
Cre14.g612750.t1.1	61.655000	0	0	0	0	0	0	0	0	0	0	0	0	0	0	0	0	0	0	0	0	0	0	0	0	0	0	0	0	0	0	0	0	0	0	0	0
Cre14.g612800.t1.2	16.361000	0	0	0	0	0	0	0	0	0	0	0	0	0	0	0	0	0	0	0	0	0	0	0	0	4141.4	27107	0	0	0	0	0	0	0	0	0	0
Cre14.g614000.t1.1	25.331000	0	0	0	0	0	0	0	0	0	0	1605.5	0	0	0	0	0	0	0	0	0	0	0	0	0	0	0	0	0	0	0	0	0	0	0	0	0
Cre14.g614100.t1.2	46.369000	14031	2142.3	0	0	0	0	0	0	0	0	0	1250.8	0	0	0	0	0	0	0	0	0	0	0	0	0	0	0	0	0	0	0	0	0	0	0	0
Cre14.g615050.t1.2	35.034000	8046.3	0	0	0	0	0	0	0	0	0	0	0	0	0	0	0	0	0	0	0	0	0	0	0	0	0	0	0	0	0	0	0	0	0	0	0
Cre14.g616600.t1.2	107.960000	0	0	0	0	0	0	0	0	0	0	0	7203.9	0	0	0	1311.2	0	0	0	0	0	0	0	0	0	0	0	0	0	0	0	0	0	0	0	0
Cre14.g617300.t1.2	64.318000	0	0	0	0	0	0	0	0	0	0	0	0	0	0	0	0	0	0	0	0	0	5002.3	9186.1	3851.6	0	0	0	0	0	0	0	0	0	0	0	0
Cre14.g617826.t1.1	23.367000	35292	96220	4848.7	50807	0	0	0	0	0	0	0	0	0	0	0	0	0	0	0	0	0	0	0	0	0	0	0	0	0	0	0	0	0	0	0	0
Cre14.g617900.t1.2	14.864000	0	0	0	0	0	0	0	0	0	0	0	0	0	0	0	0	0	0	0	0	0	0	0	0	0	0	0	1077.4	10464	16878	0	0	0	0	0	0
Cre14.g618050.t1.2	23.759000	0	0	0	0	0	0	0	0	0	0	0	0	0	0	0	0	0	0	0	0	0	0	0	0	0	4092.4	0	1043	1317.9	0	0	0	0	0	0	0
Cre14.g618950.t1.2	27.437000	0	0	0	0	0	0	0	0	0	0	0	0	0	0	0	0	0	0	0	0	0	0	0	0	0	0	0	1788.6	7882.9	0	0	0	0	0	0	0
Cre14.g619133.t1.1	68.879000	92572	33495	6165.3	9063.2	14664	5410.3	6667.9	0	1574.4	4361.3	8034.8	2747.5	1337.2	5421.7	7121.1	10525	12506	30513	84915	165510	183590	452440	153530	95469	107690	88740	25393	1475.9	0	0	0	0	0	0	0	0
Cre14.g619950.t1.2	12.737000	0	0	0	0	0	0	0	0	0	0	0	0	0	0	0	0	0	0	0	0	0	0	0	0	0	0	0	0	0	0	0	0	0	0	0	1560.2
Cre14.g620600.t1.2;Cre14.g620702.t1.1;Cre17.g717850.t1.1	51.691000	0	0	4138.5	1866.5	2670.1	0	0	0	0	0	0	0	0	0	0	0	0	0	0	0	0	0	0	0	0	0	0	0	0	0	0	0	0	0	0	0
Cre14.g621450.t1.2	33.672000	0	0	0	0	0	0	0	0	0	0	0	0	0	0	0	0	0	0	0	0	0	0	0	0	0	0	0	2371.3	0	0	0	0	0	0	0	0
Cre14.g621650.t1.1	36.593000	0	0	0	0	0	0	0	0	0	0	0	0	0	0	0	0	0	0	0	0	0	0	0	0	0	2263.3	4280.1	1024.2	3645.7	3601.6	0	0	0	0	0	0
Cre14.g621751.t1.1	89.107000	8604.8	0	0	0	0	0	0	0	0	0	0	0	0	0	2463.7	39822	7743.4	0	0	0	0	0	0	0	0	0	0	0	0	0	0	0	0	0	0	0
Cre14.g625450.t2.1;Cre14.g625450.t1.2	30.142000	0	0	0	0	0	0	0	0	0	0	0	0	0	0	0	0	0	0	0	0	0	2172.4	1265.8	0	0	5114.3	4103.4	1582.2	0	0	0	0	0	0	0	0
Cre14.g625750.t2.1;Cre14.g625750.t1.2	36.822000	2302.5	5421.5	0	0	0	0	0	0	0	0	0	0	0	0	0	0	0	0	0	0	0	0	0	11537	2113.8	0	0	0	0	0	0	0	0	0	0	0
Cre14.g626750.t1.2	20.416000	0	0	0	0	0	0	0	0	0	0	0	0	0	0	0	0	0	0	0	0	0	0	0	1453.6	3616.7	0	0	0	0	0	0	0	0	0	0	0
Cre14.g628350.t1.2	25.606000	0	0	0	0	0	0	0	0	0	0	0	0	0	0	2598	5485.7	0	0	0	0	0	0	0	0	0	0	0	0	0	0	0	0	0	0	0	0
Cre14.g629000.t1.2	78.788000	4493.8	0	0	0	0	0	0	0	0	0	0	0	0	0	0	0	0	0	0	0	0	0	0	0	0	0	0	0	0	0	0	0	0	0	0	0
Cre14.g630100.t1.2	24.483000	0	0	0	0	0	0	0	0	0	0	0	0	0	0	0	0	0	0	0	0	0	0	0	0	0	0	1727.5	25221	10029	0	0	0	0	0	0	0
Cre14.g630550.t1.1	79.133000	0	0	0	0	0	0	0	0	0	0	2798.4	0	0	0	0	0	0	0	0	0	0	0	0	0	0	0	0	0	0	0	0	0	0	0	0	0
Cre14.g630847.t1.1;Cre14.g630835.t1.1	41.820000	0	0	0	0	0	0	0	0	0	0	0	0	0	0	0	0	0	0	0	0	0	0	0	0	0	0	0	37821	36355	0	0	0	0	0	0	0
Cre14.g630859.t1.1	40.765000	3302.9	2435.8	0	0	1265.7	0	0	0	0	0	0	0	0	0	0	0	0	0	0	0	0	0	0	0	0	1526.6	1731.7	1721.7	0	0	0	0	0	0	0	0
Cre14.g633550.t1.2	13.661000	0	0	0	0	0	0	0	0	0	0	0	0	0	0	0	0	0	0	0	0	0	0	0	0	0	0	0	0	0	33149	59458	14409	1242	0	0	0
Cre15.g635067.t1.1	87.090000	0	0	0	0	0	0	23478	0	0	0	0	0	0	0	0	0	0	0	0	0	0	0	0	0	0	0	0	0	0	0	0	0	0	0	0	0
Cre15.g635600.t1.2	21.332000	0	0	0	0	0	0	0	0	0	0	0	0	0	0	0	0	0	0	0	0	0	0	0	1200.5	4807.7	3084.9	0	0	0	0	0	0	0	0	0	0
Cre15.g635850.t2.1;Cre15.g635850.t1.2	35.093000	806350	3165000	22467	30983	51433	6125.7	8122.9	3797.6	0	4403.3	15801	0	0	0	0	0	0	0	2443.5	0	0	1204	0	0	0	6144.5	5307.8	11619	31588	0	0	0	0	0	0	0
Cre15.g636050.t1.2	26.589000	0	0	0	0	0	0	0	0	0	0	0	0	0	0	0	0	0	0	0	0	0	0	0	0	0	0	0	0	1167.5	8585.6	0	1569.2	0	0	0	0
Cre15.g637761.t3.1;Cre15.g637761.t2.1;Cre15.g637761.t1.2	82.123000	7144.5	0	0	0	1195.4	0	0	0	0	0	0	0	0	0	0	0	0	0	0	0	0	0	0	0	0	0	0	0	0	0	0	0	0	0	0	0
Cre15.g638500.t1.2	33.834000	141110	151110	3725.8	5240.6	18319	4127.2	19831	41355	132990	7785.6	0	0	0	0	0	0	0	0	0	0	0	0	0	0	0	0	0	0	0	0	0	0	0	0	0	0
Cre15.g639150.t2.1;Cre15.g639150.t1.1	98.929000	56559	20705	1800.7	0	1713.8	1569.9	0	0	0	2091.6	3712.1	0	0	0	4166.8	0	0	3067.8	0	0	0	0	0	0	0	0	0	0	0	0	0	0	0	0	0	0
Cre15.g641200.t1.2	32.491000	592570	200820	56118	39071	54241	14996	16869	11395	7453	2904.9	2510.1	10503	2002.6	4681.2	9385.1	5516.6	9069.6	15189	14299	5812.4	3560.8	8364.3	1119	3310.3	12587	25080	3511.8	16409	4326.7	0	0	0	0	0	0	0
Cre15.g641875.t1.1	34.194000	0	0	0	0	0	0	0	0	0	0	0	0	0	0	0	0	0	0	0	0	0	0	0	0	0	0	0	0	0	0	1433	3099.9	0	0	0	0
Cre15.g643550.t1.2	31.543000	0	0	0	0	0	0	0	0	0	0	0	5133.9	5591.6	0	0	0	0	0	0	0	0	0	0	0	0	0	0	0	0	0	0	0	0	0	0	0
Cre16.g649650.t1.1	17.690000	0	0	0	0	0	0	0	0	0	0	0	0	0	0	0	0	0	0	0	0	0	0	0	0	0	0	0	0	0	0	0	1161.5	0	0	0	0
Cre16.g650050.t1.2	25.870000	0	0	0	0	0	0	0	0	0	0	0	0	0	0	0	0	0	0	0	0	0	0	0	2672.8	0	0	0	0	0	0	0	0	0	0	0	0
Cre16.g650550.t2.1;Cre16.g650550.t1.2	16.541000	0	0	0	0	0	0	0	0	0	0	0	0	0	0	0	0	0	0	0	65113	35540	0	0	0	0	0	0	0	0	0	0	0	0	0	0	0
Cre16.g650625.t1.1	149.320000	0	0	0	0	0	0	0	0	0	0	0	0	0	0	0	0	0	0	0	0	0	0	0	0	0	0	0	0	0	19026	18041	1906.9	0	0	0	0
Cre16.g651550.t1.2;Cre16.g651650.t1.1	25.719000	0	0	0	0	0	0	0	0	0	0	0	0	0	0	0	0	0	0	0	0	0	0	0	0	0	0	0	0	0	1508.1	5040.1	2872	0	0	0	0
Cre16.g651923.t1.2	66.914000	7546.9	0	0	0	0	0	0	0	0	0	0	0	0	0	0	0	0	0	0	0	0	0	0	9415.4	13965	4813.6	0	0	0	0	0	0	0	0	0	0
Cre16.g652550.t1.2	18.270000	0	0	0	0	0	0	0	0	0	0	0	0	0	0	0	0	0	0	0	0	0	0	0	0	0	0	0	0	0	5160.7	2145.9	0	0	0	0	0
Cre16.g655150.t1.2	20.243000	0	0	0	0	0	0	0	0	0	0	0	0	0	0	0	0	0	0	0	0	0	0	0	0	0	0	0	0	0	0	0	2816.4	0	0	0	0
Cre16.g656400.t1.2	52.873000	0	0	0	0	0	0	0	0	0	0	0	0	0	0	0	0	0	6869	0	0	0	0	0	0	0	0	0	0	0	0	0	0	0	0	0	0
Cre16.g656500.t2.1;Cre16.g656500.t1.1	137.590000	0	0	0	0	0	0	0	0	0	0	0	0	0	0	9005.5	0	0	0	0	0	0	0	0	0	0	0	0	0	0	0	0	0	0	0	0	0
Cre16.g657350.t1.2	46.381000	0	0	0	0	0	0	0	0	0	0	0	0	0	0	0	0	0	0	0	0	3437.7	6983.7	0	6722.5	16036	1398	0	0	0	0	0	0	0	0	0	0
Cre16.g657979.t1.2	89.712000	0	0	0	2400.4	0	0	0	0	0	0	0	0	0	0	0	0	0	0	0	3433.3	34114	6282.2	2651.5	6959.5	22671	9282.7	0	0	0	0	0	0	0	0	0	0
Cre16.g658526.t1.1	73.986000	0	0	0	0	0	0	1101.6	0	0	3150.3	0	0	0	0	0	0	0	0	0	0	0	0	0	0	0	0	0	0	0	0	0	0	0	0	0	0
Cre16.g658900.t1.1	215.220000	0	0	0	0	0	0	0	19812	80657	22855	0	8367.3	0	0	0	0	0	0	0	0	0	0	0	0	0	0	0	0	0	0	0	0	0	0	0	0
Cre16.g659350.t1.2	15.006000	0	0	0	0	0	0	0	0	0	0	0	0	0	0	0	0	0	0	0	0	0	0	1866	0	2214.3	10932	5396.8	1389.1	0	0	0	0	0	0	0	0
Cre16.g659700.t1.2	10.664000	51256	17098	6893.9	7759.5	0	0	5739.4	0	2743	3831.9	5471.1	4278.1	2727.5	4416.2	5570.8	3384.2	5099.3	4719.9	2059.3	3388.3	4893	8645.6	5551.5	9287	6954.1	9378.2	6842.7	19424	24947	24729	16382	18901	3609.6	0	0	0
Cre16.g659900.t1.1	24.958000	0	0	0	0	0	0	0	0	0	0	0	0	0	0	0	0	0	0	0	0	0	0	0	0	0	0	0	0	0	0	8023.8	20754	14837	0	0	0
Cre16.g659950.t1.1	72.029000	0	25555	0	0	0	0	0	0	0	0	0	0	0	0	0	0	0	3598.7	0	0	0	0	0	0	0	0	0	0	0	0	0	0	0	0	0	0
Cre16.g660150.t1.2	13.307000	0	0	0	0	0	0	0	0	0	0	0	0	0	0	0	0	0	0	0	0	0	0	0	0	0	0	0	0	0	4059.4	1919.1	0	0	0	0	0
Cre16.g660800.t1.2	44.232000	0	0	0	0	0	0	0	0	0	0	0	0	0	0	0	0	0	1387.4	1811.7	0	0	0	0	0	0	0	1253.7	5414.5	0	0	0	0	0	0	0	0
Cre16.g662150.t1.2	29.613000	0	0	0	0	0	0	0	0	0	0	0	0	0	0	0	0	0	0	0	0	0	0	0	0	0	0	0	0	2567.3	4020.3	0	0	0	0	0	0
Cre16.g662250.t1.1	93.465000	0	0	0	0	0	0	0	0	0	0	0	0	0	0	0	0	0	0	0	0	8944.8	0	0	0	0	0	0	0	0	0	0	0	0	0	0	0
Cre16.g663200.t1.1	79.657000	14820	2378.5	0	0	0	0	0	0	0	0	0	0	0	0	0	0	0	0	0	0	1171	16228	987.31	0	0	0	0	0	0	0	0	0	0	0	0	0
Cre16.g663400.t2.1;Cre16.g663400.t1.2;Cre16.g662600.t1.2	49.200000	39245	0	0	0	0	0	0	0	0	0	0	0	0	0	0	0	0	0	0	0	0	0	0	0	0	0	0	0	0	0	0	0	0	0	0	0
Cre16.g663600.t1.2	49.527000	0	0	0	0	0	0	0	0	0	0	0	0	0	0	0	0	0	0	0	0	0	2754.7	11828	0	0	0	0	0	0	0	0	0	0	0	0	0
Cre16.g663900.t1.2	37.372000	0	0	0	0	0	0	0	0	0	0	0	0	0	0	0	0	0	0	0	0	0	0	0	0	0	0	0	4442.9	32695	9794.6	0	0	0	0	0	0
Cre16.g664550.t1.2	57.173000	0	0	0	0	0	0	0	0	0	0	0	0	11090	36688	33234	41450	0	0	0	1211.8	4374.1	0	0	8154.4	27357	24421	0	0	0	0	0	0	0	0	0	0
Cre16.g664600.t1.2	16.372000	6039	93571	2903.6	63833	0	0	0	0	0	0	0	0	0	0	0	0	0	0	0	0	0	0	0	0	0	0	0	0	0	0	0	0	0	0	0	0
Cre16.g664700.t1.2	41.233000	29085	2317.3	20586	0	0	0	0	0	0	0	0	0	0	0	0	0	0	0	0	0	0	0	0	0	0	0	0	0	0	0	0	0	0	0	0	0
Cre16.g665250.t1.2	29.630000	0	0	0	0	0	0	0	0	0	0	0	0	0	0	0	0	0	0	0	0	0	0	936.06	1383	2033.5	4502.6	4616.1	7013.5	23632	64946	70580	1596.5	0	0	0	0
Cre16.g665364.t1.1	49.484000	5794.7	0	0	0	0	0	0	0	0	0	0	0	0	0	0	0	0	0	0	0	0	0	0	0	0	0	0	0	0	0	0	0	0	0	0	0
Cre16.g666050.t1.2	48.623000	0	0	0	0	0	0	0	0	0	0	0	0	0	0	0	0	0	0	1711.9	12715	2624.3	10062	1382.3	0	0	1554.2	0	0	0	0	0	0	0	0	0	0
Cre16.g666334.t1.1;Cre16.g666334.t2.1;Cre16.g666451.t1.1	124.290000	0	0	0	0	0	0	0	0	0	0	0	0	0	0	0	0	0	5521.6	21954	0	0	0	0	0	0	0	0	0	0	0	0	0	0	0	0	0
Cre16.g666550.t1.1	47.672000	0	0	0	0	0	0	0	0	0	0	0	0	0	0	0	0	0	0	0	0	0	0	0	0	0	0	1594.2	0	0	0	0	0	0	0	0	0
Cre16.g668600.t1.2	35.013000	0	0	0	0	0	0	0	0	0	0	0	0	0	0	0	0	0	0	0	0	0	0	0	2089.7	0	0	0	0	0	0	0	0	0	0	0	0
Cre16.g669525.t1.1	33.902000	4193.1	0	0	0	0	0	0	0	0	0	0	0	0	0	0	0	2189.9	0	0	0	0	0	0	0	0	0	0	0	0	0	0	0	0	0	0	0
Cre16.g671950.t1.1	51.707000	0	0	0	0	0	0	0	0	0	0	0	0	0	0	0	0	0	0	0	0	0	0	0	0	0	1888.3	0	0	0	0	0	0	0	0	0	0
Cre16.g672050.t2.1;Cre16.g672050.t1.1	24.819000	0	0	0	0	0	0	0	0	0	0	0	0	0	0	0	0	0	0	0	0	0	0	0	0	0	0	0	0	0	3287.4	0	0	0	0	0	0
Cre16.g672300.t1.2;Cre14.g612450.t1.2	22.663000	0	0	0	0	0	0	0	0	0	0	0	0	0	0	0	0	0	0	0	0	0	0	0	0	0	0	0	0	3049	8372.2	0	0	0	0	0	0
Cre16.g672650.t1.2	29.207000	1381000	526080	162340	146610	182860	84439	65593	68839	39309	69411	91082	39693	12161	33409	42833	36186	44312	56889	39247	35647	21709	43535	28835	33903	90885	411280	247560	48298	243990	126220	0	0	0	0	0	0
Cre16.g673001.t2.1;Cre16.g673001.t1.1	14.165000	0	0	0	0	0	0	0	0	0	0	0	0	0	0	0	0	0	0	0	0	0	0	0	0	0	0	0	13906	37322	15030	6864	13389	6834.8	0	0	0
Cre16.g673109.t1.1	13.668000	30354	67681	7134.6	28263	0	0	0	0	0	0	0	0	0	0	0	0	0	0	0	0	0	0	0	0	0	0	0	0	0	0	0	0	0	0	0	0
Cre16.g673650.t1.1	30.714000	195010	83567	78823	136500	74032	5513.8	6558.8	1938.5	0	270030	91381	0	2586.4	0	7409.6	0	3357	12269	16931	45502	147140	321030	280840	740590	9975700	2026000	204790	17732	21137	82996	14527	0	0	0	0	0
Cre16.g674950.t1.2	60.169000	0	0	0	0	0	0	0	0	0	0	0	0	0	0	0	0	0	0	0	0	0	1446.8	2209	13771	0	0	0	0	0	0	0	0	0	0	0	0
Cre16.g675300.t1.1	60.165000	0	0	0	0	0	0	0	0	0	0	0	0	0	0	0	0	0	0	0	0	0	0	0	7677.3	3064.3	0	0	0	0	0	0	0	0	0	0	0
Cre16.g675450.t3.1;Cre16.g675450.t2.1;Cre16.g675450.t1.2	23.880000	0	0	0	0	0	0	0	0	0	0	0	0	0	0	0	0	0	0	1002.1	0	0	0	0	0	0	0	0	0	0	0	0	0	0	0	0	0
Cre16.g675550.t3.1;Cre16.g675550.t2.1;Cre16.g675550.t1.2	16.564000	0	0	0	0	0	0	0	0	0	0	0	0	0	0	0	0	0	0	0	0	0	0	0	0	0	0	0	2173.4	23665	19794	20730	21522	5598.6	0	0	0
Cre16.g675650.t1.2	58.160000	67006	46725	10528	15257	46384	14151	23868	34771	20259	38522	106160	92048	55326	172060	189780	0	0	0	0	0	0	0	0	0	0	0	0	0	0	0	0	0	0	0	0	0
Cre16.g675958.t1.1	63.807000	0	0	0	0	0	0	0	0	0	0	0	0	0	0	0	0	0	0	0	0	0	0	4181.2	0	0	0	0	0	0	0	0	0	0	0	0	0
Cre16.g677026.t1.1	38.151000	179280	0	0	0	1372.1	0	0	923.06	0	0	1818.1	1365.8	0	0	0	2440.3	2600.1	14878	27557	3001	0	0	0	1267.6	0	2180.3	0	0	1457.3	0	0	0	0	0	0	0
Cre16.g677350.t1.2	107.300000	122420	0	0	0	0	0	0	0	0	0	0	0	0	0	0	0	0	0	0	0	0	0	0	0	0	0	0	0	0	0	0	0	0	0	0	0
Cre16.g677500.t1.2	23.958000	19254	7631.7	0	0	0	0	0	0	0	0	0	0	0	0	0	0	0	0	1429.6	0	0	0	0	1010.8	0	0	0	0	0	0	0	0	0	0	0	0
Cre16.g678000.t1.2	33.092000	0	0	0	0	0	0	0	0	0	0	0	0	0	0	0	0	0	0	0	0	0	0	0	0	0	0	0	0	0	0	0	0	0	0	0	0
Cre16.g678851.t1.1	30.293000	0	0	0	0	0	0	0	0	0	0	0	0	0	0	0	0	0	0	0	0	0	0	0	0	0	0	0	0	0	0	939.53	0	0	0	0	0
Cre16.g679250.t1.2	18.340000	0	0	0	0	0	0	0	0	0	0	0	0	0	0	0	0	0	0	0	0	0	0	0	0	0	0	0	0	0	0	0	2131.2	0	0	0	0
Cre16.g679300.t1.2	15.493000	0	0	0	0	0	0	0	0	0	0	0	0	0	0	0	0	0	0	0	0	0	0	0	0	0	0	0	1536.5	6325.1	4651	0	0	0	0	0	0
Cre16.g679500.t1.2	10.999000	14600	59319	3154.4	27322	0	0	0	0	0	0	0	0	0	0	0	0	0	0	0	0	0	0	0	0	0	0	0	0	0	0	0	0	0	0	0	0
Cre16.g680000.t1.2	25.879000	387450	1633000	74369	32429	28408	1444.9	2880.7	0	0	1675.1	0	1384.5	0	0	2894.2	0	3400.5	2358.5	6452.4	5307.3	2014.4	5619.5	1796.8	1714.2	0	2300.4	2878.1	3112.2	5756.4	34968	53615	40135	0	0	0	0
Cre16.g680230.t1.1	7.668300	32908	0	1623.7	0	0	0	0	0	0	0	0	0	0	0	0	0	0	0	0	0	0	0	0	0	0	0	0	0	0	1470.3	0	1372.8	0	0	0	0
Cre16.g681200.t1.2	12.902000	0	0	0	0	0	0	0	0	0	0	0	0	0	0	0	0	0	0	0	0	0	0	0	0	0	2735.2	0	0	0	0	0	0	0	0	0	0
Cre16.g681900.t1.2	55.986000	0	0	0	0	0	0	0	0	0	0	0	0	0	0	0	0	0	0	0	0	4663.9	82742	45052	30339	0	0	0	0	0	0	0	0	0	0	0	0
Cre16.g683550.t1.2	182.050000	0	0	0	0	0	0	0	0	0	3673.6	0	0	0	0	0	0	0	0	0	0	0	0	0	0	0	0	0	0	0	0	0	0	0	0	0	0
Cre16.g683750.t1.2	26.582000	9383.3	0	0	0	0	0	0	0	0	0	0	0	0	0	0	0	0	0	0	0	0	0	0	0	0	0	0	0	0	0	0	0	0	0	0	0
Cre16.g684300.t1.2	19.292000	0	0	0	0	0	0	0	0	0	0	0	0	0	0	0	0	0	0	0	0	0	0	0	0	0	3479.4	0	0	0	0	0	0	0	0	0	0
Cre16.g684750.t1.2	39.142000	0	0	0	0	0	0	0	0	0	0	0	0	0	0	0	0	0	0	0	0	0	0	0	0	0	0	0	0	0	2779.7	0	0	0	0	0	0
Cre16.g685400.t1.2	38.241000	32452	1748.2	0	0	0	0	0	0	0	0	0	0	0	0	0	0	0	0	0	0	0	0	0	0	0	0	0	0	0	0	0	0	0	0	0	0
Cre16.g685550.t1.2	37.927000	0	0	0	0	0	0	0	0	0	0	0	0	0	0	0	0	0	0	0	0	0	0	0	7806.9	9574.7	12287	2176.3	0	0	0	0	0	0	0	0	0
Cre16.g685700.t1.2	23.042000	0	0	0	0	0	0	0	0	0	0	0	0	0	0	0	0	0	0	0	0	0	2917.5	0	0	0	0	0	0	0	0	0	0	0	0	0	0
Cre16.g687200.t1.1	16.768000	0	0	0	0	0	0	0	0	0	0	0	0	0	0	0	0	0	0	0	0	0	0	0	1657.2	3189.5	11250	7340.2	7805	0	0	0	0	0	0	0	0
Cre16.g687294.t1.1	12.339000	0	0	0	0	0	0	0	0	0	0	0	0	0	0	0	0	0	0	0	0	0	0	0	0	0	0	0	0	0	0	1632.8	0	0	0	0	0
Cre16.g687900.t1.2	26.222000	918630	229380	105690	512570	598860	914990	1465200	141930	85532	191880	99305	77145	453160	100320	82288	38511	22028	54120	36828	227050	437000	50422	60492	19497	251270	171000	22756	12571	21528	94379	242750	124380	3800.1	0	0	0
Cre16.g688526.t1.1	157.520000	2460.9	0	0	0	0	0	0	0	0	0	0	0	0	0	0	0	0	0	0	0	0	0	0	0	0	0	0	0	0	0	0	0	0	0	0	0
Cre16.g688800.t1.2	20.640000	0	0	0	0	0	0	0	0	0	0	0	0	0	0	0	0	0	0	0	0	0	0	0	0	0	3421	15825	23069	7657.2	0	0	0	0	0	0	0
Cre16.g688850.t1.1	63.771000	6431.2	0	0	0	0	0	0	0	0	0	0	0	0	0	0	0	0	0	1883.7	1639.5	0	26599	9966.6	19046	0	0	0	0	0	0	0	0	0	0	0	0
Cre16.g689087.t1.1	38.208000	16166	9029.3	2751.6	3357.3	2898.3	0	1623.2	0	0	0	2159.5	0	0	0	0	0	0	0	0	0	0	0	0	0	0	0	0	0	0	0	0	0	0	0	0	0
Cre16.g690130.t1.2	19.827000	0	0	0	0	0	0	0	0	0	0	0	0	0	0	0	0	0	0	0	0	0	0	0	0	0	0	0	0	0	0	1011.5	1791.7	0	0	0	0
Cre16.g690431.t2.1;Cre16.g690431.t1.1	53.362000	377200	92159	18020	13221	26063	5808.1	7594.4	7381.7	2336	6693.7	9159.7	1876.9	0	965.34	0	1954	3890.7	26279	23410	24445	35552	54725	20041	77326	138760	283720	7022.4	0	0	0	0	0	0	0	0	0
Cre16.g691000.t1.2	23.877000	0	0	0	0	0	0	0	0	0	0	0	0	0	0	0	0	0	0	0	0	0	0	0	0	0	0	0	11982	13339	4162.1	0	0	0	0	0	0
Cre16.g691450.t1.2	72.908000	0	0	0	0	0	0	0	0	11378	17973	0	0	0	0	0	0	0	0	0	0	0	0	0	0	0	0	0	0	0	0	0	0	0	0	0	0
Cre16.g691552.t1.1	57.980000	12781	0	0	0	0	0	0	0	0	0	0	0	0	0	0	0	0	0	0	0	0	0	0	0	0	0	0	0	0	0	0	0	0	0	0	0
Cre16.g691850.t1.2	11.682000	159030	73198	31071	19340	39557	7622.6	30195	15441	12567	19566	26153	21535	7447.4	38902	36035	202120	49440	4914.2	0	0	0	0	0	0	0	0	0	0	0	0	2151.5	5971.8	4225.4	0	0	0
Cre16.g692751.t1.1	15.269000	0	0	0	0	0	0	0	0	0	0	0	0	0	0	0	0	0	0	0	0	0	0	0	0	0	0	0	0	0	1964.9	2750.3	1991.6	0	0	0	0
Cre16.g694400.t1.2	34.610000	0	0	0	0	3677.5	0	13623	9662.4	21783	35020	2925.1	0	0	0	0	0	0	0	0	0	0	0	0	0	0	0	0	0	0	0	0	0	0	0	0	0
Cre16.g695050.t1.2	76.539000	7819.8	4573.6	0	0	0	0	0	0	0	0	0	0	0	0	0	0	0	0	2141.8	0	9060.7	54843	21669	0	0	0	0	0	0	0	0	0	0	0	0	0
Cre16.g695100.t1.1	51.582000	0	0	0	0	0	0	0	0	0	0	0	0	0	0	0	0	7801.1	0	0	0	0	0	0	0	0	0	0	0	0	0	0	0	0	0	0	0
Cre16.g695500.t2.1;Cre16.g695500.t1.1	53.372000	0	0	0	0	0	0	0	0	0	0	0	0	0	0	0	0	0	0	0	0	0	0	0	3180.7	0	0	0	0	0	0	0	0	0	0	0	0
Cre16.g696000.t1.2	156.040000	219100	8572.9	3780.2	2778	5837.4	1125.7	3287.9	4313	1170.9	23701	53310	30095	7995.4	56853	0	0	0	0	0	0	0	0	0	0	0	0	0	0	0	0	0	0	0	0	0	0
Cre17.g696850.t1.2	23.706000	0	0	0	0	0	0	0	0	0	0	0	0	0	0	0	0	0	0	0	0	0	0	0	22418	7961.2	0	0	0	0	0	0	0	0	0	0	0
Cre17.g697334.t1.2	80.690000	0	0	0	0	0	0	0	0	0	0	0	0	0	0	0	0	0	9914.3	0	0	0	0	0	0	0	0	0	0	0	0	0	0	0	0	0	0
Cre17.g697650.t1.1	91.950000	0	0	0	0	0	0	0	0	0	0	0	0	0	0	0	6546.8	0	0	0	0	0	16909	1436.6	0	0	0	0	0	0	0	0	0	0	0	0	0
Cre17.g698000.t1.2	61.821000	4635800	12382000	263960	373810	345190	110680	141960	205770	1939800	296930	348140	123910	77933	57831	57024	57103	79465	100190	90828	102440	77171	174980	70975	98918	19930	728450	139680	1632.8	0	1187.1	0	0	0	0	0	0
Cre17.g698450.t1.2	38.100000	10907	0	0	0	0	0	0	0	0	0	0	0	0	0	0	0	0	0	0	0	0	0	0	0	0	0	0	0	0	0	0	0	0	0	0	0
Cre17.g699000.t2.1;Cre17.g699000.t1.2;Cre09.g396650.t1.2	84.987000	20128	5651.5	2773	0	5945.9	1198.6	0	0	0	0	1383.6	0	0	0	0	0	0	1028.8	0	1431	0	5573.8	2061	0	0	0	0	0	0	0	0	0	0	0	0	0
Cre17.g700750.t1.2	24.352000	17933	3032.1	0	0	0	0	0	0	0	0	0	0	0	0	0	4419	3501.4	106020	0	0	0	0	0	0	0	0	0	0	0	0	0	0	0	0	0	0
Cre17.g701200.t2.1;Cre17.g701200.t1.2	15.341000	8863.4	0	0	0	0	0	0	0	0	0	0	0	0	0	0	0	0	0	0	0	0	0	0	0	0	0	0	0	9277.5	26557	17838	0	0	0	0	0
Cre17.g701650.t1.2	15.265000	5342.1	0	1549.3	0	1829.2	0	0	0	0	1189.7	0	0	0	0	0	0	1626.8	2162.3	1897.3	1597.5	0	2523.1	0	0	0	0	0	0	1816.1	3294.8	1703	0	0	0	0	0
Cre17.g702150.t1.2	26.437000	0	0	0	0	0	0	0	0	0	0	0	0	0	0	0	0	0	0	0	0	0	0	0	0	0	0	0	0	0	7153.1	4315	0	0	0	0	0
Cre17.g702200.t1.2	31.240000	0	0	0	0	0	0	0	0	0	0	0	0	0	0	0	0	0	0	0	0	0	0	0	0	0	0	0	0	0	0	0	0	1015	0	0	0
Cre17.g702850.t1.1	485.340000	0	0	0	0	0	0	0	0	0	0	0	0	0	0	5044.4	0	0	0	0	0	0	0	0	8122.6	0	6075.7	0	0	0	0	0	0	0	0	0	0
Cre17.g702900.t1.2	24.281000	15079	6712.4	0	0	1200.2	0	0	0	0	0	1632.5	0	0	0	0	1041.6	1425.6	79468	0	0	0	0	0	0	0	0	0	0	0	0	0	0	0	0	0	0
Cre17.g702950.t1.2	24.428000	15547	0	0	1501.4	1784	0	1240.6	0	0	1199.1	2231.3	0	0	0	3569.7	1811.1	2328.9	145700	0	0	0	0	0	0	0	0	0	0	0	0	0	0	1756.5	0	0	0
Cre17.g703700.t1.1	44.476000	51593	13340	0	0	4714.4	1332.6	1155.4	0	0	0	953.76	0	0	0	0	0	965.17	0	1461	0	0	0	2207.4	13865	40638	66055	42797	6905.2	0	0	0	0	0	0	0	0
Cre17.g704600.t1.2	23.562000	0	0	0	0	0	0	0	0	0	0	0	0	0	0	0	0	0	0	0	0	0	0	0	0	0	0	1207.3	1951.3	0	0	0	0	0	0	0	0
Cre17.g705000.t1.2	67.447000	0	0	0	0	0	0	0	0	0	0	0	0	0	0	0	0	0	0	0	0	0	0	0	11511	0	0	0	0	0	0	0	0	0	0	0	0
Cre17.g705400.t1.2	27.504000	0	0	0	0	0	819.11	0	0	0	18782	0	0	0	21202	0	0	28444	0	0	0	0	0	0	0	0	0	0	0	0	0	0	0	0	0	0	0
Cre17.g705500.t1.1	91.669000	0	2887.4	0	0	0	0	0	0	0	0	0	0	0	0	0	0	0	0	0	0	0	0	0	0	0	0	0	0	0	0	0	0	0	0	0	0
Cre17.g705900.t1.2	8.594900	0	0	0	0	0	0	0	0	0	0	0	0	0	0	0	0	0	0	0	0	0	0	0	0	0	0	0	0	0	1083.4	0	1312.3	0	0	0	0
Cre17.g706600.t1.2	18.370000	0	0	0	0	0	0	0	0	0	0	0	0	0	0	0	0	0	0	0	0	0	0	0	0	0	0	0	0	0	0	0	0	0	0	0	0
Cre17.g707500.t1.2	108.930000	12631	0	0	0	0	0	0	0	0	0	0	0	0	0	0	0	0	0	0	0	0	0	0	0	0	0	0	0	0	0	0	0	0	0	0	0
Cre17.g708750.t1.2	34.457000	0	0	0	0	0	0	0	0	0	0	0	0	0	0	0	0	0	0	0	1118.3	0	0	0	0	0	0	0	0	0	0	0	0	0	0	0	0
Cre17.g709850.t1.2	43.499000	0	0	0	0	0	0	0	0	0	0	0	0	0	0	0	0	0	0	0	0	0	3026.8	4061.5	8369.5	6905.1	4740.6	0	0	0	0	0	0	0	0	0	0
Cre17.g712400.t1.2	38.715000	0	0	0	0	0	0	0	0	0	0	0	0	0	0	0	0	0	0	0	0	0	4312.7	0	0	0	0	0	0	0	0	0	0	0	0	0	0
Cre17.g713200.t1.1;Cre17.g713350.t1.2	53.715000	8680.9	0	0	0	0	0	0	0	0	0	0	1089.4	0	0	2252.1	3018.1	8534.2	7011.6	66026	553540	141910	2936.2	0	0	0	0	0	0	0	0	0	0	0	0	0	0
Cre17.g713800.t1.2	28.301000	0	0	0	0	0	0	0	0	0	0	0	0	0	0	0	0	0	0	0	0	0	0	0	0	0	0	0	0	0	0	0	0	0	0	0	0
Cre17.g715250.t1.2	23.576000	0	0	0	0	0	0	0	0	0	0	0	0	0	0	0	0	0	0	0	0	0	0	0	0	0	1972.1	0	0	0	0	0	0	0	0	0	0
Cre17.g715300.t1.2	183.210000	0	1620.3	0	0	0	0	0	0	0	0	0	0	0	0	0	0	0	0	0	0	0	0	0	0	0	0	0	0	0	0	0	0	0	0	0	0
Cre17.g715500.t1.2	25.364000	0	0	0	0	0	0	0	0	0	0	0	0	0	0	0	0	0	0	0	0	0	0	0	0	0	0	0	0	0	0	1701.8	3355.2	0	0	0	0
Cre17.g719000.t1.2	48.784000	3256.1	0	0	0	0	0	0	0	0	0	0	0	0	0	0	0	0	0	0	0	0	0	0	0	1862.8	5974.4	0	0	0	0	0	0	0	0	0	0
Cre17.g720050.t1.2	74.384000	231170	56454	66827	54741	166660	128670	236170	158470	120600	97663	77593	31952	8928.3	40741	60374	32570	20303	24417	27219	26907	52026	181740	183610	264220	31311	41329	14209	25978	16728	9279.6	10517	3172	0	0	0	0
Cre17.g720250.t1.2	29.938000	4679300	978210	396900	571970	418980	118250	140260	85482	80935	94895	118580	76500	27971	47786	78704	74842	101410	141460	236350	323710	562640	999890	548280	4063500	6617500	1066000	305300	386360	333670	185850	91740	46134	10460	922.69	0	0
Cre17.g721300.t1.2	14.324000	161870	667780	7271.8	12655	7359.1	0	0	0	0	0	0	0	0	0	0	0	0	0	0	0	0	0	0	0	0	0	0	0	0	0	0	0	0	0	0	0
Cre17.g721700.t1.2	25.676000	0	0	0	0	0	0	0	0	0	0	0	0	0	0	0	0	0	0	0	0	0	0	0	0	0	0	0	0	2223.6	2734.1	4963.7	1375	0	0	0	0
Cre17.g722150.t1.2	59.983000	4669.1	0	0	0	0	0	0	0	0	0	0	0	0	0	0	0	0	0	0	0	623.26	0	0	0	0	0	0	0	0	0	0	0	0	0	0	0
Cre17.g722750.t1.2	38.977000	267510	0	0	0	0	0	0	0	0	0	0	0	0	0	0	0	0	0	0	0	0	0	0	0	0	0	0	0	0	0	0	0	0	0	0	0
Cre17.g723650.t1.2	47.358000	31254	10760	0	0	1283.3	0	0	0	0	0	1568.7	0	0	0	1618.9	0	0	1352.2	0	2903.3	0	0	0	0	0	16970	0	0	0	0	0	0	0	0	0	0
Cre17.g724300.t1.2	11.201000	125360	43534	12729	170870	168600	13129	467980	30642	13040	26204	21564	8475.9	7111.8	7766.8	0	3158.7	0	9822.9	3824.2	3947.1	0	0	3402.6	0	0	13463	0	13023	0	39418	75835	40272	0	0	849.13	0
Cre17.g725350.t1.1;Cre17.g725350.t2.1	65.371000	0	0	0	0	0	0	0	0	0	0	0	0	0	2462.7	5779.4	2737.9	10679	0	0	0	0	0	0	0	0	0	0	0	0	0	0	0	0	0	0	0
Cre17.g725400.t1.2	13.827000	4956.5	12017	0	12326	0	0	0	0	0	0	0	0	0	0	0	0	0	0	0	0	0	0	0	0	0	0	0	0	0	0	0	0	0	0	0	0
Cre17.g727100.t1.2	28.004000	40241	0	0	0	0	0	0	0	0	0	0	0	0	0	0	0	0	0	0	0	0	0	0	0	0	0	0	0	0	0	0	0	0	0	0	0
Cre17.g727300.t1.2	41.590000	0	0	0	0	0	0	0	0	0	0	0	0	0	0	0	0	2987.5	107930	39166	0	0	0	0	0	0	0	0	0	0	0	0	0	0	0	0	0
Cre17.g728800.t1.2	41.083000	0	0	0	0	0	0	0	0	0	0	0	0	0	0	0	0	0	0	0	0	0	0	0	0	0	0	0	13716	24300	0	0	0	0	0	0	0
Cre17.g729450.t1.2	99.493000	13387	0	0	0	0	0	0	0	0	0	0	0	0	0	0	0	0	0	0	0	0	0	0	0	0	0	0	0	0	0	0	0	0	0	0	0
Cre17.g729800.t1.2	44.744000	0	3502.6	0	1131.7	1320.4	0	0	0	0	0	0	0	0	907.71	0	887.06	0	1938.1	1786.5	3300.1	3295.3	6832.7	3617.1	11493	54298	131060	7127.7	0	0	0	0	0	0	0	0	0
Cre17.g729900.t1.2	33.827000	0	0	0	0	0	0	0	0	0	0	0	0	0	0	0	0	0	0	0	0	0	0	0	0	6538.8	5225.4	0	0	0	0	0	0	0	0	0	0
Cre17.g730000.t1.2	37.749000	15897	0	0	0	0	0	0	0	0	0	0	0	0	0	0	0	0	0	0	0	0	1800.5	0	0	2752.1	1764.4	0	0	0	0	0	0	0	0	0	0
Cre17.g731200.t1.1	70.666000	28147	0	0	0	0	0	0	0	0	0	1248	0	0	0	0	0	0	0	0	0	0	0	0	0	0	0	0	0	0	0	0	0	0	0	0	0
Cre17.g732250.t1.1	16.477000	0	0	0	0	0	0	0	0	0	0	0	0	0	0	0	0	0	0	0	0	0	0	0	0	8388.8	0	0	0	0	0	0	0	0	0	0	0
Cre17.g732850.t1.2	34.332000	0	1247.7	0	0	0	0	0	0	0	0	0	0	0	0	0	0	0	0	0	0	0	0	0	0	0	0	0	0	3160.2	13823	9539.8	0	0	0	0	0
Cre17.g734100.t1.2	50.051000	0	0	0	0	0	0	0	0	0	0	0	0	0	0	0	0	0	0	0	0	0	0	0	0	1737.5	1144.4	1166.4	0	0	0	0	0	0	0	0	0
Cre17.g734200.t1.2	47.849000	0	0	0	0	0	0	0	0	0	0	0	0	0	0	0	0	0	3217.8	26800	2115.1	0	0	0	0	0	0	0	0	0	0	0	0	0	0	0	0
Cre17.g734300.t2.1;Cre17.g734300.t1.1;Cre12.g541100.t1.2	102.300000	348030	0	0	0	0	0	0	0	0	0	0	0	0	0	0	0	0	0	0	0	0	0	0	0	0	0	0	0	0	0	0	0	0	0	0	0
Cre17.g734450.t1.2	16.596000	0	0	0	0	0	0	0	0	0	0	0	0	0	0	0	0	0	0	0	0	0	0	0	0	0	0	0	1121.2	0	4509.2	3454.3	0	0	0	0	0
Cre17.g734500.t1.2	26.244000	0	0	17277	23056	3638.4	11266	2956.6	6408.9	0	0	0	0	0	0	0	0	0	0	0	0	0	0	0	0	0	0	0	0	2812	1302.2	0	0	0	0	0	0
Cre17.g734612.t1.1;Cre02.g097800.t1.1	157.300000	0	0	0	0	0	0	0	0	0	0	0	0	0	0	0	1406.5	25934	44643	0	0	0	0	0	0	0	0	0	0	0	0	0	0	0	0	0	0
Cre17.g734644.t1.1	55.864000	3286	0	0	0	0	0	0	0	0	0	0	0	0	0	0	0	0	0	0	0	0	0	0	0	0	0	0	0	0	0	0	0	0	0	0	0
Cre17.g734900.t2.1;Cre17.g734900.t1.2	58.080000	0	0	0	0	0	0	0	0	0	0	0	0	0	0	0	836.24	1321.4	6632.9	5821.2	34293	68238	0	0	0	0	4667.1	0	0	0	0	0	0	0	0	0	0
Cre17.g735500.t1.2	97.858000	0	0	0	305.35	0	0	0	0	0	0	0	0	0	0	0	0	0	0	0	0	0	0	0	0	0	0	0	0	0	0	0	0	0	0	0	0
Cre17.g738000.t4.1;Cre17.g738000.t3.1;Cre17.g738000.t2.1;Cre17.g738000.t1.1	19.601000	5268.5	0	0	0	0	0	0	0	0	0	0	0	0	0	0	0	0	0	0	0	11181	9780.5	0	0	0	0	0	0	0	0	0	0	0	0	0	0
Cre17.g738050.t1.2	14.198000	0	0	0	0	0	0	0	0	0	0	0	0	0	0	0	0	0	0	0	0	0	22931	14410	2396.7	0	0	0	0	0	0	0	0	0	0	0	0
Cre17.g738300.t1.2	10.875000	0	0	0	0	0	0	0	0	0	0	0	0	0	0	0	0	0	0	0	8498.2	0	0	0	0	0	0	0	0	0	0	0	0	0	0	0	0
Cre17.g739752.t1.1;Cre12.g548901.t1.1	85.401000	16561	15446	0	0	0	0	0	0	0	0	0	0	0	0	0	0	0	0	0	0	0	0	0	0	0	0	0	0	0	0	0	0	0	0	0	0
Cre17.g741450.t1.2	62.072000	0	0	0	0	14558	0	0	0	0	0	0	0	0	0	0	0	0	0	0	0	0	0	0	0	0	0	0	0	0	0	0	0	0	0	0	0
Cre17.g742200.t1.1	48.672000	0	0	0	0	0	0	0	0	0	0	0	0	0	0	0	0	0	0	0	0	0	0	0	0	0	0	0	0	0	0	0	0	0	0	0	0
Cre17.g742300.t1.1	24.779000	0	0	0	0	0	0	0	0	0	0	0	0	0	0	0	0	0	0	0	0	0	0	0	0	0	0	0	0	0	20709	0	0	0	0	0	0
Cre17.g744247.t1.1	124.880000	10539	0	0	0	0	0	0	0	0	0	0	0	0	0	0	0	0	0	0	0	0	0	0	0	0	0	0	0	0	0	0	0	0	0	0	0
Cre17.g744897.t1.1	45.660000	0	0	0	0	0	0	0	0	0	0	0	0	0	0	0	0	0	0	0	0	0	0	0	0	0	10443	0	0	0	0	0	0	0	0	0	0
Cre17.g745097.t1.1	95.459000	0	0	0	0	8843.3	0	0	0	0	0	0	0	0	0	0	0	0	0	0	0	0	0	0	0	0	0	0	0	0	0	0	0	0	0	0	0
Cre17.g745697.t1.1	97.210000	0	0	0	0	0	0	0	0	0	0	0	0	0	0	0	0	0	1316.4	5457.6	0	0	0	0	0	0	0	0	0	0	0	0	0	0	0	0	0
Cre17.g746597.t2.1;Cre17.g746597.t1.1	57.476000	0	0	0	0	0	0	0	0	0	0	0	0	0	0	0	0	0	0	0	0	0	1076.1	2671.7	0	0	0	0	0	0	0	0	0	0	0	0	0
Cre17.g746997.t1.1;Cre16.g669150.t1.2;Cre16.g669125.t1.1	102.230000	54847	221870	53866	18842	18659	3328.4	4265	2622	0	0	2606	0	0	0	0	0	0	0	0	0	0	0	0	0	0	0	0	0	0	0	0	0	0	0	0	0
Cre17.g747297.t1.1	19.116000	22619	0	0	0	0	0	0	0	0	0	0	0	0	0	0	0	0	0	0	0	0	0	0	0	0	0	0	0	0	0	0	0	0	0	0	0
Cre18.g749847.t2.1;Cre18.g749847.t1.1	52.482000	48665	6642.6	0	0	0	0	0	0	0	0	0	0	0	0	0	874.25	2653.9	17050	32035	126590	306560	0	0	0	0	0	0	0	0	0	0	0	0	0	0	0
Cre18.g750047.t1.1	447.500000	165700	377710	416090	0	0	0	0	0	0	0	0	0	0	0	0	0	0	0	0	0	0	0	0	0	0	0	0	0	0	0	0	0	0	0	0	0
Cre19.g750247.t1.1	37.853000	4341.7	0	0	0	0	0	0	0	0	0	0	0	0	0	0	0	0	0	0	0	0	0	0	0	9020.2	0	0	0	0	0	0	0	0	0	0	0
Cre19.g750547.t4.1;Cre19.g750547.t3.1;Cre19.g750547.t2.1;Cre19.g750547.t1.1;Cre17.g698903.t1.2	67.314000	0	0	0	0	0	0	0	0	0	0	0	0	0	0	0	0	0	0	0	7979	5427.4	0	0	12249	161630	252820	0	0	0	0	0	0	0	0	0	0
Cre19.g750847.t3.1;Cre19.g750847.t1.1;Cre19.g750847.t2.1	47.888000	111220	0	0	0	0	0	0	0	0	0	0	0	0	0	0	0	0	0	0	0	0	0	0	0	0	0	0	0	0	0	0	0	0	0	0	0
Cre-2.g801484.t1.p1	42.296000	2068.8	2207.5	0	0	0	0	0	0	0	0	0	0	0	0	0	0	0	0	0	0	0	0	0	0	0	0	0	0	0	0	0	0	0	0	0	0
Cre-2.g801492.t1.p1	59.047000	37855	65326	4183.9	46125	0	0	0	0	0	0	0	0	0	0	0	0	0	0	0	0	0	0	0	0	0	0	0	0	0	0	0	0	0	0	0	0
Cre-2.g801494.t1.p1	48.736000	16524	0	0	2167.6	0	0	0	0	0	0	0	0	0	0	0	0	0	0	0	0	0	0	0	0	0	0	0	0	0	0	0	0	0	0	0	0
Cre-2.g801495.t1.p1	55.160000	58820	27119	0	0	6400.1	0	0	0	8313.8	0	0	0	0	0	6765.6	13886	0	0	0	0	0	0	0	0	0	0	0	0	0	0	0	0	0	0	0	0
Cre-2.g801499.t1.p1	31.589000	9859.3	20775	0	13267	0	0	0	0	0	0	0	0	0	0	0	0	0	0	0	0	0	0	0	0	0	0	0	0	0	0	0	0	0	0	0	0
Cre24.g755497.t1.1	35.446000	18500	8179.4	3721.9	3087.3	4658.8	934.9	1189.6	0	0	1035.1	1162.5	930.19	0	0	959.66	981.38	1008	0	1025.2	1937	0	0	0	1292.1	0	0	0	0	0	0	0	0	0	0	0	0
Cre36.g759747.t1.1	19.432000	0	0	0	0	0	0	0	0	0	0	0	0	0	0	0	0	0	0	0	1258.5	0	0	0	20128	96561	10118	0	0	0	0	0	0	0	0	0	0
Cre43.g760497.t1.1	28.953000	3581.9	0	4156.2	2830.3	5323.4	1962.3	1766.4	0	0	2340.4	3906	7241	0	1605.5	2917.6	2152.1	1137.4	2374.6	9831.3	4877.2	2111.3	0	0	0	0	0	0	0	0	0	0	0	0	0	0	0
Cre48.g761197.t1.1;Cre01.g050316.t2.1;Cre01.g050316.t1.1	27.831000	0	0	0	0	0	0	0	0	0	0	0	0	0	0	0	0	0	0	0	0	0	0	0	0	0	0	0	3154.9	6062.5	0	0	0	0	0	0	0
iRTproteinbiognosys	19.611000	819180	874280	1012500	917750	1101600	1049700	1069200	1065100	1012000	1091900	1127100	1070900	957450	974280	1038900	431510	998830	1014800	1039300	997590	927930	900430	817740	1038000	831130	1062400	883290	956480	1043400	978160	1083600	1050900	932710	861010	837650	921520
