# Supplementary material for: Complexome profiling on the Chlamydomonas lpa2 mutant reveals insights into PSII biogenesis and new PSII associated proteins
Source: J Exp Bot. 2021 Aug 26;73(1):245–62. doi: 10.1093/jxb/erab390 (PMC8730698; doi:10.1093/jxb/erab390)
Supplement: erab390_suppl_Supplementary_Dataset_S1 [file erab390_suppl_supplementary_dataset_s1.zip › Supplemental Dataset 1 - Excel List and all profiles/data/intensitiesRaw_mut3.txt]

Identifier	MolWeight	Intensity_01	Intensity_02	Intensity_03	Intensity_04	Intensity_05	Intensity_06	Intensity_07	Intensity_08	Intensity_09	Intensity_10	Intensity_11	Intensity_12	Intensity_13	Intensity_14	Intensity_15	Intensity_16	Intensity_17	Intensity_18	Intensity_19	Intensity_20	Intensity_21	Intensity_22	Intensity_23	Intensity_24	Intensity_25	Intensity_26	Intensity_27	Intensity_28	Intensity_29	Intensity_30	Intensity_31	Intensity_32	Intensity_33	Intensity_34	Intensity_35	Intensity_36
Cre01.g000250.t1.2	24.827000	0	0	0	0	0	0	0	0	0	0	0	0	0	0	0	0	0	0	0	0	0	0	0	0	0	0	3614.4	2170.2	0	0	0	0	0	0	0	0
Cre01.g000850.t1.2	20.686000	0	0	0	0	0	0	0	0	0	0	0	0	0	0	0	0	0	0	0	0	0	0	0	0	0	0	15838	8729.1	0	0	0	0	0	0	0	0
Cre01.g000900.t1.2	50.844000	0	0	0	0	0	0	0	0	0	0	0	0	0	0	0	0	0	0	0	0	0	0	0	0	3535	22611	16397	0	0	0	0	0	0	0	0	0
Cre01.g002050.t1.1	77.320000	0	0	0	0	0	0	0	0	0	0	0	0	0	0	0	0	0	0	0	0	0	0	1311.9	1954.3	0	0	0	0	0	0	0	0	0	0	0	0
Cre01.g002300.t1.2	18.380000	0	0	0	0	0	0	0	0	0	0	0	0	0	0	0	0	0	0	0	0	0	0	0	0	0	53763	14317	3178.9	6808.5	2858.9	7158.4	2337.8	0	0	0	0
Cre01.g002500.t1.2	26.577000	855480	174870	37588	9115.7	2404.7	0	0	0	0	0	0	0	0	0	0	0	0	0	0	0	0	0	0	0	0	0	6443.2	34772	3419.2	0	0	0	0	0	0	0
Cre01.g003550.t1.1	82.006000	0	0	0	0	0	0	0	0	0	0	0	0	0	0	0	0	0	1786.9	0	0	0	0	0	0	0	0	0	0	0	0	0	0	0	0	0	0
Cre01.g004300.t1.2	64.898000	0	0	0	0	0	0	0	11705	42781	0	0	0	0	0	0	0	0	0	0	0	0	0	0	0	0	0	0	0	0	0	0	0	0	0	0	0
Cre01.g005050.t1.1;Cre01.g006250.t1.2;Cre10.g423050.t1.2;Cre09.g398141.t1.1;Cre05.g235400.t1.2	96.717000	3536.2	2341.8	736.65	0	0	0	2895.5	0	0	0	0	3668.5	1924.8	2170.7	0	2445.1	2740.6	0	8416	37147	122470	7199.3	0	0	0	0	0	0	0	0	0	0	0	0	0	0
Cre01.g005150.t1.1	48.791000	0	0	0	0	0	0	0	0	0	0	2951.7	5946.7	12851	13337	0	0	0	0	0	0	0	0	0	0	0	0	0	0	0	0	0	0	0	0	0	0
Cre01.g006950.t2.1;Cre01.g006950.t1.1	42.063000	0	0	0	0	0	0	0	0	0	0	0	0	0	0	0	0	0	1465.1	0	0	0	0	0	0	0	0	0	0	0	0	0	0	0	0	0	0
Cre01.g007051.t1.2;Cre09.g396400.t1.2;Cre11.g467567.t1.1	14.700000	8054.2	3958.1	0	0	0	0	0	0	0	0	0	0	0	0	0	0	0	0	0	0	0	0	0	0	0	0	0	0	0	1723.4	12146	0	0	0	0	0
Cre01.g007700.t1.1	62.264000	0	0	0	0	0	0	0	0	0	0	0	0	0	0	950.23	0	0	0	0	0	0	0	0	0	0	0	0	0	0	0	0	0	0	0	0	0
Cre01.g007850.t1.2	17.092000	4787.6	44115	2745.1	41091	0	0	0	0	0	0	0	0	0	0	0	0	0	0	0	0	0	0	0	0	0	0	0	0	0	0	0	0	0	0	0	0
Cre01.g010400.t1.2	20.398000	0	0	0	0	0	0	0	0	0	0	0	0	0	0	0	0	0	0	11440	10029	53973	0	32170	2600.1	0	0	0	0	0	0	0	0	0	0	0	0
Cre01.g010450.t1.2	18.815000	4009.2	0	0	0	0	0	0	0	0	0	0	0	0	0	0	0	0	0	0	0	0	0	0	0	0	0	0	0	0	0	0	0	0	0	0	0
Cre01.g010900.t1.2	40.304000	8026.5	2049.6	0	0	0	0	0	0	0	0	0	0	0	0	0	0	1173	22033	42084	51686	50766	0	0	0	0	0	0	1268.4	0	0	0	0	0	0	0	0
Cre01.g011000.t1.2	24.371000	3218.1	4077.6	853.79	0	0	0	0	0	0	0	0	0	0	0	0	0	0	0	0	0	0	1854	0	2643	0	0	0	0	0	0	0	0	0	0	0	0
Cre01.g011100.t2.1;Cre01.g011100.t1.2	85.903000	0	0	0	0	0	0	0	0	0	0	0	0	0	0	0	0	0	0	0	0	0	0	0	5909.9	0	0	0	0	0	0	0	0	0	0	0	0
Cre01.g012500.t1.2	21.863000	0	0	0	0	0	0	0	0	0	0	0	0	0	0	0	0	0	0	0	0	0	0	0	0	2171.5	3688.3	0	0	0	0	0	0	0	0	0	0
Cre01.g013700.t2.1;Cre01.g013700.t1.2	28.153000	583350	76860	35664	14381	7978.8	0	4949.8	1772.8	0	2525.2	0	3443	2047.7	2134	10320	52401	34507	245280	30063	44154	2573.1	13795	27719	17033	20019	29850	64987	211060	408170	7339.5	0	0	0	0	0	0
Cre01.g013801.t1.2	50.513000	0	0	0	0	0	0	0	0	0	0	0	0	0	0	0	0	0	0	0	0	0	0	0	0	0	0	0	0	0	0	0	0	0	0	0	0
Cre01.g014000.t1.2	20.946000	0	0	0	0	0	0	0	0	0	0	0	0	0	0	0	0	0	0	0	0	0	0	0	2437	0	14430	41363	29591	29663	0	0	0	0	0	0	0
Cre01.g015350.t1.1	41.871000	182520	168350	61567	45727	29996	19021	20433	16423	9467.1	13340	10177	8115	8868.6	13362	10052	12259	10845	14175	19905	10468	19958	17628	14138	24119	12504	11380	34498	121930	13750	0	0	0	0	0	0	0
Cre01.g016300.t1.1	36.170000	0	0	0	0	0	0	6821.9	0	0	0	0	0	0	0	0	0	0	0	0	965.22	1647.9	1928.1	0	8659.3	2301.6	0	4581.1	23251	98303	192880	25537	0	0	0	0	0
Cre01.g016514.t1.1	60.796000	0	0	0	0	0	0	0	0	0	0	0	0	0	0	0	4424.3	101990	25838	0	0	0	0	0	0	0	0	0	0	0	0	0	0	0	0	0	0
Cre01.g018800.t1.2	35.506000	76968	377980	2007.9	0	0	0	0	0	0	0	0	0	0	0	0	0	0	0	0	0	0	0	0	0	0	0	0	0	0	0	0	0	0	0	0	0
Cre01.g019850.t1.1	95.966000	10747	0	0	0	0	0	0	0	0	0	0	0	0	0	0	0	0	0	0	0	0	0	0	0	0	0	0	0	0	0	0	0	0	0	0	0
Cre01.g020305.t1.1	6.283500	12364	0	5462.1	2964	2004.6	0	0	1712.2	0	0	2220.4	0	0	0	0	1684.8	0	2593.1	2209.1	2672.1	0	1881.5	2486.9	2115.1	0	0	0	0	0	2087.9	3685.5	2971	0	0	0	0
Cre01.g020350.t1.2	21.659000	141220	58674	30594	21870	11747	2196	17321	1658.3	0	3712.9	3538.6	2551.2	1849.1	4604.4	0	3868.9	6816.2	4249.1	12304	16004	21586	1655.1	7358	1984.2	2702.6	23904	20630	0	0	0	11386	0	0	0	0	0
Cre01.g020918.t1.1	117.280000	0	0	0	0	0	0	0	0	0	0	0	0	0	0	0	0	0	0	0	0	0	0	0	20459	0	0	0	0	0	0	0	0	0	0	0	0
Cre01.g021500.t1.1	87.464000	0	0	0	0	0	0	0	0	0	0	0	0	0	0	0	0	4169.7	2922.5	0	0	0	0	0	0	0	0	0	0	0	0	0	0	0	0	0	0
Cre01.g021650.t1.2	34.115000	0	6305.1	0	0	0	0	0	0	0	0	0	0	0	0	0	0	0	0	0	0	0	0	0	0	0	0	0	0	0	0	0	0	0	0	0	0
Cre01.g022500.t1.2	81.992000	0	0	0	0	0	0	0	0	0	0	0	0	0	0	0	0	0	2918.6	3333	0	0	0	1819.6	0	0	0	0	0	0	0	0	0	0	0	0	0
Cre01.g023250.t1.1	56.978000	0	0	0	0	0	0	0	0	0	0	0	0	0	0	0	0	0	0	0	1384.6	0	0	0	0	0	0	0	0	0	0	0	0	0	0	0	0
Cre01.g024100.t1.1	40.309000	0	0	0	0	0	0	0	0	0	0	0	0	0	0	0	0	0	0	0	0	0	0	0	0	0	0	0	2087	0	0	0	0	0	0	0	0
Cre01.g024350.t1.2	69.967000	0	0	0	0	0	0	0	0	0	0	0	0	0	0	0	0	0	0	0	0	0	7589.3	140920	11119	0	0	0	0	0	0	0	0	0	0	0	0
Cre01.g026900.t2.1;Cre01.g026900.t1.2	58.161000	0	0	0	0	0	0	0	0	0	0	0	0	0	0	0	0	32556	0	2208.9	0	0	0	0	1275.6	0	0	0	0	0	0	0	0	0	0	0	0
Cre01.g027000.t1.2	20.474000	0	0	0	0	0	0	0	0	0	0	0	0	0	0	0	0	0	0	0	0	0	0	0	0	0	0	0	0	0	7683	1751.5	0	0	0	0	0
Cre01.g027550.t1.1	41.742000	0	0	0	0	0	0	0	0	0	0	0	0	0	0	0	0	0	0	0	0	0	0	1986.5	41141	151130	141210	0	0	0	0	0	0	0	0	0	0
Cre01.g027800.t1.2	52.969000	0	0	1409.8	0	0	0	0	0	0	0	0	0	0	0	0	0	0	0	0	0	0	0	0	0	0	0	0	0	0	0	0	0	0	0	0	0
Cre01.g028250.t1.2	35.377000	0	0	0	0	0	0	0	0	0	0	0	0	0	0	0	0	0	0	0	0	0	0	0	0	0	0	17606	16614	0	0	0	0	0	0	0	0
Cre01.g029300.t1.2	30.052000	0	0	0	0	0	0	0	0	0	0	0	0	0	0	0	0	0	5279.6	23570	0	0	0	0	0	0	0	0	0	0	0	0	0	0	0	0	0
Cre01.g030200.t1.2	45.751000	0	0	0	0	0	0	0	0	0	0	0	0	0	0	0	0	0	0	0	0	0	0	1350.8	1759.2	0	0	0	0	0	0	0	0	0	0	0	0
Cre01.g031050.t2.1;Cre01.g031050.t1.2	126.240000	0	0	0	0	0	0	0	0	0	0	0	0	0	0	0	0	0	0	0	0	0	0	0	0	0	1035200	0	0	0	0	0	0	0	705450	0	0
Cre01.g031100.t1.2	37.030000	0	0	0	0	0	0	0	0	0	0	0	0	0	22968	0	0	0	0	0	0	0	0	0	0	0	0	1068	10348	61809	135420	2419.7	0	0	0	0	0
Cre01.g031600.t1.2	10.641000	0	0	0	0	0	0	0	0	0	0	0	0	0	0	93530	0	0	0	0	0	0	0	0	0	0	0	0	0	0	0	0	0	0	0	0	0
Cre01.g032600.t1.1	63.145000	19843	30739	0	0	0	0	0	0	0	0	0	0	0	0	0	0	0	0	0	0	0	0	0	0	0	0	0	0	0	0	0	0	0	0	0	0
Cre01.g032650.t2.1;Cre01.g032650.t1.2	42.435000	22405	0	0	0	0	0	0	0	0	0	0	0	0	0	0	0	0	0	0	0	0	0	0	0	1445	23242	46252	25636	0	0	0	0	0	0	0	0
Cre01.g032750.t1.2	18.807000	0	0	0	0	0	0	0	0	0	0	0	0	0	0	0	0	0	0	0	0	0	0	0	0	0	0	0	0	0	0	0	9288.9	1050	0	0	0
Cre01.g033550.t1.2	27.350000	0	0	0	0	0	0	0	0	0	0	0	0	0	0	0	0	0	0	15314	0	0	0	0	0	0	0	0	2217	5101.5	32111	0	0	0	0	0	0
Cre01.g036850.t1.2	65.917000	13548	1403.2	7398.1	0	1681.5	0	0	0	0	0	0	0	0	0	0	0	0	0	0	0	0	0	0	2087.7	0	0	0	0	0	0	0	0	0	0	0	0
Cre01.g037150.t1.1	96.131000	0	0	0	0	0	0	0	0	0	0	9425.5	0	0	0	0	0	0	0	0	0	0	0	0	0	0	0	0	0	0	0	0	0	0	0	0	0
Cre01.g037200.t1.2	11.425000	0	0	0	0	0	0	0	0	0	0	0	0	0	0	0	0	0	0	0	0	0	0	0	0	0	7844.1	9811	9721.2	10384	5658.9	0	0	0	0	0	0
Cre01.g037700.t1.2	56.876000	0	0	0	0	0	0	0	0	0	0	0	0	0	0	0	0	0	0	0	0	0	0	0	0	1080.1	1409.5	0	0	0	0	0	0	0	0	0	0
Cre01.g038400.t1.2	47.327000	0	0	0	0	0	0	0	0	0	0	0	0	0	0	0	0	0	0	0	0	0	0	0	0	0	0	225250	0	0	0	0	0	0	0	0	0
Cre01.g038600.t1.2	47.635000	28767	15179	1810.8	0	0	0	0	0	0	0	0	0	0	0	0	0	0	0	0	0	0	0	0	6562.1	6732.8	4373.1	0	0	0	0	0	0	0	0	0	0
Cre01.g039300.t1.2	69.973000	0	0	0	0	0	0	0	0	0	0	0	0	0	0	0	0	0	0	0	0	2170.5	5083.5	0	0	0	0	0	0	0	0	0	0	0	0	0	0
Cre01.g040000.t1.2	16.473000	0	0	0	0	0	0	0	0	0	0	0	0	0	0	0	0	0	0	0	0	0	0	0	0	0	0	0	3193.4	29994	13521	0	0	0	0	0	0
Cre01.g042200.t1.1	10.140000	0	0	0	3987.8	0	1474.8	0	0	0	1224.9	0	0	0	3190.2	13601	2068	3152.9	0	0	0	0	0	0	4042.7	4521.4	14066	17159	35473	34423	21435	1962.9	0	0	0	0	0
Cre01.g042750.t1.2	89.146000	208430	143810	66021	58281	30479	4306.4	44342	20871	15639	32383	58721	60456	31656	32350	40294	77402	108440	174070	276340	276260	686320	2110600	3159100	47047	0	0	0	0	0	0	0	0	0	0	0	0
Cre01.g042800.t1.2	44.621000	0	0	0	0	0	0	0	0	0	0	0	0	0	0	0	0	0	0	0	0	0	2006.3	2066.7	2465.2	4171.6	83466	36860	56378	3049.1	0	0	0	0	0	0	0
Cre01.g043450.t1.2	22.292000	0	0	0	0	0	0	0	0	0	0	0	0	0	0	0	0	0	0	0	0	0	0	0	0	0	0	0	0	1144.4	28429	5057.4	0	0	0	0	0
Cre01.g044400.t1.2	22.902000	0	0	0	0	0	0	0	0	0	0	0	0	0	0	0	0	0	0	0	0	0	0	0	0	0	0	0	0	3307.4	38689	3973	0	0	0	0	0
Cre01.g044600.t1.2	143.410000	21263	5628	13693	7347.8	0	1772.5	4832.3	0	0	0	0	0	0	0	0	0	0	0	0	0	0	0	0	0	0	0	0	0	0	0	0	0	0	0	0	0
Cre01.g044800.t1.2	91.104000	15287	15877	4609.3	2095.6	3202.4	0	0	3349.3	0	8624.6	8012.3	6541.5	9390.8	12794	14940	5979.8	15393	23916	48614	0	0	10517	61381	54751	0	0	0	0	0	0	0	0	0	0	0	0
Cre01.g045100.t1.2	20.896000	0	0	0	0	0	0	0	0	0	0	0	0	0	0	0	0	0	0	0	6745.6	0	0	0	0	0	0	0	0	0	0	0	0	0	0	0	0
Cre01.g045550.t1.2	42.993000	122440	67041	34805	14290	18252	9012.7	11952	11750	5936	10305	13364	6943.5	6913.1	0	5114.3	4935.7	13647	14176	6455.4	33316	51870	85083	48093	89159	98735	15199	2496.4	0	0	0	0	0	0	0	0	0
Cre01.g047550.t1.2	23.672000	3066.2	0	0	0	0	0	0	0	0	0	0	0	0	0	0	0	0	0	0	0	6415.2	0	1879.7	0	2212.3	4829	2505.5	2206.1	5500.7	11043	14682	12269	0	0	0	0
Cre01.g047750.t1.2	21.371000	13884	4251.6	3613.9	2132	0	0	0	0	0	0	0	0	0	0	0	0	0	0	0	0	0	0	0	0	0	0	0	0	2504.8	0	0	0	0	0	0	0
Cre01.g048150.t1.2	30.466000	0	0	0	0	0	0	0	0	0	0	0	0	0	0	0	0	0	0	0	0	0	0	0	0	0	0	0	2074.2	4868	16618	0	0	0	0	0	0
Cre01.g048950.t1.2	55.128000	23489	17764	1526.1	0	0	0	993.48	0	0	0	0	0	0	0	0	0	0	1226.5	4880.2	0	0	0	0	0	0	0	0	0	0	0	0	0	0	0	0	0
Cre01.g049350.t1.1	53.065000	0	0	0	0	0	0	0	0	0	0	0	0	0	0	0	0	0	0	0	0	0	0	0	0	3422	1251.9	0	0	0	0	0	0	0	0	0	0
Cre01.g049500.t1.2	17.250000	292430	133950	70546	47864	17698	15921	46875	22751	22097	29033	32249	29211	32739	21183	59440	259390	35594	0	0	0	0	0	0	0	0	0	0	0	0	0	0	0	0	0	0	0
Cre01.g049600.t1.2	42.157000	0	0	0	0	0	0	0	0	0	0	0	0	0	0	0	0	0	0	0	0	0	0	0	0	0	6508.1	1343.1	0	0	0	0	0	0	0	0	0
Cre01.g049900.t1.1	47.192000	8766.2	0	0	0	0	7086.5	0	0	0	0	0	0	0	0	0	0	0	0	0	0	0	0	0	0	0	0	0	0	0	0	0	0	0	0	0	0
Cre01.g049950.t1.1	123.220000	0	0	0	0	0	0	0	0	0	0	0	0	0	25417	5285	0	0	0	0	0	0	0	0	0	0	0	0	0	0	0	0	0	0	0	0	0
Cre01.g050100.t1.2	51.577000	0	0	0	0	0	0	0	0	0	0	0	0	0	0	0	0	0	0	0	0	0	0	6675.4	0	0	0	0	0	0	0	0	0	0	0	0	0
Cre01.g050950.t1.2	55.608000	0	4777.6	0	0	0	0	0	0	0	0	1579.7	4902.3	2098.7	15389	52012	64976	305300	3551200	47599	102430	26989	0	1774.2	0	2657.4	6812.9	9875.1	0	0	0	0	0	0	0	0	0
Cre01.g051400.t1.2	25.798000	0	0	0	0	0	0	0	0	0	0	0	0	0	0	0	0	0	0	0	0	0	0	0	0	0	3089.2	0	0	0	0	0	0	0	0	0	0
Cre01.g051500.t1.2	11.982000	0	0	0	0	0	0	0	0	1288.3	0	0	0	0	0	0	0	0	0	0	0	0	1977.6	2218.4	3198.6	0	0	6080.9	13308	47329	178830	129680	23261	8315.2	2470.4	0	0
Cre01.g051900.t1.2	28.511000	73122	126230	10149	3726.4	8426.8	3305.4	30172	17209	127220	41469	0	0	0	0	0	0	0	0	0	0	0	0	0	0	0	0	0	0	4144.8	0	0	0	0	0	0	0
Cre01.g052250.t1.2	15.828000	0	0	0	0	0	0	0	0	0	0	0	0	0	0	0	0	0	0	0	0	0	0	0	0	0	0	10953	0	0	0	0	0	0	0	0	0
Cre01.g052400.t1.2	20.191000	0	0	0	0	0	0	0	0	0	0	0	0	0	0	0	0	0	0	0	0	0	0	0	0	0	0	0	0	0	0	0	0	1542.1	0	0	0
Cre01.g054500.t1.2	112.350000	326820	453670	441690	412450	274310	231570	521260	490140	1053100	1739500	1916800	1511600	656040	154610	2680.4	0	0	1785.9	3453.3	1080.8	0	0	0	0	0	0	0	0	0	0	0	0	0	0	0	0
Cre01.g055408.t1.1	76.676000	0	0	0	0	0	0	0	0	0	0	0	0	0	0	0	0	0	0	0	0	0	0	9987.8	3167.2	2829.6	0	0	0	0	0	0	0	0	0	0	0
Cre01.g066552.t1.1	18.245000	0	0	0	0	0	0	0	0	0	0	0	0	0	0	0	0	0	0	0	0	0	0	0	0	0	0	0	0	0	5356.3	0	0	0	0	0	0
Cre01.g066917.t1.1	27.565000	494780	262450	231350	717460	58137	39506	93963	14062	24773	234970	84286	12682	22271	72689	39841	51604	226650	226780	443810	1005700	2610500	1707300	5435200	2962100	5284300	602110	398070	69800	84263	169480	165180	157410	5657.2	0	0	0
Cre01.g071662.t1.1	69.089000	55560	29251	15834	11968	5808.2	0	0	4133.3	0	4063.6	0	0	0	0	0	0	0	2647.6	0	0	0	0	9368.1	11274	5817.6	3482.8	0	0	0	0	0	0	0	0	0	0
Cre02.g073550.t1.2	39.400000	0	0	0	0	0	0	0	0	0	0	0	0	0	0	0	0	0	0	0	0	0	0	0	0	0	6797.3	3550.7	0	0	0	0	0	0	0	0	0
Cre02.g074100.t1.2	14.845000	0	0	0	0	0	0	0	0	0	0	0	0	0	0	0	0	0	0	0	0	0	0	0	0	0	0	0	0	4189.9	0	2741.8	0	0	0	0	0
Cre02.g075400.t2.1;Cre02.g075400.t1.1	23.656000	0	0	0	0	0	0	0	0	0	0	0	0	0	0	0	0	0	0	1176.7	7736.8	18720	5837.7	3443.4	29471	3684.8	0	0	0	0	0	0	0	0	0	0	0
Cre02.g075700.t1.2	23.427000	9813.2	0	1665.7	0	0	0	0	0	0	0	0	0	0	0	0	0	0	0	0	0	0	0	0	0	0	0	0	0	0	0	0	0	0	0	0	0
Cre02.g076350.t1.2	55.798000	0	0	29306	19291	0	0	2274.5	3738.8	0	0	0	0	0	0	0	0	0	0	0	0	0	0	0	0	0	0	5334.1	0	0	0	0	0	0	0	0	0
Cre02.g076900.t1.1	114.770000	0	0	0	0	0	0	0	0	0	0	0	0	0	0	0	0	0	2007.9	0	0	0	0	0	0	0	0	0	0	0	0	0	0	0	0	0	0
Cre02.g077550.t2.1;Cre02.g077550.t1.2	85.736000	0	0	0	0	0	0	0	0	0	0	0	0	0	0	0	0	0	0	0	0	7073.8	0	0	0	0	0	0	0	0	0	0	0	0	0	0	0
Cre02.g078300.t1.1	7.294200	5952.4	3668.5	1250.2	2579.1	0	1660.1	4741.8	958.11	0	0	999.71	0	1183.5	0	0	0	0	0	6085.6	1912.3	5020.6	7698.7	9026.4	9234.7	7918.9	11723	11396	13888	4933.5	0	0	0	0	0	0	0
Cre02.g078507.t1.2	24.374000	0	0	0	0	0	0	0	0	0	0	0	0	0	0	0	0	0	0	0	0	0	0	0	0	0	0	0	0	0	6455.9	16135	13009	0	0	0	0
Cre02.g079400.t1.2	15.825000	0	0	0	0	0	0	0	0	0	0	0	0	0	0	0	0	0	0	0	0	0	0	0	0	0	0	0	0	3728.3	0	2908.8	1465.9	0	0	0	0
Cre02.g079800.t1.2	16.052000	17318	511130	2226.5	1119.7	0	0	0	0	0	0	0	0	0	0	0	0	0	0	0	0	0	0	0	0	0	0	0	0	0	0	0	0	0	0	0	0
Cre02.g080200.t1.2	77.660000	0	0	0	0	0	0	0	0	0	0	0	0	1469.5	2530.8	13944	5429.7	9706	9858.9	8405.6	3610.4	3299.6	8642.7	9804.8	1544	0	0	0	0	0	0	0	0	0	0	0	0
Cre02.g080650.t1.2	93.119000	0	0	0	0	0	0	0	0	0	0	0	0	0	0	0	0	2119.9	40107	26815	1780.9	0	0	0	0	0	0	0	0	0	0	0	0	0	0	0	0
Cre02.g080700.t1.2;Cre02.g080600.t1.2	72.492000	0	0	1594.8	0	0	0	0	0	0	0	0	0	0	1099	3290	3262.7	0	2237.5	0	2808	61719	59694	160050	134690	0	0	0	0	0	0	0	0	0	0	0	0
Cre02.g080900.t1.2	24.370000	0	0	0	0	0	0	0	0	0	0	0	0	0	0	0	0	0	0	0	0	0	0	0	0	0	0	0	0	0	0	0	0	0	0	0	0
Cre02.g081050.t1.2	55.891000	0	0	2437.3	2997.7	23909	3792	12637	23651	41478	36836	37946	34861	100390	158350	62950	57538	284800	254640	222590	137980	226720	1008600	331280	0	0	0	0	0	0	0	0	0	0	0	0	0
Cre02.g081250.t1.2	78.425000	5415.3	2762.1	3656	2931.4	0	0	1588.1	2580.6	0	0	1051.5	0	0	0	4193.8	31702	160400	442880	39779	0	0	0	0	1344.6	0	0	0	0	0	0	0	0	0	0	0	0
Cre02.g082500.t1.1	14.804000	0	0	0	0	0	0	0	0	0	0	0	0	0	0	0	0	1638.3	0	0	2482.6	0	0	3418.1	5075.1	0	0	5187.7	6193.1	14673	147280	468190	422490	168700	50770	16025	4297.2
Cre02.g082550.t1.2	80.959000	0	0	0	0	0	0	0	0	0	0	0	0	0	0	0	0	0	0	0	0	0	2423.2	13407	14965	0	0	0	0	0	0	0	0	0	0	0	0
Cre02.g083950.t1.1	33.366000	3035.6	4566.2	1486	0	0	0	0	0	0	0	0	0	0	0	0	0	0	0	0	0	0	0	0	0	0	0	0	0	1067.2	0	0	0	0	0	0	0
Cre02.g084350.t1.2	25.205000	0	0	0	0	0	0	0	0	0	0	0	0	0	0	0	0	0	0	0	0	0	0	1693.6	0	3888.5	0	0	6859.4	0	0	0	0	0	0	0	0
Cre02.g084900.t1.2	66.616000	0	0	3173.6	0	0	0	0	0	332140	0	4379.9	0	0	0	0	0	2898.1	20976	0	0	0	3265.9	0	0	0	0	0	0	0	0	0	0	0	0	0	0
Cre02.g086850.t1.1	35.980000	0	0	0	0	0	0	0	0	0	0	0	0	0	0	0	0	0	0	0	6093.1	2615.4	0	0	0	0	0	0	0	0	0	0	0	0	0	0	0
Cre02.g088000.t1.2	33.562000	197370	153970	4622.2	1219.2	0	0	0	0	0	0	0	0	0	0	0	0	0	0	0	0	0	0	0	0	0	0	0	6463.9	11239	0	0	0	0	0	0	0
Cre02.g088200.t1.2	58.236000	0	0	0	0	0	0	0	0	0	0	0	0	0	0	0	0	0	0	0	0	0	0	16540	146430	93751	34725	7264.4	27506	269970	0	0	0	0	0	0	0
Cre02.g088400.t2.1;Cre02.g088400.t1.2	44.391000	0	0	0	0	0	0	0	0	0	0	0	0	0	0	0	0	0	0	0	0	0	0	0	0	0	0	0	0	0	0	0	0	0	0	0	0
Cre02.g088500.t1.1	52.897000	0	0	0	0	0	0	0	0	0	0	0	0	0	0	0	0	0	0	0	0	6638.9	0	0	0	0	0	0	0	0	0	0	0	0	0	0	0
Cre02.g088850.t1.2	23.165000	0	0	0	0	0	0	0	0	0	0	0	0	0	0	0	0	0	0	0	0	0	0	0	0	0	0	0	0	0	0	0	0	0	0	0	0
Cre02.g088900.t1.2	32.439000	0	0	0	0	0	0	0	0	0	0	0	0	0	0	0	0	0	0	0	0	0	0	0	0	0	0	0	13180	16711	0	0	0	0	0	0	0
Cre02.g090050.t1.1	86.543000	0	0	10330	0	0	0	0	0	0	0	0	0	0	0	0	0	0	0	0	0	0	0	0	0	0	0	0	0	0	0	0	0	0	0	0	0
Cre02.g092350.t1.2	56.044000	6067.3	0	0	0	0	0	0	0	0	0	0	0	0	0	0	0	0	0	0	0	0	0	0	0	0	0	0	0	0	0	0	0	0	0	0	0
Cre02.g093650.t1.2	15.009000	5577.6	0	0	0	0	0	0	981.83	0	0	982.93	0	0	1512.9	0	0	0	1975.8	6264	9899	31755	39947	45434	55943	12295	82681	84581	89629	84532	105570	66401	27435	10106	1432.6	0	0
Cre02.g094250.t1.1	43.926000	73056	61541	29523	16264	9906.9	2351	18148	0	1029.3	6466.7	9904.9	7041.7	5662.5	4844.8	3350.2	1987.7	3308.4	5289.2	13678	3906.1	9657.7	6821.3	18793	149030	26224	5592.5	0	0	0	0	0	0	0	0	0	0
Cre02.g095077.t1.1	42.929000	0	0	0	0	0	0	0	0	0	0	0	0	0	0	0	0	0	0	0	0	0	0	0	0	0	0	1443.2	2641.7	0	0	0	0	0	0	0	0
Cre02.g095092.t1.1	43.527000	0	0	0	0	0	0	0	0	0	0	0	0	0	0	0	0	0	0	0	0	0	0	0	0	0	0	0	5964.8	2130.5	0	0	0	0	0	0	0
Cre02.g095109.t1.1	10.260000	0	0	0	0	0	0	0	0	0	0	0	0	0	0	0	0	0	0	0	0	0	0	0	0	0	0	0	0	0	0	0	0	0	0	0	0
Cre02.g095111.t1.1	91.621000	0	0	0	0	0	0	0	0	0	0	0	0	0	0	0	0	0	1749	0	0	0	0	0	0	0	0	0	0	0	0	0	0	0	0	0	0
Cre02.g095122.t1.1	20.871000	0	0	0	0	0	0	0	0	0	0	0	0	0	0	0	0	0	0	0	0	0	0	0	0	0	0	0	0	0	0	2661.3	1282.2	0	0	0	0
Cre02.g095123.t1.1	87.573000	0	0	0	0	0	0	0	0	23098	0	0	0	0	0	0	0	0	0	0	0	0	0	0	0	0	0	0	0	0	0	0	0	0	0	0	0
Cre02.g097400.t1.2	18.074000	0	0	0	0	0	0	0	0	0	0	0	0	0	0	0	0	0	0	0	0	0	0	0	0	0	0	0	3410.3	5451.3	0	0	0	0	0	0	0
Cre02.g097900.t1.2	47.075000	0	0	0	0	0	0	0	0	0	0	0	0	0	0	0	0	0	0	0	0	0	0	0	0	0	0	6112.7	6077.9	0	0	0	0	0	0	0	0
Cre02.g099150.t1.2	33.726000	0	0	0	0	0	0	0	0	0	0	0	0	0	0	0	0	0	0	0	0	0	0	0	0	0	0	0	0	2002.2	1824.4	0	0	0	0	0	0
Cre02.g099850.t1.1	51.705000	0	0	0	0	0	0	0	0	0	0	0	0	0	3164.7	21456	20684	24217	13994	1904.5	0	0	0	0	0	0	0	0	0	0	0	0	0	0	0	0	0
Cre02.g100200.t1.2	22.321000	24962	62218	11619	50119	0	0	0	0	0	0	0	0	0	0	0	0	0	0	0	0	0	0	0	0	0	0	0	0	0	0	0	0	0	0	0	0
Cre02.g101350.t1.2	23.944000	0	0	0	0	0	0	0	0	0	0	0	0	0	0	0	0	0	0	0	0	0	0	0	0	0	0	11440	3527.8	4059	0	2064.7	0	0	0	0	0
Cre02.g103000.t1.2	58.197000	0	0	0	0	0	0	0	0	0	0	0	0	0	0	0	0	0	0	0	5049.5	7485.9	0	0	0	0	0	0	0	0	0	0	0	0	0	0	0
Cre02.g103100.t1.1	35.758000	3022	0	0	0	0	0	0	0	0	0	0	0	0	0	0	0	0	0	0	0	0	0	0	0	0	0	0	0	0	0	0	0	0	0	0	0
Cre02.g104650.t2.1;Cre02.g104650.t1.1	125.570000	7140.1	4092	0	0	0	0	0	0	0	0	1320.9	3459.5	0	0	1015.7	0	0	0	0	0	0	0	0	0	0	0	0	0	0	0	0	0	0	0	0	0
Cre02.g104850.t1.2	33.702000	0	0	0	0	0	0	0	0	0	0	0	0	0	0	0	0	2764.2	0	0	0	0	0	0	0	0	0	0	0	0	0	0	0	0	0	0	0
Cre02.g105800.t1.1	113.860000	0	0	0	0	0	0	0	0	0	0	0	0	0	0	0	0	0	0	0	0	0	0	0	0	0	4749.7	2481	2418.5	2920.9	0	2816.4	0	0	0	0	0
Cre02.g106600.t1.2	16.997000	0	1440.4	0	0	0	0	0	0	0	0	0	0	0	0	0	0	0	0	0	0	0	0	0	0	0	0	0	0	0	0	3294.4	0	0	0	0	0
Cre02.g107150.t1.1	13.660000	0	0	0	0	0	0	0	0	0	0	0	0	0	0	0	0	0	0	0	0	0	0	0	0	0	0	0	2484.1	7813.4	19805	6029.4	2080.6	0	0	0	0
Cre02.g107450.t1.2	47.574000	0	0	0	0	0	0	0	0	0	0	0	0	0	0	0	0	0	0	0	0	0	0	0	0	0	0	0	2048.5	0	0	0	0	0	0	0	0
Cre02.g107550.t2.1;Cre02.g107550.t1.2;Cre02.g099500.t2.1;Cre02.g099500.t1.1	28.770000	0	0	0	0	0	0	0	0	0	0	0	0	0	0	0	0	0	0	0	0	0	0	7842.8	0	0	0	0	0	0	0	0	0	0	0	0	0
Cre02.g108900.t1.2	19.694000	4121.3	0	0	0	0	0	0	0	0	0	0	0	0	0	0	0	0	0	0	0	0	0	0	0	0	0	1530.5	0	0	10779	39225	7491.6	0	0	0	0
Cre02.g109950.t1.2	11.395000	0	0	0	0	0	0	0	0	0	0	0	0	0	0	0	0	0	0	0	0	0	0	0	0	0	0	0	0	0	8709.6	28276	17607	2831	0	0	0
Cre02.g110750.t1.2	41.322000	0	0	0	0	0	0	0	0	0	0	0	0	0	0	0	0	0	0	0	0	0	0	0	1660	10507	0	0	0	0	0	0	0	0	0	0	0
Cre02.g111000.t1.2	36.646000	0	0	0	0	0	0	0	0	0	0	0	0	0	0	0	0	0	0	0	0	0	0	0	4351.4	0	0	0	0	0	0	0	0	0	0	0	0
Cre02.g111450.t1.2	26.620000	4386.4	1234.4	0	0	0	0	0	0	0	0	0	0	0	0	0	0	0	0	0	0	9233.9	0	1290.6	3090	0	8482.1	16263	38655	98170	251560	101560	0	0	0	0	0
Cre02.g111700.t1.2	22.341000	0	0	0	0	0	0	0	0	0	0	0	0	0	0	0	0	0	0	0	0	0	0	0	0	0	0	0	0	0	0	8107.3	0	0	0	0	0
Cre02.g113100.t1.2	13.235000	0	0	0	0	0	0	0	0	0	0	0	0	0	0	0	0	0	0	0	0	0	0	0	1608.4	0	1555.7	1333	0	0	2104.9	0	1951.2	0	0	0	0
Cre02.g114450.t1.2	18.964000	0	0	0	0	0	0	0	0	0	0	0	0	0	0	0	0	0	0	0	0	0	0	0	0	0	0	0	0	0	0	2678.2	0	0	0	0	0
Cre02.g114600.t1.2	21.642000	0	0	0	0	0	0	0	0	0	0	0	0	0	0	0	0	0	0	0	0	0	0	0	6214.3	9178.8	0	0	0	0	0	0	0	0	0	0	0
Cre02.g114850.t1.2	95.141000	0	0	0	0	0	0	0	0	0	0	0	0	0	0	1871.1	4602	0	0	0	0	0	0	0	0	0	0	0	0	0	0	0	0	0	0	0	0
Cre02.g115200.t1.2	16.391000	0	0	0	0	0	0	0	0	0	0	0	0	0	0	0	0	0	0	0	0	0	0	0	0	0	0	0	0	1473.7	4448.8	0	0	0	0	0	0
Cre02.g116500.t1.1	56.205000	0	0	0	0	0	0	0	0	0	0	0	0	0	0	0	0	0	0	0	3816.9	0	0	0	0	0	0	0	0	0	0	0	0	0	0	0	0
Cre02.g116750.t2.1;Cre02.g116750.t1.1	61.514000	2139200	12162000	158850	353920	83714	61786	111580	101490	2433200	224320	264700	118360	129730	31316	14124	11111	20196	38624	31252	17304	15672	23950	34148	79326	19764	0	0	0	0	0	0	0	0	0	0	0
Cre02.g117500.t1.2	67.267000	5327.4	0	1183.7	0	0	0	0	0	0	0	0	0	0	0	0	0	1218.1	1644.4	1955.9	4523.8	8752.5	11753	0	0	0	0	0	0	0	0	0	0	0	0	0	0
Cre02.g118350.t1.1	117.860000	0	0	0	0	0	0	0	0	0	0	0	0	0	0	0	0	0	0	2633.2	0	0	0	0	0	0	0	0	0	0	0	0	0	0	0	0	0
Cre02.g118850.t1.2	9.936100	0	0	0	0	0	0	0	0	0	0	0	0	0	0	0	0	0	0	0	0	0	0	0	0	0	0	0	872.29	1602.8	0	0	0	0	0	0	0
Cre02.g119550.t1.2	9.947400	5202.7	9022.9	0	0	0	0	0	0	0	0	0	0	0	0	0	0	0	0	0	0	0	0	0	1216	0	0	0	7673.4	42998	83834	32188	29391	38833	8495.7	1691.6	0
Cre02.g119900.t1.2	42.297000	0	0	0	0	0	0	0	0	0	0	0	0	0	0	0	0	0	0	0	0	0	0	0	0	0	0	0	0	2464.4	0	0	0	0	0	0	0
Cre02.g120150.t1.2;Cre02.g120100.t1.2	20.647000	0	0	1890.5	0	0	0	1824	5685.6	11196	18115	166900	0	0	0	0	0	0	0	0	0	0	0	0	0	0	0	0	0	0	0	0	0	0	0	0	0
Cre02.g120250.t2.1;Cre02.g120250.t1.1	79.655000	23967	10073	1967.7	2625.5	0	0	2109.5	0	0	0	0	0	0	0	0	0	0	0	0	0	0	0	0	0	0	0	0	0	0	0	0	0	0	0	0	0
Cre02.g141100.t1.2	42.095000	0	2573.5	0	0	0	0	0	0	0	0	0	0	0	0	0	0	0	0	0	0	0	2192	2627.5	0	9170	22473	12338	7167.8	0	0	0	0	0	0	0	0
Cre02.g141400.t1.2	67.536000	0	0	0	0	0	0	0	0	0	0	0	0	0	0	0	0	0	3916.4	6939.9	1096.6	6203.3	2053.3	15113	27289	23673	15930	0	0	0	0	0	0	0	0	0	0
Cre02.g142146.t1.1	40.863000	4721.7	3924.6	2390	1084.8	0	0	0	0	0	0	0	0	0	0	1078.7	0	1013.6	0	0	0	1718.9	0	5263.5	0	0	0	0	24929	180480	59617	0	0	0	0	0	0
Cre02.g142246.t1.1	10.553000	3692	0	0	0	0	0	0	0	0	0	0	0	0	0	0	0	0	0	0	0	0	0	0	0	0	0	0	0	0	0	0	0	0	0	0	0
Cre02.g142266.t1.1	71.728000	0	0	0	0	0	0	0	0	0	0	0	0	0	0	0	0	0	0	0	0	0	0	0	9830.6	0	0	0	0	0	0	0	0	0	0	0	0
Cre02.g142351.t1.1	91.558000	0	0	0	0	0	0	0	0	0	0	0	0	0	0	0	2190.5	0	0	0	0	0	0	0	0	0	0	0	0	0	0	0	0	0	0	0	0
Cre12.g486250.t1.2;Cre02.g142687.t2.1;Cre02.g142687.t1.1;Cre02.g102000.t1.2	20.586000	17308	5971.7	0	0	0	0	0	0	0	0	0	0	0	0	0	0	0	0	0	0	0	0	0	0	0	0	0	0	0	9153	31164	26173	1366.2	0	0	0
Cre02.g143050.t1.2	10.879000	0	0	0	0	0	0	0	0	0	0	0	0	0	0	0	0	0	0	3958.1	37683	16016	0	0	0	0	0	0	0	0	1125.5	0	0	0	0	0	0
Cre02.g143250.t1.2	36.841000	0	0	0	0	0	0	0	0	0	0	0	0	0	0	0	0	3741.7	38539	3477.6	3321.4	19376	11940	89247	17142	1950	17022	101080	96509	28164	0	0	0	0	0	0	0
Cre02.g143450.t1.2	22.149000	0	0	0	0	0	0	0	0	0	0	0	0	0	0	0	0	0	0	0	0	0	0	0	0	0	0	0	1918	2114.6	0	0	0	0	0	0	0
Cre02.g143567.t1.1	17.912000	0	0	0	0	0	0	0	0	0	0	0	0	0	0	0	0	0	0	0	0	0	0	0	0	0	0	1100.4	0	0	0	9082.8	1830.9	0	0	0	0
Cre02.g143650.t2.1;Cre02.g143650.t1.2	57.074000	0	0	0	0	0	0	0	0	0	0	0	0	0	0	0	0	0	1607.3	0	0	0	0	9464.7	1254.5	0	0	0	0	0	0	0	0	0	0	0	0
Cre02.g143667.t1.1	42.300000	0	0	0	0	0	0	0	0	0	0	0	0	0	0	0	0	0	0	0	0	0	0	0	0	0	4980.9	8571.4	0	0	0	0	0	0	0	0	0
Cre02.g145800.t1.2	38.114000	65105	22969	3255.4	9431.4	4331.8	0	2791.2	0	0	1983.5	0	4379.5	1851.5	0	0	0	6923.9	2870.7	14477	24701	28829	6837	23990	29870	0	0	0	0	0	0	0	0	0	0	0	0
Cre02.g146400.t1.2	29.947000	0	0	0	0	0	0	0	0	0	0	0	0	0	0	14736	0	0	0	0	0	0	0	0	0	0	12759	0	0	0	0	0	0	0	0	0	0
Cre02.g146700.t1.2	17.032000	0	0	0	0	0	0	0	0	0	0	0	0	0	0	0	0	0	0	0	0	0	0	0	0	0	0	1836.8	3563.8	3231.4	0	0	0	0	0	0	0
Cre02.g147850.t1.2	70.197000	0	0	0	0	0	0	0	0	0	0	0	0	0	0	0	0	0	0	0	0	0	0	1322.9	0	0	0	0	0	0	0	0	0	0	0	0	0
Cre03.g143847.t2.1;Cre03.g143847.t1.1	21.396000	0	0	0	0	0	0	0	0	0	0	0	0	0	0	0	0	0	0	0	0	0	0	0	0	0	0	0	0	1632.5	2141.4	0	0	0	0	0	0
Cre03.g144164.t1.1	51.598000	0	0	0	0	0	0	0	0	0	0	0	0	0	0	0	0	0	0	0	0	0	0	1782.4	1219.8	2341.6	1493.7	0	0	0	0	0	0	0	0	0	0
Cre03.g144627.t1.1	50.733000	0	0	0	0	0	0	0	0	0	0	0	0	0	0	0	0	6291.5	4873.5	0	0	0	0	0	0	0	0	0	0	0	0	0	0	0	0	0	0
Cre03.g144807.t1.1	60.707000	219390	90131	10510	13283	4795.7	0	0	0	1349.9	0	0	0	0	941.47	0	0	0	0	0	0	0	0	0	2554.7	0	0	0	0	0	0	0	0	0	0	0	0
Cre03.g144967.t1.1	68.773000	175700	19973	13259	1305	0	0	0	0	0	0	0	0	0	0	0	0	0	0	0	0	0	0	0	0	0	0	0	0	0	0	0	0	0	0	0	0
Cre03.g145207.t1.1	25.192000	0	0	0	0	0	0	0	0	0	0	0	0	0	0	0	0	0	0	0	0	0	0	0	9675.4	2613.3	0	0	0	0	0	0	0	0	0	0	0
Cre03.g145247.t1.1	24.025000	0	0	0	0	0	0	0	0	0	0	0	0	0	0	0	0	0	0	0	0	0	0	0	0	0	0	4350.5	20379	12188	1957	0	0	0	0	0	0
Cre03.g145507.t1.1	27.943000	0	0	0	0	0	0	0	0	0	0	0	0	0	0	0	0	0	0	0	0	0	0	0	0	59883	106250	0	0	0	0	0	0	0	0	0	0
Cre03.g145547.t1.1	31.985000	0	0	0	0	0	0	0	0	0	0	0	0	0	0	0	0	0	0	0	0	0	4998.3	0	0	0	0	0	0	0	0	0	0	0	0	0	0
Cre03.g145647.t1.1	252.710000	0	0	7243	4242.9	4369.9	0	0	0	0	0	0	0	0	0	0	0	0	0	0	0	0	0	0	0	0	0	0	0	0	0	0	0	0	0	0	0
Cre03.g146167.t1.1	24.851000	5116.4	0	0	0	0	0	0	0	0	0	0	0	0	0	0	0	0	1289.5	0	0	2453.1	1803.4	0	3128.6	0	0	2365.9	2327	5071.6	72967	69662	7200.3	0	0	0	0
Cre03.g146187.t1.1	41.084000	0	0	0	0	0	0	0	0	0	0	0	0	0	0	0	0	0	0	7246.9	0	0	0	0	0	0	0	0	0	0	0	0	0	0	0	0	0
Cre03.g146247.t1.1	17.392000	42839	120810	20181	139150	0	0	0	0	0	0	0	0	0	0	0	0	0	0	0	0	0	0	0	0	0	0	0	0	0	0	0	0	0	0	0	0
Cre03.g146527.t1.1	68.737000	16666	0	1407.7	0	0	0	0	0	0	0	0	0	0	0	0	0	0	0	0	0	0	0	1047.9	0	0	0	0	0	0	0	0	0	0	0	0	0
Cre03.g148000.t1.2	48.583000	0	0	0	0	0	0	0	0	0	0	0	0	0	0	0	0	0	0	0	0	0	0	0	0	0	0	0	0	0	0	0	0	0	0	0	0
Cre03.g148050.t1.1	180.870000	0	0	0	0	0	0	0	0	0	0	0	0	0	0	0	0	0	0	0	0	145020	25689	0	26906	0	0	0	0	0	0	0	0	0	0	0	0
Cre03.g149100.t1.2	54.531000	108750	42831	20368	14769	11160	3746.4	11424	836.94	1331.4	4805.4	9670.8	7731.4	9511.9	11273	4656.5	3274.1	9610.2	11856	10684	15326	41919	2741.6	0	2490.5	13396	53547	0	0	0	0	0	0	0	0	0	0
Cre03.g150300.t1.2	16.263000	0	0	0	0	0	0	0	0	0	0	0	0	0	0	0	0	0	0	0	0	0	0	0	0	0	0	0	0	0	0	0	0	0	3689.7	0	0
Cre03.g151200.t1.2	11.821000	0	0	0	0	0	0	0	0	0	0	0	0	0	0	5116.1	0	18882	0	0	0	0	0	0	0	0	0	0	0	0	0	0	0	0	0	0	0
Cre03.g153450.t1.2	15.044000	0	0	0	0	0	0	0	0	0	0	0	0	0	0	0	0	0	0	0	0	0	0	0	0	4410.1	0	0	0	0	0	0	0	0	0	0	0
Cre03.g154350.t1.2	30.681000	63143	0	14842	15618	3279.1	5278.4	9640.7	3822.9	0	5303.5	5351.6	9934.6	0	8262.7	10958	56592	0	0	0	0	0	0	0	0	0	0	0	0	0	0	0	0	0	0	0	0
Cre03.g154550.t1.1	35.950000	0	0	0	0	0	0	0	0	0	0	0	0	6719.1	0	0	0	0	0	0	0	0	0	0	0	0	0	0	0	0	0	0	0	0	0	0	0
Cre03.g154600.t1.2	34.558000	0	0	0	0	0	0	0	0	0	0	0	0	0	0	0	1830.2	0	0	0	0	0	0	0	0	0	0	0	0	0	8225.4	618.38	0	0	0	0	0
Cre03.g154950.t1.2	40.429000	0	0	0	0	0	0	0	0	0	0	0	0	0	0	0	0	0	0	0	0	0	2803.8	4234.1	0	0	0	0	0	0	0	0	0	0	0	0	0
Cre03.g156250.t1.2	22.760000	0	0	0	0	0	0	0	0	0	0	0	0	0	0	0	0	0	0	0	0	0	0	0	0	0	0	0	0	0	19760	7195	0	0	0	0	0
Cre03.g156600.t1.2	31.640000	0	0	0	0	0	0	0	0	0	0	0	0	0	0	0	0	0	0	0	0	0	0	0	0	0	0	0	0	0	0	4555.5	0	0	0	0	0
Cre03.g156900.t1.2	28.687000	310610	176120	74785	999080	26691	29189	102560	5474	27316	77228	30428	0	19312	39125	23515	24660	162100	202140	289020	588680	1012100	805680	826830	757320	1454100	306130	201820	26251	35886	107020	114100	79057	3063.1	0	0	0
Cre03.g156950.t1.1	8.666900	13399	29904	2851.5	0	0	0	2684.7	12378	31361	17889	0	0	0	0	0	0	0	0	0	0	0	0	0	0	0	0	0	0	0	0	0	0	0	0	0	0
Cre03.g157700.t1.2	10.869000	58256	25869	15810	6954	4208.1	7178.6	22968	7946.5	4439.6	9956.5	12293	5637.8	10355	20438	20834	101430	2340	0	0	0	0	0	0	0	0	0	0	0	0	0	0	0	0	0	0	0
Cre03.g158000.t1.2	49.227000	0	0	0	0	0	0	0	0	0	0	0	0	0	0	0	0	0	0	10676	10608	0	0	0	0	0	0	0	0	0	0	0	0	0	0	0	0
Cre03.g158900.t1.2	49.796000	190290	12036	1768.1	1835.4	3852.5	0	0	0	0	0	0	0	0	0	0	0	0	0	0	0	0	0	1736.7	0	0	0	0	0	0	0	0	0	0	0	0	0
Cre03.g164000.t1.2	24.228000	9206.2	0	0	0	0	0	0	0	0	0	0	0	0	0	0	0	0	0	0	0	0	0	0	0	0	26276	58401	50801	126190	163400	36143	0	0	0	0	0
Cre03.g164300.t1.2	13.326000	0	0	0	0	0	0	0	0	0	0	0	0	0	0	0	0	0	0	0	0	0	0	0	0	0	0	0	3941.8	12423	13684	2924.2	0	0	0	0	0
Cre03.g164600.t1.2;Cre03.g165050.t1.2	117.890000	0	0	0	0	0	0	0	0	0	0	0	0	0	0	1510.7	9848.3	89578	23601	0	0	0	0	0	0	0	0	0	0	0	0	0	0	0	0	0	0
Cre03.g164700.t1.2	35.584000	84900	0	0	0	0	0	0	0	0	0	0	0	0	0	0	0	0	0	0	0	0	0	0	0	0	0	0	0	0	0	0	0	0	0	0	0
Cre03.g167550.t1.1	279.370000	0	0	0	0	0	0	0	0	0	0	881.78	0	0	0	0	0	0	0	0	0	0	3151.2	0	0	0	0	0	0	0	0	0	0	0	0	0	0
Cre03.g168550.t1.1	48.572000	0	0	0	0	0	0	0	0	0	0	0	0	0	0	0	0	0	0	0	0	0	10287	1972.4	5766.2	12335	1464.1	0	0	0	0	0	0	0	0	0	0
Cre03.g169900.t1.2;Cre06.g251600.t1.2;Cre16.g686950.t1.2	32.849000	0	0	0	0	0	0	0	0	0	0	0	0	0	0	0	0	0	0	0	0	0	0	0	0	0	2900.4	0	16961	144930	3740.3	1657.3	4622.5	4265.7	0	0	0
Cre03.g170600.t1.1	81.123000	0	0	0	0	0	0	0	0	0	0	0	0	0	0	4517.2	0	0	0	0	0	0	0	0	0	0	0	0	0	0	0	0	0	0	0	0	0
Cre03.g171050.t1.1	57.132000	0	0	0	0	0	0	0	0	0	0	0	0	0	0	0	0	0	0	0	0	0	0	997.5	0	0	0	0	0	0	0	0	0	0	0	0	0
Cre03.g171100.t1.1	28.079000	16592	2405.3	0	0	0	0	0	0	0	0	0	0	0	0	0	0	0	0	0	0	0	0	0	0	0	0	0	0	0	0	0	0	0	0	0	0
Cre03.g171350.t1.2	52.503000	28791	0	0	0	0	0	0	0	0	0	0	0	0	0	0	0	0	0	0	0	0	0	0	0	0	0	0	0	0	0	0	0	0	0	0	0
Cre03.g171550.t1.1	30.080000	0	0	0	0	0	0	0	0	0	0	0	0	0	0	0	0	0	0	0	0	0	0	0	18241	0	0	0	0	0	0	0	0	0	0	0	0
Cre03.g172000.t1.2	33.122000	0	0	0	0	0	0	0	0	0	0	0	0	0	0	0	0	0	0	0	0	0	0	0	0	0	0	0	0	0	12995	0	0	0	0	0	0
Cre03.g172300.t1.2	37.439000	420900	338010	126140	88143	40892	34253	71036	37497	56150	37887	40985	15820	32763	25591	20875	19263	13194	36964	77460	22705	44446	32871	45386	31045	79321	158160	49021	72773	76467	0	0	0	0	0	0	0
Cre03.g172500.t1.1	46.770000	0	0	0	0	0	0	0	0	0	0	0	0	0	0	0	0	0	0	0	0	0	8091.9	50175	2872.3	2158.9	3404.6	8535.7	4595.5	0	0	0	0	0	0	0	0
Cre03.g172850.t1.2	41.824000	0	0	0	0	0	0	0	0	0	0	0	0	0	0	0	0	0	0	0	0	0	0	0	14956	0	2307.6	0	0	0	0	0	0	0	0	0	0
Cre03.g175200.t1.2	87.233000	252550	1924.4	0	0	0	0	0	0	0	0	0	0	0	0	0	0	0	0	0	0	0	0	0	0	0	0	0	0	0	0	0	0	0	0	0	0
Cre03.g175400.t2.1;Cre03.g175400.t1.2	71.611000	0	0	0	0	0	0	0	0	0	0	0	0	0	9639.5	0	0	0	0	0	0	0	0	0	0	0	0	0	0	0	0	0	0	0	0	0	0
Cre03.g176250.t1.2	40.499000	0	0	1471.7	0	0	0	0	0	0	13023	1544.3	7979.6	12672	0	0	0	0	0	0	0	0	0	0	0	0	0	0	0	0	0	0	0	0	0	0	0
Cre03.g177350.t1.1	41.282000	0	0	0	0	0	0	0	0	0	0	0	0	0	0	0	0	0	0	0	0	2421.5	2708.6	2874.7	7328.5	29859	27744	8355.7	0	0	0	0	0	0	0	0	0
Cre03.g177500.t1.1	19.866000	0	0	0	0	0	0	0	0	0	0	0	0	0	0	0	0	0	0	0	0	0	0	0	0	0	0	0	0	0	0	0	0	0	0	0	0
Cre03.g178150.t1.1	18.296000	0	0	0	0	0	0	0	0	0	0	0	0	0	0	0	0	0	0	0	0	0	0	0	0	0	0	0	0	0	0	0	0	0	0	0	22099
Cre03.g178250.t1.2	16.284000	12792	12285	2398.9	53051	0	0	0	0	0	0	0	0	0	0	0	0	0	0	0	0	0	0	0	0	0	0	0	0	0	0	0	0	0	0	0	0
Cre03.g178450.t1.2	10.766000	0	0	0	0	0	0	0	0	0	0	0	0	0	0	0	0	0	0	0	0	0	77694	60347	0	0	0	0	0	0	14196	5404.7	0	0	0	0	0
Cre03.g179800.t1.2	18.096000	0	11266	0	5342.3	3239.7	0	0	0	0	2778.4	3345.2	3140.8	0	3070.2	4137	0	2046.1	0	2511.2	1607.7	0	2863.4	3584	0	3149.4	5970.8	7437.5	0	0	2178	0	0	0	0	0	0
Cre03.g180151.t1.1	30.270000	0	0	0	0	0	0	0	0	0	0	0	0	0	0	0	0	0	0	0	0	0	0	0	0	0	0	0	0	0	0	0	0	0	0	0	1354.3
Cre03.g180300.t1.2	76.609000	0	0	0	0	0	0	0	0	0	0	0	0	0	0	0	0	0	0	0	0	0	3688.1	12496	0	0	0	0	0	0	0	0	0	0	0	0	0
Cre03.g180750.t1.2	86.772000	0	2869.8	0	0	0	0	0	0	0	0	0	0	0	0	0	0	7878.7	2997.5	0	0	0	2000.3	9102	9903.9	0	0	0	0	0	0	0	0	0	0	0	0
Cre03.g181250.t1.1	31.990000	0	0	0	0	0	0	0	0	0	0	0	0	0	0	0	0	0	0	0	0	0	0	0	0	0	0	0	0	0	15292	0	0	0	0	0	0
Cre03.g181500.t1.2	65.753000	0	0	0	0	0	0	0	0	0	0	0	0	0	0	0	0	0	0	0	10726	0	0	0	0	0	0	0	0	0	0	0	0	0	0	0	0
Cre03.g182050.t1.2	72.250000	0	0	0	0	0	0	0	0	0	0	0	0	0	0	0	0	0	0	0	0	0	1764.4	12403	45763	20893	0	0	0	0	0	0	0	0	0	0	0
Cre03.g182150.t1.2	28.313000	0	0	0	0	1313.1	0	0	0	0	0	0	0	0	0	0	0	0	0	0	0	0	0	0	0	1822.5	14910	31016	397670	438510	28905	0	0	0	0	0	6525.6
Cre03.g182450.t1.2	35.861000	0	0	0	0	0	0	0	0	0	0	0	0	0	0	0	0	0	0	0	0	0	0	1828.6	0	0	0	0	0	0	0	0	0	0	0	0	0
Cre03.g182551.t1.2	14.875000	0	0	0	0	0	0	0	0	0	0	0	0	0	0	0	0	0	0	0	0	0	0	0	0	0	0	0	0	0	0	0	10969	0	0	32404	269170
Cre03.g183100.t1.2	27.809000	13417	0	7129.8	5997.1	0	3576.7	0	3501	3725.3	5751.7	7669.8	0	7653.9	9622.3	14270	6171.4	19435	0	0	0	0	0	0	0	0	0	0	4023.3	7043.1	0	0	0	0	0	0	0
Cre03.g183400.t1.1	25.239000	0	0	0	0	0	0	0	0	0	0	0	0	0	0	0	0	0	0	0	0	0	0	0	0	0	0	0	0	0	2741.5	0	0	0	0	0	0
Cre03.g183900.t1.2	14.408000	0	0	0	0	0	0	0	0	0	0	0	0	0	0	0	0	0	0	0	0	0	0	0	0	0	0	0	0	19898	0	0	0	0	0	0	0
Cre03.g184500.t1.2	80.269000	2064.5	0	0	0	0	0	0	0	0	0	0	0	0	0	0	0	0	0	0	0	0	0	0	0	0	0	0	0	0	0	0	0	0	0	0	0
Cre03.g185550.t1.2	41.446000	0	0	0	0	0	0	0	0	0	0	0	0	0	0	0	0	0	0	0	0	0	0	0	0	0	0	10421	0	15665	63435	2193.8	0	0	0	0	0
Cre03.g185600.t1.1	22.004000	0	0	0	0	0	0	0	0	0	0	0	0	0	0	0	0	0	0	0	0	0	0	0	0	0	10607	40287	4258.7	0	0	0	0	0	0	0	0
Cre03.g187450.t1.2	28.819000	0	0	0	0	0	0	0	0	0	0	0	0	0	0	0	0	0	0	0	0	0	0	0	0	0	0	0	0	1724.7	5402.5	0	0	0	0	0	0
Cre03.g187650.t1.1	59.110000	0	0	0	0	0	0	0	0	0	0	0	0	0	0	0	0	0	0	0	2535.7	0	0	0	0	0	0	0	0	0	0	0	0	0	0	0	0
Cre03.g188650.t1.2	24.626000	0	0	0	0	0	0	0	0	0	0	0	0	0	0	0	0	0	0	0	0	2312.2	0	0	0	1382.8	0	0	0	0	0	0	0	0	0	0	0
Cre03.g189250.t1.2	24.185000	0	0	0	0	0	0	0	0	0	0	0	0	0	0	0	0	0	0	0	0	0	2824.6	43762	14677	10738	14888	3793.7	5395.4	14372	18605	13338	0	0	0	0	0
Cre03.g189300.t1.1	32.993000	0	0	0	0	0	0	0	0	0	0	0	0	0	0	0	0	0	0	0	0	0	0	0	0	0	0	0	1762.3	2669.5	0	0	0	0	0	0	0
Cre03.g189650.t1.1	167.640000	0	0	0	0	0	0	0	0	0	0	0	0	0	0	0	0	0	0	0	0	0	0	0	33339	0	0	0	0	0	0	0	0	0	0	0	0
Cre03.g189800.t1.2	44.694000	0	0	0	0	0	0	0	0	0	0	0	0	0	0	0	0	0	0	0	0	0	0	0	0	17643	300230	333560	146020	14377	0	0	0	0	0	0	0
Cre03.g190150.t1.1	28.392000	0	0	0	0	0	0	0	0	0	0	0	0	0	0	0	0	0	0	0	0	0	0	0	0	0	0	4418.1	4539.6	0	0	0	0	0	0	0	0
Cre03.g190400.t1.1;Cre03.g190281.t1.1	19.846000	10134	0	0	0	0	0	0	0	0	0	0	0	0	0	0	0	0	0	0	0	0	0	0	0	0	0	0	0	0	0	0	0	0	0	0	0
Cre03.g190500.t1.2	100.690000	0	0	0	0	0	0	0	0	0	0	0	0	0	2194.1	6887.7	0	35953	0	0	0	0	0	0	0	0	0	0	0	0	0	0	0	0	0	0	0
Cre04.g216850.t1.2;Cre03.g190950.t1.2	49.586000	0	0	0	0	0	0	0	0	0	0	0	0	0	0	0	0	0	0	0	1100.3	0	0	2746	0	0	40440	112550	13924	0	0	0	0	0	0	0	0
Cre03.g191250.t1.2	35.193000	0	0	0	0	0	0	0	0	0	0	0	0	0	0	0	0	0	0	0	0	0	0	0	0	0	0	0	1177.6	0	0	0	0	0	0	0	0
Cre03.g192350.t1.1	48.878000	0	0	0	0	0	0	0	0	0	0	0	0	0	0	0	18032	0	0	0	0	0	0	0	0	0	0	0	0	0	0	0	0	0	0	0	0
Cre03.g193750.t1.1	44.631000	0	0	0	0	0	0	0	0	0	0	0	0	0	0	0	0	0	0	0	0	0	0	0	9282.5	10301	6831.5	5130.2	0	0	0	0	0	0	0	0	0
Cre03.g193850.t1.2	34.323000	9180.9	0	0	0	0	0	0	0	0	0	0	0	0	0	0	0	0	0	2463.3	3168.9	7966.1	4747.6	7978.7	17758	9625.6	28068	39592	5611.8	9498.2	0	0	0	0	0	0	0
Cre03.g194200.t1.2	40.247000	0	0	0	0	0	0	0	0	0	0	0	0	0	0	11687	16355	16645	6161.6	0	0	0	0	0	0	0	0	0	0	0	0	0	0	0	0	0	0
Cre03.g194350.t1.2	71.740000	74921	1926.4	0	0	0	0	0	0	0	0	0	0	0	0	0	0	919.58	1950.3	0	0	0	0	0	0	0	0	0	0	0	0	0	0	0	0	0	0
Cre03.g194850.t1.2	36.601000	18382	2328.3	0	0	0	0	0	0	0	0	3294.6	1674.5	0	0	1975.6	1425	11910	17552	26262	35075	24060	65978	163500	254940	144320	120820	15909	14611	0	1652	0	0	0	0	0	0
Cre03.g196900.t1.2	27.980000	3491.6	0	0	0	0	0	0	0	0	0	0	0	0	0	0	0	0	1344.4	0	0	0	0	0	0	0	0	0	0	0	0	0	0	0	0	0	0
Cre03.g197650.t1.2	28.895000	0	0	0	0	0	0	0	0	0	0	0	0	0	0	0	0	0	0	0	0	0	0	0	0	0	0	0	0	0	0	0	0	1865.1	12190	0	0
Cre03.g198850.t1.2;Cre03.g198863.t1.1	26.612000	0	0	0	0	0	0	0	0	0	0	0	0	0	0	0	0	0	0	0	0	0	0	0	0	0	0	0	0	1605.2	17349	27561	14684	6360.9	0	0	0
Cre03.g198950.t1.2	28.840000	0	0	0	0	0	0	0	0	0	0	0	0	0	0	0	0	0	0	0	0	0	0	0	0	0	0	3721.1	4371.2	12070	45702	8121.4	0	0	0	0	0
Cre03.g199000.t1.2	81.394000	47921	21153	6763.9	1657.9	0	0	1659.6	0	0	0	0	904.05	0	0	0	0	0	0	2757.2	17552	33198	31444	1582.1	0	0	0	0	0	0	0	0	0	0	0	0	0
Cre03.g199150.t1.2	29.735000	0	0	0	0	0	0	0	0	0	0	0	0	0	0	0	0	0	0	0	0	0	0	0	0	0	0	0	0	3109.3	29640	75188	26764	0	0	0	0
Cre03.g199423.t1.1	43.733000	3382.6	0	0	0	0	0	0	0	0	0	0	0	0	0	0	0	0	0	0	0	0	0	0	2619.9	7032.2	1849.8	0	0	0	0	0	0	0	0	0	0
Cre03.g199535.t1.1	27.233000	0	0	0	0	0	0	0	0	0	0	0	1016.9	0	6076.1	30104	23736	76100	1092800	21231	72279	16058	0	1993.2	0	0	0	0	0	849.47	4758.2	5999.1	0	0	0	0	0
Cre03.g199652.t1.1	11.713000	0	0	0	0	0	0	0	0	0	0	0	0	0	0	0	0	0	0	0	0	0	0	0	0	0	0	0	0	0	0	0	0	0	0	0	0
Cre03.g200350.t2.1;Cre03.g200350.t1.2	40.608000	0	0	0	0	0	0	0	0	0	0	0	0	0	0	0	0	0	0	0	0	0	0	0	0	0	0	0	0	1388.7	0	0	0	0	0	0	0
Cre03.g201100.t1.2	128.380000	7608.7	7586.6	0	0	0	0	0	0	0	0	0	0	0	0	0	0	0	0	0	0	0	0	0	0	0	0	0	0	0	0	0	0	0	0	0	0
Cre03.g201750.t1.2	27.961000	0	0	0	0	0	0	0	0	0	0	0	0	0	0	0	0	0	0	0	0	0	0	0	0	0	0	0	0	0	0	0	5678	0	0	0	0
Cre03.g201900.t1.1	87.785000	0	0	0	0	0	0	44393	0	0	0	0	0	0	0	0	0	0	9430.8	0	0	0	0	0	0	0	0	0	0	0	0	0	0	0	0	0	0
Cre03.g204250.t1.2	52.718000	0	0	0	0	0	0	0	0	0	0	0	0	0	0	0	0	0	0	869.98	0	0	0	0	2839.3	12300	47915	66883	21264	0	0	0	0	0	0	0	0
Cre03.g204650.t1.2	16.166000	0	9560.4	9552.8	20940	0	0	0	0	0	0	0	0	0	0	0	0	0	0	0	0	0	0	0	0	0	0	0	0	0	0	0	0	0	0	0	0
Cre03.g206450.t1.2	6.757600	3281	29365	1860.1	20389	0	0	0	0	0	0	0	0	0	0	0	0	0	0	0	0	0	0	0	0	0	0	0	0	0	0	0	0	0	0	0	0
Cre03.g206600.t1.2	64.232000	0	0	0	0	0	0	0	0	0	0	0	0	0	0	0	0	0	0	1485.5	7342.5	5655	0	0	0	1744.1	0	0	0	0	0	0	0	0	0	0	0
Cre03.g206800.t1.1	56.764000	0	0	0	0	0	0	0	0	0	0	0	0	0	0	0	0	0	0	0	0	0	0	0	9927.6	4209.6	0	0	0	0	0	0	0	0	0	0	0
Cre03.g206929.t1.1	63.446000	0	0	0	0	0	0	0	0	0	0	0	0	0	0	0	0	0	0	0	0	0	9564.8	35773	3702.2	0	0	0	0	0	0	0	0	0	0	0	0
Cre03.g207000.t1.2	26.824000	0	0	0	0	0	0	0	0	0	0	0	0	0	0	0	0	0	0	0	0	0	0	0	5946.7	3902.1	3067.7	0	0	0	0	0	0	0	0	0	0
Cre03.g208000.t1.1	12.764000	3692.9	0	0	0	0	0	0	0	0	0	0	0	0	0	0	0	0	1078.5	0	0	0	0	0	0	0	0	0	0	10061	13272	0	0	0	0	0	0
Cre03.g213313.t1.1	32.542000	0	0	0	0	0	0	0	0	0	0	0	0	0	0	0	0	0	0	0	0	0	1779.4	1526.9	0	0	0	0	0	0	0	0	0	0	0	0	0
Cre04.g212500.t1.2	35.651000	0	0	0	0	0	0	0	0	0	0	0	0	0	11508	0	0	0	0	0	0	0	0	0	0	0	0	0	0	0	0	0	0	0	0	0	0
Cre04.g213100.t1.1	35.044000	0	0	0	0	0	0	0	0	0	0	0	0	0	0	0	0	0	0	0	0	0	0	0	0	0	9929.4	3577.2	0	0	0	0	0	0	0	0	0
Cre04.g213985.t1.1	24.820000	6158.8	2000.2	0	0	0	0	0	0	0	0	0	0	0	0	0	0	0	0	0	0	0	0	0	0	0	0	0	0	0	0	0	0	0	0	0	0
Cre04.g214150.t1.1	36.892000	0	0	0	0	0	0	0	0	0	0	0	0	1448.9	0	146530	8728.4	1899.5	0	0	0	0	0	0	0	0	0	0	0	0	0	0	0	0	0	0	0
Cre04.g214500.t1.1	49.284000	6532.1	0	0	0	0	0	0	0	0	0	0	0	0	0	0	0	0	0	0	2883.8	16696	24339	3961.1	0	0	0	0	0	0	0	0	0	0	0	0	0
Cre04.g215850.t1.2	61.053000	0	0	0	0	0	0	0	0	0	0	0	0	0	0	0	0	0	0	0	0	0	0	4197.5	0	0	0	0	0	0	0	0	0	0	0	0	0
Cre04.g217800.t1.1	45.691000	2732.2	8427.2	0	0	0	0	0	0	0	0	0	0	0	0	0	0	0	0	0	0	0	0	0	0	0	0	0	0	0	0	0	0	0	0	0	0
Cre04.g217910.t1.1	30.251000	0	0	0	0	0	0	0	0	0	0	0	0	0	0	0	0	0	0	0	4215.1	0	0	0	0	0	0	0	0	1607	8897	0	0	0	0	0	0
Cre04.g217929.t1.1	63.930000	0	0	0	0	1338	0	0	0	0	0	0	0	0	0	0	0	0	0	0	0	0	0	0	1960.1	0	0	0	0	0	0	0	0	0	0	0	0
Cre04.g217933.t1.1	37.185000	7698.6	1326.9	0	0	0	0	0	0	0	0	0	0	0	0	0	0	0	0	0	803.6	0	0	0	0	1230.8	0	0	0	0	0	0	0	0	0	0	0
Cre04.g217949.t1.1	84.679000	0	0	0	0	0	0	0	0	0	0	0	0	0	0	0	0	0	0	951.5	0	0	0	0	0	0	0	0	0	0	0	0	0	0	0	0	0
Cre04.g220200.t3.1;Cre04.g220200.t2.1;Cre04.g220200.t1.2	107.790000	9811.9	14565	13779	6031.6	5923.9	0	4847.6	6005.8	14552	41862	3496.9	0	0	0	0	2258.2	22279	31744	0	0	0	0	0	0	0	0	0	0	0	0	0	0	0	0	0	0
Cre04.g220350.t2.1;Cre04.g220350.t1.2;Cre14.g616600.t1.2	95.723000	0	0	0	957.66	0	0	0	0	0	0	0	21670	31209	0	0	0	0	0	0	0	0	0	0	0	0	0	0	0	0	0	0	0	0	0	0	0
Cre04.g221550.t1.2	92.432000	0	0	0	0	0	0	0	0	0	0	0	0	0	0	0	0	0	0	0	0	1844.3	0	0	0	0	0	0	0	0	0	0	0	0	0	0	0
Cre04.g221700.t1.2	41.417000	12345	12566	2190.3	0	981.17	0	0	0	1563.4	1485.4	1174.3	1263.3	1322.5	2735.2	1388	11367	1404.3	0	0	0	0	0	0	0	0	0	0	0	0	0	0	0	0	0	0	0
Cre04.g222700.t1.2	115.310000	0	0	0	0	0	0	0	0	0	0	0	0	0	0	0	5717.5	9238	0	0	0	0	0	0	0	0	0	0	0	0	0	0	0	0	0	0	0
Cre04.g223450.t1.1	61.437000	0	0	0	0	0	0	0	0	0	0	0	0	0	0	0	0	0	0	0	0	0	0	3322.8	0	0	0	0	0	0	0	0	0	0	0	0	0
Cre04.g224750.t1.2	24.130000	2156.9	0	0	0	0	0	0	0	0	0	0	0	0	0	0	0	0	0	0	0	0	0	0	0	0	3721	0	0	0	0	0	0	0	0	0	0
Cre04.g225050.t1.1	24.843000	0	0	0	0	0	0	0	0	0	0	0	0	0	0	0	0	0	0	0	0	0	0	0	0	0	0	0	2783.9	2725.3	0	1908.5	0	0	0	0	0
Cre04.g225400.t1.2	35.146000	0	0	0	0	0	0	0	0	0	0	0	0	0	0	0	0	0	0	0	0	0	0	0	0	0	0	1394.9	1986.7	0	0	0	0	0	0	0	0
Cre04.g226850.t1.2	59.847000	0	0	0	0	0	0	0	0	0	0	0	0	0	0	0	0	0	0	0	0	0	0	0	8649.2	1867.3	0	0	0	0	0	0	0	0	0	0	0
Cre04.g228450.t1.2	29.733000	0	0	0	0	0	0	0	0	0	0	0	0	0	0	0	0	0	0	0	0	0	0	0	0	0	0	5008.2	7231	0	0	0	0	0	0	0	0
Cre04.g231026.t1.1	46.200000	0	0	0	0	0	0	0	0	0	0	0	0	0	0	0	0	0	0	0	0	0	0	0	0	1616.6	44979	12814	0	0	0	0	0	0	0	0	0
Cre04.g231222.t2.1;Cre04.g231222.t1.1	98.795000	0	0	5052.7	33449	56974	0	0	0	0	0	5512.1	0	0	0	0	0	0	0	0	0	0	0	0	0	0	0	0	0	0	0	0	0	0	0	0	0
Cre04.g232104.t1.1	27.380000	496010	327470	159620	700450	32376	35234	128170	18314	30852	137880	59213	9690.3	15377	65037	36334	30293	188120	238550	411690	881130	3422900	1555000	1858700	934790	1933800	653850	303330	45039	84158	168090	252010	79057	3063.1	0	0	0
Cre05.g230850.t1.1	60.648000	8505.2	2185.4	0	0	0	0	0	0	0	0	0	0	0	0	0	0	0	0	0	20835	15436	0	0	0	0	0	0	0	0	0	0	0	0	0	0	0
Cre05.g232150.t1.2	48.779000	0	0	0	0	0	0	0	0	0	0	0	0	0	4479.4	11380	0	0	0	0	0	0	0	0	0	0	0	0	0	0	0	0	0	0	0	0	0
Cre05.g232200.t1.2	77.304000	0	0	0	0	0	0	0	0	0	0	0	0	0	0	1958.7	2789.2	9604.6	42033	6025.9	0	0	0	15557	0	0	0	0	0	0	0	0	0	0	0	0	0
Cre05.g232751.t1.1	62.174000	0	0	0	0	0	0	0	0	0	0	0	0	0	0	0	0	0	0	0	0	0	0	12608	0	0	0	0	0	0	0	0	0	0	0	0	0
Cre05.g232752.t1.1	61.204000	12218	1019.9	0	0	0	0	0	0	0	0	0	0	0	0	0	0	0	0	0	0	0	0	0	0	0	0	0	0	0	0	0	0	0	0	0	0
Cre05.g233050.t1.2	19.056000	0	0	0	0	0	0	0	0	0	0	0	0	0	0	0	0	0	0	0	0	0	0	0	0	0	0	0	0	0	0	0	0	0	0	26835	0
Cre05.g233305.t2.1;Cre05.g233305.t1.1	40.532000	29631	12081	4000.3	1533.7	0	0	0	0	0	0	0	0	0	0	0	0	1011.5	0	0	0	0	0	0	0	0	0	0	4543.1	16701	1207.6	0	0	0	0	0	0
Cre05.g233900.t1.2	36.491000	0	0	0	0	0	0	0	0	0	0	0	0	0	0	0	0	0	0	0	0	0	0	0	0	0	2058.7	5608.2	37454	147440	310220	0	0	0	0	0	0
Cre05.g233950.t1.2	15.636000	0	0	0	0	0	0	0	0	0	0	0	0	0	0	0	0	0	0	0	0	0	0	0	0	0	50285	254410	138300	119530	93478	32581	50095	33710	0	0	0
Cre05.g234200.t1.2	118.620000	0	0	0	0	0	0	0	0	0	0	0	0	0	0	0	0	0	0	0	0	0	0	0	0	0	0	0	10245	0	0	0	0	0	0	0	0
Cre05.g234550.t2.1;Cre05.g234550.t1.2	40.985000	88172	24384	3343.2	971.83	1752.4	0	2652.4	0	0	0	1636.2	3082.2	2037.1	2917	1361.9	5529.2	4254.1	10226	29871	0	0	0	0	0	0	0	0	0	0	0	0	0	0	0	0	0
Cre05.g237050.t1.1	31.127000	0	0	0	0	0	0	0	0	0	0	0	0	0	0	0	0	0	0	0	0	0	0	0	0	0	0	0	7880.3	2797.2	0	0	0	0	0	0	0
Cre05.g237450.t1.2	31.708000	0	0	0	0	0	0	0	0	0	0	0	0	0	0	0	0	0	0	0	0	0	0	0	0	0	0	0	0	0	2680	8461.3	0	0	0	0	0
Cre05.g238332.t1.1	21.342000	55682	105450	189150	1541000	501830	1114000	3743200	279040	45195	148710	481310	197770	341400	767900	329740	16741	0	0	0	0	0	0	0	0	0	0	0	0	3244.8	5572.9	6378.2	0	0	0	0	0
Cre05.g240300.t1.1	13.502000	0	0	0	0	0	0	0	0	0	0	0	0	0	0	0	0	0	0	0	2142	0	0	4821.2	77342	132000	27033	0	0	0	0	0	0	0	0	0	0
Cre05.g240800.t1.2	19.604000	7452	37545	4890.7	42838	0	0	0	0	0	0	0	0	0	0	0	0	0	0	0	0	0	0	0	0	0	0	0	0	0	0	0	0	0	0	0	0
Cre05.g240850.t1.2	70.449000	0	0	0	0	0	0	0	0	0	0	0	0	0	0	0	0	0	0	15910	0	0	0	0	0	0	0	0	0	0	0	0	0	0	0	0	0
Cre05.g241950.t1.2	28.549000	356790	58818	15146	10131	0	0	0	0	0	0	1147.4	0	0	1322.1	7711	19678	11510	126900	6535	1468.7	2323.4	0	1786.2	0	0	4027.3	58184	261030	298900	12761	0	0	0	0	0	0
Cre05.g242400.t1.2	14.860000	0	3592.9	0	0	0	0	0	0	0	0	0	0	0	0	0	0	0	0	0	1331.1	0	0	0	0	0	0	0	2864.2	8250.1	19735	27524	51489	26158	3996.5	0	0
Cre05.g242550.t1.2	48.845000	0	0	0	0	0	0	0	0	0	0	0	0	0	0	0	0	0	0	0	0	0	0	0	0	0	0	0	0	0	0	0	0	0	0	0	0
Cre05.g243800.t1.2	19.087000	0	0	0	0	0	0	0	0	0	0	0	0	0	0	0	0	0	0	0	0	0	0	1674.1	0	0	0	2209.6	6456.5	5903.8	24708	96592	158830	119000	32470	0	0
Cre05.g244900.t1.1	42.587000	0	0	0	0	0	0	0	0	0	0	0	0	0	0	0	0	0	0	0	0	0	0	0	11004	0	0	0	0	0	0	0	0	0	0	0	0
Cre05.g244901.t1.1	6.486300	0	2935.8	0	1832.1	0	0	0	0	0	0	0	0	0	0	0	0	0	0	0	0	0	0	0	0	0	0	0	0	0	0	0	0	0	0	0	0
Cre05.g244950.t1.2	24.632000	0	0	0	0	0	0	0	0	0	0	0	0	0	0	0	0	0	0	0	0	0	0	0	2667.4	0	0	0	3207.3	4512.3	0	0	0	0	0	0	0
Cre05.g245450.t1.2	40.488000	0	0	0	0	0	0	0	0	0	0	0	0	0	0	0	0	0	0	0	0	0	0	0	0	0	0	0	7646.5	0	0	0	0	0	0	0	0
Cre05.g245950.t1.1	69.550000	0	0	0	0	0	0	0	0	0	0	0	0	0	0	0	0	0	0	0	0	0	0	0	0	0	0	0	0	0	0	0	0	0	0	0	0
Cre05.g247450.t1.2	85.013000	0	0	0	0	0	0	0	0	0	0	2415	76004	263120	4479	0	0	0	0	0	0	0	0	0	0	0	0	0	0	0	0	0	0	0	0	0	0
Cre05.g247550.t1.2	31.085000	0	0	0	0	0	0	0	0	0	0	0	0	0	0	0	0	0	0	0	0	0	0	0	0	0	0	0	0	0	0	0	0	0	0	0	0
Cre05.g247950.t1.2	21.741000	0	3251.7	0	0	0	0	0	0	0	0	0	0	0	0	0	0	0	0	0	0	0	0	0	0	0	0	0	0	17924	25276	0	0	0	0	0	0
Cre05.g248500.t1.2	16.013000	0	0	0	0	0	0	0	0	0	0	0	0	0	0	0	0	0	0	0	0	0	0	0	0	0	0	15656	1480.8	1345.2	0	0	0	0	0	0	0
Cre06.g250100.t1.2	71.954000	0	0	0	0	0	0	0	0	0	0	0	0	0	0	0	0	5622.5	7490.2	11191	41215	104070	90180	44069	15670	0	0	0	0	0	0	0	0	0	0	0	0
Cre06.g250200.t1.2	42.583000	9797.3	0	0	0	0	0	0	0	0	0	0	0	0	0	0	0	0	0	0	0	0	0	0	0	2429.8	0	0	0	0	0	0	0	0	0	0	0
Cre06.g250450.t1.2	47.910000	0	0	0	0	0	0	0	0	0	0	0	0	0	0	0	0	0	0	0	0	0	0	7170.5	0	0	0	0	0	0	0	0	0	0	0	0	0
Cre06.g250902.t1.1	267.830000	15211	11379	2258.1	2615	0	1825.4	9226.8	3798.8	2270.2	22868	1392.7	0	0	0	0	0	0	0	0	0	142860	0	32332	37575	45015	18600	0	0	0	0	0	0	0	0	0	0
Cre06.g251150.t1.2	16.113000	0	0	0	0	0	0	0	0	0	0	0	0	0	0	0	0	0	0	0	0	0	0	0	0	0	0	0	0	0	2943.9	7469.7	25525	17750	5814.1	0	0
Cre06.g251400.t1.2	67.589000	0	0	0	0	0	0	0	0	0	0	0	9071.8	1343.7	17090	6678.2	0	0	0	0	0	0	0	0	0	0	0	0	0	0	0	0	0	0	0	0	0
Cre06.g251850.t1.2	7.155200	0	0	0	0	0	0	0	0	0	0	0	0	0	0	0	0	0	0	0	0	0	0	0	0	0	0	0	0	9048.6	4049.1	0	0	0	0	0	0
Cre06.g251900.t1.2	43.414000	0	0	0	0	0	0	0	0	0	0	0	0	0	0	0	0	0	0	0	0	0	0	1496.9	8291.6	4151.4	0	0	0	0	0	0	0	0	0	0	0
Cre06.g252200.t1.2	44.541000	101080	0	0	0	0	0	0	0	0	0	0	0	0	0	0	0	0	0	0	0	0	0	0	0	0	0	0	0	0	0	0	0	0	0	0	0
Cre06.g252550.t1.1	65.181000	28319	0	0	0	0	0	0	0	0	0	0	0	0	0	0	0	0	0	0	0	0	0	0	0	0	0	0	0	0	0	0	0	0	0	0	0
Cre06.g252650.t1.2	23.387000	0	0	0	0	0	0	0	0	0	0	0	0	0	0	0	0	0	0	0	0	0	0	0	0	0	0	0	0	0	0	1695.1	0	0	0	0	0
Cre06.g253350.t1.2	16.810000	0	0	0	0	0	0	0	0	0	0	0	0	0	0	0	0	0	0	0	0	0	0	0	0	0	0	0	0	0	0	0	0	0	0	6998.9	0
Cre06.g254400.t1.1	63.488000	9192.1	7112.8	0	1827.7	0	0	0	0	0	0	0	0	0	0	0	0	0	0	0	1775.7	0	0	0	0	0	0	0	0	0	0	0	0	0	0	0	0
Cre06.g254500.t1.1	87.230000	0	0	0	0	0	0	0	0	0	0	0	0	966.55	4560.4	0	0	0	0	0	0	0	0	0	0	0	0	0	0	0	0	0	0	0	0	0	0
Cre06.g255100.t1.1	94.084000	1512.4	0	1360.4	0	0	0	923.56	0	0	15595	258140	282630	16382	0	0	0	0	0	0	0	0	0	0	0	0	0	0	0	0	0	0	0	0	0	0	0
Cre06.g256250.t1.2	20.575000	0	0	0	0	0	0	0	0	0	0	0	0	0	0	0	0	0	0	0	0	0	0	0	0	0	0	2403.8	24509	70068	202510	388110	371850	95812	11355	0	0
Cre06.g257450.t1.2	17.590000	7242.1	0	0	0	0	0	0	0	0	31771	0	25902	0	0	0	0	0	0	0	0	0	0	0	0	0	0	0	0	0	0	0	0	0	0	0	0
Cre06.g257500.t1.2	28.002000	0	0	0	0	0	0	0	0	0	0	0	0	0	0	0	0	0	0	0	0	0	0	0	0	0	0	0	3672.6	78890	1623.8	7645.6	0	0	0	0	0
Cre06.g257601.t1.2	25.961000	0	0	0	0	0	0	0	0	0	0	0	1775.2	0	18012	21206	0	0	0	0	0	0	0	0	0	0	0	0	0	0	0	0	0	0	0	0	0
Cre09.g400950.t1.2;Cre06.g257700.t1.1	64.484000	0	0	0	0	0	0	0	0	0	0	0	0	0	0	0	0	0	0	0	0	428670	206170	152690	94742	424920	0	0	0	0	0	0	0	0	0	0	0
Cre06.g257850.t1.2	39.594000	0	0	0	0	0	0	0	0	0	0	0	0	0	0	0	0	0	0	0	0	0	0	0	0	0	0	1994.7	1624.5	0	0	0	0	0	0	0	0
Cre06.g257950.t1.2	47.737000	0	1493.3	0	0	0	0	0	0	0	0	0	0	0	0	0	0	3768	14391	31288	36132	15552	50406	33261	0	0	0	6883.5	1135.9	0	0	0	0	0	0	0	0
Cre06.g258800.t1.1	132.090000	7029.9	2401.9	2970.2	2315.2	0	0	0	0	0	0	0	0	0	0	0	0	0	0	0	0	0	0	0	0	0	0	0	0	0	0	0	0	0	0	0	0
Cre06.g259100.t1.1	138.440000	0	0	0	0	0	0	0	0	0	0	0	5294	16971	0	0	0	0	0	0	0	0	0	0	0	0	0	0	0	0	0	0	0	0	0	0	0
Cre06.g259150.t1.2	48.021000	25462	16539	6698.7	0	0	952.42	0	0	0	0	0	0	0	0	0	0	1249.3	0	0	0	0	0	0	2642	0	1706.2	3418.1	0	0	0	0	0	0	0	0	0
Cre06.g259401.t1.1	39.048000	0	0	0	0	0	0	0	0	0	0	0	0	0	0	0	0	0	0	0	0	0	0	0	0	0	0	0	0	6689.8	7625.2	0	0	0	0	0	0
Cre06.g259450.t1.2	23.788000	0	0	0	0	0	0	0	0	0	0	0	0	0	0	0	0	0	0	0	0	0	0	0	0	0	0	0	0	0	52724	39732	0	1244.8	0	0	0
Cre06.g259850.t1.2	14.937000	0	0	0	0	0	0	0	0	0	0	0	0	0	0	0	0	0	0	0	0	0	0	0	0	0	0	0	0	0	1495.7	1383.1	1605.8	0	0	0	0
Cre06.g259900.t1.2	38.760000	0	0	51541	38065	7026.9	13914	94358	187690	6895600	554910	382060	287150	277190	48434	0	0	0	0	0	0	0	0	0	0	0	0	0	0	0	0	0	0	0	0	0	0
Cre06.g260250.t1.2	36.838000	9094.7	0	0	0	0	0	0	0	0	0	0	0	0	0	0	0	0	0	0	0	0	0	0	0	0	0	0	0	0	0	0	0	0	0	0	0
Cre06.g260400.t1.2	13.411000	0	0	0	0	0	0	0	0	0	0	0	0	0	0	0	0	0	0	0	0	0	0	0	0	0	0	1996.1	1444.7	0	0	0	0	0	0	0	0
Cre06.g260450.t1.2	58.416000	0	0	0	0	0	0	0	0	0	0	0	0	0	0	0	0	0	0	38016	0	0	0	0	2544.7	0	0	0	0	0	0	0	0	0	0	0	0
Cre06.g261000.t1.2	15.139000	91720	63919	29927	23116	11993	14813	18085	9831.1	0	11944	12839	13183	16823	19892	0	8716.8	7579.5	10918	9256.8	7480.5	16764	14242	20499	22307	18640	58381	125140	188820	389810	613890	384220	260390	48083	5430.1	0	0
Cre06.g261300.t1.2	39.459000	0	0	0	0	0	0	0	0	0	0	0	0	0	0	0	0	0	0	0	0	0	3193.6	1208.8	1313.8	1632.3	5839.7	0	0	0	0	0	0	0	0	0	0
Cre06.g261450.t1.2	19.515000	0	0	0	0	0	0	0	0	0	0	0	0	0	0	0	0	0	0	0	0	0	0	0	0	0	0	1846.6	0	0	0	0	0	0	0	0	0
Cre06.g261750.t1.2	71.132000	0	3413	0	3794.3	0	0	0	0	0	0	0	0	0	0	0	0	0	0	0	0	0	0	0	0	0	0	0	0	0	0	0	0	0	0	0	0
Cre06.g262050.t1.2	41.211000	3239.6	3050	0	0	0	0	0	0	0	0	0	0	0	0	0	0	0	0	0	0	0	0	0	0	0	2005.4	2033.4	0	0	0	0	0	0	0	0	0
Cre06.g262700.t1.1	14.041000	11364	80516	3484.4	0	6507.6	0	29979	42761	72736	54555	0	0	0	0	0	0	0	0	0	0	0	0	0	0	0	0	0	0	0	0	0	0	0	0	0	0
Cre06.g262850.t1.2	28.040000	0	0	0	0	0	0	0	0	0	0	0	0	0	0	0	0	0	0	0	0	0	0	0	0	0	0	1532.8	1934.5	5638.7	0	0	0	0	0	0	0
Cre06.g263250.t1.1	322.930000	236860	1021300	605880	62001	23803	13850	17864	0	0	4260.9	0	0	0	0	0	0	0	0	0	0	0	0	0	0	0	0	0	0	0	0	0	0	0	0	0	0
Cre06.g263300.t1.2	25.536000	32573	20043	15653	0	0	0	1184.9	2111.6	2492.2	2460.1	6299.1	0	0	0	0	0	1910.6	3777.8	5279.1	6221.7	11540	5673.4	85751	70233	6303.7	13214	17272	8309.6	7628.2	0	0	0	0	0	0	0
Cre06.g263450.t1.2;Cre12.g498600.t1.2;Cre06.g263450.t2.1	50.824000	281860	179900	91819	51031	18506	6647.3	48315	5413.1	9224.4	12073	16715	6256.3	19380	9430.8	13931	3200.7	18497	24447	28342	30810	8467.7	6693.7	10905	29097	24422	187550	6097.5	0	0	0	0	0	0	0	0	0
Cre06.g264200.t1.2	32.281000	65146	39356	11461	6049.2	8209.4	0	1433.1	4442.7	0	2996.9	3165.5	6359.2	7591.8	5203.5	5924	9326	13019	31227	61895	119760	244880	258860	69975	16102	11083	10230	5595.4	9927.7	26280	20752	0	0	0	0	0	0
Cre06.g264350.t1.2	24.548000	0	0	0	0	0	0	0	0	0	0	0	0	0	0	0	0	0	0	0	0	0	0	0	0	0	0	0	0	0	3338.8	0	0	0	0	0	0
Cre17.g714600.t1.2;Cre17.g714000.t1.2;Cre17.g713500.t1.2;Cre17.g711800.t1.2;Cre17.g710500.t1.2;Cre17.g709100.t1.2;Cre17.g708650.t1.2;Cre17.g708200.t1.2;Cre16.g650250.t1.2;Cre16.g649950.t1.2;Cre13.g570000.t2.1;Cre13.g570000.t1.2;Cre12.g506450.t1.2;Cre12.g506350.t1.2;Cre12.g505450.t1.2;Cre12.g504850.t1.2;Cre12.g504600.t1.2;Cre06.g276800.t1.2;Cre06.g276650.t1.2;Cre06.g275700.t1.2;Cre06.g274900.t1.2;…	11.457000	86364	0	0	0	0	0	0	0	0	0	0	0	0	0	0	0	0	0	0	0	0	0	0	0	0	0	0	0	0	6138.9	11753	2072	0	0	0	0
Cre17.g714650.t1.2;Cre17.g713950.t1.2;Cre17.g713550.t1.2;Cre17.g711850.t1.2;Cre17.g710550.t1.2;Cre17.g709050.t1.2;Cre17.g708700.t1.2;Cre17.g708150.t1.2;Cre16.g650300.t1.2;Cre16.g649900.t1.1;Cre16.g648500.t1.2;Cre13.g569950.t1.2;Cre12.g506500.t1.2;Cre12.g506300.t1.2;Cre12.g505500.t1.2;Cre12.g504800.t1.2;Cre12.g504650.t1.2;Cre06.g276850.t1.2;Cre06.g276600.t1.2;Cre06.g275750.t1.2;Cre06.g274850.t1.2;…	15.310000	34443	0	0	0	0	0	0	0	0	0	0	0	0	0	0	0	0	0	0	0	0	0	0	0	0	0	0	0	0	0	0	0	0	0	0	0
Cre17.g714500.t1.2;Cre17.g714100.t1.2;Cre17.g713400.t1.2;Cre17.g711700.t1.2;Cre17.g710400.t1.2;Cre17.g709200.t1.2;Cre17.g708550.t1.2;Cre13.g570100.t1.2;Cre06.g276950.t1.2;Cre06.g276500.t1.2;Cre06.g274200.t1.2;Cre12.g506250.t1.2;Cre12.g505550.t1.2;Cre12.g504750.t1.2;Cre12.g504500.t1.2;Cre06.g275850.t1.2;Cre06.g274800.t1.2;Cre06.g273900.t1.2;Cre06.g271350.t1.2;Cre06.g268300.t1.2;Cre13.g591150.t1.2;…	13.628000	5407	0	0	0	818.29	0	0	0	0	0	0	0	0	0	0	0	0	0	0	0	0	0	0	0	0	0	0	0	0	12399	11553	3366.8	0	0	0	0
Cre17.g710450.t1.2;Cre17.g709150.t1.2;Cre06.g275800.t1.2;Cre06.g274750.t1.2;Cre06.g274250.t1.2;Cre06.g273850.t1.2;Cre06.g268250.t1.2;Cre06.g268100.t1.2;Cre06.g266750.t1.2;Cre06.g265400.t1.2;Cre06.g264900.t1.1;Cre06.g264800.t1.2;Cre12.g504550.t1.2;Cre17.g714550.t1.2;Cre17.g714050.t1.2;Cre17.g713450.t1.2;Cre17.g711750.t1.2;Cre17.g708600.t1.2;Cre12.g506200.t1.2;Cre12.g505600.t1.2;Cre12.g504700.t1.2;…	16.573000	19998	8517.3	2711.7	2013.5	0	0	0	0	0	0	0	0	0	0	0	0	0	0	0	0	0	0	0	0	0	7515.3	15906	25808	24292	24859	6623.6	0	0	0	0	0
Cre06.g267200.t1.2	13.447000	20581	52628	5523.9	51154	0	0	0	0	0	0	0	0	0	0	0	0	0	0	0	0	0	0	0	0	0	0	0	0	0	0	0	0	0	0	0	0
Cre06.g267300.t1.2	53.958000	0	0	0	0	0	0	0	0	0	0	0	0	0	0	0	0	0	0	0	0	0	0	0	0	0	0	0	0	0	0	0	0	0	0	0	0
Cre06.g267700.t1.2	76.526000	0	0	0	0	0	0	0	0	0	0	0	0	0	0	1513.7	0	0	0	0	0	0	0	0	0	0	0	0	0	0	0	0	0	0	0	0	0
Cre06.g268200.t1.2	36.467000	0	0	0	0	0	0	0	0	2841.7	6421.5	0	0	0	0	0	0	0	0	0	0	0	0	0	0	0	0	0	0	0	0	0	0	0	0	0	0
Cre06.g268750.t1.2	69.884000	0	0	0	0	0	0	0	0	1632.9	15881	0	0	0	0	0	0	0	0	0	0	0	0	0	0	0	0	0	0	0	0	0	0	0	0	0	0
Cre06.g269650.t1.2;Cre06.g269601.t1.1	34.289000	0	0	0	0	0	0	0	0	0	0	0	0	0	0	0	0	0	0	0	3096.2	0	0	0	0	0	0	0	0	0	0	0	0	0	0	0	0
Cre06.g270200.t1.1	55.942000	0	0	0	0	0	0	0	0	0	0	0	0	0	0	0	0	1835.9	3409.8	0	0	0	0	0	0	0	0	0	0	0	0	0	0	0	0	0	0
Cre06.g271700.t1.1	56.256000	0	0	0	0	0	0	0	0	0	0	0	0	0	0	0	3005.1	0	0	0	0	0	0	0	0	0	0	0	0	0	0	0	0	0	0	0	0
Cre06.g272050.t1.2	66.649000	0	0	0	0	0	0	0	0	0	0	0	0	0	0	0	0	0	0	0	43602	83708	127410	159710	6440.1	0	0	0	0	0	0	0	0	0	0	0	0
Cre06.g272450.t1.1	137.960000	0	0	3158.5	15093	6274	39679	36389	3251.4	0	0	3880.3	3133.2	0	7598	0	0	0	0	0	0	0	0	0	0	0	0	0	0	0	0	0	0	0	0	0	0
Cre06.g272650.t1.2	25.921000	69117	66673	150660	767450	255570	1176600	2064900	191700	51944	169260	78859	48293	928220	152640	52158	63638	65768	110690	229360	444170	614460	93516	254280	52603	89290	28220	9330.8	7575	26583	58460	101390	14847	0	0	0	0
Cre06.g272850.t1.2	25.901000	0	0	0	0	0	0	0	0	0	0	0	0	0	0	0	0	2186.2	1678.6	0	0	0	0	0	0	0	0	0	0	0	0	0	0	0	0	0	0
Cre09.g414850.t1.1;Cre09.g414850.t2.1;Cre06.g272900.t1.2	53.207000	0	0	0	0	0	0	0	0	0	0	0	0	0	0	0	0	0	0	0	0	0	0	0	0	0	0	0	4482.2	0	0	0	0	0	0	0	0
Cre06.g272950.t1.1	17.579000	0	0	3204.6	0	0	0	0	0	0	0	0	0	0	0	0	0	0	0	0	0	0	0	0	0	0	0	0	0	0	1435.3	0	0	0	0	0	0
Cre06.g273600.t1.2	19.510000	0	0	0	0	0	0	0	0	0	0	0	0	0	0	0	0	0	0	0	0	0	0	0	0	0	0	0	0	0	0	0	0	0	0	0	0
Cre06.g273700.t1.2	43.155000	0	0	0	0	0	0	0	0	0	0	0	0	0	0	0	0	0	0	0	0	0	0	0	2803.2	6752.7	65292	305120	109780	76471	71803	0	0	0	0	0	0
Cre06.g273750.t1.1	48.146000	1948.9	0	0	0	0	0	0	0	0	0	0	0	0	0	23011	23065	0	0	0	0	0	0	0	0	0	0	0	0	0	0	0	0	0	0	0	0
Cre06.g274650.t1.1	67.992000	0	0	0	0	0	0	0	0	0	0	0	0	0	0	0	0	0	142070	141990	0	0	0	0	0	0	0	0	0	0	0	0	0	0	0	0	0
Cre06.g274700.t1.1	44.123000	34998	0	0	0	0	0	0	0	0	0	0	0	0	0	0	0	0	0	0	0	0	0	0	2189.7	0	0	0	0	0	0	0	0	0	0	0	0
Cre06.g275100.t1.2	53.639000	0	0	0	0	0	0	0	0	0	0	0	0	0	0	0	0	0	0	0	0	0	0	2926.6	1983.5	0	0	0	0	0	0	0	0	0	0	0	0
Cre06.g276001.t1.1	5.982800	0	0	0	0	0	0	0	0	0	0	1515.2	0	0	2253.7	5700.1	3173.6	0	1356.1	0	0	0	0	0	0	0	0	0	0	0	1727.8	2677.9	4868.2	3477.9	1571.7	0	0
Cre06.g278103.t1.1	70.572000	0	0	0	0	0	0	0	0	0	0	0	0	0	0	0	0	0	0	4229.6	0	0	0	0	0	0	0	0	0	0	0	0	0	0	0	0	0
Cre06.g278104.t1.1	24.629000	0	0	0	0	0	0	0	0	0	0	0	0	0	0	0	0	0	0	0	0	0	0	0	0	0	0	0	2267.5	0	0	0	0	0	0	0	0
Cre06.g278183.t1.1	60.201000	0	0	0	0	0	0	0	0	0	0	0	0	0	0	0	0	0	0	0	0	0	0	0	2777.2	0	0	0	0	0	0	0	0	0	0	0	0
Cre06.g278188.t1.1	10.276000	0	8047.4	0	3981.9	0	0	0	0	0	0	0	0	0	0	0	0	0	0	0	0	0	0	0	0	0	0	0	0	0	0	0	0	0	0	0	0
Cre06.g278195.t1.1	14.081000	0	0	0	0	0	0	0	0	0	0	0	0	0	0	0	0	0	0	0	0	0	0	0	0	0	0	48526	0	3670.9	0	0	0	0	0	0	0
Cre06.g278210.t1.1	64.560000	0	0	0	0	0	0	0	0	0	0	0	0	0	0	0	0	0	0	0	0	0	0	6649.3	0	0	0	0	0	0	0	0	0	0	0	0	0
Cre06.g278213.t1.1	27.781000	263420	191700	181480	1070500	244450	1529900	2373300	117030	44909	131400	78912	50029	1467000	245420	85825	56720	114350	274820	249480	553640	118010	177910	278720	37658	93733	59813	17487	11289	17093	109070	197010	16801	0	0	0	0
Cre06.g278215.t1.1	43.310000	0	0	0	0	0	0	0	0	0	0	0	0	0	0	0	0	0	0	0	0	0	0	0	7659.1	0	0	0	0	0	0	0	0	0	0	0	0
Cre06.g278222.t1.1	35.144000	0	0	0	0	0	0	0	0	0	0	0	0	0	0	0	0	0	0	0	0	0	0	0	0	0	0	23996	2153.2	0	0	0	0	0	0	0	0
Cre06.g278245.t1.1	59.800000	0	0	0	0	0	0	0	0	0	0	0	0	0	0	0	0	1610.9	0	0	0	0	0	0	0	0	0	0	0	0	0	0	0	0	0	0	0
Cre06.g278255.t1.1	106.990000	0	0	0	30607	875900	47896	0	0	0	0	0	1146.7	10250	0	0	0	0	0	0	0	0	0	0	0	0	0	0	0	0	0	0	0	0	0	0	0
Cre06.g278264.t1.1	39.297000	0	0	0	0	0	0	0	0	0	0	0	0	0	0	0	0	0	0	0	0	0	0	0	0	0	0	0	0	0	1556.3	0	0	0	0	0	0
Cre06.g278750.t1.2	31.386000	41910	22935	10686	5542.4	2860.6	0	0	0	0	0	1311.4	0	0	0	0	0	0	0	0	0	0	0	0	0	2663.2	10790	0	1074.9	8997.1	0	0	0	0	0	0	0
Cre06.g278800.t1.2	28.449000	0	0	0	0	0	0	0	0	0	0	0	0	0	0	0	0	0	0	0	0	0	0	2625.9	4868.9	0	62976	14822	0	0	0	0	0	0	0	0	0
Cre06.g279400.t1.2	64.207000	0	0	0	0	0	0	0	0	0	0	0	0	0	0	0	0	0	0	0	0	0	0	8260.2	2636	0	0	0	0	0	0	0	0	0	0	0	0
Cre06.g279500.t1.1	32.512000	0	0	0	0	0	0	0	0	0	0	0	0	0	0	0	0	0	0	0	0	0	0	0	2218.8	3947.9	0	0	0	0	0	0	0	0	0	0	0
Cre06.g279850.t1.2	28.967000	0	0	0	0	0	0	0	0	0	0	0	0	0	0	0	0	0	0	0	0	1651.2	0	0	0	0	5164.6	1619.3	1060	3611.5	0	0	0	0	0	0	0
Cre06.g280650.t1.2	29.367000	0	0	0	0	0	0	0	0	0	0	0	0	0	0	0	0	0	0	0	2094	4228.8	24239	18783	20089	25333	44341	13413	0	0	0	0	0	0	0	0	0
Cre06.g282800.t1.2	45.748000	0	0	0	0	0	0	0	0	0	0	0	0	0	0	2003.6	21656	168750	220910	14108	0	0	0	0	0	0	0	0	0	0	0	0	0	0	0	0	0
Cre06.g283050.t1.2	23.900000	63050	143250	244220	1388900	162880	549720	3101000	144620	97083	204930	85389	73294	1812600	217960	27150	70740	65787	272540	222210	254820	501600	240950	559980	85497	25256	52647	0	1286.7	1470.5	4136.2	19911	32520	3094.4	0	0	0
Cre06.g283950.t1.2;Cre06.g284200.t1.2	27.105000	532310	343980	207140	597100	57862	18789	125230	20411	36486	137420	66156	12921	15377	63113	36223	44138	266360	306140	528290	1352000	1203100	1226200	2612500	982280	1998300	376810	308900	26251	81945	167100	168730	79057	3063.1	0	0	0
Cre06.g284250.t1.2	27.033000	465380	306720	167700	498390	47886	18789	125230	20411	31784	119710	51698	7671.6	15377	56989	36223	31966	217960	253830	457640	1019000	1206800	1243300	2091300	851940	1818000	305630	292870	26251	73133	145200	164960	79057	3063.1	0	0	0
Cre06.g284600.t1.2	12.421000	0	0	0	0	0	0	0	0	0	0	0	0	0	0	0	0	0	0	0	0	0	0	0	0	0	0	2278.9	9652.8	7022.3	1986.6	0	0	0	0	0	0
Cre06.g284900.t2.1;Cre06.g284900.t1.2;Cre10.g417500.t1.2	22.678000	0	0	0	0	0	0	0	0	0	0	0	0	0	0	0	0	0	0	0	0	0	0	0	0	0	0	32242	21296	2111.5	0	0	0	0	0	0	0
Cre06.g285150.t1.2	35.111000	0	0	0	0	0	0	0	0	0	0	0	0	0	0	0	0	0	0	0	0	0	0	0	0	0	0	0	0	0	0	1069.6	0	0	0	0	0
Cre06.g285250.t1.2	26.960000	532310	343980	207140	612450	57862	18789	125230	20411	36486	137420	66156	12921	15377	63113	36223	44138	266360	306140	530240	1354800	1374300	1313100	2672100	982280	2145800	385660	308900	26251	81945	167100	168730	79057	3063.1	0	0	0
Cre06.g286000.t1.2	62.958000	0	0	0	0	0	0	0	0	0	0	0	0	0	0	0	0	0	0	0	0	0	0	4797.1	0	0	0	0	0	0	0	0	0	0	0	0	0
Cre06.g286250.t1.2	32.083000	4210.5	0	1311.2	0	0	0	0	0	0	0	0	0	0	0	0	0	0	0	0	0	0	0	0	0	0	51241	23746	0	1403.5	1874.1	0	0	0	0	0	0
Cre06.g286300.t1.2;Cre06.g286350.t1.2	61.898000	0	0	0	0	0	0	0	0	0	0	0	0	0	0	0	0	0	0	2573.5	0	0	0	0	0	0	0	0	0	0	0	0	0	0	0	0	0
Cre06.g288500.t1.2	41.779000	3289.3	0	0	0	0	0	0	0	0	0	0	0	0	0	0	0	0	0	0	0	0	0	0	0	0	0	0	0	0	0	0	0	0	0	0	0
Cre06.g288650.t1.2	70.271000	7293.2	1630.1	0	0	0	0	0	0	0	0	0	0	0	0	0	0	0	0	0	0	0	0	0	0	0	0	0	0	0	0	0	0	0	0	0	0
Cre06.g288700.t1.2	118.870000	3062.5	0	0	0	0	0	0	0	0	0	0	0	0	0	0	0	0	1390.8	10833	112030	156720	0	0	0	0	0	0	0	0	0	0	0	0	0	0	0
Cre06.g292400.t1.1	34.497000	0	0	0	0	0	0	0	0	0	0	0	0	0	0	0	0	0	0	0	0	0	0	0	0	1865.3	6303	2050.7	2187.2	0	0	0	0	0	0	0	0
Cre06.g293850.t1.2	31.168000	37435	144160	12124	109990	1290.6	0	0	0	0	0	0	0	0	0	0	0	0	0	0	0	0	0	0	0	0	0	0	0	0	0	0	0	0	0	0	0
Cre06.g293950.t1.2	53.445000	0	0	0	0	0	0	0	0	0	0	0	0	0	0	0	0	7167.6	8286.6	0	0	0	0	0	0	0	0	0	0	0	0	0	0	0	0	0	0
Cre06.g294450.t1.1	40.202000	0	0	0	0	0	0	0	0	0	0	0	0	0	0	0	0	0	0	0	0	0	0	1434	0	0	6434.2	5543.6	1038.6	0	0	0	0	0	0	0	0
Cre06.g294650.t1.2	46.060000	0	0	0	0	4363.7	17256	212690	46298	6589.6	0	0	0	0	0	0	0	0	0	0	0	0	0	0	0	0	0	0	0	0	0	0	0	0	0	0	0
Cre06.g294750.t1.2	41.448000	0	0	0	0	0	0	0	0	0	0	0	0	0	0	0	0	0	0	0	0	0	1949.5	0	0	27761	40756	16582	9092.1	0	0	0	0	0	0	0	0
Cre06.g294950.t1.1	39.247000	0	0	0	0	0	0	0	0	0	0	0	0	0	0	0	0	0	0	0	0	136220	40841	0	0	0	0	0	0	0	0	0	0	0	0	0	0
Cre06.g295450.t1.2	44.744000	0	0	0	0	0	0	0	0	0	0	0	0	0	0	0	0	0	0	1176.2	3099.5	0	0	0	0	0	0	0	0	0	0	0	0	0	0	0	0
Cre06.g296400.t1.2	45.379000	0	0	0	0	0	0	0	0	0	0	0	0	0	0	0	0	0	0	4749.2	0	0	0	0	0	0	0	0	0	0	0	0	0	0	0	0	0
Cre06.g298650.t1.2	52.861000	11783	0	0	0	0	0	0	0	0	0	0	0	0	0	0	0	0	0	0	0	0	0	0	0	0	0	5647.6	6126.7	0	0	0	0	0	0	0	0
Cre06.g299350.t1.1	39.463000	0	0	0	0	0	0	0	0	0	0	0	0	0	0	0	0	7407.3	0	0	0	0	0	0	0	0	0	0	0	0	0	0	0	0	0	0	0
Cre06.g300550.t1.2	105.680000	127720	2663.2	0	0	0	0	0	0	0	0	0	0	0	0	0	0	0	0	0	0	0	0	0	0	0	0	0	0	0	0	0	0	0	0	0	0
Cre06.g300700.t1.1	28.868000	0	0	0	0	0	0	0	0	0	0	0	0	0	0	0	0	0	0	0	0	0	0	0	0	0	0	0	0	0	3151.3	0	0	0	0	0	0
Cre06.g302700.t1.1	57.373000	0	0	0	0	0	0	0	0	0	0	0	0	0	0	0	0	0	0	0	0	0	0	3840.5	18389	13719	3797.2	0	0	0	0	0	0	0	0	0	0
Cre06.g303700.t1.2	12.779000	0	0	0	0	0	0	0	0	0	0	0	0	0	0	0	0	0	0	0	0	0	0	13057	24045	6381	18922	0	0	0	0	0	0	0	0	0	0
Cre06.g304350.t1.2	17.255000	44921	0	3997.7	9402.6	3453.8	0	2149.5	3952	0	7746.9	7751	2923.8	2838.6	5575.9	12361	80263	10438	0	0	0	0	0	0	0	0	0	0	0	0	0	0	0	0	0	0	0
Cre06.g304500.t1.2	40.406000	0	0	0	0	0	0	0	0	0	0	0	0	0	0	0	0	0	0	0	0	0	0	0	0	0	0	0	4079.3	2345.4	0	0	0	0	0	0	0
Cre06.g306300.t1.2	45.465000	0	0	0	0	0	0	0	0	0	0	0	0	0	0	0	0	0	0	0	0	0	0	0	0	0	0	2002.2	21999	9142	0	0	0	0	0	0	0
Cre06.g308250.t1.2	29.483000	0	0	0	0	0	0	0	0	0	0	0	0	0	0	0	0	0	0	0	0	0	0	0	0	0	0	0	6429.1	1671.5	0	0	0	0	0	0	0
Cre06.g308500.t1.2	49.527000	0	0	0	0	0	0	0	0	0	0	0	0	0	0	0	0	0	0	1523.2	0	0	0	0	0	0	0	0	0	0	0	0	0	0	0	0	0
Cre06.g308900.t1.2	56.182000	13750	0	0	0	0	0	0	0	0	0	0	0	0	0	0	0	0	0	0	0	0	0	0	0	0	0	0	0	0	0	0	0	0	0	0	0
Cre06.g308950.t1.2	22.369000	0	2147.2	0	0	0	0	0	0	0	0	0	0	0	0	0	0	0	0	0	0	0	0	0	0	0	0	0	1312.9	0	0	0	0	0	0	0	0
Cre06.g309100.t1.2	60.466000	0	4004.4	33325	572070	837170	3102.4	0	0	0	5434.7	67662	0	0	0	0	0	0	0	0	0	0	0	0	0	0	0	0	0	0	0	0	0	0	0	0	0
Cre06.g311900.t1.2	23.142000	0	0	0	0	0	0	0	0	0	0	0	0	0	0	0	0	0	0	0	0	0	0	0	0	0	1296.4	0	7795.1	7998.3	55525	38904	0	0	0	0	0
Cre07.g314150.t1.2	63.411000	0	0	0	0	0	0	0	0	0	0	0	0	0	0	0	0	0	2354.1	11891	21109	12032	4958.4	4458.2	10715	14859	12501	0	0	0	0	0	0	0	0	0	0
Cre07.g315150.t1.2	18.170000	0	0	0	0	0	0	0	0	0	0	0	0	0	0	0	0	0	0	0	0	0	0	0	0	0	0	0	3632.4	0	2665	0	0	0	0	0	0
Cre07.g316000.t1.2	13.697000	0	0	0	0	0	0	0	0	0	0	0	0	0	0	0	0	0	0	0	0	0	0	0	0	0	0	2485.2	0	0	0	0	0	0	0	0	0
Cre07.g318450.t1.2	9.458700	13658	0	0	0	0	0	0	0	0	0	0	0	0	0	0	0	0	0	0	0	0	0	0	0	0	0	0	0	1220.2	2076.8	2051.4	1771.6	0	0	0	0
Cre07.g318750.t1.2	39.391000	0	0	0	0	0	0	0	0	0	0	0	0	0	0	0	0	0	0	0	0	0	0	0	0	0	6127.1	0	0	0	0	0	0	0	0	0	0
Cre07.g321400.t1.1	199.240000	24604	74766	443060	180090	1008.9	0	0	0	0	0	0	0	0	0	0	0	0	0	0	0	0	0	0	0	0	0	0	0	0	0	0	0	0	0	0	0
Cre07.g321600.t1.2	33.025000	0	0	0	0	5007.2	0	0	0	0	0	0	0	0	0	0	0	0	0	0	0	0	0	0	0	0	0	0	0	0	0	0	0	0	0	0	0
Cre07.g323600.t1.1	21.030000	0	0	1156.6	0	0	0	0	0	0	0	0	0	0	0	0	0	0	0	0	0	1636.7	0	0	2265.8	1592.6	2713.6	2535	2717.4	5732.6	8005.7	8074.6	5467.3	0	0	0	0
Cre07.g324200.t1.2	75.780000	42593	3555.5	1480.7	0	0	0	0	0	0	0	0	0	0	0	0	0	0	0	0	0	0	0	0	0	0	0	0	0	0	0	0	0	0	0	0	0
Cre07.g325500.t1.1	154.270000	3988.6	2356.1	0	0	0	0	0	0	0	0	0	0	0	0	0	0	0	0	0	0	0	0	0	0	0	0	0	0	0	0	0	0	0	0	0	0
Cre07.g325600.t1.1	17.246000	0	0	0	0	0	0	0	0	0	0	0	0	0	0	0	0	0	0	0	0	0	0	0	0	0	0	0	0	0	0	0	1373.6	0	0	0	0
Cre07.g325720.t1.1	220.900000	0	0	0	0	0	0	0	0	0	0	0	0	0	0	0	0	0	0	0	0	0	0	0	0	0	0	0	0	0	0	0	2042.3	1790.6	0	0	0
Cre07.g325734.t1.1	18.054000	0	0	0	0	0	0	0	0	0	0	0	0	0	0	0	0	0	0	0	27202	15210	0	0	0	0	0	0	0	0	0	0	0	0	0	0	0
Cre07.g325736.t1.1	56.209000	40712	45290	41344	13203	19413	8851.2	34163	15410	7621	101690	128630	21232	5491.1	5421.8	9113.2	5320	2436.6	3058.5	0	0	4541.2	27187	88507	11689	0	0	0	0	0	0	0	0	0	0	0	0
Cre07.g326050.t1.1	211.360000	0	0	0	0	0	0	0	0	72350	6635.9	0	0	0	0	0	0	0	0	0	0	0	0	0	0	0	0	0	0	0	0	0	0	0	0	0	0
Cre07.g326600.t1.2	81.006000	0	0	0	0	0	0	0	0	0	0	0	0	0	0	0	0	0	0	0	3199.2	0	0	0	0	0	0	0	0	0	0	0	0	0	0	0	0
Cre07.g327079.t1.2	36.550000	0	0	0	0	0	0	0	0	0	0	0	0	0	0	0	0	0	0	0	0	0	0	0	0	0	0	0	0	0	2493.2	0	0	0	0	0	0
Cre07.g327400.t1.1	32.141000	13450	87674	8611.5	77969	0	0	0	0	0	0	0	0	0	0	0	0	0	0	0	0	0	0	0	0	0	0	0	0	0	0	0	0	0	0	0	0
Cre07.g328200.t1.2	33.102000	0	0	0	0	0	0	0	0	0	0	0	0	0	0	0	0	0	0	0	0	0	0	0	0	0	0	0	21152	28941	17599	4080.5	0	0	0	0	0
Cre07.g329882.t1.1	144.500000	0	0	0	0	0	0	0	0	0	0	0	0	0	0	0	0	0	0	0	0	0	0	0	0	0	0	0	25335	0	0	54858	0	0	0	0	0
Cre07.g330200.t1.2	29.545000	0	0	0	0	0	0	0	0	0	0	0	0	0	0	0	0	0	0	0	0	0	0	0	0	0	0	0	2843.3	0	0	0	0	0	0	0	0
Cre07.g330250.t1.2	14.151000	35050	39039	53247	427230	79296	272730	113920	25146	4152.9	14987	66877	59142	21348	9304.2	0	0	1078.7	0	7283.7	11094	15184	13154	18028	19725	18328	19126	32372	60069	106170	545980	1125300	1289000	242520	76558	5075.9	0
Cre07.g331550.t1.2	44.129000	0	0	0	0	0	0	0	0	0	0	0	0	0	0	0	0	0	0	0	2834.3	2472.2	0	0	0	0	0	0	0	0	0	0	0	0	0	0	0
Cre07.g331700.t1.1	123.560000	0	0	0	0	0	0	0	0	0	0	0	0	0	0	0	0	0	0	0	5003.1	0	0	0	0	0	0	0	0	0	5825.3	0	0	0	0	0	0
Cre07.g332300.t1.2	124.090000	0	0	0	0	0	0	0	0	0	0	0	0	0	0	0	0	0	0	0	2682.2	0	0	0	4541	0	0	0	0	0	0	0	0	0	0	0	0
Cre07.g332500.t1.2	81.601000	0	0	0	0	0	0	0	0	0	0	0	0	0	0	0	0	0	0	0	0	0	7339.9	2082.2	0	0	0	0	0	0	0	0	0	0	0	0	0
Cre07.g333900.t1.1	12.518000	8133.8	13349	5529.7	26357	0	0	0	0	0	0	0	0	0	0	0	0	0	0	0	0	0	0	0	0	0	0	0	0	0	0	0	0	0	0	0	0
Cre07.g334900.t1.1	129.000000	0	0	0	0	0	0	47099	0	0	1475.6	13348	0	0	0	1909.5	0	0	0	0	0	0	0	0	0	0	0	0	0	0	0	0	0	0	0	0	0
Cre07.g336950.t1.1	98.295000	0	0	0	0	0	0	0	0	0	0	0	0	0	0	0	0	0	0	0	0	3141.1	12658	8663.1	0	0	0	0	0	0	0	0	0	0	0	0	0
Cre07.g337650.t1.2	43.710000	121360	0	0	0	0	0	0	0	0	0	0	0	0	0	0	0	0	1492.2	25026	3492.9	0	0	0	0	0	0	0	0	0	0	0	0	0	0	0	0
Cre07.g338050.t1.2	39.728000	410160	1985000	2733.4	36754	0	0	0	0	0	0	0	0	0	0	0	0	0	0	0	0	0	0	0	0	0	0	0	0	0	0	0	0	0	0	0	0
Cre07.g338451.t1.1	42.320000	0	0	0	0	0	0	0	0	0	0	0	0	0	0	0	0	0	98005	0	0	0	0	0	0	0	0	86052	0	0	0	0	0	0	0	0	0
Cre07.g339150.t1.1;Cre17.g741450.t1.2	61.737000	0	0	0	3039.7	10943	0	0	0	0	0	0	0	0	0	0	0	0	0	0	0	0	0	5424.1	0	0	0	0	0	0	0	0	0	0	0	0	0
Cre07.g339200.t2.1;Cre07.g339200.t1.2	18.849000	0	0	0	0	0	0	0	0	1654.5	0	0	0	0	0	0	0	0	0	0	0	0	0	0	0	0	0	0	0	0	0	0	0	0	0	0	0
Cre07.g339750.t2.1;Cre07.g339750.t1.2	54.433000	0	0	0	0	0	0	0	0	0	0	0	0	0	0	0	0	0	0	0	0	0	0	0	0	3219.1	20612	15930	0	0	0	0	0	0	0	0	0
Cre07.g340200.t1.1	36.072000	78311	17867	13674	11263	6940.6	2569.3	7758.3	6481.2	0	5960.4	8940.5	10528	8938.6	6127.5	2828.5	2588.3	6564.2	9995.9	13628	12815	16304	18628	25585	43043	15874	12152	35922	107890	164030	41712	0	0	0	0	0	0
Cre07.g340350.t1.1	63.161000	787330	4400500	13339	24098	2428	0	0	0	0	0	0	0	0	0	0	0	0	0	0	0	0	1616.3	0	0	0	0	0	0	0	0	0	0	0	0	0	0
Cre07.g340450.t1.1	512.820000	0	0	6625.2	0	0	0	0	0	0	0	0	0	0	0	0	0	0	0	0	0	0	0	0	0	0	0	0	0	0	0	0	0	0	0	0	0
Cre07.g343700.t1.2;Cre07.g343433.t1.1	47.558000	906880	36035	0	0	0	0	0	0	0	0	0	0	0	0	0	0	0	0	0	0	0	0	0	0	0	0	0	0	0	0	0	0	0	0	0	0
Cre07.g344350.t1.2	31.033000	0	0	0	0	0	0	0	0	0	0	0	0	0	0	0	0	0	0	0	0	0	0	0	0	0	0	4025.9	6019.3	0	0	0	0	0	0	0	0
Cre07.g344400.t1.2	54.304000	0	0	0	0	0	0	0	0	0	0	0	0	0	0	0	0	0	0	0	0	0	0	0	0	0	33302	4900.5	0	0	0	0	0	0	0	0	0
Cre07.g344550.t1.2	54.374000	0	0	0	0	0	0	0	0	0	0	0	0	0	0	0	0	0	0	0	0	0	0	0	0	0	16950	4900.5	0	0	0	0	0	0	0	0	0
Cre07.g344950.t1.2	22.844000	298460	125580	142810	856560	159590	1253900	316660	93168	33551	42301	223420	50916	0	8634.9	11146	13022	51020	101400	325120	280170	744390	135110	432100	127440	46005	34561	25881	21913	28718	116420	398830	339470	26678	1540.5	0	0
Cre07.g346050.t2.1;Cre07.g346050.t1.2	47.211000	6144.7	0	0	0	0	0	0	0	0	0	0	0	0	0	0	1207.6	2733.8	2100.4	22092	11329	44856	47597	40524	100590	31570	81751	108270	278260	83071	0	0	0	0	0	0	0
Cre07.g348600.t1.1	43.709000	0	0	0	0	0	0	0	0	0	0	0	0	0	0	5579.2	0	0	0	0	0	0	0	0	0	0	0	0	0	0	0	0	0	0	0	0	0
Cre07.g349200.t1.2	16.320000	141820	18640	22289	13706	5149.2	7050.9	10312	5621.4	2813.7	6734.6	7639.6	6324.3	5253.9	5515.4	5479.9	0	6734.7	9881	11524	0	29293	51877	24207	52734	141810	36042	4190.5	0	0	2855	4444.2	0	0	0	0	0
Cre07.g349350.t1.2	11.339000	34762	10386	0	0	0	0	0	0	0	0	0	0	0	0	1838.8	11219	0	0	0	0	0	0	0	0	0	0	0	0	0	0	0	0	0	0	0	0
Cre07.g350750.t1.2	45.737000	0	0	0	0	0	0	0	0	0	0	0	0	0	0	0	0	0	0	0	0	0	0	0	0	0	12748	0	0	0	0	0	0	0	0	0	0
Cre07.g352350.t1.2	114.690000	48600	12526	0	0	0	0	0	0	0	0	0	0	0	0	0	0	0	0	0	0	0	0	0	0	0	0	0	0	0	0	0	0	0	0	0	0
Cre07.g353230.t1.2	51.354000	0	0	0	0	0	0	0	0	0	0	0	0	0	0	0	0	0	0	0	0	0	0	0	0	0	0	3224.5	2973.2	0	0	0	0	0	0	0	0
Cre07.g353450.t1.2	73.223000	306260	154040	78721	46940	12083	9557.3	26974	5317.4	2459.3	4294.9	3172.9	0	0	0	0	0	0	0	2294.6	0	0	1798.6	2838.8	17246	15289	2317.9	0	0	0	0	0	0	0	0	0	0
Cre07.g356350.t1.1	78.817000	18669	24734	2573.1	8822.3	0	0	0	0	0	1254.5	1185.5	1144.4	0	0	2088.1	9187	47482	150970	7571.2	19164	12788	6142.1	0	0	0	0	0	0	0	0	0	0	0	0	0	0
Cre08.g358526.t1.1	62.309000	115000	76319	38956	32324	11727	0	25010	8995.4	0	14588	20329	10939	17798	2524.1	7956.1	0	16158	34330	57902	47570	79269	67851	503500	851320	24131	0	0	0	0	0	0	0	0	0	0	0
Cre08.g358538.t1.1	63.871000	0	0	0	0	0	0	0	0	0	0	0	0	0	0	0	0	0	0	0	0	0	0	0	8684.3	9477.6	0	0	0	0	0	0	0	0	0	0	0
Cre08.g358540.t1.1	27.168000	3939.9	0	0	0	0	0	0	0	0	0	0	0	0	0	0	0	0	0	0	0	0	4659.4	1517.8	0	0	0	0	1617.2	27602	61968	0	0	0	0	0	0
Cre08.g358552.t1.1	49.883000	0	0	3138.3	0	0	0	0	0	0	0	0	0	0	0	0	0	0	0	0	0	0	0	0	0	0	0	0	1204	0	0	0	0	0	0	0	0
Cre08.g358562.t1.1	22.774000	0	0	0	0	0	0	0	0	0	0	0	0	0	0	0	0	0	0	0	0	0	0	0	0	0	0	22105	3862.7	0	0	0	0	0	0	0	0
Cre08.g358580.t1.1	128.180000	0	0	0	0	0	0	0	0	0	0	0	0	0	0	0	0	0	0	23111	1297	0	0	0	0	0	0	0	0	0	0	0	0	0	0	0	0
Cre08.g358950.t2.1;Cre08.g358950.t1.1	75.927000	18686	0	0	0	0	0	0	0	0	0	0	0	0	0	0	0	0	0	0	0	0	0	0	0	0	0	0	0	0	0	0	0	0	0	0	0
Cre08.g359750.t2.1;Cre08.g359750.t1.2	22.130000	0	0	0	0	0	0	0	0	0	0	0	0	0	0	0	0	0	0	0	0	0	0	0	0	0	0	0	0	3813.3	4642.5	0	0	0	0	0	0
Cre08.g360600.t1.1	164.880000	0	0	0	0	0	0	8130.4	0	0	0	0	0	0	0	0	0	0	0	0	0	0	0	0	0	0	0	0	0	0	0	0	0	0	0	0	0
Cre08.g360900.t1.2	16.629000	0	0	0	0	0	0	0	0	0	0	0	0	0	0	0	0	0	0	0	0	0	0	0	0	0	0	0	0	1766.2	9754.8	0	0	0	0	0	0
Cre08.g360950.t1.1	24.383000	0	0	0	0	0	0	0	0	0	0	0	0	0	1818.9	0	0	0	0	0	0	0	0	0	0	0	0	0	0	2528.9	12083	0	0	0	0	0	0
Cre08.g361850.t1.2	25.706000	0	0	0	2531.6	1484.2	0	0	0	0	0	0	0	0	0	0	0	1476.1	2734.1	3013.6	5979.6	5388.7	12511	66691	83328	2040.2	0	0	0	0	0	0	0	0	0	0	0
Cre08.g362900.t1.1	29.345000	0	0	0	0	0	0	0	0	0	0	0	0	0	0	0	0	0	0	0	0	0	0	0	0	0	0	0	0	0	1359.3	11611	10149	0	0	0	0
Cre08.g363700.t1.1	37.568000	0	0	0	0	0	0	0	0	0	0	0	0	0	0	0	0	0	0	0	0	0	0	0	0	0	8673.5	0	0	0	0	0	0	0	0	0	1849.2
Cre08.g364800.t1.2	150.650000	0	0	0	0	0	0	0	0	0	0	0	0	0	0	0	0	1423.6	2027.8	0	0	0	0	0	0	0	0	0	0	0	0	0	0	0	0	0	0
Cre08.g365900.t1.2	27.556000	0	0	0	0	0	0	0	0	0	0	0	0	0	0	0	0	0	0	0	0	0	0	0	0	0	0	0	4103.7	3834.7	14556	0	0	0	0	0	0
Cre08.g367600.t1.2	34.765000	0	0	0	0	0	0	0	0	0	0	0	0	0	0	0	0	0	0	0	0	0	0	0	0	0	0	0	0	0	0	0	0	0	0	0	0
Cre08.g368450.t2.1;Cre08.g368450.t1.2	30.784000	0	0	0	0	0	0	0	0	0	0	0	1291.1	0	0	0	0	0	0	0	0	0	0	0	0	0	0	0	0	0	0	0	0	0	0	0	0
Cre08.g368700.t1.1	54.797000	0	0	0	0	0	0	0	0	0	0	0	0	0	0	0	0	0	0	0	0	0	0	0	5449.1	0	2086.8	0	0	0	0	0	0	0	0	0	0
Cre08.g370450.t1.2	28.416000	0	0	0	0	0	0	0	0	0	0	0	0	0	0	0	0	0	0	0	0	0	0	0	0	0	0	13493	61932	30950	0	0	0	0	0	0	0
Cre08.g370500.t1.1	41.505000	0	0	0	0	0	0	0	0	0	0	0	0	0	0	0	0	0	0	0	0	0	0	0	0	0	0	0	0	0	0	0	0	0	0	0	0
Cre08.g371650.t1.2	25.486000	0	0	0	0	0	0	0	0	470760	0	0	0	0	0	0	0	0	0	0	6096.8	9810.8	12253	7477.3	2142.2	0	0	0	0	0	0	0	0	0	0	0	0
Cre08.g372100.t1.2	71.214000	0	0	0	0	0	0	0	0	0	0	0	0	0	0	1868.4	0	0	0	0	0	15741	37359	115000	24838	0	0	0	0	0	0	0	0	0	0	0	0
Cre08.g372450.t1.2	21.824000	0	3570.9	0	0	0	0	0	0	0	0	0	0	0	0	0	0	0	0	0	0	0	0	0	6650.4	0	0	29969	73719	373770	1781600	3129900	4507600	1161300	114240	4736.4	0
Cre08.g372950.t1.2	51.699000	0	0	0	0	0	0	0	0	0	0	0	0	0	0	0	0	0	0	0	0	0	0	0	0	0	0	0	2885.7	0	0	0	0	0	0	0	0
Cre08.g373100.t1.1	63.466000	0	0	0	0	0	0	0	0	0	0	0	0	0	0	0	0	0	0	0	0	0	0	0	0	0	7097.4	0	0	0	0	0	0	0	0	0	0
Cre08.g375200.t2.1;Cre08.g375200.t1.2	86.704000	10109	0	0	0	0	0	0	0	0	0	0	0	0	0	0	0	0	0	0	0	0	0	0	0	0	0	0	0	0	0	0	0	0	0	0	0
Cre08.g375550.t1.2	24.959000	2463.5	0	0	0	0	0	0	0	0	0	0	0	0	0	0	0	0	0	0	0	0	0	0	0	0	0	0	0	0	4337.1	0	0	0	0	0	0
Cre08.g377000.t1.2	9.700100	0	0	0	0	0	0	0	0	0	1608.1	0	1425.8	0	0	0	0	0	0	0	0	0	0	0	0	0	0	0	0	0	0	0	0	0	0	0	0
Cre08.g377150.t1.2	48.141000	0	0	0	0	0	0	0	0	0	0	0	0	0	0	0	0	0	0	0	0	0	0	2151.6	0	0	0	0	0	0	0	0	0	0	0	0	0
Cre08.g378050.t1.2	15.270000	13805	88116	17134	60416	0	0	0	0	0	0	0	0	0	0	0	0	0	0	0	0	0	0	0	0	0	0	0	0	0	0	0	0	0	0	0	0
Cre08.g378550.t1.2	8.717000	7957.8	23777	4355.2	0	0	0	0	0	0	0	0	0	0	0	0	0	0	0	0	0	0	0	0	0	0	0	0	0	0	0	0	0	0	0	0	0
Cre08.g378750.t1.1	71.604000	6279.7	4826.2	0	0	0	0	0	0	0	0	0	0	0	0	0	0	0	0	0	0	0	0	0	0	0	0	0	0	0	0	0	0	0	0	0	0
Cre08.g378900.t1.2	30.184000	0	0	0	20314	0	0	0	0	0	0	0	0	0	0	0	0	0	0	0	0	0	0	0	0	0	0	0	0	0	0	0	0	0	0	0	0
Cre08.g379200.t1.1;Cre08.g379175.t1.1	37.796000	0	0	0	0	0	0	0	0	0	0	0	0	0	0	0	0	0	0	0	0	0	0	0	0	0	0	2327.4	33398	59307	0	0	0	0	0	0	0
Cre08.g380250.t1.2	14.139000	0	0	0	0	0	0	0	0	0	0	0	0	0	0	0	0	0	0	0	0	0	0	0	0	0	0	0	0	0	0	0	0	0	0	0	2364
Cre08.g382300.t1.2	32.234000	0	0	0	0	0	0	0	0	0	0	0	0	0	0	0	0	0	0	0	0	0	0	0	0	0	0	0	0	8128.8	2742.1	0	0	0	0	0	0
Cre08.g382350.t1.2	46.123000	0	3593	0	0	0	0	0	0	0	0	0	0	0	0	0	0	0	0	0	0	0	0	0	0	0	0	0	0	0	0	0	0	0	0	0	0
Cre08.g382500.t1.2	11.818000	0	0	0	0	0	0	0	0	0	0	0	0	0	0	0	0	0	0	0	0	0	0	0	0	0	0	0	0	0	8577.9	8290.3	2617.1	0	0	0	0
Cre08.g382950.t1.2	15.221000	8291	0	0	0	0	0	0	0	0	0	0	0	0	0	0	0	0	0	0	0	0	0	0	0	2248.5	0	0	0	0	0	0	0	0	0	0	0
Cre08.g384000.t1.1	179.050000	0	0	0	0	0	0	0	0	1457.5	8889.5	27761	0	0	0	0	0	0	0	0	0	0	0	0	0	0	0	0	0	0	0	0	0	0	0	0	0
Cre08.g384390.t1.1	340.280000	0	0	0	0	0	0	0	0	0	0	0	0	0	0	0	0	0	0	0	0	0	0	0	0	0	0	0	0	319930	0	0	0	0	0	0	0
Cre09.g386149.t2.1;Cre09.g386149.t1.1	9.455800	0	0	0	0	0	28890	0	0	0	0	0	0	0	0	0	0	0	0	0	0	0	0	0	0	0	0	0	0	0	0	0	0	0	0	0	0
Cre09.g386550.t1.2	50.483000	0	0	0	0	0	0	0	0	0	0	0	0	0	0	0	0	0	0	0	0	0	0	5124.8	12287	1894.5	0	0	0	0	0	0	0	0	0	0	0
Cre09.g386650.t2.1;Cre09.g386650.t1.2	33.527000	3053400	1306300	649900	494600	232420	158240	353560	190680	214980	212720	206770	182270	164080	131780	129330	98090	106320	143890	135280	120430	144730	106310	202820	159010	105930	226370	211880	312330	206420	0	0	0	0	0	0	0
Cre09.g386735.t1.1	63.852000	146730	0	0	0	0	0	0	0	0	0	0	0	0	0	0	0	0	0	0	0	0	0	0	0	0	0	0	0	0	0	0	0	0	0	0	0
Cre09.g386740.t1.1	7.597700	0	0	0	0	0	0	0	0	0	0	0	0	0	0	0	0	0	0	0	0	0	0	0	0	0	0	1484	7878.7	0	0	0	0	0	0	0	0
Cre09.g386743.t1.1	20.670000	3587	2546.4	0	0	0	0	0	0	0	0	0	0	0	0	0	0	0	0	0	0	0	0	2049.2	4563.3	0	0	0	0	0	0	0	0	0	0	0	0
Cre09.g386750.t1.2	80.681000	0	0	0	0	0	0	0	0	0	0	0	0	0	0	7101.3	2287.8	0	4310.5	2802.1	1780.9	0	1560.2	0	0	0	0	0	0	0	0	0	0	0	0	0	0
Cre09.g386753.t1.1	7.815100	0	0	0	0	0	0	0	0	0	0	0	0	0	0	0	0	0	0	0	0	0	0	0	0	0	0	0	0	0	0	0	0	0	0	0	0
Cre09.g387726.t1.1	46.532000	3699.5	0	0	0	0	0	0	0	0	0	0	0	0	0	0	0	3885.9	9217.4	12870	1574.4	0	0	0	0	0	0	57414	7318.8	0	0	0	0	0	0	0	0
Cre09.g387800.t1.2	27.291000	0	0	0	0	0	0	0	9379.3	0	0	0	0	0	0	0	0	0	0	0	0	0	0	0	0	0	0	0	0	0	0	0	0	0	0	0	0
Cre09.g387875.t1.1	22.175000	0	0	0	0	0	0	0	0	0	0	0	0	0	0	0	0	0	0	0	0	0	0	0	0	0	0	0	0	0	0	1647.1	2506.8	0	0	0	0
Cre09.g388467.t1.1	49.523000	0	0	0	0	0	0	0	0	0	0	0	0	0	0	0	0	0	0	0	0	0	0	0	1258.1	12237	0	0	0	0	0	0	0	0	0	0	0
Cre09.g388750.t1.2	67.914000	9125.3	0	0	0	0	0	0	0	0	0	0	0	0	0	0	0	0	0	0	0	0	0	0	0	0	0	0	0	0	0	0	0	0	0	0	0
Cre09.g388800.t1.2	48.565000	0	0	0	0	0	0	0	0	0	0	0	0	0	2364.1	5332.3	0	0	0	0	0	0	0	0	0	0	0	0	0	0	0	0	0	0	0	0	0
Cre09.g388850.t1.1;Cre12.g505350.t1.2;Cre16.g681750.t2.1;Cre16.g681750.t1.1	127.760000	0	0	0	0	0	0	0	0	0	0	0	0	0	0	0	0	3366.6	1091.2	0	0	0	0	0	0	0	0	0	0	0	0	0	0	0	0	0	0
Cre09.g389356.t1.1	61.573000	0	0	0	0	0	0	0	0	0	0	0	0	0	0	0	0	0	0	0	0	0	0	0	4132.5	0	0	0	0	0	0	0	0	0	0	0	0
Cre09.g390604.t1.1	27.489000	56511	4498.6	0	0	0	0	0	0	0	0	0	0	0	0	0	0	0	0	0	0	0	0	0	0	0	0	0	0	0	0	0	0	0	0	0	0
Cre09.g390615.t1.1	52.143000	0	0	0	0	0	0	0	0	0	0	0	0	0	0	0	0	0	6682.4	11201	33354	11305	0	2034.7	2173.4	0	0	0	0	0	0	0	0	0	0	0	0
Cre09.g390763.t1.1	23.611000	2711.3	2023.3	0	0	0	0	0	0	0	0	0	0	0	0	0	0	0	0	0	0	0	0	0	2381.3	0	5070.8	4926.7	6871	8143.1	25873	40981	1956.6	0	0	0	0
Cre09.g391282.t1.1	53.308000	0	0	0	0	0	0	0	0	0	0	0	0	0	0	0	0	0	0	0	0	0	0	1611.1	3175	0	0	0	0	0	0	0	0	0	0	0	0
Cre09.g391900.t1.1	11.844000	0	0	0	0	0	0	0	0	0	0	0	0	0	0	0	0	2876.9	12672	10985	4997.7	3991	1649.7	0	0	0	0	0	0	0	0	0	0	0	0	0	0
Cre09.g392350.t2.1;Cre09.g392350.t1.2	15.784000	0	0	0	0	0	0	0	0	0	0	0	0	0	0	0	0	0	0	0	0	0	0	0	0	0	0	0	4345.3	13893	35587	50253	27793	0	0	0	0
Cre09.g392500.t1.2	36.706000	5827.2	0	0	0	0	0	0	0	0	0	0	0	0	0	0	0	0	0	1504.8	0	0	0	0	0	0	0	0	0	0	0	0	0	0	0	0	0
Cre09.g392616.t1.1	30.717000	0	0	0	0	0	0	0	0	0	1302.6	0	1106.1	1251.6	0	0	0	0	0	0	0	0	0	0	0	0	0	0	0	0	0	0	0	0	0	0	0
Cre09.g392867.t1.1	432.520000	255030	2289600	2388700	0	0	0	0	0	0	0	0	0	0	0	0	0	0	0	0	0	0	0	0	0	0	0	0	0	0	0	0	0	0	0	0	0
Cre09.g393150.t1.2;Cre12.g531200.t1.1	122.800000	0	0	0	0	0	0	0	0	0	0	0	0	0	0	4571	0	9451.2	38278	37283	0	0	0	0	0	0	0	0	0	0	0	0	0	0	0	0	0
Cre09.g393173.t1.1	18.747000	0	0	0	0	0	0	0	0	0	0	0	0	0	0	0	0	0	0	0	0	0	0	0	0	0	0	0	0	1745.9	30918	30055	50201	28284	0	0	0
Cre09.g393200.t1.2	70.670000	0	0	0	0	0	0	0	0	0	0	0	0	0	0	1209.7	1619	10838	13682	11528	24838	82768	179930	290170	58901	0	0	0	0	0	0	0	0	0	0	0	0
Cre09.g393358.t1.1	37.542000	0	0	0	0	0	0	0	0	0	0	0	0	0	0	0	0	0	0	0	0	0	0	7851.3	24755	0	0	0	0	0	0	0	0	0	0	0	0
Cre09.g393543.t1.1;Cre09.g393506.t1.1;Cre09.g391450.t1.2;Cre09.g391650.t1.2	70.428000	0	0	0	0	0	0	0	0	0	0	0	0	0	0	0	0	0	0	0	0	0	0	0	31165	0	0	0	0	0	0	0	0	0	0	0	0
Cre09.g393765.t1.1	22.367000	2674.1	0	0	0	0	0	0	0	0	0	0	0	0	0	0	0	0	0	2185.7	1257.9	2387.5	33158	27033	0	0	0	11586	16142	25446	46996	73320	14098	0	0	0	0
Cre09.g394436.t1.1	79.651000	0	0	0	0	0	0	0	0	0	0	2562.3	26037	16533	1008.3	3328.8	0	27175	379810	977260	0	0	0	0	0	0	0	0	0	0	0	0	0	0	0	0	0
Cre09.g394850.t1.2	49.912000	0	0	0	0	0	0	0	0	0	0	0	0	0	0	0	0	0	0	2961.9	3122.9	2674.4	24324	7948.6	37258	44518	15327	0	0	0	0	0	0	0	0	0	0
Cre09.g394954.t1.1	34.921000	0	0	0	0	0	0	0	0	0	0	0	0	0	0	0	0	0	0	0	0	0	0	0	0	0	1698	0	0	0	0	0	0	0	0	0	0
Cre09.g395288.t1.1	63.602000	0	0	0	0	0	0	0	0	0	0	0	0	0	0	0	0	0	0	0	0	0	0	0	0	0	0	0	0	0	0	0	0	0	0	0	0
Cre09.g395350.t1.1;Cre01.g020850.t1.1	12.807000	58230	322530	0	0	0	0	0	0	0	0	0	0	0	0	0	0	0	0	0	0	0	0	0	0	0	0	0	0	0	0	0	0	0	0	0	0
Cre09.g396213.t1.1	30.579000	3105	136310	594130	680440	106910	11419	7164.3	3150.6	5154.1	460420	10905	2637.6	2248	7974.8	2851	1511.3	8391.4	6980.5	16454	13214	31859	18478	37414	61286	66225	205480	534670	1098400	1630300	7632600	4856300	460970	4082	0	0	0
Cre09.g396300.t1.2	59.802000	0	0	1248.9	3124.6	27272	4256.7	1295	11760	7851.4	5662.2	12883	7628.4	23713	4751.8	6607.3	6315.4	105160	217160	117310	115040	117740	60350	66175	43224	0	0	0	0	0	0	0	0	0	0	0	0
Cre09.g397250.t1.2	46.873000	0	0	0	0	0	0	0	0	0	0	0	0	0	0	0	0	0	0	0	0	0	0	0	0	8611.5	0	0	0	0	0	0	0	0	0	0	0
Cre09.g397400.t1.2	38.387000	0	0	0	0	0	0	0	0	0	0	0	0	0	0	0	0	0	0	0	0	0	0	0	0	0	0	1736.5	0	0	0	0	0	0	0	0	0
Cre09.g397697.t1.1	44.910000	12859	20231	8013.2	1608.4	0	0	0	0	0	0	0	0	0	0	0	0	0	0	0	0	0	0	0	2518.2	0	0	0	0	0	0	0	0	0	0	0	0
Cre09.g398900.t1.1	54.219000	0	0	0	0	0	0	0	0	0	0	0	0	0	0	0	0	0	0	0	0	0	0	0	0	0	0	0	0	0	0	0	0	0	0	0	0
Cre09.g399150.t1.2	69.821000	0	0	0	0	0	0	0	0	0	0	0	0	0	0	0	0	0	0	0	1568.2	1959.7	0	0	0	0	0	0	0	0	0	0	0	0	0	0	0
Cre09.g400650.t1.2	28.435000	0	0	0	0	0	0	0	0	0	0	0	0	0	0	0	0	0	0	0	0	0	0	0	0	0	0	0	0	0	0	0	0	0	0	0	0
Cre09.g401350.t1.2	25.284000	0	0	0	0	0	0	0	0	0	0	0	0	0	0	0	0	0	0	0	0	0	2076.8	19129	0	0	0	0	0	0	0	0	0	0	0	0	0
Cre09.g401886.t1.1	39.449000	40324	35870	3528.9	2102.6	0	0	2250.3	0	0	0	1553.6	0	0	0	0	0	1237.4	1837.3	2209.6	1820.5	0	2627.8	5496.3	7201.5	13759	80348	46176	27722	43964	4366	4883.8	0	0	0	0	0
Cre09.g402100.t1.2	14.645000	7390.4	0	0	0	0	0	0	0	0	0	0	0	0	0	0	0	0	0	0	0	0	0	0	0	0	0	0	0	0	0	0	0	0	0	0	0
Cre09.g402256.t2.1;Cre09.g402256.t1.1	173.980000	0	0	0	0	0	0	8040.1	0	0	0	0	0	0	0	0	0	0	0	0	0	0	0	0	0	0	0	0	0	0	0	0	0	0	0	0	0
Cre09.g402300.t1.2	10.015000	43030	364350	3452.1	3867.2	1160.5	0	0	0	0	0	0	0	0	0	0	0	0	0	0	0	0	0	0	0	0	0	0	0	0	0	0	0	0	0	0	0
Cre09.g402500.t1.2;Cre11.g467705.t1.1	96.909000	0	0	1108.3	0	0	0	0	0	0	47002	0	0	0	0	0	0	0	0	0	0	0	0	0	0	0	0	0	0	0	0	0	0	0	0	0	0
Cre09.g402552.t1.1	24.242000	5775.9	10663	0	10870	0	0	0	0	0	0	0	0	0	0	0	0	0	0	0	0	0	0	0	0	0	0	0	0	0	0	0	0	0	0	0	0
Cre09.g402775.t1.1	85.086000	24685	0	0	0	0	0	0	0	0	0	0	0	0	0	0	0	0	0	0	0	0	0	0	0	0	0	0	0	0	0	0	0	0	0	0	0
Cre09.g402950.t1.1	47.203000	0	0	0	0	0	0	0	0	0	0	0	0	0	0	0	0	0	0	1523.3	0	0	0	46246	35552	0	0	0	0	0	0	0	0	0	0	0	0
Cre09.g404000.t1.1	22.610000	0	0	0	0	0	0	0	0	0	0	0	0	0	0	0	0	0	0	0	0	0	0	0	0	0	0	0	0	0	17179	21298	21843	0	0	0	0
Cre09.g405050.t1.2	29.669000	0	0	3398.4	0	0	0	0	0	0	0	0	0	0	0	0	0	0	0	0	0	0	0	0	0	0	0	0	0	0	0	0	0	0	0	0	0
Cre09.g405450.t1.2	14.249000	0	9298.6	0	4470.9	0	0	0	0	0	0	0	0	0	0	0	0	0	0	0	0	0	0	0	0	0	0	0	0	0	0	0	0	0	0	0	0
Cre09.g405550.t1.2	29.205000	0	0	0	0	0	0	0	0	0	0	0	0	0	0	0	0	0	0	0	0	0	0	0	1975.7	0	5767.3	8028.9	2775	1777.3	0	0	0	0	0	0	0
Cre09.g405850.t1.1	52.607000	62787	153810	25623	130450	0	0	0	0	0	0	0	0	0	0	0	0	0	0	0	0	0	0	0	0	0	0	0	0	0	0	0	0	0	0	0	0
Cre09.g407300.t1.1	62.672000	0	0	0	0	0	0	0	0	0	0	0	0	0	0	0	0	0	0	0	0	0	3488.5	0	0	0	0	0	0	0	0	0	0	0	0	0	0
Cre09.g407700.t1.2	53.919000	0	0	0	0	0	0	0	0	0	0	0	0	0	0	0	0	0	0	0	0	0	0	2731.5	7307.6	4554.9	3967.9	6783.6	0	0	0	0	0	0	0	0	0
Cre09.g409100.t1.2	30.562000	0	0	0	0	0	0	0	0	0	0	0	0	0	0	0	0	0	0	0	0	0	0	0	0	0	0	0	0	0	2219.1	1981.1	0	0	0	0	0
Cre09.g409150.t1.2	6.471600	14462	8677.1	0	0	0	0	0	0	0	0	0	0	0	0	0	0	0	0	0	0	0	2526.4	0	0	2603.8	2998.9	0	2795.2	0	0	4953.7	13419	0	0	0	0
Cre09.g410700.t1.2	44.852000	0	0	0	0	0	0	0	0	0	0	0	0	0	0	0	0	0	0	0	0	0	0	6406.1	30969	7791.2	8857.6	12350	11526	12132	0	0	0	0	0	0	0
Cre09.g411200.t1.2	33.172000	0	4670.5	1598	1867	2722.2	0	1907.2	0	0	3000.4	0	2557.6	1082.5	1253.5	1855.1	4006.9	1058.1	1354.4	1672.5	2756.4	0	1861.6	2859.8	7318	7563.7	13541	15597	33473	16652	7930	1595.7	0	0	0	0	0
Cre09.g412100.t1.2	24.057000	426100	208980	189050	1173900	279560	2108100	2951500	225560	40551	113710	246350	66742	198690	329510	44934	0	4369.4	10449	7016.3	11789	15586	22210	22532	5043.8	10740	15368	3972.8	18508	11803	126800	166960	30876	0	0	0	0
Cre09.g415550.t1.2	48.412000	405390	2228500	58322	31169	6011.9	0	0	0	0	0	0	0	0	0	0	0	0	0	0	0	0	0	0	0	11136	5300	0	0	0	0	0	0	0	0	0	0
Cre09.g415700.t1.2	33.459000	0	0	0	0	0	0	0	0	0	0	0	0	0	0	0	0	0	0	0	0	0	0	0	0	0	0	0	0	0	4675.5	0	0	0	0	0	0
Cre09.g415850.t1.2	32.692000	44179	146500	26743	166050	0	0	0	0	0	0	0	0	0	0	0	0	0	0	0	0	0	0	0	0	0	0	0	0	0	0	0	0	0	0	0	0
Cre09.g415950.t1.2	22.235000	0	0	0	0	0	0	0	0	0	0	0	0	0	0	0	0	0	0	0	0	0	0	0	0	0	0	0	0	2798.1	0	0	0	0	0	0	0
Cre09.g416150.t1.2	22.203000	223110	1089000	20482	18673	2106.1	0	0	0	0	0	0	0	0	0	0	0	0	0	0	0	0	0	0	0	0	0	0	0	0	0	0	0	0	0	0	0
Cre09.g416800.t1.2	22.779000	57133	0	0	0	0	0	0	0	0	0	0	0	0	0	0	0	0	0	0	0	0	0	0	0	0	0	0	0	0	0	0	0	0	0	0	0
Cre09.g417150.t1.2	56.157000	0	0	0	0	0	0	7858.5	19548	114260	190470	73118	24642	8815.6	1257.9	0	0	0	0	0	0	0	0	0	0	0	0	0	0	0	0	0	0	0	0	0	0
Cre-1.g000035.t1.p1	232.190000	488080	1841.5	1103.8	0	0	0	0	0	0	0	0	0	0	0	0	0	0	0	0	0	0	0	0	0	0	0	0	0	0	0	0	0	0	0	0	0
Cre-1.g2716958.t1.p1	4.748500	0	0	0	72463	27649	96751	185540	20357	0	0	0	0	0	0	0	0	0	0	0	0	0	0	0	0	0	0	0	0	0	0	0	0	11009	18074	14332	0
Cre-1.g2716959.t1.p1	26.184000	0	0	0	0	0	0	0	12428	959820	5092.6	0	0	14835	0	0	0	0	0	3674.5	0	0	0	0	0	0	0	0	0	0	0	0	0	0	0	0	0
Cre-1.g2716960.t1.p1	5.721700	0	0	6296.8	4711.1	2359.1	0	0	0	9036	0	0	0	0	0	16507	0	0	0	0	0	0	0	0	0	0	3581.1	48874	247120	545560	527480	47863	0	10808	3421.2	0	0
Cre-1.g2716961.t1.p1	39.447000	8997.1	109580	400630	325150	111040	72440	17783	11168	96271	425470	175600	44070	66608	260670	2845500	126380	1037700	39760	0	0	3853	1880.1	3840.7	4495	0	4817.4	2221.1	0	0	0	0	0	0	0	0	0
Cre-1.g2716962.t1.p1	341.640000	13913	3838.4	0	0	0	0	0	0	0	0	0	0	0	0	0	0	0	0	0	0	0	0	0	0	0	0	0	0	0	0	0	0	0	0	0	0
Cre-1.g2716963.t1.p1	50.638000	11707	168380	518910	553940	117950	61319	17269	8981.4	138540	456980	182260	40216	65431	303070	3516700	17207	0	0	0	0	2426.3	2904.6	71366	35482	2045.6	1426.8	0	0	0	0	0	0	0	0	0	0
Cre-1.g2716966.t1.p1	76.624000	2053.3	3245.5	0	0	0	0	1583.1	0	0	0	0	0	0	0	0	0	0	0	0	0	0	0	0	0	0	0	0	0	0	0	0	0	0	0	0	0
Cre-1.g2716972.t1.p1	15.373000	0	0	0	0	0	0	4138.4	22457	1024900	41488	14779	7229.6	5944.3	0	0	0	0	0	2476.6	1955.2	0	0	0	0	0	0	2595.2	2640.8	2530.2	1791.3	0	0	0	0	0	0
Cre-1.g2716973.t1.p1	19.126000	0	2520.4	1132.8	0	0	0	0	0	0	0	0	0	0	0	0	0	0	0	0	0	0	0	0	0	0	0	0	0	0	0	0	0	0	0	0	0
Cre-1.g2716979.t1.p1	45.743000	140210	101070	39444	28861	5976.7	9644.3	19960	13131	1446.6	4507.7	12096	4104.5	9968.4	10147	3943.7	5631.2	7455.7	16239	10060	3315.3	1633.6	3388.3	5587	32914	34132	14834	1510.5	0	0	0	0	0	0	0	0	0
Cre-1.g2716983.t1.p1	20.064000	8628.5	0	20741	35810	4517.7	37021	102080	128670	5776300	94452	88330	84238	66367	60922	71972	43906	43976	21782	53068	16341	20704	21567	21448	28284	8435.9	27045	17255	9875.8	20020	31982	41203	13070	0	0	0	0
Cre-1.g2716986.t1.p1	52.471000	5069.9	1529.5	0	0	0	0	0	0	0	0	0	0	0	0	0	0	0	0	0	0	0	0	0	0	0	0	0	0	0	0	0	0	0	0	0	0
Cre-1.g2716987.t1.p1	39.041000	31033	56358	193230	197980	52292	17291	11778	11021	54137	190000	92025	16205	30867	142610	1625900	48089	526790	23260	0	1736.7	0	2470.9	6597.2	4320.1	13009	22759	21490	18141	6517.7	0	0	907.77	0	0	0	0
Cre-1.g2716989.t1.p1	34.291000	0	0	2286.5	0	0	0	1003.5	1368.6	2862	12275	110250	83606	75366	129630	8357100	1111400	0	1393.1	6556.3	27373	527590	276980	5641.5	13098	0	1245.7	0	0	0	0	0	0	0	0	0	0
Cre-1.g2716990.t1.p1	9.303500	8966.1	22729	139070	138430	45115	11779	10221	3972.8	17080	98539	49720	9135.8	18849	69525	707920	28329	206700	0	0	0	3117.9	0	0	10145	14606	134500	228240	85578	11969	30723	9935	8792.1	31970	4423.9	0	0
Cre-1.g2716993.t1.p1	93.184000	0	0	0	0	0	0	0	0	0	0	0	0	0	2905.3	0	0	0	0	0	0	0	0	0	0	0	0	0	0	0	0	0	0	0	0	0	0
Cre-1.g2716994.t1.p1	4.981000	0	0	8465.2	11052	2837.3	0	0	0	0	11416	0	0	0	7700.3	74817	5325.8	33168	0	0	1636.4	0	0	4005.2	6641.2	5876.4	42454	57849	17860	9545.2	0	0	3397.9	0	0	0	0
Cre-1.g2716995.t1.p1	4.428200	0	24484	55084	50990	28650	16508	8114.3	2580.4	12340	43998	16016	6398.9	8291.8	4135.2	430470	12027	79362	2768.2	2170.5	0	0	0	4793.9	5037.4	0	9161.7	27205	109960	311710	1109000	25533	289740	171000	52375	6095.2	0
Cre-1.g2717000.t1.p1	83.162000	90557	203690	250680	1922300	646110	1574300	5250400	330880	114600	256570	594520	464710	493120	1013500	470490	31754	3667.8	8894.8	0	0	0	2230.7	0	0	0	0	0	0	0	0	0	0	0	0	0	0
Cre-1.g2717002.t1.p1	56.105000	6375.1	119300	459610	601670	118680	37911	15681	16852	89801	548400	226700	40296	92595	301120	3808400	152490	1274400	73017	7246.9	8111.8	16821	42241	84016	28585	0	0	0	0	0	0	0	0	0	0	0	0
Cre-1.g2717006.t1.p1	63.159000	0	3003.9	0	0	0	0	0	0	0	0	0	0	0	0	0	0	0	0	0	0	0	0	0	0	0	0	0	0	0	0	0	0	0	0	0	0
Cre-1.g2717008.t1.p1	19.810000	0	0	0	0	0	0	0	0	0	0	0	0	0	0	0	0	0	0	0	0	0	0	3354.6	3155.7	3685	0	0	0	0	0	22630	38428	0	0	0	0
Cre-1.g2717009.t1.p1	22.423000	2527.9	9349.6	0	0	0	0	0	0	0	0	2287.2	2489.8	0	0	0	0	0	0	0	0	0	4915.9	5567.7	0	0	3128.3	6143.9	10899	19457	2455.5	0	0	0	0	0	0
Cre-1.g2717017.t1.p1	24.164000	0	0	0	0	0	0	0	0	0	1633.9	14083	11013	8841.5	12173	757580	113060	0	0	0	1860.2	85199	17371	0	0	0	0	2495.9	0	0	0	0	0	0	0	0	0
Cre-1.g2717021.t1.p1	17.442000	0	0	0	0	0	0	0	0	0	0	3012.6	5437.6	2652.8	6652.3	501120	70508	0	0	0	0	36979	0	0	0	0	0	0	0	0	0	0	0	0	0	0	0
Cre-1.g2717030.t1.p1	9.439000	9551.4	39020	63383	91740	15014	28125	10106	0	21573	64666	35245	0	21574	44312	85315	0	2074.4	8024.8	0	0	0	0	0	0	0	0	0	58803	122820	71233	0	0	0	0	0	0
Cre-1.g2717031.t1.p1	5.209900	0	0	0	0	0	0	0	0	0	0	0	0	0	0	0	0	0	0	0	0	0	0	0	0	0	0	0	0	0	24681	29621	38916	13870	3314.7	0	0
Cre-1.g2717034.t1.p1	53.162000	113730	656280	215980	246240	77816	204300	698670	1088100	27848000	3243500	2412400	1594500	1961700	317800	0	0	1175.1	16789	1792.2	2826	8935	6466.1	1911.3	8769.2	12033	46137	12359	0	0	0	0	0	0	0	0	0
Cre-1.g2717038.t1.p1	82.108000	13988	57975	138620	737810	228410	1643700	2087300	149480	33009	82951	217610	160650	237890	369990	213260	6061	2514	1677.9	0	0	0	0	0	0	0	0	0	0	0	0	0	0	0	0	0	0
Cre-1.g2717041.t1.p1	54.751000	161060	600700	309240	277510	75757	187110	619200	1182800	34038000	3392500	2435500	1714300	1733000	364420	0	2409.2	11383	12311	2101.7	1233.2	1361.8	1408.5	1568.7	7434.3	1461.5	3149.1	0	0	0	0	0	0	0	0	0	0
Cre-1.g2717046.t1.p1	8.860300	26431	46271	83837	554310	172470	749190	239620	107680	21147	57485	204540	139360	66648	291130	142640	5110.9	0	0	0	0	0	0	0	0	0	0	0	0	0	940.57	0	2702.4	925	0	0	0
Cre-1.g2717059.t1.p1	20.237000	0	0	0	0	0	0	0	0	0	0	0	0	0	0	0	0	0	0	0	0	0	0	0	0	0	0	0	0	0	1522.5	0	0	0	0	0	0
Cre10.g418450.t1.2	8.890200	4883.6	0	0	0	0	0	0	0	0	0	0	0	0	0	0	0	0	0	0	0	0	0	0	0	0	0	0	0	0	19329	108370	32638	24044	2921.4	0	0
Cre10.g420350.t1.2	10.770000	0	12430	25037	226040	78665	465730	689500	52685	0	34430	105050	62529	76308	148980	49123	0	0	0	0	0	0	0	0	0	0	0	3442.4	6167	18562	29469	0	0	0	0	0	0
Cre10.g420550.t1.1	52.508000	0	0	0	0	0	0	0	0	0	0	0	0	0	0	0	0	0	0	0	0	0	0	0	4356.3	0	0	0	0	0	0	0	0	0	0	0	0
Cre10.g420700.t1.2	8.268500	0	106130	0	0	0	0	0	0	0	0	1525.9	0	0	0	0	0	0	0	0	0	0	0	0	0	0	0	0	0	0	2917.5	13798	0	0	0	0	0
Cre10.g421250.t1.2	83.731000	5422	0	0	0	0	0	0	0	0	0	0	0	0	0	0	0	0	0	0	0	0	0	0	0	0	0	0	0	0	0	0	0	0	0	0	0
Cre10.g422450.t1.2	58.806000	0	0	0	0	0	0	0	0	0	0	0	0	0	0	0	0	0	0	0	1517.2	0	0	0	0	0	0	0	0	0	0	0	0	0	0	0	0
Cre10.g422600.t1.1	52.233000	36653	110610	19295	131050	0	0	0	0	0	0	0	0	0	0	0	0	0	0	0	0	0	0	0	0	0	0	0	0	0	0	0	0	0	0	0	0
Cre10.g423250.t1.2	36.370000	0	0	0	0	0	0	0	0	0	0	0	0	0	0	0	0	0	0	0	0	2389	4896.2	0	0	0	0	0	0	0	0	0	0	0	0	0	0
Cre10.g423300.t1.1	83.982000	0	0	0	0	0	0	0	0	0	0	0	0	0	0	0	0	0	0	3659	75613	200670	0	0	0	0	0	0	0	0	0	0	0	0	0	0	0
Cre10.g424100.t1.2	31.133000	0	0	0	0	0	0	0	0	0	0	0	0	0	0	0	0	0	0	0	0	0	0	0	0	0	0	0	3184	5671.2	35087	2433.5	0	0	0	0	0
Cre10.g424450.t1.2	37.155000	3236.6	2892.6	0	0	0	0	0	0	0	0	4255.8	0	1684.8	11491	46915	11223	26457	7825.8	0	0	0	0	0	0	0	0	0	0	0	0	0	0	0	0	0	0
Cre10.g425850.t1.2	15.968000	5827.1	0	0	0	0	0	0	0	0	0	0	0	0	0	0	0	0	0	0	0	0	5839.2	0	0	0	0	0	0	0	0	0	0	0	0	0	0
Cre10.g425900.t1.2	28.228000	129850	66685	124910	739860	217090	1735800	2160600	71174	12011	86901	59907	33353	907110	189710	87141	40422	67102	244740	145500	543040	97414	71775	118430	0	0	0	0	0	0	50787	71493	0	0	0	0	0
Cre10.g430000.t1.1	25.321000	0	0	0	0	0	0	0	0	0	0	0	0	0	0	0	41570	304460	5773.9	0	0	0	0	0	0	0	0	0	0	0	0	0	0	0	0	0	0
Cre10.g430150.t1.2	49.555000	2536.8	1835.2	0	0	0	0	0	0	0	0	0	0	0	0	0	0	0	0	0	0	0	1091.8	0	0	11493	28543	7610.9	0	0	0	0	0	0	0	0	0
Cre10.g431500.t1.1	114.210000	0	0	0	0	0	0	0	0	0	0	0	0	0	0	0	0	0	0	1683.9	0	0	0	0	0	0	199.27	0	0	0	0	0	0	0	0	0	0
Cre10.g432800.t1.2	30.706000	0	0	0	0	0	0	0	0	0	0	0	0	0	0	0	0	0	0	0	0	0	0	0	0	0	0	3424.2	3307.3	0	0	0	0	0	0	0	0
Cre10.g433950.t1.1	16.085000	0	0	0	0	0	0	0	0	0	0	0	0	0	0	0	0	0	0	0	0	0	0	0	0	0	86880	341340	319940	148820	43225	1386.3	0	1998.5	0	0	0
Cre10.g434200.t1.1	18.840000	25657	9100	3453.4	0	0	0	0	0	0	0	0	0	0	0	0	0	0	0	0	0	0	9096.4	15175	0	0	0	0	0	0	0	0	0	0	0	0	0
Cre10.g434450.t1.2	43.654000	98616	293220	39735	237860	0	0	0	0	0	0	0	0	0	0	0	0	0	0	0	0	0	0	0	0	0	0	0	0	0	0	0	0	0	0	0	0
Cre10.g434750.t1.2	60.212000	0	0	0	0	0	0	0	0	0	0	0	0	0	0	0	0	0	0	0	0	11131	25051	0	0	0	16556	7956	0	0	0	0	0	0	0	0	0
Cre10.g435500.t1.1	40.632000	0	0	0	0	0	0	0	0	0	0	0	0	0	0	0	0	0	0	0	0	0	0	0	0	0	0	0	1688.5	0	0	0	0	0	0	0	0
Cre10.g436050.t1.2	25.915000	0	0	0	0	0	0	0	0	4812	41273	20842	3218.5	0	0	0	0	0	0	0	0	0	0	0	0	0	0	0	0	0	0	0	0	0	0	0	0
Cre10.g436550.t1.2	32.314000	0	0	0	0	0	0	0	0	0	0	0	0	0	0	0	0	0	0	0	0	0	0	0	0	0	1442.7	4704.1	21225	2745.1	0	0	0	0	0	0	0
Cre10.g437500.t1.2	6.554700	0	0	0	0	0	0	0	0	0	0	0	0	0	0	0	1882.2	0	0	0	0	0	0	0	0	0	0	0	0	0	0	0	0	0	0	0	0
Cre10.g438550.t1.2	11.867000	0	0	0	0	0	0	0	0	0	0	0	0	0	0	0	0	0	0	0	0	0	0	0	0	0	28840	49824	10220	0	0	0	0	0	0	0	0
Cre10.g439000.t1.1	83.066000	0	0	0	0	0	0	0	0	0	0	6316.3	1757.7	0	0	0	0	0	0	0	0	0	0	0	0	0	0	0	0	0	0	0	0	0	0	0	0
Cre10.g439600.t1.1	93.562000	0	0	0	0	0	0	0	0	0	0	0	0	0	0	0	0	0	0	980.38	885.48	0	0	0	0	0	0	0	0	0	0	0	0	0	0	0	0
Cre10.g439850.t1.2	73.119000	6535.8	4389.5	0	0	1287.7	0	0	1274.5	0	0	0	0	0	959.38	0	0	1538.5	5925.1	4961.9	14981	3005.3	84163	247150	0	0	0	0	0	0	0	0	0	0	0	0	0
Cre10.g439900.t1.2	120.890000	0	0	0	0	0	0	0	0	0	0	0	0	0	11084	35503	0	0	0	0	0	0	0	0	0	0	0	0	0	0	0	0	0	0	0	0	0
Cre10.g440400.t1.2	9.581800	0	0	0	0	0	0	0	0	0	0	0	0	0	0	0	0	0	0	0	0	0	0	0	0	0	0	0	0	0	0	3590.2	5861.3	0	0	0	0
Cre10.g440450.t1.2	15.879000	0	0	0	0	0	0	0	0	0	0	0	0	0	0	0	0	6654.7	0	0	0	0	0	0	0	0	0	0	0	0	1509.4	7107.7	0	1142.3	0	0	0
Cre10.g440600.t1.2	70.240000	0	0	0	0	0	0	0	0	0	0	0	0	0	0	0	0	0	0	0	0	3671.5	0	0	0	0	0	0	0	0	0	0	0	0	0	0	0
Cre10.g441650.t1.1	857.960000	0	0	0	0	0	6536.9	0	0	0	0	0	0	0	0	0	0	4779.6	0	0	0	0	0	0	0	0	0	0	0	0	0	0	0	0	0	0	0
Cre10.g444550.t1.2	80.782000	0	0	0	4393.4	0	0	0	0	17452	0	1632.4	3078.4	0	0	0	0	0	0	0	0	0	0	0	0	0	0	0	0	0	0	0	0	0	0	0	0
Cre10.g444800.t1.2	27.891000	30116	1727.1	0	0	0	0	0	0	0	0	0	0	0	0	0	0	0	0	0	0	0	0	0	0	0	0	0	1144.4	0	0	0	0	0	0	0	0
Cre10.g446350.t1.1	28.335000	0	0	0	0	0	0	0	0	0	0	0	0	0	0	0	0	0	0	0	0	0	0	0	0	0	0	0	0	0	0	0	0	2982	0	0	0
Cre10.g447100.t1.2	27.323000	0	0	0	0	0	0	0	0	0	0	0	0	0	0	0	0	0	0	0	0	0	0	0	0	0	0	0	0	3666.4	0	0	0	2052.1	7003.1	34799	0
Cre10.g450400.t1.2	30.611000	78807	154290	27947	123850	0	0	0	0	0	0	0	0	0	0	0	0	0	0	0	0	0	0	0	0	0	0	0	0	0	0	0	0	0	0	0	0
Cre10.g450500.t1.1	72.819000	0	0	0	0	0	0	0	0	0	0	0	0	0	0	0	0	3178.7	0	0	0	3841.5	0	0	0	0	0	0	0	0	0	0	0	0	0	0	0
Cre10.g450550.t1.1	63.593000	0	0	0	0	0	0	0	0	0	0	0	0	0	0	0	0	1801.2	0	0	0	0	0	0	0	0	0	0	0	0	0	0	0	0	0	0	0
Cre10.g451900.t1.1	54.413000	0	0	0	0	0	0	0	0	0	0	0	0	0	0	0	0	0	0	0	0	0	1417.5	5512.6	0	0	0	0	0	0	0	0	0	0	0	0	0
Cre10.g451950.t1.2	57.821000	0	0	0	0	0	0	0	0	0	0	0	0	0	0	0	0	30379	64284	18014	1533.5	9252.2	3575	0	0	0	0	0	0	0	0	0	0	0	0	0	0
Cre10.g452050.t1.2	28.702000	15346	46391	34223	520950	52431	884510	862870	28359	17018	61983	22898	7407.1	501460	95599	13530	0	16802	98607	41135	266200	80267	3267.3	21485	3712.1	20985	0	0	0	0	0	0	0	0	0	0	0
Cre10.g452350.t1.1	16.343000	0	0	0	0	0	0	0	3570.3	278480	1057.2	0	0	0	0	0	0	0	0	0	0	0	0	0	2461.1	0	0	6084.1	8199.2	38686	119900	73273	20294	0	0	0	0
Cre10.g452450.t1.2	115.130000	14218	5404.5	2742.6	2483.1	0	0	0	0	0	0	0	919.55	0	4294	20600	139240	486420	249660	0	0	0	0	0	0	0	0	0	0	0	0	0	0	0	0	0	0
Cre10.g454734.t1.1;Cre10.g454734.t2.1	89.354000	9433.3	0	1292.7	0	0	0	0	0	0	0	0	0	0	0	0	0	0	0	0	0	0	0	0	0	0	0	0	0	0	0	0	0	0	0	0	0
Cre10.g454900.t1.2	169.150000	0	0	0	0	11001	0	0	0	0	0	0	0	0	0	0	0	0	0	0	0	0	0	0	0	0	0	0	0	0	0	0	0	0	0	0	0
Cre10.g456050.t2.1;Cre10.g456050.t1.2;Cre10.g456100.t1.2	21.414000	0	0	0	0	0	0	0	0	0	0	1301.4	1301.5	1028.7	3453.6	1768.7	26699	19920	32451	47820	28382	85782	5427.2	0	0	0	0	0	0	0	0	0	0	0	0	0	0
Cre10.g457331.t1.1	326.980000	0	0	0	23173	8791.2	0	61589	5904.1	0	3645.1	0	0	0	0	7252.9	0	0	0	0	0	0	58230	0	0	0	0	0	0	0	0	0	0	0	0	0	0
Cre10.g457650.t1.2	14.997000	0	0	0	0	0	0	0	0	0	0	0	0	0	0	0	0	0	0	0	0	0	2469.5	2041.6	0	0	0	0	0	0	0	0	0	0	0	0	0
Cre10.g458450.t1.1	18.015000	0	0	0	0	0	0	0	0	0	0	0	0	0	0	0	0	0	0	0	0	0	0	0	0	0	0	0	0	0	0	1151.2	1576.8	0	0	0	0
Cre10.g458550.t1.2	16.946000	0	0	0	0	0	0	0	0	0	0	0	0	0	0	0	0	0	0	0	0	0	0	0	0	0	0	0	0	0	0	0	0	9013.6	1920.8	0	0
Cre10.g459200.t1.2	117.280000	6413.7	0	0	0	0	0	0	0	0	0	0	0	0	0	0	0	0	1364.7	9127.9	0	0	0	0	0	0	0	0	0	0	0	0	0	0	0	0	0
Cre10.g459400.t1.2	10.160000	5345.2	0	0	0	0	0	0	0	0	0	0	0	0	0	0	0	0	0	0	0	0	0	0	0	0	0	0	0	0	0	0	0	0	0	0	0
Cre10.g459750.t1.2	7.642800	0	3926.9	0	5994.6	0	0	0	0	0	0	0	0	0	0	0	0	0	0	0	0	0	0	0	0	0	0	0	0	0	0	0	0	0	0	0	0
Cre10.g460050.t2.1;Cre10.g460050.t1.1	40.210000	10747	5415.3	7290	2884.8	0	0	0	0	0	0	0	0	0	0	0	0	0	2594.2	5284.7	15671	43015	19470	0	0	0	0	0	0	0	0	0	0	0	0	0	0
Cre10.g461050.t1.2	68.394000	0	0	49740	19619	0	2129.5	5343.2	7748.2	0	0	0	0	0	0	0	0	0	0	0	0	0	0	0	5165	0	0	0	0	0	0	0	0	0	0	0	0
Cre10.g464050.t1.1	39.706000	0	0	0	0	0	0	0	0	0	0	0	0	0	0	0	0	0	0	0	0	0	0	0	0	0	0	1819.1	9044.7	0	0	0	0	0	0	0	0
Cre10.g464600.t1.1	21.160000	0	0	0	0	0	0	0	0	0	0	0	0	0	0	0	0	0	0	0	0	0	0	0	0	0	0	0	0	0	0	1879.2	5226.9	10519	0	0	0
Cre10.g466850.t1.1	18.310000	0	0	0	0	0	0	0	0	0	0	0	0	0	0	0	0	0	0	0	0	0	0	0	0	0	0	0	0	4301.6	0	1225.7	0	0	0	0	0
Cre11.g467350.t1.2	73.218000	0	0	0	0	0	0	0	0	0	0	0	0	0	0	0	0	0	0	4519.5	30831	0	0	0	0	0	0	0	0	0	0	0	0	0	0	0	0
Cre11.g467400.t1.2	57.000000	34980	6967.9	1749.1	1233.3	801.84	0	0	0	0	0	0	0	0	0	0	1252.6	1902.9	8596.9	92165	280570	86188	57056	3087	0	0	1040	0	0	0	0	0	0	0	0	0	0
Cre11.g467527.t1.1	57.622000	0	0	0	0	0	0	0	0	0	0	0	0	0	0	0	0	0	0	0	0	0	0	0	0	1077.2	1653.4	0	0	0	0	0	0	0	0	0	0
Cre11.g467535.t1.1;Cre16.g658850.t1.1	43.976000	159350	132550	54914	46645	17310	13219	39585	19223	16863	10819	22559	7897.1	13926	15382	5135.7	12814	7582.9	16763	19476	11606	8852.1	16134	30488	83435	56421	33076	12866	0	0	0	0	0	0	0	0	0
Cre11.g467569.t1.1	23.995000	0	0	8028.3	8559.5	2430.5	2824.1	36840	81001	3724400	30924	20346	13933	6451.7	9573.2	11407	6307.9	19934	19453	11690	7243	18695	12780	19849	26387	6925.4	6877.9	6432	14157	23384	32729	29046	65908	9717.8	0	0	0
Cre11.g467573.t1.1	28.886000	163080	30969	29097	351650	64429	588530	848170	60700	34720	40158	9171.1	15154	660150	40205	0	0	2092	6753.7	0	2269.7	0	0	4452.6	5860.3	0	3014.5	2519.6	3189.6	4547.9	42475	82256	17842	0	0	0	0
Cre11.g467597.t1.1	159.880000	0	0	0	0	0	0	0	0	0	0	0	0	0	0	0	0	11543	0	0	0	0	0	0	0	0	0	0	0	0	0	0	0	0	0	0	0
Cre11.g467619.t1.1	180.610000	0	0	0	0	0	0	0	0	0	0	0	0	0	0	0	0	6010.5	0	0	0	0	0	0	0	0	0	0	0	0	0	0	0	0	0	0	0
Cre11.g467640.t1.1	13.637000	6312.3	20101	6623.4	44039	0	0	0	0	0	0	0	0	0	0	0	0	0	0	0	0	0	0	0	0	0	0	0	0	0	0	0	0	0	0	0	0
Cre11.g467650.t2.1;Cre11.g467650.t1.1	57.540000	0	0	0	0	55182	0	0	0	0	0	0	0	0	0	0	0	0	0	0	0	0	0	0	0	55622	0	0	0	0	0	0	0	0	0	0	0
Cre11.g467668.t1.1	13.926000	0	16970	5672.7	26708	0	0	0	0	0	0	0	0	0	0	0	0	0	0	0	0	0	0	0	0	0	0	0	0	0	0	0	0	0	0	0	0
Cre11.g467689.t1.1	21.525000	0	0	0	0	0	0	0	0	0	0	4321	0	2992	6955.8	1034300	2472.6	5099.1	20761	19853	21186	25688	58776	73760	119840	119790	403500	306090	131070	80660	78168	15888	6629.8	4800.7	0	0	0
Cre11.g467691.t1.1	158.770000	0	0	0	0	0	0	0	0	0	0	0	0	0	0	0	0	0	0	0	11826	142860	34231	0	0	45015	0	0	0	0	0	0	0	0	0	0	0
Cre11.g467700.t1.1	42.770000	0	0	0	0	0	0	0	0	0	0	0	0	0	0	0	0	0	0	0	0	0	0	0	0	0	2013.5	0	0	0	0	0	0	0	0	0	0
Cre11.g467707.t1.1	21.172000	34914	480370	19633	5604.9	0	0	0	0	0	0	2411.9	0	0	0	0	0	0	0	0	0	0	0	0	0	0	0	0	0	0	0	23613	0	0	0	0	0
Cre12.g507558.t1.1;Cre11.g467717.t1.1	35.070000	0	0	0	0	0	0	0	0	0	0	0	0	0	0	0	0	0	0	0	0	0	0	1760.9	0	0	0	0	0	0	0	0	0	0	0	0	0
Cre11.g467723.t2.1;Cre11.g467723.t1.1	48.543000	0	0	0	0	0	0	0	0	0	0	0	0	0	0	0	0	0	0	0	0	0	0	20622	12528	0	0	0	0	0	0	0	0	0	0	0	0
Cre11.g467725.t1.1	43.452000	0	0	0	0	0	0	0	0	0	0	0	0	0	0	0	0	0	0	0	0	4497.9	0	0	0	0	0	0	0	0	0	0	0	0	0	0	0
Cre11.g467755.t1.1	31.667000	0	0	0	0	0	0	0	0	0	0	0	0	0	0	0	0	0	0	0	0	0	0	0	0	0	0	0	0	4829.5	7034.2	3011.7	0	0	0	0	0
Cre11.g467759.t1.1	30.244000	0	0	0	0	0	0	0	0	0	0	0	0	0	0	0	0	0	0	0	0	0	0	0	16822	0	0	0	0	0	0	0	0	0	0	0	0
Cre11.g467767.t1.1	18.012000	14185	63380	8739.9	34800	0	0	0	0	0	0	0	0	0	0	0	0	0	0	0	0	0	0	0	0	0	0	0	0	0	0	0	0	0	0	0	0
Cre11.g467769.t1.1	18.310000	0	0	0	0	0	0	0	0	0	0	0	0	0	0	0	0	0	0	0	0	0	0	0	0	0	0	0	0	0	40851	28160	0	0	0	0	0
Cre11.g467770.t1.1	49.031000	0	0	0	0	0	0	0	0	0	0	0	0	0	0	0	0	0	0	0	0	0	0	0	3607.4	2522.5	46526	172560	44543	1576.6	0	0	0	0	0	0	0
Cre11.g467773.t1.1	20.336000	0	0	0	0	0	0	0	0	0	0	0	0	0	0	0	0	0	0	0	0	0	0	0	0	0	0	0	0	0	0	4493.6	22646	8268.6	0	0	0
Cre11.g468300.t1.2	21.864000	6816.7	3184	0	1119.9	0	0	0	0	0	0	0	0	0	0	0	0	0	0	0	0	0	0	0	0	0	865.1	0	1654.5	0	9002.7	25394	0	0	0	0	0
Cre11.g468359.t1.1	71.562000	0	6774.4	1440.2	0	0	0	0	0	0	0	0	0	0	0	0	0	0	0	0	0	0	0	0	0	0	0	0	0	0	0	0	0	0	0	0	0
Cre11.g468400.t1.1	53.290000	0	0	0	0	0	0	0	0	0	0	0	0	0	0	0	0	0	0	0	0	0	0	0	0	0	0	0	0	2014.5	2076.1	0	0	0	0	0	0
Cre11.g468450.t1.2	19.459000	0	0	0	0	0	0	0	0	0	0	0	0	0	0	0	0	0	0	0	0	0	0	0	0	0	0	0	0	0	0	0	16825	3587.2	0	0	0
Cre11.g468550.t1.2	11.784000	0	0	10775	0	0	1913.4	2662.6	2467.5	0	0	0	0	0	0	0	0	0	0	0	0	0	0	0	0	0	0	0	0	0	0	4910.5	0	0	0	0	0
Cre11.g468750.t1.2	24.806000	0	0	0	0	0	0	0	0	0	0	0	0	0	0	0	0	0	0	0	0	0	0	0	0	1435.6	11311	10246	13499	25099	85160	123950	75125	6123.7	0	0	0
Cre11.g468950.t1.2	7.032100	17420	34870	0	5025.9	1983.7	5019.7	7944.2	7079.8	50904	18189	0	0	0	0	0	0	0	0	0	0	0	0	0	0	0	0	0	0	0	0	0	0	1618.5	0	0	0
Cre11.g469150.t1.2	29.871000	16371	7415.8	5238.4	10618	2848.2	0	0	0	0	0	0	0	0	0	0	0	0	0	0	0	0	0	0	0	0	0	0	0	0	0	0	0	0	0	0	0
Cre11.g474800.t1.2	48.286000	0	0	0	0	0	0	0	0	0	0	0	0	0	0	0	0	0	0	0	0	0	14435	0	1477.4	0	0	0	0	0	0	0	0	0	0	0	0
Cre11.g475750.t1.1	59.374000	0	0	0	0	0	0	0	0	0	0	0	0	0	0	0	0	0	1402.1	0	0	0	0	0	0	0	0	0	0	0	0	0	0	0	0	0	0
Cre11.g475850.t1.2	21.108000	0	0	0	0	0	0	0	0	0	0	0	0	0	0	0	0	0	0	0	0	0	0	0	0	0	0	0	0	0	2193.3	3015.4	2171.5	1515.2	0	0	0
Cre11.g476750.t1.2	38.266000	0	0	0	0	0	0	0	0	0	0	0	0	0	0	0	0	0	0	0	0	0	0	0	0	2127.2	2326.8	0	7743.3	457830	381360	0	0	0	0	0	0
Cre11.g477300.t1.1	64.729000	0	0	0	0	0	0	0	0	0	0	0	0	0	0	0	0	0	0	0	0	0	3592.8	0	0	0	0	0	0	0	0	0	0	0	0	0	0
Cre11.g477500.t1.2	30.255000	0	0	0	0	0	0	0	0	0	0	0	0	0	0	0	0	0	0	0	0	0	6712.9	0	0	0	0	0	0	0	0	0	0	0	0	0	0
Cre11.g477850.t1.1	111.270000	0	0	0	0	0	0	0	0	0	0	0	0	0	0	0	4383.3	25513	6577.9	0	0	0	0	0	0	0	0	0	0	0	0	0	0	0	0	0	0
Cre11.g477950.t1.1	94.345000	0	0	41912	119750	117910	37468	92284	61703	6179.1	27596	28830	920.08	0	0	0	0	0	0	0	0	0	0	0	0	0	0	0	0	0	0	0	0	0	0	0	0
Cre11.g478800.t1.2	74.606000	1976.8	0	3812.3	0	3848.6	4580.2	39985	1704.7	2055.3	2424	3593.2	7663	11082	35665	31031	833.4	0	0	1136.5	0	0	0	0	0	0	0	0	0	0	0	0	0	0	0	0	0
Cre11.g479050.t1.2	15.497000	0	0	0	0	0	0	0	0	0	0	0	0	0	0	0	0	0	0	0	0	0	0	0	0	0	0	0	0	0	5576.5	5188.7	0	0	0	0	0
Cre11.g479500.t1.2	25.623000	0	0	0	0	0	0	0	0	0	0	0	0	0	0	0	0	0	0	0	0	0	0	0	0	0	0	0	955.98	2398.9	1457.3	0	0	0	0	0	0
Cre11.g479750.t1.2	59.596000	0	0	0	0	0	0	0	0	0	0	0	0	0	0	0	0	0	1537.2	0	2811.9	10409	29053	8769.6	2105	0	0	0	0	0	0	0	0	0	0	0	0
Cre11.g481126.t1.1;Cre11.g481126.t2.1	26.703000	20970	13171	0	0	0	0	0	0	0	0	0	1373.7	0	0	0	0	0	0	0	1559.3	3597.1	4137.9	10372	11911	8532.4	55272	39996	34092	47940	13783	0	0	0	0	0	0
Cre11.g481450.t1.2	22.479000	0	0	4622	13183	1623.1	8058	32207	60866	3632900	76623	39018	44699	16953	28120	36148	9114.9	16906	10530	3656.2	4884.9	3573.4	6034.9	2974.2	12750	3149.1	20127	8911.1	3340.4	9819.2	53427	19370	0	0	0	0	0
Cre12.g483650.t1.2	50.448000	34145	7815.6	10584	3954	1655.8	0	0	1137.4	0	0	1421.1	1268.2	0	0	0	0	0	0	0	1118.7	0	0	0	0	0	4348.5	0	0	0	0	0	0	0	0	0	0
Cre12.g483700.t2.1;Cre12.g483700.t1.2	44.035000	0	0	0	0	0	0	0	0	0	0	0	0	0	0	0	0	0	0	0	0	0	0	0	0	0	0	0	7532.6	2622.9	0	0	0	0	0	0	0
Cre12.g483950.t1.2	35.138000	26324	3774.3	2788.2	0	0	0	2337.3	1251.7	0	6333.5	0	11040	7685.3	8840.7	4333.7	16704	41717	51412	33559	28386	188560	416820	570210	54254	0	0	0	0	0	0	0	0	0	0	0	0
Cre12.g484000.t1.2	49.201000	3579.6	20939	14603	1990.6	4833	2420.4	21434	0	0	0	0	0	0	0	0	0	0	0	0	0	0	0	0	0	0	0	0	0	0	0	0	0	0	0	0	0
Cre12.g484050.t1.2	11.126000	0	0	0	0	0	0	0	0	0	0	0	0	0	0	0	0	0	0	0	0	0	0	0	0	0	0	0	0	0	20383	6356.8	0	0	0	0	0
Cre12.g484200.t1.2	37.373000	0	0	0	0	0	0	0	0	0	0	0	0	0	0	0	0	0	0	0	0	0	0	1616.5	0	0	0	0	0	0	0	0	0	0	0	0	0
Cre12.g484250.t1.1	522.880000	0	0	0	0	0	24224	0	0	2695.3	66464	32105	0	0	0	0	0	0	0	0	0	0	0	0	264570	0	0	0	0	17935	0	0	0	0	0	0	0
Cre12.g484700.t1.2	13.767000	6109.6	23326	0	22433	0	0	0	0	0	0	0	0	0	0	0	0	0	0	0	0	0	0	0	0	0	0	0	0	3260.8	14617	46291	26931	0	0	0	0
Cre12.g485150.t1.2	39.759000	3166.9	2315.9	0	0	0	0	0	0	0	0	0	0	0	0	1303	40632	86888	6852.8	0	0	2371.2	0	0	0	0	0	0	0	0	0	0	0	0	0	0	0
Cre12.g485800.t1.2	77.546000	24451	46259	56233	87516	70747	55993	242270	182940	109820	103440	28285	29212	29465	27203	23700	19883	20961	15112	33778	74917	268310	186120	80930	9735.5	6913.2	90886	58090	25941	12965	4539.1	0	0	0	0	0	0
Cre12.g485850.t1.2	19.682000	0	0	0	0	0	0	0	0	0	0	0	0	0	0	0	0	0	0	0	0	0	0	0	0	0	0	0	0	32954	4002.1	0	0	0	0	0	0
Cre12.g485900.t1.2	37.754000	4950.1	0	1125.7	0	0	0	0	0	0	0	0	0	0	0	0	0	0	0	0	0	0	0	0	0	0	0	0	0	0	0	0	0	0	0	0	0
Cre12.g486300.t1.2	20.284000	17073	26215	27839	173780	76607	121100	452440	53743	9350.8	24128	87244	34747	107230	78989	0	0	0	0	0	0	0	3055.3	0	10057	0	9534.5	12089	31073	121250	122760	132470	164710	22007	0	0	0
Cre12.g487850.t1.2	20.962000	12052	0	1579.1	0	0	0	0	0	0	0	0	0	0	0	0	0	0	0	0	0	0	0	0	0	0	0	0	0	0	0	0	5451	0	0	0	0
Cre12.g488173.t1.2	148.680000	99648	201340	0	284300	319810	223920	323770	0	254980	277340	268540	348350	279260	217620	215810	198160	269810	293790	224540	242530	311360	252570	312050	326510	268000	0	268490	248140	293930	293990	253600	289440	0	0	0	0
Cre12.g489153.t1.1	18.640000	0	1068	0	0	0	0	0	0	0	0	0	0	0	0	0	0	0	0	0	0	0	0	0	0	0	0	0	0	2000.2	6707.1	0	0	0	0	0	0
Cre12.g489750.t1.2	68.474000	0	0	0	0	0	0	0	0	0	0	0	0	0	0	0	0	0	0	0	0	0	0	0	3918.8	0	0	0	0	0	0	0	0	0	0	0	0
Cre12.g490100.t1.2	36.460000	0	0	0	0	0	0	0	0	0	0	0	0	0	0	0	0	0	0	0	0	0	0	0	0	2222.9	0	0	0	0	0	0	0	0	0	0	0
Cre12.g490350.t1.1	74.517000	0	0	0	0	0	0	0	0	0	0	0	0	0	0	0	0	0	0	0	0	0	0	8732.5	12371	0	0	0	0	0	0	0	0	0	0	0	0
Cre12.g490500.t1.2	23.286000	2296.6	0	0	0	0	0	0	0	0	0	0	0	0	0	0	0	4177.1	14838	5421.7	7978.6	34539	7108.7	11678	35801	0	2822.4	1558.4	4743.4	6615.5	31499	51966	70668	15052	0	0	0
Cre12.g490650.t1.2	35.725000	0	0	0	0	0	0	0	0	0	0	0	0	0	0	0	0	0	0	0	0	0	0	0	0	0	0	4936.9	4478.5	2228.2	0	0	0	0	0	0	0
Cre12.g492300.t1.2	18.122000	41673	134740	16850	84746	0	0	0	0	0	0	0	0	0	0	0	0	0	0	0	0	0	0	0	0	0	0	0	0	0	0	0	0	0	0	0	0
Cre12.g492350.t1.2	69.951000	0	0	0	0	0	0	0	0	0	0	0	0	0	0	0	0	0	0	0	24398	89144	13078	5501.3	0	0	0	0	0	0	0	0	0	0	0	0	0
Cre12.g492700.t1.2	52.344000	0	0	0	0	0	0	0	0	0	0	0	0	0	0	0	0	0	4226.9	0	0	0	0	0	0	0	0	0	0	0	0	0	0	0	0	0	0
Cre12.g493150.t1.2	35.472000	0	0	0	0	0	0	0	0	0	0	0	0	0	0	0	0	0	0	0	0	0	0	0	0	22918	29282	7865.6	0	0	0	0	0	0	0	0	0
Cre12.g493250.t1.2;Cre09.g388875.t1.1;Cre02.g095101.t1.1	81.026000	0	0	0	0	0	0	0	0	0	0	0	0	0	0	0	0	0	0	0	0	13733	53014	0	0	0	0	0	0	0	0	0	0	0	0	0	0
Cre12.g494050.t1.2	21.518000	0	3593.1	0	0	0	0	0	0	0	0	0	0	0	0	0	0	0	0	0	0	0	0	0	0	0	0	0	0	0	5002.4	0	0	0	0	0	0
Cre12.g494350.t1.2	76.088000	0	0	0	0	0	0	0	0	0	0	0	0	0	0	0	0	0	0	0	0	0	20127	9457.7	0	0	0	0	0	0	0	0	0	0	0	0	0
Cre12.g494850.t1.2	29.080000	0	0	0	0	0	0	0	0	0	0	0	0	0	0	0	0	0	0	0	0	0	0	0	0	0	0	0	0	0	0	0	0	924.62	0	0	0
Cre12.g495850.t1.2	27.825000	0	0	0	0	0	0	0	0	0	0	0	0	0	0	0	0	0	0	0	0	0	47190	251480	0	0	0	0	0	0	1450.8	0	0	0	0	0	0
Cre12.g495951.t2.1;Cre12.g495951.t1.1	21.169000	0	0	0	0	0	0	0	0	0	0	0	0	0	0	0	0	0	0	0	0	0	0	0	0	29530	10554	0	0	0	0	0	0	0	0	0	0
Cre12.g496750.t1.2	26.497000	0	58921	4036.3	54972	0	0	0	0	0	0	0	0	0	0	0	0	0	0	0	0	0	0	0	0	0	0	0	0	0	0	0	0	0	0	0	0
Cre12.g497300.t2.1;Cre12.g497300.t1.2	38.936000	0	0	0	0	0	0	0	0	2373.9	0	3753.2	11391	13627	14297	52453	86403	108150	278920	402190	85440	128170	146750	316770	1210500	214000	36483	0	0	0	0	0	0	0	0	0	0
Cre12.g497850.t1.2	23.404000	0	0	0	0	0	0	0	0	0	0	0	0	0	0	0	0	0	0	0	0	0	0	0	0	0	0	0	0	0	0	0	15110	8325.6	0	0	0
Cre12.g498250.t1.2	15.900000	0	0	0	0	0	0	0	0	0	0	0	0	0	0	0	0	0	0	0	0	0	0	0	0	0	0	0	0	0	11327	6809.8	0	0	0	0	0
Cre12.g498550.t1.1	34.993000	0	0	1475.3	0	0	0	0	0	0	0	0	0	0	0	0	0	0	0	0	0	1330	0	0	3934.8	0	4178.1	8213	18736	81532	160710	14970	0	0	0	0	0
Cre12.g498900.t1.2	22.114000	0	0	0	0	0	0	0	0	0	0	0	0	0	0	0	0	0	0	0	0	0	0	0	0	0	0	0	0	5867	4313.6	0	0	0	0	0	0
Cre12.g498950.t1.2	25.903000	4444.3	0	0	0	0	0	0	0	0	0	0	0	0	0	0	0	0	0	0	0	0	0	0	0	0	1521.3	14093	13571	11108	0	0	0	0	0	0	0
Cre12.g499350.t1.2	50.931000	0	0	0	0	0	0	0	0	0	0	0	0	0	0	0	0	0	0	0	0	0	6535.8	4755.1	0	0	0	0	0	0	0	0	0	0	0	0	0
Cre12.g499800.t1.2	10.479000	61799	248630	0	0	0	0	0	0	0	0	0	0	0	0	0	0	0	0	0	0	0	0	0	0	0	0	0	0	0	0	0	0	0	0	0	0
Cre12.g500150.t1.1	57.928000	0	0	0	0	0	0	0	0	0	0	0	0	0	0	37592	54003	0	0	0	0	0	0	0	0	0	0	0	0	0	0	0	0	0	0	0	0
Cre12.g500500.t2.1;Cre12.g500500.t1.1	42.104000	198380	48970	16093	13449	5595.9	0	5359.2	8095.7	1569.2	7555.5	5281.6	6031.3	4446	2997.5	0	1276.5	2055.9	0	14168	10548	5306.8	41776	444460	34233	5191	40992	37449	2323.6	0	0	0	0	0	0	0	0
Cre12.g501050.t1.2	62.352000	0	0	0	0	0	0	0	0	0	0	0	0	0	0	0	0	0	0	0	0	0	0	0	0	7158.9	12575	0	0	0	0	0	0	0	0	0	0
Cre12.g501550.t1.2	11.827000	0	0	0	0	0	0	0	0	0	0	0	0	0	0	0	0	0	0	0	0	0	0	0	0	6845.9	65031	14467	4056.7	1764.9	0	0	0	0	0	0	0
Cre12.g502250.t1.2	39.788000	0	0	0	0	0	0	0	0	0	0	0	0	0	0	0	0	0	0	0	0	0	0	0	0	2098.7	0	0	0	0	0	0	0	0	0	0	0
Cre12.g503350.t1.2	25.382000	0	0	0	0	0	0	0	0	0	0	0	0	0	0	0	0	0	0	0	0	0	0	0	0	0	0	1538.5	1969.4	5138.1	4979.8	0	0	0	0	0	0
Cre12.g503500.t1.1	99.077000	0	0	0	0	0	0	0	0	0	0	0	0	0	0	0	0	0	0	0	0	5731.8	0	0	0	0	0	0	0	0	0	0	0	0	0	0	0
Cre12.g503650.t1.2	33.448000	0	0	0	0	0	0	0	0	0	0	0	0	0	0	0	0	0	0	0	0	0	0	3320.5	19002	5082.4	0	0	0	0	0	0	0	0	0	0	0
Cre12.g503950.t1.2	31.094000	0	0	0	0	0	0	0	0	0	0	0	0	0	0	0	0	0	0	0	0	0	0	0	0	0	4011.9	0	2657.8	0	0	0	0	0	0	0	0
Cre12.g504200.t1.2	15.676000	0	2636.1	0	0	0	0	0	0	0	0	0	0	0	0	0	0	0	0	0	0	0	0	0	0	0	0	0	0	0	0	0	0	0	0	0	0
Cre12.g505150.t1.1	147.500000	33646	16898	11271	8635.6	5868.8	5673.1	8723.6	5301.8	4424.7	6179.1	6561.7	8291.1	7383	0	14608	47792	0	0	1668.4	0	0	0	0	0	0	0	0	0	0	0	0	0	0	0	0	0
Cre12.g505850.t1.2	25.750000	0	0	0	0	0	0	0	0	0	0	0	0	0	0	0	0	0	0	0	0	0	0	0	0	0	0	0	1581.6	1945.2	0	0	0	0	0	0	0
Cre12.g507400.t1.2	76.574000	8509.1	1787.5	0	0	0	0	0	0	0	0	0	0	0	0	0	0	0	0	0	0	0	7871.2	60990	21621	0	0	0	0	0	0	0	0	0	0	0	0
Cre12.g508000.t1.1	42.955000	0	0	0	0	0	0	0	0	0	0	0	0	0	0	0	2862.8	0	1352	1665.7	0	5559.4	89926	287150	2985.5	0	0	0	0	0	0	0	0	0	0	0	0
Cre12.g508500.t1.2	57.265000	0	0	0	0	0	0	0	0	0	0	0	0	0	0	0	0	0	1632.4	3136.9	0	0	0	0	0	0	0	0	0	0	0	0	0	0	0	0	0
Cre12.g508750.t1.2	26.922000	121370	65289	49860	489210	96668	1449000	168830	40867	5226.8	12226	167770	63940	0	1023.3	0	6907.3	19959	67601	248530	330550	1056700	193650	402060	40295	12939	14000	9016.1	3771	11946	43862	114720	15255	0	0	0	0
Cre12.g509050.t1.1	23.572000	0	0	0	0	0	0	0	0	0	0	0	0	0	0	0	0	0	0	0	0	0	0	0	0	0	6495.7	59775	35622	45050	13761	0	0	0	0	0	0
Cre12.g509650.t1.2	62.837000	0	0	0	0	0	0	0	0	0	0	0	0	0	0	0	0	0	67489	29914	32746	16180	49067	23820	90315	286530	230960	20024	0	0	0	0	0	0	0	0	0
Cre12.g509750.t1.2	49.589000	441280	1174300	92069	53760	41851	39686	246400	270280	1074500	338790	0	0	0	0	0	0	0	0	0	0	0	0	0	0	1143.5	0	0	0	0	0	0	0	0	0	0	0
Cre12.g510050.t1.2	47.178000	7024.5	0	0	0	0	0	0	0	0	0	0	0	0	952.21	0	0	7828.1	34521	35597	43835	122940	54067	43717	80602	8278.5	44547	99550	159910	23638	0	0	0	0	0	0	0
Cre12.g510450.t1.2	6.392400	0	0	0	0	0	0	0	0	0	0	0	0	0	0	0	0	0	0	0	0	0	0	0	0	0	0	0	0	0	0	0	4528.6	0	0	0	0
Cre12.g510650.t1.2	44.444000	0	0	0	0	0	0	0	0	0	0	0	0	0	0	0	0	0	0	0	0	0	0	0	0	0	0	0	0	1752.6	0	0	0	0	0	0	0
Cre12.g510850.t1.2	30.716000	3373.2	0	0	0	0	0	0	0	0	0	0	0	0	0	0	0	0	0	0	0	0	0	0	0	0	0	1592.4	0	0	0	0	0	0	0	0	0
Cre12.g510950.t1.2	118.200000	0	0	0	0	0	0	10500	0	0	0	0	0	0	3418	0	0	0	0	0	0	0	0	0	0	0	0	0	0	0	6411.9	10047	15168	0	0	0	0
Cre12.g511100.t1.1	47.780000	0	0	0	0	0	0	0	0	0	0	0	0	0	0	0	0	0	0	0	0	0	0	0	3542.9	7759.5	1278	0	0	0	0	0	0	0	0	0	0
Cre12.g512000.t1.1	120.200000	1582.1	0	1531.7	0	0	0	1021.2	0	1522.1	0	5418.2	1315	0	1993.9	11477	40273	194580	31219	0	0	0	0	0	0	0	0	0	0	0	0	0	0	0	0	0	0
Cre12.g512300.t1.2	117.870000	0	0	0	0	0	0	0	0	0	0	0	0	0	1077.5	83300	7159	12596	67614	90694	452240	2661300	10939	5360.6	0	0	0	0	0	0	0	0	0	0	0	0	0
Cre12.g513200.t1.2	51.602000	0	0	0	0	0	0	0	0	0	0	0	0	0	0	0	0	0	0	0	0	0	0	0	5218.7	43571	6300.2	0	0	0	0	0	0	0	0	0	0
Cre12.g513750.t1.1	11.409000	0	0	0	0	0	0	0	0	0	0	0	0	0	0	0	0	0	0	0	0	0	0	0	0	0	0	0	0	0	0	2480.8	0	0	0	0	0
Cre12.g514050.t1.2	174.980000	0	0	0	0	0	0	0	0	0	0	0	0	0	0	0	0	0	0	4043.3	0	0	0	0	0	0	0	0	0	0	0	0	0	0	0	0	0
Cre12.g514200.t1.2	64.459000	0	0	0	0	0	0	0	0	0	0	0	0	0	0	0	0	0	0	4433.2	10438	13748	27487	46476	179380	125820	256500	8602.7	0	0	0	0	0	0	0	0	0
Cre12.g514750.t1.2	51.293000	12156	2342.2	0	0	0	0	0	0	0	0	0	0	0	0	0	0	1703.6	1296.4	0	3430.4	0	41119	113620	20640	0	0	0	0	0	0	0	0	0	0	0	0
Cre12.g514850.t1.2	89.353000	0	0	0	0	0	0	0	0	0	0	0	0	0	0	0	0	0	0	1493.1	6125.8	37298	0	0	0	0	0	0	0	0	0	0	0	0	0	0	0
Cre12.g516200.t1.2;Cre17.g737250.t1.2	94.208000	0	0	0	0	0	0	0	0	0	0	0	0	0	0	0	0	0	0	3790.6	10977	31389	20418	2033.8	0	0	0	0	0	0	0	0	0	0	0	0	0
Cre12.g516450.t1.2	24.292000	32632	73541	5133.7	155470	0	0	0	0	0	0	0	0	0	0	0	0	0	0	0	0	0	0	0	0	0	0	0	0	0	0	0	0	0	0	0	0
Cre12.g517100.t1.1	28.489000	0	0	0	0	0	0	0	0	0	0	0	0	0	0	0	0	0	1168.4	1188.8	0	0	0	0	0	0	0	0	0	0	0	0	0	0	0	0	0
Cre12.g517400.t1.2	22.121000	0	0	0	0	0	0	0	0	0	0	0	0	0	0	0	0	0	0	0	0	0	0	0	0	0	0	0	3558	4330.9	13241	9793.6	0	0	0	0	0
Cre12.g519050.t2.1;Cre12.g519050.t1.1	28.519000	21981	15318	1227.3	0	0	0	0	0	0	0	0	0	0	0	0	0	0	0	0	0	0	0	1964.9	0	0	0	0	0	1357.2	0	0	0	0	0	0	0
Cre12.g519100.t1.2	54.099000	6137.5	39090	11299	13496	1664.1	3911.4	32412	6185.7	0	0	0	0	2849.4	5467.3	0	0	0	0	0	0	0	0	0	0	0	0	0	0	0	0	0	0	0	0	0	0
Cre12.g519180.t2.1;Cre12.g519180.t1.1;Cre12.g519180.t3.1;Cre12.g519180.t4.1	108.770000	0	0	0	0	0	0	0	0	0	0	0	0	0	0	0	0	0	0	0	0	0	5042.1	0	6676.6	0	0	0	0	0	0	0	0	0	0	0	0
Cre12.g519300.t1.2	27.450000	0	0	0	0	0	0	0	0	0	0	0	0	0	0	0	0	0	0	14675	5689.9	20432	6645.1	21948	127640	0	0	0	0	3830.6	0	0	0	0	0	0	0
Cre12.g519350.t1.2	31.253000	200510	129530	0	0	0	0	0	0	0	0	0	0	0	0	0	0	0	0	0	0	0	0	0	0	0	0	0	0	23656	31121	0	0	0	0	0	0
Cre12.g520350.t1.2	59.250000	0	0	0	0	0	0	0	0	0	1137.4	0	0	0	0	0	0	0	0	0	0	0	0	0	0	0	0	0	0	0	0	0	0	0	0	0	0
Cre12.g520500.t1.1	34.575000	0	0	0	0	0	0	0	0	0	0	0	0	0	0	0	0	0	2696.7	13489	56370	71873	7201.2	4799.8	0	0	0	0	0	0	0	0	0	0	0	0	0
Cre12.g522100.t1.1	36.684000	0	0	0	0	0	0	0	0	0	0	0	0	0	0	0	0	0	0	0	0	0	0	0	0	2141.9	0	0	0	0	0	0	0	0	0	0	0
Cre12.g522600.t1.2	11.958000	0	0	0	0	0	0	0	0	0	0	0	0	0	0	0	0	0	0	0	0	0	0	0	0	0	2710.5	13705	14310	336480	423340	12848	4239.3	0	0	0	0
Cre12.g523300.t1.2;Cre12.g523340.t1.1;Cre12.g523340.t2.1	66.206000	18969	2364.8	1440.3	0	0	0	0	995.31	0	0	0	7799.1	0	0	0	0	0	0	0	0	0	0	0	0	0	0	0	0	0	0	0	0	0	0	0	0
Cre12.g523850.t1.2	55.054000	306420	687590	55806	32347	28759	23614	165470	178150	511590	214000	0	0	0	0	0	0	0	0	0	0	0	0	0	1722.2	15730	37095	8326.9	0	0	0	0	0	0	0	0	0
Cre12.g524300.t1.2	28.368000	0	0	0	0	0	0	0	0	0	0	0	0	0	0	0	0	0	0	0	0	0	0	0	0	0	0	0	0	0	5587.5	18718	0	0	0	0	0
Cre12.g526800.t1.2	61.024000	0	0	0	0	0	0	0	0	0	0	0	0	0	0	0	0	0	0	0	0	0	7909.2	0	0	0	0	0	0	0	0	0	0	0	0	0	0
Cre12.g527050.t1.2	53.939000	0	0	0	0	0	0	0	0	0	0	0	0	0	0	4206.5	0	0	0	0	0	0	0	0	0	0	0	0	0	0	0	0	0	0	0	0	0
Cre12.g527550.t1.2	13.408000	9975	0	0	0	0	0	0	0	0	0	0	0	0	0	0	0	0	0	0	0	0	0	0	0	0	0	0	0	0	0	0	0	0	0	0	0
Cre12.g528000.t1.2	44.199000	0	0	0	0	0	0	0	0	0	0	0	0	0	0	0	0	0	0	0	0	0	0	0	0	0	0	0	26016	16350	0	0	0	0	0	0	0
Cre12.g528050.t1.2	32.485000	0	0	0	0	0	0	0	0	0	0	0	0	0	0	0	0	0	0	0	0	0	0	0	0	0	0	0	1354.3	0	0	0	0	0	0	0	0
Cre12.g528750.t1.2	17.604000	2005.9	0	0	0	0	0	0	0	0	0	0	0	0	0	0	0	0	0	0	0	0	0	0	0	0	0	0	0	1594.6	4551.6	5522.6	2367.1	0	0	0	0
Cre12.g530100.t1.2	19.786000	3598.3	0	0	0	0	0	0	0	0	0	0	0	0	0	0	0	0	0	0	0	0	0	0	0	0	0	0	0	0	0	0	0	0	0	0	0
Cre12.g530300.t1.2	21.771000	0	0	0	0	0	0	0	0	0	0	0	0	0	0	0	0	0	0	0	0	0	0	0	0	0	2449.8	11365	13311	37134	10646	6878.2	0	0	0	0	0
Cre12.g530600.t1.1;Cre12.g530650.t2.1;Cre12.g530650.t1.1	41.436000	0	0	0	0	0	0	0	0	0	5510	15453	7147.8	1659.8	0	0	0	1311.4	0	0	0	0	0	0	0	0	0	0	0	0	0	0	0	0	0	0	0
Cre12.g532100.t1.2	51.925000	122390	0	0	0	0	0	0	0	0	0	0	0	0	0	0	0	0	0	0	0	0	0	0	0	0	0	0	0	0	0	0	0	0	0	0	0
Cre12.g532550.t1.1	19.422000	0	3055.1	0	0	0	0	0	0	0	0	0	0	0	0	0	0	0	0	0	0	0	0	0	0	0	0	0	0	2204.4	0	0	0	0	0	0	0
Cre12.g534250.t1.2	23.750000	0	0	0	0	0	0	0	0	0	0	0	0	0	0	0	0	0	0	0	0	0	0	0	0	0	8038.8	11569	8678.7	11789	11140	11770	13192	0	0	0	0
Cre12.g534600.t1.2	21.684000	0	0	0	0	0	0	0	0	0	0	0	0	0	6081.4	24727	11265	4279.3	0	0	0	0	0	0	0	0	0	0	0	0	0	1391.9	10621	10152	3914.7	0	0
Cre12.g534700.t1.2	23.462000	0	0	0	0	0	0	0	0	0	0	0	0	0	0	0	0	0	0	0	0	0	0	0	0	0	0	0	2073.1	14783	17865	0	0	0	0	0	0
Cre12.g534800.t1.1	111.350000	0	0	0	0	0	0	0	0	0	0	0	0	2823.3	995.74	3716.7	20951	206680	0	0	0	0	0	0	0	0	0	0	0	0	0	0	0	0	0	0	0
Cre12.g535851.t1.1	31.056000	0	2084.2	0	0	0	0	0	0	0	0	0	0	0	0	0	0	0	0	0	0	0	0	0	0	0	0	2621.3	3849.7	0	0	0	0	0	0	0	0
Cre12.g535950.t1.2	78.358000	143160	378310	45778	349110	5367.9	0	0	0	0	0	0	0	0	0	0	0	0	0	0	0	0	0	0	0	0	0	0	0	0	0	0	0	0	0	0	0
Cre12.g536800.t1.2	30.237000	0	0	0	0	0	0	0	0	0	0	0	0	0	0	0	0	0	0	0	0	0	3305.8	0	0	2603.1	7014.3	5625.7	2973.3	2749.8	0	0	0	0	0	0	0
Cre12.g537000.t1.2	20.036000	0	0	0	0	0	0	0	0	0	0	0	0	0	0	0	0	0	0	0	0	0	0	0	0	0	0	0	0	12092	4072.6	0	0	0	0	0	0
Cre12.g537050.t1.2	7.326600	10851	32745	6387.6	38466	0	0	0	0	0	0	0	0	0	0	0	0	0	0	0	0	0	0	0	0	0	0	0	0	0	0	0	0	0	0	0	0
Cre12.g537200.t1.2	117.320000	233920	3025.7	1511	1305.5	1482.8	0	5803.9	1189.8	3142.6	17439	11380	10577	3927.9	13970	27570	94660	303340	15956	1232.6	8444.9	40686	10637	0	0	0	0	0	0	0	0	0	0	0	0	0	0
Cre12.g537450.t1.2	13.967000	33565	7308.2	0	4467.1	1285	0	0	0	0	0	0	0	0	0	0	10223	0	0	0	0	0	0	0	0	0	0	0	0	0	0	0	3820.5	0	0	0	0
Cre12.g537550.t1.1	36.810000	0	0	0	0	0	0	0	0	0	0	0	0	0	0	0	0	0	0	0	0	0	0	0	0	0	0	0	0	1634.5	7246.2	0	0	0	0	0	0
Cre12.g537800.t1.2	27.575000	7889.9	7039.2	1387.8	0	0	0	0	0	0	0	0	0	0	0	0	0	0	0	0	0	0	0	0	0	0	0	6853.9	23123	2827.5	0	0	0	0	0	0	0
Cre12.g537850.t1.2	31.979000	0	0	0	0	0	0	0	0	0	0	0	0	0	0	0	0	0	0	0	0	0	0	0	0	0	0	0	0	0	1964.4	2118.1	0	0	0	0	0
Cre12.g538350.t1.1	18.977000	0	0	0	0	0	0	0	0	0	0	0	0	0	0	0	0	0	0	0	0	0	0	0	0	0	0	0	0	0	0	0	0	0	0	1271.3	0
Cre12.g538700.t1.2	93.487000	0	0	0	0	0	0	0	0	0	0	16504	2221	0	0	0	0	1308.6	3203.9	0	0	0	0	0	0	0	0	0	0	0	0	0	0	0	0	0	0
Cre12.g539000.t1.2	49.293000	15186	0	0	0	0	0	0	0	0	0	0	0	0	0	0	0	0	0	0	0	0	0	0	0	0	0	0	0	0	0	0	0	0	0	0	0
Cre12.g540700.t2.1;Cre12.g540700.t1.1	28.204000	0	0	0	0	0	0	0	0	0	0	0	0	0	0	0	0	0	0	0	0	0	1813.5	1759.2	0	0	0	0	0	0	0	0	0	0	0	0	0
Cre12.g541250.t1.2;Cre12.g541200.t1.2	34.279000	0	0	0	0	0	0	0	0	0	0	0	0	0	0	0	0	17963	0	0	0	0	0	0	0	0	0	0	0	0	0	0	0	0	0	0	0
Cre12.g541800.t1.2;Cre12.g542100.t1.2	94.630000	0	0	0	0	0	0	0	0	0	0	0	0	0	0	0	0	0	0	5320.2	9109	0	0	0	0	0	0	0	0	0	0	0	0	0	0	0	0
Cre12.g542350.t1.2	17.947000	0	0	0	0	0	0	0	0	0	0	0	0	0	0	0	0	0	0	0	0	0	0	0	0	0	0	0	0	0	6763.4	17625	31785	3711.2	0	0	0
Cre12.g544150.t1.2;Cre12.g544114.t1.1	25.552000	0	0	0	0	0	0	0	0	0	0	0	0	0	0	0	0	0	0	0	0	0	0	0	0	0	0	0	0	0	37441	49432	13934	1599.7	0	0	0
Cre12.g546150.t1.2	9.997800	0	0	0	0	0	0	0	0	0	0	0	3442.5	0	0	66277	14893	0	0	0	0	6175.5	6022	0	0	0	0	0	0	0	0	0	0	0	0	0	0
Cre12.g547300.t1.1	76.825000	5216.8	1982.2	0	0	0	0	0	0	0	0	0	0	0	0	0	0	0	0	0	0	0	0	0	0	0	0	0	0	0	0	0	0	0	0	0	0
Cre12.g548950.t1.2;Cre12.g548400.t1.2	26.686000	453330	328030	169970	828830	13742	48333	133890	13749	24773	130180	43399	4406.8	29879	58041	44975	0	214620	294060	396740	624780	4670200	1160500	1866500	1120500	4622600	466640	317420	75254	71279	145900	254200	147850	14518	0	0	0
Cre12.g549300.t1.2	31.534000	0	0	0	0	0	0	0	0	0	0	0	0	0	0	0	0	15407	14530	0	0	0	0	0	0	0	0	0	0	0	0	0	0	0	0	0	0
Cre12.g549350.t1.2	29.518000	0	0	0	0	0	0	0	0	0	0	0	0	0	0	4145.4	0	0	0	0	0	0	0	0	0	6382.3	14655	63963	100290	43779	0	0	0	0	0	0	0
Cre12.g549450.t1.2	22.634000	0	0	0	0	0	0	0	0	0	0	0	0	0	0	0	0	0	0	0	0	0	0	0	0	0	0	0	0	0	0	0	0	0	0	0	0
Cre12.g550702.t1.1	16.010000	0	0	0	0	0	0	0	0	0	0	0	0	0	0	0	0	0	0	0	0	0	0	0	0	0	0	0	0	3078.1	1651.9	0	0	3838.5	0	0	0
Cre12.g550850.t1.2	25.899000	25897	0	0	2553.4	2094.2	0	0	0	0	0	3046.2	0	0	0	0	0	0	0	3160.9	0	0	0	18638	1802.6	24343	97204	1143900	3746200	1749400	2350900	2390600	530650	11000	0	0	0
Cre12.g551900.t1.2	15.850000	0	0	0	0	0	0	0	0	0	0	0	0	0	0	0	0	0	0	0	0	0	0	0	0	0	0	0	0	0	1526.9	0	7068.5	20167	5676.2	0	0
Cre12.g551950.t1.2	18.053000	0	0	0	0	0	0	0	0	0	0	0	0	0	0	0	0	0	0	0	0	0	0	0	0	0	0	0	0	0	0	0	0	0	0	2273.2	848.87
Cre12.g552200.t1.2	114.090000	0	0	0	0	0	0	0	0	0	0	0	0	0	0	0	0	0	0	0	0	8965.5	8084.8	0	0	0	0	0	0	0	0	0	0	0	0	0	0
Cre12.g553678.t1.1	12.129000	0	0	0	0	0	0	0	0	0	0	0	0	0	0	0	0	0	0	0	0	0	0	0	0	0	0	0	0	0	0	0	6416.1	4241.7	0	0	0
Cre12.g554103.t1.1	60.772000	0	0	0	0	0	0	0	0	0	0	0	0	0	0	0	0	0	1231.3	9270.2	13072	14231	0	0	0	0	0	0	0	0	0	0	0	0	0	0	0
Cre12.g554650.t1.2	116.280000	35871	13023	6115.8	5229.5	0	0	0	1568.2	0	0	1733.1	0	0	0	0	0	0	0	0	0	0	0	2223	6315.4	27216	5252.1	0	0	0	0	0	1296	0	0	0	0
Cre12.g554800.t1.2	41.892000	0	0	0	0	0	0	0	0	0	0	0	0	0	0	0	0	0	0	0	0	0	0	7909	43844	0	0	0	0	0	0	0	0	0	0	0	0
Cre12.g555150.t1.2	17.875000	17297	24203	8811.7	54962	0	0	0	0	0	0	0	0	0	0	0	0	0	0	0	0	0	0	0	0	0	0	0	0	0	0	0	0	0	0	0	0
Cre12.g555250.t1.2	16.105000	34286	74830	16150	47162	0	0	0	0	0	0	0	0	0	0	0	0	0	0	0	0	0	0	0	0	0	0	0	0	0	0	2029.9	0	0	0	0	0
Cre12.g555400.t1.2	20.700000	0	0	0	0	0	0	0	0	0	0	0	0	0	0	0	0	0	0	0	0	0	0	0	1083.8	2564.6	0	0	0	0	0	0	0	0	0	0	0
Cre12.g556050.t1.2	22.006000	0	1253.4	0	0	0	0	0	0	0	0	0	0	0	0	0	0	0	0	0	0	0	0	0	0	0	0	0	0	0	1157.1	0	0	0	0	0	0
Cre12.g556250.t1.2	54.238000	442500	55008	7704.7	0	0	0	0	0	0	0	0	0	0	0	0	0	0	0	0	0	0	0	0	0	0	0	0	0	0	0	0	0	0	0	0	0
Cre12.g557250.t2.1;Cre12.g557250.t1.2	50.665000	17098	0	0	0	0	0	0	0	0	0	0	0	0	0	0	0	0	0	0	0	0	0	0	0	0	0	0	0	0	0	0	0	0	0	0	0
Cre12.g557600.t1.1;Cre08.g377100.t1.2;Cre12.g519950.t1.1	26.003000	23056	25998	13442	9640.1	2284.9	0	11044	8426	4177.4	9059.5	16626	16415	11828	10742	8246.8	4973.2	12199	20943	17586	10747	10599	25739	3366.8	34715	36250	67183	17158	32760	86055	72155	4451.5	0	0	0	0	0
Cre12.g558050.t1.2	7.955000	0	0	0	0	0	0	0	0	0	0	0	0	0	0	0	0	0	0	0	0	0	0	0	0	0	0	0	0	0	0	948.91	0	966.52	0	0	0
Cre12.g558600.t1.2	50.094000	0	0	0	0	0	0	0	0	0	0	0	0	0	0	0	0	0	0	0	0	0	5759.6	5063.3	4018.2	0	0	0	0	0	0	0	0	0	0	0	0
Cre12.g558900.t1.2	20.247000	54994	41417	22809	15718	5327.3	2862.2	1930	2992	1551.7	0	10307	3508	4665.1	11892	4881.1	1617	2935.4	4624.6	4420.4	3043.5	5475.5	3506	1656.2	1382.4	0	5564.4	37645	140270	421060	806800	344960	44282	1107.5	0	0	0
Cre12.g559250.t1.2	29.514000	0	0	0	0	0	0	0	0	0	0	0	0	0	0	0	0	0	0	0	0	0	0	0	0	0	0	0	3692.2	77112	3241.6	2321.1	0	0	0	0	0
Cre12.g559800.t1.2	16.055000	3047.8	0	0	0	0	0	0	0	0	0	0	0	0	0	0	0	0	0	0	0	0	0	0	0	3059	0	0	0	0	0	0	0	0	0	0	0
Cre12.g560150.t1.2	22.598000	0	0	0	0	6747.1	2077.3	1952.3	0	0	0	0	0	0	0	0	0	0	0	0	0	0	0	7191.2	8534.1	4314.8	19177	19181	12403	33236	92242	187150	132330	2332.7	0	0	0
Cre12.g560300.t3.1;Cre12.g560300.t2.1;Cre12.g560300.t1.2	30.908000	0	0	0	0	0	0	0	0	0	0	0	0	0	0	0	0	0	0	0	0	0	0	0	0	0	0	0	0	0	1822.5	0	0	0	0	0	0
Cre12.g560950.t1.2	13.223000	175870	180240	69658	114540	77724	512280	102910	43394	26008	22217	25456	19681	15276	11820	19753	19524	10027	38470	16273	19290	25954	29070	21787	8115.6	20832	25417	37799	33768	32336	94707	198510	223800	124430	35826	5032.5	0
Cre12.g561000.t1.1	35.512000	0	0	0	0	0	0	0	0	0	0	0	0	0	0	0	0	0	0	0	0	0	0	0	0	0	0	0	6096.9	12744	0	0	0	0	0	0	0
Cre13.g562501.t1.1	44.756000	0	0	0	0	0	0	0	0	0	0	0	0	0	0	0	0	0	0	0	0	0	0	0	0	0	0	0	1651.2	0	0	0	0	0	0	0	0
Cre13.g562750.t1.2	64.019000	0	0	0	0	0	0	0	0	0	0	0	0	0	0	0	0	0	0	0	0	868.88	0	0	2712.4	942.96	0	0	0	0	0	0	0	0	0	0	0
Cre13.g562850.t1.2	28.595000	0	0	2113.8	0	2804.8	4816.8	16230	10366	6922.6	3187.9	0	0	0	0	0	0	0	2118.7	2273.9	2270.2	0	3685.4	4949.8	9907.2	6413.8	16130	0	54342	197100	388000	32173	0	0	0	0	0
Cre13.g564050.t1.1	28.609000	0	0	0	0	0	0	0	0	0	0	0	0	0	0	0	0	0	0	0	0	0	0	0	0	0	3990.1	0	0	0	0	0	0	0	0	0	0
Cre13.g565450.t1.2;Cre13.g565321.t1.1	57.516000	0	0	0	0	0	0	0	0	0	0	0	0	0	0	0	1512.4	20196	188870	0	0	0	0	0	0	0	0	0	0	0	0	0	0	0	0	0	0
Cre13.g566650.t2.1;Cre13.g566650.t1.2	73.227000	21680	9525.9	1519.4	1579.6	0	0	0	0	0	922.35	0	1058.1	0	1432.2	0	2100.5	2998.1	16014	28498	17373	10405	17265	60847	5430.8	0	0	0	0	0	0	0	0	0	0	0	0
Cre13.g567450.t1.2	27.355000	5163.1	0	0	0	0	0	0	0	0	0	0	0	0	0	0	0	0	0	0	0	0	0	0	0	0	0	0	0	0	0	0	0	0	0	0	0
Cre13.g567600.t1.2	19.027000	43721	27377	8828.5	13592	3147.5	2363.4	1387.9	1820.7	3404.7	5686.9	0	5803.3	2941.9	0	11467	34401	13901	0	0	0	0	0	0	0	0	0	0	0	0	0	0	0	0	0	0	0
Cre13.g567950.t1.2	55.613000	0	0	0	0	0	0	0	0	0	0	0	0	0	0	0	0	0	0	0	0	0	0	0	0	0	33163	74272	1652.3	0	0	0	0	0	0	0	0
Cre13.g568400.t1.2	73.784000	17327	0	0	0	0	0	0	0	0	0	0	0	0	0	0	0	0	0	0	0	0	0	0	0	0	0	0	0	0	0	0	0	0	0	0	0
Cre13.g568650.t1.2	29.331000	0	0	0	0	0	0	0	0	0	0	0	0	0	0	0	0	0	0	0	0	0	0	0	0	0	0	0	0	0	0	0	0	0	0	0	0
Cre13.g568800.t1.2	17.953000	5318.3	53561	1943.6	13709	0	0	0	0	0	0	0	0	0	0	0	0	0	0	0	0	0	0	0	0	0	0	0	0	0	0	0	0	0	0	0	0
Cre13.g568900.t1.2	21.145000	5043.5	3568.7	1928.3	2309.5	0	0	0	0	0	0	0	0	0	0	0	0	0	0	0	0	0	0	0	0	0	0	0	0	3240.9	1467.6	0	0	0	0	0	0
Cre13.g569250.t1.2	29.063000	0	0	0	0	0	0	0	0	0	0	0	0	0	0	0	0	0	0	0	0	0	0	8233.3	0	10706	5992.4	2122.1	0	0	0	0	0	0	0	0	0
Cre13.g569750.t1.2	19.936000	0	0	0	0	0	0	0	0	0	0	0	0	0	0	0	0	0	0	0	0	10777	14450	3747.3	15228	0	0	0	0	0	0	0	0	0	0	0	0
Cre13.g570350.t2.1;Cre13.g570350.t1.1	86.722000	6325.8	0	0	0	0	0	0	0	0	0	0	0	0	0	0	0	0	0	0	0	0	0	0	0	0	0	0	0	0	0	0	0	0	0	0	0
Cre13.g570851.t1.1	9.973000	0	0	0	0	0	0	0	0	0	0	0	0	0	0	0	0	0	0	0	0	0	0	0	0	0	71892	0	0	0	0	0	0	0	0	0	0
Cre13.g571150.t1.2	9.980300	12056	24013	0	24484	0	0	0	0	0	0	0	0	0	0	0	0	0	0	0	0	0	0	0	0	0	0	0	0	0	0	0	0	0	0	0	0
Cre13.g571500.t1.2	23.841000	21929	0	0	0	0	0	0	0	0	0	0	0	0	0	0	0	0	0	0	0	0	0	1819.6	0	0	0	0	0	0	0	0	0	0	0	0	0
Cre13.g572200.t1.2	56.475000	0	0	0	0	0	0	0	0	0	0	0	0	0	0	0	0	0	0	0	0	0	0	1692.5	5002.3	0	0	0	0	0	0	0	0	0	0	0	0
Cre13.g573400.t1.2	24.706000	0	0	0	0	0	0	0	0	0	0	0	0	0	0	0	0	0	0	0	0	0	0	5119.8	0	6878.8	0	64902	94662	154150	142830	15946	0	0	0	0	0
Cre13.g575000.t1.1	64.896000	0	0	0	0	0	0	0	0	0	0	0	0	0	0	0	0	0	1853.3	27836	0	0	0	0	0	0	0	0	0	0	0	0	0	0	0	0	0
Cre13.g576760.t1.1	38.845000	0	0	0	0	0	0	0	0	0	0	0	0	0	0	0	0	0	0	0	0	0	0	0	0	0	0	0	0	0	7923.6	19359	30305	31928	1841.7	0	0
Cre13.g579850.t2.1;Cre13.g579850.t1.2	44.913000	0	0	0	0	0	0	0	0	0	0	0	0	0	0	0	0	0	0	0	0	64592	0	0	0	0	0	0	0	0	0	0	0	0	0	0	0
Cre13.g581650.t1.2	16.875000	0	0	0	0	0	0	0	0	0	0	0	0	0	0	0	1149.8	23786	5086.5	0	0	0	0	0	0	0	24900	4027.1	0	881.89	0	0	0	0	0	0	0
Cre13.g581850.t1.2	72.424000	0	0	0	0	0	0	0	0	0	0	0	0	0	0	0	0	0	0	0	0	0	0	0	2488.3	0	0	0	0	0	0	0	0	0	0	0	0
Cre13.g583550.t1.2	31.612000	0	0	0	0	0	0	0	0	0	0	0	0	0	0	0	0	0	0	0	0	0	0	0	0	0	0	17205	1670.2	0	0	0	0	0	0	0	0
Cre13.g584250.t1.2	31.223000	0	0	0	0	0	0	0	0	0	0	0	0	0	0	1431.6	0	0	0	0	0	0	0	0	0	0	0	2853.9	2252.3	0	0	0	0	0	0	0	0
Cre13.g586050.t1.1	79.711000	0	0	0	0	0	0	0	0	0	0	0	0	0	0	0	0	0	0	0	0	5451.9	14317	3369.6	0	0	0	0	0	0	0	0	0	0	0	0	0
Cre13.g586350.t1.1	82.645000	0	0	0	0	0	0	0	0	0	0	0	0	0	0	0	0	0	0	0	0	0	0	0	18760	0	0	0	0	0	0	0	0	0	0	0	0
Cre13.g587500.t2.1;Cre13.g587500.t1.1	64.180000	0	0	0	0	0	0	0	0	0	0	0	0	0	0	0	0	0	0	0	0	0	0	0	0	0	0	3315.5	0	0	0	0	0	0	0	0	0
Cre13.g587600.t1.2	123.950000	0	0	0	0	0	0	0	0	0	0	0	0	0	0	0	0	0	0	0	0	0	0	0	0	0	0	0	0	0	0	0	9834.6	0	0	0	0
Cre13.g588100.t1.2	29.127000	0	0	0	0	0	0	0	0	0	0	0	0	0	0	0	0	0	0	0	0	0	0	1175	0	48838	139640	47335	3696	0	0	0	0	0	0	0	0
Cre13.g589167.t1.2	131.610000	0	22493	0	0	0	0	0	0	0	0	0	0	0	0	0	0	0	0	0	0	0	0	0	0	0	0	0	0	0	0	0	0	0	0	0	0
Cre13.g602450.t1.2	23.563000	0	0	0	0	0	0	0	0	0	0	0	0	0	0	0	0	0	0	0	0	0	0	0	0	0	0	0	2156.4	24192	51879	24744	8583.4	0	0	0	0
Cre13.g602650.t1.2	29.106000	0	0	0	0	0	0	0	0	0	0	0	0	0	0	0	0	0	0	0	0	0	0	0	0	3348.9	73852	37609	17390	25896	15438	23396	1900.5	0	0	0	0
Cre13.g603500.t1.2	18.307000	0	0	0	0	0	0	0	0	0	0	0	0	0	0	0	0	0	0	0	0	0	0	0	0	0	0	0	0	4821.4	0	0	0	0	0	0	0
Cre13.g603700.t1.2	41.836000	0	0	0	0	0	0	0	0	0	0	0	0	0	0	0	0	0	0	0	0	0	0	0	0	1011.5	0	0	2257.7	14270	0	0	0	0	0	0	0
Cre13.g604150.t1.2	97.980000	0	0	0	0	0	0	0	0	0	0	0	1171.3	0	0	0	0	0	0	0	0	0	0	0	0	0	0	0	0	0	0	0	0	0	0	0	0
Cre13.g604300.t1.2	23.261000	0	0	0	0	0	0	0	0	0	0	0	0	0	0	0	0	0	0	0	0	0	0	0	0	0	0	0	0	0	0	0	0	0	0	0	0
Cre13.g604650.t2.1;Cre13.g604650.t1.2;Cre03.g204950.t1.2	41.427000	0	0	0	0	0	0	0	0	0	0	0	0	0	0	0	0	0	0	0	0	0	0	0	0	4582.7	9566.6	0	0	0	0	0	0	0	0	0	0
Cre13.g605150.t1.2	24.852000	0	0	0	0	0	0	1416.6	0	0	5005.7	11174	4148.7	1483.8	0	0	0	0	0	0	0	0	0	0	0	0	0	0	0	0	0	0	0	0	0	0	0
Cre13.g607900.t1.1	57.458000	0	0	0	0	0	0	0	0	0	0	0	0	0	0	0	0	0	0	0	0	0	0	0	0	0	0	0	2662.2	0	0	0	0	0	0	0	0
Cre14.g608100.t2.1;Cre14.g608100.t1.1	67.776000	0	0	24610	0	0	0	0	0	0	0	0	0	0	0	0	0	0	0	0	0	0	0	0	0	0	0	0	0	0	0	0	0	0	0	0	0
Cre14.g608800.t1.2	39.775000	0	0	0	0	0	0	0	0	0	0	0	0	0	0	0	0	0	0	0	0	0	0	0	0	0	0	0	0	7150	0	0	0	0	0	0	0
Cre14.g609950.t1.2	135.570000	0	0	0	0	0	0	0	0	0	0	0	0	0	0	0	0	0	0	0	0	0	0	0	3215	0	0	0	0	0	0	0	0	0	0	0	0
Cre14.g611300.t1.1;Cre02.g085257.t1.2	77.369000	0	0	0	0	0	0	0	0	0	0	0	0	0	0	4473.5	2488.3	0	0	0	0	0	0	0	0	0	0	0	0	0	0	0	0	0	0	0	0
Cre14.g611450.t1.1	241.750000	0	0	0	0	0	1583.1	1195.8	0	0	0	0	0	0	0	0	0	0	0	0	0	0	0	0	0	0	0	0	0	0	0	0	0	0	0	0	0
Cre14.g611950.t1.1	64.217000	0	0	0	0	0	0	0	0	0	0	0	0	0	0	0	0	0	0	0	0	0	26746	4332.2	0	0	0	0	0	0	0	0	0	0	0	0	0
Cre14.g612800.t1.2	16.361000	0	0	0	0	0	0	0	0	0	0	0	0	0	0	0	0	0	0	0	0	0	0	0	0	0	15128	0	0	0	0	0	0	0	0	0	0
Cre14.g614100.t1.2	46.369000	4094.8	0	0	0	0	0	0	0	0	0	0	0	0	0	0	0	0	0	0	0	4607.9	0	0	0	0	0	0	0	0	0	0	0	0	0	0	0
Cre14.g614600.t1.2	21.097000	0	0	0	0	0	0	0	0	0	0	0	0	0	0	0	0	0	0	0	0	3890.1	0	0	0	0	0	0	0	0	0	0	0	0	0	0	0
Cre14.g616900.t1.2	30.344000	0	0	0	0	0	0	0	0	0	0	0	0	0	0	0	1262.1	0	0	0	0	0	0	0	0	0	0	0	0	0	0	0	0	0	0	0	0
Cre14.g617300.t1.2	64.318000	0	0	0	0	0	0	0	0	0	0	0	0	0	0	0	0	0	0	0	0	0	0	13301	0	0	0	0	0	0	0	0	0	0	0	0	0
Cre14.g617826.t1.1	23.367000	18094	71962	14244	45059	0	0	0	0	0	0	0	0	0	0	0	0	0	0	0	0	0	0	0	0	0	0	0	0	0	0	0	0	0	0	0	0
Cre14.g617900.t1.2	14.864000	0	0	0	0	0	0	0	0	0	0	0	0	0	0	0	0	0	0	0	0	0	0	0	0	0	0	0	0	12944	18709	0	0	0	0	0	0
Cre14.g618050.t1.2	23.759000	0	0	0	0	0	0	0	0	0	0	0	0	0	0	0	0	0	0	0	0	0	0	0	0	0	22400	8944	0	0	0	0	0	0	0	0	0
Cre14.g618400.t1.2	113.180000	0	0	0	0	0	0	0	0	79207	0	0	0	0	0	0	0	0	0	0	0	0	0	0	0	0	0	0	0	0	0	0	0	0	0	0	0
Cre14.g618950.t1.2	27.437000	0	0	0	0	0	0	0	0	0	0	0	0	0	0	0	0	0	0	0	0	0	0	0	0	0	0	0	3243	9240.3	0	0	0	0	0	0	0
Cre14.g619133.t1.1	68.879000	29723	13887	7526.4	5424.8	1900.2	0	5205.8	1680.7	3316.1	2935.4	0	1731.4	8271.5	3850.7	4044	3524.7	10856	25831	64707	143870	306140	389410	210230	95125	37730	37780	22652	0	0	0	0	0	0	0	0	0
Cre14.g621650.t1.1	36.593000	0	0	0	0	0	0	0	0	0	0	0	0	0	0	0	0	0	0	0	0	0	0	0	0	0	0	4062.6	3044.2	3407	0	0	0	0	0	0	0
Cre14.g621751.t1.1	89.107000	0	0	0	0	0	0	0	0	0	0	0	0	0	0	0	17014	11212	0	0	0	0	0	0	0	0	0	0	0	0	0	0	0	0	0	0	0
Cre14.g625400.t1.1	47.665000	0	0	0	0	0	0	0	0	0	0	0	0	0	0	0	0	0	0	0	0	0	0	0	0	0	0	0	0	0	0	0	0	0	0	0	0
Cre14.g625750.t2.1;Cre14.g625750.t1.2	36.822000	0	3223.8	0	0	0	0	0	0	0	0	0	0	0	0	0	0	0	0	0	0	0	0	0	37287	5123.1	0	0	0	0	0	0	0	0	0	0	0
Cre14.g626200.t1.1	30.848000	0	0	0	0	0	0	0	0	0	0	0	0	0	0	0	0	0	0	0	0	0	0	0	0	0	0	0	0	0	5351.5	0	0	0	0	0	0
Cre14.g629000.t1.2	78.788000	10630	0	0	0	0	0	0	0	0	0	0	0	0	0	0	0	0	0	0	0	8061.9	0	0	0	0	0	0	0	0	0	0	0	0	0	0	0
Cre14.g630100.t1.2	24.483000	0	0	0	0	0	0	0	0	0	0	0	0	0	0	0	0	0	0	0	0	0	0	0	0	0	0	0	47128	5034.7	0	0	0	0	0	0	0
Cre14.g630847.t1.1;Cre14.g630835.t1.1	41.820000	0	0	0	0	0	0	0	0	0	0	0	0	0	0	0	0	0	0	0	0	0	0	0	0	0	0	9527.6	54098	36614	0	0	0	0	0	0	0
Cre14.g633550.t1.2	13.661000	0	0	0	0	0	0	0	0	0	0	0	0	0	0	0	0	0	0	0	0	0	0	0	0	0	0	0	0	0	37635	27274	5111.6	0	0	0	0
Cre15.g635067.t1.1	87.090000	0	0	0	0	0	0	38064	0	0	0	0	0	0	0	0	0	0	0	0	0	0	0	0	0	0	0	0	0	0	0	0	0	0	0	0	0
Cre15.g635600.t1.2	21.332000	0	0	0	0	0	0	0	0	0	0	0	0	0	0	0	0	0	0	0	0	0	0	0	2743.7	8140.9	3837.9	0	0	0	0	0	0	0	0	0	0
Cre15.g635850.t2.1;Cre15.g635850.t1.2	35.093000	369410	2189700	9012.5	25689	2202.5	0	898.27	0	0	0	11503	0	0	0	0	0	0	0	0	0	0	0	0	0	0	0	2544	8974.7	9817.6	0	0	0	0	0	0	0
Cre15.g636050.t1.2	26.589000	0	0	0	0	0	0	0	0	0	0	0	0	0	0	0	0	0	0	0	0	0	0	0	0	0	0	0	0	9644.8	2087	0	1455.8	0	0	0	0
Cre15.g637249.t1.1	218.930000	0	0	0	0	0	0	0	0	105310	0	0	0	0	0	0	0	0	0	0	0	0	0	0	0	0	0	0	0	0	0	0	0	0	0	0	0
Cre15.g637761.t3.1;Cre15.g637761.t2.1;Cre15.g637761.t1.2	82.123000	2445.8	3415.1	0	1918.8	0	0	0	0	0	0	0	0	0	0	0	0	0	0	0	0	0	0	0	0	0	0	0	0	0	0	0	0	0	0	0	0
Cre15.g638500.t1.2	33.834000	51775	135230	10971	6214.1	0	3397.7	22015	32557	99823	34929	0	0	0	0	0	0	0	0	0	0	0	0	0	0	0	0	0	0	0	0	0	0	0	0	0	0
Cre15.g639050.t1.1	148.560000	0	0	0	0	0	716340	0	0	0	0	0	0	0	0	0	0	0	0	0	0	0	0	0	0	0	0	0	0	0	0	0	0	0	0	0	0
Cre15.g639150.t2.1;Cre15.g639150.t1.1	98.929000	8457.8	5907.7	0	0	0	0	0	0	0	0	0	0	0	0	0	0	0	6834.9	0	0	0	0	0	0	0	0	0	0	0	0	0	0	0	0	0	0
Cre15.g641200.t1.2	32.491000	209140	162230	64986	22395	32246	0	24992	7802.6	17711	16969	8943.6	3028.6	7576.3	8160.2	0	6307.7	5247.8	3067.2	0	2046.3	6869.3	7200.4	8974.8	5621.7	0	37484	8666.2	25091	16572	0	0	0	0	0	0	0
Cre15.g641875.t1.1	34.194000	0	0	0	0	0	0	0	0	0	0	0	0	0	0	0	0	0	0	0	0	0	0	0	0	0	0	0	0	0	0	4485.8	2746.1	0	0	0	0
Cre15.g643550.t1.2	31.543000	0	0	0	0	0	0	0	0	0	0	0	0	34164	0	0	0	0	0	0	0	0	0	0	0	0	0	0	0	0	0	0	0	0	0	0	0
Cre16.g647534.t2.1;Cre16.g647534.t1.2	18.947000	0	0	0	0	0	0	0	0	0	0	0	0	0	0	0	0	0	0	0	0	0	0	0	0	0	0	0	4071.7	0	0	0	0	0	0	0	0
Cre16.g650050.t1.2	25.870000	0	0	0	0	0	0	0	0	0	0	0	0	0	0	0	0	0	0	0	0	0	0	0	5005.1	0	0	0	0	0	0	0	0	0	0	0	0
Cre16.g650550.t2.1;Cre16.g650550.t1.2	16.541000	0	0	0	0	0	0	0	0	2662.4	0	0	0	0	0	0	0	0	0	0	48833	41403	0	0	0	0	0	0	0	0	0	0	0	0	0	0	0
Cre16.g650625.t1.1	149.320000	0	0	0	0	0	0	0	0	0	0	0	0	0	0	0	0	0	0	0	0	0	0	0	0	0	0	2154	0	0	25869	9999.5	0	0	0	0	0
Cre16.g651550.t1.2;Cre16.g651650.t1.1	25.719000	0	0	0	0	0	0	0	0	0	0	0	0	0	0	0	0	0	0	0	0	0	0	0	0	0	0	0	0	0	1769.1	3099.4	0	0	0	0	0
Cre16.g651923.t1.2	66.914000	5100.1	3615.6	0	0	0	0	0	0	0	0	0	0	0	0	0	0	0	0	0	0	0	0	3288.2	3143	3058.4	0	0	0	0	0	0	0	0	0	0	0
Cre16.g652550.t1.2	18.270000	0	0	0	0	0	0	0	0	0	0	0	0	0	0	0	0	0	0	0	0	0	0	0	0	0	0	0	0	0	3690.4	995.9	0	0	0	0	0
Cre16.g655150.t1.2	20.243000	0	0	0	0	0	0	0	0	0	0	0	0	0	0	0	0	0	0	0	0	0	0	0	0	0	0	0	0	0	3266.7	0	0	0	0	0	0
Cre16.g656500.t2.1;Cre16.g656500.t1.1;Cre08.g381400.t1.2	137.590000	0	0	0	0	0	29121	0	0	0	0	0	0	0	0	1910.7	0	0	0	0	0	0	0	0	0	0	0	0	0	0	0	0	0	0	0	0	0
Cre16.g657350.t1.2	46.381000	0	0	0	0	0	0	0	0	0	0	0	0	0	0	0	0	0	0	0	0	0	4665.9	0	2964.5	9620.8	0	0	0	0	0	0	0	0	0	0	0
Cre16.g657979.t1.2	89.712000	0	0	0	2847.5	0	0	0	0	0	0	0	0	0	0	0	0	0	0	0	2779.6	28174	5584.5	6760.8	4681.2	6918.7	0	0	0	0	0	0	0	0	0	0	0
Cre16.g658526.t1.1	73.986000	0	0	0	0	0	0	0	0	3535.6	7033.6	0	0	0	0	0	0	0	0	0	0	0	0	0	0	0	0	0	0	0	0	0	0	0	0	0	0
Cre16.g659350.t1.2	15.006000	0	0	0	0	0	0	0	0	0	0	0	0	0	0	0	0	0	0	0	0	0	0	2694.8	0	0	0	3866.7	0	0	0	0	0	0	0	0	0
Cre16.g659700.t1.2	10.664000	47133	22819	14544	9782	3205.8	3362.3	8384.8	2155	0	5963.7	6741.4	6188.7	2438.1	5081.4	3777.8	3331.2	0	3738.6	4362.4	4678.2	5724.9	5583.5	10642	11763	7525.9	6573.4	14804	22457	21702	37634	17298	12885	8729.8	2627.3	0	0
Cre16.g659900.t1.1	24.958000	0	0	0	0	0	0	0	0	0	0	0	0	0	0	0	0	0	0	0	0	0	0	0	0	0	0	0	0	0	4454.9	33406	24617	17534	0	0	0
Cre16.g660150.t1.2	13.307000	0	0	0	0	0	0	0	0	0	0	0	0	0	0	0	0	0	0	0	0	0	0	0	0	0	0	0	1551.4	2780.9	9496	1816.6	0	0	0	0	0
Cre16.g660800.t1.2	44.232000	0	0	0	0	0	0	0	0	0	0	0	0	0	0	0	0	0	0	0	0	0	0	0	0	0	0	5333.8	3662.5	0	0	0	0	0	0	0	0
Cre16.g662150.t1.2	29.613000	0	0	0	0	0	0	0	0	0	0	0	0	0	0	0	0	0	0	0	0	0	0	0	0	0	0	0	0	7023.9	4586	2093.4	0	0	0	0	0
Cre16.g663200.t1.1	79.657000	3468.3	2131.1	0	0	0	0	0	0	0	0	0	0	0	0	0	0	0	0	0	0	1362.5	10096	934.18	0	0	0	0	0	0	0	0	0	0	0	0	0
Cre16.g663400.t2.1;Cre16.g663400.t1.2;Cre16.g662600.t1.2;Cre16.g663450.t1.2	49.200000	14516	1726.9	0	0	0	0	0	0	0	0	0	0	0	0	0	0	0	0	0	0	0	0	0	0	0	0	0	0	0	0	0	0	0	0	0	0
Cre16.g663600.t1.2	49.527000	0	0	0	0	0	0	0	0	0	0	0	0	0	0	0	0	0	0	0	0	0	2859.1	73235	0	0	0	0	0	0	0	0	0	0	0	0	0
Cre16.g663900.t1.2	37.372000	0	0	0	0	0	0	0	0	0	0	0	0	0	0	0	0	0	0	0	0	0	0	0	0	0	0	0	0	29049	0	0	0	0	0	0	0
Cre16.g664550.t1.2	57.173000	0	0	0	0	0	0	0	0	0	0	0	2434.9	34738	52584	11945	28620	1029.9	0	0	0	0	0	0	4893.7	30724	15609	0	0	0	0	0	0	0	0	0	0
Cre16.g664600.t1.2	16.372000	0	9207.5	0	48370	0	0	0	0	0	0	0	0	0	0	0	0	0	0	0	0	0	0	0	0	0	0	0	0	0	0	0	0	0	0	0	0
Cre16.g664700.t1.2	41.233000	19516	0	0	0	0	0	0	0	0	0	0	0	0	0	0	0	0	0	0	0	0	0	0	0	0	1175	0	0	0	0	0	0	0	0	0	0
Cre16.g665250.t1.2	29.630000	0	0	0	0	0	0	0	0	0	0	0	0	0	0	0	0	0	0	0	0	0	0	1756.9	2064.5	0	5827.9	6974.8	10151	58290	131580	55096	0	0	0	0	0
Cre16.g666050.t1.2	48.623000	0	0	0	0	0	0	0	0	0	0	0	0	0	0	0	0	0	0	0	9042.7	6291.9	19177	12463	2209.4	0	0	0	0	0	0	0	0	0	0	0	0
Cre16.g666334.t1.1;Cre16.g666334.t2.1;Cre16.g666451.t1.1	124.290000	0	0	0	0	0	0	0	0	0	0	0	0	0	0	0	0	0	6522.3	29284	0	0	0	0	0	0	0	0	0	0	0	0	0	0	0	0	0
Cre16.g666550.t1.1	47.672000	0	0	0	0	0	0	0	0	0	0	0	0	0	0	0	0	0	0	0	0	0	0	0	0	0	2593	9886.6	0	0	0	0	0	0	0	0	0
Cre16.g668600.t1.2	35.013000	0	0	0	0	0	0	0	0	0	0	1024.9	0	0	0	0	0	0	0	0	0	0	0	0	7664.7	0	0	0	0	0	0	0	0	0	0	0	0
Cre16.g670754.t1.1	145.900000	0	0	0	0	0	0	0	0	0	0	0	0	0	0	0	0	0	0	0	0	0	0	0	0	15493	0	0	0	0	0	0	0	0	0	0	0
Cre16.g672050.t2.1;Cre16.g672050.t1.1	24.819000	0	0	0	0	0	0	0	0	0	0	0	0	0	0	0	0	0	0	0	0	0	0	0	0	0	0	0	0	1457.4	2182.2	0	0	0	0	0	0
Cre16.g672650.t1.2	29.207000	650730	321860	201970	128920	79361	54393	100040	56192	29867	67536	71064	52397	53275	37888	43602	26152	25584	41597	45100	29526	9855	44176	50754	47819	65715	564630	344900	117240	336690	44897	0	0	0	0	0	0
Cre16.g673001.t2.1;Cre16.g673001.t1.1	14.165000	0	0	0	0	0	0	0	0	0	0	0	0	0	0	0	0	0	0	0	0	0	0	0	0	0	0	1879.9	25518	43963	8016.4	5347.3	3438.6	1488.3	0	0	0
Cre16.g673650.t1.1	30.714000	76275	87359	150720	262100	24855	9112.8	13317	1832.3	8011.2	218670	70470	1872.8	3669.7	3097.5	0	1597.5	3569.7	14713	27789	22227	128370	231530	755510	1932300	11337000	1371300	435040	33484	53560	63043	2816.6	0	0	0	0	0
Cre16.g674950.t1.2	60.169000	0	0	0	0	0	0	0	0	0	0	0	0	0	0	0	0	0	0	0	0	1121.8	0	5614.3	10332	2145.7	0	0	0	0	0	0	0	0	0	0	0
Cre16.g675300.t1.1	60.165000	0	0	0	0	0	0	0	0	0	0	0	0	0	0	0	0	0	0	0	0	0	0	0	24920	0	0	0	0	0	0	0	0	0	0	0	0
Cre16.g675500.t1.2	18.272000	0	0	0	0	0	0	0	0	0	0	0	0	0	0	0	0	0	0	0	0	0	0	0	0	0	0	0	2688.8	10869	17785	13705	12186	5363.4	0	0	0
Cre16.g675550.t3.1;Cre16.g675550.t2.1;Cre16.g675550.t1.2	16.564000	0	0	0	0	0	0	0	0	0	0	0	0	0	0	0	0	0	0	0	0	0	0	0	0	0	0	0	5415.3	37560	28612	20868	10845	4829.1	0	0	0
Cre16.g675650.t1.2	58.160000	31026	17742	3232.4	1450.1	7679.1	1681.8	20579	2960.7	11974	15532	15331	41101	63797	167940	111130	0	0	0	0	0	0	0	0	0	0	0	0	0	0	0	0	0	0	0	0	0
Cre16.g675958.t1.1	63.807000	0	0	0	0	0	0	0	0	0	0	0	0	0	0	0	0	0	0	0	0	0	1617.2	5181.3	2335.3	0	0	0	0	0	0	0	0	0	0	0	0
Cre16.g676550.t1.2	35.247000	6288.3	0	0	0	0	0	0	0	0	0	0	0	0	0	0	0	0	0	0	0	0	0	0	0	0	0	0	0	0	0	0	0	0	0	0	0
Cre16.g677026.t1.1	38.151000	38879	0	0	0	0	0	0	0	0	0	0	0	0	0	0	0	0	3283	14769	0	0	0	0	0	0	0	0	0	0	0	0	0	0	0	0	0
Cre16.g677350.t1.2	107.300000	0	0	0	0	0	0	0	0	0	0	0	0	0	0	0	0	0	0	0	0	0	0	0	0	0	0	0	0	16084	0	0	0	0	0	0	0
Cre16.g678000.t1.2	33.092000	0	0	0	0	0	0	0	0	0	0	0	0	0	0	0	0	0	0	0	0	0	0	0	0	0	0	6533.5	6506.4	0	0	0	0	0	0	0	0
Cre16.g679250.t1.2	18.340000	0	0	0	0	0	0	0	0	0	0	0	0	0	0	0	0	0	0	0	0	0	0	0	0	0	0	0	0	0	0	0	1690.6	2067.3	0	0	0
Cre16.g679300.t1.2	15.493000	0	0	0	0	0	0	0	0	0	0	0	0	0	0	0	0	0	0	0	0	0	0	0	0	0	0	0	1572	12511	2254.3	0	0	0	0	0	0
Cre16.g679500.t1.2	10.999000	0	40818	5290	9165.7	0	0	0	0	0	0	0	0	0	0	0	0	0	0	0	0	0	0	0	0	0	0	0	0	0	0	0	0	0	0	0	0
Cre16.g680000.t1.2	25.879000	195340	1009800	21187	15174	0	0	1128.4	936.69	0	0	0	0	2435	0	0	0	3118.5	0	1720	0	0	0	1588	1986.2	0	0	0	6150.1	5023	27823	38246	4491.6	0	0	0	0
Cre16.g681200.t1.2	12.902000	0	0	0	0	0	0	0	0	0	0	0	0	0	0	0	0	0	0	0	0	0	0	0	0	0	2647.9	0	0	0	0	0	0	0	0	0	0
Cre16.g681900.t1.2	55.986000	0	0	0	0	0	0	0	0	0	0	0	0	0	0	0	0	0	0	0	0	0	64605	65549	16083	2545.4	0	0	0	0	0	0	0	0	0	0	0
Cre16.g683550.t1.2	182.050000	0	0	0	0	0	0	0	0	0	8186.9	0	0	0	0	0	0	0	0	0	0	0	0	0	0	0	0	0	0	0	0	0	0	0	0	0	0
Cre16.g683750.t1.2	26.582000	0	4735.8	0	0	0	0	0	0	0	0	0	0	0	0	0	0	0	0	0	0	0	0	0	0	0	0	0	0	0	0	0	0	0	0	0	0
Cre16.g684150.t1.2	28.426000	0	0	0	0	0	0	0	0	0	0	0	0	0	0	0	0	0	0	0	0	0	0	0	0	0	0	0	0	0	0	5094.2	0	0	0	0	0
Cre16.g684750.t1.2	39.142000	0	0	0	0	0	0	0	0	0	0	0	0	0	0	0	0	0	0	0	0	0	0	0	0	0	0	0	0	2755.6	0	0	0	0	0	0	0
Cre16.g685400.t1.2	38.241000	4423.3	0	0	0	0	0	0	0	0	0	0	0	0	0	0	0	0	0	0	0	0	0	0	0	0	0	0	0	0	0	0	0	0	0	0	0
Cre16.g685450.t1.1	470.220000	0	0	0	0	0	972800	0	0	0	0	0	0	0	0	0	0	0	0	0	0	0	0	0	0	0	0	0	0	0	0	0	0	0	0	0	0
Cre16.g685550.t1.2	37.927000	0	0	0	0	0	0	0	0	0	0	0	0	0	0	0	0	0	0	0	0	0	0	0	14996	7146.5	6699.2	0	0	0	0	0	0	0	0	0	0
Cre16.g685700.t1.2	23.042000	0	0	0	0	0	0	0	0	0	0	0	0	0	0	0	0	0	0	0	0	0	0	0	0	0	0	0	0	0	0	0	0	0	0	0	0
Cre16.g687200.t1.1	16.768000	0	0	0	0	0	0	0	0	0	0	0	0	0	0	0	0	0	0	0	0	0	0	0	0	0	3804.1	7102.3	7263.7	0	0	0	0	0	0	0	0
Cre16.g687900.t1.2	26.222000	435990	189740	121690	795400	238700	947260	1871500	184880	75862	125010	59632	34078	911780	143230	55654	20339	39563	44950	45365	236550	465910	14210	77104	43749	319300	87271	42908	24707	22911	131340	254830	55105	0	0	0	0
Cre16.g688800.t1.2	20.640000	0	0	0	0	0	0	0	0	0	0	0	0	0	0	0	0	0	0	0	0	0	0	1049.1	2187.9	0	1854.9	20809	25615	12285	0	0	0	0	0	0	0
Cre16.g688850.t1.1	63.771000	0	0	0	0	0	0	0	0	0	0	0	0	0	0	0	0	0	1160.7	3933.7	1484.4	3726.6	9221.9	23040	20605	0	0	0	0	0	0	0	0	0	0	0	0
Cre16.g689087.t1.1	38.208000	9687.7	0	0	0	0	0	0	0	0	0	0	0	0	0	0	0	0	0	0	0	0	0	0	0	0	0	0	0	0	0	0	0	0	0	0	0
Cre16.g689983.t1.1	9.860900	0	0	0	0	0	0	0	0	0	0	0	0	0	0	0	0	0	0	0	0	0	0	0	0	0	0	0	2596.1	0	0	0	0	0	0	0	0
Cre16.g690130.t1.2	19.827000	0	0	0	0	0	0	0	0	0	0	0	0	0	0	0	0	0	0	0	0	0	0	0	0	0	0	0	0	2232.9	3507.3	7133.7	6627.3	1748.4	0	0	0
Cre16.g690431.t2.1;Cre16.g690431.t1.1	53.362000	133770	92582	12709	18937	0	3219.5	13578	4176.4	3999.3	6005.8	5416.7	5800.1	4134.6	0	8693.7	0	8472.3	8596.5	16315	33224	62299	70559	52734	68729	80073	146560	5243.1	0	0	0	0	0	0	0	0	0
Cre16.g690509.t1.1	17.796000	0	0	0	0	0	0	0	0	0	0	0	0	0	0	0	0	0	0	0	0	0	0	0	0	0	0	0	0	0	166100	0	0	0	0	0	0
Cre16.g691000.t1.2	23.877000	0	0	0	0	0	0	0	0	0	0	0	0	0	0	0	0	0	0	0	0	0	0	0	0	0	0	1392.5	8739.9	10441	2601.4	0	0	0	0	0	0
Cre16.g691450.t1.2	72.908000	0	0	0	0	0	0	0	0	0	46204	0	0	0	0	0	0	0	0	0	0	0	0	0	0	0	0	0	0	0	0	0	0	0	0	0	0
Cre16.g691850.t1.2	11.682000	88833	26089	34709	22282	15641	4606.4	19783	11693	7203	15954	18819	19702	19550	18418	18232	120720	26356	2350.1	0	0	0	0	0	0	0	0	0	0	0	0	0	4304.8	3501.8	0	0	0
Cre16.g694400.t1.2	34.610000	0	0	0	0	0	0	15182	12011	18271	48801	2950.4	0	0	0	0	0	0	0	0	0	0	0	0	0	0	0	0	0	0	0	0	0	0	0	0	0
Cre16.g695050.t1.2	76.539000	7074.9	0	0	0	0	0	0	0	0	0	0	0	0	0	0	0	0	0	0	0	11372	35042	26580	0	0	0	0	0	0	0	0	0	0	0	0	0
Cre16.g695100.t1.1	51.582000	0	0	0	0	0	0	0	0	0	0	0	0	0	0	0	0	15672	0	0	0	0	0	0	0	0	0	0	0	0	0	0	0	0	0	0	0
Cre16.g695500.t2.1;Cre16.g695500.t1.1	53.372000	0	0	0	0	0	0	0	0	0	0	0	0	0	0	0	0	0	0	0	0	0	0	0	4946.4	0	0	0	0	0	0	0	0	0	0	0	0
Cre16.g696000.t1.2	156.040000	109610	14820	6884.8	5888.3	1172.1	0	8325.4	0	0	5340.1	32124	35319	36731	58308	0	0	0	0	0	0	0	0	0	0	0	0	0	0	0	0	0	0	0	0	0	0
Cre17.g696850.t1.2	23.706000	0	0	0	0	0	0	0	0	0	0	0	0	0	0	0	0	0	0	0	0	0	0	0	19447	0	0	0	0	0	0	0	0	0	0	0	0
Cre17.g697650.t1.1	91.950000	0	0	0	0	0	0	0	0	0	0	0	0	0	0	0	5847.8	0	0	0	0	0	11688	4280.8	0	0	0	0	0	0	0	0	0	0	0	0	0
Cre17.g698000.t1.2	61.821000	1965100	8801000	127610	285200	87157	57398	137100	121310	59183	335070	336690	165750	172090	42358	19489	9354.1	32527	50494	39743	40945	35805	60741	31737	50778	6854	472350	106170	0	0	0	0	0	0	0	0	0
Cre17.g698450.t1.2	38.100000	12408	3340.8	0	0	0	0	0	0	0	0	0	0	0	0	0	0	0	0	0	0	0	0	0	0	0	0	0	0	0	0	0	0	0	0	0	0
Cre17.g699000.t2.1;Cre17.g699000.t1.2	84.987000	0	0	1973.1	0	0	0	0	0	0	0	0	0	0	0	0	0	0	0	0	0	0	0	7500.6	0	0	0	0	0	539.06	0	0	0	0	0	0	0
Cre17.g700750.t1.2	24.352000	0	0	0	0	0	0	0	0	0	0	0	0	0	0	0	0	2371.4	105170	0	0	0	0	0	0	0	0	0	0	0	0	0	0	0	0	0	0
Cre17.g701200.t2.1;Cre17.g701200.t1.2	15.341000	0	0	0	0	0	0	0	0	0	0	0	0	0	0	0	0	0	0	0	0	0	0	0	0	0	0	0	1647.8	6302.7	25425	3898	0	0	0	0	0
Cre17.g702150.t1.2	26.437000	0	0	0	0	0	0	0	0	0	0	0	0	0	0	0	0	0	0	0	0	0	0	0	0	0	0	1866.5	0	0	3188.9	0	0	0	0	0	0
Cre17.g702900.t1.2	24.281000	9068.7	0	0	0	0	0	0	0	0	0	0	0	0	0	0	0	0	110050	0	0	0	0	0	0	0	0	0	0	0	0	0	0	0	0	0	0
Cre17.g702950.t1.2	24.428000	10059	0	0	0	0	0	0	0	0	0	0	0	0	1667.6	0	2295	0	169100	1428.8	0	0	0	0	0	0	0	0	0	5827.4	8408.7	0	0	0	0	0	0
Cre17.g703200.t1.2	38.582000	0	0	0	0	0	0	0	0	0	0	0	0	0	0	0	0	0	0	0	0	0	0	0	0	2871.3	0	0	0	0	0	0	0	0	0	0	0
Cre17.g703700.t1.1	44.476000	6992.1	7095.9	0	0	1450.2	0	0	1069	0	0	968.49	0	0	0	0	0	0	0	0	0	0	0	1878.2	8457.5	4500.5	16203	12377	0	0	0	0	0	0	0	0	0
Cre17.g704600.t1.2	23.562000	0	0	0	0	0	0	0	0	0	0	0	0	0	0	0	0	0	0	0	0	0	0	0	0	0	1695.8	1866.2	1754.3	0	0	0	0	0	0	0	0
Cre17.g705000.t1.2	67.447000	0	0	0	0	0	0	0	0	0	0	0	0	0	0	0	0	0	0	0	0	0	0	4606.3	40282	0	0	0	0	0	0	0	0	0	0	0	0
Cre17.g705500.t1.1	91.669000	0	2147.9	0	0	0	0	0	0	0	0	0	0	0	0	0	0	0	0	0	0	0	0	0	0	0	0	0	0	0	0	0	0	0	0	0	0
Cre17.g705900.t1.2	8.594900	0	0	0	0	0	0	0	0	0	0	0	0	0	0	0	0	0	0	0	0	0	0	0	0	0	0	0	0	0	3008.8	0	1010.9	0	0	0	0
Cre17.g706850.t1.1	34.599000	0	0	0	0	0	0	0	0	0	0	0	0	0	0	0	0	0	0	0	0	0	0	0	3068.8	1109.1	2094.5	0	0	0	0	0	0	0	0	0	0
Cre17.g706950.t1.2	35.349000	0	0	0	0	0	0	0	0	0	0	0	0	0	0	0	0	0	0	0	1339.5	0	0	0	0	0	0	0	0	0	1278.4	0	0	0	0	0	0
Cre17.g707500.t1.2	108.930000	9330.7	0	0	0	0	0	0	0	0	0	0	0	0	0	0	0	0	0	0	0	0	0	0	0	0	0	0	0	0	0	0	0	0	0	0	0
Cre17.g707900.t1.2	37.029000	9003.6	0	0	0	0	0	873.93	0	0	0	0	1094.2	0	6894.9	7461.8	1794.4	55625	0	0	0	0	0	0	0	0	0	0	0	0	0	0	0	0	0	0	0
Cre17.g709850.t1.2;Cre09.g396700.t1.2	43.499000	0	0	0	0	0	0	0	0	0	0	0	0	0	0	0	0	0	0	0	0	0	0	2815.9	9928.4	0	0	0	0	0	0	0	0	0	0	0	0
Cre17.g712400.t1.2	38.715000	0	0	0	0	0	0	0	0	0	0	0	0	0	0	0	0	0	0	0	0	0	7491.9	0	0	0	0	0	0	0	0	0	0	0	0	0	0
Cre17.g713200.t1.1;Cre17.g713350.t1.2	53.715000	13327	4135.3	0	0	0	0	0	0	0	0	0	1426.3	0	3297.5	2428	0	2869.8	11711	47263	563980	346260	2775.3	0	0	0	0	0	0	0	0	0	0	0	0	0	0
Cre17.g715250.t1.2	23.576000	0	0	0	0	0	0	0	0	0	0	0	0	0	0	0	0	0	0	0	0	0	0	0	0	0	4733.9	0	0	0	0	0	0	0	0	0	0
Cre17.g715500.t1.2	25.364000	0	0	0	0	0	0	0	0	0	0	0	0	0	0	0	0	0	0	0	0	0	0	0	0	0	0	0	0	0	0	4863.6	0	0	0	0	0
Cre17.g720050.t1.2	74.384000	130710	82397	105960	117780	119700	107740	383080	186210	107860	101340	59145	53556	47896	33723	54115	25162	26132	10550	18509	37863	64472	241360	446630	258960	6712.9	20260	21719	23386	12323	8691.9	2476.5	0	0	0	0	0
Cre17.g720250.t1.2	29.938000	2780800	844990	833010	829250	254360	175950	217930	70116	86508	90410	121880	95889	117160	87885	103810	60255	134020	198640	256710	412950	947200	1389300	1128700	8802400	5300200	994090	620590	492580	316620	136300	53923	9668.3	2204.2	0	0	0
Cre17.g721300.t1.2	14.324000	98624	441160	3298.3	3601.8	0	0	0	0	0	0	0	0	0	0	0	0	0	0	0	0	0	0	0	0	0	0	0	0	0	0	0	0	0	0	0	0
Cre17.g721450.t1.1	63.070000	0	0	0	0	0	0	0	0	0	0	0	0	0	0	0	0	0	0	0	0	0	4848.8	2641.8	0	0	0	0	0	0	0	0	0	0	0	0	0
Cre17.g721700.t1.2	25.676000	0	0	0	0	0	0	0	0	0	0	0	0	0	0	0	0	0	0	0	0	0	0	0	0	0	0	0	1533.8	6765.3	12283	13773	0	0	0	0	0
Cre17.g722750.t1.2	38.977000	109170	0	0	0	0	0	0	0	0	0	0	0	0	0	0	0	0	0	0	0	0	0	0	0	0	0	0	0	0	0	0	0	0	0	0	0
Cre17.g722800.t1.2	54.277000	0	0	0	0	0	0	0	0	0	0	0	0	0	0	0	0	0	0	0	0	0	0	0	0	0	0	0	0	0	0	0	0	0	0	0	0
Cre17.g723650.t1.2	47.358000	10749	2782.7	0	0	0	0	0	0	0	0	0	0	0	0	0	0	0	0	1107	0	0	0	0	0	0	1933.8	3214	0	0	0	0	0	0	0	0	0
Cre17.g724300.t1.2	11.201000	32792	26653	59091	148210	47770	648020	281440	21957	8491.2	28715	49565	9682	0	7120.9	0	0	3294.4	4167.8	4728.5	8203.8	0	4645.4	5120	0	5327.8	8983.4	13984	15693	9715.1	57301	86968	33507	5807.1	0	0	0
Cre17.g725350.t1.1;Cre17.g725350.t2.1	65.371000	0	0	0	0	0	0	0	0	0	0	0	0	0	0	4422.2	0	13598	0	0	0	0	0	0	0	0	0	0	0	0	0	0	0	0	0	0	0
Cre17.g725400.t1.2	13.827000	3909.5	15867	3057.9	13886	0	0	0	0	0	0	0	0	0	0	0	0	0	0	0	0	0	0	0	0	0	0	0	0	0	0	0	0	0	0	0	0
Cre17.g726350.t1.1	63.608000	0	0	0	0	0	0	0	0	0	0	0	0	0	0	0	0	0	0	0	0	0	0	0	0	0	0	0	0	0	0	0	0	0	0	0	0
Cre17.g727100.t1.2	28.004000	17641	0	0	0	0	0	0	0	0	0	0	0	0	0	0	0	0	0	0	0	0	0	0	0	0	0	0	0	0	0	0	0	0	0	0	0
Cre17.g727300.t1.2	41.590000	0	0	0	0	0	0	0	0	0	0	0	0	0	0	0	0	0	45000	19780	0	0	0	0	0	0	0	0	0	0	0	0	0	0	0	0	0
Cre17.g727450.t1.2	57.566000	0	0	0	0	0	0	0	0	0	0	0	0	5858.6	0	0	0	0	0	0	0	0	0	0	0	0	0	0	0	0	0	0	0	0	0	0	0
Cre17.g728300.t1.1	103.400000	0	0	0	0	0	0	0	0	0	0	0	0	0	0	0	0	0	0	0	0	0	0	0	0	0	0	0	0	0	0	0	0	2295.4	0	0	0
Cre17.g728800.t1.2	41.083000	0	0	0	0	0	0	0	0	0	0	0	0	0	0	0	0	0	0	0	0	0	0	0	0	0	0	1513.4	5547.1	17632	0	0	0	0	0	0	0
Cre17.g729800.t1.2	44.744000	4367.5	3270.8	0	0	0	0	0	0	0	0	0	0	0	0	0	0	0	1557.8	0	1471.6	0	3201.5	4477.7	15082	27246	109910	10495	0	0	0	0	0	0	0	0	0
Cre17.g729900.t1.2	33.827000	0	0	0	0	0	0	0	0	0	0	0	0	0	0	0	0	0	0	0	0	0	0	0	0	0	5713.8	0	0	0	0	0	0	0	0	0	0
Cre17.g730000.t1.2	37.749000	0	0	0	0	0	0	0	0	0	0	0	0	0	0	0	0	0	0	0	0	0	6073.3	6044.3	0	15220	4282.7	0	0	0	0	0	0	0	0	0	0
Cre17.g732250.t1.1	16.477000	0	0	0	0	0	0	0	0	0	0	0	0	0	0	0	0	0	0	0	0	0	5716.1	2998.1	0	6700.2	6802.4	0	0	0	0	0	0	0	0	0	0
Cre17.g732850.t1.2	34.332000	0	0	0	0	0	0	0	0	0	0	0	0	0	0	0	0	0	0	0	0	0	0	0	0	0	0	0	0	5797.6	12515	1394.7	0	0	0	0	0
Cre17.g734100.t1.2	50.051000	0	0	0	0	0	0	0	0	0	0	0	0	0	0	0	0	0	0	0	0	0	0	0	0	5235.3	0	994.61	0	0	0	0	0	0	0	0	0
Cre17.g734200.t1.2	47.849000	0	0	0	0	0	0	0	0	0	0	0	0	0	0	0	0	0	1397.3	11985	1392	0	0	0	0	0	0	0	0	0	0	0	0	0	0	0	0
Cre17.g734300.t2.1;Cre17.g734300.t1.1;Cre12.g541100.t1.2	102.300000	124510	0	0	0	0	0	0	0	0	0	0	0	0	0	0	0	0	4071.5	0	0	0	0	0	0	0	0	0	0	0	0	0	0	0	0	0	0
Cre17.g734450.t1.2	16.596000	0	0	0	0	0	0	0	0	0	0	0	0	0	0	0	0	0	0	0	0	0	0	0	0	0	0	0	0	0	2505.9	1427.8	0	0	0	0	0
Cre17.g734500.t1.2	26.244000	0	0	22269	9332.9	0	0	1437.9	4102.7	0	0	0	0	0	0	0	0	0	0	0	0	0	0	0	0	0	0	0	0	0	1233.8	0	0	0	0	0	0
Cre17.g734612.t1.1	157.300000	0	0	0	0	0	0	0	0	0	0	0	0	0	0	0	0	7923.8	45429	0	0	0	0	0	0	0	0	0	0	0	0	0	0	0	0	0	0
Cre17.g734900.t2.1;Cre17.g734900.t1.2	58.080000	0	0	0	0	0	0	0	0	0	0	0	0	0	0	0	0	0	0	2236.2	12638	84663	0	0	1553.8	2077.2	8694.2	0	0	0	0	0	0	0	0	0	0
Cre17.g735500.t1.2	97.858000	0	0	0	0	0	44.8	0	0	0	0	0	0	0	0	0	0	0	0	0	0	0	0	0	0	0	0	0	0	0	0	0	0	0	0	0	0
Cre17.g738000.t4.1;Cre17.g738000.t3.1;Cre17.g738000.t2.1;Cre17.g738000.t1.1	19.601000	0	0	0	0	0	0	0	0	0	0	0	0	0	0	0	0	0	0	0	0	0	0	0	7082.8	0	0	0	0	0	0	0	0	0	0	0	0
Cre17.g738050.t1.2	14.198000	0	0	0	0	0	0	0	0	0	0	0	0	0	0	0	0	0	0	0	0	0	15643	11315	0	0	0	0	0	0	0	0	0	0	0	0	0
Cre17.g738200.t1.2	56.979000	0	0	0	0	0	0	0	0	0	0	0	0	0	0	0	0	0	0	0	0	0	0	11051	0	0	0	0	0	0	0	0	0	0	0	0	0
Cre17.g738300.t1.2	10.875000	0	0	0	0	0	0	0	0	0	0	0	0	0	0	0	0	0	0	2833.6	5121.2	0	0	0	0	0	0	0	0	0	0	0	0	0	0	0	0
Cre17.g738751.t1.1	33.196000	0	0	0	0	0	0	0	0	0	0	0	0	0	0	0	0	0	0	0	0	0	0	0	0	0	0	2648.6	0	0	0	0	0	0	0	0	0
Cre17.g739752.t1.1;Cre12.g548901.t1.1	85.401000	9968.6	6213.6	0	0	0	0	0	0	0	0	0	0	0	0	0	0	0	0	0	0	0	0	0	0	0	0	0	0	0	0	0	0	0	0	0	0
Cre17.g741000.t1.2	27.067000	0	0	0	0	0	0	0	0	0	0	0	0	0	0	0	0	0	0	0	0	0	0	0	12167	0	0	0	0	0	0	0	0	0	0	0	0
Cre17.g742300.t1.1	24.779000	0	0	0	0	0	0	0	0	0	0	0	0	0	0	0	0	0	0	0	0	0	0	0	0	0	0	0	0	3232.6	10399	0	0	0	0	0	0
Cre17.g744897.t1.1	45.660000	0	0	0	0	0	0	0	0	0	0	0	0	0	0	0	0	0	0	0	0	0	0	0	0	0	16760	1496.3	0	0	0	0	0	0	0	0	0
Cre17.g745697.t1.1	97.210000	0	0	0	0	0	0	0	0	0	0	0	0	0	0	0	0	0	1137.3	2084.7	0	0	0	0	0	0	0	0	0	0	0	0	0	0	0	0	0
Cre17.g746597.t2.1;Cre17.g746597.t1.1	57.476000	0	0	0	0	0	0	0	0	0	0	0	0	0	0	0	0	0	0	0	0	0	0	7390.5	0	0	0	0	0	0	0	0	0	0	0	0	0
Cre17.g746997.t1.1;Cre16.g669150.t1.2;Cre16.g669125.t1.1	102.230000	11988	107430	10391	1880.9	1029.2	0	0	0	0	0	0	0	0	0	0	0	0	0	0	0	0	0	0	0	0	0	0	0	0	0	0	0	0	0	0	0
Cre17.g747297.t1.1	19.116000	4739.7	0	0	0	0	0	0	0	0	0	0	0	0	0	0	0	0	0	0	0	0	0	0	0	0	0	0	0	0	0	0	0	0	0	0	0
Cre18.g749847.t2.1;Cre18.g749847.t1.1	52.482000	17071	0	0	0	0	0	0	0	0	0	0	0	0	0	0	0	0	1361.6	5964.7	67426	408180	0	0	0	0	0	0	0	0	0	0	0	0	0	0	0
Cre18.g750047.t1.1	447.500000	111810	319500	333200	0	0	0	0	0	0	0	0	0	0	0	0	0	0	0	0	0	0	0	0	0	0	0	0	0	0	0	0	0	0	0	0	0
Cre19.g750247.t1.1	37.853000	0	0	0	0	0	0	0	0	0	0	0	0	0	0	0	0	0	0	0	0	0	0	0	0	5515.5	5930.1	0	0	0	0	0	0	0	0	0	0
Cre19.g750547.t4.1;Cre19.g750547.t3.1;Cre19.g750547.t2.1;Cre19.g750547.t1.1	67.314000	0	0	0	0	0	0	0	0	0	0	0	0	0	0	0	0	0	0	0	6080	29996	0	0	30978	173320	170900	0	0	0	0	0	0	0	0	0	0
Cre19.g750847.t3.1;Cre19.g750847.t1.1;Cre19.g750847.t2.1	47.888000	50663	0	0	0	0	0	0	0	0	0	0	0	0	0	0	0	0	0	0	0	0	0	0	0	0	0	0	0	0	0	0	0	0	0	0	0
Cre-2.g801484.t1.p1	42.296000	0	2515.1	0	0	0	0	0	0	0	0	0	0	0	0	0	0	0	0	0	0	0	0	0	0	0	0	0	0	0	0	0	0	0	0	0	0
Cre-2.g801492.t1.p1	59.047000	18254	42037	8467.5	43512	0	0	0	0	0	0	0	0	0	0	0	0	0	0	0	0	0	0	0	0	0	0	0	0	0	0	0	0	0	0	0	0
Cre-2.g801495.t1.p1	55.160000	13623	0	0	0	0	0	0	0	5242.1	0	0	0	0	0	0	0	2742.4	0	0	0	0	0	0	0	0	0	0	0	0	0	0	0	0	0	0	0
Cre-2.g801499.t1.p1	31.589000	0	15891	5038.8	17523	0	0	0	0	0	0	0	0	0	0	0	0	0	0	0	0	0	0	0	0	0	0	0	0	0	0	0	0	0	0	0	0
Cre24.g755497.t1.1	35.446000	14438	4652.6	0	3324.2	1189.7	0	0	0	0	0	0	0	0	0	0	0	0	0	0	0	0	0	0	0	0	0	0	0	0	0	0	0	0	0	0	0
Cre36.g759747.t1.1	19.432000	0	0	0	0	0	0	0	0	0	0	0	0	0	0	0	0	0	0	0	0	0	0	3678.6	36120	87613	9173.8	0	0	0	0	0	0	0	0	0	0
Cre43.g760497.t1.1	28.953000	4245.5	0	0	0	0	0	1328.1	0	0	1581.5	1389.2	3159.7	2649.7	1863.8	0	0	0	0	3475.2	3740.2	0	0	0	0	0	0	0	0	0	0	0	0	0	0	0	0
Cre48.g761197.t1.1;Cre01.g050316.t2.1;Cre01.g050316.t1.1	27.831000	0	0	0	0	0	0	0	0	0	0	0	0	0	0	0	0	0	0	0	0	0	0	0	0	0	0	0	0	5391.4	0	0	0	0	0	0	0
iRTproteinbiognosys	19.611000	591700	611450	613940	713850	589100	613110	797690	761230	674810	817080	835170	821190	633440	767420	542460	691850	717920	784120	731820	524250	687430	766790	643960	714160	583590	636170	727260	781760	718220	750080	748420	804530	761420	651740	631650	734790
