# Supplementary material for: Complexome profiling on the Chlamydomonas lpa2 mutant reveals insights into PSII biogenesis and new PSII associated proteins
Source: J Exp Bot. 2021 Aug 26;73(1):245–62. doi: 10.1093/jxb/erab390 (PMC8730698; doi:10.1093/jxb/erab390)
Supplement: erab390_suppl_Supplementary_Dataset_S1 [file erab390_suppl_supplementary_dataset_s1.zip › Supplemental Dataset 1 - Excel List and all profiles/data/intensitiesRaw_wt1.txt]

Identifier	MolWeight	Intensity_01	Intensity_02	Intensity_03	Intensity_04	Intensity_05	Intensity_06	Intensity_07	Intensity_08	Intensity_09	Intensity_10	Intensity_11	Intensity_12	Intensity_13	Intensity_14	Intensity_15	Intensity_16	Intensity_17	Intensity_18	Intensity_19	Intensity_20	Intensity_21	Intensity_22	Intensity_23	Intensity_24	Intensity_25	Intensity_26	Intensity_27	Intensity_28	Intensity_29	Intensity_30	Intensity_31	Intensity_32	Intensity_33	Intensity_34	Intensity_35	Intensity_36
Cre01.g000100.t1.1	244.820000	0	0	0	0	0	0	0	0	0	0	0	0	0	0	0	0	0	0	0	0	0	4155.5	0	0	0	0	0	0	0	0	0	0	0	0	0	0
Cre01.g000250.t1.2	24.827000	0	0	0	0	0	0	0	0	0	0	0	0	0	0	0	0	0	0	0	0	0	0	0	0	0	0	7926.6	0	1355.1	0	0	0	0	0	0	0
Cre01.g000350.t1.1	43.102000	0	0	0	0	0	0	0	0	0	0	0	0	0	0	0	0	0	0	0	0	0	0	0	0	0	0	0	0	0	0	1487.6	0	0	0	0	0
Cre01.g000850.t1.2	20.686000	0	0	0	0	0	0	0	0	0	0	0	0	0	0	0	0	0	0	0	0	0	0	0	2268.3	0	0	0	14386	2690.4	0	0	0	0	0	0	0
Cre01.g000900.t1.2	50.844000	0	0	0	0	0	0	0	0	0	0	0	0	0	0	0	0	0	0	0	0	0	0	0	0	0	11996	67077	5303.1	0	0	0	0	0	0	0	0
Cre01.g001100.t1.2	69.963000	0	0	0	0	0	0	0	0	0	0	0	8240.3	8093.5	0	0	0	0	0	0	0	0	0	0	0	0	0	0	0	0	0	0	0	0	0	0	0
Cre01.g001750.t1.2	60.329000	0	8184.4	0	0	0	0	0	0	0	0	0	0	0	0	0	0	0	0	0	0	0	10649	21600	3441.8	0	0	0	0	0	0	0	0	0	0	0	0
Cre01.g002050.t1.1	77.320000	0	0	0	0	0	0	0	0	0	0	0	0	0	0	0	0	0	0	0	0	0	0	0	31435	0	0	0	0	0	0	0	0	0	0	0	0
Cre01.g002300.t1.2	18.380000	0	0	0	0	0	0	0	0	0	0	0	0	2190.2	0	0	0	0	0	0	0	0	0	0	0	76330	20650	16035	7652.4	5359	2960.2	10130	11688	5768.3	0	0	0
Cre01.g002500.t1.2	26.577000	2173500	159040	72343	22609	15931	0	0	1425.9	0	0	3129.2	1535.9	3015.1	0	0	0	0	0	0	1654.8	0	0	1971.3	0	0	0	13138	54654	55834	0	0	0	0	0	0	0
Cre01.g004450.t1.2	29.807000	0	0	0	0	0	0	0	0	0	0	0	0	0	0	0	0	0	0	0	0	0	0	0	0	0	0	0	0	0	0	0	6264.8	8549.7	2051.2	0	0
Cre01.g004500.t1.2	52.803000	0	0	0	0	0	0	0	0	0	0	0	0	0	0	0	0	0	0	0	0	0	0	0	0	0	2021.9	0	0	0	0	0	0	0	0	0	0
Cre01.g005050.t1.1;Cre01.g006250.t1.2;Cre10.g423050.t1.2;Cre09.g398141.t1.1;Cre05.g235400.t1.2	96.717000	5502.1	0	2655.4	0	1188.8	0	0	0	0	1316.7	1870.6	1801.8	0	0	0	3578.4	0	0	6639.9	60238	98497	21690	0	0	0	0	0	0	0	0	0	0	0	0	0	0
Cre01.g005150.t1.1	48.791000	0	0	0	0	0	0	0	0	0	1271.8	12160	42977	79551	67783	6485.6	0	0	0	0	0	0	0	0	0	0	0	0	0	0	0	0	0	0	0	0	0
Cre01.g006628.t2.1;Cre01.g006628.t1.1;Cre10.g445347.t1.1;Cre16.g666700.t1.2;Cre06.g278290.t1.1;Cre09.g399775.t1.1;Cre10.g445275.t1.1;Cre01.g006700.t1.2;Cre08.g373350.t1.2;Cre12.g539209.t2.1;Cre34.g759097.t1.1;Cre09.g400071.t1.1;Cre01.g006614.t1.1;Cre03.g208553.t1.1;Cre17.g743497.t2.1;Cre12.g539209.t1.1;Cre01.g006670.t1.1;Cre12.g539150.t1.2;Cre14.g622340.t1.1;Cre06.g278283.t1.1;Cre27.g757247.t1.1;…	12.675000	0	0	0	0	0	0	0	0	0	0	0	0	0	0	0	0	0	0	0	0	0	0	0	0	0	0	0	0	0	0	0	0	0	0	0	1585.6
Cre01.g006950.t2.1;Cre01.g006950.t1.1	42.063000	0	0	0	0	0	0	0	0	0	0	0	0	0	0	0	0	0	2372.5	0	0	0	0	0	0	0	0	0	0	0	0	0	0	0	0	0	0
Cre01.g007051.t1.2;Cre09.g396400.t1.2;Cre11.g467567.t1.1	14.700000	15451	0	0	0	0	0	0	1414.8	0	0	0	0	0	0	0	0	0	1998.5	0	0	0	1564.2	0	0	0	0	0	0	3142.5	2140.7	20999	17180	1425.4	0	0	0
Cre01.g007600.t2.1;Cre01.g007600.t1.1	27.731000	0	0	0	0	0	0	0	0	0	0	0	0	0	0	0	0	0	0	0	0	0	0	0	0	2317.3	6614.4	2156.9	1594.4	0	0	0	0	0	0	0	0
Cre01.g007700.t1.1	62.264000	0	0	0	0	0	0	0	0	0	0	0	0	0	18290	10518	0	0	0	0	0	0	0	0	0	0	0	0	0	0	0	0	0	0	0	0	0
Cre01.g007850.t1.2	17.092000	34762	79197	13310	152700	0	0	0	0	0	0	0	0	0	0	0	0	0	0	0	0	0	0	0	0	0	0	0	0	0	0	0	0	0	0	0	0
Cre01.g010400.t1.2	20.398000	0	0	0	0	0	0	0	0	0	0	0	0	0	0	0	0	0	0	38562	45041	33028	17525	55772	46345	0	0	0	2742.3	0	0	0	0	0	0	0	0
Cre01.g010900.t1.2	40.304000	35567	0	0	0	0	0	0	0	0	0	0	2310.3	20307	884.45	0	0	4105.4	28804	47333	123890	108720	83196	0	0	0	0	1529.5	6145.8	0	0	0	0	0	0	0	0
Cre01.g011000.t1.2	24.371000	54733	0	0	0	0	0	0	0	0	0	0	0	2549.6	0	0	0	0	0	0	0	0	787.03	2228.5	0	0	0	0	0	0	0	0	0	0	0	0	0
Cre01.g011100.t2.1;Cre01.g011100.t1.2	85.903000	0	0	0	0	0	0	0	0	0	0	0	0	0	0	0	0	0	0	0	0	0	0	0	8487.3	0	0	0	0	0	0	0	0	0	0	0	0
Cre01.g013700.t2.1;Cre01.g013700.t1.2	28.153000	3031800	287870	111680	45893	52362	12162	44235	6506.1	8443.6	18165	27553	44409	40008	25260	60825	272490	127460	1178100	94814	208180	30431	56102	169360	71553	181710	53628	243730	465470	1282800	360170	8052.3	4169.8	0	0	0	0
Cre01.g014000.t1.2	20.946000	0	0	0	0	0	0	0	0	0	0	0	0	0	0	0	0	0	0	0	0	0	0	0	0	11417	15247	26310	68338	61240	21384	5470.5	3885.4	0	0	0	0
Cre01.g015000.t1.2	35.972000	0	0	0	0	0	0	0	0	0	0	0	0	0	0	0	0	0	0	0	0	0	0	0	0	0	0	0	1033.1	1191.1	0	0	0	0	0	0	0
Cre01.g015350.t1.1	41.871000	868620	160390	91095	36371	40502	5539.4	34502	8627.9	10861	25716	21691	20735	21426	8304.8	5177.9	18760	13990	14098	10346	16383	10595	13558	29555	51030	39868	21961	70268	311770	274800	2477	0	0	763.82	0	0	0
Cre01.g016300.t1.1	36.170000	0	0	0	0	0	3081.1	11618	0	0	0	0	0	0	0	0	0	0	0	0	0	0	0	7133.1	3363.8	16473	5225.6	19736	13044	48804	261630	213150	19445	0	0	0	0
Cre01.g016514.t1.1	60.796000	0	0	0	0	0	0	0	0	0	0	0	0	0	0	0	36996	168810	35474	0	0	0	0	0	33888	0	0	0	0	0	0	0	0	0	0	0	0
Cre01.g017050.t1.2	32.206000	10232	0	0	0	0	0	0	0	0	0	0	0	0	0	0	0	0	0	0	0	0	0	0	0	0	1717.3	0	0	0	0	0	0	0	0	0	0
Cre01.g018800.t1.2	35.506000	378300	671180	0	0	0	0	0	0	150210	0	0	0	0	0	0	0	0	0	0	0	0	0	0	0	0	0	0	0	0	0	0	0	0	0	0	0
Cre01.g019600.t1.2	23.836000	0	0	0	0	0	0	0	0	0	0	0	0	0	0	0	0	0	0	0	0	0	0	0	2268.3	6319.6	0	3018.4	2312.7	1774.2	0	2225.6	2082.4	0	0	0	0
Cre01.g019850.t1.1	95.966000	139610	2701	0	0	0	0	0	0	0	0	0	0	0	0	0	0	0	0	0	0	0	0	0	0	0	0	0	0	0	0	0	0	0	0	0	0
Cre01.g020305.t1.1	6.283500	103190	20339	8052.3	0	0	0	4337	3790	4815.2	3500.9	4879	5280.4	4987.6	4945.8	2904.7	3938.9	3942.1	20983	11554	13093	14441	5644.6	7013	6802.6	0	7184.3	22831	8362.5	2283.7	6098.6	7644.6	17230	13023	0	0	0
Cre01.g020350.t1.2	21.659000	428640	52603	58519	26875	22300	12813	31807	4062.9	8251	13676	23530	31086	8873.9	31861	31045	30544	30191	83457	37082	72666	114970	16350	45176	38137	45683	30977	117700	39284	16849	14551	35319	23467	6022.4	0	0	0
Cre01.g020918.t1.1	117.280000	0	0	0	0	0	0	0	0	0	0	0	0	0	0	0	0	0	0	0	7285.1	1341.6	0	0	14166	4926	0	0	0	0	0	0	0	0	0	0	0
Cre01.g021251.t1.1	55.694000	0	0	0	0	0	0	0	0	0	0	0	0	0	5226.6	0	0	0	0	0	0	0	0	0	0	0	0	0	0	0	0	0	0	0	0	0	0
Cre01.g021650.t1.2	34.115000	52222	0	0	0	0	0	0	0	0	0	0	0	0	0	0	0	0	0	0	0	0	0	0	0	0	0	0	0	0	0	0	0	0	0	0	0
Cre01.g022500.t1.2	81.992000	7210.4	0	0	0	0	0	0	0	0	0	0	0	0	0	0	0	0	0	26917	1302.5	0	0	0	0	0	0	0	0	0	0	0	0	0	0	0	0
Cre01.g024100.t1.1	40.309000	0	0	0	0	0	0	0	0	0	0	0	0	0	0	0	0	0	0	0	0	0	0	0	0	0	0	0	3694.7	2421.4	0	0	0	0	0	0	0
Cre01.g024350.t1.2	69.967000	0	0	0	0	0	0	0	0	0	0	0	0	0	0	0	0	0	0	0	0	0	3205.9	102710	38506	0	0	0	0	0	0	0	0	0	0	0	0
Cre01.g024950.t1.2	87.882000	0	0	0	0	0	0	0	0	0	0	0	0	0	0	0	0	0	0	0	1264.6	0	0	0	0	0	0	0	0	0	0	0	0	0	0	0	0
Cre01.g025500.t1.1	68.090000	0	0	0	0	0	0	0	0	0	0	0	0	0	0	0	0	0	0	0	0	0	6869.9	16385	0	0	0	0	0	0	0	0	0	0	0	0	0
Cre01.g026650.t1.2	31.347000	0	0	0	0	0	0	0	0	0	0	0	0	0	0	0	0	0	0	0	0	0	0	0	0	0	3825.8	3400.9	0	0	0	0	0	0	0	0	0
Cre01.g026900.t2.1;Cre01.g026900.t1.2	58.161000	0	0	0	0	0	0	0	0	0	0	0	0	0	0	0	0	152380	0	0	0	0	0	0	4668.1	0	0	0	0	0	0	0	0	0	0	0	0
Cre01.g027000.t1.2	20.474000	7964.4	0	0	0	0	0	0	0	0	0	0	0	2327.2	0	0	0	0	0	0	0	0	0	0	0	0	0	0	0	0	7584.8	11818	0	0	0	0	0
Cre01.g027550.t1.1;Cre02.g145200.t1.1	41.742000	0	0	0	0	0	0	0	0	0	0	0	0	0	0	0	0	0	0	0	1735.2	0	4558.7	9423.8	154090	314920	110310	29204	0	0	0	0	0	0	0	0	0
Cre01.g027800.t1.2	52.969000	0	0	5481.4	0	0	0	0	3823.3	0	0	0	0	0	0	0	0	0	0	0	0	0	0	0	0	0	0	0	0	0	0	0	0	0	0	0	0
Cre01.g028250.t1.2	35.377000	0	0	0	0	0	0	0	0	0	0	0	0	0	0	0	0	0	0	0	0	0	0	0	0	0	0	6495.3	1858.4	0	0	0	0	0	0	0	0
Cre01.g028350.t1.1	44.180000	0	0	0	0	0	0	0	0	0	0	0	0	0	0	0	0	0	0	0	0	0	0	0	0	0	0	1787.1	0	0	0	0	0	0	0	0	0
Cre01.g028600.t1.2	26.494000	0	0	0	0	0	0	0	0	0	0	0	0	0	0	0	0	0	0	0	0	0	0	0	0	0	0	0	0	1318.4	12246	5729.8	0	0	0	0	0
Cre01.g029300.t1.2	30.052000	0	0	0	0	0	0	0	0	0	0	0	0	2256.3	0	0	0	0	0	38860	1267.5	0	0	0	0	0	0	0	0	0	0	0	0	0	0	0	0
Cre01.g029750.t1.1	187.570000	25020	0	0	0	0	0	0	0	0	0	0	1495.8	1976.8	1756.1	0	0	0	0	0	0	0	0	0	0	0	0	0	0	0	0	0	0	0	0	0	0
Cre01.g030200.t1.2	45.751000	0	0	0	0	0	0	0	0	0	0	0	0	0	0	0	0	0	0	0	0	0	0	10725	7436	1379.2	0	0	0	0	0	0	0	0	0	0	0
Cre01.g031100.t1.2	37.030000	0	0	0	0	0	0	0	0	0	0	0	2003.5	26473	97608	0	0	0	0	0	0	0	0	0	0	0	0	4342.8	15720	48773	323540	80538	0	0	0	0	0
Cre01.g032650.t2.1;Cre01.g032650.t1.2	42.435000	133140	0	0	0	0	0	0	0	0	0	1063.2	1537	1545.2	0	0	0	0	0	0	0	0	0	0	3872.4	42838	48558	161130	182420	10115	0	0	0	0	0	0	0
Cre01.g032750.t1.2	18.807000	0	0	0	0	0	0	0	0	0	0	0	0	0	0	0	0	0	0	0	0	0	0	0	0	0	0	0	0	0	0	2345	15990	12022	0	0	0
Cre01.g033400.t1.2	11.506000	0	0	0	0	0	0	0	0	0	0	0	0	0	0	0	0	0	0	0	0	0	0	0	0	0	0	0	0	0	0	0	0	5135	3163.1	0	0
Cre01.g033550.t1.2	27.350000	0	0	0	0	0	0	0	0	0	0	0	0	0	0	0	0	0	0	0	0	0	0	0	0	0	0	0	0	1580.8	53918	18898	0	0	0	0	0
Cre01.g034400.t1.1	38.936000	42021	0	0	0	0	0	0	0	0	0	0	0	11196	5530.2	0	0	0	0	0	0	0	0	0	0	0	0	0	0	0	0	0	0	0	0	0	0
Cre01.g036200.t1.2	53.925000	0	0	0	0	0	0	0	0	0	0	0	0	0	0	0	0	0	0	0	0	0	0	0	0	0	0	0	2085.8	6188.7	0	0	0	0	0	0	0
Cre01.g036850.t1.2;Cre16.g648350.t1.1	65.917000	244110	5742.4	9050.8	0	0	0	0	0	0	0	0	6830	0	0	0	0	0	0	0	0	0	0	0	5799.4	2822.3	7746.6	4725.1	0	0	0	0	0	0	0	0	0
Cre01.g037150.t1.1	96.131000	0	0	0	0	0	0	0	0	0	2470.7	23457	0	0	0	0	0	0	0	0	0	0	0	0	0	0	0	0	0	0	0	0	0	0	0	0	0
Cre01.g037200.t1.2	11.425000	0	0	0	0	0	0	0	0	0	0	0	0	0	0	0	0	0	0	0	0	0	0	0	0	0	4027	15955	8511.7	22997	11174	0	0	0	0	0	0
Cre01.g037350.t1.1	55.296000	4462.2	0	0	0	0	0	0	0	0	0	0	0	0	0	0	0	0	0	0	0	0	0	0	0	0	0	0	0	0	0	0	0	0	0	0	0
Cre01.g037700.t1.2	56.876000	0	0	0	0	0	0	0	0	0	0	0	0	0	0	0	0	0	0	0	0	0	0	0	27000	6164.6	1018.6	0	0	0	0	0	0	0	0	0	0
Cre01.g038400.t1.2	47.327000	0	0	0	0	0	0	0	0	0	0	0	0	1159.2	0	0	0	0	0	0	0	0	0	0	0	0	0	293240	0	0	0	0	0	0	0	0	0
Cre01.g038550.t1.1	59.377000	0	0	0	0	0	0	0	0	0	0	0	0	0	0	0	0	0	0	0	0	0	0	0	4531.7	8112.4	0	0	0	0	0	0	0	0	0	0	0
Cre01.g038600.t1.2	47.635000	167820	22013	6688.5	0	0	0	0	0	0	0	0	0	0	0	0	0	0	0	0	0	0	0	0	0	0	0	0	0	0	0	0	0	0	0	0	0
Cre01.g039150.t1.2	20.518000	35936	0	0	0	0	0	0	0	0	0	0	0	0	0	0	0	0	0	0	0	0	0	0	1705.2	0	0	0	1415.5	1400.9	0	0	0	0	0	0	0
Cre01.g039300.t1.2	69.973000	0	0	0	0	0	0	0	0	0	0	0	0	0	0	0	0	0	0	0	0	0	25734	0	0	0	0	0	0	0	0	0	0	0	0	0	0
Cre01.g039550.t1.1	175.740000	0	0	0	0	0	0	0	0	0	0	0	0	0	0	0	0	0	0	0	0	0	0	0	0	0	0	0	0	0	0	3509.3	0	0	0	0	0
Cre01.g040000.t1.2	16.473000	0	0	0	0	0	0	0	0	0	0	0	0	1449.7	0	0	0	0	0	0	0	0	0	0	0	0	0	0	1898.7	21427	35518	4964.1	0	0	0	0	0
Cre01.g042200.t1.1	10.140000	0	0	21572	29163	4938.2	0	0	0	0	3406.9	0	1477.2	1689.7	8137.2	94431	1883.5	0	0	0	1860.2	1763.3	1383.8	4361.5	5765.1	9698	6103	16683	13295	15012	12919	5644.9	0	0	0	0	0
Cre01.g042550.t1.1	102.590000	18121	0	0	0	0	0	0	0	0	0	0	0	0	0	0	0	0	0	0	0	0	0	0	0	0	0	0	0	0	0	0	0	0	0	0	0
Cre01.g042750.t1.2	89.146000	1422000	333520	257130	144590	190410	83344	156320	74182	56262	164680	199160	228750	206720	125980	316780	642750	530420	861340	829430	1373700	1347300	3716200	4970000	855370	10603	5474.2	0	2195.9	1179.3	0	0	0	0	0	0	0
Cre01.g042800.t1.2	44.621000	0	0	0	0	0	0	0	0	0	0	0	0	0	0	0	0	0	0	0	0	0	0	0	0	59560	142850	91414	69577	31324	2822	0	0	0	0	0	0
Cre01.g043350.t1.2	72.106000	30415	1835.8	0	0	0	0	0	0	0	0	0	0	0	0	0	0	0	0	0	0	0	0	0	0	0	0	0	0	0	0	0	0	0	0	0	0
Cre01.g043450.t1.2	22.292000	0	0	0	0	0	0	0	0	0	0	0	0	0	0	0	0	0	0	0	0	0	0	0	0	0	0	0	0	931.46	11548	40051	9864.5	1773.3	0	0	0
Cre01.g044400.t1.2	22.902000	0	0	0	0	0	0	0	0	0	0	0	0	0	0	0	0	0	0	0	0	0	0	0	0	0	0	0	1187.6	6272	44283	35413	12771	0	0	0	0
Cre01.g044600.t1.2	143.410000	9271.5	0	7675.9	0	0	6115.7	8060.9	0	0	0	0	0	0	0	0	0	0	0	0	0	0	0	0	0	0	0	0	0	0	0	0	0	0	0	0	0
Cre01.g044800.t1.2	91.104000	393520	68163	62345	36444	48699	17600	69229	44897	24839	93118	120560	231900	187380	93599	123350	103970	131220	208550	343300	88414	27273	81819	247650	422230	195590	0	0	0	0	0	0	0	0	0	0	0
Cre01.g045100.t1.2	20.896000	0	0	0	0	0	0	0	0	0	0	0	0	0	0	0	0	0	0	0	15838	0	0	0	0	0	0	0	0	0	0	0	0	0	0	0	0
Cre01.g045550.t1.2	42.993000	287140	49755	38012	46324	15414	3597.5	21717	2977.9	12392	8097.4	16452	20227	18642	7716.2	9305.1	18836	12740	31775	5208	46369	50364	72594	79743	146100	179400	22978	8014.7	0	0	0	0	0	0	0	0	0
Cre01.g046150.t1.1	62.950000	0	0	0	0	0	0	0	0	0	0	0	0	0	0	0	0	0	0	0	0	2328.5	3120.9	0	0	0	0	0	0	0	0	0	0	0	0	0	0
Cre01.g047550.t1.2	23.672000	7573.1	0	0	0	9250.8	6773.9	0	0	0	0	0	0	0	0	0	0	0	0	0	0	0	1667.2	0	0	11593	4004.1	2413.5	6600	9900.7	21442	21087	26214	9818.2	0	0	0
Cre01.g047750.t1.2	21.371000	34444	6214.6	8575.7	0	2078.6	0	0	0	0	0	0	0	1759.2	0	0	0	0	0	0	0	0	0	0	0	0	0	0	0	3503.5	7163.8	0	0	0	0	0	0
Cre01.g047800.t1.1	30.463000	0	0	0	0	0	0	0	0	0	0	0	0	0	0	0	0	0	0	0	0	0	0	0	0	0	0	0	0	0	0	1828	0	0	0	0	0
Cre01.g048150.t1.2	30.466000	0	0	0	0	0	0	0	0	0	0	0	0	0	0	0	0	0	0	0	0	0	0	0	0	0	0	1759.6	0	11200	21358	24722	0	0	0	0	0
Cre01.g048950.t1.2	55.128000	136350	3490	0	0	0	0	0	0	0	0	0	0	1228.6	0	0	0	0	2522.1	10016	47913	0	0	0	0	0	0	0	0	0	0	0	0	0	0	0	0
Cre01.g049000.t1.2	23.613000	0	0	0	0	0	0	0	0	0	0	0	0	0	0	0	0	0	0	0	0	0	0	0	0	0	0	0	0	0	0	0	0	6364.8	0	0	0
Cre01.g049500.t1.2	17.250000	1361900	273130	158210	152530	111100	88726	163480	91763	88638	119480	141710	205340	184900	121070	204750	1309600	197330	0	3082.8	0	0	0	0	0	0	0	0	0	0	0	0	1864.9	2676.9	1044.5	0	0
Cre01.g049600.t1.2	42.157000	12366	0	0	0	0	0	0	1610.3	0	0	0	0	0	0	0	0	0	0	0	0	0	0	0	0	2300.4	6018.5	4235.1	0	0	0	0	0	0	0	0	0
Cre01.g049900.t1.1	47.192000	33980	0	0	0	0	0	0	0	0	0	0	0	0	0	0	0	0	0	0	0	0	0	0	0	0	0	0	0	0	0	0	0	0	0	0	0
Cre01.g049950.t1.1	123.220000	0	0	0	0	0	0	0	0	0	0	0	0	0	5928.4	0	0	0	0	0	0	0	0	0	0	0	0	0	0	0	0	0	0	0	0	0	0
Cre01.g050950.t1.2	55.608000	25875	4084.7	0	0	0	0	0	0	0	0	0	1446.5	12712	21474	46332	86834	250210	7475000	728360	229650	116620	1714.3	0	2033.9	0	6800.1	9096.6	0	0	0	0	0	0	0	0	0
Cre01.g051400.t1.2	25.798000	0	0	0	0	0	0	0	0	0	0	0	0	0	0	0	0	0	0	0	0	0	0	0	0	8995.9	0	0	0	0	0	0	0	0	0	0	0
Cre01.g051500.t1.2	11.982000	0	0	0	0	0	0	0	0	0	0	0	0	0	0	0	0	0	0	1836	0	0	0	0	6249.9	7851.1	6163.2	20550	30107	146360	201350	950550	444630	115490	48948	24820	3495.7
Cre01.g051900.t1.2	28.511000	188910	348750	19907	10065	19644	0	69071	111310	884590	65814	0	0	0	0	0	0	0	0	0	0	0	0	0	0	0	0	0	3420	4463.7	14763	3220.9	0	0	0	0	0
Cre01.g052250.t1.2	15.828000	0	0	0	0	0	0	0	0	0	0	0	0	0	0	0	0	0	0	0	0	0	0	0	0	0	5407.4	4234.8	0	0	0	0	0	0	0	0	0
Cre01.g053600.t1.2	17.472000	0	0	0	0	0	0	0	0	0	0	0	0	0	0	0	0	0	0	0	0	0	0	0	0	0	0	0	1204.8	4338	11120	0	0	0	0	0	0
Cre01.g054500.t1.2	112.350000	333090	171760	287580	224320	252480	246260	584080	682920	1388600	3004500	3518100	2602600	1140600	178130	12550	3031.9	0	1695.8	0	2884.1	0	0	0	0	0	0	0	0	0	0	0	0	0	0	0	0
Cre01.g055408.t1.1	76.676000	0	0	0	0	0	0	0	0	0	0	0	0	0	0	0	0	0	0	0	0	0	0	12352	11394	11031	0	0	0	0	0	0	0	0	0	0	0
Cre01.g061077.t1.1	29.212000	0	0	0	0	0	0	0	0	0	0	0	0	0	0	0	2993.9	0	0	0	0	0	0	0	0	0	0	0	2597.8	5564.1	2562.9	1288.1	7805.3	0	0	0	0
Cre01.g066552.t1.1	18.245000	0	0	0	0	0	0	0	0	0	0	0	0	0	0	0	0	0	0	0	0	0	0	0	0	0	0	0	0	10856	6005.8	0	0	0	0	0	0
Cre01.g066917.t1.1	27.565000	578930	2244400	2356200	5248000	469360	219930	42530	4564.8	7279.4	697420	262060	0	68076	8171.6	16737	54010	70284	197160	108920	232600	5636800	4859300	640000	2183100	3009300	661070	556400	83075	31201	59975	65921	164350	13676	0	0	0
Cre01.g071662.t1.1	69.089000	81884	5254.5	17682	3892.2	10818	0	0	5420.2	0	0	4829	3743.5	7255.9	0	0	0	0	3262.8	0	0	0	0	1353.8	11854	19497	4114.1	0	0	0	0	0	0	0	0	0	0
Cre02.g073500.t1.1	57.072000	0	0	0	0	0	0	0	0	0	0	0	0	0	0	0	0	0	0	0	0	0	0	0	0	0	0	0	0	0	0	0	0	0	0	0	0
Cre02.g073550.t1.2	39.400000	0	0	0	0	0	0	0	0	0	0	0	0	0	0	0	0	0	0	0	0	0	0	0	0	2879.4	8367.5	6514.1	0	0	0	0	0	0	0	0	0
Cre02.g073850.t1.2	22.635000	0	0	0	0	0	0	0	0	0	0	0	0	0	0	0	0	0	0	0	0	0	0	0	0	0	0	0	0	0	0	0	0	1623.9	1958	0	0
Cre02.g074100.t1.2	14.845000	0	0	0	0	0	0	0	0	0	0	0	0	0	0	0	0	0	0	0	0	0	0	0	0	0	0	0	0	0	3576.8	6240.8	0	0	0	0	0
Cre02.g074650.t1.2	70.448000	0	0	0	0	0	0	0	0	0	0	0	1276.6	1315.1	3067.6	0	0	0	0	0	0	0	0	0	0	0	0	0	0	0	0	0	0	0	0	0	0
Cre02.g074900.t1.1	148.170000	4477	0	0	0	0	0	0	0	0	0	0	0	0	0	0	0	0	0	0	0	0	0	0	0	0	0	0	0	0	0	0	0	0	0	0	0
Cre02.g075400.t2.1;Cre02.g075400.t1.1	23.656000	0	0	0	0	0	0	0	0	0	0	0	0	0	0	0	0	0	0	0	0	2400.8	3571	0	8068.1	12353	0	0	0	0	0	0	0	0	0	0	0
Cre02.g075700.t1.2	23.427000	18306	3877	0	0	0	0	0	0	0	0	0	0	0	0	0	0	0	0	0	0	40184	0	0	0	0	0	0	0	0	0	0	0	0	0	0	0
Cre02.g076250.t1.1	85.356000	0	0	0	0	0	0	0	0	0	0	0	0	1156.5	0	0	0	0	0	0	0	0	0	0	6300.9	0	0	0	0	0	0	0	0	0	0	0	0
Cre02.g076350.t1.2	55.798000	0	0	67742	2077.5	1910.4	22708	0	23546	0	0	0	0	2913	0	0	0	0	0	0	0	0	0	0	0	0	0	19413	932.59	0	0	0	0	0	0	0	0
Cre02.g076900.t1.1	114.770000	78611	0	0	0	0	0	0	0	0	0	0	0	0	0	0	0	0	5790.4	0	0	0	0	0	0	0	0	0	0	0	0	0	0	0	0	0	0
Cre02.g077150.t1.1	48.469000	0	0	0	0	0	0	0	0	0	0	0	0	0	0	0	0	0	0	0	0	0	0	5498.2	0	0	0	0	0	0	0	0	0	0	0	0	0
Cre02.g077300.t1.2	33.035000	0	0	0	0	0	0	0	0	0	0	0	0	0	0	0	0	0	0	0	0	0	0	0	0	0	0	0	1536.3	0	0	0	0	0	0	0	0
Cre02.g077350.t1.2	46.124000	0	0	0	0	0	0	0	0	0	0	0	0	0	0	0	0	0	0	0	2719.5	0	0	0	0	0	0	0	0	0	0	0	0	0	0	0	0
Cre02.g078300.t1.1	7.294200	36068	10024	8578.8	0	9943	0	3051.8	1099.1	0	4761	1697.1	1821.1	0	1275.6	0	0	1874.2	10039	0	9554	0	6583.9	13870	11886	30518	10916	24469	15288	16272	2659.7	0	0	0	0	0	0
Cre02.g078507.t1.2	24.374000	0	0	0	0	0	0	0	0	0	0	0	0	0	0	0	0	0	0	0	0	0	0	0	0	0	0	0	0	0	4136.2	11273	44613	20456	0	0	0
Cre02.g078966.t1.1	101.350000	3679	0	0	0	0	0	0	0	0	0	0	0	0	0	0	0	0	0	0	0	0	0	0	18398	0	0	49031	31419	18570	0	0	0	0	0	0	0
Cre02.g079400.t1.2	15.825000	0	0	0	0	0	0	0	0	0	0	0	0	0	0	0	0	0	0	0	0	0	0	0	0	0	0	0	4492.5	9458.6	21776	25403	38091	18987	0	0	0
Cre02.g079800.t1.2	16.052000	497480	1173200	17641	0	0	0	0	0	0	0	0	0	0	0	0	0	0	0	0	0	0	0	0	0	0	0	0	0	0	0	0	0	4339.1	0	0	0
Cre02.g080200.t1.2	77.660000	0	0	0	0	0	0	0	0	0	0	0	0	19804	11946	35565	31753	13100	47841	17422	5072.5	7355.5	13404	26986	22500	0	0	0	0	0	0	0	0	0	0	0	0
Cre02.g080250.t1.2	21.166000	52381	0	0	0	0	0	0	0	0	0	0	0	0	0	0	0	0	0	0	0	0	0	0	0	0	0	0	0	0	0	0	0	0	0	0	0
Cre02.g080650.t1.2	93.119000	0	0	0	0	0	0	0	0	0	0	0	0	0	0	0	0	2705.6	68678	59538	6286.2	0	0	0	0	0	0	0	0	0	0	0	0	0	0	0	0
Cre02.g080700.t1.2;Cre02.g080600.t1.2	72.492000	0	0	0	0	0	0	1674.5	0	0	0	1581	0	7778	0	3862.9	6317.3	3654.1	1918.7	1724.6	10184	14855	121760	187850	214230	39564	0	0	0	0	0	0	0	0	0	0	0
Cre02.g080900.t1.2	24.370000	34487	5246.2	0	0	0	0	0	0	0	0	1509.5	1332.7	1167.7	0	0	0	0	0	0	0	0	0	0	0	0	0	0	0	0	1151.8	1939.7	9215.7	1405.1	0	0	0
Cre02.g081050.t1.2	55.891000	14112	10817	26993	4982.6	112450	12361	54879	145150	80273	85057	151360	172550	297720	230030	127420	200560	942440	784340	273350	161020	144360	708630	1000000	252190	0	0	0	0	0	0	0	0	0	0	0	0
Cre02.g081250.t1.2	78.425000	49966	0	0	0	0	0	7726.4	1739.3	0	5736.4	5000.1	4858.8	3602.1	2738.7	18373	77707	214240	589400	249510	25426	7505.7	4935.1	1860.9	15624	9881.7	2949.8	1501	0	0	0	0	0	0	0	0	0
Cre02.g081500.t1.2	40.194000	0	0	0	0	0	0	0	0	1623200	0	0	0	0	0	0	0	0	0	0	0	0	0	0	0	0	0	0	0	0	0	0	0	0	0	0	0
Cre02.g082500.t1.1	14.804000	0	0	0	0	0	0	0	0	0	0	0	0	0	0	0	0	0	2651.8	2962.5	4026.3	0	0	5978.1	6936.5	6604.2	4370.7	0	9364.7	14546	51924	440740	51031	965490	468430	161670	47922
Cre02.g082550.t1.2	80.959000	0	0	0	0	0	0	0	0	0	0	0	0	0	0	0	0	0	0	0	0	0	2785.4	18681	58919	12326	0	0	0	0	0	0	0	0	0	0	0
Cre02.g084000.t1.2	12.964000	0	0	0	0	0	0	0	0	0	0	0	0	0	0	0	0	0	0	0	0	0	0	0	0	0	0	0	0	0	0	1047.8	0	0	0	0	0
Cre02.g084350.t1.2	25.205000	0	0	0	0	0	0	0	0	0	0	0	0	0	0	0	0	0	0	0	0	0	0	0	3082.2	5262.5	4281.9	6354.2	10297	10874	5728.6	0	0	0	0	0	0
Cre02.g085450.t1.2	41.426000	0	0	0	0	0	0	0	0	0	0	0	0	0	0	0	0	0	0	0	0	0	0	0	0	22873	8339.2	0	0	0	0	0	0	0	0	0	0
Cre02.g086100.t1.2	16.174000	0	0	0	0	0	0	0	0	0	0	0	0	0	0	0	0	0	0	0	0	0	0	0	0	0	0	0	0	0	0	1447.6	2124.7	3870.1	4284.6	2224.1	0
Cre02.g086850.t1.1	35.980000	0	0	0	0	0	0	0	0	0	0	0	0	0	0	0	0	0	0	33263	17635	4180.2	0	3423.9	0	11636	0	0	0	0	0	0	0	0	0	0	0
Cre02.g088000.t1.2	33.562000	1104900	171680	3435.3	0	3985.3	0	0	0	0	0	0	0	0	0	0	0	0	0	0	0	0	0	0	0	0	0	0	11104	41800	2792.2	0	0	0	0	0	0
Cre02.g088200.t1.2	58.236000	0	0	0	0	0	0	0	0	0	0	0	0	2584.4	0	0	0	0	0	0	1513.2	0	0	9645.1	95084	241660	36526	12154	26818	372440	179770	0	0	0	0	0	0
Cre02.g088400.t2.1;Cre02.g088400.t1.2	44.391000	0	0	0	0	0	0	0	0	0	0	0	0	0	0	0	0	0	0	0	0	0	0	0	0	7031.8	0	0	0	0	0	0	0	0	0	0	0
Cre02.g088500.t1.1	52.897000	0	0	0	0	0	0	0	0	0	0	0	0	0	0	0	0	0	0	0	0	0	2464.5	0	0	0	0	0	0	0	0	0	0	0	0	0	0
Cre02.g088850.t1.2	23.165000	0	31039	2344.4	0	0	0	0	0	0	0	0	0	0	0	0	0	0	0	0	0	0	0	0	0	0	0	0	0	0	0	0	0	0	0	0	0
Cre02.g088900.t1.2	32.439000	0	0	0	0	0	0	0	0	0	0	0	0	1461	0	0	0	0	0	0	0	0	0	0	0	0	0	9970.1	28067	49843	3790.6	0	0	0	0	0	0
Cre02.g090850.t1.1	109.710000	0	0	0	0	0	0	0	0	0	0	0	0	0	0	0	0	0	0	0	30938	0	0	0	0	0	0	0	0	0	0	0	0	0	0	0	0
Cre02.g091850.t1.2	37.690000	0	0	0	0	0	0	0	0	0	0	0	0	0	0	0	0	0	0	0	1599.3	9538.4	5479.5	0	0	0	0	0	0	0	0	0	0	0	0	0	0
Cre02.g092050.t1.1	37.398000	0	0	0	0	0	0	0	0	0	0	0	0	0	0	0	0	0	0	0	0	0	0	0	0	8239	0	0	0	0	0	0	0	0	0	0	0
Cre02.g092350.t1.2	56.044000	26003	0	0	0	0	0	0	0	0	0	0	0	0	0	0	0	0	0	0	0	0	0	0	0	13794	0	0	0	0	0	0	0	0	0	0	0
Cre02.g092400.t1.1	54.537000	0	0	0	0	0	0	0	0	0	0	0	4400.5	0	0	0	0	0	0	0	0	0	0	0	0	0	0	0	0	0	0	0	0	0	0	0	0
Cre02.g092550.t1.1	82.427000	0	0	0	0	0	0	0	0	0	0	0	0	0	0	0	0	0	0	0	2300.4	0	0	0	0	0	0	0	0	0	0	0	0	0	0	0	0
Cre02.g093650.t1.2	15.009000	0	0	0	0	1830.6	0	0	0	0	0	956.18	0	0	0	1477.7	0	0	0	1816.3	19097	0	0	15326	19031	56139	31989	97284	176140	234750	247640	205560	153090	93059	38751	7747.6	0
Cre02.g094250.t1.1	43.926000	105270	30770	8999.8	0	3306.5	0	1850.9	0	0	0	2705.5	1502.5	2325.5	0	1078	0	0	0	2284.2	3368.2	0	2596.9	1731.1	69251	46407	2992.1	0	0	0	0	0	0	0	0	0	0
Cre02.g095077.t1.1	42.929000	79490	4153.6	2459	0	1390.6	0	0	0	0	0	0	0	0	0	0	0	0	0	0	0	0	0	0	0	2794.6	3608	10471	26724	0	0	0	0	0	0	0	0
Cre02.g095080.t1.1	71.838000	19279	0	0	0	0	0	0	0	0	0	0	0	0	0	0	0	0	0	0	0	0	0	0	0	0	0	0	0	0	0	0	0	0	0	0	0
Cre02.g095092.t1.1	43.527000	0	0	0	0	0	0	0	0	0	0	0	0	0	0	0	0	0	0	0	0	0	0	0	0	0	0	5240.8	7376	21764	0	0	0	0	0	0	0
Cre02.g095111.t1.1	91.621000	0	0	0	0	0	0	0	0	0	0	0	0	0	0	0	0	0	3305.3	0	0	0	0	0	0	0	0	0	0	0	0	0	0	0	0	0	0
Cre02.g095117.t2.1	49.604000	0	0	0	0	0	0	0	0	0	0	0	0	0	0	0	0	0	0	0	0	0	0	0	0	0	0	0	0	0	0	0	0	0	0	0	0
Cre02.g095122.t1.1	20.871000	0	0	0	0	0	0	0	0	0	0	0	0	0	0	0	0	0	0	0	0	0	0	0	0	0	0	0	0	0	0	1582.3	10523	4206.4	0	0	0
Cre02.g095650.t1.1	50.666000	0	0	0	0	0	0	0	0	0	0	0	0	0	0	0	0	0	0	0	0	0	0	0	0	0	0	0	0	0	0	0	0	0	0	0	0
Cre02.g096150.t1.2	23.900000	0	0	0	0	0	0	0	0	0	0	0	0	0	0	0	0	0	0	0	0	0	0	0	0	3216.3	0	0	0	0	0	0	0	0	0	0	0
Cre02.g096400.t1.2	63.420000	0	0	0	0	0	0	0	0	0	0	0	0	0	0	0	0	0	0	0	0	0	6313.1	0	0	0	0	0	0	0	0	0	0	0	0	0	0
Cre02.g097400.t1.2	18.074000	0	0	0	0	0	0	0	0	0	0	0	0	0	0	0	0	0	0	0	0	0	0	0	0	0	954.93	1952.6	2589.9	11130	2836.9	2166	0	0	0	0	0
Cre02.g097900.t1.2	47.075000	0	0	0	0	0	0	0	0	0	0	0	3352.6	1515.8	0	0	0	1449.6	4853.3	5003.5	0	0	0	0	0	0	0	2889	7712.7	0	51174	0	0	0	0	0	0
Cre02.g098800.t1.2	32.898000	0	66711	0	0	0	0	0	0	0	0	0	0	0	0	0	0	0	0	0	0	0	0	0	0	0	0	0	0	0	0	2476	0	0	0	0	0
Cre02.g099150.t1.2	33.726000	0	0	0	0	0	0	0	0	0	0	0	0	0	0	0	0	0	0	0	0	0	0	0	0	0	0	0	0	1607.8	10593	0	0	0	0	0	0
Cre02.g107550.t2.1;Cre02.g107550.t1.2;Cre02.g099500.t2.1;Cre02.g099500.t1.1	28.770000	0	0	0	0	0	0	0	0	0	0	0	0	0	0	0	0	0	0	0	0	0	0	0	2604.4	0	0	0	0	0	0	0	0	0	0	0	0
Cre02.g099800.t1.1	34.120000	0	0	0	0	0	0	0	0	0	0	0	0	0	0	0	0	0	0	0	0	0	0	0	0	6358.7	19756	0	0	0	0	0	0	0	0	0	0
Cre02.g099850.t1.1	51.705000	0	0	0	0	0	0	0	0	0	0	0	0	1615.8	9198.5	56424	52942	40233	44255	8047.9	0	0	0	0	0	0	0	0	0	0	0	0	0	0	0	0	0
Cre02.g100200.t1.2	22.321000	79750	99311	35497	198120	0	0	0	0	0	0	0	0	0	0	0	0	0	0	0	0	0	0	0	0	0	0	0	0	0	0	0	0	0	0	0	0
Cre02.g101350.t1.2	23.944000	0	0	0	0	0	0	0	0	0	0	0	0	0	0	0	0	0	0	0	0	0	0	0	0	0	0	11796	4153.6	0	4312.1	0	0	0	0	0	0
Cre02.g103000.t1.2;Cre02.g113652.t2.1;Cre02.g113652.t1.1	58.197000	0	0	0	0	0	0	0	0	0	0	0	0	0	0	0	0	0	0	0	14001	11785	0	0	0	0	0	0	0	0	0	0	0	0	0	0	0
Cre02.g103100.t1.1	35.758000	6901.4	0	0	0	0	0	0	0	0	0	0	0	0	0	0	0	0	0	0	0	0	0	0	0	0	0	0	0	0	0	0	0	0	0	0	0
Cre02.g104650.t2.1;Cre02.g104650.t1.1	125.570000	10832	0	0	0	0	0	0	0	0	2491.9	5467	8027.8	0	2119.1	2327.1	0	0	0	0	0	0	0	0	0	0	0	0	0	0	0	0	0	0	0	0	0
Cre02.g104850.t1.2	33.702000	0	0	0	0	0	0	0	0	0	0	0	0	0	0	0	1123.5	10432	0	0	0	0	0	0	0	0	0	0	0	0	0	0	0	0	0	0	0
Cre02.g105650.t1.2	18.781000	0	0	0	0	0	0	0	0	0	0	0	0	0	0	0	0	0	0	0	0	0	0	0	0	0	0	3705.2	34616	37584	4482.7	0	0	0	0	0	0
Cre02.g106200.t1.2	34.262000	0	0	0	0	0	0	0	0	0	0	0	0	0	0	0	0	0	0	0	0	0	0	0	5019.5	1595.9	0	0	0	0	0	0	0	0	0	0	0
Cre02.g106750.t1.2	45.554000	13039	2429.8	0	0	0	0	0	0	0	0	0	0	0	0	0	0	0	0	0	0	0	0	0	0	0	0	0	0	0	0	0	0	0	0	0	0
Cre02.g107150.t1.1	13.660000	0	0	0	0	0	0	0	0	0	0	0	0	0	0	0	0	0	0	0	0	0	0	0	0	0	0	0	3293.1	15870	38977	22879	0	2641.2	1100.4	0	0
Cre02.g107200.t1.1	7.124000	13048	0	0	0	0	0	0	0	0	0	0	0	0	0	0	0	0	0	0	0	0	0	0	0	0	0	0	0	1721.9	0	10665	17187	10867	5415.4	0	0
Cre02.g107300.t1.2	37.906000	0	0	0	0	0	0	0	0	0	0	0	0	7108.6	0	0	0	0	0	0	0	0	0	0	0	0	0	0	0	0	0	0	0	0	0	0	0
Cre02.g107400.t3.1;Cre02.g107400.t2.1;Cre02.g107400.t1.1	128.430000	0	27303	23250	120490	0	46320	0	0	71705	0	0	0	0	0	0	0	0	0	0	0	0	11906	0	0	0	0	0	0	0	0	0	0	0	0	0	0
Cre02.g107450.t1.2	47.574000	0	0	0	0	0	0	0	0	0	0	0	0	0	0	0	0	0	0	0	0	0	0	0	0	0	0	17254	32567	8522.3	0	0	0	0	0	0	0
Cre02.g108450.t1.2	15.185000	0	0	0	0	0	0	0	0	0	0	0	0	0	0	0	0	0	0	0	0	0	0	0	0	0	0	0	0	0	1201.5	0	0	0	0	0	0
Cre02.g108850.t1.2	19.154000	0	0	0	0	0	0	0	0	0	0	0	0	0	0	0	0	0	0	0	0	0	0	0	0	0	0	0	0	0	0	3886.9	2742.2	0	0	0	0
Cre02.g108900.t1.2	19.694000	22179	0	0	0	0	0	0	0	0	0	0	0	0	0	0	0	0	0	0	0	0	0	0	0	0	0	0	0	0	0	31760	70754	16491	0	0	0
Cre02.g109950.t1.2	11.395000	0	0	0	0	0	0	0	0	0	0	0	0	0	0	0	0	0	0	0	0	0	0	0	0	0	0	0	0	0	7296.8	13451	18724	16001	6592.3	2412.8	0
Cre02.g110750.t1.2	41.322000	0	0	0	0	0	0	0	0	0	0	0	0	0	0	0	0	0	0	0	0	0	0	0	4399.5	18610	0	0	0	0	0	0	0	0	0	0	0
Cre02.g111450.t1.2	26.620000	0	0	0	0	0	0	0	0	0	0	0	0	0	0	0	0	0	0	0	0	0	0	0	3040.6	3364.1	4095.7	16219	23611	53653	136870	152930	29686	0	0	0	0
Cre02.g111700.t1.2	22.341000	0	0	0	0	0	0	0	0	0	0	0	0	0	0	0	0	0	0	0	0	0	0	0	0	0	0	0	0	0	0	997.24	41193	0	0	0	0
Cre02.g112650.t1.2	16.346000	8297.6	0	0	0	0	0	0	0	0	0	0	0	0	0	0	0	0	0	0	0	0	0	0	0	0	0	0	0	0	1234.8	2066.8	0	0	0	0	0
Cre02.g112850.t1.1	46.881000	0	0	0	0	0	0	0	0	0	0	0	0	0	0	0	0	0	0	0	0	0	0	0	0	1429.9	1195.6	4030.1	0	0	0	0	0	0	0	0	0
Cre02.g113100.t1.2	13.235000	3094.7	0	2896	0	0	0	1471.6	0	0	0	0	0	0	0	0	0	0	0	1285.4	1156	0	1163.4	1836.6	0	3252.4	2097.9	3450.6	2951.6	2988.6	0	2325.7	5576.5	4667	0	0	0
Cre02.g113550.t1.2	34.719000	0	0	0	0	0	0	0	0	0	0	0	0	0	0	0	0	0	0	0	0	0	0	0	0	0	0	0	0	0	1071.7	3479.5	0	0	0	0	0
Cre02.g114450.t1.2	18.964000	0	0	0	0	0	0	0	0	0	0	0	0	0	0	0	0	0	0	0	0	0	0	0	0	0	0	0	0	0	0	8074.9	1943.6	935.35	1113.5	0	0
Cre02.g114600.t1.2	21.642000	0	0	0	0	0	0	0	0	0	0	0	0	8731.9	0	0	0	0	0	0	0	0	0	0	4618.1	12668	0	0	0	0	0	0	0	0	0	0	0
Cre02.g114850.t1.2	95.141000	0	0	0	0	0	0	0	0	0	0	0	0	0	0	2989.1	12881	1820.3	0	0	0	0	0	0	0	0	0	0	0	0	0	0	0	0	0	0	0
Cre02.g115200.t1.2	16.391000	16069	0	0	0	0	0	0	0	0	0	0	0	2416.3	0	0	0	0	0	0	0	0	0	0	0	0	0	0	0	0	7024	2447.3	0	0	0	0	0
Cre02.g116250.t1.1	20.144000	0	0	0	0	0	0	0	0	0	0	0	0	0	0	0	0	0	0	0	0	0	0	0	0	0	0	0	0	0	0	0	2803.7	2748.7	0	0	0
Cre02.g116500.t1.1	56.205000	0	0	0	0	0	0	0	0	0	0	0	0	0	0	0	0	0	0	0	9427.9	0	0	0	0	0	0	0	0	0	0	0	0	0	0	0	0
Cre02.g116600.t1.2;Cre02.g116600.t2.1	79.012000	0	0	87523	0	0	0	0	0	0	0	0	0	0	0	0	0	0	0	0	0	0	0	0	0	9661.8	0	6876.9	0	0	0	0	0	0	0	0	0
Cre02.g116750.t2.1;Cre02.g116750.t1.1	61.514000	12751000	31152000	397440	649290	290430	208100	323550	604260	130390	305910	716400	129880	242170	42455	62865	73833	44804	87335	64925	73703	30644	43953	115860	150470	234810	3231.7	0	0	0	0	0	0	0	0	0	0
Cre02.g117500.t1.2	67.267000	15211	0	1350.8	0	0	0	0	0	0	0	0	0	0	0	0	0	0	1520	1651	4860.7	4938.5	19313	1292.1	0	0	0	0	0	0	0	0	0	0	0	0	0
Cre02.g118850.t1.2	9.936100	0	0	0	0	0	0	0	0	0	0	0	0	0	0	0	0	0	0	0	0	0	0	0	0	0	0	0	1508.7	0	0	0	0	0	0	0	0
Cre02.g118950.t1.2	11.744000	0	0	0	0	0	0	0	0	15819	0	0	0	0	0	0	0	0	0	0	0	0	0	0	0	0	0	0	0	0	0	0	0	0	0	0	0
Cre02.g119550.t1.2	9.947400	14380	22205	0	0	0	0	0	0	0	0	0	0	0	0	0	0	0	0	0	0	0	2531	0	1365.2	8156.7	3392.6	16078	30495	183340	319720	217760	203850	216640	152180	68989	22444
Cre02.g119900.t1.2	42.297000	0	0	0	0	0	0	0	0	0	0	0	0	0	0	0	0	0	0	0	0	0	0	0	0	0	0	0	0	0	4087	0	0	0	0	0	0
Cre02.g120150.t1.2;Cre02.g120100.t1.2	20.647000	0	0	0	0	1796.5	0	11659	5306.6	21578	645740	251510	0	23370	0	0	0	0	0	0	0	0	0	0	0	0	0	0	0	0	0	0	0	0	0	0	0
Cre02.g120250.t2.1;Cre02.g120250.t1.1;Cre02.g120200.t1.2	79.655000	121270	13692	13869	0	4538.6	0	0	0	0	0	1185.8	0	0	0	0	941.21	0	0	0	0	0	0	0	0	0	0	0	0	0	0	0	0	0	0	0	0
Cre02.g141100.t1.2	42.095000	9840.5	0	0	0	0	0	0	0	0	0	0	0	0	0	0	0	0	0	0	0	0	0	3940.6	4079.8	14586	18303	51138	38607	4735.3	0	0	0	0	0	0	0
Cre02.g141150.t1.1	247.370000	15992	0	0	0	0	0	0	0	0	0	0	0	0	0	0	0	0	0	0	0	0	0	0	0	0	0	0	0	0	0	0	0	0	0	0	0
Cre02.g141400.t1.2	67.536000	0	0	0	0	0	0	0	0	0	0	0	0	2100.9	0	0	0	0	2332.5	11423	2170.8	0	12218	2079.2	24069	61536	17817	0	0	0	0	0	0	0	0	0	0
Cre02.g141606.t1.1	464.740000	0	0	0	16388	8644.9	102390	49889	0	0	0	0	0	0	0	0	0	0	0	0	0	0	0	0	0	0	0	0	0	0	0	0	0	0	0	0	0
Cre02.g142146.t1.1	40.863000	18507	2104.9	0	0	0	0	0	0	0	0	0	0	0	0	0	0	0	0	0	0	0	0	2062.6	0	3008.2	1732.6	4872	24868	156730	430270	9488	0	0	0	0	0
Cre02.g142206.t1.1	31.700000	0	0	0	0	0	0	0	0	0	0	0	0	0	0	0	0	0	0	0	0	0	0	0	0	0	0	2281.4	4026.1	0	4786.7	0	0	0	0	0	0
Cre02.g142246.t1.1	10.553000	16805	0	0	0	0	0	0	0	0	0	0	0	0	0	0	0	0	0	0	0	0	0	0	0	0	0	0	0	0	1992.5	0	2701	1933.3	0	0	0
Cre02.g142266.t1.1;Cre16.g678437.t1.1	71.728000	6437.7	0	0	0	0	0	0	0	0	0	0	0	0	0	0	941.65	0	0	0	0	0	0	7147.4	34691	29856	0	0	0	0	0	0	0	0	0	0	0
Cre02.g142351.t1.1	91.558000	0	0	0	0	0	0	0	0	0	0	0	0	0	0	2578.6	17450	27743	0	0	0	0	0	0	0	0	0	0	0	0	0	0	0	0	0	0	0
Cre02.g142352.t1.1	91.990000	0	0	0	0	0	0	0	0	0	0	0	0	0	0	0	0	0	0	0	0	0	0	0	0	0	0	0	0	0	0	0	0	0	0	0	1985.8
Cre12.g486250.t1.2;Cre02.g142687.t2.1;Cre02.g142687.t1.1;Cre02.g102000.t1.2	20.586000	43465	0	2985.9	0	0	0	0	0	0	0	0	0	2267.7	0	0	0	0	0	0	0	0	0	0	0	1892.9	0	1394.6	0	2434.1	6224.4	24240	54431	11156	1052	0	0
Cre02.g142800.t1.2	19.532000	0	0	0	0	0	0	0	0	0	0	0	0	0	0	0	0	0	0	0	0	0	0	0	0	0	0	0	0	0	0	0	0	0	0	0	19769
Cre02.g143050.t1.2	10.879000	0	0	0	0	0	0	0	0	0	0	0	0	0	0	0	0	0	3279.9	5217.4	36419	22768	4486.6	2356.3	0	1160	0	0	0	0	0	1508.4	0	0	0	0	0
Cre02.g143250.t1.2	36.841000	0	0	0	0	0	0	0	0	0	0	0	0	0	0	0	2835.2	15067	117740	23795	36122	47969	84822	158690	180480	84000	157080	634470	376470	197610	70962	0	0	0	0	0	0
Cre02.g143567.t1.1	17.912000	5457.4	0	0	0	0	0	0	0	0	0	0	0	0	0	0	0	0	0	0	0	0	0	0	0	0	0	5215	4178.6	3004	3353.1	7120.7	17271	4558.9	0	0	0
Cre02.g143650.t2.1;Cre02.g143650.t1.2	57.074000	0	0	0	0	0	0	0	0	0	0	0	0	0	0	0	0	1176.5	1692.6	0	1445.3	0	0	8109.7	0	0	0	0	0	0	0	0	0	0	0	0	0
Cre02.g143667.t1.1	42.300000	0	0	0	0	0	0	0	0	0	0	0	0	0	0	0	0	0	0	0	0	0	0	0	0	0	0	23142	17308	0	0	0	0	0	0	0	0
Cre02.g144700.t1.2;Cre02.g144750.t1.1	67.045000	0	0	0	0	0	0	0	0	0	0	0	0	0	0	0	1950.1	0	0	0	0	0	0	0	0	0	0	0	0	0	0	0	0	0	0	0	0
Cre02.g144850.t1.2	29.716000	0	0	0	0	0	0	0	0	0	0	0	0	0	0	0	0	0	0	7706	2249.4	0	0	0	0	0	0	7937.1	0	0	0	0	0	0	0	0	0
Cre02.g145800.t1.2	38.114000	304190	18567	6121.6	4905.7	10982	0	10385	2410.7	0	0	3384.7	3124.2	4660.9	2043	2709.4	5897.2	9605.6	9734.6	10254	29041	23341	16668	45335	115780	9334.1	0	0	0	0	0	0	0	0	0	0	0
Cre02.g146250.t1.2	50.199000	7328.6	0	0	0	0	0	0	0	0	0	1449	1652.9	0	0	0	2223.3	2836.5	23176	21833	4528.1	0	0	0	0	0	0	0	0	0	0	0	0	0	0	0	0
Cre02.g146700.t1.2	17.032000	0	0	0	0	0	0	0	0	0	0	0	0	0	0	0	0	0	0	0	0	0	0	0	0	0	0	4758.6	10687	20172	5117.4	0	0	0	0	0	0
Cre02.g147850.t1.2	70.197000	0	0	0	0	0	0	0	0	0	0	0	0	0	0	1012.1	0	0	0	0	0	0	0	36938	40446	0	0	0	0	0	0	0	0	0	0	0	0
Cre03.g143847.t2.1;Cre03.g143847.t1.1	21.396000	0	0	142660	0	0	0	0	0	0	0	0	0	0	0	0	0	0	0	0	0	0	0	0	0	0	0	1764.1	1902.8	0	5794.6	2262.4	0	0	0	0	0
Cre03.g144164.t1.1	51.598000	0	0	0	0	0	0	0	0	0	0	0	0	0	0	0	0	0	0	0	0	0	0	0	3794.3	1931.1	0	1658.2	0	0	0	0	0	0	0	0	0
Cre03.g144584.t1.1	26.551000	0	0	0	0	0	3315500	0	0	0	0	0	0	0	0	0	0	0	0	0	0	0	0	0	0	0	0	0	0	0	0	0	0	0	0	0	0
Cre03.g144627.t1.1	50.733000	0	0	0	0	0	0	0	0	0	0	0	0	0	0	0	5675.1	13269	4085.9	0	0	0	0	0	0	0	0	0	0	0	0	0	0	0	0	0	0
Cre03.g144747.t1.1	139.610000	0	0	0	0	0	0	0	0	0	0	0	0	0	0	0	0	0	0	0	0	0	0	530400	0	0	0	0	0	0	0	0	0	0	0	0	0
Cre03.g144807.t1.1	60.707000	715250	30326	34173	9556.9	0	0	4383.3	0	0	0	0	0	9574.2	0	0	14424	0	2421.1	3979.6	1842.5	0	1664.6	3594.6	11513	17513	0	0	0	0	0	0	0	0	0	0	0
Cre03.g144967.t1.1	68.773000	906590	89431	97560	27673	5332.4	0	0	0	0	0	0	0	0	0	0	0	0	0	0	0	0	0	0	0	0	0	0	0	0	0	0	0	0	0	0	0
Cre03.g145207.t1.1	25.192000	0	0	0	0	0	0	0	0	0	0	0	0	0	0	0	0	0	0	0	0	0	0	0	4900.3	0	0	0	0	0	0	0	0	0	0	0	0
Cre03.g145247.t1.1	24.025000	0	0	0	0	0	0	0	0	0	0	0	0	0	0	0	0	0	0	0	0	0	0	0	1253.4	2084.3	1862.8	3788.4	32023	47619	19089	5849.1	0	0	0	0	0
Cre03.g145507.t1.1	27.943000	0	0	0	0	0	0	0	0	0	0	0	0	0	0	0	0	0	0	0	0	0	0	0	0	2555.5	211120	27754	0	0	0	0	0	0	0	0	0
Cre03.g145547.t1.1	31.985000	3401.8	0	0	0	0	0	0	0	0	0	0	0	0	0	0	0	0	0	1001.1	0	0	1724.6	8203.5	0	0	0	0	995.21	0	0	0	0	0	0	0	0
Cre03.g145647.t1.1	252.710000	0	0	3432.1	0	0	0	1634.4	0	0	0	0	0	0	0	0	0	0	0	0	0	0	0	0	0	0	0	0	0	0	0	0	0	0	0	0	0
Cre03.g145887.t1.1	38.583000	0	0	0	0	0	0	0	0	0	0	0	0	0	0	0	0	0	0	0	3434.3	0	0	0	0	2629.2	0	0	0	0	0	0	0	0	0	0	0
Cre03.g146167.t1.1	24.851000	13217	0	0	0	0	0	0	0	0	0	0	0	0	0	0	0	0	0	0	0	0	0	0	4275.4	3302.8	0	2437.1	8782.5	7971.8	78471	159310	179070	4543.7	0	0	0
Cre03.g146187.t1.1	41.084000	0	0	0	0	0	0	0	0	0	0	0	0	0	0	0	0	0	2257.1	13439	0	0	0	0	0	0	0	0	0	0	0	0	0	0	0	0	0
Cre03.g146247.t1.1	17.392000	119540	316530	89582	369920	0	0	0	0	0	0	0	0	0	0	0	0	0	0	0	0	0	0	0	0	0	0	0	0	0	0	0	0	0	0	0	0
Cre03.g146527.t1.1	68.737000	67297	0	0	0	0	0	0	0	0	0	0	0	0	0	0	0	0	0	0	0	0	0	0	0	0	0	0	0	0	0	0	0	0	0	0	0
Cre03.g148000.t1.2	48.583000	21032	0	0	0	0	0	0	0	0	0	0	0	0	0	0	0	0	0	0	0	0	0	0	0	0	0	0	0	0	0	0	0	0	0	0	0
Cre03.g149100.t1.2	54.531000	555320	78601	43356	29382	39449	5661.4	20075	14481	0	21216	16456	20777	38930	11652	13294	12059	10762	13374	2494.7	33065	17381	13932	0	1437.3	16257	43268	4101.9	0	0	0	0	0	0	0	0	0
Cre03.g149650.t1.1	65.747000	0	0	0	0	0	0	0	0	0	0	0	0	0	0	0	0	0	0	0	0	0	0	3824.4	0	0	0	0	0	0	0	0	0	0	0	0	0
Cre03.g150300.t1.2	16.263000	0	0	0	0	0	0	0	0	0	0	0	0	0	0	0	0	0	0	0	0	0	0	0	0	0	0	0	0	0	0	0	0	0	2570.3	1310.8	0
Cre03.g151200.t1.2	11.821000	0	0	0	0	0	0	0	0	0	0	0	0	0	13600	27256	3070.2	11251	0	0	0	0	0	0	0	0	0	0	2277.8	0	1998.1	0	0	4262.5	3102	0	0
Cre03.g152150.t1.2	41.014000	0	0	0	0	0	0	0	0	0	0	0	0	0	0	0	0	0	0	0	0	0	0	0	8642.2	6154.2	0	0	0	0	0	0	0	0	0	0	0
Cre03.g152550.t1.1	219.220000	0	0	0	0	0	0	0	0	0	0	0	0	0	0	0	0	0	0	0	0	0	0	0	5902.5	0	0	0	0	0	0	0	0	0	0	0	0
Cre03.g153450.t1.2	15.044000	0	0	0	0	0	0	0	0	0	0	0	0	0	0	0	0	0	0	0	0	0	0	0	19247	0	0	0	0	0	0	0	0	0	0	0	0
Cre03.g153900.t1.2	59.909000	0	0	0	0	0	0	0	0	0	0	0	0	0	0	0	0	0	0	0	0	0	0	707.59	2558.7	667.02	0	0	0	0	0	0	0	0	0	0	0
Cre03.g154350.t1.2	30.681000	309420	77237	48027	46274	39533	24913	43689	25502	24374	33173	38094	48156	26528	19014	62950	354270	41202	0	3608.9	0	0	0	0	0	0	0	0	0	0	0	0	0	0	0	0	0
Cre03.g154550.t1.1	35.950000	6042.5	0	0	0	0	0	0	0	0	0	0	4710.3	7455.4	0	0	0	0	0	0	0	0	0	0	0	0	0	0	0	0	0	0	0	0	0	0	0
Cre03.g154600.t1.2	34.558000	6457.3	0	0	0	0	0	0	0	0	0	0	0	0	0	0	29907	0	0	0	0	0	0	0	0	0	0	0	0	0	2217.2	6664.5	10447	0	0	0	0
Cre03.g154950.t1.2	40.429000	0	0	0	0	0	0	0	0	0	0	0	0	0	0	0	0	0	0	0	0	0	3898.2	9158.8	0	0	0	0	0	0	0	0	0	0	0	0	0
Cre03.g156250.t1.2	22.760000	0	0	0	0	0	0	0	0	0	0	0	0	0	0	0	0	0	0	0	0	0	0	0	0	0	0	0	0	0	25948	36559	0	0	0	0	0
Cre03.g156350.t1.2	92.699000	0	0	0	0	0	0	0	0	0	0	0	0	0	0	0	0	0	0	0	0	0	2942.2	0	0	0	0	0	0	0	0	0	0	0	0	0	0
Cre03.g156600.t1.2	31.640000	0	0	0	0	0	0	0	0	0	0	0	0	0	0	0	0	0	0	0	0	0	0	0	0	0	0	0	0	0	0	6321.9	9809.3	0	0	0	0
Cre03.g156900.t1.2	28.687000	202000	1180500	148760	2961100	184040	137670	22833	0	0	164090	42086	0	16286	3893.6	18427	47243	38532	164840	75506	109680	2806300	2972200	111300	217720	889670	305960	256890	29190	10660	20155	26072	61797	0	0	0	0
Cre03.g156950.t1.1	8.666900	54766	53662	0	0	0	5201.6	23475	37129	204620	40059	0	0	0	0	0	0	0	0	0	0	0	0	0	0	0	0	0	0	0	0	0	0	0	0	0	0
Cre03.g157700.t1.2	10.869000	260690	75397	61017	41884	52213	33140	69046	31283	17694	55907	75246	82173	71919	41677	111790	595340	67525	3003.3	0	0	0	0	0	0	0	0	0	0	0	0	0	0	0	0	0	0
Cre03.g158000.t1.2	49.227000	0	0	0	0	0	0	0	0	0	0	0	0	1928.2	0	0	0	0	0	0	41363	0	0	0	0	0	0	0	0	0	0	0	0	0	0	0	0
Cre03.g158900.t1.2	49.796000	498850	0	0	0	0	0	0	0	0	0	0	0	0	0	0	0	0	0	0	0	0	0	0	0	0	0	0	0	0	0	0	0	0	0	0	0
Cre03.g164000.t1.2	24.228000	27799	0	0	0	0	0	0	0	0	0	994.04	0	0	0	0	0	0	0	0	0	0	0	0	0	22325	27406	88519	97547	139260	249600	176990	28414	0	0	0	0
Cre03.g164300.t1.2	13.326000	0	0	0	0	0	0	0	0	0	0	0	0	0	0	0	0	0	0	0	0	0	0	0	0	0	0	0	0	16150	8221.9	11801	0	0	0	0	0
Cre03.g164600.t1.2;Cre03.g165050.t1.2	117.890000	0	0	0	0	0	0	0	0	0	0	0	0	0	0	5189.7	97509	219150	155270	4086.2	0	0	0	0	0	0	0	0	0	0	0	0	0	0	0	0	0
Cre03.g164700.t1.2	35.584000	265410	0	0	0	4214	0	0	0	0	0	0	0	0	0	0	0	0	0	0	0	0	0	0	0	0	0	0	0	0	0	0	0	0	0	0	0
Cre03.g167400.t1.2	33.544000	0	0	0	0	0	0	0	0	0	0	0	0	0	0	0	0	0	0	0	0	0	0	0	0	0	0	0	3727.3	0	0	0	0	0	0	0	0
Cre03.g167924.t1.1	27.442000	0	11032	0	0	0	0	0	0	0	0	0	0	0	0	0	0	0	0	0	0	0	0	0	0	0	0	0	0	0	0	0	0	0	0	0	0
Cre03.g168150.t1.2	52.699000	3732.7	0	0	0	0	0	0	0	0	0	0	0	0	0	0	0	0	0	5831.5	0	0	0	0	0	0	0	0	0	0	0	0	0	0	0	0	0
Cre03.g168550.t1.1	48.572000	0	0	0	0	0	0	0	0	0	0	0	0	0	0	0	0	0	0	0	0	0	0	0	4826.7	24688	5740.9	0	0	0	0	0	0	0	0	0	0
Cre03.g169900.t1.2;Cre06.g251600.t1.2;Cre16.g686950.t1.2	32.849000	0	0	0	0	0	0	0	0	0	0	0	0	0	0	0	0	0	0	0	0	0	0	0	0	0	6212	0	5584.8	77000	106270	9995.8	6722.3	9441.7	1472	0	0
Cre03.g171050.t1.1	57.132000	0	0	0	0	0	0	0	0	0	0	0	0	0	0	0	0	0	0	0	0	0	0	0	2463.9	13134	0	0	0	0	0	0	0	0	0	0	0
Cre03.g171100.t1.1	28.079000	89521	8443.7	8313.1	0	0	0	0	0	0	0	0	0	0	0	0	0	0	0	0	0	0	0	0	0	3004.3	0	3351	3473.5	2772.1	0	0	0	0	0	0	0
Cre03.g171350.t1.2	52.503000	89206	1768.4	0	0	0	0	0	0	0	0	0	0	1710.5	0	0	0	0	0	0	0	0	0	2935.1	0	0	0	0	0	0	0	0	0	0	0	0	0
Cre03.g171500.t1.1	20.177000	0	0	0	0	0	0	0	0	0	0	0	0	0	0	0	0	0	0	0	0	0	0	0	0	2810.2	0	0	0	0	0	0	0	0	0	0	0
Cre03.g171550.t1.1	30.080000	0	0	0	0	0	0	0	0	0	0	0	0	0	0	0	0	0	0	0	0	0	0	1335.4	40695	0	0	0	0	0	0	0	0	0	0	0	0
Cre03.g172000.t1.2	33.122000	21108	0	0	0	0	0	0	0	0	0	0	0	0	0	0	0	0	0	0	0	0	0	0	0	0	0	0	3312.2	7114.8	37353	26738	0	0	0	0	0
Cre03.g172300.t1.2	37.439000	2770200	550210	328360	191180	206470	144330	171760	80926	66073	86711	103040	133730	81223	63003	56705	82504	55746	90598	64935	109150	56429	72039	155570	121960	209870	138820	200500	266600	391920	78711	0	0	0	0	0	0
Cre03.g172500.t1.1	46.770000	0	0	0	0	0	0	0	0	0	0	0	0	0	0	0	0	0	0	0	0	0	5128.8	31192	6612	2543.4	3516.9	7241.6	23086	3891	0	0	0	0	0	0	0
Cre03.g172700.t1.2	119.960000	0	0	0	0	0	0	0	0	0	0	0	7460	0	0	0	0	0	0	0	0	0	0	0	0	0	0	0	0	0	0	0	0	0	0	0	0
Cre03.g172850.t1.2	41.824000	0	0	0	0	0	0	0	0	0	0	0	0	1131	0	0	0	0	0	0	0	0	0	0	8681.3	14674	2478	0	0	0	0	0	0	0	0	0	0
Cre03.g173000.t1.1	21.433000	12896	0	0	0	0	0	0	0	0	0	0	0	0	0	0	0	0	0	0	0	0	0	0	0	0	0	0	0	0	0	0	0	0	0	0	0
Cre03.g173900.t1.2	39.724000	0	0	0	0	0	0	0	0	0	0	0	0	0	0	0	0	0	0	0	0	0	0	0	0	0	0	0	1166.2	0	0	0	0	0	0	0	0
Cre03.g174300.t1.2	27.915000	6165	0	0	0	0	0	0	0	0	0	0	0	0	0	0	0	0	0	0	0	0	0	0	0	0	0	0	0	1069.4	0	0	0	0	0	0	0
Cre03.g174750.t1.2	33.072000	0	0	0	0	0	0	0	0	0	0	0	0	0	0	0	0	0	0	0	0	0	0	0	0	0	0	0	6672.9	11698	2256.6	1886.6	0	0	0	0	0
Cre03.g174900.t1.1	225.790000	0	0	0	0	0	0	0	0	0	0	0	0	0	0	0	0	0	28385	0	0	0	0	0	0	0	0	0	0	0	0	0	0	0	0	0	0
Cre03.g175200.t1.2	87.233000	829150	3489.5	0	0	0	0	0	0	0	0	0	0	0	0	0	0	0	0	0	0	0	0	7752.6	0	0	0	0	0	0	0	0	0	0	0	0	0
Cre03.g175400.t2.1;Cre03.g175400.t1.2	71.611000	0	0	0	0	0	0	0	0	0	0	0	0	14815	9620.7	0	0	0	0	0	0	0	0	0	0	0	0	0	0	0	0	0	0	0	0	0	0
Cre03.g176250.t1.2	40.499000	0	0	3054.5	0	0	0	0	0	0	32425	4068.2	36802	13417	0	0	0	0	0	0	0	0	0	0	0	0	0	0	0	0	0	0	0	0	0	0	0
Cre03.g176500.t1.2	17.491000	0	0	0	0	0	0	0	0	0	0	0	0	0	0	0	0	0	0	0	0	0	0	0	0	0	0	0	0	0	0	0	0	0	2011.4	2147.4	0
Cre03.g176700.t1.1	49.583000	0	0	0	0	0	0	0	0	0	0	0	0	0	0	0	0	0	0	0	0	0	0	0	0	4274.3	0	0	0	0	0	0	0	0	0	0	0
Cre03.g177350.t1.1	41.282000	29754	2855.9	1740.6	0	0	0	0	0	0	0	0	0	0	0	0	0	0	0	0	0	0	2507.8	3921.4	7881.6	51239	35064	19045	3650.4	0	0	0	0	0	0	0	0
Cre03.g177900.t1.2	36.688000	18957	0	0	0	0	0	0	0	0	0	0	1212.7	1991	0	0	2828.1	1600.6	0	0	0	0	0	0	0	0	0	0	0	0	0	0	0	0	0	0	0
Cre03.g178150.t1.1	18.296000	0	0	0	0	0	0	0	0	0	0	0	0	0	0	0	0	0	0	0	0	0	0	0	0	0	0	0	0	0	0	0	0	0	0	0	20803
Cre03.g178250.t1.2	16.284000	50338	93326	31345	206240	0	0	0	0	0	0	0	0	0	0	0	0	0	0	0	0	0	0	0	0	0	0	0	0	0	0	0	1884.7	0	0	0	0
Cre03.g178450.t1.2	10.766000	0	0	0	0	0	0	0	0	0	0	0	0	0	0	0	0	0	0	0	0	0	120410	606400	0	0	1072.3	0	0	4511.9	24381	84163	11482	1625.2	0	0	0
Cre03.g178700.t1.2	132.200000	0	0	0	0	0	0	0	0	0	0	0	0	0	0	0	0	0	0	0	0	0	0	32108	0	0	0	0	0	0	0	0	0	0	0	0	0
Cre03.g179800.t1.2	18.096000	75996	19295	13997	9747.3	9279.8	5513	7985.9	5549.1	3937.3	6326.9	6765.5	7338.6	6110.1	0	8681.3	4587	4310	4761.7	5986.7	5160.7	0	5088.8	7357.6	8313.1	0	7109.4	13176	10101	8000.6	4639.1	0	0	0	0	0	0
Cre03.g179901.t1.1	52.965000	0	0	0	0	0	0	0	0	0	0	0	0	0	0	0	0	0	0	0	0	0	0	0	0	16183	0	0	0	0	0	0	0	0	0	0	0
Cre03.g180000.t1.2	34.115000	0	0	0	0	0	0	0	0	0	0	0	0	0	0	0	0	0	0	0	0	0	0	0	0	0	0	0	1261.3	4968.5	1801.9	0	0	0	0	0	0
Cre03.g180151.t1.1	30.270000	0	0	0	0	0	0	0	0	0	0	0	0	0	0	0	0	0	0	0	0	0	0	0	0	0	0	0	0	0	0	0	0	0	0	0	0
Cre03.g180300.t1.2	76.609000	5475.8	0	0	0	0	0	0	0	0	0	0	0	0	0	0	0	0	0	0	0	0	0	5583.7	0	0	0	0	0	0	0	0	0	0	0	0	0
Cre03.g180700.t1.1	8.053000	0	0	0	0	0	0	0	0	0	0	0	0	0	0	0	0	0	0	0	0	0	0	0	0	0	0	0	0	0	0	0	3372.3	3117.5	1045.8	0	0
Cre03.g180750.t1.2	86.772000	6138	0	0	0	0	0	0	0	0	0	0	0	8090.1	0	0	0	0	0	0	0	0	0	2427.5	23887	3810.3	0	0	0	0	0	0	0	0	0	0	0
Cre03.g181200.t1.2	63.807000	0	0	0	0	0	0	0	0	0	0	0	0	0	0	0	0	0	0	0	0	0	0	0	0	0	0	0	0	0	0	0	0	0	0	0	0
Cre03.g181250.t1.1	31.990000	0	0	0	0	0	0	0	0	0	0	0	0	0	0	0	0	0	0	0	0	0	0	0	0	0	0	0	0	0	6019.7	4389.4	0	0	0	0	0
Cre03.g181300.t1.2	53.814000	0	0	0	0	0	0	0	0	0	0	0	0	0	0	0	0	0	0	0	0	0	0	0	0	0	0	0	4127.3	2340	0	0	0	0	0	0	0
Cre03.g181500.t1.2	65.753000	0	0	0	0	0	0	0	0	0	0	0	0	0	0	0	0	0	0	0	17151	0	0	0	0	0	0	0	0	0	0	0	0	0	0	0	0
Cre03.g182050.t1.2	72.250000	3615.9	0	0	0	0	0	0	0	0	0	0	0	0	0	0	0	0	0	0	0	0	0	2956	54999	109560	0	0	0	0	0	0	0	0	0	0	0
Cre03.g182150.t1.2	28.313000	4290.1	2975.1	30136	4753.4	13299	0	0	0	0	0	0	1852.2	6646.4	2768.3	0	0	0	1946.9	0	2968	0	0	1574.9	4826.9	31302	23558	56183	288170	721300	165150	5504.2	3411	0	0	0	16840
Cre03.g182450.t1.2	35.861000	0	0	0	0	0	0	0	0	0	0	0	0	0	0	0	0	0	0	0	0	0	0	5815.1	0	0	0	0	0	1760.2	0	0	0	0	0	0	0
Cre03.g182551.t1.2	14.875000	0	0	0	0	0	0	0	0	0	0	0	0	6839.3	0	0	0	0	0	0	0	0	0	0	0	0	0	2489.8	3495.1	3289.9	0	13430	21579	18238	20504	31131	3071.9
Cre03.g183100.t1.2	27.809000	75342	16403	16761	0	4929.5	8435.7	10295	5938.7	8230.1	7928.2	11909	13635	13559	12014	27887	10273	30262	6700.1	1648.6	0	0	0	0	1711.2	2282.6	0	1556	5179.3	6647.3	8359.2	0	0	0	0	0	0
Cre03.g183400.t1.1	25.239000	0	0	0	0	0	0	0	0	0	0	0	0	0	0	0	0	0	0	0	0	0	0	0	0	0	0	0	0	0	4239.9	1383.8	14432	4139	0	0	0
Cre03.g183900.t1.2	14.408000	0	0	0	0	0	0	0	0	0	0	0	0	0	0	0	0	0	0	0	0	0	0	0	0	0	0	0	0	18625	34524	0	0	0	0	0	0
Cre03.g184500.t1.2	80.269000	14224	0	0	0	0	0	0	0	0	0	0	0	0	0	0	0	0	0	0	0	0	0	0	6175.5	0	0	0	0	0	0	0	0	0	0	0	0
Cre03.g184700.t2.1;Cre03.g184700.t1.2	39.398000	0	0	0	0	0	0	0	0	0	0	0	0	0	0	0	0	0	0	0	0	0	0	0	0	0	1743.3	0	3663.6	0	0	0	0	0	0	0	0
Cre03.g185550.t1.2	41.446000	0	0	0	0	0	0	0	0	0	0	0	0	5016.7	0	0	0	0	0	0	0	0	0	0	0	0	1561.5	8281.1	9926.1	8133.7	39295	16691	0	0	0	0	0
Cre03.g185600.t1.1	22.004000	13205	0	0	0	0	0	0	0	0	0	0	0	0	0	0	0	0	0	0	0	0	0	0	2392.6	24589	62730	114760	33215	0	0	0	0	0	0	0	0
Cre03.g186150.t1.1	20.486000	22213	0	0	0	0	0	0	0	0	0	0	0	0	0	0	0	0	0	0	0	0	0	0	0	0	0	0	0	0	0	0	0	0	0	0	0
Cre03.g187450.t1.2	28.819000	0	0	0	0	0	0	0	0	0	0	0	0	0	0	0	0	0	0	0	0	0	0	0	0	0	0	0	1590.4	0	7451.1	6154.4	0	0	0	0	0
Cre03.g187650.t1.1	59.110000	0	0	0	0	0	0	0	0	0	0	0	0	0	0	0	0	0	0	0	4439.3	0	0	0	0	0	0	0	0	0	0	0	0	0	0	0	0
Cre03.g188250.t1.2	55.344000	0	0	0	0	0	0	0	0	0	0	0	0	0	0	0	0	0	0	0	0	0	0	0	0	0	0	7883.1	3989.6	0	0	0	0	0	0	0	0
Cre03.g188650.t1.2	24.626000	0	0	0	0	0	0	0	0	0	0	0	0	0	0	0	0	0	0	0	2790.3	0	0	1471.7	0	2437.2	0	1554.6	0	0	0	0	0	0	0	0	0
Cre03.g189250.t1.2	24.185000	0	0	0	0	1591.6	0	0	0	0	0	0	0	0	0	0	0	0	0	0	0	0	0	29511	51220	69612	4349	15831	13148	6807.1	15142	20474	13900	0	0	0	0
Cre03.g189300.t1.1	32.993000	0	0	0	0	0	0	0	0	0	0	0	0	0	0	0	0	0	0	0	0	0	0	0	0	0	0	0	2237.8	2547.6	0	0	0	0	0	0	0
Cre03.g189350.t1.2	14.653000	0	0	0	0	0	0	0	0	0	0	0	0	0	0	0	0	0	0	0	0	0	0	0	0	0	0	0	0	0	0	0	1002.1	921.85	1130.1	0	0
Cre03.g189800.t1.2	44.694000	0	0	0	0	0	0	0	0	0	0	0	0	0	0	0	0	0	0	0	0	0	0	0	2620.1	27955	254640	412650	314750	92215	0	0	0	0	0	0	0
Cre03.g190150.t1.1	28.392000	0	0	0	0	0	0	0	0	0	0	0	0	0	0	0	0	0	0	0	0	0	0	0	0	0	0	7762.7	16256	11513	0	0	0	0	0	0	0
Cre03.g190400.t1.1;Cre03.g190281.t1.1;Cre03.g190311.t2.1;Cre03.g190311.t1.1;Cre03.g190311.t3.1;Cre07.g332050.t1.2	19.846000	50332	0	0	0	0	0	0	0	0	0	0	0	0	0	0	0	0	0	0	0	0	0	0	0	0	0	0	0	0	0	0	0	0	0	0	0
Cre03.g190500.t1.2	100.690000	0	0	0	0	0	0	0	0	0	0	0	0	0	2794	3497	1487.9	42234	0	0	0	0	0	0	0	0	0	0	0	0	0	0	0	0	0	0	0
Cre04.g216850.t1.2;Cre03.g190950.t1.2	49.586000	0	0	0	0	0	0	0	0	90850	0	0	0	12961	0	0	0	0	0	0	0	0	0	0	1860.6	0	0	40222	28002	0	0	0	0	0	0	0	0
Cre03.g192050.t1.1	57.208000	0	0	0	0	0	0	0	0	0	0	0	0	0	3782.5	0	0	0	0	0	0	0	0	0	0	0	0	0	0	0	0	0	0	0	0	0	0
Cre03.g192350.t1.1;Cre09.g395450.t2.1;Cre09.g395450.t1.2	48.878000	0	0	0	0	0	0	0	0	0	2234.1	1096.6	2102.5	0	9692.1	5383.3	78646	0	0	0	0	0	0	0	0	0	0	0	0	0	0	0	0	0	0	0	0
Cre03.g193550.t1.1	27.295000	0	0	0	0	0	0	0	0	0	0	0	0	0	0	0	0	0	0	0	0	0	0	2379.2	0	0	0	1103.7	0	0	0	0	0	0	0	0	0
Cre03.g193750.t1.1	44.631000	0	0	0	0	0	0	0	0	0	0	0	0	0	0	0	0	0	0	0	1593.3	0	2316.9	10448	85712	101420	48172	98939	12997	0	0	0	0	0	0	0	0
Cre03.g193850.t1.2	34.323000	43376	0	1943.4	0	0	0	0	0	0	0	3180.8	2878.7	2789.4	2292	3358.5	3268.2	3506	7421.3	1599	16814	20266	35249	41962	82478	122730	106390	133690	37662	26011	12503	0	0	0	0	0	0
Cre03.g193950.t1.2	16.076000	0	0	0	0	0	0	0	0	29364	0	0	0	0	0	0	0	0	0	0	0	0	0	0	0	0	0	0	0	0	0	0	0	0	0	0	0
Cre03.g194200.t1.2	40.247000	0	0	0	0	0	0	0	0	0	0	0	0	0	11167	29787	32354	23271	13139	6448.9	0	0	0	0	0	0	0	0	0	0	0	0	0	0	0	0	0
Cre03.g194350.t1.2	71.740000	50715	0	0	0	0	0	0	0	0	0	1492.2	0	0	0	0	0	1576.3	1258.7	5553.3	0	0	0	0	0	0	0	0	0	0	0	0	0	0	0	0	0
Cre03.g194850.t1.2	36.601000	100260	0	0	0	2041.2	0	4975.1	3401.9	0	2245.2	15347	19720	47562	1930.5	6031.4	18385	18936	25568	28742	48588	49177	129220	204670	365190	386030	104410	33769	7773.2	1728.5	1390.5	0	0	0	0	0	0
Cre03.g195388.t1.1	9.293000	0	0	0	0	0	0	0	0	0	0	0	0	0	0	0	0	0	0	0	0	0	0	0	0	0	0	0	1548.6	5272.2	15709	0	0	3377.1	3751.4	0	0
Cre03.g195850.t1.2	26.041000	0	0	0	0	0	0	0	0	0	0	0	0	0	0	0	0	0	0	0	0	0	0	0	0	0	0	0	0	0	0	3186.1	0	0	0	0	0
Cre03.g196150.t1.2	23.026000	0	0	0	0	0	0	0	0	0	0	0	0	0	0	0	0	0	0	0	0	0	0	0	0	0	0	0	0	7229.3	0	0	0	0	0	0	0
Cre03.g196900.t1.2	27.980000	8967	0	0	0	0	0	0	0	0	0	0	0	0	0	0	0	0	0	0	0	0	0	0	0	0	0	0	0	0	0	0	0	0	0	0	0
Cre03.g197650.t1.2	28.895000	0	0	0	0	0	0	0	0	0	0	0	0	0	0	0	0	0	0	0	0	0	0	0	0	0	0	0	0	0	0	0	0	0	13161	6978.7	0
Cre03.g198850.t1.2;Cre03.g198863.t1.1	26.612000	0	0	0	0	0	0	0	0	0	0	0	0	0	0	0	0	0	0	0	0	0	0	0	0	0	0	0	0	2877.3	0	25031	39714	41863	1725.6	0	0
Cre03.g198950.t1.2	28.840000	0	0	0	0	0	0	0	0	0	0	0	0	0	0	0	0	0	0	0	0	0	0	0	0	0	0	4820.1	2460.1	22603	52758	49320	11602	0	0	0	0
Cre03.g199000.t1.2;Cre13.g571200.t1.1	81.394000	176410	8211.2	5283.7	1401.7	0	0	0	0	0	0	1208.6	0	1194.9	0	0	1156.7	0	0	3066.6	17181	29954	59196	7598.5	0	0	0	0	0	0	0	0	0	0	0	0	0
Cre03.g199150.t1.2	29.735000	0	0	0	0	0	0	0	0	0	0	0	0	0	0	0	0	0	0	0	0	0	0	0	0	0	0	0	0	5123.3	37625	67410	60542	28744	0	0	0
Cre03.g199423.t1.1	43.733000	28522	0	0	0	0	0	0	0	0	0	0	0	0	0	0	0	0	0	0	0	0	0	2140.5	10602	22230	0	0	0	0	0	0	0	0	0	0	0
Cre03.g199535.t1.1	27.233000	0	0	0	0	0	0	0	0	0	0	0	940.57	6964.5	4493.6	17607	26037	49833	1697800	202270	127510	77676	0	0	0	0	0	0	0	0	1509.3	4343.8	3392.1	0	0	0	0
Cre03.g199800.t1.1	53.111000	0	0	0	0	0	0	0	0	0	0	0	0	0	0	0	0	0	0	0	0	0	0	0	0	0	0	0	1484	0	0	0	0	0	0	0	0
Cre03.g200350.t2.1;Cre03.g200350.t1.2	40.608000	0	0	0	0	0	0	0	0	0	0	0	0	0	0	0	0	0	0	0	0	0	0	0	0	0	0	0	0	0	5435.4	0	0	0	0	0	0
Cre03.g200543.t1.1	42.361000	8631.2	0	0	0	0	0	0	0	0	0	0	0	0	0	0	0	0	0	0	0	0	0	0	0	2967.6	0	0	0	0	0	0	0	0	0	0	0
Cre03.g201100.t1.2	128.380000	137030	0	0	0	0	0	0	0	0	0	0	0	0	0	0	0	0	0	0	0	0	0	0	0	0	0	0	0	0	0	0	0	0	0	0	0
Cre03.g201300.t1.1	67.668000	0	0	0	0	0	0	0	0	0	0	0	0	0	0	0	0	0	0	0	0	0	1002.5	4095.1	0	0	0	0	0	0	0	0	0	0	0	0	0
Cre03.g201750.t1.2	27.961000	0	0	0	0	0	0	0	0	0	0	0	0	0	0	0	0	0	0	0	0	0	0	0	0	0	0	0	0	0	0	1311.9	4767.5	3625.1	0	0	0
Cre03.g202400.t1.2	36.886000	0	19013	0	0	0	0	0	0	0	0	0	0	0	0	0	0	0	0	0	0	0	0	0	0	32335	4228	0	1218.6	0	0	0	0	0	0	0	0
Cre03.g203450.t1.2	9.104200	0	0	0	0	0	0	0	0	0	0	0	0	0	0	0	0	0	0	0	0	0	0	0	0	0	0	0	0	0	0	0	2030.3	0	0	0	0
Cre03.g203800.t1.2	12.841000	0	0	0	0	0	0	0	0	0	0	0	0	0	0	0	0	0	0	0	0	0	0	0	0	0	0	0	0	0	1929.6	0	3635	0	0	0	0
Cre03.g203850.t1.2	49.951000	0	0	0	0	0	0	0	0	0	0	0	0	0	0	0	0	0	0	0	0	0	0	0	0	0	0	0	4014.7	7961.4	0	0	0	0	0	0	0
Cre03.g204250.t1.2	52.718000	0	0	0	0	0	0	0	0	0	0	0	0	39473	0	0	0	0	0	0	37276	0	0	0	0	13217	21046	39188	30727	5320.5	0	0	0	0	0	0	0
Cre03.g204650.t1.2	16.166000	32899	70010	17473	171450	0	0	0	0	0	0	0	0	0	0	0	0	0	0	0	0	0	0	0	0	0	0	0	0	0	0	0	0	0	0	0	0
Cre03.g206450.t1.2	6.757600	10955	39519	13171	66504	0	0	0	0	0	0	0	0	0	0	0	0	0	0	0	0	0	0	0	0	0	0	0	0	0	0	0	0	0	0	0	0
Cre03.g206600.t1.2	64.232000	0	0	0	0	0	0	0	0	0	0	0	0	5601.1	0	0	0	0	0	0	7672.9	12141	0	0	0	8025	0	0	0	0	0	0	0	0	0	0	0
Cre03.g206800.t1.1	56.764000	0	0	0	0	0	0	0	0	0	0	0	0	0	0	0	0	0	0	0	0	0	0	0	7231.2	4709.7	0	0	0	0	0	0	0	0	0	0	0
Cre03.g206929.t1.1	63.446000	0	0	0	0	0	0	0	0	0	0	0	0	0	0	0	0	0	1029.5	1375.6	0	0	2826.9	25862	13489	1280.9	0	0	0	0	0	0	0	0	0	0	0
Cre03.g207000.t1.2	26.824000	0	0	0	0	0	0	0	0	0	0	0	0	0	0	0	0	0	0	0	0	0	0	1283	6622.7	19561	0	1201	0	0	0	0	0	0	0	0	0
Cre03.g208000.t1.1	12.764000	6699.4	0	0	0	0	0	0	0	0	0	0	0	0	0	0	0	2955.1	0	1394.7	0	0	0	0	0	0	0	1522.4	3337.5	12770	16254	3747.2	0	0	0	0	0
Cre03.g211409.t1.1	51.863000	0	0	0	0	0	0	0	0	0	0	0	0	0	0	0	0	0	0	0	0	0	0	0	0	0	1697.6	8021.9	0	0	0	0	0	0	0	0	0
Cre03.g213313.t1.1	32.542000	0	0	0	0	0	0	0	0	0	0	0	0	0	0	0	0	0	0	0	0	0	3620	2559.4	0	0	0	0	0	0	0	0	0	0	0	0	0
Cre03.g213425.t1.1	16.497000	4309.8	0	0	0	0	0	0	0	0	0	0	0	0	0	0	0	0	0	0	0	0	0	0	0	0	0	0	0	0	0	0	0	10338	896.28	0	0
Cre04.g212300.t1.1	105.980000	0	0	0	0	0	0	0	0	0	0	0	0	1526.5	0	0	0	0	0	0	0	0	0	0	0	0	0	0	0	0	0	0	0	0	0	0	0
Cre04.g213100.t1.1	35.044000	0	0	0	0	0	0	0	0	0	0	0	0	0	0	0	0	0	0	0	0	0	0	0	0	10974	1655.2	2302.7	1775.3	0	0	0	0	0	0	0	0
Cre04.g213250.t1.2	35.723000	0	0	0	0	0	0	0	0	0	0	0	0	0	0	0	0	0	0	0	0	0	0	0	11291	0	0	0	0	0	0	0	0	0	0	0	0
Cre04.g213985.t1.1	24.820000	73032	4625.8	6248.1	2911.9	3995.5	0	4905.6	1260.9	0	0	1610.3	7137.6	0	0	0	0	0	0	0	0	0	0	0	1301.2	0	0	0	1011.5	1520.4	16823	16678	0	0	0	0	0
Cre04.g214150.t1.1	36.892000	0	0	0	0	0	0	0	0	0	0	0	0	7499.5	0	292950	19388	0	0	0	0	0	0	0	0	0	0	0	0	0	0	0	0	0	0	0	0
Cre04.g214500.t1.1	49.284000	148670	11728	3746.6	0	0	0	1823.6	0	0	0	0	0	0	0	0	0	0	0	1578.1	21592	69314	115420	48837	0	0	0	0	8926.7	0	0	0	0	0	0	0	0
Cre04.g215850.t1.2	61.053000	0	0	0	0	0	0	0	0	0	0	0	0	0	0	0	0	0	0	0	0	0	0	1511	0	0	0	0	0	0	0	0	0	0	0	0	0
Cre04.g217800.t1.1	45.691000	30956	0	0	0	0	0	0	0	0	0	0	0	0	0	0	0	0	0	0	0	0	0	0	0	0	0	0	0	0	0	0	0	0	0	0	0
Cre04.g217910.t1.1	30.251000	0	0	0	0	0	0	0	0	0	0	0	0	0	0	0	0	0	0	0	0	0	0	0	0	0	0	0	0	0	7280.4	0	0	0	0	0	0
Cre04.g217915.t1.1	58.795000	0	0	0	0	2926.4	0	16008	7027.6	0	0	0	0	0	0	0	0	0	0	0	0	0	0	0	0	0	0	0	0	0	0	0	0	0	0	0	0
Cre04.g217929.t1.1	63.930000	0	0	0	0	12630	0	0	0	0	0	0	0	0	0	0	0	0	0	0	0	0	0	1578.7	5541.5	21900	3251	0	0	0	0	0	0	0	0	0	0
Cre04.g217933.t1.1	37.185000	5604.9	0	0	0	0	0	0	0	0	0	1130.8	0	0	0	0	0	0	0	0	1568.8	0	0	0	0	0	0	0	0	0	0	0	0	0	0	0	0
Cre04.g217954.t1.1	220.010000	0	0	0	0	0	0	0	955.37	0	0	0	1248	0	0	0	0	0	0	0	0	0	0	0	0	0	0	0	0	0	0	0	0	0	0	0	0
Cre04.g218250.t1.2;Cre12.g535900.t1.1	19.783000	0	0	0	0	0	0	0	0	0	0	0	0	0	0	0	0	0	0	0	0	0	0	0	0	0	0	0	0	0	0	0	3306	1289.1	0	0	0
Cre04.g218900.t1.1;Cre04.g219000.t1.2	303.290000	3764.4	7388.5	6696	0	0	4212	6407.7	0	0	0	0	0	0	0	0	0	0	0	0	0	0	0	0	0	0	0	0	32971	0	31176	6647.7	6299.1	24649	5215.9	0	0
Cre04.g220200.t3.1;Cre04.g220200.t2.1;Cre04.g220200.t1.2	107.790000	52186	11925	19628	0	7467.5	0	9580	19546	31096	36510	1007.8	1015.8	1103.5	1905	1419.6	3508.9	26172	118730	0	0	0	0	0	0	0	0	0	0	0	0	0	0	0	0	0	0
Cre04.g220350.t2.1;Cre04.g220350.t1.2	95.723000	0	0	1018.7	0	0	0	0	0	0	0	6578.7	80260	28342	0	0	0	0	0	0	0	0	0	0	0	0	0	0	0	0	0	0	0	0	0	0	0
Cre04.g221250.t1.2	18.117000	0	0	0	0	0	0	0	0	0	0	0	0	0	0	0	0	0	0	0	0	0	0	0	0	0	0	0	0	0	0	0	0	4097.3	8899.8	0	0
Cre04.g221550.t1.2	92.432000	0	0	0	0	0	0	0	0	0	0	0	0	0	0	0	0	0	0	0	0	0	3649.1	0	0	0	0	0	0	0	0	0	0	0	0	0	0
Cre04.g221700.t1.2	41.417000	161180	26596	16363	5269.5	8576.3	2806.6	4815.9	3484.2	4177.5	8157.1	4594.1	9522.9	12476	3793.9	9508.3	78852	6178.3	0	0	0	0	0	0	0	0	0	0	0	0	0	0	0	0	0	0	0
Cre04.g222700.t1.2	115.310000	0	0	0	0	0	0	0	0	0	0	0	0	1157	0	0	11963	17044	0	0	0	0	0	0	0	0	0	0	0	0	0	0	0	0	0	0	0
Cre04.g223800.t2.1;Cre04.g223800.t1.2	15.833000	0	0	0	0	0	0	0	0	0	0	0	0	0	0	0	0	0	0	0	0	0	0	0	0	0	0	0	0	4075.8	0	0	0	0	0	0	0
Cre04.g224750.t1.2	24.130000	9188.5	0	0	0	0	0	0	0	0	0	0	0	0	0	0	0	0	0	0	0	0	0	0	0	0	0	1536.7	0	0	0	0	0	0	0	0	0
Cre04.g225050.t1.1	24.843000	0	0	0	0	0	0	0	0	0	0	0	0	0	0	0	0	0	0	0	0	0	0	0	0	0	0	0	3731	3215.6	4525.7	0	0	0	0	0	0
Cre04.g225400.t1.2	35.146000	0	0	0	0	0	0	0	0	0	0	0	0	0	0	0	0	0	0	0	0	0	0	0	0	0	0	0	21848	5571.5	1480.1	0	0	0	0	0	0
Cre04.g226850.t1.2	59.847000	0	0	0	0	0	0	0	0	0	0	0	0	0	0	0	0	0	0	0	0	0	0	0	0	41416	2425.5	0	0	0	0	0	0	0	0	0	0
Cre04.g228450.t1.2	29.733000	0	0	0	0	0	0	0	0	0	0	0	0	0	0	0	0	0	0	0	0	0	0	0	0	0	0	0	9544.3	7618.5	0	0	0	0	0	0	0
Cre04.g229300.t1.1	45.029000	4035.7	0	0	0	0	0	0	0	0	0	0	0	937.15	0	0	3727.7	0	0	4191	0	0	0	0	0	0	0	0	0	0	0	0	0	0	0	0	0
Cre04.g231026.t1.1	46.200000	0	0	0	0	0	0	0	0	0	0	0	0	0	0	0	0	0	0	0	0	0	0	0	0	7783.7	36195	38343	9419.2	0	0	0	0	0	0	0	0
Cre04.g231222.t2.1;Cre04.g231222.t1.1	98.795000	0	0	0	101550	253190	0	0	4032.6	11608	13554	0	0	2373.3	0	0	0	0	0	0	0	0	0	5504.2	0	0	0	0	0	0	0	0	0	0	0	0	0
Cre04.g232104.t1.1	27.380000	714160	1864900	861560	3648800	294050	188980	45704	3625.4	6434.6	416760	140310	3635.7	53404	7393.9	22551	78835	62317	258970	167200	263470	4063400	3843600	822900	383370	3023600	602840	533780	73853	19544	80989	113170	128450	0	0	0	0
Cre05.g230850.t1.1	60.648000	27073	0	0	0	0	0	0	0	0	0	0	0	0	0	0	1374.4	1261	0	4069.4	38398	55693	0	0	0	0	0	0	0	0	0	0	0	0	0	0	0
Cre05.g232002.t2.1;Cre05.g232002.t1.1	74.185000	19618	0	0	0	0	0	0	0	0	0	0	0	0	0	0	0	0	0	0	0	0	0	0	0	0	0	0	0	0	0	0	0	0	0	0	0
Cre05.g232150.t1.2	48.779000	0	0	0	0	0	0	0	0	0	0	0	6011	4236.4	107670	88497	0	0	0	0	0	0	0	0	0	0	0	0	0	0	0	0	0	0	0	0	0
Cre05.g232200.t1.2	77.304000	0	0	0	0	0	0	0	0	0	0	2496.5	3103.8	0	0	1380	5573.1	15572	76130	79194	4563.8	0	1541.8	29043	35069	0	0	0	0	0	0	0	0	0	0	0	0
Cre05.g232752.t1.1	61.204000	34198	2492.6	0	0	0	0	0	0	0	0	0	0	0	0	0	0	0	0	0	0	0	0	0	0	0	0	0	0	0	0	0	0	0	0	0	0
Cre05.g233050.t1.2	19.056000	0	0	0	0	0	0	0	0	0	0	0	0	0	0	0	0	0	0	0	0	0	0	0	0	0	0	0	0	0	0	0	0	0	0	0	40420
Cre05.g233305.t2.1;Cre05.g233305.t1.1	40.532000	176340	15234	11321	0	7180.3	0	2593.7	0	0	0	0	4446.7	0	0	0	0	0	0	0	0	0	0	0	1225.4	0	0	2510.7	4956.4	15792	22777	0	2071.9	0	0	0	0
Cre05.g233900.t1.2	36.491000	0	0	0	0	0	0	0	0	0	0	0	0	0	0	0	0	0	0	0	0	0	0	0	0	0	0	5698.3	22643	69714	341200	60882	0	0	0	0	0
Cre05.g233950.t1.2	15.636000	0	0	0	0	0	0	0	0	0	0	0	0	0	0	0	0	0	0	0	0	0	0	0	0	0	0	108840	129120	102150	110110	33903	60544	81547	67485	18264	0
Cre05.g234100.t1.2	60.041000	0	0	0	0	0	0	0	0	0	0	0	0	0	0	0	0	0	0	0	0	0	0	0	4588	3580.5	0	0	0	0	0	0	0	0	0	0	0
Cre05.g234550.t2.1;Cre05.g234550.t1.2	40.985000	223830	6104.6	3937.3	0	0	0	2772.8	0	0	4492.7	6822.2	6322	43021	3584.9	22321	32508	17578	38718	46715	99133	0	0	0	0	0	0	0	0	0	0	0	0	0	0	0	0
Cre05.g234637.t1.1	14.838000	10343	3004.2	0	0	0	0	0	0	0	0	0	0	0	0	0	0	0	0	0	0	0	0	0	0	0	0	0	0	0	0	0	0	0	0	0	0
Cre05.g237050.t1.1	31.127000	0	0	0	0	0	0	0	0	0	0	0	0	0	0	0	0	0	0	0	0	0	0	0	0	0	0	0	2960.9	0	0	0	0	0	0	0	0
Cre05.g237400.t1.2	34.771000	0	0	0	0	0	0	0	0	0	0	0	0	0	0	0	0	0	0	0	0	0	0	0	0	0	0	0	0	0	0	2878.4	2482.3	0	0	0	0
Cre05.g237450.t1.2	31.708000	0	0	0	0	0	0	0	0	0	0	0	0	0	0	0	0	0	0	0	0	0	0	0	0	0	0	0	0	0	4162.5	14481	25433	0	0	0	0
Cre05.g238332.t1.1	21.342000	827230	258120	273410	1388500	1080600	6477500	3887100	660450	48588	188860	274500	145230	261230	128590	49551	4723.1	0	0	0	0	0	0	0	0	0	0	0	0	945.42	5926.9	4988.2	3714.1	0	0	0	0
Cre05.g238364.t1.1	14.465000	27089	0	0	0	0	0	0	0	0	0	0	0	0	0	0	0	0	0	0	0	0	0	0	0	0	0	0	0	0	0	0	0	0	0	0	0
Cre05.g240300.t1.1	13.502000	0	0	0	0	0	0	0	0	0	0	0	0	0	0	0	0	0	0	0	0	0	0	0	4096.1	23664	0	0	0	0	0	0	0	0	0	0	0
Cre05.g240800.t1.2	19.604000	15654	62761	8918.2	191950	0	0	0	0	0	0	0	0	0	0	0	0	0	0	0	0	0	0	0	0	0	0	0	0	0	0	0	0	0	0	0	0
Cre05.g240850.t1.2	70.449000	0	0	0	0	0	0	0	0	0	0	0	0	0	0	0	0	0	0	5535.3	8953.9	0	0	0	0	0	0	0	0	0	0	0	0	0	0	0	0
Cre05.g241750.t1.2	44.585000	4018.5	0	0	0	0	0	0	0	0	0	0	0	0	0	0	0	0	0	0	0	0	0	0	0	0	0	0	12365	8136.9	0	0	0	0	0	0	0
Cre05.g241950.t1.2	28.549000	1325700	140060	77204	12029	12064	4524.6	8121.2	5792.4	2688.5	6259	4894.1	16543	9160.1	11675	27149	184590	63371	635280	37204	61347	3066.6	3870.8	9723.4	8052.8	13232	15461	97078	292600	1038500	232910	9301	0	0	0	0	0
Cre05.g242400.t1.2	14.860000	0	0	0	0	0	0	0	0	0	0	0	0	0	0	0	0	1661.9	0	0	0	0	0	1895.6	0	0	0	0	0	5964.2	21846	29319	52750	51225	41057	17119	0
Cre05.g243050.t1.2	19.919000	0	0	0	0	0	0	0	0	0	0	0	0	0	0	0	0	0	0	0	0	0	0	0	0	0	0	0	0	1205.4	3381.6	1701.8	0	0	0	0	0
Cre05.g243800.t1.2	19.087000	0	0	0	0	0	0	0	0	0	0	0	0	0	0	0	0	0	0	0	0	0	2214.4	0	0	4959.8	0	0	12978	31457	85184	145370	300150	476260	317900	96382	9653.5
Cre05.g244900.t1.1	42.587000	0	0	0	0	0	0	0	0	0	0	0	0	0	0	0	0	0	0	0	0	0	0	3335	8863.4	0	0	0	0	0	0	0	0	0	0	0	0
Cre05.g244901.t1.1	6.486300	22665	32441	7161.5	15659	0	0	0	0	0	0	0	0	0	0	0	0	0	0	0	0	0	0	0	0	0	0	0	0	0	0	0	0	0	0	0	0
Cre05.g244950.t1.2	24.632000	0	0	0	0	0	0	0	0	0	0	0	0	0	0	0	0	0	0	0	0	0	0	0	0	0	0	0	0	4167.2	0	0	0	0	0	0	0
Cre05.g245102.t1.1	19.021000	0	0	0	0	0	0	0	0	0	0	0	0	0	0	0	0	0	0	0	0	0	0	0	0	0	0	0	0	6270.2	2547.8	0	2954.7	0	0	0	0
Cre05.g245158.t1.1;Cre24.g755097.t1.1	77.299000	0	0	0	0	0	0	0	6417.4	91409	0	0	4484.2	0	0	0	0	0	0	0	0	0	0	0	0	0	0	0	0	0	0	0	0	0	0	0	0
Cre05.g245450.t1.2	40.488000	0	0	0	0	0	0	0	0	0	0	0	0	0	0	0	0	0	0	0	0	0	0	0	0	0	0	5294.7	15778	6639.6	0	0	0	0	0	0	0
Cre05.g245550.t1.1	237.850000	0	0	0	0	1723	16876	0	0	0	0	0	0	0	0	0	0	0	0	0	0	0	0	0	0	0	0	0	0	0	0	0	0	0	0	0	0
Cre05.g245900.t1.2	42.527000	0	0	0	0	0	0	0	0	0	0	0	0	0	0	0	10378	14953	12654	0	0	0	0	0	0	0	0	0	0	0	0	0	0	0	0	0	0
Cre05.g245950.t1.1	69.550000	19988	0	0	0	0	0	0	0	0	0	0	0	0	0	0	0	0	0	0	0	0	0	0	0	0	0	0	0	0	0	0	0	0	0	0	0
Cre05.g246800.t1.2	29.000000	0	0	0	0	0	0	0	0	0	0	0	0	0	0	0	0	0	0	0	0	0	0	0	0	0	0	0	0	0	0	2301.9	0	0	0	0	0
Cre05.g246900.t1.2	17.294000	0	0	0	0	0	0	0	0	0	0	0	0	0	0	0	0	0	0	0	0	0	0	0	0	0	0	0	1737.4	3104.4	7964.7	0	0	0	0	0	0
Cre05.g247450.t1.2	85.013000	0	0	0	0	0	0	0	0	0	5515.6	28507	406010	313860	4982.1	0	2056.3	0	0	0	0	0	0	0	0	0	0	0	0	0	0	0	0	0	0	0	0
Cre05.g247950.t1.2	21.741000	0	0	0	0	0	0	0	0	0	0	0	0	0	0	0	0	0	0	0	0	0	0	0	0	0	0	2131.2	24259	92053	156960	67397	6886.3	0	0	0	0
Cre05.g248500.t1.2	16.013000	0	0	0	0	0	0	0	0	0	0	0	0	0	0	0	0	0	0	0	0	0	0	0	6535.8	30157	13214	27737	3938	0	0	0	2980.2	0	0	0	0
Cre06.g250100.t1.2	71.954000	0	0	0	0	0	0	0	0	0	0	2538.6	0	16748	0	3213.9	3607	11016	19123	23935	84411	156860	293030	181470	93850	13059	0	0	0	0	0	0	0	0	0	0	0
Cre06.g250200.t1.2	42.583000	265930	7244	1965.3	0	0	0	0	0	0	0	0	0	35817	0	0	0	0	0	0	0	0	0	0	2264.7	1650.5	0	0	0	0	0	0	0	0	0	0	0
Cre06.g250250.t1.2	41.963000	0	0	3903	0	0	0	0	0	0	0	0	0	0	0	0	0	0	0	0	0	0	0	0	0	0	0	0	1887.1	0	0	0	0	0	0	0	0
Cre06.g250450.t1.2	47.910000	0	0	0	0	0	0	0	0	0	0	0	0	0	0	0	0	0	0	0	0	0	0	6993.2	14526	0	0	0	0	0	0	0	0	0	0	0	0
Cre06.g250902.t1.1	267.830000	145850	17259	55974	0	6596.8	0	23643	12576	4297.8	62281	1379.2	0	0	0	0	0	0	0	0	0	0	0	0	0	0	0	0	0	0	0	0	0	0	0	0	0
Cre06.g251000.t1.2	35.879000	0	0	0	0	0	0	0	0	0	0	1459.3	1499.4	0	0	2833.4	0	1662.7	2015	0	0	0	0	0	0	0	0	0	0	0	0	0	0	0	0	0	0
Cre06.g251150.t1.2	16.113000	0	0	0	0	0	0	0	0	0	0	0	0	0	0	0	0	0	0	0	0	0	0	0	0	0	0	0	0	0	3117.2	4425.2	18335	36032	33868	8365.2	0
Cre06.g251400.t1.2	67.589000	56560	0	0	0	0	0	0	0	0	0	2066	10834	23125	109730	71682	2399.8	0	0	0	0	0	0	0	2032.6	6648.5	0	0	0	0	0	0	0	0	0	0	0
Cre06.g251650.t1.1	86.937000	5913.7	0	0	0	0	0	0	0	0	0	0	0	0	0	0	0	0	0	0	0	0	0	0	0	0	0	0	0	0	0	0	0	0	0	0	0
Cre06.g251850.t1.2	7.155200	0	0	0	0	0	0	0	0	0	0	0	0	0	0	0	0	0	0	0	0	0	0	0	0	0	0	0	0	3708.2	19728	0	2926.4	0	0	0	0
Cre06.g251900.t1.2	43.414000	0	0	0	0	0	0	0	0	0	0	0	0	0	0	0	0	0	0	0	0	0	0	4187.2	21105	8488.1	0	0	0	0	0	0	0	0	0	0	0
Cre06.g252200.t1.2	44.541000	318580	6340.3	0	0	0	0	0	0	0	0	0	0	0	0	0	0	0	0	0	0	0	0	0	0	0	0	0	0	0	0	0	0	0	0	0	0
Cre06.g252650.t1.2	23.387000	0	0	0	0	0	0	0	0	0	0	0	0	0	0	0	0	0	0	0	0	0	0	0	0	0	0	0	0	0	0	5723.5	0	0	0	0	0
Cre06.g253350.t1.2	16.810000	0	0	0	0	0	0	0	0	0	0	0	0	0	0	0	0	0	0	0	0	0	0	0	0	0	0	0	0	0	0	0	0	0	0	3737.9	6392.7
Cre06.g254400.t1.1	63.488000	328310	33265	24253	5011.5	6280.4	0	12779	6400.8	0	9450.3	11997	13662	4188.8	1678.2	2714.1	5129.6	10671	15520	7451.9	38224	4399.5	0	0	0	0	0	0	0	0	0	0	0	0	0	0	0
Cre06.g254500.t1.1	87.230000	0	0	0	0	0	0	0	0	0	0	0	0	11989	6716.5	0	0	0	0	0	0	0	0	0	0	0	0	0	0	0	0	0	0	0	0	0	0
Cre06.g254600.t1.1	102.100000	5373.1	0	0	0	0	0	0	0	0	0	0	0	0	0	0	0	0	0	0	0	0	0	0	0	0	0	2110.9	0	0	0	0	0	0	0	0	0
Cre06.g255100.t1.1;Cre02.g114000.t1.1	94.084000	4112.1	2915.5	1260	0	1422.7	0	2064.3	0	2671.5	98882	1130900	472060	9743.7	0	0	0	0	0	0	0	0	0	0	0	0	0	0	0	0	0	0	0	0	0	0	0
Cre06.g256250.t1.2	20.575000	0	0	0	0	0	0	0	0	0	0	0	0	0	0	0	0	0	0	0	0	0	0	0	0	0	0	5300.3	23346	66226	110360	363380	548730	442920	145040	22405	0
Cre06.g257050.t1.1	169.100000	0	0	0	0	0	0	0	0	0	0	0	0	0	0	0	0	0	0	0	0	0	0	0	0	0	0	0	0	0	0	0	0	0	0	0	0
Cre06.g257450.t1.2	17.590000	0	0	12100	0	0	0	0	0	10682	26635	0	32237	20864	0	0	0	0	0	0	0	0	0	0	0	0	0	0	0	0	0	0	0	0	0	0	0
Cre06.g257500.t1.2	28.002000	0	0	0	0	0	0	0	0	0	0	0	0	2278	0	0	0	0	0	0	0	0	0	0	0	0	0	0	0	143120	0	6659.1	17240	0	0	0	0
Cre06.g257601.t1.2	25.961000	0	0	0	0	0	0	6939.6	0	0	0	1994.2	2173.7	11303	29625	31751	0	0	0	0	0	0	0	0	0	0	0	0	0	0	0	0	0	0	0	0	0
Cre06.g257850.t1.2	39.594000	0	0	0	0	0	0	0	0	0	0	0	0	0	0	0	0	0	0	0	0	0	1238.2	0	0	4474.3	0	4352	3249.5	1595.2	0	0	0	0	0	0	0
Cre06.g257950.t1.2	47.737000	80784	4028.1	12607	0	0	0	4282.4	0	0	1403.6	1565.6	1423.2	0	3965.9	0	16697	42169	85180	117680	292230	146010	189420	255280	53494	26524	19596	57443	54084	4173.4	0	0	0	0	0	0	0
Cre06.g258800.t1.1	132.090000	0	0	0	0	0	0	0	0	0	0	0	0	0	0	0	0	0	0	0	0	0	0	0	0	0	0	0	0	0	0	0	0	0	0	0	0
Cre06.g259100.t1.1	138.440000	0	0	0	0	0	0	0	0	0	0	0	29290	9608.7	0	0	0	0	0	0	0	0	0	0	0	0	0	0	0	0	0	0	0	0	0	0	0
Cre06.g259150.t1.2	48.021000	297190	35057	7517.7	0	2475.9	0	4341.2	1001.6	0	0	1307.8	0	6682.8	0	0	1474.5	0	1585.5	0	2925.9	0	0	0	0	10830	15742	93170	26690	0	0	0	0	0	0	0	0
Cre06.g259401.t1.1	39.048000	0	0	0	0	0	0	0	0	0	0	0	0	0	0	0	0	0	0	0	0	0	0	0	0	0	0	0	0	23310	31988	0	0	0	0	0	0
Cre06.g259450.t1.2	23.788000	0	0	0	0	0	0	0	0	0	0	0	0	0	0	0	0	0	0	0	0	0	0	0	0	0	0	0	0	0	11911	63653	27918	10898	0	0	0
Cre06.g259850.t1.2	14.937000	0	0	0	0	0	0	0	0	0	0	0	0	0	0	0	0	0	0	0	0	0	0	0	0	0	0	0	0	0	2657.8	2650.5	6608.3	5313.7	0	0	0
Cre06.g259900.t1.2	38.760000	0	0	21639	10754	24759	95613	128560	917520	5758100	672110	390410	321430	299600	4378.1	0	1439.9	0	0	0	0	0	0	0	0	0	0	0	0	0	0	0	0	0	0	0	0
Cre06.g260200.t1.2	33.931000	4129.3	0	0	0	0	0	0	0	0	0	0	0	0	0	0	0	0	0	0	0	0	0	0	0	0	0	3428.2	0	0	0	0	0	0	0	0	0
Cre06.g260250.t1.2	36.838000	21963	0	0	0	0	0	0	0	0	0	0	0	0	0	0	0	0	0	0	0	0	0	0	0	0	0	0	0	0	0	0	0	0	0	0	0
Cre06.g260400.t1.2	13.411000	0	0	0	0	0	0	0	0	0	0	0	0	0	0	0	0	0	0	0	0	0	0	0	0	0	0	0	6480.8	0	0	0	0	0	0	0	0
Cre06.g260450.t1.2	58.416000	0	0	0	0	0	0	0	0	0	0	0	0	0	0	0	0	0	0	30294	11590	0	0	1667.3	3441.5	0	0	0	0	0	0	0	0	0	0	0	0
Cre06.g261000.t1.2	15.139000	432080	110300	88228	0	38343	23286	30337	31284	0	29651	42152	38172	46560	40223	4203.4	24177	2354.2	25289	24332	35269	29914	31335	85691	87919	138090	177660	507330	682930	85739	119060	203330	1907300	1457000	286840	27304	0
Cre06.g261150.t1.2	46.637000	0	0	0	0	0	0	0	0	0	0	0	0	0	0	0	0	0	0	0	1408.4	0	1059.1	6382.2	0	0	0	0	0	0	0	0	0	0	0	0	0
Cre06.g261300.t1.2	39.459000	0	0	0	0	0	0	0	0	0	0	0	0	0	0	0	0	0	0	0	0	0	0	0	1798	3174.6	0	0	0	0	0	0	0	0	0	0	0
Cre06.g261750.t1.2	71.132000	24809	3944.1	3689.3	0	5032.3	5271.5	10464	0	0	0	0	0	0	0	0	0	0	0	0	0	0	0	0	0	0	0	0	0	0	0	0	0	0	0	0	0
Cre06.g262050.t1.2	41.211000	28859	0	0	0	0	0	0	0	0	0	0	0	0	0	0	0	0	0	0	0	0	0	0	0	0	2124.8	0	0	0	0	0	0	0	0	0	0
Cre06.g262700.t1.1	14.041000	94333	85246	0	0	12835	0	92494	56981	320020	97973	0	0	0	0	0	0	0	0	0	0	0	0	0	0	0	0	0	0	0	0	0	0	0	0	0	0
Cre06.g262850.t1.2	28.040000	0	0	0	0	0	0	0	0	0	0	0	0	0	0	0	0	0	0	0	0	0	0	0	0	0	0	1543.7	1965.4	2953.7	3304.7	0	0	0	0	0	0
Cre06.g263250.t1.1	322.930000	600340	3318400	541100	165310	95670	6146.5	37311	19570	8790.5	9730.6	3650.2	5869.7	11896	0	0	0	0	0	0	0	0	0	0	0	0	0	0	0	0	0	0	0	0	0	0	0
Cre06.g263300.t1.2	25.536000	37433	0	4405	0	2582.9	0	0	0	0	0	0	2440.7	2674.7	0	2637	1841.4	5937.2	8428.8	5537.8	18083	0	4220.8	77374	93967	21247	6428.8	15198	14253	8092.1	10477	0	0	0	0	0	0
Cre06.g263450.t1.2;Cre12.g498600.t1.2;Cre06.g263450.t2.1	50.824000	1528000	220800	162780	88028	76446	48768	68203	29951	12690	33336	50874	42720	70107	24652	34852	34528	18116	45540	28689	81383	41363	27306	26410	51641	134470	285590	161010	0	0	0	0	0	0	0	0	0
Cre06.g264200.t1.2	32.281000	172040	37278	38784	10649	16541	3477.8	27561	11391	0	21847	21638	25344	15098	35469	35689	39898	46991	129440	114540	324110	525740	427900	274630	35759	32734	10358	18073	16539	25050	64639	5259	0	0	0	0	0
Cre06.g264350.t1.2	24.548000	0	0	0	0	0	0	0	0	0	0	0	0	0	0	0	0	0	0	0	0	0	0	0	0	0	0	0	0	2498.3	13037	8688.5	0	0	0	0	0
Cre17.g714600.t1.2;Cre17.g714000.t1.2;Cre17.g713500.t1.2;Cre17.g711800.t1.2;Cre17.g710500.t1.2;Cre17.g709100.t1.2;Cre17.g708650.t1.2;Cre17.g708200.t1.2;Cre16.g650250.t1.2;Cre16.g649950.t1.2;Cre13.g570000.t2.1;Cre13.g570000.t1.2;Cre12.g506450.t1.2;Cre12.g506350.t1.2;Cre12.g505450.t1.2;Cre12.g504850.t1.2;Cre12.g504600.t1.2;Cre06.g276800.t1.2;Cre06.g276650.t1.2;Cre06.g275700.t1.2;Cre06.g274900.t1.2;…	11.457000	49018	0	0	0	0	0	0	0	0	0	0	0	1684.3	0	0	0	0	0	0	0	0	0	0	0	0	0	0	0	0	0	0	0	0	0	0	0
Cre17.g714650.t1.2;Cre17.g713950.t1.2;Cre17.g713550.t1.2;Cre17.g711850.t1.2;Cre17.g710550.t1.2;Cre17.g709050.t1.2;Cre17.g708700.t1.2;Cre17.g708150.t1.2;Cre16.g650300.t1.2;Cre16.g649900.t1.1;Cre16.g648500.t1.2;Cre13.g569950.t1.2;Cre12.g506500.t1.2;Cre12.g506300.t1.2;Cre12.g505500.t1.2;Cre12.g504800.t1.2;Cre12.g504650.t1.2;Cre06.g276850.t1.2;Cre06.g276600.t1.2;Cre06.g275750.t1.2;Cre06.g274850.t1.2;…	15.310000	17506	0	0	0	0	0	0	0	0	0	0	0	0	0	0	0	0	0	0	0	0	0	0	0	0	0	0	0	0	0	0	0	0	0	0	0
Cre17.g714500.t1.2;Cre17.g714100.t1.2;Cre17.g713400.t1.2;Cre17.g711700.t1.2;Cre17.g710400.t1.2;Cre17.g709200.t1.2;Cre17.g708550.t1.2;Cre13.g570100.t1.2;Cre06.g276950.t1.2;Cre06.g276500.t1.2;Cre06.g274200.t1.2;Cre12.g506250.t1.2;Cre12.g505550.t1.2;Cre12.g504750.t1.2;Cre12.g504500.t1.2;Cre06.g275850.t1.2;Cre06.g274800.t1.2;Cre06.g273900.t1.2;Cre06.g271350.t1.2;Cre06.g268300.t1.2;Cre13.g591150.t1.2;…	13.628000	0	0	0	0	0	0	0	0	0	0	0	0	0	0	0	0	0	0	0	0	0	0	0	0	0	0	0	0	0	8748.1	7569.1	7824.4	0	0	0	0
Cre12.g504550.t1.2;Cre17.g714550.t1.2;Cre17.g714050.t1.2;Cre17.g713450.t1.2;Cre17.g711750.t1.2;Cre17.g710450.t1.2;Cre17.g709150.t1.2;Cre17.g708600.t1.2;Cre12.g506200.t1.2;Cre12.g505600.t1.2;Cre12.g504700.t1.2;Cre06.g276900.t1.2;Cre06.g276550.t1.2;Cre06.g275800.t1.2;Cre06.g274750.t1.2;Cre06.g274250.t1.2;Cre06.g273850.t1.2;Cre06.g268250.t1.2;Cre06.g268100.t1.2;Cre06.g266750.t1.2;Cre06.g265400.t1.2;…	16.530000	31479	0	0	0	0	0	0	0	0	0	0	0	6460.4	0	0	0	0	0	0	0	0	0	0	0	0	0	5078.9	9895.8	21264	4127.2	0	0	0	0	0	0
Cre06.g267200.t1.2	13.447000	52363	115110	27391	195380	0	0	0	0	0	0	0	0	0	0	0	0	0	0	0	0	0	0	0	0	0	0	0	0	0	0	0	0	0	0	0	0
Cre06.g267300.t1.2	53.958000	0	0	0	0	0	0	0	0	0	0	0	0	0	0	0	0	0	0	0	0	0	0	0	0	0	0	2478.8	15544	9623.1	0	0	0	0	0	0	0
Cre06.g267350.t1.2	52.441000	0	0	0	0	0	0	0	0	0	0	0	0	0	0	0	0	0	0	0	0	0	0	0	0	0	1994.3	4631.2	0	0	0	0	0	0	0	0	0
Cre06.g267600.t2.1;Cre06.g267600.t1.2	62.862000	0	0	0	0	0	0	0	0	0	0	0	0	0	0	0	0	0	0	0	0	0	0	0	2149.7	0	0	0	0	0	0	0	0	0	0	0	0
Cre06.g267850.t1.2	62.611000	0	0	0	0	0	0	0	0	0	0	0	0	0	0	0	0	0	0	0	0	0	5173.8	0	0	0	0	0	0	0	0	0	0	0	0	0	0
Cre06.g268200.t1.2	36.467000	0	0	0	0	0	0	0	0	9555.5	17081	0	0	0	0	0	0	0	0	0	0	0	0	0	0	0	0	0	0	0	0	0	0	0	0	0	0
Cre06.g268600.t1.2	26.538000	0	0	0	0	0	0	0	0	0	0	0	0	0	0	0	0	0	0	0	0	0	0	0	0	0	0	0	0	0	2026.8	0	0	0	0	0	0
Cre06.g268750.t1.2	69.884000	0	0	0	0	0	0	39649	54740	53961	70841	0	0	0	0	0	0	0	0	0	0	0	0	0	0	0	0	0	0	0	0	0	0	0	0	0	0
Cre06.g269950.t1.2	90.230000	0	0	0	0	0	0	0	0	0	0	0	0	0	0	0	0	0	0	0	3653.7	0	0	0	0	0	0	0	0	0	0	0	0	0	0	0	0
Cre06.g270200.t1.1	55.942000	0	0	0	0	0	0	0	0	0	0	0	0	0	0	0	0	3769.2	6198.7	0	0	0	0	0	0	0	0	0	0	0	0	0	0	0	0	0	0
Cre06.g271200.t1.2	62.915000	0	0	0	0	0	0	0	0	0	0	0	0	0	0	0	0	0	0	1700.1	10171	0	0	0	0	0	0	0	0	0	0	0	0	0	0	0	0
Cre06.g271700.t1.1	56.256000	0	0	0	0	0	0	0	0	0	0	0	0	0	0	0	10411	0	0	0	0	0	0	0	0	0	0	0	0	0	0	0	0	0	0	0	0
Cre06.g272050.t1.2	66.649000	0	0	0	0	0	0	0	0	0	0	0	0	0	0	0	0	0	0	0	8865	54925	94322	281130	51457	2409.5	0	0	0	0	0	0	0	0	0	0	0
Cre06.g272450.t1.1	137.960000	0	0	3489.5	13262	7621.9	70266	23208	4601.8	0	0	0	0	0	0	0	0	0	0	0	0	0	0	0	0	0	0	0	0	0	0	0	0	0	0	0	0
Cre06.g272650.t1.2	25.921000	663000	366500	346160	1312800	820230	5389500	2786400	492630	85811	147910	21389	97961	386560	28646	12422	37369	14290	35449	8343.5	50124	224670	38889	97437	52784	29325	6459.9	0	0	1727.1	18270	19370	34326	0	0	0	0
Cre06.g272800.t1.2	23.895000	0	0	0	0	0	0	0	0	0	0	0	0	0	0	0	0	0	0	0	0	0	0	0	0	0	0	0	1548.1	7006.3	0	0	0	0	0	0	0
Cre06.g272850.t1.2	25.901000	0	0	0	0	0	0	0	0	0	0	0	0	0	0	0	0	8125.2	8517.6	0	0	0	0	0	0	0	0	0	0	0	0	0	0	0	0	0	0
Cre06.g272950.t1.1	17.579000	5985.2	0	0	0	0	0	0	0	0	0	0	0	3384.6	0	0	0	0	0	0	0	0	0	0	0	0	0	0	0	0	1212.2	0	0	0	0	0	0
Cre06.g273600.t1.2	19.510000	0	0	0	0	0	0	0	0	0	0	0	0	0	0	0	0	0	0	0	0	0	0	0	0	0	0	0	1870.2	2060.3	1264.2	1474.4	0	0	0	0	0
Cre06.g273700.t1.2	43.155000	0	0	0	0	0	0	0	0	0	0	0	0	0	0	0	0	0	0	0	0	0	0	2079.8	4131	41906	215960	350280	93171	94118	119680	7440.1	0	0	0	0	0
Cre06.g273750.t1.1	48.146000	0	0	0	0	0	0	0	0	0	0	0	0	0	8044.2	75604	60281	2809	0	0	0	0	0	0	0	0	0	0	0	0	0	0	0	0	0	0	0
Cre06.g274650.t1.1	67.992000	0	0	0	0	0	0	0	0	0	0	0	0	0	0	0	0	0	51274	427420	5541.4	0	0	0	0	0	0	0	0	0	0	0	0	0	0	0	0
Cre06.g274700.t1.1	44.123000	46266	0	0	0	0	0	0	0	0	0	0	0	0	0	0	0	0	0	0	0	0	0	0	1826.7	2287.1	0	0	0	0	0	0	0	0	0	0	0
Cre06.g275050.t1.1	41.395000	0	0	0	0	0	0	0	0	0	0	0	0	0	0	0	0	0	0	0	0	0	0	0	0	0	0	8375.5	6266.5	0	0	0	0	0	0	0	0
Cre06.g275100.t1.2	53.639000	0	0	0	0	0	0	0	0	0	0	0	0	0	0	0	0	0	0	0	0	0	0	0	8172.3	0	0	0	0	0	0	0	0	0	0	0	0
Cre06.g276001.t1.1	5.982800	0	0	0	0	0	0	2154.9	0	0	2650.7	3667.3	0	3603.8	5574.1	15182	10847	9190.3	5455.2	0	0	0	0	0	0	0	0	0	0	0	0	2477.4	5427.9	8808.7	8781.3	4477	0
Cre06.g278087.t1.1	153.740000	0	0	0	0	0	0	0	0	0	0	0	0	0	0	0	0	0	0	0	0	0	0	0	0	0	0	0	0	0	2895.4	0	0	0	0	0	0
Cre06.g278104.t1.1	24.629000	0	0	0	0	0	0	0	0	0	0	0	3282.7	0	0	0	0	0	0	0	0	0	0	0	0	0	0	6141.6	26819	0	0	0	0	0	0	0	0
Cre06.g278183.t1.1	60.201000	0	0	0	0	0	0	0	0	0	0	0	0	0	0	0	0	0	0	0	0	0	0	0	2442.9	32241	0	0	0	0	0	0	0	0	0	0	0
Cre06.g278188.t1.1	10.276000	8657.9	27547	9839.4	78039	0	0	0	0	0	0	0	0	0	0	0	0	0	0	0	0	0	0	0	0	0	0	0	0	0	0	0	0	0	0	0	0
Cre06.g278195.t1.1	14.081000	0	0	0	0	0	0	0	0	0	0	0	0	0	0	0	0	0	0	0	0	0	0	0	0	0	0	85047	139360	2993.8	2672.3	0	0	0	0	0	0
Cre06.g278210.t1.1	64.560000	0	0	0	0	0	0	0	0	0	0	0	0	1554.4	0	0	0	0	0	0	947.45	0	0	2242	1901.1	0	0	0	0	0	0	0	0	0	0	0	0
Cre06.g278213.t1.1	27.781000	1019300	375450	367670	1781100	959730	8635600	3279300	120430	27164	31284	18508	114960	312670	38490	21663	15385	8061.1	62072	77000	70616	27935	11997	105090	36178	95579	20469	21697	17751	14219	30068	113020	160290	1749.2	0	0	0
Cre06.g278215.t1.1	43.310000	0	0	0	0	0	0	0	0	0	0	0	0	0	0	0	0	0	0	0	0	0	0	0	8561.2	16644	0	0	0	0	0	0	0	0	0	0	0
Cre06.g278222.t1.1	35.144000	0	0	0	0	0	0	0	0	0	0	0	0	0	0	0	0	0	0	0	0	0	0	0	0	0	15634	36292	2853.6	0	0	0	0	0	0	0	0
Cre06.g278255.t1.1;Cre06.g280000.t3.1;Cre06.g280000.t2.1;Cre06.g280000.t1.1	106.990000	0	0	1753.9	133890	2135800	87689	2529.4	0	0	0	0	9470	2849.9	0	0	0	0	0	0	0	0	0	0	0	0	0	0	0	0	0	0	0	0	0	0	0
Cre06.g278750.t1.2	31.386000	298900	54997	32080	4811.1	2960.1	0	12400	7412.2	0	8464.7	8220.4	4293.9	0	2893.1	0	1706.7	0	0	0	2029.9	0	0	3042.5	7074.6	89926	45281	33890	12023	51119	51077	0	0	0	0	0	0
Cre06.g278800.t1.2	28.449000	0	0	0	0	0	0	0	0	0	0	0	0	0	0	0	0	0	0	0	0	0	0	0	0	87493	20951	0	7414.1	0	0	0	0	0	0	0	0
Cre06.g279400.t1.2	64.207000	0	0	0	0	0	0	0	0	0	0	0	0	0	0	0	0	0	0	0	0	0	0	0	9435	39898	0	0	0	0	0	0	0	0	0	0	0
Cre06.g279500.t1.1	32.512000	0	0	0	0	0	0	0	0	0	0	0	0	0	0	0	0	0	0	0	0	0	0	0	0	10644	1557.8	0	0	0	0	0	0	0	0	0	0
Cre06.g279850.t1.2	28.967000	0	0	0	0	0	0	0	0	0	0	0	0	0	0	0	0	0	0	0	0	0	0	0	0	22038	6838.2	5430.3	1926.4	0	5235	0	0	0	0	0	0
Cre06.g280050.t1.2	197.020000	0	0	0	0	0	0	0	0	0	0	0	0	0	0	0	0	0	0	184610	0	0	0	0	0	0	0	0	0	0	0	0	0	0	0	0	0
Cre06.g280650.t1.2	29.367000	0	0	0	0	0	0	0	0	0	0	0	0	0	0	0	0	0	0	0	0	0	2956.3	30767	24369	95297	22302	14853	11740	0	0	0	0	0	0	0	0
Cre06.g281350.t1.2	112.280000	0	0	0	0	0	0	0	0	0	0	0	0	0	0	0	0	7294	1399.2	0	0	0	0	0	0	0	0	0	0	0	0	0	0	0	0	0	0
Cre06.g282800.t1.2	45.748000	0	0	0	0	0	0	0	0	0	0	0	0	74867	0	0	33937	166010	231310	52032	0	0	0	0	0	0	0	0	0	0	0	0	0	0	0	0	0
Cre06.g283050.t1.2	23.900000	1209700	479160	451040	2019900	1184900	3961100	3579700	177410	83233	179300	32920	192840	230130	43481	17705	33176	10914	61175	19544	43463	191440	47828	244660	134640	140630	35893	33022	3163.3	0	2988.4	0	9644.1	10396	0	0	0
Cre06.g283950.t1.2;Cre06.g284200.t1.2	27.105000	747590	2227500	972410	4335100	364010	178480	50836	5127.3	6011.3	451800	135990	6481.9	65135	9399.6	21909	78283	69940	240610	169280	257730	5175900	4783000	813100	78778	3060500	676020	489290	57900	20730	61764	106360	99936	0	0	0	0
Cre06.g284250.t1.2	27.033000	623280	2064400	604460	4014000	331500	178480	45132	5127.3	6011.3	396380	110360	4235.1	56884	9399.6	21909	69043	59362	212010	148000	225510	5073500	4475900	644000	81940	2816600	616230	461280	52466	17975	54611	94930	92018	0	0	0	0
Cre06.g284600.t1.2	12.421000	0	0	0	0	0	0	0	0	0	0	0	0	0	0	0	0	0	0	0	0	0	0	0	0	0	0	21320	20523	5883.1	0	0	0	0	0	0	0
Cre06.g284900.t2.1;Cre06.g284900.t1.2;Cre10.g417500.t1.2	22.678000	0	0	0	0	0	0	0	0	0	0	0	0	0	0	0	0	0	0	0	0	0	0	0	0	0	4137.2	46232	17294	4454.4	0	0	0	0	0	0	0
Cre06.g285250.t1.2	26.960000	807770	2227500	1039500	4424900	364010	178480	50836	5127.3	6011.3	451800	135990	6481.9	65135	9399.6	21909	78283	69940	240610	169280	257730	5092600	4829600	813100	78778	3138800	676020	489290	57900	20730	61764	106360	99936	0	0	0	0
Cre06.g285401.t1.1	17.857000	0	0	0	0	0	0	0	0	0	0	0	0	0	0	0	0	0	0	1435.2	2592.3	0	2665.8	1505.5	6068.9	8348.9	9544.1	8267.7	1670.3	0	1895.4	5236.8	0	0	0	0	0
Cre06.g286000.t1.2	62.958000	31735	0	0	0	0	0	0	0	0	0	0	0	0	0	0	0	0	0	0	0	0	0	9189.3	7592.5	0	0	0	0	0	0	0	0	0	0	0	0
Cre06.g286250.t1.2	32.083000	5440.2	0	0	0	0	0	0	0	0	0	0	0	0	0	0	0	0	0	0	0	0	0	0	0	0	43400	27666	1749	3661.4	6258	2890.6	0	0	0	0	0
Cre06.g286300.t1.2	61.898000	0	0	0	0	0	0	0	0	0	0	0	0	0	0	0	0	0	0	2912.5	7163.9	0	0	0	0	0	0	0	0	0	0	0	0	0	0	0	0
Cre06.g288500.t1.2	41.779000	28460	0	0	0	0	0	0	0	0	0	0	0	0	0	0	0	0	0	0	0	0	0	0	0	0	0	0	0	0	0	0	0	0	0	0	0
Cre06.g288650.t1.2	70.271000	37483	0	0	0	0	0	0	0	0	0	0	0	0	0	0	0	0	0	0	0	0	0	0	0	0	0	0	0	0	0	0	0	0	0	0	0
Cre06.g288700.t1.2	118.870000	37234	0	7946.1	0	17851	0	1871.1	2748.4	0	1598.9	3690.2	11931	1408.2	1387.3	2225.2	14758	1728.1	12931	16024	289200	516720	15978	0	0	0	0	0	0	0	0	0	0	0	0	0	0
Cre06.g289150.t1.1	72.289000	0	0	0	0	0	0	0	0	0	0	0	0	0	0	0	0	1245.1	1283.1	0	0	0	0	0	0	0	0	0	0	0	0	0	0	0	0	0	0
Cre06.g289550.t1.2	15.480000	0	0	43986	0	0	0	0	0	0	0	0	0	0	0	0	0	0	0	0	0	0	0	0	0	0	0	0	0	0	9635.1	0	0	0	0	0	0
Cre06.g290100.t1.2	25.626000	7122.7	0	0	0	0	0	0	0	0	0	0	0	0	0	0	0	0	0	0	0	0	0	0	0	0	0	0	0	0	0	0	0	0	0	0	0
Cre06.g291550.t1.2	27.466000	0	0	0	0	0	0	0	0	0	0	0	0	0	0	0	0	0	0	0	0	0	0	0	0	0	0	0	1789.7	0	0	0	0	0	0	0	0
Cre06.g292400.t1.1	34.497000	0	0	0	0	0	0	0	0	0	0	0	0	0	0	0	0	0	0	0	0	0	0	0	1965.5	8564.2	5756.8	4355.4	1549.4	4169.2	4180	1181.3	0	0	0	0	0
Cre06.g292500.t3.1;Cre06.g292500.t2.1;Cre06.g292500.t1.2	26.251000	0	0	0	0	0	0	0	0	0	0	0	0	0	0	0	1448.6	0	0	3188.3	0	0	0	0	0	0	0	0	0	0	0	0	0	0	0	0	0
Cre06.g292550.t1.2	34.848000	0	0	0	0	0	0	0	0	0	0	0	0	0	0	0	0	0	0	0	0	0	0	0	0	0	0	0	0	0	1879.5	2523.2	0	0	0	0	0
Cre06.g293150.t1.2	38.903000	0	0	0	0	0	0	0	0	0	0	0	0	0	0	0	0	0	0	0	0	0	0	0	0	0	0	0	0	8882.5	0	0	0	0	0	0	0
Cre06.g293700.t1.2	20.112000	0	0	0	0	0	0	0	0	0	0	0	0	0	0	0	0	0	0	0	0	0	0	0	0	2021.9	4994.1	1773.7	0	2066.7	0	0	0	0	0	0	0
Cre06.g293850.t1.2	31.168000	194860	341210	85113	562630	7448.6	0	1329.9	1885.9	0	0	0	0	0	0	0	0	0	0	0	0	0	0	0	0	0	0	0	0	0	2653.4	0	0	0	0	0	0
Cre06.g293950.t1.2	53.445000	0	0	0	0	0	0	0	0	0	0	0	0	0	0	0	0	0	45195	0	0	0	0	0	0	0	0	0	0	0	0	0	0	0	0	0	0
Cre06.g294450.t1.1	40.202000	18323	0	0	0	0	0	0	0	0	0	0	0	0	0	0	0	0	0	0	0	0	0	0	1948.1	12347	4544.9	11399	5692.2	1285.7	0	0	0	0	0	0	0
Cre06.g294650.t1.2	46.060000	0	0	0	2858.7	103290	519510	941570	157030	32446	9635.9	3822.8	3915.4	0	0	0	0	0	0	0	0	0	0	0	0	0	0	0	0	0	0	0	0	0	0	0	0
Cre06.g294750.t1.2	41.448000	0	0	0	0	0	0	0	0	0	0	0	0	0	0	0	0	0	0	0	0	0	0	2373.2	3607.6	30102	26528	44691	32261	2615.8	0	0	0	0	0	0	0
Cre06.g294950.t1.1	39.247000	0	0	0	0	0	0	0	0	0	0	0	0	0	0	0	0	0	0	0	0	176650	349660	5820.1	0	0	0	0	0	0	0	0	0	0	0	0	0
Cre06.g295450.t1.2	44.744000	0	0	0	0	0	0	0	0	0	0	0	0	0	0	0	0	0	0	19481	121990	17521	4079.7	0	0	0	0	0	0	0	0	0	0	0	0	0	0
Cre06.g296400.t1.2	45.379000	0	0	0	0	0	0	0	0	0	0	0	0	0	0	0	0	0	0	26610	4602.9	0	0	0	0	0	0	0	0	0	0	0	0	0	0	0	0
Cre06.g296500.t1.2	64.955000	50311	0	0	0	0	0	0	0	0	1266.4	0	0	0	0	0	0	0	0	0	1658.2	0	0	0	0	0	0	0	0	0	0	0	0	0	0	0	0
Cre06.g298350.t1.2	47.242000	20684	0	2334.3	0	0	0	0	0	0	0	0	0	0	0	0	0	0	0	0	0	0	0	0	0	0	0	0	0	0	0	0	0	0	0	0	0
Cre06.g298650.t1.2	52.861000	38911	0	0	0	0	0	0	0	0	0	0	0	4276.9	0	0	0	0	0	0	0	0	0	0	0	0	0	4955.9	15775	3193.1	0	0	0	0	0	0	0
Cre06.g299350.t1.1	39.463000	0	0	0	0	0	0	0	0	0	0	0	0	0	0	0	0	11242	0	0	0	0	0	0	0	0	0	0	0	0	0	0	0	0	0	0	0
Cre06.g300550.t1.2	105.680000	357160	3890.2	0	977.39	5794.7	1145.2	0	0	0	0	0	0	0	0	0	0	0	0	0	0	0	0	0	0	0	0	0	0	0	0	0	0	0	0	0	0
Cre06.g300700.t1.1	28.868000	0	0	0	0	0	0	0	0	0	0	0	0	0	0	0	0	0	0	0	0	0	0	0	0	0	0	0	0	0	9092.3	13059	2641.8	0	0	0	0
Cre06.g301850.t1.1	154.480000	0	0	0	0	0	0	0	0	0	0	0	0	0	0	4394.4	0	0	0	0	0	0	0	0	0	9312.4	0	0	0	0	0	0	0	0	0	0	0
Cre06.g302700.t1.1	57.373000	0	0	0	0	0	0	0	0	0	0	0	0	0	0	0	0	0	0	0	0	0	2830.3	8258.4	15974	92466	34230	3428	0	0	0	0	0	0	0	0	0
Cre06.g303200.t1.1	265.900000	0	0	0	0	0	0	0	0	0	0	0	0	0	0	0	0	0	0	0	0	0	0	0	0	0	0	0	0	0	0	0	0	0	0	0	0
Cre06.g303300.t1.2	42.282000	0	0	0	0	0	0	0	0	0	0	0	0	0	0	0	0	0	0	0	0	0	0	0	0	0	0	3661.6	1885.7	1133.8	0	0	0	0	0	0	0
Cre06.g303700.t1.2	12.779000	0	0	0	0	0	0	0	0	0	0	0	0	0	0	0	0	0	0	0	0	0	0	4150.8	20195	66297	9740.4	4436	0	0	0	0	0	0	0	0	0
Cre06.g304350.t1.2	17.255000	380520	53309	33871	0	17205	17439	46319	5108.2	3373.2	44552	45169	48012	48567	40508	76500	306170	23411	0	0	0	0	0	0	0	0	0	0	0	0	0	0	0	0	0	0	0
Cre06.g304500.t1.2	40.406000	0	0	0	0	0	0	0	0	0	0	0	0	0	0	0	0	0	0	0	0	0	0	0	0	0	0	0	3975.1	7216.6	0	0	0	0	0	0	0
Cre06.g306300.t1.2	45.465000	0	0	0	0	0	0	0	0	0	0	0	0	3672.6	0	0	0	0	0	0	0	0	0	0	0	0	0	1622.9	38689	73356	1752.9	0	0	0	0	0	0
Cre06.g306601.t1.1	66.568000	0	0	0	0	0	0	0	0	0	0	4979.5	0	0	0	0	0	0	0	0	0	0	0	0	0	0	0	0	0	0	0	0	0	0	0	0	0
Cre06.g307100.t1.1	66.608000	12194	0	0	0	0	0	0	0	0	0	0	0	0	0	0	0	0	0	0	0	0	0	0	0	0	0	0	0	0	0	0	0	0	0	0	0
Cre06.g307950.t1.1	30.581000	0	0	0	0	0	0	0	0	0	0	0	0	0	0	0	0	0	0	0	0	0	0	0	0	0	0	0	0	4997.6	0	0	0	0	0	0	0
Cre06.g308150.t1.2	73.412000	11264	0	0	0	0	0	0	0	0	0	0	0	0	0	0	0	0	0	0	0	0	0	0	0	0	0	0	0	0	0	0	0	0	0	0	0
Cre06.g308250.t1.2	29.483000	6593.1	0	0	0	0	0	0	0	0	0	0	0	0	0	0	0	0	0	0	0	0	0	0	0	0	0	1815.3	5177.3	2870.3	0	0	0	0	0	0	0
Cre06.g308500.t1.2	49.527000	0	0	0	0	0	0	0	0	0	0	0	0	0	0	0	0	0	0	0	2161.5	0	0	0	0	0	0	0	0	0	0	0	0	0	0	0	0
Cre06.g308900.t1.2	56.182000	122310	0	0	0	0	0	0	0	0	0	0	0	0	0	0	0	0	0	0	0	0	0	0	0	0	0	0	0	0	0	0	0	0	0	0	0
Cre06.g308950.t1.2	22.369000	4358.6	0	0	0	0	0	0	0	0	0	0	0	0	0	0	0	0	0	0	0	0	0	0	0	0	0	0	0	0	0	0	0	0	0	0	0
Cre06.g309100.t1.2	60.466000	28023	4518.1	124450	1463700	3431300	16953	23085	29148	118730	213780	485250	4851.5	0	0	0	0	0	1783.3	0	0	0	13175	21245	34175	29354	0	0	0	0	0	0	0	0	0	0	0
Cre06.g310100.t1.2	108.370000	3915.2	0	0	0	0	0	0	0	0	0	0	0	0	0	0	0	0	1393.7	1617.2	0	0	0	0	0	0	0	0	0	0	0	0	0	0	0	0	0
Cre06.g310350.t1.2	31.043000	0	0	0	0	0	0	0	0	0	0	0	0	0	0	0	0	0	0	0	0	0	0	0	0	4442.9	2259.7	0	0	0	0	0	0	0	0	0	0
Cre06.g311900.t1.2	23.142000	0	0	0	0	0	0	0	0	0	0	0	0	0	0	0	0	0	0	0	0	0	0	0	0	0	0	3222	3414.5	8991.1	38777	66992	38012	0	0	0	0
Cre07.g313700.t1.1	60.638000	5041.1	0	0	0	0	0	0	0	0	0	0	0	0	0	0	0	0	0	0	0	0	0	0	0	0	0	0	0	0	0	0	0	0	0	0	0
Cre07.g314150.t1.2	63.411000	0	0	0	0	0	0	0	0	0	0	0	0	0	0	0	0	0	1762.8	0	16118	0	2127.4	6330.8	30260	41982	13799	0	0	0	0	0	0	0	0	0	0
Cre07.g315150.t1.2	18.170000	0	0	0	0	0	0	0	0	0	0	0	0	0	0	0	0	0	0	0	0	0	0	0	0	0	0	0	0	0	0	0	4081.4	0	0	0	0
Cre07.g315700.t1.2	25.480000	0	0	0	0	0	0	0	0	0	0	0	0	0	0	0	0	0	0	0	0	0	0	0	0	0	0	0	0	0	0	0	2314.6	0	0	0	0
Cre07.g315900.t1.2	20.842000	18292	0	0	0	0	0	0	0	0	0	0	0	0	0	0	0	0	0	0	0	0	0	0	0	0	0	0	0	0	0	0	0	0	0	0	0
Cre07.g316000.t1.2	13.697000	0	0	0	0	0	0	0	0	0	0	0	0	0	0	0	0	0	0	0	0	0	0	0	0	0	0	0	4029.2	0	0	0	0	0	0	0	0
Cre07.g318350.t1.2	72.615000	5743.4	0	0	0	0	0	0	0	0	0	0	0	0	0	0	0	0	0	0	0	0	0	0	0	0	0	0	0	0	0	0	0	0	0	0	0
Cre07.g318450.t1.2	9.458700	27384	1872.5	0	0	0	0	0	0	0	0	0	0	0	0	0	0	0	0	1115.7	0	0	0	2059.3	0	0	0	0	0	0	0	0	3623.2	3005.9	0	0	0
Cre07.g319950.t1.2	26.478000	0	0	0	0	0	0	0	0	0	4961.5	0	0	0	0	0	0	0	0	0	0	0	0	0	0	0	0	0	0	0	0	0	0	0	0	0	0
Cre07.g321200.t2.1;Cre07.g321200.t1.2	80.961000	0	0	0	0	0	0	0	0	0	0	0	0	0	0	0	0	0	0	0	1775.5	0	0	13512	0	0	0	0	0	0	0	0	0	0	0	0	0
Cre07.g321300.t1.2	21.705000	20297	3396.2	0	0	0	0	0	0	0	0	0	0	0	0	0	0	0	0	0	0	0	0	0	0	0	0	0	0	0	0	0	0	0	0	0	0
Cre07.g321400.t1.1	199.240000	16438	48930	391290	38315	0	0	0	0	0	0	0	0	0	0	0	0	0	0	0	0	0	0	0	0	1022.9	0	0	0	0	0	0	0	0	0	0	0
Cre07.g323600.t1.1	21.030000	6293.6	0	0	0	0	0	0	0	0	0	0	0	0	0	0	0	0	0	0	0	0	981.68	0	0	3133.2	1612.1	2393	2309.2	2791.4	0	9999.9	19250	8013.5	0	0	0
Cre07.g324200.t1.2	75.780000	116680	0	1053.7	0	0	0	0	0	0	0	0	0	0	0	0	0	0	0	0	0	0	0	0	0	0	0	0	0	0	0	0	0	0	0	0	0
Cre07.g325500.t1.1	154.270000	67884	3670	0	0	0	0	1722	0	0	0	0	0	1217.9	0	0	1245.1	0	0	0	0	0	0	0	0	0	0	0	0	0	0	0	0	0	0	0	0
Cre07.g325600.t1.1	17.246000	6749	2672.3	0	0	0	0	1220.7	0	0	0	0	921.57	1090.9	0	0	1116.3	0	0	0	1215.2	0	0	0	0	0	0	1449.4	2042.2	0	0	4881.1	5848.1	4889.4	2092.9	0	0
Cre07.g325734.t1.1	18.054000	0	0	0	0	0	0	0	1730.5	0	0	0	0	1815.6	0	0	0	0	0	0	42055	20528	0	0	0	0	0	0	0	0	0	0	0	0	0	0	0
Cre07.g325736.t1.1	56.209000	150470	33612	26235	13713	14453	20492	24478	33456	30014	190760	193860	57961	29100	21626	64788	71703	32827	10772	5113.8	8765.2	3810.7	12669	57324	68917	9008.8	0	2607.5	0	0	0	0	0	0	0	0	0
Cre07.g325741.t1.1;Cre07.g325740.t1.1	70.110000	0	0	0	0	0	0	0	0	0	0	0	0	0	0	7173.9	16929	0	0	0	0	0	0	0	0	0	0	0	0	0	0	0	0	0	0	0	0
Cre07.g326050.t1.1	211.360000	0	0	0	0	0	0	0	48519	590820	30295	25148	24639	20369	0	0	0	0	0	0	0	0	0	0	0	0	0	0	0	0	0	0	0	0	0	0	0
Cre07.g327079.t1.2	36.550000	0	0	0	0	0	0	0	0	0	0	0	0	0	0	0	0	0	0	0	0	0	0	0	0	0	0	0	0	0	0	0	0	0	0	0	0
Cre07.g327400.t1.1	32.141000	177090	279720	63327	364980	2316.7	0	0	0	0	0	0	0	0	0	0	14797	0	0	0	0	0	0	1477.8	0	0	0	0	0	0	0	0	0	0	0	0	0
Cre07.g328150.t2.1;Cre07.g328150.t1.1	48.524000	0	0	0	0	0	0	0	0	0	0	0	0	0	0	0	0	0	0	0	0	0	0	0	0	0	0	5008.2	0	0	0	0	0	0	0	0	0
Cre07.g328200.t1.2	33.102000	0	0	0	0	0	0	0	0	0	0	0	0	0	0	0	0	0	0	0	0	0	0	0	0	0	1665.9	34860	38354	26735	42390	23082	0	0	0	0	0
Cre07.g329000.t1.2	16.317000	0	0	0	0	0	0	0	0	0	0	0	0	0	0	0	0	0	0	0	0	0	0	0	0	0	0	0	0	2325.2	0	4319	6516.2	0	0	0	0
Cre07.g330100.t1.2	82.127000	0	0	0	0	0	0	0	0	0	0	0	9177.2	0	0	0	0	0	0	0	0	0	0	0	0	0	0	0	0	0	0	0	0	0	0	0	0
Cre07.g330250.t1.2	14.151000	286190	82745	61229	602910	211440	728690	126160	70262	0	20276	76338	31176	21517	0	0	2708.6	0	15851	2168.1	16869	11132	13436	28389	20179	34114	12221	41526	70562	154950	530930	1183100	2353600	2384400	979940	159760	10051
Cre07.g330750.t1.1	95.319000	0	6223.9	0	0	0	0	0	0	0	0	0	0	0	0	0	0	0	0	0	0	0	0	0	0	0	0	0	0	0	0	0	0	0	0	0	0
Cre07.g331550.t1.2	44.129000	0	0	0	0	0	0	0	0	0	0	0	0	0	0	0	0	0	0	0	2051	8195.7	41832	23492	6962.4	0	0	0	0	0	0	0	0	0	0	0	0
Cre07.g331900.t1.2	17.119000	63582	0	0	0	0	0	0	0	0	0	0	0	0	0	0	0	0	0	0	0	0	0	0	0	0	0	0	0	0	1927.4	0	0	0	0	0	0
Cre07.g332150.t1.2	11.686000	0	0	0	0	0	0	0	0	0	0	0	0	0	0	0	0	0	0	0	0	0	0	0	0	0	0	0	0	0	0	0	2874	3261.5	2216.8	0	0
Cre07.g332300.t1.2	124.090000	0	0	0	0	0	0	0	0	0	0	0	0	0	0	0	0	0	0	0	0	0	0	0	16664	0	0	0	0	0	0	0	0	0	0	0	0
Cre07.g332500.t1.2	81.601000	0	0	0	0	0	0	0	0	0	0	0	0	0	0	0	0	0	0	0	0	0	0	7046.3	0	0	0	0	0	0	0	0	0	0	0	0	0
Cre07.g333900.t1.1	12.518000	10832	25067	15758	82922	0	0	0	0	0	0	0	0	0	0	0	0	0	0	0	0	0	0	0	0	0	0	0	0	0	0	0	5424.7	4161.4	2402.3	0	0
Cre07.g335600.t1.2	44.054000	0	0	0	0	0	0	0	0	0	0	0	1560.9	0	0	0	0	0	0	0	0	0	0	0	0	0	0	0	0	0	0	0	0	0	0	0	0
Cre07.g336950.t1.1	98.295000	0	0	0	0	0	0	0	0	0	0	0	0	3266.1	0	0	0	0	0	0	1618.5	0	16181	2063.7	0	0	0	0	0	0	0	0	0	0	0	0	0
Cre07.g337650.t1.2	43.710000	630070	0	0	0	0	0	0	0	0	4512.7	9760.9	12971	10731	1052.1	8066.6	24359	19886	35131	85959	116050	0	0	0	0	0	0	3266.2	2281	0	0	0	0	0	0	0	0
Cre07.g338050.t1.2	39.728000	2311700	5911000	30294	42782	4222.7	0	0	0	0	0	0	0	1213.6	0	0	0	0	0	0	0	0	0	0	0	0	0	0	0	1435.1	0	0	0	0	0	0	0
Cre07.g338451.t1.1	42.320000	11945	0	0	0	0	0	0	0	0	0	0	0	19705	0	0	0	0	2692	2021.8	0	0	0	0	0	0	0	0	0	0	0	0	0	0	0	0	0
Cre07.g339150.t1.1	61.737000	0	0	0	1664.3	29002	0	0	0	0	0	0	0	0	0	0	0	0	0	0	0	0	0	5703.2	0	0	0	0	0	0	0	0	0	0	0	0	0
Cre07.g339200.t2.1;Cre07.g339200.t1.2	18.849000	0	0	0	0	0	0	0	1083.2	6412.5	0	0	0	0	0	0	0	0	0	0	0	0	0	0	0	0	0	0	0	0	0	0	0	0	0	0	0
Cre07.g339700.t1.2	31.061000	0	0	0	0	0	0	0	0	0	0	0	0	0	0	0	0	0	0	0	0	0	0	0	0	0	0	0	0	0	5677.4	2529.6	0	0	0	0	0
Cre07.g339750.t2.1;Cre07.g339750.t1.2	54.433000	0	0	0	0	0	0	0	0	0	0	0	0	0	0	0	0	0	0	0	0	0	0	0	0	3542.8	6508.4	47306	6308.7	0	0	0	0	0	0	0	0
Cre07.g340200.t1.1	36.072000	175860	36221	14365	14986	16120	5087.1	12448	3984	6228.3	4772.7	9639.2	15077	15808	7126.9	7300	7851.1	5243.8	11249	10437	14349	12530	20910	24791	39028	41467	21860	66301	134920	413870	524970	95752	1408.6	0	0	0	0
Cre07.g340350.t1.1	63.161000	3859300	10913000	38131	115280	15591	0	0	0	0	0	0	830.11	1590.3	0	0	0	0	0	0	0	0	1995.1	4695.2	0	0	0	0	0	0	0	0	0	0	0	0	0
Cre07.g341600.t2.1;Cre07.g341600.t1.2	28.028000	0	0	0	0	0	0	0	0	0	0	0	0	0	0	0	0	0	0	0	0	0	0	0	0	0	0	3176.2	0	0	0	0	0	0	0	0	0
Cre07.g343700.t1.2;Cre07.g343433.t1.1	47.558000	4828000	11999	0	0	0	0	0	0	0	0	0	0	0	0	0	0	0	0	0	0	0	0	0	0	0	0	0	0	0	0	0	0	0	0	0	0
Cre07.g344350.t1.2	31.033000	0	0	0	0	0	0	0	0	0	0	0	0	0	0	0	0	0	0	0	0	0	0	0	0	2283.4	2436.2	11952	12791	6771.8	0	0	0	0	0	0	0
Cre07.g344400.t1.2	54.304000	0	0	0	0	0	0	0	0	0	0	0	0	1136	0	0	0	0	0	0	0	0	0	0	0	17587	65005	48407	0	0	0	0	0	0	0	0	0
Cre07.g344550.t1.2	54.374000	0	0	0	0	0	0	0	0	0	0	0	0	1136	0	0	0	0	0	0	0	0	0	0	0	8250	39375	29473	0	0	0	0	0	0	0	0	0
Cre07.g344950.t1.2	22.844000	876740	234300	226440	1223600	576910	2719600	456860	209560	12607	9421.3	159000	29599	7817.4	0	0	3598.7	10477	56372	30808	59949	125240	47780	314580	171710	203700	45679	94000	70014	57669	224650	220040	664190	274970	10254	0	0
Cre07.g346050.t2.1;Cre07.g346050.t1.2	47.211000	109910	10148	9776.8	0	4505.4	0	1583.1	1437.9	0	1880.8	4974.7	2097.3	2277.8	5085.4	7132.7	16245	17222	85894	30916	95773	89072	184630	193130	364160	497830	184710	393290	908380	998350	28661	0	0	0	0	0	0
Cre07.g349200.t1.2	16.320000	218040	14555	5613.3	0	9647.9	5076.5	8313.4	7872.2	0	5975.1	9691.3	6579.2	1767.3	4258.1	7082.4	3548.9	8420.7	9977.4	17702	16191	11216	18336	24346	90887	145590	19800	13126	3428.6	2404.2	0	6357.4	10070	0	0	0	0
Cre07.g349350.t1.2	11.339000	323840	58495	13621	19115	19956	11652	8429.6	0	14411	11481	12223	14368	12216	0	9994.1	120850	0	0	0	0	0	0	0	0	0	0	0	0	0	0	0	0	0	0	0	0
Cre07.g350750.t1.2	45.737000	0	0	0	0	0	0	0	0	0	0	0	0	0	0	0	0	0	0	0	0	0	6192.1	4146.7	0	0	8125.8	4621.4	0	0	0	0	0	0	0	0	0
Cre07.g351900.t1.1;Cre07.g351825.t1.1	128.110000	0	0	0	0	0	0	0	0	0	0	0	0	0	0	0	0	0	0	0	0	2691.9	0	0	0	0	0	0	0	0	0	0	0	0	0	0	0
Cre07.g352350.t1.2	114.690000	457490	0	0	0	0	0	0	0	0	0	0	0	0	0	0	0	0	0	0	0	0	0	0	0	0	0	0	0	0	0	0	0	0	0	0	0
Cre07.g353230.t1.2	51.354000	0	0	0	0	0	0	0	0	0	0	0	0	0	0	0	0	0	0	0	0	0	0	0	0	0	0	0	11414	0	0	0	0	0	0	0	0
Cre07.g353450.t1.2	73.223000	918760	153440	71892	27305	13405	3708.1	16873	7367.9	0	6857.8	8166.5	1330.9	13479	2040	0	0	0	0	0	2419.1	0	0	2396.1	2109.3	52324	3470.7	1578.8	0	0	0	0	0	0	0	0	0
Cre07.g355600.t1.1	36.529000	0	0	0	0	0	0	0	0	0	0	0	0	0	0	0	0	0	0	0	0	0	0	0	0	7627.4	0	0	0	0	0	0	0	0	0	0	0
Cre07.g356350.t1.1	78.817000	66713	8550.9	6067.3	0	0	0	0	0	0	0	1578.6	1461.2	7917.4	2676.4	9624.6	32877	73510	280780	53777	23671	13123	6388.1	1960.3	0	0	0	0	0	0	0	0	0	0	0	0	0
Cre07.g356850.t1.1	41.216000	0	0	0	0	0	0	0	0	0	0	0	0	0	0	0	0	0	0	0	0	0	0	0	0	0	1249.2	13875	0	0	0	0	0	0	0	0	0
Cre07.g357850.t1.2	14.461000	0	0	0	0	0	0	0	0	0	0	0	0	0	0	0	0	0	0	0	0	0	0	0	0	0	0	0	0	0	3960	5616.2	2329.3	0	0	0	0
Cre08.g358526.t1.1	62.309000	808580	141930	81817	68585	49872	19216	37940	18928	7213.2	29241	48746	38932	41210	10649	21050	15908	19091	63361	24887	89052	104610	82049	545030	989190	439380	0	0	0	0	0	0	0	0	0	0	0
Cre08.g358538.t1.1	63.871000	0	0	0	0	0	0	0	0	0	0	0	0	0	0	0	0	0	0	0	0	0	0	0	3590.5	16044	0	0	0	0	0	0	0	0	0	0	0
Cre08.g358540.t1.1	27.168000	31504	4988.8	0	0	1087.5	0	0	0	0	0	0	0	0	0	0	0	0	0	0	0	0	0	2346.9	0	0	0	0	4119.9	36833	130460	60828	0	0	0	0	0
Cre08.g358552.t1.1	49.883000	0	0	15507	0	4055.3	0	0	0	0	0	0	0	0	0	0	0	0	0	0	0	0	0	0	2639.2	0	0	0	0	0	0	0	0	0	0	0	0
Cre08.g358562.t1.1	22.774000	0	0	0	0	0	0	0	0	0	0	0	0	0	0	0	0	0	1727.5	0	0	0	0	0	0	0	3154.1	53918	13419	0	0	0	0	0	0	0	0
Cre08.g358580.t1.1	128.180000	0	0	0	0	0	0	0	0	0	0	0	0	0	0	0	0	0	0	1357.1	23723	0	0	0	0	0	0	0	0	0	0	0	0	0	0	0	0
Cre08.g358950.t2.1;Cre08.g358950.t1.1	75.927000	162990	0	1586.8	0	0	0	0	0	0	0	0	0	0	0	0	0	6451.2	7483.4	0	0	0	0	0	0	0	0	0	0	0	0	0	0	0	0	0	0
Cre08.g359750.t2.1;Cre08.g359750.t1.2	22.130000	0	0	0	0	0	0	0	0	0	0	0	0	0	0	0	0	0	0	0	0	0	0	0	0	0	0	0	0	3516.9	12319	0	0	0	0	0	0
Cre08.g360600.t1.1	164.880000	0	0	0	0	265970	0	820910	0	0	0	0	0	0	0	0	0	0	0	0	0	0	0	0	0	0	0	0	0	0	0	0	0	0	0	0	0
Cre08.g360900.t1.2	16.629000	0	0	0	0	0	0	0	0	0	0	0	0	0	0	0	0	0	0	0	0	0	0	0	0	0	0	0	0	4200.6	10447	6648.9	0	0	0	0	0
Cre08.g360950.t1.1	24.383000	0	0	0	0	0	0	0	0	0	0	0	0	0	1411.7	0	0	0	0	0	0	0	0	0	0	0	0	0	0	0	5165.8	10141	0	0	0	0	0
Cre08.g361850.t1.2	25.706000	0	0	0	5729.6	0	0	0	0	2450.3	0	0	1231.8	0	0	0	1708.6	2388	3834.8	6656.4	9014.9	4767.8	10528	43924	153950	47056	0	0	0	0	0	0	0	0	0	0	0
Cre08.g362750.t1.2	45.546000	7658.5	0	0	0	0	0	0	0	0	0	0	0	0	0	0	0	0	0	0	0	0	0	0	0	0	0	0	0	0	0	0	0	0	0	0	0
Cre08.g362900.t1.1	29.345000	0	0	0	0	0	0	0	0	0	0	0	0	0	0	0	0	0	0	0	0	0	0	0	0	0	0	0	0	0	1273.2	3925.7	32744	20623	0	0	0
Cre08.g364775.t1.2;Cre08.g364751.t1.1	134.270000	0	0	0	0	0	0	0	4541.2	0	0	0	0	0	0	0	0	0	0	0	0	0	0	0	0	0	0	0	0	0	0	0	0	0	0	0	0
Cre08.g364800.t1.2	150.650000	0	0	0	0	0	0	0	0	0	0	0	0	0	0	0	0	6207.6	5690.9	0	0	0	0	0	0	0	0	0	0	0	0	0	0	0	0	0	0
Cre08.g365400.t1.2	14.754000	0	0	0	0	0	0	0	0	0	0	0	0	0	0	0	0	0	0	0	0	0	0	0	0	0	0	0	0	0	0	0	0	0	0	0	0
Cre08.g365450.t1.2	50.622000	58109	0	0	0	0	0	0	0	0	0	0	0	0	0	0	0	0	0	0	0	0	0	0	0	0	0	0	0	0	0	0	0	0	0	0	0
Cre08.g365692.t1.1	54.097000	17809	0	0	0	0	0	0	0	0	0	0	0	1933.3	3261.6	0	0	0	0	0	0	0	0	0	0	0	0	0	0	0	0	0	0	0	0	0	0
Cre08.g365900.t1.2	27.556000	0	0	0	0	0	0	0	0	0	0	0	0	0	0	0	0	0	0	0	0	0	0	0	0	0	0	0	0	2915.6	26059	9073.5	0	0	0	0	0
Cre08.g367600.t1.2	34.765000	0	0	0	0	0	0	0	0	0	0	0	0	0	0	0	0	0	0	0	0	0	0	0	0	7849.6	3393.9	0	0	0	0	0	0	0	0	0	0
Cre08.g368300.t1.1	92.117000	0	0	0	100660	0	0	0	0	0	0	0	0	0	0	0	0	0	0	0	0	0	0	0	0	0	0	0	0	0	0	0	0	0	0	0	0
Cre08.g368450.t2.1;Cre08.g368450.t1.2	30.784000	14933	0	0	0	0	0	0	0	0	0	3433.8	6263.9	0	0	0	0	0	0	0	0	0	0	0	0	0	0	0	0	0	0	0	0	0	0	0	0
Cre08.g368700.t1.1	54.797000	5528.1	0	0	0	0	0	0	0	0	0	0	0	0	0	0	0	0	0	0	0	0	1667.1	2940.5	3949.3	16155	1873.5	0	0	0	0	0	0	0	0	0	0
Cre08.g369600.t1.1	67.870000	0	0	0	0	0	0	0	0	0	0	0	0	0	0	0	0	0	0	0	1777.7	0	0	0	0	0	0	0	0	0	0	0	0	0	0	0	0
Cre08.g370450.t1.2	28.416000	0	0	0	0	0	0	0	0	0	0	0	0	0	0	0	0	0	0	0	0	0	0	0	0	1417.1	1869.7	39434	175530	232570	54850	0	0	0	0	0	0
Cre08.g370500.t1.1	41.505000	0	0	0	0	0	0	0	0	0	0	0	0	0	0	0	0	0	0	0	0	0	0	0	0	2342.3	1043.8	0	0	0	0	0	0	0	0	0	0
Cre08.g371650.t1.2	25.486000	0	0	0	0	0	0	0	0	1074200	0	0	0	0	0	0	0	0	0	0	0	14564	0	13976	18345	31171	4204.2	6224.1	7695.9	0	17752	0	0	0	0	0	0
Cre08.g372100.t1.2	71.214000	0	0	0	0	0	0	1674.5	0	0	0	0	0	21544	0	1493.7	2893.1	2120.7	0	0	3907.3	7958.9	41874	95283	67851	6887.1	0	0	0	0	0	0	0	0	0	0	0
Cre08.g372200.t1.2	9.896200	0	0	0	0	0	0	0	0	0	0	0	0	0	0	0	0	0	0	0	0	0	0	0	0	2967.1	0	2321.5	3323.4	3821.3	5284.4	7207.1	13836	32546	23188	10954	0
Cre08.g372450.t1.2	21.824000	0	0	0	0	0	0	0	0	0	0	0	0	15746	0	0	1659.8	1484	0	0	2489.7	3867.5	0	0	11082	9820.5	16083	72801	132420	527480	1252000	7840300	12935000	12406000	3980400	446010	14504
Cre08.g372950.t1.2	51.699000	0	0	0	0	0	0	0	0	0	0	0	0	0	0	0	0	0	0	0	0	0	0	0	0	0	0	0	1974	2490.7	0	0	0	0	0	0	0
Cre08.g373100.t1.1	63.466000	0	0	0	0	0	0	0	0	0	0	0	0	0	0	0	0	0	0	0	0	0	0	0	0	3331.9	7004.2	3490.3	0	0	0	0	0	0	0	0	0
Cre08.g374100.t2.1;Cre08.g374100.t1.1	24.999000	0	0	0	0	0	0	0	0	0	0	0	0	0	0	0	0	0	0	0	0	0	0	0	0	0	0	1352.9	0	0	0	0	0	0	0	0	0
Cre08.g375200.t2.1;Cre08.g375200.t1.2	86.704000	78019	0	0	0	0	0	0	0	0	0	0	0	0	0	0	0	0	0	0	0	0	0	0	0	0	0	0	0	0	0	0	0	0	0	0	0
Cre08.g375550.t1.2	24.959000	35498	0	0	0	0	0	0	0	0	0	0	0	0	0	0	0	0	0	0	0	0	0	0	0	0	0	0	0	1897.7	15624	11531	0	0	0	0	0
Cre08.g376450.t1.2	15.091000	0	0	0	0	0	0	0	0	0	0	0	0	0	0	0	0	0	0	0	0	0	0	0	0	9422.3	0	0	0	0	0	0	0	0	0	0	0
Cre08.g377000.t1.2	9.700100	0	0	0	0	0	0	0	0	0	2701.6	0	2497.4	1483.3	0	0	0	0	0	0	0	0	0	0	0	0	0	0	0	0	0	0	0	0	0	0	0
Cre08.g377050.t1.1	70.967000	0	0	0	0	0	0	0	0	0	0	0	0	0	0	0	0	0	0	0	0	0	0	0	0	0	0	0	9126.4	0	23111	0	0	0	0	0	0
Cre08.g377150.t1.2	48.141000	0	0	0	0	0	0	0	0	0	0	0	0	0	0	0	0	0	0	0	0	0	0	0	3696.7	0	0	0	0	0	0	0	0	0	0	0	0
Cre08.g378050.t1.2	15.270000	145560	199350	55529	351280	1278.4	0	0	0	0	0	0	0	0	0	0	0	0	0	0	0	0	0	0	0	0	0	0	0	0	0	0	0	0	0	0	0
Cre08.g378550.t1.2	8.717000	39250	54265	13904	108850	0	0	0	0	0	0	0	0	0	0	0	0	0	0	0	0	0	0	0	0	0	0	0	0	0	0	0	0	0	0	0	0
Cre08.g378750.t1.1	71.604000	175350	0	0	0	0	0	0	0	0	0	0	0	0	0	0	0	0	0	0	0	0	0	0	0	0	0	0	0	0	0	0	0	0	0	0	0
Cre08.g378850.t1.2	44.278000	0	0	0	0	0	0	0	0	0	0	0	0	0	0	0	0	0	0	0	0	0	2050.9	0	0	0	0	0	0	0	0	0	0	0	0	0	0
Cre08.g378900.t1.2	30.184000	24469	59878	0	69429	0	0	0	0	0	0	0	0	0	0	0	0	0	0	0	0	0	0	0	0	0	0	0	0	0	0	0	0	0	0	0	0
Cre08.g379200.t1.1;Cre08.g379175.t1.1	37.796000	0	0	0	0	0	0	0	0	0	0	0	0	0	0	0	0	0	0	0	0	0	0	0	1341	1641.5	0	7720.2	28003	104930	67529	0	0	0	0	0	0
Cre08.g380201.t1.1	59.273000	0	0	0	0	0	0	0	0	0	0	0	0	0	0	0	0	0	0	0	0	0	0	0	0	0	0	0	0	0	0	0	0	0	0	0	0
Cre08.g381483.t1.1	38.045000	0	0	0	0	0	0	0	0	0	0	0	0	0	0	0	0	0	0	0	0	0	0	0	0	0	0	0	0	0	0	0	17852	0	0	0	0
Cre08.g381516.t1.1	38.095000	0	0	0	0	0	0	0	0	0	0	0	0	0	0	0	0	0	0	0	0	0	0	0	0	0	0	0	2570.5	0	0	0	0	0	0	0	0
Cre08.g381702.t1.1	69.110000	0	0	0	0	0	0	0	0	0	0	0	0	0	1635.8	44588	38659	0	0	0	0	0	0	0	0	0	0	0	0	0	0	0	0	0	0	0	0
Cre08.g382300.t1.2	32.234000	0	0	0	0	0	0	0	0	0	0	0	0	0	0	0	0	0	0	0	0	0	0	0	0	0	0	0	0	4108	24487	0	0	0	0	0	0
Cre08.g382350.t1.2	46.123000	6446.6	0	0	0	0	0	0	0	0	0	0	0	0	0	0	0	0	0	0	0	0	0	0	0	0	0	0	0	0	0	0	0	0	0	0	0
Cre08.g382500.t1.2	11.818000	0	0	0	0	0	0	0	0	0	0	0	0	1623.7	0	0	0	0	0	0	0	0	0	0	0	0	0	0	0	1612.2	6194.7	19838	14932	4789.9	0	0	0
Cre08.g382950.t1.2	15.221000	17909	0	0	0	0	0	0	0	0	0	0	0	0	0	0	0	0	0	0	0	0	0	0	0	11530	0	0	0	0	0	0	0	0	0	0	0
Cre08.g384000.t1.1	179.050000	0	0	0	0	0	0	0	1240	3379.9	49861	102110	4456.5	0	0	0	0	0	0	0	0	0	0	0	0	0	0	0	0	0	0	0	0	0	0	0	0
Cre08.g385800.t1.1	120.320000	0	87407	428840	0	0	0	0	0	0	27765	0	0	0	0	0	0	0	0	0	0	0	0	0	0	0	0	0	30058	44521	0	145140	0	0	0	0	0
Cre09.g386550.t1.2	50.483000	0	0	0	0	0	0	0	0	0	0	0	0	0	0	0	0	0	0	0	0	0	0	1487.6	19355	30470	0	0	0	0	0	57.064	0	0	0	0	0
Cre09.g386650.t2.1;Cre09.g386650.t1.2	33.527000	11776000	2589500	1694600	1194500	875350	680480	911530	495750	515060	631320	648850	552190	486320	299840	283340	369750	265470	445830	308820	316510	422560	371610	528320	433830	698510	368680	727270	792230	989430	112120	0	0	0	0	0	0
Cre09.g386735.t1.1;Cre17.g741200.t1.2	63.852000	699430	0	0	0	0	0	0	0	0	0	0	0	0	0	0	0	0	0	0	0	0	0	0	0	0	0	0	0	0	0	0	0	0	0	0	0
Cre09.g386740.t1.1	7.597700	0	0	0	0	0	0	0	0	0	0	0	0	0	0	0	0	0	0	0	0	0	0	0	0	0	0	2612.4	0	16807	0	0	0	0	0	0	0
Cre09.g386743.t1.1	20.670000	0	0	0	0	0	0	0	0	0	0	0	0	0	0	0	0	0	0	0	0	0	0	0	5287.1	0	0	0	0	0	0	0	0	0	0	0	0
Cre09.g386750.t1.2	80.681000	0	0	0	0	0	0	0	0	0	0	0	0	0	0	4334.6	14347	3016.9	6955.7	10196	4667.7	0	0	0	0	0	0	0	0	0	0	0	0	0	0	0	0
Cre09.g386756.t1.1	25.875000	0	0	0	0	0	0	0	0	0	0	0	0	7298.8	0	4511.3	0	0	0	0	0	0	0	0	0	0	0	0	0	0	0	0	0	0	0	0	0
Cre09.g387000.t1.2	64.461000	11033	0	0	0	0	0	0	0	0	0	0	16501	17837	6429.1	0	0	0	0	0	0	0	0	0	0	0	0	0	0	0	0	0	0	0	0	0	0
Cre09.g387393.t1.1	61.500000	0	0	0	0	0	0	0	0	0	0	0	0	2034.4	0	0	0	0	0	0	0	0	0	0	0	0	0	0	0	0	0	0	0	0	0	0	0
Cre09.g387726.t1.1	46.532000	6143.8	0	0	0	0	0	0	0	0	0	0	1235.4	1566.2	0	0	2854.9	14421	111670	113160	41589	1960.4	0	0	0	0	8039.9	70372	57229	0	0	0	0	0	0	0	0
Cre09.g387800.t1.2	27.291000	0	0	0	0	0	0	0	21239	0	0	0	0	0	0	0	0	0	0	0	0	0	0	0	0	0	0	0	0	0	0	0	0	0	0	0	0
Cre09.g387838.t1.1	11.219000	38762	0	0	0	0	0	0	0	0	0	0	0	0	0	0	0	0	0	0	0	0	0	0	0	0	0	0	0	0	0	0	0	0	0	0	0
Cre09.g387875.t1.1	22.175000	0	0	0	0	0	0	0	0	0	0	0	0	2411.7	0	0	0	0	0	0	0	0	0	0	0	0	0	0	0	0	0	0	4408.4	0	0	0	0
Cre09.g388200.t1.1	26.237000	28985	0	0	0	0	0	0	0	0	0	0	0	0	0	0	0	0	0	0	0	0	0	0	0	0	0	0	0	0	0	0	0	0	0	0	0
Cre09.g388400.t1.2	25.210000	4113.3	0	0	0	0	0	0	1340.1	0	0	0	0	0	0	0	0	0	0	0	0	0	0	0	0	0	0	0	0	0	0	0	0	0	0	0	0
Cre09.g388467.t1.1	49.523000	0	0	0	0	0	0	0	0	0	0	0	0	0	0	0	0	0	0	0	0	0	0	0	0	21327	0	0	0	0	0	0	0	0	0	0	0
Cre09.g388750.t1.2	67.914000	18407	0	0	0	0	0	0	0	0	0	0	0	0	0	0	0	0	0	0	0	0	0	0	0	0	0	0	0	0	0	0	0	0	0	0	0
Cre09.g388800.t1.2	48.565000	0	0	0	0	0	0	0	0	0	0	0	1265.7	1315.2	31878	39061	0	0	0	0	0	0	0	0	0	0	0	0	0	0	0	0	0	0	0	0	0
Cre09.g388850.t1.1;Cre12.g505350.t1.2;Cre16.g681750.t2.1;Cre16.g681750.t1.1	127.760000	0	0	0	0	0	0	0	0	0	0	0	0	0	0	0	3120.3	32586	51012	0	0	0	0	0	0	0	0	0	0	0	0	0	0	0	0	0	0
Cre09.g389689.t1.1	39.934000	0	0	0	0	0	0	0	0	0	0	0	0	0	0	0	0	0	0	0	0	0	0	0	0	0	0	2626.8	2464.5	7757.6	13351	0	0	0	0	0	0
Cre09.g389726.t1.1	292.030000	0	0	0	0	0	0	0	0	0	0	0	0	0	0	0	0	0	0	0	0	0	0	0	0	0	0	0	0	0	0	0	0	0	0	0	0
Cre09.g390604.t1.1	27.489000	211850	10050	0	0	0	0	0	0	0	0	0	0	0	0	0	0	0	0	0	0	0	0	0	0	0	0	0	0	0	0	0	0	0	0	0	0
Cre09.g390615.t1.1	52.143000	14706	0	0	0	0	0	0	0	0	0	0	0	0	0	0	0	0	1584.7	1646.1	8264	2854.8	5590.9	30160	7452.5	1942.5	0	0	0	0	0	0	0	0	0	0	0
Cre09.g390763.t1.1	23.611000	0	0	0	0	0	0	0	0	0	0	0	0	0	0	0	0	0	0	0	0	0	0	4911.1	3234.3	12700	6383.5	9771.3	14051	13384	28204	65698	84455	0	0	0	0
Cre09.g391023.t1.1	35.675000	0	0	0	0	0	0	0	0	0	0	0	0	0	0	0	0	0	0	0	0	0	4013.5	1915.7	0	0	0	0	0	0	1397.9	0	0	0	0	0	0
Cre09.g391097.t2.1;Cre09.g391097.t1.1	17.036000	9250.8	0	0	0	0	0	0	0	0	0	0	0	1942.3	0	0	0	0	0	0	0	0	0	0	0	0	0	0	0	0	1750.4	0	0	0	0	0	0
Cre09.g391900.t1.1	11.844000	0	0	0	0	0	0	0	0	0	0	0	0	0	0	0	0	2339.1	12096	6006.2	2119.6	2004.6	0	0	0	0	0	0	0	0	0	0	0	0	0	0	0
Cre09.g392319.t1.1	101.460000	0	0	0	0	0	0	0	0	0	0	0	0	0	0	0	0	0	2985.1	0	0	0	0	0	0	0	0	0	0	0	0	0	0	0	0	0	0
Cre09.g392350.t2.1;Cre09.g392350.t1.2	15.784000	0	0	0	0	0	0	0	0	0	0	0	0	0	0	0	0	0	0	0	0	0	0	0	0	0	0	0	1811.2	14473	50156	69244	75929	15348	0	0	0
Cre09.g392500.t1.2	36.706000	4054.2	0	0	0	0	0	0	0	0	0	0	0	0	0	0	0	0	0	0	1650.1	0	0	0	0	0	0	0	0	0	0	0	0	0	0	0	0
Cre09.g392579.t1.1	73.617000	0	0	0	0	0	0	0	0	0	0	0	0	0	0	0	0	0	0	0	0	0	0	2256.3	6920.8	0	0	0	0	0	0	0	0	0	0	0	0
Cre09.g392867.t1.1	432.520000	1069900	5590000	73861	0	0	0	0	0	0	0	0	0	0	0	0	0	0	0	0	0	0	0	0	0	0	0	0	0	0	0	0	0	0	0	0	0
Cre09.g393150.t1.2;Cre12.g531200.t1.1	122.800000	0	0	0	0	0	0	0	0	0	0	1729.5	7705.6	0	3515.5	2374.3	15445	8504.3	59588	176540	5817.9	0	0	0	0	0	0	0	0	0	0	0	0	0	0	0	0
Cre09.g393173.t1.1	18.747000	0	0	0	0	0	0	0	0	0	0	0	0	0	0	0	0	0	0	0	0	0	0	0	0	2624.7	0	2424.5	5591.6	5753.6	53659	50888	80301	102560	53938	3525.5	0
Cre09.g393200.t1.2	70.670000	0	0	0	0	0	0	0	0	0	1265.1	8206.5	4746.2	9048.9	4817.5	10194	26307	44995	75991	77413	167070	255160	588280	1021500	673380	60091	0	0	0	0	0	0	0	0	0	0	0
Cre09.g393358.t1.1	37.542000	0	0	0	0	0	0	0	0	0	0	0	0	0	0	0	0	0	0	0	0	0	0	2423	30015	4019.6	0	0	0	0	0	0	0	0	0	0	0
Cre09.g393506.t1.1	70.176000	52395	3103.2	0	0	0	0	0	0	0	0	0	0	0	0	0	0	0	0	0	0	0	0	2151.1	34410	45864	0	0	0	0	0	0	0	0	0	0	0
Cre09.g393543.t1.1;Cre09.g391450.t1.2;Cre09.g391650.t1.2	70.428000	52395	3103.2	0	0	0	0	0	0	0	0	0	0	0	0	0	0	0	0	0	0	0	0	2151.1	29234	45823	0	0	0	0	0	0	0	0	0	0	0
Cre09.g393650.t1.2;Cre16.g681802.t1.1;Cre17.g739250.t1.1;Cre17.g710650.t1.1;Cre06.g268950.t1.2;Cre02.g117050.t3.1;Cre02.g117050.t2.1;Cre02.g117050.t1.1;Cre02.g141946.t3.1;Cre02.g141946.t1.1;Cre07.g319850.t1.2;Cre06.g267400.t1.2	94.616000	20890	0	0	0	0	0	0	0	0	0	0	0	0	0	0	0	0	0	0	0	0	0	0	0	0	0	0	0	0	0	0	0	0	0	0	0
Cre09.g393765.t1.1	22.367000	5488.8	0	0	0	0	0	0	0	0	0	0	0	0	0	0	0	0	0	0	5706.3	0	25201	44355	0	0	0	1738	4938	11556	25883	64123	99846	8240	0	0	0
Cre09.g394436.t1.1	79.651000	0	0	0	0	0	0	0	0	0	0	0	3764.3	1908.3	0	1065.6	7071.2	35418	228610	1418400	232260	0	0	0	0	0	0	0	0	0	0	0	0	0	0	0	0
Cre09.g394850.t1.2	49.912000	0	0	0	0	0	0	0	0	0	0	0	0	0	0	0	0	0	0	0	0	3750.4	7703.2	7593.5	54119	71975	9768.7	0	0	0	0	0	0	0	0	0	0
Cre09.g395350.t1.1;Cre01.g020850.t1.1	12.807000	111510	1183300	0	3773	0	0	0	0	0	0	0	0	0	0	0	0	0	0	0	0	0	0	0	0	0	0	0	0	1554.3	0	0	5148.6	4854.6	3531.6	0	0
Cre09.g395362.t1.1	105.760000	0	0	0	0	0	0	0	0	0	0	0	0	0	13321	0	0	0	0	0	0	0	0	0	0	0	0	0	0	0	0	0	0	0	0	0	0
Cre09.g395650.t1.1	22.766000	0	0	0	0	0	0	0	0	0	0	0	0	0	0	0	0	0	0	0	0	0	0	0	0	0	0	0	0	0	2671.3	914.79	0	0	0	0	0
Cre09.g395950.t1.2	38.355000	17748	0	0	0	0	0	0	0	0	0	0	0	0	0	0	0	0	0	0	0	0	0	0	0	0	0	0	0	0	0	0	0	0	0	0	0
Cre09.g396213.t1.1	30.579000	1215100	3227900	7975800	16329000	1740400	549730	224810	135860	97309	2581200	235880	198680	293430	108540	191370	189070	185560	270930	205290	310450	272780	249310	350420	367760	602690	330700	912620	1435600	2498100	2769200	9954600	3349400	341240	25848	8644.8	0
Cre09.g396250.t1.2	42.339000	0	0	0	0	0	0	0	0	0	0	0	0	0	0	0	0	0	0	0	0	0	0	0	0	0	0	3082.9	0	0	0	0	0	0	0	0	0
Cre09.g396252.t1.1	54.651000	0	0	0	0	0	0	0	0	0	1883.9	0	0	0	0	0	0	0	5975.9	0	0	0	0	0	0	0	0	0	0	0	0	0	0	0	0	0	0
Cre09.g396300.t1.2	59.802000	0	5825.4	5033.1	7705.7	76179	12302	9771.4	7515.8	2952.1	0	8585.8	18232	16736	9506.5	6550.5	14085	44289	305540	61769	136130	111930	66301	140700	78822	16544	0	0	0	0	0	0	0	0	0	0	0
Cre09.g396363.t1.1	12.252000	17688	0	0	0	0	0	0	0	0	0	0	0	0	0	0	0	0	0	0	0	0	0	0	0	5263.9	0	0	1903.8	1785.9	0	0	0	0	0	0	0
Cre09.g397250.t1.2	46.873000	32128	0	0	0	0	0	0	0	0	0	0	0	0	0	0	0	0	0	0	0	0	0	0	0	4455.3	18041	0	0	0	0	0	0	0	0	0	0
Cre09.g397400.t1.2	38.387000	0	0	0	0	0	0	0	0	0	0	0	0	0	0	0	0	0	0	0	0	0	0	0	0	0	0	6466	3034.4	0	0	0	0	0	0	0	0
Cre09.g397697.t1.1	44.910000	130110	27759	18216	0	7036.7	0	3756.2	0	0	1145.7	2142.3	1514.2	7225.8	0	0	0	0	0	0	0	0	0	0	2990.4	0	0	0	0	0	0	0	0	0	0	0	0
Cre09.g398289.t1.1	36.240000	28152	0	0	0	0	0	0	0	0	0	0	0	0	0	0	0	0	0	0	0	0	0	0	0	0	0	0	0	0	0	0	0	0	0	0	0
Cre09.g399150.t1.2	69.821000	0	0	0	0	0	0	0	0	0	0	0	0	0	0	0	0	0	0	0	7800	0	0	0	0	0	0	0	0	0	0	0	0	0	0	0	0
Cre09.g400650.t1.2	28.435000	13861	0	0	0	0	0	0	0	0	0	0	0	1871.8	0	0	0	0	0	0	0	0	0	0	0	0	0	0	2711.7	0	0	0	0	0	0	0	0
Cre09.g400997.t1.1	56.230000	0	0	0	0	0	0	0	0	0	0	0	0	0	0	0	0	0	0	0	0	0	0	1260	0	0	0	0	0	0	0	0	0	0	0	0	0
Cre09.g401293.t1.1	115.290000	7915.6	0	0	0	0	0	0	0	0	0	0	4401.3	14561	25100	43279	39186	14270	7880.8	0	0	0	0	0	0	0	0	0	0	0	0	0	0	0	0	0	0
Cre09.g401350.t1.2	25.284000	0	0	0	0	0	0	0	0	0	0	0	0	0	0	0	0	0	0	0	0	0	10621	29984	2728	0	0	0	0	0	0	0	0	0	0	0	0
Cre09.g401886.t1.1	39.449000	239030	47781	12641	5915.5	10134	9863.5	12202	5682.2	5713.8	10622	8764.2	14086	6208.6	7108.5	4699.4	6171.6	4669.9	8668.9	8579.5	17448	10466	8642.3	23978	30667	84129	122630	78673	39144	111840	40070	10683	0	0	0	0	0
Cre09.g402100.t1.2	14.645000	86107	0	0	0	0	0	0	0	0	0	0	0	0	0	0	0	0	0	0	0	0	0	0	0	0	0	0	0	0	0	0	0	0	0	0	0
Cre09.g402256.t2.1;Cre09.g402256.t1.1	173.980000	0	0	0	0	0	41729	0	0	0	0	0	0	0	0	0	0	0	0	0	0	0	0	0	0	0	0	0	0	0	0	0	0	0	0	0	0
Cre09.g402300.t1.2	10.015000	373070	574980	7112.7	12178	3578	0	0	0	0	0	0	0	0	0	0	0	0	0	0	0	0	0	0	0	0	0	0	0	0	0	0	0	0	0	0	0
Cre09.g402500.t1.2;Cre11.g467705.t1.1	96.909000	7375.8	0	2760.4	0	0	0	0	0	9999.4	88267	0	0	0	0	0	0	0	0	0	0	0	0	0	0	0	0	0	0	0	0	0	0	0	0	0	0
Cre09.g402552.t1.1	24.242000	11393	17363	7214.6	20790	0	0	0	0	0	0	0	0	0	0	0	0	0	0	0	0	0	0	0	0	0	0	0	0	0	0	0	0	0	0	0	0
Cre09.g402775.t1.1	85.086000	179260	0	0	0	0	0	0	0	0	0	0	0	0	0	0	0	0	0	0	0	0	0	0	0	0	0	0	0	0	0	0	0	0	0	0	0
Cre09.g402800.t1.1	34.921000	0	0	0	0	0	0	0	0	0	0	0	0	0	0	0	0	0	0	0	0	0	0	0	0	0	0	0	0	0	0	0	0	0	0	0	0
Cre09.g402950.t1.1	47.203000	0	0	0	0	0	0	0	0	0	0	0	0	0	0	0	0	0	1900	2060.9	0	0	2884.8	52114	104900	5166.2	0	0	0	0	0	0	0	0	0	0	0
Cre09.g403034.t1.1	21.867000	0	0	0	0	0	0	0	0	0	0	0	0	0	0	0	0	0	0	0	7233.6	0	0	0	0	0	0	0	0	0	0	0	0	0	0	0	0
Cre09.g404000.t1.1	22.610000	0	0	0	0	0	0	0	0	0	0	0	0	0	0	0	0	0	0	0	0	0	0	0	0	0	0	0	0	0	0	34461	20521	27653	3263.4	0	0
Cre09.g404100.t1.2	89.325000	0	0	0	0	0	0	0	0	0	0	0	0	0	0	3514.8	0	0	0	0	0	0	0	0	0	0	0	0	0	0	0	0	0	0	0	0	0
Cre09.g405050.t1.2	29.669000	0	0	15708	0	0	0	0	3404.4	0	0	0	0	0	0	0	0	0	0	0	0	0	0	0	0	0	0	0	0	0	0	0	0	0	0	0	0
Cre09.g405450.t1.2	14.249000	13094	20286	0	36857	0	0	0	0	0	0	0	0	0	0	0	0	0	0	0	0	0	0	0	0	0	0	0	0	0	0	0	0	0	0	0	0
Cre09.g405550.t1.2	29.205000	4328.6	7340.6	23739	0	0	0	0	0	0	0	0	0	0	0	0	0	0	0	0	0	0	0	0	0	6433.6	13993	13856	13078	6837.3	1675.7	0	0	0	0	0	0
Cre09.g405850.t1.1	52.607000	267750	442450	113050	762680	0	0	0	0	0	0	0	0	0	0	0	0	0	0	0	0	0	0	0	0	0	0	0	0	0	0	0	0	0	0	0	0
Cre09.g407650.t1.2	20.265000	0	0	0	0	0	0	0	0	0	0	0	0	0	0	0	0	0	0	0	0	0	4569.5	0	0	0	0	0	0	9524.1	32038	4254.5	2871.8	1263.4	0	0	0
Cre09.g407700.t1.2	53.919000	0	0	0	0	0	0	0	0	0	0	0	0	0	0	0	0	0	0	0	0	0	0	12264	31023	24777	5522.3	3402.5	0	0	0	0	0	0	0	0	0
Cre09.g408700.t1.2	22.455000	0	0	0	0	0	0	0	0	0	0	0	0	0	0	0	0	0	0	0	0	0	0	0	0	0	0	0	0	1427.9	1459.8	0	0	0	0	0	0
Cre09.g409100.t1.2	30.562000	0	0	0	0	0	0	0	0	0	0	0	0	0	0	0	0	0	0	0	0	0	0	0	0	0	0	0	0	0	14931	32500	5393.5	0	0	0	0
Cre09.g409150.t1.2	6.471600	25498	8670.4	0	0	0	0	0	0	22524	0	0	0	0	0	0	0	0	0	0	0	0	0	0	0	15467	8697.3	0	15983	9316.7	10193	11615	39469	32921	1874.9	6534.3	0
Cre09.g410700.t1.2	44.852000	0	0	0	0	0	0	0	0	0	0	0	0	9873.6	0	0	0	0	0	0	0	0	868.88	10515	20766	27131	9013.8	24113	27768	23237	0	0	0	0	0	0	0
Cre09.g411100.t2.1;Cre09.g411100.t1.2	19.308000	0	0	0	0	0	0	0	0	0	0	0	0	0	0	0	0	0	0	0	0	0	0	0	0	0	0	0	0	0	3103.3	1406.3	4649.5	0	0	0	0
Cre09.g411200.t1.2	33.172000	0	0	0	0	0	0	0	0	0	0	0	0	0	0	0	0	0	0	0	1144.4	0	2358.4	0	0	6197.4	2814	15380	26421	26516	16743	17271	0	0	0	0	0
Cre09.g412100.t1.2	24.057000	1249000	469850	421140	1746600	872930	6084400	3947900	743550	92957	217360	220990	93290	223000	71948	5336.8	0	0	2877.6	0	2267.6	0	0	3223.9	2353	3482.2	0	3306.6	3424.2	0	24195	48638	52762	6071.4	0	0	0
Cre09.g412150.t1.1	98.546000	0	0	0	0	0	0	0	0	0	0	0	0	0	0	0	0	0	0	0	2983.1	0	2164.3	7211.5	0	0	0	0	0	0	0	0	0	0	0	0	0
Cre09.g412300.t1.2	16.680000	5235.9	0	0	0	0	0	0	0	0	0	0	0	0	0	0	0	0	0	0	0	0	0	0	0	0	0	0	0	0	0	0	0	0	0	0	0
Cre09.g413750.t1.1	50.304000	0	0	0	0	0	0	0	0	0	0	0	0	0	0	0	28608	11260	2508.7	0	0	0	0	0	0	0	0	0	0	0	0	0	0	0	0	0	0
Cre09.g415550.t1.2	48.412000	2634300	6954300	360540	181070	59805	20746	12650	0	0	0	3052.1	2534.6	3588.4	0	0	0	0	0	0	0	0	0	0	1409.6	74472	52576	3121.3	0	0	0	0	0	0	0	0	0
Cre09.g415700.t1.2	33.459000	0	0	0	0	0	0	0	0	0	0	0	0	0	0	0	0	0	0	0	0	0	0	0	0	0	0	0	0	2179.6	16375	0	0	0	0	0	0
Cre09.g415850.t1.2	32.692000	159520	362650	93793	624700	6150.9	0	0	1669.1	0	0	0	0	0	0	0	0	0	0	0	0	0	0	0	0	0	0	0	0	0	0	0	0	0	0	0	0
Cre09.g415950.t1.2	22.235000	0	0	0	0	0	0	0	0	0	0	0	0	0	0	0	0	0	0	0	0	0	0	0	0	0	0	0	0	11592	37564	15860	0	0	0	0	0
Cre09.g416050.t1.2	49.021000	0	0	0	0	0	0	0	0	0	0	0	0	1303.4	0	0	0	0	0	0	0	0	0	0	0	0	0	0	1662	0	0	0	0	0	0	0	0
Cre09.g416150.t1.2	22.203000	1673200	3310000	33686	34263	17061	0	2655.9	1439	0	0	0	0	1701.7	0	0	0	0	0	0	0	0	0	0	0	0	0	0	0	0	0	2501.7	3594.6	0	0	0	0
Cre09.g416350.t1.2	37.436000	0	0	0	0	0	0	0	0	0	0	0	0	0	0	0	0	0	0	0	0	0	0	0	0	9737.1	0	3918.6	0	0	0	0	0	0	0	0	0
Cre09.g416800.t1.2	22.779000	202820	0	0	0	0	0	0	0	0	0	0	0	0	0	0	0	0	0	0	0	0	0	0	0	0	0	0	0	0	0	0	0	0	0	0	0
Cre09.g416850.t1.2	165.190000	0	9705.8	0	0	1690	0	6910.6	4400.7	0	0	0	0	0	0	0	0	0	0	0	0	0	0	0	0	0	0	0	0	0	0	0	0	0	0	0	0
Cre09.g417150.t1.2	56.157000	0	0	0	0	0	0	7760.7	61472	186360	273240	114610	31506	11134	1672.9	0	0	0	0	0	0	0	0	0	0	0	0	0	0	0	0	0	0	0	0	0	0
Cre-1.g000035.t1.p1	232.190000	1878100	5822.7	2787.7	0	11898	0	0	0	0	0	0	0	0	0	0	0	0	0	0	0	0	0	0	0	0	0	0	0	0	0	0	0	0	0	0	0
Cre-1.g2716955.t1.p1	30.018000	5380.7	0	0	0	0	0	0	0	0	0	0	0	0	0	0	0	0	0	0	0	0	0	0	0	0	0	0	0	0	0	0	0	0	0	0	0
Cre-1.g2716958.t1.p1	4.748500	88652	0	0	82120	37196	564750	0	0	0	0	0	0	0	0	0	0	0	0	0	0	0	0	0	0	0	0	0	0	0	0	0	0	0	0	4287	4365.8
Cre-1.g2716959.t1.p1	26.184000	0	0	0	0	0	4747.3	0	73242	589930	0	0	2024.3	10243	0	0	0	0	0	0	0	0	0	0	0	0	0	0	0	0	0	0	0	0	0	0	0
Cre-1.g2716960.t1.p1	5.721700	16231	0	0	100700	28514	0	0	0	0	22126	10030	0	0	0	39041	0	0	0	0	0	0	0	0	0	0	0	0	106230	269800	5467.4	59912	43659	29492	15467	5147.5	0
Cre-1.g2716961.t1.p1	39.447000	1055200	2565000	5894300	7278500	2262100	871890	76299	91620	565700	1754900	459040	131280	165730	545120	4623000	116120	349450	38472	0	1360.8	0	1248.2	1369.8	0	0	0	0	0	0	0	0	0	0	0	0	0
Cre-1.g2716962.t1.p1	341.640000	408350	0	0	0	0	0	11601	0	0	0	0	0	0	0	0	0	0	0	0	0	0	0	0	0	0	0	0	0	0	0	0	0	0	0	0	0
Cre-1.g2716963.t1.p1	50.638000	1200100	2865300	7017600	11964000	2749700	965030	63867	102520	750470	2797400	843670	136090	134440	646610	4663500	38285	1537.4	0	0	2065.1	0	21172	684060	370870	28174	0	0	0	0	0	0	0	0	0	0	0
Cre-1.g2716966.t1.p1	76.624000	83345	8507	8220.8	0	1793.7	0	0	1476.9	0	1342.5	0	1875.6	0	0	0	0	0	0	0	1265.7	0	0	0	0	0	0	0	0	0	0	0	0	0	0	0	0
Cre-1.g2716972.t1.p1	15.373000	0	0	0	0	0	0	12623	152460	1161300	65928	20681	20960	3334.8	0	0	0	0	0	1954.8	0	2164.3	0	2545.2	2747.1	2341.2	0	2364.5	1852.4	0	0	1516.9	0	0	0	0	0
Cre-1.g2716979.t1.p1	45.743000	685940	158510	42805	4316.8	34029	25218	37285	10269	0	13409	19971	17654	93745	12722	13037	19374	14511	10095	4385.8	14800	1063.2	9123	9267.5	34781	96385	50841	43544	17452	17701	16427	7734.2	0	0	0	0	0
Cre-1.g2716983.t1.p1	20.064000	13285	0	21150	4245.2	18143	111420	111890	885440	3699200	125120	182160	137450	101450	65976	103910	94010	49925	34517	41896	50160	10692	11372	8834.4	9839.4	4752.6	3269.7	18732	16254	6290.5	30168	45903	53556	13474	0	0	0
Cre-1.g2716986.t1.p1	52.471000	5110.4	0	0	0	0	0	0	0	0	0	0	0	0	0	0	0	0	0	0	0	0	0	0	0	0	0	0	0	0	0	0	0	0	0	0	0
Cre-1.g2716987.t1.p1	39.041000	542660	1218200	1562300	5044700	1038500	469020	42360	39892	279450	1108500	418940	46658	69836	332980	4215700	53358	160440	20823	0	0	0	2329.4	4272.8	4910.1	28492	11560	33133	53706	29584	2197.2	0	0	0	0	0	0
Cre-1.g2716989.t1.p1	34.291000	0	0	0	0	0	0	1775.7	0	2622.7	16524	174820	168360	95511	121060	11116000	2409300	20034	13119	13462	39912	106420	319760	42106	48644	51640	1912.5	1531.2	0	0	0	0	0	0	0	0	0
Cre-1.g2716990.t1.p1	9.303500	253950	386620	397220	2015600	311850	140460	10126	11150	74915	740640	260600	35168	41408	99473	1731300	26350	92649	4285.4	0	0	0	0	0	5396.9	0	3021.3	8441.5	11066	0	2502.1	0	0	2567.1	0	0	0
Cre-1.g2716994.t1.p1	4.981000	5111.3	72444	292380	278270	88016	15705	0	0	14714	66471	22791	0	6638.2	11761	177160	4372.8	5162.5	0	0	0	0	0	0	0	0	0	0	3271.7	0	0	0	0	0	0	0	0
Cre-1.g2716995.t1.p1	4.428200	93717	239000	1062500	1357500	234380	96732	7592.7	0	46498	290690	87132	10281	11477	102000	32902	10392	35425	0	0	0	0	0	0	0	0	0	4977.3	22953	0	0	59332	82266	89312	104540	46723	0
Cre-1.g2716997.t1.p1	81.854000	23289	0	0	0	0	0	0	0	0	0	0	0	0	0	0	0	0	0	0	0	0	0	0	0	0	0	0	0	0	0	0	0	0	0	0	0
Cre-1.g2717000.t1.p1	83.162000	1535300	657820	467760	2557600	1963000	12266000	6902400	1230400	178910	361310	521180	286000	333140	255800	113470	36396	6494.1	3328.2	0	2756.7	2998.6	14453	0	0	0	0	0	0	0	0	0	0	0	0	0	0
Cre-1.g2717002.t1.p1	56.105000	1418400	3242200	8744200	12118000	2345600	1276000	130800	92152	711500	2886700	890040	212220	213300	601640	6877000	260540	380280	63644	15539	17646	0	6546	30782	13406	0	0	0	0	0	0	0	0	0	0	0	0
Cre-1.g2717004.t1.p1	62.290000	4857.7	0	0	0	0	0	0	0	0	0	0	0	0	0	0	0	0	0	0	0	0	0	0	0	0	0	0	0	0	0	0	0	0	0	0	0
Cre-1.g2717006.t1.p1	63.159000	18369	0	0	0	0	0	0	0	0	0	0	0	0	0	0	0	0	0	0	0	0	0	0	0	0	0	0	0	0	0	0	0	0	0	0	0
Cre-1.g2717007.t1.p1	16.274000	4339.3	0	1533.2	0	0	0	0	0	0	0	0	0	0	0	0	0	0	0	0	0	0	0	0	0	0	0	0	0	0	0	0	0	0	0	0	0
Cre-1.g2717008.t1.p1	19.810000	0	0	0	0	0	0	0	0	0	0	0	0	0	0	0	0	0	0	0	0	0	0	0	3768.8	17355	0	0	0	0	4053.3	11704	67892	37057	4677.2	0	0
Cre-1.g2717009.t1.p1	22.423000	18383	4059.1	0	0	2106.3	0	7846.1	0	0	1681.5	2112.8	6559.6	3200.2	1731	0	2139	0	0	0	1868.6	0	14791	5181.9	0	3403.3	2032.3	5289.3	8460	24080	25031	0	0	0	0	0	0
Cre-1.g2717017.t1.p1	24.164000	0	0	0	0	0	0	0	0	0	0	25819	21604	14500	14388	1634200	306990	1691.5	0	0	5315.7	21527	40458	0	3605.2	3038.6	0	6237	7979.4	0	0	0	0	0	0	0	0
Cre-1.g2717021.t1.p1	17.442000	0	0	0	0	0	0	0	0	0	0	9565.6	10376	0	4111.9	1554900	238940	0	0	0	0	4303.8	20431	0	0	0	0	0	0	0	0	0	0	0	0	0	0
Cre-1.g2717030.t1.p1	9.439000	230260	424050	259370	274230	79759	207990	27766	12120	105420	45113	21927	20701	24659	25389	153080	15395	34074	8334.2	0	0	0	0	0	0	0	0	0	30719	44725	128860	0	0	0	0	0	0
Cre-1.g2717031.t1.p1	5.209900	0	0	0	0	0	0	0	0	0	0	0	0	0	0	0	0	0	0	0	0	0	0	0	0	0	0	0	0	2420.4	21550	16715	33671	36418	28261	5889.5	0
Cre-1.g2717034.t1.p1	53.162000	833070	2150100	347160	197950	236480	889190	1128900	6301100	29963000	4496300	2374000	2623700	2030500	55261	13353	29584	8387.8	26735	2814.9	21769	9516.6	13289	0	15516	29401	30274	87112	0	0	0	0	0	0	0	0	0
Cre-1.g2717038.t1.p1	82.108000	949640	348310	261100	1157800	878180	7823600	2724100	525120	81130	185080	166900	124310	162770	102440	53481	8665.7	0	0	0	0	0	0	0	0	0	0	0	0	0	0	0	0	0	0	0	0
Cre-1.g2717041.t1.p1	54.751000	627440	1520700	229280	166010	220600	805850	1009400	7242900	29228000	4118500	2083000	2565800	2283000	29391	3806.1	15956	9628.5	17888	2429.6	6832.3	0	0	0	0	17678	5423.4	8529.6	0	0	0	0	0	0	0	0	0
Cre-1.g2717046.t1.p1	8.860300	341270	133310	97303	360260	467960	2729700	1720800	314750	22314	91276	110930	64678	108890	40619	25736	5052.5	0	0	0	0	0	0	0	0	0	0	0	0	0	0	1145.5	0	0	1004.8	0	0
Cre-1.g2717057.t1.p1	15.468000	0	0	0	0	0	0	0	0	0	0	0	0	0	0	0	0	0	0	0	0	0	0	0	0	0	0	0	0	0	0	1628.6	0	0	0	0	0
Cre-1.g2717058.t1.p1	13.446000	0	0	0	0	0	0	0	0	0	0	0	0	0	0	0	0	0	0	0	0	0	0	0	0	0	0	0	0	0	0	1046.7	5884	6056.2	0	0	0
Cre-1.g2717059.t1.p1	20.237000	0	0	0	0	0	0	0	0	0	0	0	0	0	0	0	0	0	0	0	0	0	0	0	0	0	0	0	0	0	2011.5	1626.3	0	0	0	0	0
Cre10.g417700.t1.2	43.508000	34932	0	0	0	0	0	0	0	0	0	0	0	0	0	0	0	0	0	0	0	0	0	0	0	0	0	0	0	0	0	0	0	0	0	0	0
Cre10.g418450.t1.2	8.890200	0	0	0	0	0	0	0	0	0	0	0	0	0	0	0	0	0	0	0	0	0	0	0	0	0	0	0	0	4812.2	18889	66737	90132	83264	34960	10918	1216.2
Cre10.g420200.t2.1;Cre10.g420200.t1.2	87.007000	0	0	0	0	0	0	0	0	15601	0	0	0	0	0	0	0	0	0	0	0	0	0	0	0	0	0	0	0	0	0	0	0	0	0	0	0
Cre10.g420350.t1.2	10.770000	182270	58124	45289	306420	65187	659520	706020	136910	0	51454	77134	39311	65062	38173	19364	0	0	0	0	0	0	0	0	0	0	0	0	0	6481.2	25133	26951	6834.8	2305	0	0	0
Cre10.g420550.t1.1	52.508000	0	0	0	0	0	0	0	0	0	0	0	0	0	0	0	0	0	0	0	0	0	0	0	9267.3	1711.6	0	0	0	0	0	0	0	0	0	0	0
Cre10.g420700.t1.2	8.268500	90616	185030	0	0	0	0	0	0	0	0	11350	0	0	0	0	0	0	0	0	1053.7	0	0	0	0	0	0	0	0	0	0	17670	19544	0	0	0	0
Cre10.g420750.t1.2	12.001000	0	0	0	0	0	0	0	0	0	0	0	0	0	0	0	0	0	0	0	0	0	0	0	0	0	0	0	0	0	0	3342.6	0	0	0	0	0
Cre10.g422201.t1.1	102.090000	0	0	0	0	0	0	0	0	0	0	0	0	0	0	0	0	0	2318.9	4832.2	1924.9	0	0	0	0	0	0	0	0	0	0	0	0	0	0	0	0
Cre10.g422300.t1.2	21.395000	0	0	0	0	0	0	0	0	0	0	0	0	0	0	0	0	0	0	0	0	0	0	0	0	0	0	0	0	0	0	0	1468.7	1800.9	0	0	0
Cre10.g422450.t1.2	58.806000	0	0	0	0	0	0	0	0	0	0	0	0	0	0	0	0	0	0	0	1725.3	0	0	0	0	0	0	0	0	0	0	0	0	0	0	0	0
Cre10.g422600.t1.1	52.233000	239840	389050	59625	633780	0	0	0	0	0	0	0	0	0	0	0	0	0	0	0	0	0	0	0	0	0	0	0	0	0	0	0	0	0	0	0	0
Cre10.g423250.t1.2	36.370000	0	0	0	0	0	0	0	0	0	0	0	0	0	0	0	0	0	0	0	0	1752.8	21510	0	0	0	0	0	1756.8	3877.9	0	0	0	0	0	0	0
Cre10.g423300.t1.1	83.982000	0	0	0	0	0	0	0	0	0	0	0	0	0	0	0	0	0	0	0	1867.9	156130	0	0	0	0	0	0	0	0	0	0	0	0	0	0	0
Cre10.g423500.t1.2	28.831000	0	0	0	0	0	0	0	0	0	0	0	0	0	0	0	0	0	0	0	0	0	0	0	0	0	0	0	0	0	0	10811	12524	0	0	0	0
Cre10.g424100.t1.2	31.133000	0	0	0	0	0	0	0	0	0	0	0	0	5946.8	0	0	0	0	0	0	0	0	0	0	0	0	0	1289	3468.3	9305.8	64676	29191	0	0	0	0	0
Cre10.g424450.t1.2	37.155000	130700	6170.2	0	5045.8	0	1843.2	7601.9	1262.2	0	11144	25416	31937	18648	27338	95034	91643	82215	78774	6154.3	0	0	0	0	0	0	0	0	0	0	0	0	0	0	0	0	0
Cre10.g425900.t1.2	28.228000	1029400	293600	442410	1504500	815860	6537300	2972700	109080	11846	20435	6184.4	96097	277280	29433	22923	17151	0	41055	39041	41242	57429	1904.3	79670	3825.1	0	0	0	0	0	2746.8	18530	25407	0	0	0	0
Cre10.g427900.t1.1	178.590000	0	0	0	0	0	0	0	0	0	0	0	0	0	0	0	0	0	0	0	0	0	0	0	0	0	0	0	0	0	0	12125	0	0	0	0	0
Cre10.g428350.t1.2	17.723000	0	0	0	0	0	0	0	0	0	0	0	0	0	0	0	0	0	0	0	0	0	0	6657.1	0	0	0	0	0	0	0	0	0	0	0	0	0
Cre10.g428550.t1.2	66.355000	0	0	0	0	0	0	0	0	0	0	0	0	0	0	0	0	0	0	1844.7	11902	0	0	0	0	0	0	0	0	0	0	0	0	0	0	0	0
Cre10.g428650.t1.2	80.058000	16322	0	0	0	0	0	0	0	0	0	0	0	0	0	0	0	0	0	0	0	0	0	0	0	0	0	0	0	0	0	0	0	0	0	0	0
Cre10.g430000.t1.1	25.321000	0	0	0	0	0	0	0	0	0	0	0	0	0	0	5979.5	53204	375530	15255	0	0	0	0	0	0	0	0	0	0	0	0	0	0	0	0	0	0
Cre10.g430150.t1.2	49.555000	27857	0	0	0	0	0	1437.3	0	0	0	0	0	0	0	0	1054.6	0	0	0	0	0	1421.3	0	4677.6	23253	29584	30879	0	0	0	0	0	0	0	0	0
Cre10.g430850.t1.2	81.214000	0	0	0	0	0	0	0	0	0	0	0	0	0	0	0	0	0	0	0	0	0	0	0	0	0	0	0	0	3709	0	0	0	77469	0	0	0
Cre10.g432200.t1.2	26.907000	6298.6	0	0	0	0	0	0	0	0	0	0	0	0	0	0	0	0	0	0	0	0	0	0	0	0	0	0	0	0	0	0	0	0	0	0	0
Cre10.g432250.t1.1	160.550000	0	0	0	0	0	0	0	0	33515	0	0	0	0	0	0	0	0	0	0	0	0	0	0	0	0	0	0	0	0	0	0	0	0	0	0	0
Cre10.g432750.t1.1	47.740000	3696.6	0	0	0	1151.5	0	0	0	0	0	0	0	0	0	0	0	0	0	0	0	0	0	0	0	0	0	0	0	0	0	0	0	0	0	0	0
Cre10.g432800.t1.2	30.706000	0	0	0	0	0	0	0	0	0	0	0	0	2925.6	0	0	0	0	0	0	0	0	0	0	0	1816.7	1312.3	5105.5	9172	1964.3	0	0	0	0	0	0	0
Cre10.g433400.t1.2	11.754000	0	0	0	0	0	0	0	0	0	0	0	0	0	0	0	0	0	0	0	0	0	0	0	0	0	0	0	0	0	0	0	0	1527.5	0	0	0
Cre10.g433950.t1.1	16.085000	0	0	0	0	0	0	0	0	0	0	0	0	0	0	0	0	0	0	0	0	0	0	0	0	0	1155.9	188130	267760	300620	54452	3133.1	6094.4	2160.7	5203.2	957.56	0
Cre10.g434200.t1.1	18.840000	173290	12397	11431	2166.2	0	0	2665.7	2032.3	0	3653.6	1451.7	6068.8	0	3084.4	5804.1	2990.2	6341.3	4973.7	5837.7	16566	12166	31157	144250	33259	0	0	0	0	0	0	0	0	0	0	0	0
Cre10.g434250.t1.2	25.450000	33396	7606.3	10048	3558.8	2223.6	0	2238.6	1601.5	0	1606.7	0	0	0	0	0	0	0	0	0	0	0	0	0	0	0	0	0	0	0	2955.6	0	0	0	0	0	0
Cre10.g434450.t1.2	43.654000	430360	457840	152600	958290	972.63	0	0	0	0	0	0	0	0	0	0	0	0	0	0	0	0	0	0	0	0	0	0	0	0	0	0	0	0	0	0	0
Cre10.g434750.t1.2	60.212000	0	0	0	0	0	0	0	0	0	0	0	0	10417	0	0	0	0	0	0	0	2967.6	53710	13931	0	4771.2	11249	20557	0	0	0	0	0	0	0	0	0
Cre10.g435500.t1.1	40.632000	0	0	0	0	0	0	0	0	0	0	0	0	0	0	0	0	0	0	0	0	0	0	0	0	0	0	0	4225.7	19451	0	0	0	0	0	0	0
Cre10.g436050.t1.2	25.915000	0	0	0	0	0	0	0	11300	38696	47647	22440	3037.6	6917	0	0	0	0	0	0	0	0	0	0	0	0	0	0	0	0	0	0	1809	0	0	0	0
Cre10.g436350.t1.1	36.555000	0	0	0	0	0	0	0	0	0	0	0	0	0	0	0	0	0	0	0	0	0	0	0	0	0	0	0	0	0	0	1923.7	0	0	0	0	0
Cre10.g436550.t1.2	32.314000	0	0	0	0	0	0	0	0	0	0	0	0	0	0	0	0	0	0	0	0	0	0	0	0	0	0	12823	47881	40100	2193.9	0	0	0	0	0	0
Cre10.g437050.t1.2	24.258000	0	0	0	0	0	0	0	0	0	0	0	0	0	0	0	0	0	0	0	0	0	0	0	0	0	0	0	0	0	0	0	3169.3	1346.9	0	0	0
Cre10.g437950.t1.2	145.690000	0	0	0	0	0	0	0	0	0	0	4741.4	0	0	0	0	0	0	0	0	0	0	0	0	0	0	0	0	0	0	0	0	0	0	0	0	0
Cre10.g438550.t1.2	11.867000	0	0	0	0	0	0	0	0	0	0	0	0	0	0	0	0	0	0	0	0	0	0	0	0	0	5071.9	37017	20443	2846.9	3109.8	0	0	0	0	0	0
Cre10.g439000.t1.1	83.066000	0	0	0	0	0	0	0	0	0	0	4947.7	0	0	0	0	0	0	0	0	1180.4	0	0	0	0	0	0	0	0	0	0	0	0	0	0	0	0
Cre10.g439600.t1.1	93.562000	0	0	0	0	0	0	0	0	0	0	0	0	0	0	0	0	0	0	0	1700	0	0	0	0	0	0	0	0	0	0	0	0	0	0	0	0
Cre10.g439850.t1.2	73.119000	6505	2214.7	0	0	0	0	1122.8	1234.2	0	0	0	1134.9	1109.9	0	0	0	0	6575.8	1593.5	10364	0	30535	264660	1778.5	0	0	0	0	0	0	0	0	0	0	0	0
Cre10.g439900.t1.2	120.890000	0	0	0	0	0	0	0	0	0	0	0	0	1413.5	28022	100010	0	0	0	0	0	0	0	0	0	0	0	0	0	0	0	0	0	0	1756.5	0	0
Cre10.g440400.t1.2	9.581800	0	0	0	0	0	0	0	0	0	0	0	0	0	0	0	0	0	0	0	0	0	0	0	0	0	0	0	0	0	0	3311.2	8791.4	5165.5	0	0	0
Cre10.g440450.t1.2	15.879000	0	0	0	0	0	0	0	0	0	0	0	0	0	0	0	0	0	0	0	0	0	0	0	0	0	0	0	0	0	0	0	10371	10586	2392.1	0	0
Cre10.g441650.t1.1	857.960000	0	4128.9	0	0	0	0	0	0	0	0	0	0	0	0	0	0	0	0	0	0	0	0	0	0	0	0	0	0	0	0	0	0	0	0	0	0
Cre10.g443550.t1.2	116.590000	0	0	0	0	0	0	0	0	0	0	0	0	0	0	0	0	0	0	0	10759	0	0	0	0	0	0	0	0	0	0	0	0	0	0	0	0
Cre10.g443850.t1.1	64.113000	0	0	0	0	0	0	0	0	0	0	0	0	0	0	0	3162.7	0	0	0	0	0	0	0	0	0	0	0	0	0	0	0	0	0	0	0	0
Cre10.g444550.t1.2	80.782000	0	0	0	0	0	0	0	0	0	3539.7	15108	18956	8454.8	0	0	0	0	0	0	0	0	0	0	0	0	0	0	0	0	0	0	0	0	0	0	0
Cre10.g444800.t1.2	27.891000	105890	4964	5118.3	0	4193.3	0	2769.8	1612.9	0	5137.9	1572.9	3731.4	0	0	0	0	0	0	0	0	0	0	0	0	0	0	4723.9	7359.5	1349.4	0	0	0	0	0	0	0
Cre10.g445750.t1.2	10.518000	9574.6	0	0	0	0	0	0	0	0	0	0	0	0	0	0	0	0	0	0	0	0	0	0	0	0	0	0	0	0	1549.2	3299.4	4076.1	4307.5	0	0	0
Cre10.g446350.t1.1	28.335000	0	0	0	0	0	0	0	0	0	0	0	0	0	0	0	0	0	0	0	0	0	0	0	0	0	0	0	0	0	0	0	0	2571.8	1839.8	0	0
Cre10.g447100.t1.2	27.323000	0	0	0	0	0	0	0	0	0	0	0	0	0	0	0	0	0	0	0	0	0	0	0	0	0	7728.5	8667.9	4820.7	70194	3351.8	2634.9	5098.5	16160	30935	78221	70137
Cre10.g449150.t1.1;Cre10.g449400.t1.1	82.952000	0	0	0	0	0	0	0	0	0	0	0	0	0	0	0	0	0	0	0	0	13633	0	0	0	0	0	0	0	0	0	0	0	0	0	0	0
Cre10.g450400.t1.2	30.611000	192510	298370	78863	467760	0	0	0	0	0	0	0	2738.8	5885.2	3104.7	0	0	0	0	0	0	0	0	0	0	0	0	0	0	0	0	6381.3	0	0	0	0	0
Cre10.g450500.t1.1	72.819000	0	0	0	0	0	0	0	0	0	0	0	0	0	0	14814	2508	3724.1	0	0	0	0	0	0	0	0	0	0	0	0	0	0	0	0	0	0	0
Cre10.g450550.t1.1	63.593000	0	0	0	0	0	0	0	0	0	0	0	0	0	0	0	2032.8	0	0	0	0	0	0	0	0	0	0	0	0	0	0	0	0	0	0	0	0
Cre10.g451900.t1.1	54.413000	0	0	0	0	0	0	0	0	0	0	0	0	0	0	0	0	0	0	0	0	0	2384.3	13200	12251	0	0	0	0	0	0	0	0	0	0	0	0
Cre10.g451950.t1.2	57.821000	0	0	0	0	0	0	0	0	0	0	0	0	0	0	0	5927.1	53226	434200	169110	37404	35173	155360	0	0	0	0	0	0	0	0	0	0	0	0	0	0
Cre10.g452050.t1.2	28.702000	414470	161240	201340	717530	326470	4338000	1049700	44018	0	8143.1	2863.6	12168	72196	12350	6520	2783.2	0	14445	0	14789	9768.1	0	0	0	0	0	0	0	0	0	0	0	0	0	0	0
Cre10.g452350.t1.1	16.343000	0	0	0	0	0	0	8291.4	100780	416590	1690.6	0	2255.8	0	1840.7	3782.2	9297.5	2023	0	0	8749.4	0	7379.1	3815.4	11530	4301	6379.1	23475	21330	91673	181660	154040	109350	30368	0	0	0
Cre10.g452450.t1.2	115.130000	55769	4425.8	1240	0	0	0	0	0	0	0	2874.7	8127.3	12168	18246	131280	514790	819250	700200	35852	1053.9	0	0	0	0	0	0	0	0	0	0	0	0	0	0	0	0
Cre10.g452650.t1.2	25.625000	0	0	0	0	0	0	0	0	0	0	0	0	0	0	0	0	0	0	0	0	0	0	0	0	0	1260.8	1621.1	0	0	0	0	0	0	0	0	0
Cre10.g454734.t1.1;Cre10.g454734.t2.1	89.354000	37929	0	2351	0	0	0	1421.7	0	0	0	1793.1	0	0	0	0	0	0	0	0	0	0	0	0	0	0	0	0	0	0	0	0	0	0	0	0	0
Cre10.g456050.t2.1;Cre10.g456050.t1.2;Cre10.g456100.t1.2	21.414000	0	0	0	0	0	0	2349.6	0	839.41	0	1481.4	12647	5707.4	4129.8	11768	45284	41796	27312	24127	57247	55390	22511	0	0	0	0	0	0	0	0	0	0	0	0	0	0
Cre10.g456200.t1.2	15.122000	5931.9	0	0	0	0	0	0	0	0	0	0	0	0	0	0	0	0	0	0	0	0	0	0	0	0	0	0	0	0	1925.6	1862.9	0	0	0	0	0
Cre10.g457650.t1.2	14.997000	0	0	0	0	0	0	0	0	0	0	0	0	0	0	0	0	0	0	0	0	0	2040.3	2686.3	0	0	0	1682.8	0	0	0	0	0	0	0	0	0
Cre10.g458550.t1.2	16.946000	0	0	0	0	0	0	0	0	0	0	0	0	0	0	0	0	0	0	0	0	0	0	0	0	0	0	0	0	0	0	0	0	5202.3	14388	5299.8	0
Cre10.g459200.t1.2	117.280000	0	0	0	0	0	0	0	0	0	0	0	0	0	0	0	0	0	0	0	6650.8	0	0	0	0	0	0	0	0	0	0	0	0	0	0	0	0
Cre10.g459250.t1.2	12.058000	9867.7	0	0	0	0	0	0	0	0	0	0	0	1503.1	0	0	0	0	0	0	1981.7	0	0	0	0	0	0	0	0	0	0	0	0	0	0	0	0
Cre10.g459400.t1.2	10.160000	55746	0	0	0	0	0	0	1364.3	0	0	2462.8	2505.8	0	0	0	1577.5	1547.6	0	0	2312.8	0	0	0	0	0	0	0	0	0	0	0	0	0	0	0	0
Cre10.g459750.t1.2	7.642800	0	6803.8	0	20537	0	0	0	0	0	0	0	0	0	0	0	0	0	0	0	0	0	0	0	0	0	0	0	0	0	0	0	0	0	0	0	0
Cre10.g460050.t2.1;Cre10.g460050.t1.1	40.210000	22726	0	0	0	0	0	0	0	0	0	0	5674.1	2273.6	0	0	9778.6	7536.5	16396	23227	58722	101270	93496	0	3741.1	0	0	0	0	0	0	0	0	0	0	0	0
Cre10.g461050.t1.2	68.394000	0	0	103000	9481	2448.1	7291	0	19430	0	0	0	0	0	0	0	0	0	0	0	0	0	0	0	0	6960.2	0	0	0	0	0	0	0	0	0	0	0
Cre10.g461650.t1.2	27.133000	0	0	0	0	0	0	0	0	0	0	0	0	0	0	0	0	0	0	0	0	0	0	0	0	0	0	0	0	4238.9	0	0	0	0	0	0	0
Cre10.g464050.t1.1	39.706000	0	0	0	0	0	0	0	0	0	0	0	0	0	0	0	0	0	0	0	0	0	0	0	0	0	0	2040.3	8732	13970	0	0	0	0	0	0	0
Cre10.g464600.t1.1	21.160000	0	0	0	0	0	0	0	0	0	0	0	0	0	0	0	0	0	0	0	0	0	0	0	0	0	0	0	0	0	0	18701	20225	13193	5480.1	0	0
Cre10.g464650.t1.2	27.241000	0	0	0	0	0	0	0	0	0	0	0	0	0	0	0	0	0	0	0	0	0	0	0	0	0	0	0	0	0	0	0	0	0	1662.7	0	0
Cre10.g465550.t1.1	110.500000	0	0	0	0	0	0	0	0	0	1869.3	0	10348	6382.1	7004.2	4251.5	0	0	0	0	3554.3	0	0	0	0	0	0	0	0	0	0	0	0	0	0	0	0
Cre10.g466850.t1.1	18.310000	0	0	0	0	0	0	0	0	0	0	0	0	0	0	0	0	0	0	0	0	0	0	0	0	0	0	0	0	10462	5334.7	2105.8	0	0	0	0	0
Cre11.g467350.t1.2	73.218000	0	0	0	0	0	0	0	0	0	0	0	0	0	0	0	0	0	0	0	47033	0	0	0	0	0	0	0	0	0	0	0	0	0	0	0	0
Cre11.g467400.t1.2	57.000000	10047	1916.8	0	0	0	0	937.08	0	0	0	950.5	910.25	0	0	0	4058.9	5271.3	3145	28263	313920	85439	117800	27289	2215.9	6348.1	0	0	0	0	1643.4	0	0	0	0	0	0
Cre11.g467527.t1.1	57.622000	0	0	0	0	0	0	0	0	0	0	0	0	0	0	0	0	0	0	0	0	0	0	0	0	1519	1162.2	0	0	0	0	0	0	0	0	0	0
Cre11.g467535.t1.1;Cre16.g658850.t1.1	43.976000	353500	43204	43129	15988	24901	4667.4	19989	11784	5645	18308	18288	21399	21911	7931.8	3324.2	3985.7	0	5706.8	12614	16245	8150.1	27587	36435	130310	168850	61077	51378	5239.2	0	0	0	0	0	0	0	0
Cre11.g467544.t1.1	27.739000	0	0	0	0	0	0	0	0	0	0	0	0	0	0	0	0	0	0	0	0	0	0	0	0	0	0	0	0	0	0	2268.6	0	0	0	0	0
Cre11.g467550.t1.2	41.580000	0	0	0	0	0	0	0	0	0	0	0	0	0	0	0	0	0	0	0	1815.9	0	0	0	0	0	0	0	0	0	0	0	0	0	0	0	0
Cre11.g467553.t1.1	56.169000	0	0	0	0	0	0	0	0	0	0	0	0	0	0	0	0	0	0	0	0	0	1891.8	4165.6	5482	0	0	0	0	0	0	0	0	0	0	0	0
Cre11.g467569.t1.1	23.995000	0	0	16470	0	3922.7	60781	54323	598930	5573300	145230	87611	34960	19407	9062.3	2945.1	21415	14809	24117	13206	27295	0	13538	10609	15411	28670	6952.9	18145	4417.8	12563	12082	45274	93896	74508	4812.4	0	0
Cre11.g467573.t1.1	28.886000	521690	72354	58318	610740	193330	2998900	944590	141060	29016	29016	4667.2	24854	89300	3116.1	8769.4	0	0	0	8426.1	0	0	0	0	0	0	0	0	0	0	11588	55220	93702	1647.4	0	0	0
Cre11.g467575.t2.1;Cre11.g467575.t1.1	114.320000	19401	0	0	0	0	0	0	0	0	0	0	0	0	0	0	0	0	0	0	0	0	0	0	0	0	0	0	0	0	0	0	0	0	0	0	0
Cre11.g467578.t1.1	13.503000	10484	3873.9	0	0	0	0	0	0	0	0	0	0	2344.9	0	0	0	0	0	0	0	0	0	0	0	0	0	0	0	0	7357.4	4966.1	2419.7	0	0	0	0
Cre11.g467590.t1.1	21.522000	0	0	0	0	0	0	0	0	0	0	0	0	0	0	0	0	0	0	0	0	0	0	0	0	0	0	0	0	1939.4	3092	0	0	0	0	0	0
Cre11.g467597.t1.1	159.880000	0	0	0	0	0	0	0	0	0	0	0	0	0	0	0	1494.3	44637	3657	0	0	0	0	0	0	0	0	0	0	0	0	0	0	0	0	0	0
Cre11.g467640.t1.1	13.637000	52985	56958	27524	127410	0	0	0	0	0	0	0	0	0	0	0	0	0	0	0	0	0	0	0	0	0	0	0	0	0	0	0	0	0	0	0	0
Cre11.g467668.t1.1	13.926000	31156	83555	32395	243550	0	0	0	0	0	0	0	0	0	0	0	0	0	0	0	0	0	0	0	0	0	0	0	0	0	0	0	0	1885.1	0	0	0
Cre11.g467678.t1.1	256.550000	18437	0	0	0	0	0	0	0	0	0	0	0	0	0	0	0	0	0	0	7842.8	0	0	0	0	0	0	0	0	0	0	0	0	0	0	0	0
Cre11.g467689.t1.1	21.525000	0	0	0	0	0	0	0	0	0	0	0	0	7453.3	8508.9	1306200	26753	17301	37548	22939	34489	19188	39526	111690	144200	944320	262540	402530	202660	96822	77844	76197	23261	19187	2104.3	0	0
Cre11.g467691.t1.1	158.770000	0	0	43594	0	0	0	0	0	0	0	0	0	0	0	0	0	0	0	0	0	15999	0	0	0	0	0	0	0	0	0	0	0	0	0	0	0
Cre11.g467700.t1.1	42.770000	0	0	0	0	0	0	0	0	0	0	0	0	0	0	0	0	0	0	0	0	0	0	0	5259.9	9954.5	1987.7	0	0	0	0	0	0	0	0	0	0
Cre11.g467702.t1.1	50.638000	9783.8	0	0	0	0	0	0	0	0	0	0	0	0	0	0	0	0	0	0	0	0	0	0	0	0	0	0	0	0	0	0	0	0	0	0	0
Cre11.g467707.t1.1	21.172000	625380	1072800	19172	40397	7054	0	9240.7	2342.2	0	7201.3	29609	1847.7	2021.3	0	0	0	0	1759.6	0	0	0	0	0	2514.9	2582.8	0	1966.8	0	4459.1	0	23921	52435	6869.7	5330.9	0	0
Cre11.g467708.t2.1;Cre11.g467708.t1.1	30.231000	17824	0	0	0	0	0	0	0	0	0	0	0	0	0	0	0	0	0	0	0	0	0	0	0	0	0	0	0	0	0	0	0	0	0	0	0
Cre12.g507558.t1.1;Cre11.g467717.t1.1	35.070000	0	0	0	0	0	0	0	0	0	0	0	0	0	0	0	0	0	0	0	0	0	0	1506.4	2509.6	0	0	0	0	0	0	0	0	0	0	0	0
Cre11.g467722.t1.1	16.047000	0	0	0	0	0	0	0	0	0	0	0	0	0	0	0	0	0	0	0	0	0	0	0	0	0	0	0	0	0	0	0	1781.7	0	0	0	0
Cre11.g467723.t2.1;Cre11.g467723.t1.1	48.543000	0	0	0	0	0	0	0	0	0	0	0	0	0	0	0	0	0	0	0	0	0	0	47462	39238	5842.1	0	0	2061.7	0	0	0	0	0	0	0	0
Cre11.g467737.t1.1	254.390000	0	0	0	0	0	0	0	0	0	0	0	0	0	0	0	0	0	0	0	0	5604.8	0	0	0	0	0	0	0	0	0	0	0	0	0	0	0
Cre11.g467755.t1.1	31.667000	0	0	0	0	0	0	0	0	0	0	0	0	0	0	0	0	0	0	0	0	0	0	0	0	0	0	0	0	3910.2	4646.9	2331.5	3979.1	0	0	0	0
Cre11.g467759.t1.1	30.244000	0	0	0	0	0	0	0	0	0	0	2974.9	0	0	0	0	0	0	0	0	0	0	0	0	13003	0	0	0	0	0	0	0	0	0	0	0	0
Cre11.g467767.t1.1	18.012000	50434	147360	45571	231510	0	0	0	0	0	0	0	0	0	0	0	0	0	0	0	0	0	0	0	0	0	0	0	0	0	0	0	0	0	0	0	0
Cre11.g467769.t1.1	18.310000	0	0	0	0	0	0	0	0	0	0	0	0	0	0	0	0	0	0	0	0	0	0	0	0	0	0	0	0	0	4146.9	124220	26923	0	0	0	0
Cre11.g467770.t1.1	49.031000	0	0	0	0	0	0	0	0	0	0	33980	0	52438	0	0	0	0	0	0	0	0	0	0	3464.6	42623	40488	272600	179610	28134	0	0	0	0	0	0	0
Cre11.g467773.t1.1	20.336000	0	0	0	0	0	0	0	0	0	0	0	0	0	0	0	0	0	0	0	0	0	0	0	0	0	0	0	0	0	0	1621	26562	23462	10262	0	0
Cre11.g468300.t1.2	21.864000	30920	0	2560	0	1256.7	0	0	0	0	0	0	0	0	0	0	0	0	0	0	0	0	1321	0	0	0	0	0	3413.7	2684.5	11682	25404	60514	0	0	0	0
Cre11.g468350.t1.2	64.316000	0	0	0	0	0	0	0	0	0	0	0	0	0	0	0	0	0	0	0	2556.3	2702.6	0	0	0	16442	0	0	0	0	0	0	0	0	0	0	0
Cre11.g468400.t1.1	53.290000	0	0	0	0	0	0	0	0	0	0	0	0	0	0	0	0	0	0	0	0	0	0	0	0	6000.8	0	0	0	0	10371	0	0	0	0	0	0
Cre11.g468450.t1.2	19.459000	0	0	0	0	0	0	0	0	0	0	0	0	0	0	0	0	0	0	0	0	0	0	0	0	0	0	0	0	0	0	0	8334.8	5654.6	0	0	0
Cre11.g468550.t1.2	11.784000	0	0	26328	2150.2	2352.2	4562.6	0	8798.3	0	0	0	0	0	0	0	0	0	0	0	0	0	0	0	0	0	0	0	0	0	1166	3843.6	1112	4759.4	0	0	0
Cre11.g468750.t1.2	24.806000	0	0	0	0	0	0	0	0	0	0	0	0	0	0	0	0	0	0	0	0	0	0	1479.5	0	8908	1726.1	11281	10149	20046	66274	119710	157570	62423	1575.5	0	0
Cre11.g468950.t1.2	7.032100	137060	128910	3408.7	4113	5223.6	7214.4	34373	42025	432380	37213	0	0	0	0	0	0	0	0	0	0	0	0	0	0	0	0	0	0	0	0	0	1826.5	6658.3	2563	0	0
Cre11.g469150.t1.2	29.871000	21544	6735.1	20970	39808	12489	0	0	0	0	0	0	0	0	0	0	0	0	0	0	0	0	0	0	0	0	0	0	0	0	0	0	0	0	0	0	0
Cre11.g474800.t1.2	48.286000	0	0	0	0	0	0	0	0	0	0	0	0	0	0	0	0	0	0	0	0	0	34385	12422	4928.3	17648	0	0	0	0	0	0	0	0	0	0	0
Cre11.g474900.t1.2	20.095000	0	0	0	0	0	0	0	0	0	0	0	0	0	0	2587.1	3498.7	0	0	0	0	0	0	0	0	0	0	0	0	0	0	0	0	0	0	0	0
Cre11.g474950.t1.1	52.566000	0	0	0	0	0	0	0	0	0	0	0	0	0	0	0	1368.1	0	0	0	0	0	0	0	0	0	0	0	0	0	0	0	0	0	0	0	0
Cre11.g475850.t1.2	21.108000	0	0	0	0	0	0	0	0	0	0	0	0	0	0	0	0	0	0	0	0	0	0	0	0	0	0	0	0	0	0	0	0	2281	0	0	0
Cre11.g476750.t1.2	38.266000	0	0	0	0	0	0	0	0	0	0	0	0	0	0	0	0	0	0	0	0	0	0	0	0	0	1348.9	2495.1	0	296570	1073000	3356.6	0	0	0	0	0
Cre11.g476800.t1.1	35.483000	0	0	0	0	0	0	0	0	0	0	0	0	0	0	0	0	0	0	0	0	0	0	0	0	0	0	0	0	0	1560.2	0	0	0	0	0	0
Cre11.g476950.t1.1	55.587000	0	0	0	0	0	0	0	0	0	0	0	0	0	0	0	0	0	0	0	0	0	0	0	3874.7	1660.2	0	0	0	0	0	0	0	0	0	0	0
Cre11.g477300.t1.1	64.729000	0	0	0	0	0	0	0	0	0	0	0	0	0	0	0	0	0	0	0	0	0	4396	7132.4	3140.1	0	0	0	0	0	0	0	0	0	0	0	0
Cre11.g477850.t1.1	111.270000	0	0	0	0	0	0	0	0	0	0	0	0	0	0	0	12635	42409	14498	0	0	0	0	0	0	0	0	0	0	0	0	0	0	0	0	0	0
Cre11.g477950.t1.1	94.345000	0	39030	150900	177700	176590	101950	171170	108750	28488	69884	139680	6389.4	0	0	0	0	0	0	0	0	0	0	0	0	0	0	0	0	0	0	0	0	0	0	0	0
Cre11.g478800.t1.2	74.606000	9591.3	0	0	0	4648.3	0	29636	2065.6	1016.2	0	0	11446	23141	28590	59966	2738.5	0	0	0	0	0	0	0	0	0	0	0	0	0	0	0	0	0	0	0	0
Cre11.g478850.t1.2	23.869000	0	0	0	0	0	0	0	0	0	0	0	0	0	0	0	0	0	0	0	0	0	0	0	0	0	0	1244.1	0	0	1647.6	2710.8	0	0	0	0	0
Cre11.g479050.t1.2	15.497000	0	0	0	0	0	0	0	0	0	0	0	0	0	0	0	0	0	0	0	0	0	0	0	0	0	0	0	0	0	2770.3	1576.6	1451	0	0	0	0
Cre11.g479450.t1.1	111.880000	0	0	0	0	0	0	0	0	0	0	3723.7	2828.2	0	0	0	0	0	0	0	0	0	0	0	0	0	0	0	0	0	0	0	0	0	0	0	0
Cre11.g479500.t1.2	25.623000	0	0	0	0	0	0	0	0	0	0	0	0	0	0	0	0	0	0	0	0	0	0	0	0	0	0	0	1128.1	2487	2728.9	0	0	0	0	0	0
Cre11.g479750.t1.2	59.596000	1700.1	0	0	0	0	0	0	0	0	0	1526.5	0	1399.3	0	0	4217.5	5340.4	2412.2	2455.8	13845	1494.7	62225	36047	34937	2756	0	0	0	0	0	0	0	0	0	0	0
Cre11.g480150.t1.2	16.302000	4818.5	0	0	0	0	0	0	0	0	0	0	0	2061	0	0	0	0	0	0	0	0	0	0	0	0	0	0	0	0	0	0	1605.8	0	0	0	0
Cre11.g481126.t1.1	26.703000	101600	7179.7	10596	4256.8	2991.3	0	2848.1	1732.9	0	0	3676.9	0	0	1655.4	0	0	0	0	2698.1	9662.7	4571	10831	11186	14094	68583	51570	104940	79606	85672	83485	2978.8	0	0	0	0	0
Cre11.g481250.t2.1;Cre11.g481250.t1.2	39.623000	0	0	0	0	0	0	0	0	0	0	0	0	0	0	0	0	0	0	0	0	0	0	0	0	1362.9	0	0	0	0	0	0	0	0	0	0	0
Cre11.g481450.t1.2	22.479000	0	0	7992.1	7394.2	5485.4	24245	59492	358150	4649100	94843	114200	83247	39881	31243	57948	40130	17761	3675.9	3354.9	6477.3	0	2514.1	3182.4	3446.1	8719.2	4231.1	9741	5058.2	6249.7	71320	45420	26129	2442.8	0	0	0
Cre11.g482900.t1.1	21.944000	0	0	0	0	8748.8	0	0	0	0	0	0	0	0	0	0	0	0	0	0	0	0	0	0	0	0	0	3421.8	4427.1	0	7904.2	11104	0	9016.8	0	0	0
Cre12.g483650.t1.2	50.448000	80319	20031	12113	0	5309.4	2230.4	1153.5	1117.5	0	0	0	1098.1	0	0	0	0	0	0	0	0	1686.8	2027.6	1318.4	0	0	4627.7	15006	0	0	0	0	0	0	0	0	0
Cre12.g483700.t2.1;Cre12.g483700.t1.2	44.035000	0	0	0	0	0	0	0	0	0	0	0	0	0	0	0	0	0	0	0	0	0	0	0	0	0	0	1404.4	8427	30357	7567	0	0	0	0	0	0
Cre12.g483950.t1.2	35.138000	40003	8805.2	20170	1857.4	6539.4	0	10090	10701	3148.3	30271	57186	77544	73369	49893	103800	131160	208710	199120	224390	356580	422420	1131800	2781700	612680	43316	0	0	0	0	0	0	0	0	0	0	0
Cre12.g484000.t1.2	49.201000	42332	27916	9782.1	0	5896.2	7978.5	25476	10278	0	5617.5	2706.5	14789	13896	13113	2484.1	0	0	0	0	0	0	0	0	0	0	0	0	0	0	0	0	0	0	0	0	0
Cre12.g484050.t1.2	11.126000	5802	0	0	0	0	0	0	0	0	0	0	0	0	0	0	0	0	0	0	0	0	0	0	0	0	0	1397.4	1981.2	4174	16474	22038	10266	0	0	0	0
Cre12.g484200.t1.2	37.373000	0	0	0	0	0	0	0	0	0	0	0	0	0	0	0	0	0	0	0	0	0	0	4743.7	0	0	0	0	0	0	0	0	0	0	0	0	0
Cre12.g484250.t1.1	522.880000	511940	0	0	0	205480	0	0	0	0	0	0	0	31218	0	0	0	59896	0	0	0	4399.8	0	0	0	2610.1	0	0	0	0	0	0	0	0	0	0	0
Cre12.g484700.t1.2	13.767000	28638	61650	12138	96139	0	0	0	0	0	0	0	0	0	0	0	0	0	0	0	0	0	0	0	0	0	0	0	0	3872.9	28413	77714	121410	38958	1799.8	0	0
Cre12.g485150.t1.2	39.759000	6180.8	0	0	0	0	0	0	0	0	0	0	0	8434.7	5519.2	20458	164790	153670	74315	15845	6167.9	7619	0	0	0	0	0	0	0	0	0	0	0	0	0	0	0
Cre12.g485200.t1.1	23.169000	0	0	0	0	0	0	0	0	0	0	0	0	0	0	0	0	0	0	0	0	0	0	0	0	0	0	0	0	0	0	52559	0	35487	0	0	0
Cre12.g485550.t1.2	36.947000	0	0	0	0	0	0	0	0	0	0	0	0	0	0	0	0	0	0	0	3116.7	0	0	0	1487.8	6742.2	1762.5	6110.6	1248.3	3089.6	0	0	0	0	0	0	0
Cre12.g485800.t1.2	77.546000	386870	95239	100650	60580	137880	132690	427240	244870	74034	52150	71593	68616	68825	43174	59892	72857	30135	46954	41441	194010	390790	501230	355700	56179	31564	22013	43990	23803	2416.8	1498.3	2240.3	1949.4	0	0	0	0
Cre12.g485850.t1.2	19.682000	0	0	0	0	0	0	0	0	0	0	0	0	0	0	0	0	0	0	0	0	0	0	0	0	0	0	0	0	17332	14703	0	0	0	0	0	0
Cre12.g485900.t1.2	37.754000	13337	0	0	0	0	0	0	0	0	0	0	0	0	0	0	0	0	0	0	0	0	0	0	0	0	1484.8	2028.5	0	0	0	0	0	0	0	0	0
Cre12.g486300.t1.2	20.284000	98058	59385	76155	460900	274190	2252300	719130	139250	13160	32163	57111	32196	47324	9823.2	0	0	0	0	0	0	0	0	0	0	0	0	10706	11656	19844	57586	3538.5	87391	84297	16167	1160.9	0
Cre12.g487850.t1.2	20.962000	45601	0	0	0	0	0	0	0	0	0	0	0	0	0	0	0	0	0	0	0	0	0	0	0	0	0	0	0	0	0	4912.5	11863	0	0	0	0
Cre12.g488500.t1.2	93.241000	0	0	0	0	0	0	0	0	0	0	0	0	0	0	0	0	0	0	0	1899.1	0	0	0	0	0	0	0	0	0	0	0	0	0	0	0	0
Cre12.g489153.t1.1	18.640000	0	0	0	0	0	0	0	0	0	0	0	0	0	0	0	0	0	0	0	0	0	0	0	0	0	0	0	0	2217.9	0	2311.5	0	0	0	0	0
Cre12.g490100.t1.2	36.460000	0	0	0	0	0	0	0	0	0	0	0	0	0	0	0	0	0	0	0	0	0	0	0	0	3030.5	0	0	0	0	0	0	0	0	0	0	0
Cre12.g490350.t1.1	74.517000	0	0	0	0	0	0	0	0	0	0	0	0	3989.9	0	0	0	0	0	0	0	0	0	6058.9	45824	2220.6	0	0	0	0	0	0	0	0	0	0	0
Cre12.g490500.t1.2	23.286000	36377	2087.5	1414.4	1160.7	3358.1	0	0	0	0	0	0	2794.7	1228.2	2470.8	4135.9	11311	5997.7	28031	10418	28092	32578	27233	25801	75925	52683	13987	10026	17520	27875	55142	103720	254070	191810	30005	0	0
Cre12.g490650.t1.2	35.725000	0	0	0	0	0	0	0	0	0	0	0	0	0	0	0	0	0	0	0	0	0	0	0	0	0	0	1213.7	19511	36721	5803	0	0	0	0	0	0
Cre12.g492300.t1.2	18.122000	163190	251210	59499	440880	0	0	0	0	0	0	0	0	0	0	0	0	0	0	0	0	0	0	0	0	0	0	0	0	0	0	0	0	0	0	0	0
Cre12.g492350.t1.2	69.951000	0	0	0	0	0	0	0	0	0	0	0	0	0	0	0	0	0	2405.9	1449.6	82496	178150	69329	11166	0	0	0	0	0	0	0	0	0	0	0	0	0
Cre12.g492700.t1.2	52.344000	0	0	0	0	0	0	0	0	0	0	0	0	0	0	0	0	0	8369.5	0	0	0	0	0	0	0	0	0	0	0	0	0	0	0	0	0	0
Cre12.g493150.t1.2	35.472000	0	0	0	0	0	0	0	0	0	0	0	0	0	0	0	0	0	0	0	0	0	0	0	0	48026	16561	18573	0	0	0	0	0	0	0	0	0
Cre12.g493250.t1.2;Cre09.g388875.t1.1;Cre02.g095101.t1.1	81.026000	8716.4	0	0	0	0	0	0	0	0	0	0	0	0	0	0	2769.8	0	0	0	0	1367.5	63957	5953.9	0	0	0	0	0	0	0	0	0	0	0	0	0
Cre12.g494050.t1.2	21.518000	9904.8	0	0	0	0	0	0	0	0	0	0	0	2139.8	0	0	0	0	0	0	0	0	0	0	0	0	0	0	0	3601	23732	8337.6	0	0	0	0	0
Cre12.g494350.t1.2	76.088000	0	0	0	0	0	0	0	0	0	0	0	0	0	0	0	0	0	0	0	0	0	22063	15426	0	0	0	0	0	0	0	0	0	0	0	0	0
Cre12.g494450.t1.2	14.448000	0	0	0	0	0	0	0	0	0	0	0	0	0	0	0	0	0	0	0	0	0	0	0	0	0	0	0	0	0	0	1262.2	2315.5	0	0	0	0
Cre12.g494850.t1.2	29.080000	0	0	0	0	0	0	0	0	0	0	0	0	0	0	0	0	0	0	0	0	0	0	0	0	0	0	0	0	0	0	0	1372	1156.9	1270.3	0	0
Cre12.g495850.t1.2	27.825000	0	0	0	0	0	0	0	0	0	0	0	1333.9	0	0	0	0	1443	2119.8	2313.4	3360.3	2487.2	110940	1118500	171500	0	0	0	0	0	0	0	0	0	0	0	0
Cre12.g495951.t2.1;Cre12.g495951.t1.1	21.169000	0	0	0	0	0	0	0	0	0	0	0	0	2959.6	0	0	0	0	0	0	0	0	0	0	0	57042	19902	22234	4660.5	0	0	3160.2	0	0	0	0	0
Cre12.g496750.t1.2	26.497000	117690	165300	30620	349260	2494.5	0	0	0	0	0	0	0	0	0	0	0	0	0	0	0	0	0	0	0	0	0	0	0	0	0	0	0	0	0	0	0
Cre12.g497300.t2.1;Cre12.g497300.t1.2	38.936000	0	0	0	0	0	0	1441.4	0	0	3986.9	10777	32940	39854	40483	98938	225320	182980	368900	663570	233820	111890	121960	371140	1389000	665360	41540	11041	0	2230.2	0	0	0	0	0	0	0
Cre12.g497850.t1.2	23.404000	0	0	0	0	0	0	0	0	0	0	0	0	0	0	0	0	0	0	0	0	0	0	0	0	0	0	0	0	0	0	0	0	37800	1665.2	0	0
Cre12.g498250.t1.2	15.900000	0	0	0	0	0	0	0	0	0	0	0	0	0	0	0	0	0	0	0	0	0	0	0	0	0	0	0	0	0	2938.2	7546.7	9351.9	0	0	0	0
Cre12.g498350.t1.1	76.671000	12387	0	0	0	0	0	0	0	0	0	0	0	0	0	0	0	0	0	0	0	0	0	0	0	0	0	0	0	0	0	0	0	3504.7	3577.2	0	0
Cre12.g498550.t1.1	34.993000	0	0	0	0	0	0	0	0	0	0	0	0	0	0	0	0	0	0	0	0	0	0	1198	3142.5	3817.6	7245.2	21064	17814	78424	261720	195650	16818	2572.3	1231.5	0	0
Cre12.g498900.t1.2	22.114000	0	0	0	0	0	0	0	0	0	0	0	0	0	0	0	0	0	0	0	0	0	0	0	0	0	0	0	0	4096.9	11087	2003.4	0	0	0	0	0
Cre12.g498950.t1.2	25.903000	12277	0	0	0	0	0	0	0	0	0	0	0	0	0	0	0	0	0	0	0	0	0	0	0	0	3582.1	20237	21868	14757	3706.4	0	0	0	0	0	54.42
Cre12.g499350.t1.2	50.931000	0	0	0	0	0	0	0	0	0	0	0	0	0	0	0	0	0	0	0	0	0	45200	33614	0	0	0	0	0	0	0	0	0	0	0	0	0
Cre12.g499800.t1.2	10.479000	340690	656130	0	0	0	0	0	0	0	0	0	0	0	0	0	0	0	0	0	0	0	0	0	0	0	0	0	0	0	0	0	0	0	0	0	0
Cre12.g500150.t1.1	57.928000	11202	0	0	0	0	0	0	982.41	0	1842.9	20166	25094	10263	17188	434780	503240	2453.5	0	0	0	0	0	0	0	0	0	0	0	0	0	0	0	0	0	0	0
Cre12.g500500.t2.1;Cre12.g500500.t1.1	42.104000	1300000	237610	107240	77043	48016	25748	56693	18068	9397.1	20981	34363	37629	25395	22028	15952	36144	33179	47573	39576	49579	27859	81855	869960	249580	25588	42085	125020	61387	1752.9	0	0	0	0	0	0	0
Cre12.g501000.t1.1	31.443000	0	0	0	0	0	0	0	0	0	0	0	0	0	0	0	0	0	0	0	0	0	0	0	3307.6	3408.7	0	0	0	0	0	0	0	0	0	0	0
Cre12.g501050.t1.2	62.352000	0	0	0	0	0	0	0	0	0	0	0	0	0	0	0	0	0	0	0	0	0	0	0	0	31295	12773	5549.2	0	0	0	0	0	0	0	0	0
Cre12.g501200.t1.2	17.920000	0	0	0	0	0	0	0	0	0	0	0	0	0	0	0	0	0	0	0	0	0	0	0	0	0	0	0	0	0	0	0	0	0	0	5284.5	0
Cre12.g501550.t1.2	11.827000	0	0	0	0	0	0	0	0	0	0	0	0	0	0	0	0	0	0	0	0	0	0	0	1039.8	56351	79205	34070	14306	4832.9	0	0	0	0	0	0	0
Cre12.g502250.t1.2	39.788000	0	0	0	0	0	0	0	0	0	0	0	0	0	0	0	0	0	0	0	0	0	0	922460	0	40300	0	0	0	0	0	0	0	0	0	0	0
Cre12.g503350.t1.2	25.382000	0	0	0	0	0	0	0	0	0	0	0	0	0	0	0	0	0	0	0	0	0	0	0	0	0	0	1946.9	3111.9	6216.6	14470	3958.7	0	0	0	0	0
Cre12.g503500.t1.1	99.077000	0	0	0	0	0	0	0	0	0	0	0	0	0	0	0	0	0	0	0	0	1999.9	0	0	0	0	0	0	0	0	0	0	0	0	0	0	0
Cre12.g503650.t1.2	33.448000	0	0	0	0	0	0	0	0	0	0	0	0	0	0	0	0	0	0	0	0	0	0	0	19361	64005	10175	0	0	0	0	0	0	0	0	0	0
Cre12.g504150.t1.2;Cre12.g504150.t2.1	31.765000	0	0	0	0	0	0	0	0	0	0	0	0	0	0	0	0	0	0	0	0	0	0	0	0	0	0	0	0	0	0	0	9107.6	0	0	0	0
Cre12.g504200.t1.2	15.676000	11886	0	0	0	0	0	0	0	0	0	0	0	1922.3	0	0	0	0	0	0	0	0	0	0	0	0	0	0	0	0	2097.8	2888.1	0	0	0	0	0
Cre12.g505150.t1.1	147.500000	115050	0	20394	19171	17807	17359	24315	15441	10899	18801	24075	0	26076	22695	40903	0	26619	0	3940.9	0	0	0	0	0	0	0	0	0	0	0	0	0	0	0	0	0
Cre12.g505850.t1.2	25.750000	0	0	0	0	0	0	0	0	0	0	0	0	0	0	0	0	0	0	0	0	0	0	0	0	0	0	1417.5	2482.9	7682.9	1588.3	0	0	0	0	0	0
Cre12.g505950.t1.2	42.616000	49041	3523.7	0	0	0	0	0	0	0	0	0	0	0	0	0	0	0	0	0	0	0	0	0	0	0	0	0	0	0	0	0	0	0	0	0	0
Cre12.g507400.t1.2	76.574000	28509	0	0	0	0	0	0	0	0	0	0	0	0	0	0	0	1300.6	0	0	1737.2	0	7439.8	55899	79178	0	0	0	0	0	0	0	0	0	0	0	0
Cre12.g507650.t2.1;Cre12.g507650.t1.2	44.991000	0	61128	0	0	0	0	0	0	0	0	0	0	0	0	0	0	0	0	0	1933.1	0	0	0	0	0	0	0	0	0	0	0	0	0	0	0	0
Cre12.g508000.t1.1	42.955000	0	0	0	0	0	0	0	0	0	0	0	0	0	1166.1	2106.4	6020.9	0	3938.9	10182	24182	1336.9	31637	280540	31172	4076.9	0	0	0	0	0	0	0	0	0	0	0
Cre12.g508500.t1.2	57.265000	7575.5	9805.6	0	0	0	0	0	0	0	0	0	0	0	0	1391.1	1359	0	0	0	0	0	0	0	0	0	0	0	0	0	0	0	0	0	0	0	0
Cre12.g508750.t1.2	26.922000	409480	121740	125890	928010	400620	3689300	307350	172770	1393.1	8000.4	109710	16153	0	0	0	0	0	22954	8016.8	39901	92270	35763	196320	108040	39753	4503	6369.2	3731.8	2162.9	4036.4	8625.8	11764	0	0	0	0
Cre12.g509050.t1.1	23.572000	0	0	0	0	0	0	0	0	0	0	0	0	0	0	0	0	0	0	0	0	0	0	0	0	3390.7	19553	60846	63232	67523	50192	5840.9	0	0	0	0	0
Cre12.g509650.t1.2	62.837000	0	0	0	0	0	0	0	0	0	0	0	0	0	0	0	0	0	171940	118790	58364	14485	53069	44968	117810	596410	278350	110640	0	0	0	0	0	0	0	0	0
Cre12.g509750.t1.2	49.589000	2005100	2203200	175330	76691	138930	132050	499330	691600	5210000	578690	5080.7	0	0	0	0	0	0	0	0	0	0	0	0	0	31717	12833	0	0	0	0	0	0	0	0	0	0
Cre12.g510050.t1.2	47.178000	29662	5280.4	5050.5	0	0	0	0	0	0	0	0	1145	1411.9	0	0	1321.2	2583	50214	4580.1	20176	27882	46436	31534	34520	81703	32829	99460	250830	125520	3805.2	0	0	0	0	0	0
Cre12.g510400.t1.1	24.226000	0	0	0	0	0	0	0	0	0	0	0	1712.5	2655.4	0	0	0	0	0	0	0	0	0	0	0	17579	12529	24767	27461	26511	24458	11928	0	0	0	0	0
Cre12.g510450.t1.2	6.392400	0	0	0	0	0	0	0	0	0	0	0	0	0	0	0	0	0	0	0	0	0	0	0	0	0	0	0	0	0	0	0	0	1799.1	0	0	0
Cre12.g510650.t1.2	44.444000	0	0	0	0	0	0	0	0	0	0	0	0	0	0	0	0	0	0	0	0	0	0	0	0	0	0	0	0	2530.4	11038	0	0	0	0	0	0
Cre12.g510850.t1.2	30.716000	9489.5	0	0	0	0	0	0	0	0	0	0	0	0	0	0	0	0	0	0	0	0	0	0	0	0	0	2002.6	5023.4	0	0	0	0	0	0	0	0
Cre12.g510900.t1.2	66.455000	0	0	0	0	0	0	0	0	0	0	0	0	0	0	0	0	0	0	0	0	0	1972.4	25613	0	0	0	0	0	0	0	0	0	0	0	0	0
Cre12.g511100.t1.1	47.780000	0	0	0	0	0	0	0	0	0	0	0	0	0	0	0	0	0	0	0	0	0	0	0	0	48997	16696	0	0	0	0	0	0	0	0	0	0
Cre12.g511200.t1.2	9.547800	0	0	0	4052.5	0	0	0	0	0	0	0	0	0	0	0	0	0	0	0	0	0	0	0	0	0	0	0	0	0	0	0	0	0	0	0	0
Cre12.g511700.t1.2	44.604000	0	0	0	0	0	0	0	0	0	0	0	0	0	0	0	0	0	0	0	0	0	0	2711.4	0	0	0	0	0	0	0	0	0	0	0	0	0
Cre12.g511850.t1.2	54.839000	5760.7	0	0	0	0	0	0	0	0	0	0	0	0	0	0	0	0	0	0	0	0	0	0	0	0	0	0	0	0	0	0	0	0	0	0	0
Cre12.g512000.t1.1	120.200000	0	0	1500.5	0	0	0	0	0	0	0	4333.1	1067.4	0	1015.4	4430.7	47850	174560	43133	0	0	0	0	0	0	0	0	0	0	0	0	0	0	0	0	0	0
Cre12.g512300.t1.2	117.870000	0	0	0	0	0	0	0	0	0	0	0	0	0	0	0	0	0	0	0	0	28910	0	0	0	0	0	0	0	0	0	0	0	0	0	0	0
Cre12.g512400.t1.1	89.279000	15273	0	1422.4	0	0	0	0	0	0	0	0	0	0	0	0	0	0	0	0	0	0	0	0	0	0	0	0	0	0	0	0	0	0	0	0	0
Cre12.g512600.t1.2	20.930000	0	3227.9	0	0	0	0	0	0	0	0	0	0	1720.1	0	0	0	0	0	0	0	0	0	0	0	0	0	0	0	0	0	0	0	0	0	0	0
Cre12.g513200.t1.2	51.602000	0	0	0	0	0	0	0	0	0	0	0	0	6324.3	0	0	0	0	0	0	0	0	0	0	0	75254	11579	0	0	0	0	0	0	0	0	0	0
Cre12.g513750.t1.1	11.409000	0	0	0	0	0	0	0	0	0	0	0	0	0	0	0	0	0	0	0	0	0	0	0	0	0	0	0	0	0	0	0	1481.1	2391.4	1297.4	0	0
Cre12.g514050.t1.2	174.980000	0	0	0	0	0	0	0	0	0	0	0	0	0	0	0	44033	1270.1	1921	16276	0	0	0	0	0	0	0	0	0	0	0	0	0	0	0	0	0
Cre12.g514200.t1.2	64.459000	0	0	0	0	0	0	0	0	0	0	0	0	0	0	0	0	1320.5	0	0	7578.8	2972.3	34057	110650	216600	331100	199650	71873	0	0	0	0	0	0	0	0	0
Cre12.g514750.t1.2	51.293000	91006	2891	1889	0	1152.7	0	2345.3	2571	0	0	1416.5	8071.7	4745.4	1679.7	0	1523.1	2283.3	10110	15480	58165	46865	81634	229860	177310	13152	0	0	0	0	0	0	0	0	0	0	0
Cre12.g514850.t1.2	89.353000	0	0	0	0	0	0	0	0	0	0	0	0	0	0	0	0	1301	1568	9128.5	69722	111090	9231.8	0	0	0	0	0	0	0	0	0	0	0	0	0	0
Cre12.g515600.t1.1;Cre12.g515600.t2.1	48.643000	0	0	0	0	0	0	0	0	0	0	0	0	0	0	0	0	3731.1	0	0	0	0	0	0	0	0	0	0	0	0	0	0	0	0	0	0	0
Cre12.g516200.t1.2;Cre17.g737250.t1.2	94.208000	0	0	0	0	0	0	0	0	0	0	0	0	8817.1	0	0	0	0	0	0	23535	37730	67913	27510	0	0	0	0	0	0	0	0	0	0	0	0	0
Cre12.g516450.t1.2	24.292000	67638	106310	33044	115720	0	0	0	0	0	0	0	0	0	0	0	0	0	0	0	0	0	0	0	0	0	0	0	0	0	0	0	0	0	0	0	0
Cre12.g517100.t1.1	28.489000	0	0	0	0	0	0	0	0	0	0	0	0	0	0	0	0	0	3776.5	0	0	0	0	0	0	0	0	0	0	0	0	0	0	0	0	0	0
Cre12.g517150.t1.1	46.385000	0	0	0	0	0	0	0	0	0	0	0	0	0	0	0	3474.4	0	0	0	0	0	0	0	0	0	0	0	0	0	0	0	0	0	0	0	0
Cre12.g517400.t1.2	22.121000	5329.3	0	0	0	0	0	0	0	0	0	0	0	0	0	0	0	0	0	0	0	0	0	0	0	0	2212.1	1924.3	1252.2	2078	26778	25501	19791	0	0	0	0
Cre12.g517900.t1.1;Cre12.g518000.t1.1;Cre12.g518000.t2.1	113.730000	0	0	0	0	0	0	0	0	0	0	0	0	0	0	0	0	0	0	2023	2259.7	0	0	0	0	0	0	0	0	0	0	0	0	0	0	0	0
Cre12.g519050.t2.1;Cre12.g519050.t1.1	28.519000	120430	19440	4574.1	0	2545.5	0	0	0	0	0	0	0	0	0	0	0	0	0	0	0	0	0	16566	2351	3282.6	1745.8	2696.2	0	2160.7	0	0	0	0	0	0	0
Cre12.g519100.t1.2	54.099000	65568	43162	36770	12598	9071.7	19477	54881	9824.9	0	1843.8	7117.8	16911	14548	14412	0	0	0	0	0	0	0	0	0	0	0	0	0	0	0	0	0	0	0	0	0	0
Cre12.g519180.t2.1;Cre12.g519180.t1.1;Cre12.g519180.t3.1;Cre12.g519180.t4.1	108.770000	0	0	0	0	0	0	0	0	0	0	0	0	0	0	0	0	0	0	0	0	0	9073.2	0	0	15329	1637	0	0	0	0	0	0	0	0	0	0
Cre12.g519300.t1.2	27.450000	0	0	0	0	0	0	0	0	0	0	0	0	0	0	0	0	0	6266.5	0	4933.6	0	12312	21147	59355	121060	3723.9	3914.9	3269.1	3326.8	4553.3	5328.9	0	0	0	0	0
Cre12.g519350.t1.2	31.253000	961410	170130	9045.3	0	0	0	0	0	0	0	0	0	0	0	0	0	0	0	0	0	0	0	0	0	0	0	0	5978.8	33422	181040	11192	0	0	0	0	0
Cre12.g520200.t1.1	40.250000	0	0	0	0	0	0	0	0	0	0	0	0	0	0	0	0	0	0	0	0	0	0	16994	1416.5	0	0	0	0	0	0	0	0	0	0	0	0
Cre12.g520300.t1.2	73.891000	5190	0	0	0	0	0	0	0	0	0	0	0	0	0	0	0	0	0	0	0	0	0	0	0	0	0	0	0	0	0	0	0	0	0	0	0
Cre12.g520350.t1.2	59.250000	0	0	0	0	0	0	0	0	0	40104	12393	1441.4	0	0	0	0	0	0	0	0	0	0	0	0	0	0	0	0	0	0	0	0	0	0	0	0
Cre12.g520500.t1.1	34.575000	0	0	0	0	0	0	0	0	0	0	0	0	10733	0	0	1405.9	5933.4	3421.3	2484.5	85749	123490	10974	19732	4226.7	1787.3	0	0	0	0	0	0	0	0	0	0	0
Cre12.g520600.t1.2	19.071000	0	0	0	0	0	0	0	0	0	0	0	0	0	0	0	0	0	0	0	0	0	0	0	0	0	0	0	0	0	0	0	0	0	0	0	0
Cre12.g521050.t1.2	37.151000	0	0	0	0	0	0	0	0	0	0	0	0	0	0	0	0	0	0	0	0	0	0	0	0	0	0	0	3752.7	0	0	0	0	0	0	0	0
Cre12.g521450.t1.1	20.081000	0	0	0	0	0	0	0	0	0	0	0	0	0	0	0	0	0	0	0	0	0	0	0	0	0	0	0	0	0	0	0	3567.7	0	0	0	0
Cre12.g522100.t1.1	36.684000	0	0	0	0	0	0	0	0	0	0	0	0	0	0	0	0	0	0	0	0	0	0	0	0	1731.9	6072.2	0	0	0	0	0	0	0	0	0	0
Cre12.g522600.t1.2	11.958000	0	0	0	0	0	0	0	0	0	0	0	0	0	0	0	0	0	0	0	0	0	0	0	3447.9	9309.2	14790	54512	50387	1364500	368260	92133	10114	6131	10136	0	0
Cre12.g523300.t1.2;Cre12.g523340.t1.1;Cre12.g523340.t2.1	66.206000	40676	1504.2	0	0	0	0	0	0	0	0	4934.3	25734	0	0	0	0	0	0	0	0	0	0	0	0	0	0	0	0	0	0	0	0	0	0	0	0
Cre12.g523850.t1.2	55.054000	860950	1408200	128460	56501	93749	92690	324760	372500	3192800	288560	3647.7	1049.5	3572.6	0	0	0	0	0	0	0	0	0	0	0	91884	53934	69673	21857	0	0	0	0	0	0	0	0
Cre12.g524300.t1.2	28.368000	0	0	0	0	0	0	0	0	0	0	0	0	0	0	0	0	0	0	0	0	0	0	0	0	0	0	0	0	0	4545.8	8702.7	69025	7789.3	0	0	0
Cre12.g525150.t1.2	69.263000	0	0	0	0	0	0	0	0	1011.4	1252.4	0	15505	931.64	0	0	0	0	0	0	0	0	0	0	0	0	0	0	0	0	0	0	0	0	0	0	0
Cre12.g526800.t1.2	61.024000	0	0	0	0	0	0	0	0	0	0	0	0	0	0	0	0	0	0	0	0	0	1271.5	1751.3	0	0	0	0	0	0	0	0	0	0	0	0	0
Cre12.g527050.t1.2	53.939000	0	0	0	0	0	0	0	0	0	0	0	0	0	1913.5	2094.3	5539.2	0	0	0	0	0	0	0	0	0	0	0	0	0	0	0	0	0	0	0	0
Cre12.g527550.t1.2	13.408000	95309	0	0	0	0	0	0	0	0	0	0	0	0	0	0	0	0	0	0	0	0	0	0	0	0	0	0	0	0	0	0	0	1351.1	0	0	0
Cre12.g528000.t1.2	44.199000	0	0	0	0	0	0	0	0	0	0	0	0	7534	0	0	0	1401.1	0	0	0	0	0	0	0	0	0	0	11761	34174	0	0	0	0	0	0	0
Cre12.g528050.t1.2	32.485000	0	0	0	0	0	0	0	0	0	0	0	0	0	0	0	0	0	0	0	0	0	0	0	0	0	0	0	0	1563.9	0	0	0	0	0	0	0
Cre12.g528750.t1.2	17.604000	7007	0	0	0	0	0	0	0	0	0	0	0	2341.5	0	0	0	0	0	0	0	0	0	0	0	0	0	0	1215.5	2441.2	4458.7	10417	12209	2246.9	0	0	0
Cre12.g529400.t1.2	9.514900	12112	0	0	0	0	0	0	0	0	0	0	0	0	0	0	0	0	0	0	0	0	0	0	0	0	0	0	0	0	0	0	0	0	0	0	0
Cre12.g529500.t1.2	96.129000	0	0	85984	0	0	30054	0	0	0	0	0	0	0	0	0	0	0	0	0	0	0	0	0	0	0	0	0	0	0	0	0	0	0	0	0	0
Cre12.g529651.t1.1	21.635000	6659.9	0	0	0	0	0	0	0	0	0	0	0	1914.6	0	0	1039.2	0	1579.2	0	0	3414.6	4530.5	0	0	0	0	4373.4	1315.3	0	0	0	0	0	0	0	0
Cre12.g530100.t1.2	19.786000	9072.6	0	0	0	0	0	0	0	0	0	0	0	0	0	0	0	0	0	0	0	0	0	0	0	0	0	0	0	0	0	0	0	0	0	0	0
Cre12.g530300.t1.2	21.771000	0	0	0	0	0	0	0	0	0	0	0	0	0	0	0	0	0	0	0	0	0	0	0	0	21681	12387	62039	63726	53394	76016	54531	25036	1524.2	0	0	0
Cre12.g530650.t2.1;Cre12.g530650.t1.1;Cre12.g530600.t1.1	41.342000	0	0	0	0	0	0	0	0	0	20338	100570	45736	15067	3100.2	0	1950.3	0	0	0	0	0	0	0	0	0	0	0	0	0	0	0	0	0	0	0	0
Cre12.g530850.t3.1;Cre12.g530850.t2.1;Cre12.g530850.t1.1	140.680000	11590	1906.7	0	0	0	0	0	0	0	0	1151.7	0	0	0	0	0	0	0	0	0	0	0	0	0	0	0	0	0	0	0	0	0	0	0	0	0
Cre12.g531700.t1.1	99.603000	8581.9	0	0	0	0	0	0	0	0	0	0	0	0	0	0	0	0	0	0	0	0	0	0	0	0	0	0	0	0	0	0	0	0	0	0	0
Cre12.g532100.t1.2	51.925000	418590	3558	0	0	0	0	0	0	0	0	0	0	0	0	0	0	0	0	0	0	0	0	0	0	0	0	0	0	0	0	0	0	0	0	0	0
Cre12.g532550.t1.1	19.422000	43122	5211.3	2997.4	0	0	0	0	0	0	0	0	0	6341.6	0	0	0	0	0	0	0	0	0	0	0	0	0	0	0	0	1794.4	0	0	0	0	0	0
Cre12.g533351.t1.1	108.890000	10106	0	0	0	0	0	0	0	0	0	0	0	0	0	0	0	0	0	0	0	0	0	0	0	0	0	0	0	0	0	0	0	0	0	0	0
Cre12.g534250.t1.2	23.750000	0	0	0	0	0	0	0	0	0	0	0	0	0	0	0	0	0	0	0	0	0	0	0	0	0	8749.6	26057	27444	10609	38006	23231	37804	28875	1113.6	0	0
Cre12.g534350.t1.2	34.797000	84963	0	0	0	0	0	0	0	0	0	0	0	0	0	0	3004.3	0	0	0	0	0	0	0	0	0	1187.7	0	7978	7564.4	0	0	0	0	0	0	0
Cre12.g534600.t1.2	21.684000	8582.9	0	0	0	0	0	0	0	0	0	2641.1	5467.7	2457.2	10195	46546	30783	16823	8621.3	0	0	0	0	0	0	0	0	1705.3	0	0	0	5837.6	18616	21571	24096	2652.7	0
Cre12.g534700.t1.2	23.462000	0	0	0	0	0	0	0	0	0	0	0	0	0	0	0	0	0	0	0	0	0	0	0	0	0	0	1369.4	0	15687	19655	3672.5	5790.8	0	0	0	0
Cre12.g534800.t1.1	111.350000	10336	0	0	0	0	0	0	0	0	2357.7	6352.1	14288	23242	11066	13081	135560	960990	75417	0	0	0	0	0	0	0	0	0	0	0	0	0	0	0	0	0	0
Cre12.g535851.t1.1	31.056000	20181	0	1229.7	0	0	0	0	0	0	0	0	0	2693.2	0	0	0	0	0	0	0	0	0	0	0	0	0	0	8954.8	4248.6	0	0	0	0	0	0	0
Cre12.g535950.t1.2	78.358000	664920	923510	276650	1585500	17762	0	0	0	0	0	0	0	0	0	0	0	0	0	0	0	0	0	0	0	0	0	0	0	0	0	0	0	0	0	0	0
Cre12.g536800.t1.2	30.237000	0	0	0	0	0	0	0	0	0	0	0	0	0	0	0	0	0	0	0	0	0	0	0	4548.5	13437	2473.4	7201.4	4793.6	2799	0	0	0	0	0	0	0
Cre12.g537000.t1.2	20.036000	0	0	0	0	0	0	0	0	0	0	0	0	0	0	0	0	0	0	0	0	0	0	0	0	0	0	0	0	0	4402.2	0	0	0	0	0	0
Cre12.g537050.t1.2	7.326600	19951	60780	9619.6	132580	0	0	0	0	0	0	0	0	0	0	0	0	0	0	0	0	0	0	0	0	0	0	0	0	0	0	0	0	0	1103.1	0	0
Cre12.g537200.t1.2	117.320000	1493100	15026	32435	63333	29432	31333	54474	29006	23715	112700	93460	108420	64815	111030	346850	941450	1241400	215030	22044	104450	230320	195400	0	0	0	0	0	0	0	0	0	0	0	0	0	0
Cre12.g537450.t1.2	13.967000	333990	49612	42522	30145	8872.6	18191	25145	3490	0	1555.5	18763	13287	14562	5036.2	38094	111890	0	0	0	0	0	0	0	0	0	0	0	0	0	0	1894.1	20372	15536	4122.6	0	0
Cre12.g537550.t1.1	36.810000	0	0	0	0	0	0	0	0	0	0	0	0	0	0	0	0	0	0	0	0	0	0	0	0	0	0	0	0	0	17232	4699.4	0	0	0	0	0
Cre12.g537581.t1.1	55.703000	0	0	0	0	0	0	0	0	0	0	0	0	0	0	0	0	0	0	0	7614.7	1920.5	0	0	0	0	0	0	0	0	0	0	0	0	0	0	0
Cre12.g537800.t1.2	27.575000	44990	0	0	0	0	0	0	0	0	0	0	0	0	0	0	0	0	0	0	0	0	0	0	0	0	0	0	16706	18639	0	0	0	0	0	0	0
Cre12.g537850.t1.2	31.979000	0	0	0	0	0	0	0	0	0	0	0	0	0	0	0	0	0	0	0	0	0	0	0	0	0	0	0	0	0	8533.4	13669	0	0	0	0	0
Cre12.g538350.t1.1	18.977000	0	0	0	0	0	0	0	0	0	0	0	0	0	0	0	0	0	0	0	0	0	0	0	0	0	0	0	0	0	0	0	0	0	0	0	5507.8
Cre12.g538700.t1.2	93.487000	0	0	0	0	0	0	0	2556	0	17252	48738	10035	0	0	0	0	7301.4	11689	3004.2	0	0	0	0	0	0	0	0	0	0	0	0	0	0	0	0	0
Cre12.g539000.t1.2	49.293000	87823	13799	0	0	0	0	0	0	0	0	0	0	0	0	0	0	0	0	0	0	0	0	0	0	0	0	0	0	0	0	0	0	0	0	0	0
Cre12.g540051.t1.1	35.296000	0	0	0	0	0	0	0	0	0	0	0	0	0	0	0	0	0	0	0	0	0	0	0	0	0	0	8620.1	11949	5700.6	0	0	0	0	0	0	0
Cre12.g540500.t1.2	26.536000	11786	0	0	0	0	0	0	0	0	0	0	0	0	0	0	0	0	0	0	0	0	0	0	0	0	0	0	0	0	0	0	0	0	0	0	0
Cre12.g541250.t1.2;Cre12.g541200.t1.2	34.279000	0	0	0	0	0	0	0	0	0	0	0	0	0	0	0	0	44860	0	0	0	0	0	0	0	0	0	0	0	0	0	0	0	0	0	0	0
Cre12.g541750.t1.1	112.120000	0	0	0	0	0	0	0	809.21	0	0	0	0	0	0	1191.7	0	0	0	0	0	0	0	0	0	0	0	0	0	0	0	0	0	0	0	0	0
Cre12.g541800.t1.2;Cre12.g542100.t1.2	94.630000	0	0	0	0	0	0	0	0	0	0	0	0	0	0	0	0	0	0	0	70567	0	0	0	0	0	0	0	0	0	0	0	0	0	0	0	0
Cre12.g542350.t1.2	17.947000	0	0	0	0	0	0	0	0	0	0	0	0	0	0	0	0	0	0	0	0	0	0	0	0	0	0	2490.6	3519.5	8514.6	28810	42672	48567	63688	16932	2291.2	0
Cre12.g544150.t1.2;Cre12.g544114.t1.1	25.552000	0	0	0	0	0	0	0	0	0	0	0	0	0	0	0	0	0	0	0	0	0	0	0	0	0	0	0	0	10705	24652	54649	33807	17049	8513.7	0	0
Cre12.g545177.t1.1	29.879000	0	0	0	0	0	0	0	0	0	0	0	0	0	0	0	0	0	0	0	0	0	0	0	0	0	0	0	0	0	11206	7728.3	0	0	0	0	0
Cre12.g546050.t1.2	49.509000	0	0	0	0	0	0	0	0	0	0	0	0	0	0	0	0	0	0	0	0	0	0	11888	0	0	0	0	0	0	0	0	0	0	0	0	0
Cre12.g546150.t1.2	9.997800	0	0	0	0	0	0	0	0	0	0	0	4824.2	2918.6	2830.9	136460	58068	0	0	0	0	0	7611.7	0	0	0	0	0	0	0	0	0	0	0	0	0	0
Cre12.g547300.t1.1	76.825000	55179	0	0	0	0	0	0	0	0	0	0	0	0	0	0	0	0	0	0	0	0	0	0	0	0	0	0	0	0	0	0	0	0	0	0	0
Cre12.g548950.t1.2;Cre12.g548400.t1.2	26.686000	802470	2318300	249210	3593800	310820	216090	37193	0	0	398280	111300	0	11040	3507.6	18840	40739	34635	201230	113930	127020	2071900	3737600	118130	477640	2934400	516060	418290	71200	13066	42003	49725	167190	21872	0	0	0
Cre12.g549300.t1.2	31.534000	0	0	0	0	0	0	0	0	0	0	1848.8	1957.1	0	0	0	0	12468	79898	0	0	0	0	0	0	0	0	0	0	0	0	0	0	0	0	0	0
Cre12.g549350.t1.2	29.518000	0	0	0	0	0	0	0	0	0	0	0	0	0	0	0	0	0	0	0	0	0	0	0	3508.3	11134	24028	90933	110030	126770	13057	0	0	0	0	0	0
Cre12.g549450.t1.2	22.634000	5545.5	0	0	0	0	0	0	0	0	0	0	0	0	0	0	0	0	0	0	0	0	0	0	0	3087	0	2237.5	0	4925.8	6690.3	27741	6586.3	0	0	0	0
Cre12.g550400.t1.2	11.329000	0	0	0	0	0	0	0	0	0	0	0	0	0	0	0	0	0	0	0	0	0	0	0	0	0	0	0	2397	0	0	1948.3	2286.9	4821	1297.4	0	0
Cre12.g550702.t1.1	16.010000	0	0	0	0	0	0	0	0	0	0	0	0	0	0	0	0	0	0	0	0	0	0	0	0	0	0	0	7244.1	2806.6	5126.1	0	0	4180.5	2884.6	1871.6	0
Cre12.g550750.t1.2	19.152000	0	0	0	0	0	0	0	0	0	0	0	0	0	0	0	0	0	0	0	0	1232.8	1108.8	0	0	11557	0	0	0	0	0	5111.8	4887.5	0	0	0	0
Cre12.g550850.t1.2	25.899000	42399	0	0	0	0	0	0	0	0	0	0	2106	60365	0	0	0	0	0	0	6958.8	0	3861	4902.9	20475	126980	329500	4899900	8201900	4808800	2521900	4547000	6038900	601560	21354	6366.8	0
Cre12.g551900.t1.2	15.850000	0	0	0	0	0	0	0	0	0	0	0	0	0	0	0	0	0	0	0	0	0	0	0	0	0	0	0	0	0	0	5824.6	14100	40150	76796	23232	0
Cre12.g551950.t1.2;Cre04.g224200.t1.2	18.053000	0	0	0	0	0	0	0	0	0	0	0	0	0	0	0	0	0	0	0	0	0	0	0	0	0	0	0	0	0	0	0	0	0	0	0	7293.2
Cre12.g552200.t1.2	114.090000	0	0	0	0	0	0	0	0	0	0	0	0	1342.7	0	0	0	0	0	0	0	0	79748	0	0	0	0	0	0	0	0	0	0	0	0	0	0
Cre12.g553678.t1.1	12.129000	0	0	0	0	0	0	0	0	0	0	0	0	0	0	0	0	0	0	0	0	0	0	0	0	0	0	0	0	0	0	1333.4	3297.5	4271.3	3889.9	1113.3	0
Cre12.g554103.t1.1	60.772000	0	0	0	0	0	0	0	0	0	0	0	0	0	0	0	0	0	7485	18101	62436	22833	1964.7	0	0	0	0	0	0	0	0	0	0	0	0	0	0
Cre12.g554650.t1.2	116.280000	0	22777	12116	9008.1	7609.5	0	6607.9	3976.8	0	3993.1	4416.8	3681.7	0	0	0	0	0	0	0	3018.3	0	3401.2	0	15625	0	9824.5	4156.4	0	0	0	0	3692.9	2422.8	0	0	0
Cre12.g554800.t1.2	41.892000	0	0	0	0	0	0	0	0	0	0	0	0	0	0	0	0	0	0	0	0	0	0	15904	33898	0	0	0	0	0	0	0	0	0	0	0	0
Cre12.g555150.t1.2	17.875000	37194	50885	31949	163360	0	0	0	0	0	0	0	0	0	0	0	0	0	0	0	0	0	0	0	0	0	0	0	0	0	0	0	0	0	0	0	0
Cre12.g555250.t1.2	16.105000	160540	240690	47192	346210	0	0	0	0	0	0	0	0	0	0	0	0	0	0	0	0	0	0	0	0	0	0	0	0	0	0	0	6695	0	0	0	0
Cre12.g556050.t1.2	22.006000	8512.9	0	0	0	0	0	0	0	0	0	0	0	0	0	0	0	0	0	0	0	0	0	0	0	0	0	0	0	0	1255.7	3539.6	1149.4	0	0	0	0
Cre12.g556250.t1.2	54.238000	1245800	36006	2527.3	0	0	0	0	0	0	0	0	0	0	0	0	0	0	0	0	0	0	0	0	0	0	0	0	0	0	0	0	0	0	0	0	0
Cre12.g557250.t2.1;Cre12.g557250.t1.2	50.665000	26954	0	0	0	0	0	0	0	0	0	0	0	0	0	0	0	0	0	0	0	0	0	0	0	0	0	0	0	0	0	0	0	0	0	0	0
Cre12.g557600.t1.1;Cre12.g519950.t1.1	26.003000	271470	64230	64594	45413	37036	24131	34130	33272	77464	26010	55351	40443	36546	25291	38262	45531	37108	48169	34499	46351	13923	64575	77125	70435	198300	250940	223140	115980	270350	492810	158720	10312	0	0	0	0
Cre12.g558050.t1.2	7.955000	0	0	0	0	0	0	0	0	0	0	0	0	0	0	0	0	0	0	0	0	0	0	0	0	0	0	0	0	0	0	0	2766.6	0	0	0	0
Cre12.g558600.t1.2	50.094000	0	0	0	0	0	0	0	0	0	0	0	0	0	0	0	0	0	0	0	0	0	2622.6	13342	10833	6445.4	0	0	0	0	0	0	0	0	0	0	0
Cre12.g558900.t1.2	20.247000	75767	31322	19582	6663.5	7286.8	1484.6	10916	6070.5	0	8222.7	10003	11089	13907	5403.6	11951	9391.8	10709	4581.5	11712	15630	12450	20000	27021	25257	45857	14162	47961	154840	461650	614590	1025600	486060	69865	5315.5	0	0
Cre12.g559250.t1.2	29.514000	0	0	0	0	0	0	0	0	0	0	0	0	3759.5	0	0	0	0	0	0	0	0	0	0	0	0	0	0	0	175020	3277.8	5318.7	2211.4	0	0	0	0
Cre12.g559800.t1.2	16.055000	10527	0	0	0	0	0	0	0	0	0	0	0	0	0	0	0	0	0	0	0	0	0	0	0	2944.8	0	0	0	0	0	0	0	0	0	0	0
Cre12.g560150.t1.2	22.598000	5072	0	0	11222	34629	1848.5	3124.4	0	0	0	0	0	1343.9	0	0	0	0	0	0	0	0	0	3211.7	6617.2	27850	3654.2	19960	31982	36259	69381	134350	282150	96010	2039.9	0	0
Cre12.g560300.t3.1;Cre12.g560300.t2.1;Cre12.g560300.t1.2	30.908000	0	0	0	0	0	0	0	0	0	0	0	0	0	0	0	0	0	0	0	0	0	0	0	0	0	0	0	0	0	1418.8	0	0	0	0	0	0
Cre12.g560450.t1.1	247.980000	0	0	1909.2	0	0	0	0	0	0	0	0	0	0	0	0	0	0	0	0	0	0	0	0	0	0	0	0	0	0	0	0	0	0	0	0	0
Cre12.g560950.t1.2	13.223000	286200	209480	169120	439540	369790	2415300	296160	210400	12533	14158	15763	10470	9462.2	4241.3	5983	4565.3	0	6220.9	4612.9	5776.8	5136.6	5607.3	0	10880	17761	9612.7	19577	34750	37145	39946	110530	287620	297190	179780	72938	10604
Cre12.g561000.t1.1	35.512000	0	0	0	0	0	0	0	0	0	0	0	0	0	0	0	0	0	0	0	0	0	0	0	0	0	0	2863.7	7124.9	11385	6276	1325.2	0	0	0	0	0
Cre13.g562501.t1.1	44.756000	0	0	0	0	0	0	0	0	0	0	0	0	0	0	0	0	0	0	0	0	0	0	0	0	0	0	0	3661	17903	0	0	0	0	0	0	0
Cre13.g562550.t1.1	55.704000	0	0	0	0	0	0	0	0	0	0	0	0	0	0	0	0	0	0	0	0	0	0	0	0	3576.6	8696.8	10694	0	0	0	0	0	0	0	0	0
Cre13.g562750.t1.2	64.019000	0	0	0	0	0	0	0	0	0	0	0	0	0	0	0	0	0	0	0	0	0	0	1679.9	12438	4949.2	0	0	0	0	0	0	0	0	0	0	0
Cre13.g562850.t1.2	28.595000	6581	2587.8	0	3787.9	4895	11132	23458	14168	3972.8	3672.7	0	2179.8	2687.6	0	0	1978.7	1948.8	0	0	2186.7	2825.9	6789.8	8324.5	21637	21553	17040	45202	66407	132510	451120	221380	24017	1029.2	1059.4	0	0
Cre13.g564050.t1.1	28.609000	0	0	0	0	0	0	0	0	0	0	0	0	0	0	0	0	0	0	0	0	0	0	0	0	6705.4	0	0	0	0	0	0	0	0	0	0	0
Cre13.g565450.t1.2;Cre13.g565321.t1.1	57.516000	0	0	0	0	0	0	0	0	0	0	0	0	0	0	0	8479.8	63414	430820	176690	0	0	0	0	0	0	0	0	0	0	0	0	0	0	0	0	0
Cre13.g565800.t1.2	39.358000	0	0	0	0	0	0	0	0	0	0	0	0	2278.9	0	0	0	0	0	0	0	0	0	0	1115.1	0	0	0	0	0	0	0	0	0	0	0	0
Cre13.g566250.t1.2	34.143000	23496	0	0	0	0	0	0	0	0	0	0	0	0	0	0	0	0	0	0	0	0	0	0	0	0	0	0	0	0	0	0	0	0	0	0	0
Cre13.g566650.t2.1;Cre13.g566650.t1.2	73.227000	16509	0	1698.7	0	0	0	0	984.13	0	0	0	1598.4	0	0	0	4331.5	25059	18642	4252.2	39583	10337	11809	60096	16224	0	0	0	0	0	0	0	0	0	0	0	0
Cre13.g567100.t1.1	68.192000	0	0	0	0	0	0	0	0	0	0	0	0	0	0	0	0	0	0	0	0	0	0	0	4181.4	1615.1	0	0	0	0	0	0	0	0	0	0	0
Cre13.g567450.t1.2	27.355000	16603	0	0	0	0	0	0	0	0	0	0	0	0	0	0	0	0	0	0	0	0	0	0	0	0	0	0	0	0	0	0	0	0	0	0	0
Cre13.g567600.t1.2	19.027000	417080	72173	53352	27240	21449	13005	56687	21387	8176.4	34213	41015	47388	49857	21041	41735	322870	41703	0	0	1359.9	0	0	0	0	0	0	0	0	0	0	0	0	0	0	4887.4	29459
Cre13.g567950.t1.2	55.613000	0	0	0	0	0	0	0	0	0	0	0	0	0	0	0	0	0	0	0	0	0	0	0	0	5039.5	20220	123260	17819	0	0	0	0	0	0	0	0
Cre13.g568400.t1.2	73.784000	217700	0	0	0	0	0	0	0	0	0	0	0	0	0	0	0	0	0	0	0	0	0	0	0	0	0	0	0	0	0	0	0	0	0	0	0
Cre13.g568650.t1.2	29.331000	13336	0	1348.9	0	0	0	0	0	0	0	0	0	2916.1	0	0	0	0	0	0	0	0	0	0	0	0	0	0	3689.4	0	0	0	0	0	0	0	0
Cre13.g568800.t1.2	17.953000	57942	95137	27510	240540	0	0	0	0	0	0	0	0	0	0	0	0	0	0	0	0	0	0	0	0	0	0	0	0	0	0	0	0	0	0	0	0
Cre13.g568850.t1.2	17.146000	3603.8	0	0	0	0	0	0	0	0	0	0	0	0	0	0	0	0	0	0	0	0	0	0	0	0	0	0	0	0	0	0	0	0	0	0	0
Cre13.g568900.t1.2	21.145000	24353	5269.3	3995.1	0	1892.2	0	0	0	0	1201.3	0	0	4480.1	0	0	0	0	0	0	0	0	0	0	0	0	0	0	1672.9	5142.7	7931.9	0	0	0	0	0	0
Cre13.g569250.t1.2	29.063000	0	0	0	0	0	0	0	0	0	0	0	0	0	0	0	0	0	0	0	2265.4	0	8080.4	4923.9	3974.3	19890	7072.2	0	2551.3	0	0	0	0	0	0	0	0
Cre13.g569750.t1.2	19.936000	0	0	0	0	0	0	0	0	0	0	0	0	0	0	0	0	0	0	0	0	6076.5	6664.9	2829.4	54855	17503	4697.5	4439.5	1764.1	0	1524.4	0	0	0	0	0	0
Cre13.g569900.t1.1	163.630000	0	0	0	0	0	0	0	0	19968	0	0	0	0	0	0	0	0	0	0	0	0	0	0	0	0	0	0	0	0	0	0	0	0	0	0	0
Cre13.g570350.t2.1;Cre13.g570350.t1.1	86.722000	47250	0	1448.9	0	0	0	0	0	0	0	0	0	0	0	0	0	0	0	0	0	0	0	0	58675	0	0	0	0	0	0	0	0	0	0	0	0
Cre13.g570851.t1.1	9.973000	0	0	0	0	0	0	0	0	0	0	0	0	0	0	0	0	0	0	0	0	0	0	0	0	8298.5	31631	36522	5476.5	0	0	0	0	0	0	0	0
Cre13.g571150.t1.2	9.980300	38951	91636	17086	140140	0	0	0	0	0	0	0	0	0	0	0	0	0	0	0	0	0	0	0	0	0	0	0	0	0	0	0	0	0	0	0	0
Cre13.g571700.t1.1	56.264000	40838	0	0	0	0	0	0	0	0	0	0	0	0	0	0	0	0	0	0	1686.3	0	0	0	0	0	0	0	0	0	0	0	0	0	0	0	0
Cre13.g572200.t1.2	56.475000	0	0	0	0	0	0	0	0	0	0	0	0	0	0	0	0	0	0	0	0	0	0	1581.3	5145.6	2023.1	0	0	0	0	0	0	0	0	0	0	0
Cre13.g572900.t2.1;Cre13.g572900.t1.1	78.614000	0	0	0	0	0	0	0	0	0	0	0	0	0	0	0	0	0	0	0	0	0	0	0	0	0	1580.7	0	0	0	0	0	0	0	0	0	0
Cre13.g573351.t1.2	15.978000	0	0	0	0	0	0	0	0	0	0	0	0	0	0	0	0	0	0	0	0	0	0	0	0	0	0	0	0	0	0	0	1050.4	0	0	0	0
Cre13.g573400.t1.2	24.706000	0	0	0	0	0	0	0	0	0	0	0	0	0	0	0	0	0	0	0	2258.8	0	0	0	38961	54558	49719	106150	169270	294080	81095	149750	119390	0	0	0	0
Cre13.g573900.t1.2	76.637000	0	0	0	0	0	0	0	0	0	0	0	0	0	0	0	0	0	0	0	0	3046.2	13011	0	0	0	0	0	0	0	0	0	0	0	0	0	0
Cre13.g575000.t1.1	64.896000	2334.2	0	0	0	0	0	0	0	0	0	0	0	0	0	0	0	0	2107.4	60338	0	0	0	0	0	0	0	0	0	0	0	0	0	0	0	0	0
Cre13.g575850.t1.2	25.084000	0	0	0	0	0	0	0	0	0	0	0	0	0	0	0	0	0	0	0	0	0	0	0	0	0	0	0	0	0	1956	1023.1	0	0	0	0	0
Cre13.g576760.t1.1	38.845000	0	0	0	0	0	0	0	0	0	0	0	0	0	0	0	0	0	0	0	0	0	0	0	0	0	0	0	0	0	6993	14293	32879	48687	27764	10786	0
Cre13.g577100.t1.2	12.424000	10739	0	0	0	0	0	0	0	0	0	0	0	5771.4	0	0	0	0	0	0	1485	0	0	0	3099.3	2604.7	2078.5	2376.4	2540.5	3302.6	2872.1	0	0	0	0	0	0
Cre13.g577450.t1.1	73.716000	0	0	0	0	0	0	0	0	0	0	0	0	0	0	0	0	0	1541.9	0	3100.6	1446.7	0	0	0	0	0	0	0	0	0	0	0	0	0	0	0
Cre13.g577500.t2.1;Cre13.g577500.t1.2	24.858000	8043.4	0	0	0	0	0	0	0	0	0	0	0	0	0	0	0	0	0	0	0	0	0	0	0	0	0	0	0	0	0	0	0	0	0	0	0
Cre13.g577850.t1.1	20.433000	0	0	0	0	0	0	0	0	0	0	0	0	0	0	0	0	0	0	0	0	0	0	0	0	0	0	0	0	0	3810.2	3268.2	0	0	0	0	0
Cre13.g578150.t1.2	19.223000	0	0	0	0	0	0	0	1835.8	0	5211.1	1975.7	1004.2	0	0	0	0	0	0	0	0	0	0	0	0	0	0	0	0	0	0	0	0	0	0	0	0
Cre13.g579950.t1.2	34.417000	0	0	0	0	0	0	0	0	0	0	0	0	0	0	0	0	0	0	0	0	0	0	0	0	0	0	0	0	0	0	0	0	0	0	0	0
Cre13.g580200.t1.2	14.724000	0	0	0	0	0	0	0	0	0	0	0	0	0	0	0	0	0	0	0	0	0	0	0	0	0	0	0	0	0	0	1514.5	1419.7	0	0	0	0
Cre13.g581400.t1.1	64.891000	0	0	0	0	0	0	0	0	0	0	0	0	0	0	0	0	0	0	0	0	0	0	3257.4	0	0	0	0	0	0	0	0	0	0	0	0	0
Cre13.g581650.t1.2	16.875000	13354	0	0	0	0	0	0	0	0	0	1408	0	2288.4	0	0	10364	48007	95060	0	0	0	0	0	0	25362	8376.2	9223.1	4007	0	0	0	0	0	0	0	0
Cre13.g581850.t1.2	72.424000	0	0	0	0	0	0	0	0	0	0	0	0	0	0	0	0	0	0	0	0	0	0	0	16904	21632	0	0	0	0	0	0	0	0	0	0	0
Cre13.g583550.t1.2	31.612000	0	0	0	0	0	0	0	0	0	0	0	0	0	0	0	0	0	0	0	0	0	0	0	0	0	7769	73179	31538	3299.2	0	0	0	0	0	0	0
Cre13.g584250.t1.2	31.223000	0	0	0	0	0	0	0	0	7838.2	0	0	0	0	0	8049	0	1178.7	0	0	0	0	0	0	0	2705.2	1092.7	4415.8	5748.5	2754.2	0	0	0	0	0	0	0
Cre13.g584850.t1.1	26.382000	0	0	0	0	0	0	0	0	0	0	0	0	0	0	0	0	0	0	0	0	0	0	0	0	0	0	0	0	0	0	0	2544.7	1820.8	0	0	0
Cre13.g584950.t1.1	36.458000	15176	0	0	0	0	0	0	0	0	0	0	0	0	0	0	0	0	0	0	0	0	0	0	0	0	0	0	0	0	0	0	0	0	0	0	0
Cre13.g585301.t1.1	59.624000	24500	0	0	0	0	0	0	0	0	0	0	0	0	0	0	0	0	0	0	0	0	0	0	0	0	0	0	0	0	0	0	0	0	0	0	0
Cre13.g586050.t1.1	79.711000	0	0	0	0	0	0	0	0	0	0	0	0	0	0	0	0	0	0	0	0	0	28901	14115	0	0	0	0	0	0	0	0	0	0	0	0	0
Cre13.g586300.t1.2	11.669000	0	0	0	0	0	0	0	0	0	0	0	0	4038.6	2566.2	0	0	0	0	0	0	0	0	0	0	0	0	0	0	0	0	0	0	0	0	0	0
Cre13.g586350.t1.1	82.645000	0	0	0	0	0	0	0	0	0	0	0	0	0	0	0	0	0	0	0	0	0	0	0	32686	40396	0	0	0	0	0	0	0	0	0	0	0
Cre13.g586450.t2.1;Cre13.g586450.t1.2	30.740000	0	0	0	0	0	0	0	0	0	0	0	0	0	0	0	0	0	0	0	0	0	0	0	0	0	0	0	0	0	3656.1	1755.1	0	0	0	0	0
Cre13.g586550.t1.2	15.450000	0	0	0	0	0	0	0	0	0	0	0	0	0	0	0	0	0	0	0	0	0	0	0	0	0	1968	0	0	0	0	0	0	0	0	0	0
Cre13.g587100.t1.2	61.337000	72449	0	0	0	0	0	0	0	0	0	0	0	0	0	0	0	0	0	0	0	0	0	0	0	0	0	0	0	0	0	0	0	0	0	0	0
Cre13.g588100.t1.2	29.127000	0	0	0	0	0	0	0	0	0	0	0	0	0	0	0	0	0	0	0	0	0	0	0	2589.5	180480	37291	58634	14962	3110.5	2616.3	0	0	0	0	0	0
Cre13.g588700.t1.1	60.431000	0	0	0	0	0	0	0	0	0	0	0	0	0	6522.5	0	0	0	0	0	0	0	0	0	0	0	0	0	0	0	0	0	0	0	0	0	0
Cre13.g589167.t1.2	131.610000	63394	44244	0	0	0	0	0	0	0	0	0	0	0	0	0	0	0	0	0	0	0	0	0	0	0	0	0	0	0	0	0	0	0	0	0	0
Cre13.g590300.t1.1	58.691000	27300	2312.5	3414.9	0	0	0	0	0	0	0	0	0	0	0	0	0	0	0	0	0	0	0	0	0	0	0	0	0	0	0	0	0	0	0	0	0
Cre13.g590500.t1.1	48.377000	36657	0	0	0	0	0	0	0	0	0	0	0	0	0	0	0	0	0	0	0	0	0	0	0	0	0	0	0	0	0	0	0	0	0	0	0
Cre13.g591900.t1.2	24.523000	10830	0	0	0	0	0	0	0	0	0	0	0	0	0	0	0	0	0	0	0	0	0	0	0	0	0	0	0	0	0	0	0	0	0	0	0
Cre13.g592200.t1.2	241.840000	0	0	0	0	0	0	0	0	0	0	0	0	0	9645.5	0	0	0	0	0	0	0	0	0	0	0	35647	33890	0	0	0	0	0	0	0	0	0
Cre13.g602450.t1.2	23.563000	0	0	0	0	0	0	0	0	0	0	0	0	0	0	0	0	0	0	0	0	0	0	0	0	0	0	0	2028.2	11458	49425	54686	36635	18433	5593.7	0	0
Cre13.g602650.t1.2	29.106000	0	0	0	0	0	0	0	0	0	0	0	0	0	0	0	0	0	0	0	0	0	0	0	2191.7	27161	35508	32092	30438	19889	20291	57536	69875	1533.1	0	0	0
Cre13.g603500.t1.2	18.307000	0	0	0	0	0	0	0	0	0	0	0	0	0	0	0	0	0	0	0	0	0	0	0	0	0	0	0	1901.6	7528.9	6846.2	2321	0	0	0	0	0
Cre13.g603700.t1.2	41.836000	0	0	0	3614.2	0	0	0	0	0	0	0	0	2592.1	0	0	0	0	0	0	0	0	0	0	0	0	0	0	970.27	7217.6	0	0	0	0	0	0	0
Cre13.g604150.t1.2	97.980000	0	0	0	0	0	0	0	0	0	0	13551	27550	3130.2	0	0	0	0	0	0	0	0	0	0	0	0	0	0	0	0	0	0	0	0	0	0	0
Cre13.g604300.t1.2	23.261000	0	0	0	0	0	0	0	0	0	0	0	0	0	0	0	0	0	0	0	0	0	0	0	0	0	0	0	5067.7	2857.8	0	0	0	0	0	0	0
Cre13.g604650.t2.1;Cre13.g604650.t1.2;Cre03.g204950.t1.2	41.427000	0	0	0	0	0	0	0	0	0	0	0	0	0	0	0	0	0	0	0	0	0	0	0	1207.1	17673	5487.6	0	0	0	0	0	0	0	0	0	0
Cre13.g605150.t1.2	24.852000	41358	4276.3	3007.4	0	0	4679.4	21054	18751	35640	45478	58753	20857	7711.6	1673.8	0	0	2507.1	0	0	1498	0	0	0	0	0	0	0	0	0	0	0	0	0	0	0	0
Cre13.g606750.t1.1	529.520000	0	8696.5	0	0	0	0	0	0	0	0	0	0	0	0	0	0	0	0	0	0	14107	72985	466460	0	0	0	0	0	0	0	0	0	0	0	0	0
Cre13.g607900.t1.1	57.458000	0	0	0	0	0	0	0	0	0	0	0	0	0	0	0	0	0	0	0	0	0	4658.8	0	0	0	0	0	0	0	0	0	0	0	0	0	0
Cre14.g608800.t1.2	39.775000	14082	0	0	0	0	0	0	0	0	0	0	0	0	0	0	0	0	0	0	0	0	0	0	0	0	0	0	1780.7	11680	8281.6	0	0	0	0	0	0
Cre14.g609600.t1.1	19.383000	0	0	0	0	0	0	0	0	0	0	10899	0	0	0	0	0	0	0	0	0	0	0	0	0	0	0	0	0	0	0	0	0	0	0	0	0
Cre14.g609950.t1.2;Cre05.g246753.t1.1	135.570000	0	0	0	0	0	0	0	0	0	0	0	14450	1132.9	1686.4	0	0	0	0	0	0	0	0	0	2831.9	9828.9	0	0	0	0	0	0	0	0	0	0	0
Cre14.g611300.t1.1;Cre02.g085257.t1.2	77.369000	0	0	0	0	0	0	0	0	0	0	0	0	2389	5267.3	14848	14815	1871	0	0	0	0	0	0	0	0	0	0	0	0	0	0	0	0	0	0	0
Cre14.g611450.t1.1	241.750000	0	0	0	0	0	0	6006.7	0	0	0	0	0	0	0	0	0	0	0	0	0	0	0	0	0	0	0	0	0	0	0	0	0	0	0	0	0
Cre14.g611950.t1.1	64.217000	0	0	0	0	0	0	0	0	0	0	0	0	0	0	0	0	0	0	0	0	0	16470	14811	0	0	0	0	0	0	0	0	0	0	0	0	0
Cre14.g612450.t1.2	26.041000	0	0	0	0	0	0	0	0	0	0	0	0	0	0	0	0	0	0	0	0	0	0	0	0	0	0	0	1574	2231	9127.2	0	0	0	0	0	0
Cre14.g612800.t1.2	16.361000	0	0	0	0	0	0	0	0	0	0	0	0	0	0	0	0	0	0	0	0	0	0	0	0	8322.9	10816	0	0	0	0	0	0	0	0	0	0
Cre14.g613950.t2.1;Cre14.g613950.t1.2	110.500000	16518	0	0	0	0	0	0	0	0	0	0	0	1857.8	0	0	0	0	0	0	0	0	0	0	0	0	0	0	0	0	0	0	0	0	0	0	0
Cre14.g614100.t1.2	46.369000	10219	0	0	0	0	0	0	0	0	0	1714.6	4306	0	0	0	0	0	0	0	0	0	0	0	0	0	0	0	0	0	0	0	0	0	0	0	0
Cre14.g614600.t1.2	21.097000	0	0	0	0	0	0	0	0	0	0	0	0	0	0	0	0	0	0	0	0	18735	0	0	0	0	0	0	0	0	0	0	0	0	0	0	0
Cre14.g614950.t1.2	53.291000	6980.8	0	0	0	0	0	0	0	0	0	0	0	0	0	0	0	0	0	0	0	0	0	0	0	0	0	0	0	0	0	0	0	0	0	0	0
Cre14.g615050.t1.2	35.034000	20148	0	0	0	0	0	0	0	0	0	0	0	0	0	0	0	0	0	0	0	0	0	0	0	0	0	0	0	0	0	0	0	0	0	0	0
Cre14.g615800.t1.2	91.636000	0	0	0	0	0	0	0	0	0	0	0	0	0	0	0	0	0	0	1940.9	3026.3	0	0	0	0	0	0	0	0	0	0	0	0	0	0	0	0
Cre14.g616600.t1.2	107.960000	0	0	0	0	0	0	0	0	0	0	0	9150.1	5213.2	0	0	9951.1	3375	0	0	0	0	0	0	0	0	0	0	0	0	0	0	0	0	0	0	0
Cre14.g616900.t1.2	30.344000	0	0	0	0	0	0	0	0	0	0	0	0	0	0	0	0	0	0	0	0	0	0	0	0	0	0	0	0	0	0	0	0	0	0	0	0
Cre14.g617300.t1.2	64.318000	0	0	0	0	0	0	0	0	0	0	0	0	0	0	0	0	0	0	70302	1814.5	0	1299.9	20698	12600	0	0	0	0	0	0	0	0	0	0	0	0
Cre14.g617826.t1.1	23.367000	96731	117830	44329	184230	0	0	0	0	0	0	0	0	0	0	0	0	0	0	0	0	0	0	0	0	0	0	0	0	0	0	0	0	0	0	0	0
Cre14.g617900.t1.2	14.864000	0	0	0	0	0	0	0	0	0	0	0	0	0	0	0	0	0	0	0	0	0	0	0	0	0	0	0	1366	12349	49642	6094.3	0	0	0	0	0
Cre14.g618050.t1.2	23.759000	0	0	0	0	0	0	0	0	0	0	0	0	0	0	0	0	0	0	0	0	0	0	0	0	15874	3824.9	2136.2	0	0	0	0	0	0	0	0	0
Cre14.g619133.t1.1	68.879000	101290	21728	30629	24346	15407	0	13416	14333	12001	11258	25468	31208	24850	50232	40114	53328	65718	163850	166090	438140	876990	589330	492290	181570	305520	83621	61371	5043.9	0	0	0	0	0	0	0	0
Cre14.g619350.t1.2	63.638000	23655	0	0	0	0	0	0	0	0	0	0	0	0	0	0	1344.2	0	0	0	0	0	0	3611.6	5038	23203	0	0	0	0	0	0	0	0	0	0	0
Cre14.g619950.t1.2	12.737000	0	0	0	0	0	0	0	0	0	0	0	0	0	0	0	0	0	0	0	0	0	0	0	0	0	0	0	0	0	0	0	0	0	0	0	5495.5
Cre14.g621450.t1.2	33.672000	0	0	0	0	0	0	0	0	0	0	0	0	0	0	0	0	0	0	0	0	0	0	0	0	0	0	0	0	4559.5	0	0	0	0	0	0	0
Cre14.g621650.t1.1	36.593000	0	0	0	0	0	0	0	0	0	0	0	0	0	0	0	0	0	0	0	0	0	0	0	0	0	1484.2	10795	12923	4067.3	7782.6	0	0	0	0	0	0
Cre14.g621751.t1.1	89.107000	22296	2245.6	0	0	0	0	0	0	0	0	0	1881.6	1699.1	1545.6	12852	96080	56959	18362	0	0	0	0	0	0	0	0	0	0	0	0	0	0	0	0	0	0
Cre14.g622750.t1.1	24.591000	0	0	0	0	0	0	0	0	0	0	0	0	0	0	0	0	0	0	0	0	0	0	0	0	0	0	0	0	0	0	1343.7	1243.7	0	0	0	0
Cre14.g624350.t1.2	46.826000	0	0	0	0	0	0	0	0	0	0	0	0	0	0	0	0	0	0	0	0	0	0	0	0	6719.9	1746.9	3447	1975.9	0	0	0	0	0	0	0	0
Cre14.g624850.t1.1	29.048000	10265	0	0	0	0	0	0	0	0	0	0	0	0	0	0	0	0	0	0	0	0	0	0	0	0	0	0	0	0	0	0	0	0	0	0	0
Cre14.g624950.t1.1	510.660000	0	0	0	0	0	0	0	0	0	0	0	0	0	0	0	0	0	0	0	0	0	0	0	0	0	0	0	0	0	0	0	0	8576	0	1427.4	0
Cre14.g625450.t2.1;Cre14.g625450.t1.2	30.142000	0	0	0	0	0	0	0	0	0	0	0	0	0	0	0	0	0	0	0	0	0	0	0	0	0	0	2706.7	0	0	0	0	0	0	0	0	0
Cre14.g625625.t1.1	121.410000	12346	0	0	0	0	0	0	0	0	0	0	0	0	0	0	0	0	0	0	0	0	0	0	0	0	0	0	0	0	0	0	0	0	0	0	0
Cre14.g625750.t2.1;Cre14.g625750.t1.2	36.822000	34498	0	0	0	0	0	0	0	0	0	0	0	0	0	0	0	0	0	0	0	0	0	0	27355	51320	0	0	0	0	0	0	0	0	0	0	0
Cre14.g626200.t1.1	30.848000	0	0	0	0	0	0	0	0	0	0	0	0	0	0	0	0	0	0	0	0	0	0	0	0	0	0	0	0	2024.6	6758.5	4658.8	0	0	0	0	0
Cre14.g626750.t1.2	20.416000	0	0	0	0	0	0	0	0	0	0	0	0	0	0	0	0	0	0	0	0	0	0	0	12403	4696.6	0	0	0	0	0	0	2311.1	4310.6	1685.9	0	0
Cre14.g627850.t1.2	33.415000	0	0	0	0	0	0	0	0	0	0	0	0	0	0	0	0	0	0	0	0	0	0	0	0	0	0	0	0	0	2263.3	0	0	0	0	0	0
Cre14.g628350.t1.2	25.606000	0	0	0	0	0	0	0	0	0	0	0	0	0	0	3711.7	42722	0	0	0	0	0	0	0	0	0	0	0	0	0	0	0	0	0	0	0	0
Cre14.g629000.t1.2	78.788000	0	0	0	0	0	0	0	0	0	0	0	0	0	0	0	0	0	0	0	0	1720.7	0	0	0	0	0	0	0	0	0	0	0	0	0	0	0
Cre14.g629650.t1.1	37.903000	0	0	0	0	0	0	0	0	0	0	0	0	0	0	0	0	0	0	0	0	0	0	0	0	0	0	3565.2	0	0	0	0	0	0	0	0	0
Cre14.g630100.t1.2	24.483000	6678.7	0	0	0	0	0	0	0	0	0	0	0	0	0	0	0	0	0	0	0	0	0	0	0	0	0	2553.3	41756	55868	0	0	0	0	0	0	0
Cre14.g630550.t1.1	79.133000	0	0	0	0	0	0	0	0	0	0	2461.1	0	0	0	0	0	0	0	0	0	0	0	0	0	0	0	0	0	0	0	0	0	0	0	0	0
Cre14.g630847.t1.1;Cre14.g630835.t1.1	41.820000	0	0	0	0	0	0	0	0	0	0	0	0	0	0	0	0	0	0	0	0	0	0	0	0	0	1709.4	6731.4	58585	93996	10213	0	0	0	0	0	0
Cre14.g630859.t1.1	40.765000	8295.4	0	1831.7	0	1718.6	1182.2	1424.3	2411.9	0	0	0	1374.7	1131.4	975.71	0	2254.7	0	0	0	1701.2	1727	3562.6	2257.5	2468.3	6610.3	13488	23835	37103	7844.4	0	0	0	0	0	0	0
Cre14.g633000.t1.2	33.104000	0	0	0	0	0	0	0	0	0	0	0	0	0	0	4339.2	1988.2	3761.1	0	1450.1	1832.3	0	0	0	0	0	0	0	0	0	0	0	0	0	0	0	0
Cre14.g633550.t1.2	13.661000	0	0	0	0	0	0	0	0	0	0	0	0	0	0	0	0	0	0	0	0	0	0	0	0	0	0	0	0	20857	52414	56462	20319	12048	1732.2	0	0
Cre15.g635067.t1.1	87.090000	0	0	0	0	0	6497.9	50520	0	0	0	0	0	0	0	0	0	0	0	0	0	0	0	0	0	0	0	0	0	0	0	0	0	0	0	0	0
Cre15.g635600.t1.2	21.332000	0	0	0	0	0	0	0	0	0	0	0	0	0	0	0	0	0	0	0	0	0	0	0	3126.2	20112	10014	0	0	0	0	0	0	0	0	0	0
Cre15.g635850.t2.1;Cre15.g635850.t1.2	35.093000	2173000	4925700	17831	64438	43182	0	10225	8147.9	0	29793	116620	8841.7	4746	0	0	3514.1	1565.2	4712.3	0	1761.2	0	1774.8	1714.3	1226	0	0	5631	9087	34469	8580.6	0	0	0	0	0	0
Cre15.g635950.t2.1;Cre15.g635950.t1.1	78.635000	0	0	0	0	0	0	0	0	0	0	0	0	0	0	0	1655.6	0	0	0	0	0	0	0	0	0	0	0	0	0	0	0	0	0	0	0	0
Cre15.g636050.t1.2	26.589000	0	0	0	0	0	0	0	0	0	0	0	0	0	0	0	0	0	0	0	0	0	0	0	0	0	0	0	0	4314.1	39760	0	1890.1	1451.8	0	0	0
Cre15.g637761.t3.1;Cre15.g637761.t2.1;Cre15.g637761.t1.2	82.123000	31502	0	0	0	0	0	0	0	0	0	0	0	0	0	0	0	0	0	0	0	0	0	0	0	0	0	0	0	0	0	0	0	0	0	0	0
Cre15.g638500.t1.2	33.834000	246560	354840	8157.3	0	9365	25821	55975	98441	697750	64860	0	0	0	0	0	0	0	0	0	0	0	0	0	0	0	0	0	0	0	0	2207.1	0	0	0	0	0
Cre15.g639150.t2.1;Cre15.g639150.t1.1	98.929000	176280	16447	14167	3514.4	9536.3	0	18989	6165.9	2929.5	5650.1	24368	17831	11360	5247.4	4492.9	18211	18275	49365	21684	0	0	0	0	0	0	0	0	0	0	0	0	0	0	0	0	0
Cre15.g641200.t1.2	32.491000	1160800	227320	170090	65619	72779	6113	50116	49666	28842	53417	64555	45676	51188	21321	26779	39168	34842	59928	18990	55373	33242	56861	95337	73323	177160	104400	115110	149140	232590	21305	0	0	0	0	0	0
Cre15.g641875.t1.1	34.194000	0	0	0	0	0	0	0	0	0	0	0	0	0	0	0	0	0	0	0	0	0	0	0	0	0	0	0	0	0	0	7768.8	3367.2	1146.8	0	0	0
Cre15.g643550.t1.2	31.543000	0	0	0	0	0	0	0	0	0	0	0	9802.3	42796	0	0	0	0	0	0	0	0	0	0	0	0	0	0	0	0	0	0	0	0	0	0	0
Cre16.g649300.t1.2	25.144000	0	0	0	0	0	0	0	0	0	0	0	0	0	0	0	0	0	0	0	0	0	0	0	0	0	0	0	0	0	0	8707.5	15591	935.02	0	0	0
Cre16.g650550.t2.1;Cre16.g650550.t1.2	16.541000	0	0	0	0	0	0	0	1730.5	0	0	0	0	1815.6	0	0	0	0	0	0	71882	27323	0	0	0	0	0	0	0	0	0	0	0	0	0	0	0
Cre16.g650625.t1.1	149.320000	0	0	0	0	0	0	0	0	0	0	0	0	0	0	0	0	0	0	0	0	0	0	0	0	0	0	2400	0	5450	13986	18454	0	0	0	0	0
Cre16.g651550.t1.2;Cre16.g651650.t1.1	25.719000	0	0	0	0	0	0	0	0	0	0	0	0	0	0	0	0	0	0	0	0	0	0	0	0	0	0	0	0	0	2114.6	9742.6	9294.2	0	0	0	0
Cre16.g651923.t1.2	66.914000	0	0	0	0	0	0	0	0	0	0	0	0	0	0	0	0	0	0	0	0	0	4699.8	16659	94963	77337	4964.3	3811.2	0	0	0	0	0	0	0	0	0
Cre16.g652550.t1.2	18.270000	0	0	0	0	0	0	0	0	0	0	0	0	0	0	0	0	0	0	0	0	0	0	0	0	0	0	0	0	3493.3	4799.9	7007	2728.8	0	0	0	0
Cre16.g653350.t1.2	66.185000	7935.9	0	0	0	0	0	0	0	0	0	0	0	0	0	0	0	0	0	0	0	0	0	0	0	0	0	0	0	0	0	0	0	0	0	0	0
Cre16.g655150.t1.2	20.243000	0	0	0	0	0	0	0	0	0	0	0	0	0	0	0	0	0	0	0	0	0	0	0	0	0	0	0	0	0	2219	0	6198	0	0	0	0
Cre16.g656400.t1.2	52.873000	0	0	0	0	0	0	0	0	0	0	0	0	0	0	0	0	0	6280.1	0	0	0	0	0	0	0	0	0	0	0	0	0	0	0	0	0	0
Cre16.g657350.t1.2	46.381000	7007.3	0	0	0	0	0	0	0	0	0	0	0	0	0	0	0	0	0	0	1409.8	0	3407.5	3530.7	23273	59908	0	0	0	0	0	0	0	0	0	0	0
Cre16.g658526.t1.1	73.986000	0	0	0	0	0	0	0	0	9615.9	9094.8	0	0	0	0	0	0	0	0	0	0	0	0	0	0	0	0	0	0	0	0	0	0	0	0	0	0
Cre16.g659350.t1.2	15.006000	0	0	0	0	0	0	0	0	0	0	0	0	0	0	0	0	0	0	0	0	0	0	0	0	3613	8641.4	19045	0	0	0	0	0	0	0	0	0
Cre16.g659700.t1.2	10.664000	79047	9381.7	12472	9482.5	3319.8	8628.7	8024.7	5925.6	0	6342.1	8933.7	5602.6	6860.3	3494.5	8470.8	7727	6690.1	7945.8	9141.5	11478	9156.8	7679.8	13179	9645.3	15979	6321.5	23091	29470	37404	52152	31983	27997	28970	20360	5405.9	0
Cre16.g659900.t1.1	24.958000	0	0	0	0	0	0	0	0	0	0	0	0	0	0	0	0	0	0	0	0	0	0	0	0	0	0	0	0	0	1521.4	8414	16822	31965	8223.7	0	0
Cre16.g659950.t1.1	72.029000	0	0	0	0	0	0	0	0	0	0	0	0	1456.6	0	0	0	0	5753.5	0	0	0	0	0	0	0	0	0	0	0	0	0	0	0	0	0	0
Cre16.g660150.t1.2	13.307000	0	0	0	0	0	0	0	0	0	0	0	0	0	0	0	0	0	0	0	0	0	0	0	0	0	0	4045.8	2250.4	6438.7	5920	3967.7	3854	0	0	0	0
Cre16.g660800.t1.2	44.232000	0	0	0	0	0	0	0	0	0	0	0	0	0	0	0	0	1233.6	5774	3795.8	4047.2	0	0	0	0	0	0	11425	47521	7782.7	0	0	2928.4	0	0	0	0
Cre16.g662150.t1.2	29.613000	0	0	0	0	0	0	0	0	0	0	0	0	0	0	0	0	0	0	0	0	0	0	0	0	0	0	80118	0	3222.1	4667.2	6042.3	0	0	0	0	0
Cre16.g663200.t1.1	79.657000	19218	0	0	0	0	0	0	0	0	0	0	0	0	0	0	3912.3	1929.5	1336.4	0	0	1377.8	26431	14511	0	0	0	0	0	0	0	0	0	0	0	0	0
Cre16.g663400.t2.1;Cre16.g663400.t1.2;Cre16.g662600.t1.2;Cre16.g663450.t1.2	49.200000	24630	0	0	0	0	0	0	0	0	0	0	2789.2	0	0	0	0	0	0	0	0	0	0	0	0	0	0	0	0	0	0	0	0	0	0	0	0
Cre16.g663600.t1.2	49.527000	0	0	0	0	0	0	0	0	0	0	0	0	0	0	0	0	0	0	0	0	0	0	29271	14172	0	0	0	0	0	0	0	0	0	0	0	0
Cre16.g663900.t1.2	37.372000	0	0	0	0	0	0	0	0	0	0	0	0	3715	0	0	0	0	0	0	0	0	0	0	0	0	0	0	6511	66172	39977	0	0	0	0	0	0
Cre16.g664350.t1.2	45.427000	0	0	0	0	0	0	0	0	0	0	0	0	0	0	0	0	0	0	0	0	0	0	0	0	2292.7	1667.6	0	0	0	0	0	0	0	0	0	0
Cre16.g664550.t1.2	57.173000	54789	3176.4	0	0	0	0	1208.2	0	0	2325.8	6225.3	81321	223950	148180	146050	249770	17505	0	2773.5	6253.3	18903	12104	6226.6	36242	172100	83122	4953	0	0	0	0	0	0	0	0	0
Cre16.g664600.t1.2	16.372000	12324	127910	15399	233080	0	0	0	0	0	0	0	0	0	0	0	0	0	0	0	0	0	0	0	0	0	0	0	0	0	0	0	0	0	0	0	0
Cre16.g664700.t1.2	41.233000	69450	0	0	0	0	0	0	0	0	0	0	1029.9	0	0	0	0	0	0	0	7156.4	0	0	0	0	0	1520.2	1711.1	0	0	0	0	0	0	0	0	0
Cre16.g665250.t1.2	29.630000	0	0	0	0	0	0	0	0	0	0	0	0	0	0	0	0	0	0	0	0	0	0	0	2740.5	7858.7	10302	8905.1	16620	36582	155330	177440	25088	0	0	0	0
Cre16.g666050.t1.2	48.623000	0	0	0	0	0	0	0	0	0	0	0	0	0	0	0	0	0	0	6811.5	5730.9	0	4777.6	9962.2	3989.8	11728	2137.3	5966.4	0	0	0	0	0	0	0	0	0
Cre16.g666334.t1.1;Cre16.g666334.t2.1;Cre16.g666451.t1.1	124.290000	0	0	0	0	0	0	0	0	0	0	0	0	0	0	0	0	0	0	25804	2825.2	0	0	0	0	0	0	0	0	0	0	0	0	0	0	0	0
Cre16.g666550.t1.1	47.672000	0	0	0	0	0	0	0	0	0	0	0	0	0	0	0	0	0	0	0	0	0	0	0	0	0	0	6521.3	5020.6	0	0	0	0	0	0	0	0
Cre16.g668600.t1.2	35.013000	0	0	0	0	0	0	0	0	0	0	8790.6	28778	0	0	0	0	0	0	0	0	0	0	0	1466.1	1598.5	0	0	0	0	0	0	0	0	0	0	0
Cre16.g669123.t1.1	26.682000	0	0	0	0	0	0	1131.7	0	0	0	0	0	0	0	0	0	0	0	0	0	0	0	0	0	0	0	0	0	0	0	0	0	0	0	0	0
Cre16.g669525.t1.1	33.902000	0	0	1016.1	0	0	0	0	0	0	0	0	0	0	0	0	4232.8	3733.8	0	0	0	0	0	0	0	0	0	0	0	0	0	0	0	0	0	0	0
Cre16.g671000.t1.2	54.948000	0	0	0	0	0	387040	0	0	0	0	0	0	0	0	0	0	0	0	0	0	0	0	0	0	0	0	1331.7	1309.9	0	0	0	0	0	0	0	0
Cre16.g671950.t1.1	51.707000	0	0	0	0	0	0	0	0	0	0	0	0	0	0	0	0	0	0	0	0	0	0	0	0	0	0	1660.7	0	0	0	0	0	0	0	0	0
Cre16.g672050.t2.1;Cre16.g672050.t1.1	24.819000	0	0	0	0	0	0	0	0	0	0	0	0	0	0	0	0	0	0	0	0	0	0	0	0	0	0	1731.2	1632.8	3670.5	2417.4	2618.4	0	0	0	0	0
Cre16.g672300.t1.2	22.663000	0	0	0	0	0	0	0	0	0	0	0	0	0	0	0	0	0	0	0	0	0	0	0	0	0	0	0	0	4590.6	37010	19090	0	0	0	0	0
Cre16.g672650.t1.2	29.207000	3271900	856220	416390	419350	252900	160080	215770	144230	109440	144730	173220	157200	113330	67725	87361	100990	71675	113800	80036	140050	77988	125930	216730	305660	454470	869520	1628700	476030	764460	933380	26308	0	0	0	0	0
Cre16.g672750.t1.2	35.396000	0	0	0	0	0	0	0	0	0	0	0	0	0	0	0	0	0	0	0	0	0	0	0	0	0	0	3987	0	0	0	0	0	0	0	0	0
Cre16.g673001.t2.1;Cre16.g673001.t1.1	14.165000	0	0	0	0	0	0	0	0	0	0	0	0	0	0	0	0	0	0	0	0	0	0	0	0	0	0	1868.5	15856	42649	33782	4566.3	15803	16895	5816.1	0	0
Cre16.g673109.t1.1	13.668000	43488	58086	15779	104410	0	0	0	0	0	0	0	0	0	0	0	0	0	0	0	2458.5	0	0	0	0	0	0	0	0	0	0	0	0	0	0	0	0
Cre16.g673650.t1.1	30.714000	835770	1474600	3030700	4690400	494090	304890	5691.7	4847.9	19973	737850	294230	1274.3	9833.9	0	0	0	0	0	0	4016.7	10715	76830	135060	472900	4459200	815290	233360	55708	7865.9	36491	3164.5	0	0	0	0	0
Cre16.g674400.t1.2	7.549700	17418	0	0	0	0	0	0	0	0	0	0	0	0	0	0	0	0	0	0	0	0	0	0	0	0	0	0	0	0	5570.4	3462	3091.8	1237.4	0	0	0
Cre16.g674800.t1.2	25.460000	0	0	0	0	0	0	0	0	0	0	0	0	0	0	0	0	0	0	0	0	0	0	0	0	6298.1	0	0	0	0	0	0	0	0	0	0	0
Cre16.g674950.t1.2	60.169000	0	0	0	0	0	0	0	0	0	0	0	0	0	0	0	0	0	0	0	0	0	0	1648.1	52346	18787	0	0	0	0	0	0	0	0	0	0	0
Cre16.g675300.t1.1	60.165000	0	0	0	0	0	0	0	0	0	0	0	0	0	0	0	0	0	0	0	0	0	0	0	10879	10550	0	0	0	0	0	0	0	0	0	0	0
Cre16.g675400.t1.1	84.348000	0	0	0	0	0	0	0	0	0	4602.7	7344.8	0	0	0	0	0	0	0	0	0	0	0	0	0	0	0	0	0	0	0	0	0	0	0	0	0
Cre16.g675500.t1.2	18.272000	0	0	0	0	0	0	0	0	0	0	0	0	0	0	0	0	0	0	0	0	0	0	0	0	0	0	6834.3	13993	17762	16594	8961.4	21099	14780	7909.7	0	0
Cre16.g675550.t3.1;Cre16.g675550.t2.1;Cre16.g675550.t1.2	16.564000	0	0	0	0	0	0	0	0	0	0	0	0	0	0	0	0	0	0	0	0	0	0	0	0	0	0	10506	22096	35181	22246	14138	29991	12957	6019.4	0	0
Cre16.g675650.t1.2	58.160000	204210	41210	40618	11925	31064	25633	79931	85168	42357	114810	256120	452600	354090	531130	435280	28127	0	0	0	0	0	0	0	0	0	0	0	0	0	0	0	0	0	0	0	0
Cre16.g675958.t1.1	63.807000	0	0	0	0	0	0	0	0	0	0	0	0	0	0	0	0	0	0	0	0	0	0	2262.2	4931.1	0	0	0	0	0	0	0	0	0	0	0	0
Cre16.g676550.t1.2	35.247000	30338	0	0	0	0	0	0	0	0	0	0	0	0	0	0	0	0	0	0	0	0	0	0	0	0	0	1144.8	0	0	0	0	0	0	0	0	0
Cre16.g677026.t1.1	38.151000	366290	0	2229.1	2278.8	0	0	2531.8	3772.9	0	5061.8	10532	27969	4178.6	11400	7452.8	16344	20533	38835	57872	42888	0	0	0	0	0	0	0	0	1631.3	0	0	0	0	0	0	0
Cre16.g677250.t1.2	30.802000	7251.6	0	0	0	0	0	0	0	0	0	0	0	0	0	0	0	0	0	0	0	0	0	0	0	0	0	0	0	0	0	0	0	0	0	0	0
Cre16.g677500.t1.2	23.958000	55697	0	0	0	0	0	0	0	0	1707.5	0	0	1456.4	1180.3	0	1814.4	2390	2412.7	0	7291.1	0	6579.5	8112.2	1571.6	14400	9728.2	23640	8274.5	7586.2	0	0	0	0	0	0	0
Cre16.g678000.t1.2	33.092000	11876	0	0	0	0	0	0	0	0	0	0	0	0	0	0	0	0	0	0	0	0	0	0	0	3733.4	1917.6	3482.8	25254	6508.6	0	0	0	0	0	0	0
Cre16.g679250.t1.2	18.340000	0	0	0	0	0	0	0	0	0	0	0	0	0	0	0	0	0	0	0	0	0	0	0	0	0	0	0	0	0	0	0	0	1059	0	0	0
Cre16.g679300.t1.2	15.493000	0	0	0	0	0	0	0	0	0	0	0	0	0	0	0	0	0	0	0	0	0	0	0	0	0	0	0	0	10391	17893	0	0	1703.7	0	0	0
Cre16.g679500.t1.2	10.999000	6141.9	56030	12707	221980	0	0	0	0	0	0	0	0	0	0	0	0	0	0	0	0	0	0	0	0	0	0	0	0	0	0	0	0	0	0	0	0
Cre16.g680000.t1.2	25.879000	1197500	2249900	62202	59673	20623	0	5421	0	0	3374.6	11554	9510.2	10806	1848.8	4480.4	7324.7	1331.7	5274.8	2039.2	8089.4	10135	2846.5	8688.5	7634.7	11574	1588.1	10774	15427	14558	25252	96778	122880	9801	0	0	0
Cre16.g680230.t1.1	7.668300	14046	0	0	0	0	0	0	0	0	0	0	0	0	0	0	0	0	0	0	0	0	0	0	0	0	0	0	0	0	0	0	0	0	0	0	0
Cre16.g681900.t1.2	55.986000	0	0	0	0	0	0	0	0	0	0	0	0	0	0	0	0	0	0	0	0	8587.1	95199	107700	44768	5460.8	0	0	0	0	0	0	0	0	0	0	0
Cre16.g682750.t1.2	160.130000	63582	0	0	0	0	0	0	0	0	0	0	0	0	0	0	0	0	0	0	0	0	0	0	0	0	0	0	0	0	0	0	0	0	0	0	0
Cre16.g683350.t1.2	58.408000	0	0	0	0	0	0	0	0	0	0	1254.9	3380.4	3209.4	1038.1	0	0	0	0	0	0	0	0	0	0	0	0	0	0	0	0	0	0	0	0	0	0
Cre16.g683550.t1.2	182.050000	0	0	0	0	0	0	0	0	0	14903	0	2674.7	0	0	0	0	1111.5	0	0	0	0	0	0	0	0	0	0	0	0	0	0	0	0	0	0	0
Cre16.g683750.t1.2	26.582000	32355	0	0	0	0	0	0	0	0	0	0	0	0	0	0	0	0	0	0	0	0	0	0	0	0	0	0	0	0	0	0	0	0	0	0	0
Cre16.g684150.t1.2	28.426000	0	0	0	0	0	0	0	0	0	0	0	0	0	0	0	0	0	0	0	0	0	0	0	0	0	0	0	0	0	4263.5	6655.6	9709.1	1981.9	0	0	0
Cre16.g684750.t1.2	39.142000	0	0	0	0	0	0	0	0	0	0	0	0	0	0	0	0	0	0	0	0	0	0	0	0	0	0	0	0	0	7092.3	0	0	0	0	0	0
Cre16.g685400.t1.2	38.241000	35952	0	0	0	0	0	0	0	0	0	0	0	0	0	0	0	0	0	0	0	0	0	0	0	0	0	0	0	0	0	0	0	0	0	0	0
Cre16.g685550.t1.2	37.927000	0	0	0	0	0	0	0	0	0	0	0	0	1131	0	0	0	0	0	0	0	0	0	0	8091.9	38814	8721	5681.3	0	0	0	0	0	0	0	0	0
Cre16.g687200.t1.1	16.768000	0	0	0	0	0	0	0	0	0	0	0	0	0	0	0	0	0	0	0	0	0	0	0	0	0	2079.7	9397.1	4538.2	2000	0	0	0	0	0	0	0
Cre16.g687900.t1.2	26.222000	1229500	412330	358290	1064200	734980	6084300	2698500	436990	85065	144240	34694	105140	285590	33627	29066	37890	18084	12887	42108	21545	196500	12703	17965	9766.3	375520	84606	56885	26538	28253	65807	181430	334970	30868	0	0	0
Cre16.g688526.t1.1	157.520000	18275	0	0	0	0	0	0	0	0	0	0	0	0	0	0	0	0	0	0	0	0	0	0	0	0	0	0	0	0	0	0	0	0	0	0	0
Cre16.g688800.t1.2	20.640000	0	0	0	0	0	0	0	0	0	0	0	0	0	0	0	0	0	0	0	0	0	0	0	0	2291.4	0	31458	23837	26775	5088	0	0	0	0	0	0
Cre16.g688850.t1.1	63.771000	16034	0	0	0	0	0	0	0	0	0	0	0	0	0	0	0	0	0	0	2420.9	0	16323	42762	11079	0	0	0	0	0	0	0	0	0	0	0	0
Cre16.g689983.t1.1	9.860900	0	0	0	0	0	0	0	0	0	0	0	0	0	0	0	0	0	0	0	0	0	0	0	0	0	0	3374.2	5446.8	0	0	0	0	0	0	0	0
Cre16.g690130.t1.2	19.827000	0	0	0	0	0	0	0	0	0	0	0	0	0	0	0	0	0	0	0	0	0	0	0	0	0	0	0	0	0	1573.9	2435.8	6148.7	4935	0	0	0
Cre16.g690431.t2.1;Cre16.g690431.t1.1	53.362000	1121700	199340	104740	34762	23834	18891	25608	16082	6860.9	13663	22024	29141	43359	19944	6659.6	19691	13551	47558	36986	59364	44938	114730	94633	167120	320620	257720	174440	0	2510	0	0	0	0	0	0	0
Cre16.g690509.t1.1	17.796000	0	0	0	0	0	0	0	0	0	0	0	0	0	0	0	0	0	0	0	0	0	0	0	0	0	0	0	0	0	129980	0	0	0	0	0	0
Cre16.g691000.t1.2	23.877000	0	0	0	0	0	0	0	0	0	0	0	0	0	0	0	0	0	0	0	0	0	0	0	0	0	0	1397.1	14858	36439	10103	6303.9	0	0	0	0	0
Cre16.g691450.t1.2	72.908000	0	0	3078.7	0	0	0	0	0	16123	30014	0	0	0	0	0	0	0	0	0	0	0	0	0	0	0	0	0	0	0	0	0	0	0	0	0	0
Cre16.g691552.t1.1	57.980000	94005	3431.9	2311	0	1980.7	0	4473.7	2890	0	2170	13498	1139.7	0	0	0	0	0	0	0	0	0	0	0	0	0	0	0	0	0	0	0	0	0	0	0	0
Cre16.g691850.t1.2	11.682000	479960	101060	85852	39357	62820	37377	79369	38077	33180	53125	74545	100100	82087	70146	91358	722330	92147	2120	9880.1	3553.7	0	0	3393	0	0	0	0	0	0	0	1588.7	3175.4	3220	2414.4	0	0
Cre16.g692300.t1.2	88.543000	0	0	0	0	0	0	0	0	0	0	19763	6502.5	0	0	0	0	0	0	0	0	0	0	0	0	0	0	0	0	0	0	0	0	0	0	0	0
Cre16.g692751.t1.1	15.269000	0	0	0	0	0	0	0	0	0	0	0	0	0	0	0	0	0	0	0	0	0	0	0	0	0	0	0	0	0	3990.1	4268.5	0	1626.3	0	0	0
Cre16.g694400.t1.2	34.610000	0	0	0	0	0	0	32140	30647	97655	100400	0	0	0	0	0	0	0	0	0	0	0	0	0	0	0	0	0	0	0	0	0	0	0	0	0	0
Cre16.g695050.t1.2	76.539000	32731	0	0	0	0	0	0	0	0	0	0	0	0	0	0	0	0	1907.9	0	3162.1	11032	50958	80586	0	0	0	0	0	0	0	0	0	0	0	0	0
Cre16.g695100.t1.1	51.582000	0	0	0	0	0	0	0	0	0	0	0	0	0	0	0	0	25882	0	0	0	0	0	0	0	0	0	0	0	0	0	0	0	0	0	0	0
Cre16.g695500.t2.1;Cre16.g695500.t1.1	53.372000	0	0	0	0	0	0	0	0	0	0	0	0	0	0	0	0	0	0	0	0	0	0	0	4082.4	0	0	0	0	0	0	0	0	0	0	0	0
Cre16.g695800.t1.1	235.360000	0	0	0	0	0	0	8024.9	2958	0	0	0	0	0	0	0	0	0	0	0	0	0	0	0	0	0	0	0	0	0	0	0	0	0	0	0	0
Cre16.g695850.t1.2	63.027000	0	0	0	0	0	0	0	0	0	0	0	0	0	0	0	0	0	0	0	0	0	0	0	0	2256.6	0	0	0	0	0	0	0	0	0	0	0
Cre16.g696000.t1.2	156.040000	562470	30789	9418.7	0	3465.7	0	7434.5	1573.7	1758.2	19984	124140	149740	138710	139160	0	0	0	0	0	0	0	0	0	0	0	0	0	0	0	0	0	0	0	0	0	0
Cre17.g696850.t1.2	23.706000	0	0	0	0	0	0	0	0	0	0	0	0	0	0	0	0	0	0	3433.8	2906.7	0	0	0	53820	75507	0	0	0	0	0	0	0	0	0	0	0
Cre17.g697650.t1.1	91.950000	0	0	0	0	0	0	0	0	0	0	0	0	0	0	0	24131	0	0	0	1567.6	0	6877.7	33522	0	0	0	0	0	0	0	0	0	0	0	0	0
Cre17.g698000.t1.2	61.821000	11855000	28853000	406380	655050	295510	126130	311680	716980	162820	622770	581990	349050	321930	51230	70776	70940	69565	122760	58211	111560	56937	115270	116090	98622	56514	294510	976160	3837.4	1816.5	0	0	0	0	0	0	0
Cre17.g698450.t1.2	38.100000	81331	0	0	0	0	0	0	0	0	0	0	0	0	0	0	0	0	0	0	0	0	0	0	0	1787.9	922.5	9166.9	0	0	0	0	0	0	0	0	0
Cre17.g699000.t2.1;Cre17.g699000.t1.2;Cre09.g396650.t1.2	84.987000	159060	4632	23750	0	6838.7	0	5744.7	6069.6	0	2656.4	4985.7	10375	0	4333.1	0	6932.6	1340.6	2242.6	2128	5847.7	12243	25814	75442	4914.8	0	0	0	0	0	0	0	0	0	0	0	0
Cre17.g700750.t1.2	24.352000	0	0	0	0	0	0	0	0	0	0	0	0	0	0	0	0	0	122710	73360	0	0	0	0	0	0	0	0	0	0	0	0	0	0	0	0	0
Cre17.g701200.t2.1;Cre17.g701200.t1.2	15.341000	16547	0	0	0	0	0	0	0	0	0	0	0	0	0	0	0	0	0	0	0	0	0	0	0	0	0	0	3478.3	9604.6	46724	43296	11519	0	0	0	0
Cre17.g701500.t1.2	48.354000	31035	0	0	0	0	0	0	0	0	0	0	0	0	0	0	0	0	0	0	0	0	0	0	0	0	0	0	0	0	0	0	0	0	0	0	0
Cre17.g701650.t1.2	15.265000	12543	0	2361.6	0	0	0	0	0	0	0	1677.7	973.71	6263.1	0	1826	0	2168.8	2936.1	4205.2	2847.9	0	2627.9	0	3744.3	0	2655.5	0	0	2130	4654.4	3170.9	0	0	0	0	0
Cre17.g701700.t2.1;Cre17.g701700.t1.2	44.710000	0	0	0	0	0	0	0	0	0	0	0	0	0	0	0	0	0	0	0	0	0	0	1620.4	0	0	0	0	0	4400.3	0	0	0	0	0	0	0
Cre17.g702150.t1.2	26.437000	0	0	0	0	0	0	0	0	0	0	0	0	0	0	0	0	0	0	0	0	0	0	0	0	3854.8	1779.6	2690.5	3657.2	3472.2	12722	18274	2399.7	0	0	0	0
Cre17.g702200.t1.2	31.240000	0	0	0	0	0	0	0	0	0	0	0	0	0	0	0	0	0	0	0	0	0	0	0	0	0	0	0	0	0	0	0	0	2727.4	2125.6	0	0
Cre17.g702250.t1.1	126.730000	0	0	0	0	3060.1	0	0	0	0	0	0	0	0	0	0	0	0	0	0	0	0	0	0	0	0	0	0	0	0	0	0	0	0	0	0	0
Cre17.g702650.t1.1	43.164000	5851.6	0	0	0	0	0	0	0	0	0	0	0	0	0	0	0	0	0	0	0	0	1693.5	1049	5703	3824.6	0	0	0	0	0	0	0	0	0	0	0
Cre17.g702900.t1.2	24.281000	14616	0	0	0	0	0	0	0	0	0	0	0	0	0	0	0	0	103900	67612	0	0	0	0	0	0	0	0	0	0	0	0	0	0	0	0	0
Cre17.g702950.t1.2	24.428000	19095	0	0	0	0	0	0	0	0	0	0	1198.1	0	0	0	0	2834.4	157150	127610	0	0	0	0	0	0	0	0	0	0	0	0	0	0	0	0	0
Cre17.g703200.t1.2	38.582000	0	0	0	0	0	0	0	0	0	0	0	0	0	0	0	0	0	0	0	0	0	0	0	3952.4	2365.4	0	0	0	0	0	0	0	0	0	0	0
Cre17.g703700.t1.1	44.476000	210140	12828	9318.5	0	3330.3	0	0	2494.8	0	1862.9	4298.9	4130.7	0	1607.1	0	1954.6	3201.3	1638	0	0	3063.8	0	8558.8	125770	183780	90357	128060	32258	0	0	0	0	0	0	0	0
Cre17.g704600.t1.2	23.562000	0	0	0	0	0	0	0	0	0	0	0	0	0	0	0	0	0	0	0	0	0	0	0	0	0	0	0	1658.9	0	1782.8	0	0	0	0	0	0
Cre17.g705000.t1.2	67.447000	0	0	0	0	0	0	0	0	0	0	0	0	0	0	0	0	0	0	0	0	0	0	0	26772	10255	0	0	0	0	0	0	0	0	0	0	0
Cre17.g705900.t1.2	8.594900	0	0	0	0	0	0	0	0	0	0	0	0	0	0	0	0	0	0	0	1784.9	0	0	0	0	0	0	0	0	4313.9	0	0	2582.9	3024.1	1152	0	0
Cre17.g706850.t1.1	34.599000	0	0	0	0	0	0	0	0	0	0	0	0	0	0	0	0	0	0	0	0	0	0	0	0	0	0	0	0	0	0	0	0	0	0	0	0
Cre17.g707500.t1.2	108.930000	53627	0	0	0	0	0	0	0	0	0	0	0	0	0	0	0	0	0	0	0	0	0	0	0	0	0	0	0	0	0	0	0	0	0	0	0
Cre17.g707900.t1.2	37.029000	5980.8	0	0	0	0	0	0	844.67	0	0	1175.5	5292.8	4450.8	3525.5	4019.8	10873	88096	1344.1	0	0	0	0	0	0	0	0	0	0	0	0	0	0	0	0	0	0
Cre17.g709850.t1.2;Cre09.g396700.t1.2	43.499000	13233	0	0	0	0	0	0	0	0	0	0	0	0	0	0	0	0	0	0	0	0	2561	22296	54369	27629	0	0	0	0	0	0	0	0	0	0	0
Cre17.g713200.t1.1;Cre17.g713350.t1.2	53.715000	0	0	0	0	0	0	0	0	0	0	0	1630.6	0	1759.6	2628.5	0	0	5251.8	32283	393230	756440	6002.7	1095.8	0	0	0	0	0	0	0	0	0	0	0	0	0
Cre17.g713800.t1.2	28.301000	0	0	0	0	0	0	0	0	0	0	0	0	0	0	0	0	0	0	0	0	0	0	0	0	0	0	0	0	0	5866.5	2982.1	0	0	0	0	0
Cre17.g715250.t1.2	23.576000	0	0	0	0	0	0	0	0	0	0	0	0	0	0	0	0	0	0	0	0	0	0	0	0	6011.9	0	0	0	0	0	0	0	0	0	0	0
Cre17.g715300.t1.2	183.210000	15888	0	0	0	0	0	0	0	0	0	0	0	0	0	0	0	0	0	0	0	0	0	0	0	0	0	0	0	0	0	0	0	0	0	0	0
Cre17.g715500.t1.2	25.364000	0	0	0	0	0	0	0	0	0	0	0	0	0	0	0	0	0	0	0	0	0	0	0	0	0	0	0	0	0	0	3320.5	3618.2	0	0	0	0
Cre17.g718800.t1.2	43.786000	0	0	0	0	0	0	0	0	0	0	0	0	0	0	0	0	0	0	0	0	0	0	0	0	4383.2	0	0	968.61	0	0	0	0	0	0	0	0
Cre17.g719000.t1.2	48.784000	17797	0	0	0	0	0	0	0	0	0	0	0	0	0	0	0	0	0	0	0	0	0	0	0	2191	2679.1	2852.5	0	0	0	0	0	0	0	0	0
Cre17.g720050.t1.2	74.384000	577660	137790	141520	128010	222570	268560	512880	303520	155820	117130	97444	112590	82120	64685	53868	101730	46348	26909	27212	60196	69226	176080	945750	1046900	115400	19198	5714.8	8073.2	7078.3	6222.8	11396	0	4311.8	1393.4	0	0
Cre17.g720250.t1.2	29.938000	1482500	2839200	7754500	12132000	1026800	369320	23510	12705	3093.4	9214.6	16970	11738	76805	5541.2	12265	25123	15859	32995	69322	110050	237210	366330	1090300	3168200	5491700	664660	373280	141890	187130	34639	9344.1	9886.7	3619.1	0	0	0
Cre17.g721300.t1.2	14.324000	604030	1591100	0	17764	2921.3	0	0	0	0	0	0	0	0	0	0	0	0	0	0	0	0	0	0	0	0	0	0	0	0	0	0	0	0	0	0	0
Cre17.g721700.t1.2	25.676000	0	0	0	0	0	0	0	0	0	0	0	0	0	0	0	0	0	0	0	0	0	0	0	0	0	0	0	1944.7	11519	12215	16776	16760	0	0	0	0
Cre17.g722200.t1.2	16.488000	0	0	0	0	0	0	0	0	0	0	0	0	0	0	0	0	0	0	0	0	0	0	0	0	0	0	0	0	0	0	0	2935.7	0	0	0	0
Cre17.g722750.t1.2	38.977000	500190	25298	0	0	0	0	0	0	0	0	0	0	0	0	0	0	0	0	0	0	0	0	0	0	0	0	0	0	0	0	0	0	0	0	0	0
Cre17.g722800.t1.2	54.277000	0	0	0	0	0	0	0	0	0	0	0	0	0	0	0	0	0	0	0	0	0	0	0	0	8384.2	8874.6	0	0	0	0	0	0	0	0	0	0
Cre17.g723650.t1.2	47.358000	48548	0	2028.8	0	0	0	0	0	0	0	0	0	1077.9	0	0	1069.2	0	2479.5	0	5846.8	0	0	0	0	0	14429	31797	0	0	0	0	0	0	0	0	0
Cre17.g724150.t1.1	94.565000	5498.2	0	0	0	0	0	0	0	0	0	0	0	0	0	0	0	0	0	0	0	0	0	0	0	0	0	0	0	0	0	0	0	0	0	0	0
Cre17.g724300.t1.2	11.201000	69795	70502	85454	152880	270450	243480	641190	206020	19715	20448	10603	6178.2	18574	3196.6	0	3553.6	0	0	0	0	5286.8	4382.1	0	6276.8	7896	7856	12158	10237	14198	27474	40594	25228	18430	2236.9	0	0
Cre17.g725200.t1.2;Cre17.g725150.t1.2	151.900000	0	0	0	0	0	0	0	0	0	0	0	0	0	0	0	1002.8	6203.3	0	0	0	0	0	0	0	0	0	0	0	0	0	0	0	0	0	0	0
Cre17.g725350.t1.1;Cre17.g725350.t2.1	65.371000	0	0	0	0	0	0	0	0	0	0	0	0	0	1857	3070.6	1494.7	36611	0	0	0	0	0	0	0	0	0	0	0	0	0	0	0	0	0	0	0
Cre17.g725400.t1.2	13.827000	10491	28612	12018	59072	0	0	0	0	0	0	0	0	0	0	0	0	0	0	0	0	0	0	0	0	0	0	0	0	0	0	0	0	0	0	0	0
Cre17.g725650.t1.1	45.819000	0	0	0	0	0	0	0	0	0	0	0	0	0	0	0	0	0	0	0	0	0	0	0	4824.5	5174.7	0	0	0	0	0	0	0	0	0	0	0
Cre17.g726750.t1.2	55.747000	0	0	0	0	0	0	0	0	0	0	0	0	0	0	0	0	0	0	0	0	0	0	0	0	0	0	7721.4	4892.9	0	0	0	0	0	0	0	0
Cre17.g727100.t1.2	28.004000	146790	0	0	0	0	0	0	0	0	0	0	0	0	0	0	0	0	0	0	0	0	0	0	0	0	0	0	0	0	0	0	0	0	0	0	0
Cre17.g727300.t1.2	41.590000	0	0	0	0	0	0	0	0	0	0	0	0	0	0	0	0	29890	273420	135810	14364	0	0	0	0	0	0	0	0	0	0	0	0	0	0	0	0
Cre17.g727450.t1.2	57.566000	0	0	0	0	0	0	0	5147	0	0	0	0	0	0	0	0	0	0	0	0	0	0	0	0	0	0	0	0	0	0	0	0	0	0	0	0
Cre17.g728100.t1.2	50.187000	0	0	0	0	0	0	0	0	0	0	0	0	0	0	0	10077	0	0	0	0	0	0	0	0	0	0	0	0	0	0	0	0	0	0	0	0
Cre17.g728300.t1.1	103.400000	0	0	0	0	0	0	0	0	0	0	0	0	0	0	0	0	0	0	0	0	0	0	0	0	0	0	0	0	0	0	10838	0	0	0	0	0
Cre17.g728800.t1.2	41.083000	0	0	0	0	0	0	0	0	0	0	0	0	0	0	0	0	0	0	0	0	0	0	0	0	0	8335.4	39969	53982	90880	40805	0	0	0	0	0	0
Cre17.g729450.t1.2	99.493000	16148	0	0	0	0	0	0	0	0	0	0	0	0	0	0	0	0	0	0	0	0	0	0	0	0	0	0	0	0	0	0	0	0	0	0	0
Cre17.g729800.t1.2	44.744000	20618	0	0	0	0	0	0	0	0	0	0	0	0	0	0	0	0	0	0	2211.1	1685.9	2192.6	14502	27185	100700	63937	36321	1813.6	0	0	0	0	0	0	0	0
Cre17.g729900.t1.2	33.827000	0	0	0	0	0	0	0	0	0	0	0	0	0	0	0	0	0	0	0	0	0	0	0	0	8052.7	4538.9	3362.2	0	0	0	0	0	0	0	0	0
Cre17.g730000.t1.2	37.749000	0	0	0	0	0	0	0	0	0	0	0	0	0	0	0	0	0	0	0	0	0	0	0	4425.6	18611	0	0	0	0	0	0	0	0	0	0	0
Cre17.g731200.t1.1	70.666000	79917	0	0	0	0	0	0	0	0	0	0	0	0	0	0	0	0	0	0	0	0	0	0	0	0	0	0	0	0	0	0	0	0	0	0	0
Cre17.g731850.t1.2	31.271000	0	0	0	0	0	0	0	0	0	0	0	0	0	0	0	0	0	0	0	937.68	2227.3	0	0	0	0	0	0	0	0	0	0	0	0	0	0	0
Cre17.g732250.t1.1	16.477000	0	0	0	0	0	0	0	0	0	0	0	0	0	0	0	0	0	0	0	0	0	5880.8	4033.8	0	17240	12950	1958.8	0	0	0	0	0	0	0	0	0
Cre17.g732850.t1.2	34.332000	0	0	0	0	0	0	0	0	0	0	0	0	0	0	0	0	0	0	0	0	0	0	0	0	0	0	0	1481.9	8047.6	29919	20036	3819.3	0	0	0	0
Cre17.g733250.t1.2	24.325000	0	0	0	0	0	0	0	0	0	0	0	0	0	0	0	0	0	0	0	0	0	0	0	0	0	0	0	0	1448	1796.9	0	0	0	0	0	0
Cre17.g734100.t1.2	50.051000	0	0	0	0	0	0	0	0	0	0	0	0	0	0	0	0	0	0	0	0	0	0	0	3151.6	25378	2354.7	0	6484.9	0	0	0	0	0	0	0	0
Cre17.g734200.t1.2	47.849000	0	0	0	0	0	0	0	0	0	0	0	0	0	0	0	0	0	1404.2	18564	7620.4	0	0	0	0	0	0	0	0	0	0	0	0	0	0	0	0
Cre17.g734300.t2.1;Cre17.g734300.t1.1	102.300000	548690	0	0	0	0	0	0	0	0	0	0	0	0	0	0	0	0	0	0	0	0	0	0	0	0	0	0	0	0	0	0	0	0	0	0	0
Cre17.g734450.t1.2	16.596000	0	0	0	0	0	0	0	0	0	0	0	0	0	0	0	0	0	0	0	0	0	0	0	0	0	0	0	0	1410.6	6925.2	8171.7	1580.6	0	0	0	0
Cre17.g734500.t1.2	26.244000	0	0	29159	3063.1	5310.1	0	1775.9	12377	0	0	0	0	0	0	0	0	0	0	0	0	0	0	0	0	0	0	1532.5	1316.6	0	4596.6	0	0	0	0	0	0
Cre17.g734612.t1.1	157.300000	0	0	0	0	0	0	0	0	0	0	0	0	0	0	0	6075.4	49277	107470	1553.6	0	0	0	0	0	0	0	0	0	0	0	0	0	0	0	0	0
Cre17.g734644.t1.1	55.864000	4008.4	0	0	0	0	0	0	0	0	0	0	0	0	0	0	0	0	0	0	0	0	0	0	0	0	0	0	0	0	0	0	0	0	0	0	0
Cre17.g734900.t2.1;Cre17.g734900.t1.2	58.080000	0	0	0	0	0	0	0	0	0	0	0	0	0	0	0	8972.6	3483.8	10662	5550.5	32938	69604	0	0	0	2190.4	16684	1847.5	0	0	0	0	0	0	0	0	0
Cre17.g736650.t1.2	104.220000	0	0	0	0	0	0	0	0	0	0	0	0	0	0	0	0	0	0	0	0	0	0	0	5523.3	0	0	0	0	0	0	0	0	0	0	0	0
Cre17.g738050.t1.2	14.198000	0	0	0	0	0	0	0	0	0	0	0	0	0	0	0	0	0	0	0	0	0	3218.2	3945.3	0	0	0	0	0	0	0	0	0	0	0	0	0
Cre17.g738200.t1.2	56.979000	0	0	0	0	0	0	0	0	0	0	0	0	0	0	0	0	0	0	0	0	0	0	8094	17449	0	0	0	0	0	0	0	0	0	0	0	0
Cre17.g738300.t1.2	10.875000	0	0	0	0	0	0	0	0	0	0	0	0	0	0	0	0	0	0	0	4973.4	14427	0	0	0	0	0	0	0	0	0	0	0	0	0	0	0
Cre17.g738751.t1.1	33.196000	0	0	0	0	0	0	0	0	0	0	0	0	0	0	0	0	0	0	0	0	0	0	0	0	0	0	3430	0	0	0	0	0	0	0	0	0
Cre17.g739752.t1.1;Cre12.g548901.t1.1	85.401000	143190	0	0	0	0	0	0	0	0	0	0	0	0	0	0	0	0	0	0	0	0	0	0	0	0	0	0	0	0	0	0	0	0	0	0	0
Cre17.g741850.t1.2	31.299000	0	0	0	0	0	0	0	0	0	0	0	0	0	0	0	0	0	0	0	0	0	0	0	0	0	2235.6	1394.2	0	0	0	0	0	0	0	0	0
Cre17.g742300.t1.1	24.779000	0	0	0	0	0	0	0	0	0	0	0	0	0	0	0	0	0	0	0	0	0	0	0	0	0	0	0	0	0	39743	0	0	0	0	0	0
Cre17.g743597.t1.1	43.780000	0	0	0	0	0	0	0	0	0	0	0	0	0	0	0	0	0	0	0	0	0	0	0	0	0	0	3433.8	0	0	0	0	0	0	0	0	0
Cre17.g744897.t1.1	45.660000	0	0	0	0	0	0	0	0	0	0	0	0	0	0	0	0	0	0	0	0	0	0	0	0	0	20144	14723	0	0	0	0	0	0	0	0	0
Cre17.g745097.t1.1	95.459000	0	0	0	0	13657	0	6152.5	2386.7	0	0	0	0	0	0	0	0	0	0	0	0	0	0	0	0	0	0	0	0	0	0	0	0	0	0	0	0
Cre17.g746597.t2.1;Cre17.g746597.t1.1	57.476000	0	0	0	0	0	0	0	0	0	0	0	0	0	0	0	0	0	0	0	0	0	0	3452.3	0	0	0	0	0	0	0	0	0	0	0	0	0
Cre17.g746997.t1.1;Cre16.g669150.t1.2;Cre16.g669125.t1.1	102.230000	194790	185180	83160	26186	26342	9328.9	19868	4915.3	1659	3833.6	1677.5	2017.2	1677.5	1041.4	0	0	0	0	0	0	0	0	0	0	0	0	0	0	0	0	0	0	0	0	0	0
Cre17.g747297.t1.1	19.116000	58587	0	0	0	0	0	0	0	0	0	0	0	0	0	0	0	0	0	0	0	0	0	0	0	0	0	0	0	0	0	0	0	0	0	0	0
Cre18.g749497.t1.1;Cre18.g749647.t1.1	48.433000	0	0	0	0	0	0	0	0	0	0	0	4485	0	0	0	0	0	0	0	0	0	0	0	0	0	0	0	0	0	0	0	0	0	0	0	0
Cre18.g749847.t2.1;Cre18.g749847.t1.1	52.482000	86886	0	0	0	0	0	0	0	0	0	0	29690	0	19099	1142.1	7865.4	8469.1	11371	42157	227680	1000100	125180	0	0	0	0	0	0	0	0	0	0	0	0	0	0
Cre18.g750047.t1.1	447.500000	499650	1084300	54217	0	0	0	0	0	0	0	0	0	0	0	0	0	0	0	0	0	0	0	0	0	0	0	0	0	0	0	0	0	0	0	0	0
Cre19.g750247.t1.1	37.853000	0	0	0	0	0	0	0	0	0	0	0	0	0	0	0	0	0	0	0	0	0	0	0	0	9829.8	7209.3	6264.3	3629.6	0	0	0	0	0	0	0	0
Cre19.g750547.t4.1;Cre19.g750547.t3.1;Cre19.g750547.t2.1;Cre19.g750547.t1.1;Cre17.g698903.t1.2	67.314000	0	0	0	0	0	0	0	0	0	0	0	0	0	0	0	0	0	0	0	1161	1868.6	0	0	22391	341320	380990	55113	0	0	0	0	0	0	0	0	0
Cre19.g750847.t3.1;Cre19.g750847.t1.1;Cre19.g750847.t2.1	47.888000	296180	0	0	0	0	0	0	0	0	0	0	0	0	0	0	0	0	0	0	0	0	0	0	0	0	0	0	0	0	0	0	0	0	0	0	0
Cre-2.g801484.t1.p1	42.296000	0	9904.6	0	0	0	0	0	2414.6	18451	0	0	0	0	0	0	0	0	0	0	0	0	0	0	0	0	0	0	0	0	0	0	0	0	0	0	0
Cre-2.g801492.t1.p1	59.047000	107760	145960	32277	141600	0	0	0	0	0	0	0	0	0	0	0	0	0	0	0	0	0	0	0	0	0	0	0	0	0	0	0	0	0	0	0	0
Cre-2.g801494.t1.p1	48.736000	6817.8	36871	3506.7	77922	0	0	0	0	0	0	0	0	0	0	0	0	0	0	0	0	0	0	0	0	0	0	0	0	0	0	0	0	0	0	0	0
Cre-2.g801495.t1.p1	55.160000	186640	35885	10152	32268	10053	21023	8570.9	7635.7	7886.4	7644.7	10158	12088	10290	7305.6	9580.7	52289	7851.4	0	0	1611.5	0	0	0	0	0	0	0	0	0	0	0	0	0	0	0	0
Cre-2.g801499.t1.p1	31.589000	9108	37362	10686	44816	0	0	0	0	0	0	0	0	0	0	0	0	0	0	0	0	0	0	0	0	0	0	0	0	0	0	0	0	0	0	0	0
Cre24.g755497.t1.1	35.446000	20908	2444.4	1322	0	0	0	0	0	0	0	0	0	0	0	0	0	0	0	0	1141.2	0	0	1054	1417.1	0	0	0	0	0	0	0	0	0	0	0	0
Cre36.g759747.t1.1	19.432000	0	0	0	0	0	0	0	0	0	0	0	0	0	0	0	0	0	0	0	0	0	0	0	3414	22884	0	0	0	0	0	0	0	0	0	0	0
Cre43.g760497.t1.1	28.953000	8362.3	0	0	0	1502.3	0	1698.7	1701.2	0	2107.4	9864.2	19732	24298	17836	0	1922.1	1111.2	2579.3	4170.2	21341	0	1757	0	0	0	0	0	0	0	0	0	0	0	0	0	0
Cre48.g761197.t1.1;Cre01.g050316.t2.1;Cre01.g050316.t1.1	27.831000	0	0	0	0	0	0	0	0	0	0	0	0	0	0	0	0	0	0	0	0	0	0	0	0	0	0	0	3942.1	19295	6833.5	0	0	0	0	0	0
iRTproteinbiognosys	19.611000	1024900	977840	962420	1095300	996750	1268200	1244900	1137500	1145500	1276800	1398000	1374000	1267200	977270	1210000	1349400	1338000	1301900	1073300	1323200	966850	786520	1047900	1246000	1007800	1092400	1010000	942420	1044400	839640	984730	1140300	1017100	994130	950410	575940
