# Supplementary material for: Complexome profiling on the Chlamydomonas lpa2 mutant reveals insights into PSII biogenesis and new PSII associated proteins
Source: J Exp Bot. 2021 Aug 26;73(1):245–62. doi: 10.1093/jxb/erab390 (PMC8730698; doi:10.1093/jxb/erab390)
Supplement: erab390_suppl_Supplementary_Dataset_S1 [file erab390_suppl_supplementary_dataset_s1.zip › Supplemental Dataset 1 - Excel List and all profiles/data/intensitiesRaw_wt2.txt]

Identifier	MolWeight	Intensity_01	Intensity_02	Intensity_03	Intensity_04	Intensity_05	Intensity_06	Intensity_07	Intensity_08	Intensity_09	Intensity_10	Intensity_11	Intensity_12	Intensity_13	Intensity_14	Intensity_15	Intensity_16	Intensity_17	Intensity_18	Intensity_19	Intensity_20	Intensity_21	Intensity_22	Intensity_23	Intensity_24	Intensity_25	Intensity_26	Intensity_27	Intensity_28	Intensity_29	Intensity_30	Intensity_31	Intensity_32	Intensity_33	Intensity_34	Intensity_35	Intensity_36
Cre01.g000100.t1.1	244.820000	0	0	0	0	0	96512	0	0	0	0	0	0	0	0	0	0	0	0	0	0	3308.2	0	0	0	0	0	0	0	0	0	0	0	0	0	0	0
Cre01.g000850.t1.2	20.686000	0	0	0	0	0	0	0	0	0	0	0	0	0	0	0	0	0	0	0	0	0	0	0	0	0	0	12096	13575	0	0	0	0	0	0	0	0
Cre01.g000900.t1.2	50.844000	0	0	0	0	0	0	0	0	0	0	0	0	0	0	0	0	0	0	0	0	0	0	0	0	0	4621.7	20190	2334.9	0	0	0	0	0	0	0	0
Cre01.g002050.t1.1	77.320000	0	0	0	0	0	0	0	0	0	0	0	0	0	0	0	0	0	0	0	0	0	0	2590.6	4852.5	0	0	0	0	0	0	0	0	0	0	0	0
Cre01.g002300.t1.2	18.380000	0	0	0	0	0	0	0	0	0	0	0	0	2361	0	0	0	0	0	0	0	0	0	0	9789.4	18468	8591.6	2303.3	0	0	0	0	1799.8	0	0	0	0
Cre01.g002500.t1.2	26.577000	1571700	116830	73632	32496	5401.9	0	4248.6	1643.4	0	6243.6	3143.8	1935	1332.4	0	0	0	0	0	1526.6	0	0	1779	0	0	0	0	8708.8	24591	30033	0	0	0	0	0	0	0
Cre01.g003550.t1.1	82.006000	0	0	0	0	0	0	0	0	0	0	0	0	0	1700.8	0	0	0	1626.4	0	0	0	0	0	0	0	0	0	0	0	0	0	0	0	0	0	0
Cre01.g004450.t1.2	29.807000	0	0	0	0	0	0	0	0	0	0	0	0	0	0	0	0	0	0	0	0	0	0	0	0	0	0	0	0	0	0	0	0	5911.6	0	0	0
Cre01.g005050.t1.1;Cre01.g006250.t1.2;Cre10.g423050.t1.2;Cre09.g398141.t1.1;Cre05.g235400.t1.2	96.717000	4247	0	0	0	0	0	0	0	0	0	1756.9	0	0	0	3762.5	2169.5	4502.2	2966.9	11024	52711	82712	3865.5	0	0	0	0	0	0	0	0	0	0	0	0	0	0
Cre01.g005150.t1.1	48.791000	0	0	0	0	0	0	0	0	0	0	1584.1	10159	26449	18886	0	0	0	0	0	0	0	0	0	0	0	0	0	0	0	0	0	0	0	0	0	0
Cre01.g006950.t2.1;Cre01.g006950.t1.1	42.063000	0	0	0	0	0	0	0	0	0	0	0	0	0	0	0	0	0	2136.3	0	0	0	0	0	0	0	0	0	0	0	0	0	0	0	0	0	0
Cre01.g007051.t1.2;Cre09.g396400.t1.2;Cre11.g467567.t1.1	14.700000	26811	7089.6	0	0	0	0	0	0	0	0	0	0	0	0	0	0	0	0	0	0	0	0	0	0	0	0	0	0	0	0	12816	0	0	0	0	0
Cre01.g007600.t2.1;Cre01.g007600.t1.1	27.731000	0	0	0	0	0	0	0	0	0	0	0	0	0	0	0	0	0	0	0	0	0	0	0	2384.8	9936.8	6699.2	0	0	0	0	0	0	0	0	0	0
Cre01.g007700.t1.1	62.264000	0	0	0	0	0	0	0	0	0	0	0	0	0	0	1710.4	0	0	0	0	0	0	0	0	0	0	0	0	0	0	0	0	0	0	0	0	0
Cre01.g007850.t1.2	17.092000	13172	23495	2864.4	95841	0	0	0	0	0	0	0	0	0	0	0	0	0	0	0	0	0	0	0	0	0	0	0	0	0	0	0	0	0	0	0	0
Cre01.g010400.t1.2	20.398000	0	0	0	0	0	0	0	0	0	0	0	0	0	0	0	0	0	5422.9	61679	23834	44168	22692	41581	19542	0	0	0	0	0	0	0	0	0	0	0	0
Cre01.g010900.t1.2	40.304000	39343	0	0	0	0	0	0	0	0	0	0	0	0	0	0	0	2824.3	19429	30454	44557	87835	18442	0	0	0	0	0	0	0	0	0	0	0	0	0	0
Cre01.g011000.t1.2	24.371000	15516	0	0	0	0	0	0	0	0	0	0	0	0	0	0	0	0	0	0	0	0	0	0	0	0	0	0	0	0	0	0	0	0	0	0	0
Cre01.g011100.t2.1;Cre01.g011100.t1.2	85.903000	0	0	0	0	0	0	0	0	0	0	0	0	0	0	0	0	0	0	0	0	0	0	1832.4	0	0	0	0	0	0	0	0	0	0	0	0	0
Cre01.g012500.t1.2	21.863000	0	0	0	0	0	0	0	0	0	0	0	0	0	0	0	0	0	0	0	0	0	0	0	0	3988.5	5024.4	0	0	0	0	0	0	0	0	0	0
Cre01.g013350.t1.2	24.456000	0	0	0	0	0	0	0	0	0	0	0	0	0	0	0	0	0	0	0	0	0	0	0	0	0	0	0	0	0	0	1567.6	0	0	0	0	0
Cre01.g013700.t2.1;Cre01.g013700.t1.2	28.153000	1547800	122210	77251	32698	15892	8330.6	12058	10631	2048	9172.2	6977.7	6162.6	11928	13067	43931	103970	95363	353820	64601	103490	13285	68240	64612	33321	51048	58487	122930	193940	441140	287220	0	0	0	0	0	0
Cre01.g014000.t1.2	20.946000	0	0	0	0	0	0	0	0	0	0	0	0	0	0	0	0	0	0	0	0	0	0	287130	0	14889	25138	32859	27849	8381.2	3937.7	4740.9	0	0	0	0	0
Cre01.g015350.t1.1	41.871000	546930	96560	134490	64246	45697	31555	38324	21111	7860.6	28210	14371	17731	16055	10193	17305	7207.7	11659	18053	9999.7	10559	29294	22692	20647	23889	26868	24114	59777	163070	234440	0	0	0	0	0	0	0
Cre01.g016300.t1.1	36.170000	0	0	0	0	0	0	5924.7	0	0	0	0	0	0	0	0	0	0	0	0	0	0	2478.8	3139.7	11324	16526	2383.4	18037	12830	22418	147850	324310	2318.8	0	0	0	0
Cre01.g016514.t1.1	60.796000	0	0	0	1916.5	0	0	0	0	0	0	0	0	0	0	1872	62186	131500	17634	0	0	0	0	0	0	0	0	0	0	0	0	0	0	0	0	0	0
Cre01.g017050.t1.2	32.206000	6242.1	0	0	0	0	0	0	0	0	0	0	0	0	0	0	0	0	0	0	0	0	0	0	0	0	0	0	0	0	0	0	0	0	0	0	0
Cre01.g018800.t1.2	35.506000	125150	697530	0	0	0	0	0	0	0	0	0	0	0	0	0	0	0	0	0	0	0	0	0	0	0	0	0	0	0	0	0	0	0	0	0	0
Cre01.g019600.t1.2	23.836000	0	0	0	0	0	0	0	0	0	0	0	0	0	0	0	0	0	0	0	0	0	0	0	0	3582.1	0	2100.9	0	0	915.51	0	0	0	0	0	0
Cre01.g019850.t1.1	95.966000	101340	0	0	0	0	0	0	0	0	0	0	0	0	0	0	0	0	0	0	0	0	0	0	0	0	0	0	0	0	0	0	0	0	0	0	0
Cre01.g020305.t1.1	6.283500	17334	11709	0	3275.8	0	0	3243.5	0	0	3113	2120.4	2307.5	3014	0	0	1724.4	2736.1	5757	2768.4	5315.7	0	3712.8	0	0	2502.3	4080.7	3603.6	0	0	0	0	0	0	0	0	0
Cre01.g020350.t1.2	21.659000	233250	44189	24845	20649	12947	2536.6	10034	4939.8	0	8477.4	8541.5	5677.8	16530	22442	10937	11910	17033	47342	21753	34482	64727	17070	7725.5	7801.2	23172	27768	31429	7546.6	2297.8	2590.6	11507	8083.6	0	0	0	0
Cre01.g020918.t1.1	117.280000	0	0	0	0	0	0	0	0	0	0	0	0	0	0	0	0	0	0	0	0	1116.7	0	0	2626.1	0	0	0	0	0	0	0	0	0	0	0	0
Cre01.g021500.t1.1	87.464000	0	0	0	0	0	0	0	0	0	0	0	0	0	0	0	0	5155	0	0	0	0	0	0	0	0	0	0	0	0	0	0	0	0	0	0	0
Cre01.g021650.t1.2	34.115000	35679	0	0	0	0	0	0	0	0	0	0	0	0	0	0	0	0	0	0	0	0	0	0	0	0	0	0	0	0	0	0	0	0	0	0	0
Cre01.g022500.t1.2	81.992000	0	0	0	0	0	0	0	0	0	0	0	0	0	0	0	0	0	35305	34189	0	0	0	0	0	0	0	0	0	0	0	0	0	0	0	0	0
Cre01.g024100.t1.1	40.309000	0	0	0	0	0	0	0	0	0	0	0	0	0	0	0	0	0	0	0	0	0	0	0	0	0	0	0	0	3531.3	0	0	0	0	0	0	0
Cre01.g024350.t1.2	69.967000	0	0	0	0	0	0	0	0	0	0	0	0	0	0	0	0	0	0	0	0	0	0	49330	8404.5	0	0	0	0	0	0	0	0	0	0	0	0
Cre01.g025500.t1.1	68.090000	0	0	0	0	0	0	0	0	0	0	0	0	0	0	0	0	0	0	0	0	0	6944.3	0	0	0	0	0	0	0	0	0	0	0	0	0	0
Cre01.g026450.t1.2	35.215000	0	0	0	0	6167.6	0	0	0	0	0	0	0	0	0	0	0	0	0	0	0	0	0	0	0	0	0	0	0	0	0	0	0	0	0	0	0
Cre01.g026900.t2.1;Cre01.g026900.t1.2	58.161000	0	0	0	0	0	0	0	0	0	0	0	0	0	0	0	0	0	0	0	0	0	0	1986.2	0	0	0	0	0	0	0	0	0	0	0	0	0
Cre01.g027400.t2.1;Cre01.g027400.t1.1	113.410000	0	0	0	0	0	18149	0	0	0	0	0	0	0	0	0	0	0	0	0	0	0	0	0	0	0	0	0	0	0	0	0	0	0	0	0	0
Cre01.g027550.t1.1	41.742000	0	0	0	0	0	0	0	0	0	0	0	0	20678	0	0	0	0	0	0	3639.7	7665.9	6651	19532	210450	149510	130600	24413	0	0	0	0	0	0	0	0	0
Cre01.g027800.t1.2	52.969000	0	0	3696.3	0	0	0	0	3712.4	0	0	0	0	0	0	0	0	0	0	0	0	0	0	0	0	0	0	0	0	0	0	0	0	0	0	0	0
Cre01.g028250.t1.2	35.377000	0	0	0	0	0	0	0	0	0	0	0	0	0	0	0	0	0	0	0	0	0	0	0	0	0	0	0	12290	0	0	0	0	0	0	0	0
Cre01.g029300.t1.2	30.052000	0	0	0	0	0	0	0	0	0	0	0	0	0	0	0	0	0	6510	11016	0	0	0	0	0	0	0	0	0	0	0	0	0	0	0	0	0
Cre01.g031100.t1.2	37.030000	0	0	0	0	0	0	0	0	0	0	0	0	38142	90271	0	0	0	0	0	0	0	0	0	0	0	4458.4	4008.2	21880	70408	213980	212280	0	0	0	0	0
Cre01.g032650.t2.1;Cre01.g032650.t1.2	42.435000	19352	0	0	0	0	0	0	0	0	0	0	0	0	0	0	0	0	0	0	0	0	0	0	0	10706	20250	49040	41477	1662.5	0	0	0	0	0	0	0
Cre01.g032750.t1.2	18.807000	0	0	0	0	0	0	0	0	0	0	0	0	0	0	0	0	0	0	0	0	0	0	0	0	0	0	0	0	0	0	0	0	7222.8	0	0	0
Cre01.g033550.t1.2	27.350000	0	0	0	0	0	0	0	0	0	0	0	0	0	0	0	0	0	0	0	0	0	0	0	0	0	0	0	0	0	14679	10779	0	0	0	0	0
Cre01.g034400.t1.1	38.936000	34364	0	0	0	0	0	0	0	0	0	0	0	7340.6	11688	0	0	0	0	0	0	0	0	0	0	0	0	0	0	0	0	0	0	0	0	0	0
Cre01.g035650.t1.2	76.893000	0	0	0	0	0	0	0	0	0	0	0	0	0	0	0	0	0	0	0	0	0	0	0	0	0	0	0	0	0	0	0	2101.8	0	0	0	0
Cre01.g036850.t1.2	65.917000	68792	3353.2	1350.1	1616.6	0	0	0	0	0	0	2462.8	0	0	0	0	0	0	0	0	0	0	0	0	0	0	4225.4	3447.6	0	0	0	0	0	0	0	0	0
Cre01.g036950.t1.2	40.409000	1377.4	0	0	0	0	0	0	0	0	0	0	0	0	0	0	0	0	0	0	0	0	0	0	0	0	0	0	0	0	0	0	0	0	0	0	0
Cre01.g037150.t1.1	96.131000	0	0	0	0	0	0	0	0	0	3678.7	18057	0	0	0	0	0	0	0	0	0	0	0	0	0	0	0	0	0	0	0	0	0	0	0	0	0
Cre01.g037200.t1.2	11.425000	0	0	0	0	0	0	0	0	0	0	0	0	0	0	0	0	0	0	0	0	0	0	0	0	9689.3	11566	14150	12548	25705	21185	2107.7	0	0	0	0	0
Cre01.g037700.t1.2	56.876000	3789.1	0	0	0	0	0	0	0	0	0	0	0	0	0	0	0	0	0	0	0	0	0	0	3267.1	4047.7	1335.7	0	0	0	0	0	0	0	0	0	0
Cre01.g038400.t1.2	47.327000	0	0	0	0	0	0	0	0	0	0	0	0	0	0	0	0	0	0	0	0	0	0	0	0	0	0	207570	0	0	0	0	0	0	0	0	0
Cre01.g038600.t1.2	47.635000	159180	29681	21932	8736.4	0	0	0	0	0	0	0	0	0	0	2255.5	0	0	0	0	0	0	1765	0	0	0	0	0	0	0	0	0	0	0	0	0	0
Cre01.g039150.t1.2	20.518000	19320	0	0	0	0	0	0	0	0	0	0	0	0	0	0	0	0	0	0	0	0	0	0	0	0	0	0	0	0	0	0	0	0	0	0	0
Cre01.g039300.t1.2	69.973000	0	0	0	0	0	0	0	0	0	0	0	0	0	0	0	0	0	0	0	0	0	10383	0	0	0	0	0	0	0	0	0	0	0	0	0	0
Cre01.g040000.t1.2	16.473000	0	0	0	0	0	0	0	0	0	0	0	0	0	0	0	0	0	0	0	0	0	0	0	0	0	1399.2	2326.1	0	13741	18088	5353.7	0	0	0	0	0
Cre01.g042200.t1.1	10.140000	0	0	45411	34110	6015	4124.7	0	0	0	9124.5	1327.7	0	0	42520	246420	0	0	0	1427	0	0	0	0	3349	3960.9	4312.7	5191.8	4459.6	3435.7	3739.1	3146.1	0	0	0	0	0
Cre01.g042550.t1.1	102.590000	11338	0	0	0	0	0	0	0	0	0	0	0	0	0	0	0	0	0	0	0	0	0	0	0	0	0	0	0	0	0	0	0	0	0	0	0
Cre01.g042750.t1.2	89.146000	387430	69026	49834	44762	32984	9070.2	27521	14240	11760	29249	30011	21652	36680	49513	97646	108670	122230	268800	221660	329050	558160	2506000	3751500	85893	2812.8	0	0	0	0	0	0	0	0	0	0	0
Cre01.g042800.t1.2	44.621000	0	0	0	0	0	0	0	0	0	0	0	0	0	0	0	0	0	0	0	0	0	7461.1	0	0	165010	96095	46462	33198	15456	0	0	0	0	0	0	0
Cre01.g043350.t1.2	72.106000	11904	0	1654	0	0	0	0	0	0	0	0	0	0	0	0	0	0	0	0	0	0	0	0	0	0	0	0	0	0	0	0	0	0	0	0	0
Cre01.g043450.t1.2	22.292000	0	0	0	0	0	0	0	0	0	0	0	0	0	0	0	0	0	0	0	0	0	0	0	0	0	0	0	0	1380.1	8502.2	53485	0	1484	0	0	0
Cre01.g044400.t1.2	22.902000	0	0	0	0	0	0	0	0	0	0	0	0	0	0	0	0	0	0	0	0	0	0	0	0	0	0	0	2613.3	17643	27134	27272	3489.4	0	0	0	0
Cre01.g044600.t1.2	143.410000	12383	0	7531.8	0	0	0	0	0	0	0	0	0	0	0	0	0	0	0	0	0	0	0	0	0	0	0	0	0	0	0	0	0	0	0	0	0
Cre01.g044800.t1.2	91.104000	74117	7152.8	2732.7	2528.8	4504.2	0	12454	1472	2518.1	14901	16934	15653	27212	20392	22396	16768	22639	70227	95688	10823	9449.8	22214	54092	100520	24650	0	0	0	0	0	0	0	0	0	0	0
Cre01.g045100.t1.2	20.896000	0	0	0	0	0	0	0	0	0	0	0	0	0	0	0	0	0	0	0	6428.5	0	0	0	0	0	0	0	0	0	0	0	0	0	0	0	0
Cre01.g045550.t1.2	42.993000	274150	57237	40946	28081	10360	16823	13451	11626	15356	22592	15710	7397.9	38966	5068	17116	0	18128	28094	24281	35118	69263	93613	56424	96889	28352	20989	4776.9	0	0	0	0	0	0	0	0	0
Cre01.g047550.t1.2	23.672000	5012.2	0	0	5283.6	7644	0	3580	0	0	0	0	0	0	0	0	0	0	0	0	0	1975.6	1848.3	2823.8	0	7120.7	1376.3	7091.5	2322.3	0	4352.7	19054	3088.3	6155.7	0	0	0
Cre01.g047750.t1.2	21.371000	9917.3	8586.9	9020.3	0	0	0	0	0	0	0	0	0	1126.6	0	0	0	0	0	0	0	0	0	0	0	0	0	0	0	3332.1	8665.6	0	0	0	0	0	0
Cre01.g048150.t1.2	30.466000	0	0	0	0	0	0	0	0	0	0	0	0	0	0	0	0	0	0	0	0	0	0	0	0	0	0	0	0	3780.1	15794	30346	0	0	0	0	0
Cre01.g048950.t1.2	55.128000	53386	0	0	0	0	0	0	0	0	0	0	0	0	0	0	0	0	0	9043	6301.1	0	0	0	0	0	0	0	0	0	0	0	0	0	0	0	0
Cre01.g049000.t1.2	23.613000	0	0	0	0	0	0	0	0	0	0	0	0	0	0	0	0	0	0	0	0	0	0	0	0	0	0	0	0	0	0	0	0	0	0	0	0
Cre01.g049350.t1.1	53.065000	0	0	0	0	0	0	0	0	0	0	0	0	0	0	0	0	0	0	0	0	0	0	0	0	5446.6	2080.2	0	0	0	0	0	0	0	0	0	0
Cre01.g049500.t1.2	17.250000	555860	108640	58586	45119	38107	21900	47454	32519	19829	39013	60089	49290	41667	59283	302630	270990	17832	0	0	0	0	0	0	0	0	0	0	0	0	0	0	0	1469.6	0	0	0
Cre01.g049600.t1.2	42.157000	4194.1	0	0	0	0	0	0	4655.3	0	0	0	0	0	0	0	0	0	0	0	0	0	0	0	3075.1	8794.8	5738.6	5057.8	1124.6	0	0	0	0	0	0	0	0
Cre01.g049900.t1.1	47.192000	32010	0	0	0	0	0	0	0	0	0	0	0	0	0	0	0	0	0	0	0	0	0	0	0	0	0	0	0	0	0	0	0	0	0	0	0
Cre01.g049950.t1.1	123.220000	0	0	0	0	0	0	0	0	0	0	0	0	18304	32963	0	0	0	0	0	0	0	0	0	0	0	0	0	0	0	0	0	0	0	0	0	0
Cre01.g050950.t1.2	55.608000	23010	0	1598.6	0	0	0	0	0	0	1921.5	2945.4	1360.6	17687	47096	133450	65311	1079100	9581100	135720	241590	117290	2236.6	1704.5	0	1771.7	5158.4	10745	0	0	0	0	0	0	0	0	0
Cre01.g051400.t1.2	25.798000	0	0	0	0	0	0	0	0	0	0	0	0	0	0	0	0	0	0	0	0	0	0	0	3841	0	0	0	0	0	0	0	0	0	0	0	0
Cre01.g051500.t1.2	11.982000	0	0	0	0	1326	0	0	0	0	0	0	0	0	0	0	0	0	1636.3	1623.1	0	3734.1	4004.3	4162.9	5083.6	0	7474.9	18814	40187	168960	555520	1142600	257000	89286	0	0	2644
Cre01.g051900.t1.2	28.511000	86284	143270	0	0	0	0	3318.1	42583	412820	3925.1	0	0	0	0	0	0	0	0	0	0	0	0	0	0	0	0	0	0	1348.7	0	0	0	0	0	0	0
Cre01.g053600.t1.2	17.472000	0	0	0	0	0	0	0	0	0	0	0	0	0	0	0	0	0	0	0	0	0	0	0	0	0	0	0	0	0	1481.9	0	0	0	0	0	0
Cre01.g054400.t1.1	20.022000	0	0	0	0	0	0	0	0	0	0	0	0	0	0	0	0	0	0	0	0	0	0	0	0	0	0	0	0	0	0	1883.2	0	0	0	0	0
Cre01.g054500.t1.2	112.350000	183700	84656	183920	199910	196330	100040	453660	629170	1332000	3897000	2601000	1476800	723310	123640	1301.2	1299.4	0	0	0	0	0	0	0	0	0	0	0	0	0	0	0	0	0	0	0	0
Cre01.g066917.t1.1	27.565000	816840	1601800	5418800	4935500	522580	174570	80192	10874	56485	903520	25368	10302	812050	31543	41551	56393	83571	304820	303590	291040	4587700	3450800	3022500	5569300	2521400	972710	205930	35041	19807	36229	168290	128850	25506	0	0	0
Cre01.g071662.t1.1	69.089000	121880	30791	27890	0	16882	0	0	6337.9	0	9678.6	6306.6	4097	5897.9	0	4076.2	0	2816.5	0	2292	2439	2683	0	5494.9	14449	0	4079.3	0	0	0	0	0	0	0	0	0	0
Cre02.g073550.t1.2	39.400000	0	0	0	0	0	0	0	0	0	0	0	0	0	0	0	0	0	0	0	0	0	0	0	0	0	2234.8	0	0	0	0	0	0	0	0	0	0
Cre02.g073850.t1.2	22.635000	0	0	0	0	0	0	0	0	0	0	0	0	0	0	0	0	0	0	0	0	0	0	0	0	0	0	0	0	0	0	0	906.21	0	0	0	0
Cre02.g074100.t1.2	14.845000	0	0	0	0	0	0	0	0	0	0	0	0	0	0	0	0	0	0	0	0	0	0	0	0	0	0	0	0	2763.4	2676	1933	0	0	0	0	0
Cre02.g074150.t2.1;Cre02.g074150.t1.1	153.780000	0	0	0	0	0	0	0	0	0	0	0	0	0	0	0	0	0	0	0	0	0	0	0	0	0	0	0	0	0	0	0	0	0	0	0	0
Cre02.g074650.t1.2	70.448000	0	0	0	0	0	0	0	0	0	0	0	0	951.89	1379.1	0	0	0	0	0	0	0	0	0	0	0	0	0	0	0	0	0	0	0	0	0	0
Cre02.g074900.t1.1	148.170000	4226.7	0	0	0	0	0	0	0	0	0	0	0	0	0	0	0	0	0	0	0	0	0	0	0	0	0	0	0	0	0	0	0	0	0	0	0
Cre02.g075400.t2.1;Cre02.g075400.t1.1	23.656000	0	0	0	0	0	0	0	0	0	0	0	0	1091.2	0	0	0	0	0	0	0	2746.4	1889.9	4877.3	10219	0	0	0	0	0	0	0	0	0	0	0	0
Cre02.g075700.t1.2	23.427000	18574	0	0	0	0	0	0	0	0	0	0	0	0	0	0	0	0	0	0	0	0	0	0	0	0	0	0	0	0	0	0	0	0	0	0	0
Cre02.g076350.t1.2	55.798000	0	0	22527	14837	0	3417	0	9096.4	0	0	0	0	0	0	0	0	0	0	0	0	0	0	0	0	0	0	13177	2237.4	0	0	0	0	0	0	0	0
Cre02.g076900.t1.1	114.770000	28342	0	0	0	0	0	0	0	0	0	0	0	0	0	0	0	0	0	0	0	0	0	0	0	0	0	0	0	0	0	0	0	0	0	0	0
Cre02.g077350.t1.2	46.124000	0	0	0	0	0	0	0	0	0	0	0	0	0	0	0	0	0	0	0	2052.3	0	0	0	0	0	0	0	0	0	0	0	0	0	0	0	0
Cre02.g077800.t1.2	86.251000	0	0	0	0	0	0	0	0	0	0	0	0	0	0	0	0	0	0	0	0	0	0	0	0	0	0	0	0	0	0	0	0	0	0	0	0
Cre02.g078300.t1.1	7.294200	21230	3150.5	10902	6389.2	5620.9	3611.1	3161.6	1082.9	0	2476.3	1780.7	0	4165.5	1558.9	0	0	1489.3	0	2800.6	0	3219.2	7006.2	11668	8950.1	13459	13172	5615.3	5481.3	3332.7	1155.6	0	0	0	0	0	0
Cre02.g078507.t1.2	24.374000	0	0	0	0	0	0	0	0	0	0	0	0	0	0	0	0	0	0	0	0	0	0	0	0	0	0	0	0	0	0	5709.5	19560	14459	0	0	0
Cre02.g078966.t1.1	101.350000	10329	0	0	0	0	0	0	0	0	0	0	0	0	0	0	0	0	0	0	0	0	0	0	0	0	0	10633	0	0	0	0	0	0	0	0	0
Cre02.g079800.t1.2	16.052000	104300	885210	9372.2	0	0	0	0	0	0	0	0	0	0	0	0	0	0	0	0	0	0	0	0	0	0	0	0	0	0	0	0	0	0	0	0	0
Cre02.g080200.t1.2	77.660000	0	0	0	0	0	0	0	0	0	0	0	0	0	5724.4	33407	6477.5	9101.7	13477	11805	3603.1	3432.5	5987.8	7942.2	0	0	0	0	0	0	0	0	0	0	0	0	0
Cre02.g080250.t1.2	21.166000	29288	0	0	0	0	0	0	0	0	0	0	0	0	0	0	0	0	0	0	0	0	0	0	0	0	0	0	0	0	0	0	0	0	0	0	0
Cre02.g080650.t1.2	93.119000	0	0	0	0	0	0	0	0	0	0	0	0	0	0	0	0	2322	57532	26834	0	0	0	0	0	0	0	0	0	0	0	0	0	0	0	0	0
Cre02.g080700.t1.2;Cre02.g080600.t1.2	72.492000	13834	0	0	0	0	0	0	0	0	0	0	0	0	0	3653.9	0	0	0	2689.7	4237.1	22289	68020	50464	109950	13694	0	0	0	0	0	0	0	0	0	0	0
Cre02.g081050.t1.2	55.891000	10122	13652	42473	30064	134980	17079	44462	112650	21556	81630	46890	122440	201940	195080	87941	181600	392310	327390	173950	154170	151390	1058400	485110	0	0	0	0	0	0	0	0	0	0	0	0	0
Cre02.g081250.t1.2	78.425000	25783	0	0	0	0	0	3634.9	0	0	8344.7	0	0	1872.9	2607.3	20901	83853	256200	636080	89810	17535	12146	7307.2	4355.3	8553.7	16770	4210.6	3372.3	3912.2	1341	0	0	0	0	0	0	0
Cre02.g082500.t1.1	14.804000	0	0	0	0	0	0	0	0	0	0	0	0	0	0	0	0	2131.3	3402.5	2886.9	2787.7	4025.9	5827.6	4625.4	7028.6	0	6391.9	6449.2	7525.7	13293	43736	758800	92571	1071800	21273	3662.6	36664
Cre02.g082550.t1.2	80.959000	0	0	0	0	0	0	0	0	0	0	0	0	0	0	0	0	0	0	0	0	0	8356.4	30915	62556	6224.5	0	0	0	0	0	0	0	0	0	0	0
Cre02.g083650.t1.1	21.528000	5721.8	0	0	0	0	0	0	0	0	0	0	0	0	0	0	0	0	0	0	0	0	0	0	0	0	0	0	0	0	0	0	0	0	0	0	0
Cre02.g084000.t1.2	12.964000	0	0	0	0	0	0	0	0	0	0	0	0	0	0	0	0	0	0	0	0	0	0	0	0	0	0	0	0	0	0	2388.3	0	0	0	0	0
Cre02.g084350.t1.2	25.205000	0	0	0	0	0	0	0	0	0	0	0	0	0	0	0	0	0	0	0	0	0	1846.1	0	3965	5822.4	4565	6810.4	6404.2	4033.6	2145.5	0	0	0	0	0	0
Cre14.g611300.t1.1;Cre02.g085257.t1.2	77.369000	0	0	0	0	0	0	0	0	0	0	0	0	0	0	0	0	0	0	0	0	0	0	0	0	0	0	0	0	0	0	0	0	0	0	0	0
Cre02.g085450.t1.2	41.426000	0	0	0	0	0	0	0	0	0	0	0	0	0	0	0	0	0	0	0	0	0	0	0	0	16212	4034.3	0	0	0	0	0	0	0	0	0	0
Cre02.g086100.t1.2	16.174000	0	0	0	0	0	0	0	0	0	0	0	0	0	0	0	0	0	0	0	0	0	0	0	0	0	0	0	0	0	0	0	0	6787.1	0	0	0
Cre02.g086850.t1.1	35.980000	0	0	0	0	0	0	11485	2207.3	0	0	0	0	0	0	0	0	0	0	25130	11407	2589.4	0	0	0	0	0	0	0	0	0	0	0	0	0	0	0
Cre02.g088000.t1.2	33.562000	600110	211890	13608	2031.9	914.5	0	0	0	0	0	0	0	0	0	0	0	0	0	0	0	0	0	0	0	0	0	0	0	19510	1565	0	0	0	0	0	0
Cre02.g088200.t1.2	58.236000	0	0	0	0	0	0	0	0	0	0	0	0	3221.3	0	0	0	0	0	0	0	0	0	5143	40994	76831	5153.1	4857.2	6166.3	152270	166160	0	0	0	0	0	0
Cre02.g088400.t2.1;Cre02.g088400.t1.2	44.391000	0	0	0	0	0	0	0	0	0	0	0	0	0	0	0	0	0	0	0	0	0	0	0	0	19615	0	0	0	0	0	0	0	0	0	0	0
Cre02.g088500.t1.1	52.897000	0	0	0	0	0	0	0	0	0	0	0	0	0	0	0	0	0	0	0	0	0	7799.5	0	0	0	0	0	0	0	0	0	0	0	0	0	0
Cre02.g088850.t1.2	23.165000	0	7071.1	2159.9	0	0	0	0	0	0	0	0	0	0	0	0	0	0	0	0	0	0	0	0	0	0	0	0	0	0	0	0	0	0	0	0	0
Cre02.g088900.t1.2	32.439000	0	0	0	0	0	0	0	0	0	0	0	0	0	0	0	0	0	0	0	0	0	0	0	0	0	0	6347.6	18752	27907	7736.8	0	0	0	0	0	0
Cre02.g090050.t1.1	86.543000	0	0	3371	0	0	0	0	0	0	0	0	0	0	0	0	0	0	0	0	0	0	0	0	0	0	0	0	0	0	0	0	0	0	0	0	0
Cre02.g090850.t1.1	109.710000	0	0	0	0	0	0	120580	0	0	0	0	0	0	0	0	0	0	0	0	6533.2	0	0	0	0	0	0	0	0	0	0	0	0	0	0	0	0
Cre02.g092350.t1.2	56.044000	8998.6	0	0	0	0	0	0	0	0	0	0	0	0	0	0	0	0	0	0	0	0	0	0	0	4567.7	0	0	0	0	0	0	0	0	0	0	0
Cre02.g092550.t1.1	82.427000	0	0	0	0	0	0	0	0	0	0	0	0	0	0	0	0	0	0	0	1711.3	0	0	0	0	0	0	0	0	0	0	0	0	0	0	0	0
Cre02.g093650.t1.2	15.009000	0	0	0	0	1495.3	0	0	1743.8	0	0	0	0	3039	0	0	0	0	0	1356.3	5519.5	5488	1370.2	15492	24007	40442	58530	145370	169990	146440	85518	95428	51357	79162	0	0	0
Cre02.g094250.t1.1	43.926000	156150	35881	31131	20826	12739	5668.1	15930	5428.4	0	9252.6	9120	4855.5	18949	10455	6181.5	1722.5	7737	12755	14333	10766	10010	5622.5	25062	120490	34464	8932.9	0	0	0	0	0	0	0	0	0	0
Cre02.g095077.t1.1	42.929000	42128	4609.5	7056	2282.4	1845.1	0	0	0	0	0	0	0	0	0	0	0	0	0	0	0	0	0	0	2291.5	5329.6	4608.4	10080	7387.1	0	0	0	0	0	0	0	0
Cre02.g095080.t1.1	71.838000	8543.2	0	0	0	0	0	0	0	0	0	0	0	0	0	0	0	0	0	0	0	0	0	0	0	0	0	0	0	0	0	0	0	0	0	0	0
Cre02.g095092.t1.1	43.527000	2120.7	0	0	0	0	0	0	0	0	0	0	0	0	0	0	0	0	0	0	0	0	0	0	0	0	1553.1	1978.9	1713.4	7917.1	0	0	0	0	0	0	0
Cre02.g095111.t1.1	91.621000	0	0	0	0	0	0	0	0	0	0	0	0	0	0	0	0	1467	0	0	0	0	0	0	0	0	0	0	0	0	0	0	0	0	0	0	0
Cre02.g095122.t1.1	20.871000	0	0	0	0	0	0	0	0	0	0	0	0	0	0	0	0	0	0	0	0	0	0	0	0	0	0	0	0	0	0	0	5160.3	1946.7	0	0	0
Cre02.g097400.t1.2	18.074000	0	0	0	0	0	0	0	0	0	0	0	0	0	0	0	0	0	0	0	0	0	0	0	0	0	0	1638.3	2199.9	7608.5	0	2435.3	0	0	0	0	0
Cre02.g099150.t1.2	33.726000	0	0	0	0	0	0	0	0	0	0	0	0	0	0	0	0	0	0	0	0	0	0	0	0	0	0	0	0	0	6518.6	0	0	0	0	0	0
Cre02.g099750.t1.1	290.660000	0	0	0	0	0	0	0	0	364500	0	0	0	0	0	0	0	0	0	0	0	0	0	0	0	0	0	0	0	0	0	0	0	0	0	0	0
Cre02.g099850.t1.1	51.705000	0	0	0	0	0	0	0	0	0	0	0	0	0	17239	60042	25743	16372	7869	0	0	0	0	0	0	0	0	0	0	0	0	0	0	0	0	0	0
Cre02.g100200.t1.2	22.321000	19754	55834	4268.8	122170	0	0	0	0	0	0	0	0	0	0	0	0	0	0	0	0	0	0	0	0	0	0	0	0	0	0	0	0	0	0	0	0
Cre02.g101350.t1.2	23.944000	0	0	0	0	0	0	0	0	0	0	0	0	0	0	0	0	0	0	0	0	0	0	0	0	0	0	1808.9	2316.7	1999.2	5196.2	0	0	0	0	0	0
Cre02.g103000.t1.2;Cre02.g113652.t2.1;Cre02.g113652.t1.1	58.197000	0	0	0	0	0	0	0	0	0	0	0	0	0	0	0	0	0	0	0	14001	9100.6	0	0	0	0	0	0	0	0	0	0	0	0	0	0	0
Cre02.g104650.t2.1;Cre02.g104650.t1.1	125.570000	14130	2649.8	0	0	0	0	0	0	0	0	5725.2	3871.8	0	1721.2	2164.8	0	0	0	0	0	0	0	0	0	0	0	0	0	0	0	0	0	0	0	0	0
Cre02.g104850.t1.2	33.702000	0	0	0	0	0	0	0	0	0	0	0	0	0	0	0	1223.2	7337.1	0	0	0	0	0	0	0	0	0	0	0	0	0	0	0	0	0	0	0
Cre02.g105650.t1.2	18.781000	0	0	0	0	0	0	0	0	0	0	0	0	0	0	0	0	0	0	0	0	0	1219.4	0	0	0	2728.7	9497.3	35474	20273	4063.6	0	0	0	0	0	0
Cre02.g106600.t1.2	16.997000	0	0	0	0	0	0	0	0	0	0	0	0	0	0	0	0	0	0	0	0	0	0	0	0	0	0	0	0	0	0	2396.2	0	0	0	0	0
Cre02.g107150.t1.1	13.660000	0	0	0	0	0	0	0	0	0	0	0	0	0	0	0	0	0	0	0	0	0	0	0	0	0	0	0	0	13199	23290	22861	3151.8	0	0	0	0
Cre02.g107200.t1.1	7.124000	0	0	0	0	0	0	0	0	0	0	0	0	0	0	0	0	0	0	0	0	0	0	0	0	0	0	0	0	0	0	3015.1	0	1994.4	0	0	0
Cre02.g107300.t1.2	37.906000	0	0	0	0	0	0	0	0	0	0	0	1131.6	2666.6	0	0	0	0	0	0	0	0	0	0	0	0	0	0	0	0	0	0	0	0	0	0	0
Cre02.g107450.t1.2	47.574000	0	0	0	0	0	0	0	0	0	0	0	0	0	0	0	0	0	0	0	0	0	0	0	0	0	0	0	2159.2	0	0	0	0	0	0	0	0
Cre02.g107550.t2.1;Cre02.g107550.t1.2;Cre02.g099500.t2.1;Cre02.g099500.t1.1	28.770000	0	0	0	0	0	0	0	0	0	0	0	0	0	0	0	0	0	0	0	0	0	0	14089	0	0	0	0	0	0	0	0	0	0	0	0	0
Cre02.g108450.t1.2	15.185000	0	0	0	0	0	0	0	0	0	0	0	0	0	0	0	0	0	0	0	0	0	0	0	0	0	0	0	0	0	1416.2	0	0	0	0	0	0
Cre02.g108900.t1.2	19.694000	13586	0	0	0	0	0	0	0	0	0	0	0	0	0	0	0	0	0	0	0	0	0	0	0	0	0	0	0	0	876.8	3467.8	10258	4669.8	0	0	0
Cre02.g109950.t1.2	11.395000	0	0	0	0	0	0	0	0	0	0	0	0	0	0	0	0	0	0	0	0	0	0	0	0	0	0	0	0	0	4417.3	22541	10374	8840.6	0	0	0
Cre02.g110750.t1.2	41.322000	0	0	0	0	0	0	0	0	0	0	0	0	0	0	0	0	0	0	0	0	0	0	0	15700	3423.4	0	0	0	0	0	0	0	0	0	0	0
Cre02.g111450.t1.2	26.620000	0	0	0	0	0	0	0	0	0	0	0	0	0	0	0	0	0	0	0	0	0	0	1904.2	2062.6	5622.3	11398	21918	25041	44980	111310	308990	24988	0	0	0	0
Cre02.g111700.t1.2	22.341000	0	0	0	0	0	0	0	0	0	0	0	0	0	0	0	0	0	0	0	0	0	0	0	0	0	0	0	0	0	0	6006.3	0	0	0	0	0
Cre02.g113100.t1.2	13.235000	6678.4	0	0	0	0	0	0	0	0	0	0	0	0	0	0	0	0	0	0	0	0	0	1269.6	0	2133.2	2227.3	2013.3	2393.1	4342.3	0	12511	2635.7	2270.8	0	0	0
Cre02.g113550.t1.2	34.719000	0	0	0	0	0	0	0	0	0	0	0	0	0	0	0	0	0	0	0	0	0	0	0	0	0	0	0	0	0	0	1640.7	0	0	0	0	0
Cre02.g114450.t1.2	18.964000	0	0	0	0	0	0	0	0	0	0	0	0	0	0	0	0	0	0	0	0	0	0	0	0	0	0	0	0	0	0	21752	3678.2	5602.6	0	0	0
Cre02.g114600.t1.2	21.642000	0	0	0	0	0	0	0	0	0	0	0	0	3362.5	0	0	0	0	0	2013.6	0	0	0	3478	13637	5536.7	0	0	0	0	0	0	0	0	0	0	0
Cre02.g114850.t1.2	95.141000	0	0	0	0	0	0	0	0	0	0	0	0	0	0	6160.1	982.15	1055.1	0	0	0	0	0	0	0	0	0	0	0	0	0	0	0	0	0	0	0
Cre02.g115200.t1.2	16.391000	9032.6	2891.6	0	0	0	0	0	0	0	0	0	0	0	0	0	0	0	0	0	0	0	0	0	0	0	0	0	0	1665.9	4902.7	4952.5	0	0	0	0	0
Cre02.g116500.t1.1	56.205000	0	0	0	0	0	0	0	0	0	0	0	0	0	0	0	0	0	0	0	6641.1	0	0	0	0	0	0	0	0	0	0	0	0	0	0	0	0
Cre02.g116750.t2.1;Cre02.g116750.t1.1	61.514000	4729800	16085000	275850	380210	146400	122270	149270	333980	3112400	522740	368740	164490	172880	13864	10394	4640.9	10949	12059	18328	10829	15769	19850	23461	21511	48650	0	0	0	0	0	0	0	0	0	0	0
Cre02.g117500.t1.2	67.267000	7143.7	0	0	0	0	0	0	0	0	0	0	0	0	0	0	0	0	0	3000.4	0	11096	5715.6	0	0	0	0	0	0	0	0	0	0	0	0	0	0
Cre02.g118350.t1.1	117.860000	0	0	0	0	0	0	0	0	0	0	0	5248.8	0	0	0	0	0	0	0	0	0	0	0	0	0	0	0	0	0	0	0	0	0	0	0	0
Cre02.g118950.t1.2	11.744000	0	0	0	0	0	0	0	0	0	0	0	0	0	0	0	0	0	0	0	0	0	0	0	0	0	0	0	0	0	0	1493.9	0	0	0	0	0
Cre02.g119450.t1.2	94.600000	0	0	0	0	0	0	0	0	0	0	0	0	0	0	0	0	0	0	0	0	0	0	0	0	0	0	0	0	0	0	0	0	0	0	0	0
Cre02.g119550.t1.2	9.947400	30346	8049.1	0	0	0	0	0	0	0	0	0	0	0	0	0	0	0	0	0	0	0	0	0	0	1430.9	2569.6	8133.4	9329.7	45129	51930	110640	51023	84188	0	12268	3883
Cre02.g119900.t1.2	42.297000	0	0	0	0	0	0	0	0	0	0	0	0	0	0	0	0	0	0	0	0	0	0	0	0	0	0	0	0	0	5099.5	0	0	0	0	0	0
Cre02.g120150.t1.2;Cre02.g120100.t1.2	20.647000	0	0	0	0	0	0	0	2426.1	0	516340	0	0	0	0	0	0	0	0	0	0	0	0	0	0	0	0	0	0	0	0	0	0	0	0	0	0
Cre02.g120250.t2.1;Cre02.g120250.t1.1	79.655000	105750	23157	21213	4969.2	7505	0	1929.2	1461.2	0	5541.8	0	0	0	0	1167.2	0	2226.8	0	0	4512.4	0	0	0	0	0	0	0	0	0	0	0	0	0	0	0	0
Cre02.g141100.t1.2	42.095000	0	0	0	0	0	0	0	0	0	0	0	0	0	0	0	0	0	0	0	1261.3	0	0	2379.6	3118.9	10575	9142.3	19185	10285	0	0	0	0	0	0	0	0
Cre02.g141400.t1.2	67.536000	0	0	0	0	0	0	0	0	0	0	0	0	2581.4	0	0	0	0	4646.5	6969	2118.1	0	4337.2	5331.2	7769.2	26012	11424	0	0	0	0	0	0	0	0	0	0
Cre02.g141500.t1.2	10.365000	2795	0	0	0	0	0	0	0	0	0	0	0	0	0	0	0	0	0	0	0	0	0	0	0	0	0	0	0	0	0	0	0	0	0	0	0
Cre02.g141606.t1.1	464.740000	55445	0	10285	14125	0	65877	58530	0	0	0	0	0	0	0	0	0	0	0	0	0	0	0	0	0	0	0	0	0	0	0	0	0	0	0	0	0
Cre02.g142146.t1.1	40.863000	12014	0	1622.5	0	0	0	0	0	0	0	0	0	0	0	0	0	0	0	0	0	2870.4	0	1348.3	0	2204	2297.3	13153	18509	66967	343030	33156	0	0	0	0	0
Cre02.g142246.t1.1	10.553000	21699	0	0	0	0	0	0	0	0	0	0	0	0	0	0	0	0	0	0	0	0	0	0	0	0	0	0	0	0	0	2821.1	0	1784.6	0	0	0
Cre02.g142266.t1.1;Cre16.g678437.t1.1	71.728000	1666.1	0	0	0	0	0	0	0	0	0	0	0	0	0	0	0	1034.9	0	0	1565.3	0	6144.5	20468	34565	21964	0	0	0	0	0	0	0	0	0	0	0
Cre02.g142351.t1.1	91.558000	0	0	0	0	0	0	0	0	0	0	0	0	0	0	4235	2831.7	5947.3	0	0	0	0	0	0	0	0	0	0	0	0	0	0	0	0	0	0	0
Cre12.g486250.t1.2;Cre02.g142687.t2.1;Cre02.g142687.t1.1	20.586000	22618	0	0	0	0	0	0	0	0	0	0	0	0	0	0	0	0	0	0	0	0	0	0	0	0	0	1942.4	0	0	4124.6	7414.4	1772.4	7821.7	0	0	0
Cre02.g142800.t1.2	19.532000	0	0	0	0	0	0	0	0	0	0	0	0	0	0	0	0	0	0	0	0	0	0	0	0	0	0	0	0	0	0	0	0	0	0	1900.9	3505.7
Cre02.g143050.t1.2	10.879000	0	0	0	0	0	0	0	0	0	0	0	0	0	0	0	0	0	0	1842.7	22223	23897	0	0	0	0	0	0	0	0	0	0	0	0	0	0	0
Cre02.g143250.t1.2	36.841000	0	0	0	0	0	0	0	0	0	0	0	0	0	0	0	0	8795.7	34770	4397.5	0	21299	30555	69204	44139	38562	101310	97878	49438	25232	7461.6	0	0	0	0	0	0
Cre02.g143400.t1.1	126.520000	0	0	0	0	0	0	0	0	0	0	0	0	0	0	0	0	0	0	0	0	0	0	0	0	0	0	0	0	0	0	0	0	0	0	0	0
Cre02.g143450.t1.2	22.149000	0	0	0	0	0	0	0	0	0	0	0	0	0	0	0	0	0	0	0	0	0	0	0	0	0	0	0	0	2093	0	0	0	0	0	0	0
Cre02.g143567.t1.1	17.912000	0	0	0	0	0	0	0	0	0	0	0	0	0	0	0	0	0	0	0	0	0	0	0	0	0	0	1916.5	1146.6	1099.2	1629.8	15986	10004	2552.2	0	0	0
Cre02.g143650.t2.1;Cre02.g143650.t1.2	57.074000	0	0	0	0	0	0	0	0	0	0	0	0	0	0	0	0	1012.7	0	0	0	0	2777	8627.5	0	0	0	0	0	0	0	0	0	0	0	0	0
Cre02.g143667.t1.1	42.300000	0	0	0	0	0	0	0	0	0	0	0	0	0	0	0	0	0	0	0	0	0	0	0	0	0	1758	18740	11734	0	0	0	0	0	0	0	0
Cre02.g144700.t1.2;Cre02.g144750.t1.1	67.045000	0	0	0	0	0	0	0	0	0	0	0	0	0	0	3335.5	0	0	0	0	0	0	0	0	0	0	0	0	0	0	0	0	0	0	0	0	0
Cre02.g144850.t1.2	29.716000	0	0	0	0	0	0	0	0	0	0	0	0	0	0	0	1424.2	3403.1	3138.5	3002.3	5152.5	2622.1	0	0	0	0	0	3655.9	0	0	0	0	0	0	0	0	0
Cre02.g145800.t1.2	38.114000	132850	19793	6051.4	3997.9	2866.2	0	3702.3	2195.8	0	2589.9	2076.9	1571	2068.5	3634.5	4576.9	0	5658.3	6810	13509	27268	19025	16385	49701	38950	0	0	0	0	0	0	0	0	0	0	0	0
Cre02.g146250.t1.2	50.199000	0	0	0	0	0	0	0	0	0	0	0	0	0	0	0	0	0	0	6083.6	0	0	0	0	0	0	0	0	0	0	0	0	0	0	0	0	0
Cre02.g146700.t1.2	17.032000	0	0	0	0	0	0	0	0	0	0	0	0	0	0	0	0	0	0	0	0	0	0	0	0	0	0	2737.1	5119.6	8111.8	2472.8	0	0	0	0	0	0
Cre02.g147850.t1.2	70.197000	0	0	0	0	0	0	0	0	0	0	0	0	0	0	0	0	0	0	0	0	0	0	1223.2	0	0	0	0	0	0	0	0	0	0	0	0	0
Cre03.g143847.t2.1;Cre03.g143847.t1.1	21.396000	0	0	0	0	0	0	0	0	0	0	0	0	0	0	0	0	0	0	0	0	0	0	0	0	0	0	0	1683.5	0	0	4502.4	0	0	0	0	0
Cre03.g144164.t1.1	51.598000	0	0	0	0	0	0	0	0	0	0	0	0	0	0	0	0	0	0	0	0	0	0	977.39	9981.9	5747.7	3887.2	1199.1	0	0	0	0	0	0	0	0	0
Cre03.g144627.t1.1	50.733000	0	0	0	0	0	0	0	0	0	0	0	0	0	0	0	0	7017.5	1125.4	0	0	0	0	0	0	0	0	0	0	0	0	0	0	0	0	0	0
Cre03.g144807.t1.1	60.707000	846620	114860	75768	26453	10996	8746.7	11556	2361.4	0	0	1285.9	0	0	0	10217	7063.5	3658.6	1515.4	5384.6	0	0	3090.3	5678.6	4426	2682	0	0	0	0	0	0	0	0	0	0	0
Cre03.g144967.t1.1	68.773000	512530	51210	49810	5278.3	0	0	0	0	0	0	0	0	0	0	0	0	0	0	0	0	0	0	0	0	0	0	0	0	0	0	0	0	0	0	0	0
Cre03.g145207.t1.1	25.192000	0	0	0	0	0	0	0	0	0	0	0	0	0	0	0	0	0	0	0	0	0	0	0	7017.5	2735.3	0	0	0	0	0	0	0	0	0	0	0
Cre03.g145247.t1.1	24.025000	0	0	0	0	0	0	0	0	0	0	0	0	0	0	0	0	0	0	0	0	0	0	0	0	1480.7	4442.6	6595.9	12859	6714.7	5958.7	2076.2	0	0	0	0	0
Cre03.g145507.t1.1	27.943000	0	0	0	0	0	0	0	0	0	0	0	0	0	0	0	0	0	0	0	0	0	0	0	0	85316	63391	3552.1	0	0	0	0	0	0	0	0	0
Cre03.g145547.t1.1	31.985000	3342.8	0	0	0	0	0	0	0	0	0	0	0	0	0	0	0	0	0	1991.2	0	0	8981.4	3245.7	883.09	0	0	0	0	0	0	0	0	0	0	0	0
Cre03.g145887.t1.1	38.583000	0	0	0	0	0	0	0	0	0	0	0	0	0	0	0	0	0	0	5500.8	0	0	0	0	0	0	0	0	0	0	0	0	0	0	0	0	0
Cre03.g146167.t1.1	24.851000	9822.9	0	0	0	0	0	0	0	0	0	0	0	0	0	0	0	0	1172.7	0	0	0	0	0	2236.2	0	0	2218.8	1195.4	0	27625	136130	50152	2796.3	0	0	0
Cre03.g146187.t1.1	41.084000	0	0	0	0	0	0	0	0	0	0	0	0	0	0	0	0	0	0	8620	0	0	0	0	0	0	0	0	0	0	0	0	0	0	0	0	0
Cre03.g146247.t1.1	17.392000	63226	144310	15798	336760	0	0	0	0	0	0	0	0	0	0	0	0	0	0	0	0	0	0	0	0	0	0	0	0	0	0	0	0	0	0	0	0
Cre03.g146527.t1.1	68.737000	31112	6003.6	0	0	0	0	0	0	0	0	0	0	0	0	0	0	0	0	0	0	0	0	0	0	0	0	0	0	0	0	0	0	0	0	0	0
Cre03.g148000.t1.2	48.583000	12631	0	0	0	0	0	0	0	0	0	0	0	0	0	0	0	0	0	0	0	0	0	0	0	0	0	0	0	0	0	0	0	0	0	0	0
Cre03.g149100.t1.2	54.531000	513220	89362	90088	51657	46633	10327	35694	9518.8	5570.4	35661	21388	23766	32484	30374	12794	11178	10406	8189.1	9412.4	27139	54690	23375	0	1241	42678	64673	6505	0	0	0	0	0	0	0	0	0
Cre03.g149650.t1.1	65.747000	0	0	0	0	0	0	0	0	0	0	0	0	0	0	0	0	0	0	0	0	0	0	1923.3	0	0	0	0	0	0	0	0	0	0	0	0	0
Cre03.g150800.t1.1	222.930000	0	0	0	0	0	0	0	0	0	0	0	0	0	0	0	0	0	0	0	0	0	0	0	0	43391	0	0	0	0	0	0	0	0	0	0	0
Cre03.g151200.t1.2	11.821000	0	0	0	0	0	0	0	0	0	0	0	0	0	20332	16348	5321.1	9064.7	0	0	0	0	0	0	0	0	2181.8	0	0	0	0	0	0	3102	0	0	0
Cre03.g153450.t1.2	15.044000	0	0	0	0	0	0	0	0	0	0	0	0	0	0	0	0	0	0	0	0	0	0	0	0	0	4283.9	0	0	0	0	0	0	0	0	0	0
Cre03.g153900.t1.2	59.909000	0	0	0	0	0	0	0	0	0	0	0	0	0	0	0	0	0	0	0	0	0	0	767.25	0	0	0	0	0	0	0	0	0	0	0	0	0
Cre03.g154350.t1.2	30.681000	152350	23811	28005	19576	10263	9487.2	14945	8446.4	14453	14417	10192	8700.9	10634	13270	69437	88553	4898.3	0	2703.2	0	0	0	0	0	0	0	0	0	0	0	0	0	0	0	0	0
Cre03.g154550.t1.1	35.950000	0	0	0	0	0	0	0	0	0	0	0	0	10209	0	0	0	0	0	0	0	0	0	0	0	0	0	0	0	0	0	0	0	0	0	0	0
Cre03.g154600.t1.2	34.558000	0	0	0	0	0	0	0	0	0	0	0	0	0	0	2456.7	3720.1	0	0	0	0	0	0	0	0	0	0	0	0	0	0	23679	9565.8	0	0	0	0
Cre03.g154950.t1.2	40.429000	0	0	0	0	0	0	0	0	0	0	0	0	0	0	0	0	0	0	0	0	0	10175	3704.7	0	0	0	0	0	0	0	0	0	0	0	0	0
Cre03.g156250.t1.2	22.760000	0	0	0	0	0	0	0	0	0	0	0	0	0	0	0	0	0	0	0	0	0	0	0	0	0	0	0	0	0	0	20212	0	0	0	0	0
Cre03.g156600.t1.2	31.640000	0	0	0	0	0	0	0	0	0	0	0	0	0	0	0	0	0	0	0	0	0	0	0	0	0	0	0	0	0	0	0	1840.3	0	0	0	0
Cre03.g156900.t1.2	28.687000	623350	925190	2765100	3222300	311100	128300	81501	2052.8	41249	249050	15129	4685.1	525680	25808	50925	40823	63738	287780	266880	88871	2821800	2856900	1602900	4275000	1561100	639700	60910	23061	12025	30601	103640	82108	13304	0	0	0
Cre03.g156950.t1.1	8.666900	20420	26356	0	0	0	0	2477.8	20086	95589	3264.4	0	0	0	0	0	0	0	0	0	0	0	0	0	0	0	0	0	0	0	0	0	0	0	0	0	0
Cre03.g157700.t1.2	10.869000	179210	0	49689	4129	9399.4	0	21259	12815	10215	19868	24423	20137	27977	18801	119200	162560	0	0	2112.3	0	0	0	0	0	0	0	0	0	0	0	0	0	0	0	0	0
Cre03.g158000.t1.2	49.227000	0	0	0	0	0	0	0	0	0	0	0	0	0	0	0	0	0	0	8748.5	8036.3	0	0	0	0	0	0	0	1557.7	0	0	0	0	0	0	0	0
Cre03.g158900.t1.2	49.796000	422360	6029.5	0	0	7395	0	0	0	0	0	0	0	0	0	0	0	0	0	0	0	0	0	1019.1	0	0	0	0	0	0	0	0	0	0	0	0	0
Cre03.g160500.t1.2	66.807000	0	0	0	0	0	0	0	0	0	0	0	0	0	0	0	0	0	2414.3	0	0	0	0	0	0	0	0	0	0	0	0	0	0	0	0	0	0
Cre03.g160850.t1.1	54.656000	0	0	0	0	0	0	0	0	0	0	0	0	0	0	0	0	0	0	0	0	0	0	0	0	0	0	0	0	0	0	0	0	0	0	0	0
Cre03.g164000.t1.2	24.228000	43148	0	3212.3	0	0	0	0	0	0	1326.4	892.57	0	0	0	0	0	0	0	0	0	0	0	2095.7	3903.8	28512	52471	73387	87466	88391	174960	261790	6711.8	0	0	0	0
Cre03.g164300.t1.2	13.326000	0	0	0	0	0	0	0	0	0	0	0	0	0	0	0	0	0	0	0	0	0	0	0	0	0	0	11267	17820	32456	12161	14763	0	0	0	0	0
Cre03.g164600.t1.2;Cre03.g165050.t1.2	117.890000	0	0	0	0	0	0	0	0	0	0	0	0	0	0	6519.5	50006	125430	11345	0	0	0	0	0	0	0	0	0	0	0	0	0	0	0	0	0	0
Cre03.g164700.t1.2	35.584000	217830	1342.9	0	0	0	0	0	0	0	0	0	0	0	0	0	0	0	0	0	0	0	0	0	0	0	0	0	0	0	0	0	0	0	0	0	0
Cre03.g167400.t1.2	33.544000	0	0	0	0	0	0	0	0	0	0	0	0	0	0	0	0	0	0	0	0	0	0	0	0	0	0	3902.4	1842.1	0	0	0	0	0	0	0	0
Cre03.g168550.t1.1	48.572000	0	0	0	0	0	0	0	0	0	0	0	0	1687.2	0	0	0	0	0	0	0	0	6903.1	0	8056.5	6090.2	0	0	0	0	0	0	0	0	0	0	0
Cre03.g169900.t1.2;Cre06.g251600.t1.2;Cre16.g686950.t1.2	32.849000	0	0	0	0	0	0	0	0	0	0	0	0	0	0	0	0	0	0	0	0	0	0	0	0	0	5440.5	5607.7	6160	65156	70626	17773	3910.7	7143.2	0	0	0
Cre03.g171100.t1.1	28.079000	39021	11340	9363.6	0	0	0	0	0	0	0	0	0	0	0	0	0	0	0	0	0	0	0	0	0	0	0	0	0	0	0	0	0	0	0	0	0
Cre03.g171350.t1.2	52.503000	75142	0	0	0	0	0	0	0	0	0	0	0	0	0	0	0	0	0	0	0	0	0	0	0	0	0	0	0	0	0	0	0	0	0	0	0
Cre03.g171550.t1.1	30.080000	0	0	0	0	0	0	0	0	0	0	0	0	0	0	0	0	0	0	0	0	0	0	10925	5852.2	0	0	0	0	0	0	0	0	0	0	0	0
Cre03.g172000.t1.2	33.122000	0	0	0	0	0	0	0	0	0	0	0	0	0	0	0	0	0	0	0	0	0	0	0	0	0	0	0	0	0	3548.4	6500.1	0	0	0	0	0
Cre03.g172300.t1.2	37.439000	1537200	319180	282910	163430	122910	77231	132190	65624	54336	82614	59131	46204	31071	42782	44842	24358	32057	40674	28754	28763	38361	54337	41208	56686	48410	26462	59412	61383	86769	35298	0	0	0	0	0	0
Cre03.g172500.t1.1	46.770000	0	0	0	0	0	0	0	0	0	0	0	0	0	0	0	0	0	0	0	0	1420.7	14697	26857	5881.4	4371.3	1963.2	3442.7	8343.5	2745.9	0	0	0	0	0	0	0
Cre03.g172850.t1.2	41.824000	0	0	0	0	0	0	0	0	0	0	0	0	0	0	0	0	0	0	0	0	0	0	0	4114.2	2761.2	0	0	0	0	0	0	0	0	0	0	0
Cre03.g173650.t1.2	72.652000	0	0	0	0	0	0	0	0	0	0	0	0	0	0	0	0	0	0	3602.9	0	0	0	0	0	0	0	0	0	0	0	0	0	0	0	0	0
Cre03.g174300.t1.2	27.915000	4487.6	0	0	0	0	0	0	0	0	0	0	0	0	0	0	0	0	0	0	0	0	0	0	0	0	0	0	0	0	0	0	0	0	0	0	0
Cre03.g174750.t1.2	33.072000	0	0	0	0	0	0	0	0	0	0	0	0	0	0	0	0	0	0	0	0	0	0	0	0	0	0	2468.5	8681.5	12816	7876.9	2993.5	0	0	0	0	0
Cre03.g175200.t1.2	87.233000	600470	2359.2	0	0	0	0	0	0	0	0	0	0	0	0	0	0	0	0	0	0	0	1829.1	0	0	0	0	0	0	0	0	0	0	0	0	0	0
Cre03.g175400.t2.1;Cre03.g175400.t1.2	71.611000	0	0	0	0	0	0	0	0	0	0	0	0	0	4122.7	0	0	0	0	0	0	0	0	0	0	0	0	0	0	0	0	0	0	0	0	0	0
Cre03.g176250.t1.2	40.499000	0	0	0	0	0	0	0	0	12168	0	3951.5	40268	0	0	0	0	0	0	0	0	0	0	0	0	0	0	0	0	0	0	0	0	0	0	0	0
Cre03.g177350.t1.1	41.282000	5357.8	1857	1439.9	0	0	0	0	0	0	0	0	0	2029.9	0	0	0	0	0	0	1205.4	0	2416.4	2926.6	10070	15071	17036	9093.3	1676.2	0	0	0	0	0	0	0	0
Cre03.g177500.t1.1	19.866000	0	0	0	0	0	0	0	0	0	0	0	0	0	0	0	0	0	0	0	0	0	0	0	0	7198.2	2918.8	0	0	0	0	0	0	0	0	0	0
Cre03.g177900.t1.2	36.688000	3303.6	0	0	0	0	0	0	0	0	0	0	0	0	0	0	0	0	0	0	0	0	0	0	0	0	0	0	0	0	0	0	0	0	0	0	0
Cre03.g178150.t1.1	18.296000	0	0	0	0	0	0	0	0	0	0	0	0	0	0	0	0	0	0	0	0	0	0	0	0	0	0	0	0	0	0	0	0	0	0	0	20026
Cre03.g178250.t1.2	16.284000	21891	31049	4851.1	107940	0	0	0	0	0	0	0	0	0	0	0	0	0	0	0	0	0	0	0	0	0	0	0	0	0	0	0	0	0	0	0	0
Cre03.g178450.t1.2	10.766000	0	0	0	0	0	0	0	0	0	0	0	0	0	0	0	0	0	0	0	0	0	92927	127990	0	0	0	0	0	0	7018.9	21260	0	0	0	0	0
Cre03.g179800.t1.2	18.096000	58698	19696	23609	17375	8637.4	6239.6	8712	6154.3	5918.4	10034	6760.9	0	6103.7	6998	8819.3	0	0	6266.2	5884.3	0	6555.4	7744.1	0	8416.5	10086	11973	12075	7578.5	0	2977.2	0	0	0	0	0	0
Cre03.g179901.t1.1	52.965000	0	0	0	0	0	0	0	0	0	0	0	0	0	0	0	0	0	0	0	0	0	0	0	0	1582.9	0	0	0	0	0	0	0	0	0	0	0
Cre03.g180300.t1.2	76.609000	0	0	0	0	0	0	0	0	0	0	0	0	0	0	0	0	0	0	0	0	0	0	3555.4	0	0	0	0	0	0	0	0	0	0	0	0	0
Cre03.g180750.t1.2	86.772000	13846	2277.7	0	0	0	0	0	0	0	2441.8	0	0	0	0	0	0	2793	3191.4	0	0	0	0	0	17617	1048.7	0	0	0	0	0	0	0	0	0	0	0
Cre03.g181250.t1.1	31.990000	0	0	0	0	0	0	0	0	0	0	0	0	0	0	0	0	0	0	0	0	0	0	0	0	0	0	0	0	0	11098	11261	0	0	0	0	0
Cre03.g181500.t1.2	65.753000	0	0	0	0	0	0	0	0	0	0	0	0	0	0	0	0	0	0	0	14920	0	0	0	0	0	0	0	0	0	0	0	0	0	0	0	0
Cre03.g182050.t1.2	72.250000	3138.2	0	0	0	0	0	0	0	0	0	0	0	1443.3	0	0	0	0	0	0	0	0	0	11439	22569	44919	0	0	0	0	0	0	0	0	0	0	0
Cre03.g182150.t1.2	28.313000	0	1904.1	1692	0	17833	0	0	0	0	0	0	0	11463	2123.8	0	0	0	0	2476.4	1218.6	0	1558.5	0	5407.9	39919	42759	42094	311980	229100	47619	1713.6	0	0	0	0	13770
Cre03.g182551.t1.2	14.875000	0	0	0	0	0	0	0	0	0	0	0	0	0	0	0	0	0	0	0	0	0	0	0	0	0	0	0	0	0	2501.4	18899	12641	0	0	12356	208140
Cre03.g183100.t1.2	27.809000	34550	17653	17767	7972.8	6042.7	6021.9	16178	0	0	10510	10154	8842.6	13987	17860	19553	7131.1	23396	1140.1	0	0	0	0	0	0	0	0	0	0	0	1639.2	0	0	0	0	0	0
Cre03.g183400.t1.1	25.239000	0	0	0	0	0	0	0	0	0	0	0	0	0	0	0	0	0	0	0	0	0	0	0	0	0	0	0	0	0	2662.1	3260.9	5109.4	3568.2	0	0	0
Cre03.g183900.t1.2	14.408000	0	0	0	0	0	0	0	0	0	0	0	0	0	0	0	0	0	0	0	0	0	0	0	0	0	0	0	1863.3	11578	31677	8714.9	0	0	0	0	0
Cre03.g184500.t1.2	80.269000	16303	0	0	0	0	0	0	0	0	0	0	0	0	0	0	0	0	0	0	0	0	0	2602.6	0	0	0	0	0	0	0	0	0	0	0	0	0
Cre03.g185550.t1.2	41.446000	0	0	0	0	0	0	0	0	0	0	0	0	0	0	0	0	0	0	0	0	0	0	0	0	0	0	1558.7	1233.2	0	10476	20686	0	0	0	0	0
Cre03.g185600.t1.1	22.004000	0	0	0	0	0	0	0	0	0	0	0	0	0	0	0	0	0	0	0	0	0	0	0	0	10859	24215	17429	3665.3	0	0	0	0	0	0	0	0
Cre03.g187650.t1.1	59.110000	0	0	0	0	0	0	0	0	0	0	0	0	0	0	0	0	0	0	0	6579.1	0	0	0	0	0	0	0	0	0	0	0	0	0	0	0	0
Cre03.g188650.t1.2	24.626000	0	0	0	0	0	0	0	0	0	0	0	0	0	0	0	0	0	0	0	1171.9	0	1525.2	1910.1	2239.6	1244.7	1117.5	0	0	0	0	0	0	0	0	0	0
Cre03.g189250.t1.2	24.185000	0	0	0	0	0	0	0	0	0	0	0	0	0	0	0	0	0	0	0	0	0	4656.6	63063	27361	8079.8	3641.3	6849.4	2355.8	1122.4	5626.1	15250	6553.1	0	0	0	0
Cre03.g189800.t1.2	44.694000	0	0	0	0	0	0	0	0	0	0	0	0	0	0	0	0	0	0	0	0	0	0	2294.7	7405.7	276950	353060	356800	234790	89904	0	0	0	0	0	0	0
Cre03.g190150.t1.1	28.392000	0	0	0	0	0	0	0	0	0	0	0	0	0	0	0	0	0	0	0	0	0	0	0	0	0	3555.4	8574.7	17232	0	0	0	0	0	0	0	0
Cre03.g190400.t1.1;Cre03.g190311.t2.1;Cre03.g190311.t1.1;Cre03.g190311.t3.1;Cre03.g190281.t1.1;Cre07.g332050.t1.2	19.846000	33370	0	0	0	0	0	0	0	0	0	0	0	0	0	0	0	0	0	0	0	0	0	0	0	0	0	0	0	0	0	0	0	0	0	0	0
Cre03.g190500.t1.2	100.690000	0	0	0	0	0	0	0	0	0	0	0	0	0	5504.7	3017.4	11740	4426.7	0	0	0	0	0	0	0	0	0	0	0	0	0	0	0	0	0	0	0
Cre04.g216850.t1.2;Cre03.g190950.t1.2	49.586000	0	0	0	0	0	0	0	0	0	0	0	0	0	0	0	0	0	0	0	0	0	0	0	0	0	3194.2	22285	3496.8	0	0	0	0	0	0	0	0
Cre03.g192050.t1.1	57.208000	0	0	0	0	0	0	0	0	0	0	0	0	0	8043.1	0	0	0	0	0	0	0	0	0	0	0	0	0	0	0	0	0	0	0	0	0	0
Cre03.g192350.t1.1;Cre09.g395450.t2.1;Cre09.g395450.t1.2	48.878000	0	0	0	0	0	0	0	0	0	0	0	0	0	1364.7	1859	52836	0	0	0	0	0	0	0	0	0	0	0	0	0	0	0	0	0	0	0	0
Cre03.g193750.t1.1	44.631000	0	0	0	0	0	0	0	0	0	0	0	0	0	0	0	0	0	0	0	0	0	0	1474.8	5353.9	3946.7	12991	9312.4	0	0	0	0	0	0	0	0	0
Cre03.g193850.t1.2	34.323000	4865.9	0	0	0	0	0	0	0	0	0	0	0	2355.3	0	0	0	0	0	0	0	6343.1	3620	11966	15114	30297	27531	15120	4391	3011.6	2707.4	0	0	0	0	0	0
Cre03.g193950.t1.2	16.076000	0	0	0	0	0	0	0	0	59148	0	0	0	0	0	0	0	0	0	0	0	0	0	0	0	0	0	0	0	0	0	0	0	0	0	0	0
Cre03.g194200.t1.2	40.247000	0	0	0	0	0	0	0	0	0	0	0	0	0	9297.9	30478	17679	12293	11281	2971.1	0	0	0	0	0	0	0	0	0	0	0	0	0	0	0	0	0
Cre03.g194350.t1.2	71.740000	69588	0	1279.4	0	0	0	0	748.7	0	0	0	0	0	0	0	0	0	1969.2	0	0	0	0	0	0	0	0	0	0	0	0	0	0	0	0	0	0
Cre03.g194850.t1.2	36.601000	59126	0	1736.7	0	0	0	0	1009.3	0	3192.9	6192.9	6163.5	32443	0	0	5503.4	15421	26395	24227	42538	70674	99048	122160	195500	152100	93992	12724	4417.5	0	0	0	0	0	0	0	0
Cre03.g194900.t1.1	252.670000	0	0	0	0	0	3477.5	0	0	0	0	0	0	0	0	0	0	0	0	0	0	0	0	0	0	0	0	0	0	0	0	0	0	0	0	0	0
Cre03.g195388.t1.1	9.293000	0	0	0	0	0	0	0	0	0	0	0	0	0	0	0	0	0	0	0	0	0	0	0	0	0	0	1154.6	2589.4	17636	47591	41695	3093.3	2838.5	0	0	0
Cre03.g196900.t1.2	27.980000	9028.5	0	0	0	0	0	0	0	0	0	0	0	0	0	0	0	0	0	0	0	0	0	0	0	0	0	0	0	0	0	0	0	0	0	0	0
Cre03.g197650.t1.2	28.895000	0	0	0	0	0	0	0	0	0	0	0	0	0	0	0	0	0	0	0	0	0	0	0	0	0	0	0	0	0	0	0	0	1426.1	0	0	0
Cre03.g198850.t1.2;Cre03.g198863.t1.1	26.612000	0	0	0	0	0	0	0	0	0	0	0	0	0	0	0	0	0	0	0	0	0	0	0	0	0	0	0	1729.3	2670.6	5945.8	24166	33712	58052	1189.6	0	0
Cre03.g198950.t1.2	28.840000	0	0	0	0	0	0	0	0	0	0	0	0	0	0	0	0	0	0	0	0	0	0	0	0	0	0	1300.5	8837.9	16235	32629	52936	5255.3	0	0	0	0
Cre03.g199000.t1.2;Cre13.g571200.t1.1	81.394000	162970	8439.6	4646	1639.7	0	0	0	0	0	0	0	0	0	0	0	1769.4	1088.1	1604.8	4845.8	15191	14286	26865	0	0	0	0	0	0	0	0	0	0	0	0	0	0
Cre03.g199150.t1.2	29.735000	0	0	0	0	0	0	0	0	0	0	0	0	0	0	0	0	0	0	0	0	0	0	0	0	0	0	0	0	0	2170.4	15182	45562	12457	0	0	0
Cre03.g199423.t1.1	43.733000	5910.3	0	0	0	0	0	0	0	0	0	0	0	0	0	0	0	0	0	0	0	0	0	0	0	0	0	0	0	0	0	0	0	0	0	0	0
Cre03.g199535.t1.1	27.233000	0	0	0	0	0	0	0	0	0	0	0	0	7351.2	9020.5	36810	33380	284640	2411600	33109	109030	44028	0	3123.6	0	0	0	0	0	0	0	10173	5722	0	0	0	0
Cre03.g200350.t2.1;Cre03.g200350.t1.2	40.608000	0	0	0	0	0	0	0	0	0	0	0	0	0	0	0	0	0	0	0	0	0	0	0	0	0	0	0	0	0	4146.5	0	0	0	0	0	0
Cre03.g201100.t1.2	128.380000	117610	2391.8	0	0	0	0	0	0	0	0	0	0	0	0	0	0	0	0	0	0	0	0	0	0	0	0	0	0	0	0	0	0	0	0	0	0
Cre03.g201750.t1.2	27.961000	0	0	0	0	0	0	0	0	0	0	0	0	0	0	0	0	0	0	0	0	0	0	0	0	0	0	0	0	0	0	0	3273	9891.9	0	0	0
Cre03.g202400.t1.2	36.886000	0	0	0	0	0	0	0	0	0	0	0	0	0	0	0	0	0	0	0	0	0	0	0	0	11506	0	0	0	0	0	0	0	0	0	0	0
Cre03.g203800.t1.2	12.841000	0	0	0	0	0	0	0	0	0	0	0	0	0	0	0	0	0	0	0	0	0	0	0	0	0	0	0	0	0	0	1403	3121.9	2126.1	0	0	0
Cre03.g204250.t1.2	52.718000	0	0	0	0	0	0	0	0	0	0	0	0	0	0	0	0	0	0	1294.9	16684	0	0	1223.5	2705.4	3318.1	22400	27435	20931	7858.7	0	0	0	0	0	0	0
Cre03.g204650.t1.2	16.166000	5896.9	30274	5161.2	103430	0	0	0	0	0	0	0	0	0	0	0	0	0	0	0	0	0	0	0	0	0	0	0	0	0	0	0	0	0	0	0	0
Cre03.g206450.t1.2	6.757600	6166.1	22287	1991	69015	0	0	0	0	0	0	0	0	0	0	0	0	0	0	0	0	0	0	0	0	0	0	0	0	0	0	0	0	0	0	0	0
Cre03.g206600.t1.2	64.232000	0	0	0	0	0	0	0	0	0	0	0	0	0	0	0	0	0	0	6562.8	6039	6958.3	0	0	0	1248	0	0	0	0	0	0	0	0	0	0	0
Cre03.g206800.t1.1	56.764000	0	0	0	0	0	0	0	0	0	0	0	0	0	0	0	0	0	0	0	0	0	0	0	4715.2	0	0	0	0	0	0	0	0	0	0	0	0
Cre03.g206929.t1.1	63.446000	0	0	0	0	0	0	0	0	0	0	0	0	0	0	0	0	0	0	2087.4	2429.6	5241.4	16378	34452	5986.2	0	0	0	0	0	0	0	0	0	0	0	0
Cre03.g207000.t1.2	26.824000	0	0	0	0	0	0	0	0	0	0	0	0	1393.4	0	0	0	0	0	0	0	0	0	0	7874.5	0	1628.9	0	0	0	0	0	0	0	0	0	0
Cre03.g208000.t1.1	12.764000	5461.6	0	0	0	0	0	0	0	0	0	0	0	0	0	0	0	0	0	0	0	0	0	0	0	0	0	1760.3	2275.3	5935.2	5924.6	1610.7	0	0	0	0	0
Cre03.g213313.t1.1	32.542000	0	0	0	0	0	0	0	0	0	0	0	0	0	0	0	0	0	0	0	0	1655.2	2890.3	1842.2	0	0	0	0	0	0	0	0	0	0	0	0	0
Cre03.g213425.t1.1	16.497000	0	0	0	0	0	0	0	0	0	0	0	0	0	1199.2	0	0	0	0	0	0	0	0	0	0	0	0	0	0	0	0	0	0	4338.7	0	0	0
Cre03.g213537.t1.1	17.193000	0	0	0	0	0	0	0	0	0	0	0	0	0	0	0	0	0	0	0	0	0	0	0	0	8009	0	0	0	0	0	0	0	0	0	0	0
Cre04.g212300.t1.1	105.980000	0	0	0	0	0	0	0	0	0	0	0	0	1354.7	0	0	0	0	0	0	0	0	0	0	0	0	0	0	0	0	0	0	0	0	0	0	0
Cre04.g213985.t1.1	24.820000	33341	0	4977.4	0	0	0	0	0	0	0	0	0	0	0	0	0	0	0	0	0	0	0	0	0	0	0	0	0	0	0	3504.2	0	0	0	0	0
Cre04.g214150.t1.1	36.892000	0	0	0	0	0	0	0	0	0	0	0	0	1226.1	0	251100	0	0	0	0	0	0	0	0	0	0	0	0	0	0	0	0	0	0	0	0	0
Cre04.g214500.t1.1	49.284000	38113	6333.3	0	0	0	0	0	0	0	0	0	0	0	0	0	0	0	0	1763.3	0	15556	21521	5583.1	0	0	0	0	0	0	0	0	0	0	0	0	0
Cre04.g217800.t1.1	45.691000	18696	0	0	0	0	0	0	0	0	0	0	0	0	0	0	0	0	0	0	0	0	0	0	0	0	0	0	0	0	0	0	0	0	0	0	0
Cre04.g217910.t1.1	30.251000	0	0	0	0	0	0	0	0	0	0	0	0	0	0	0	0	0	0	0	0	0	0	0	0	0	0	0	0	0	3728.4	4948.3	0	0	0	0	0
Cre04.g217929.t1.1	63.930000	0	0	0	0	0	0	0	0	0	0	0	0	0	0	0	0	0	0	0	0	0	0	1547.2	0	4856.9	0	0	0	0	0	0	0	0	0	0	0
Cre04.g217933.t1.1	37.185000	16650	0	0	0	0	0	0	0	0	0	1342.8	0	0	0	0	0	1156.2	1975.6	823.53	0	0	0	0	0	0	0	0	0	0	0	0	0	0	0	0	0
Cre04.g217954.t1.1	220.010000	0	0	0	0	0	0	0	2225.4	0	0	0	0	0	0	0	0	0	0	0	0	0	0	0	0	0	0	0	0	0	0	0	0	0	0	0	0
Cre04.g219000.t1.2;Cre04.g218900.t1.1	301.450000	0	0	0	0	0	0	0	0	0	0	0	0	0	0	0	0	0	0	0	0	0	0	0	0	0	17007	0	6833.6	0	0	17787	0	20667	3864.8	0	0
Cre04.g220200.t3.1;Cre04.g220200.t2.1;Cre04.g220200.t1.2	107.790000	70145	29801	18959	8964.1	9828.8	0	3340.7	9662.9	18512	16956	1069	1109.8	0	1103.7	4113.5	1152.8	30293	56947	0	0	0	0	0	0	0	0	0	0	0	0	0	0	0	0	0	0
Cre04.g220350.t2.1;Cre04.g220350.t1.2	95.723000	0	0	0	0	0	0	0	0	0	1170.2	5250.5	94643	0	0	0	0	0	0	0	0	0	0	0	0	0	0	0	0	0	0	0	0	0	0	0	0
Cre04.g221700.t1.2	41.417000	82243	4543.8	3486.2	0	1702.7	0	7305.1	1692.5	0	2650.6	1784.5	1942	0	1370.6	14414	13252	0	0	0	0	0	0	0	0	0	0	0	0	0	0	0	0	0	0	0	0
Cre04.g222700.t1.2	115.310000	0	0	0	0	0	0	0	0	0	0	0	0	0	0	0	6714.8	11656	0	0	0	0	0	0	0	0	0	0	0	0	0	0	0	0	0	0	0
Cre04.g223450.t1.1	61.437000	0	0	0	0	0	0	0	0	0	0	0	0	0	0	0	0	0	0	0	0	0	0	3003.3	0	0	0	0	0	0	0	0	0	0	0	0	0
Cre04.g224750.t1.2	24.130000	5402.9	0	0	0	0	0	0	0	0	0	0	0	0	0	0	0	0	0	0	0	0	0	0	0	0	0	0	0	0	0	0	0	0	0	0	0
Cre04.g225400.t1.2	35.146000	0	0	0	0	0	0	0	0	0	0	0	0	0	0	0	0	0	0	0	0	0	0	0	0	0	0	0	7817.9	2826.6	0	0	0	0	0	0	0
Cre04.g226850.t1.2	59.847000	0	0	0	0	0	0	0	0	0	0	0	0	0	0	0	0	0	0	0	0	0	0	0	0	13252	0	0	0	0	0	0	0	0	0	0	0
Cre04.g228450.t1.2	29.733000	0	0	0	0	0	0	0	0	0	0	0	0	0	0	0	0	0	0	0	0	0	0	0	0	0	0	4541	9313.3	3818.2	0	0	0	0	0	0	0
Cre04.g229300.t1.1	45.029000	8239.1	0	1344	0	0	0	0	0	0	0	0	0	0	0	0	0	2892	2633	0	0	0	0	0	0	0	0	0	0	0	0	0	0	0	0	0	0
Cre04.g231026.t1.1	46.200000	0	0	0	0	0	0	0	0	0	0	0	0	0	1431.9	0	0	0	0	0	0	0	0	0	0	10467	46613	37286	13631	0	0	0	0	0	0	0	0
Cre04.g231222.t2.1;Cre04.g231222.t1.1	98.795000	0	0	3641.3	37542	67132	0	0	0	0	0	7785.9	0	0	0	0	0	0	0	0	0	0	0	0	0	0	0	0	0	0	0	0	0	0	0	0	0
Cre04.g232104.t1.1	27.380000	863940	1672700	4789100	4359500	395710	146470	81267	2091.5	48225	631100	16984	7679.1	707460	26450	67314	81014	78015	376530	376470	348550	4379900	4766300	3557700	4721000	2404600	969460	212920	30591	19485	40194	207240	106160	13304	0	0	0
Cre05.g230850.t1.1	60.648000	33973	0	1653.6	0	0	0	0	0	0	0	0	0	0	0	0	0	4384.6	2197.4	4400	36035	48345	0	0	0	0	0	0	0	0	0	0	0	0	0	0	0
Cre05.g232002.t2.1;Cre05.g232002.t1.1	74.185000	10264	0	0	0	0	0	0	0	0	0	0	0	0	0	0	0	0	0	0	0	0	0	0	0	0	0	0	0	0	0	0	0	0	0	0	0
Cre05.g232150.t1.2	48.779000	0	0	0	0	0	0	0	0	0	0	0	0	0	70121	0	0	0	0	0	0	0	0	0	0	0	0	0	0	0	0	0	0	0	0	0	0
Cre05.g232200.t1.2	77.304000	0	0	0	0	0	0	0	0	0	5441.6	0	911.41	2050.2	2019.2	9812.1	2474.1	23246	167520	46059	831.85	0	2236.3	23261	6815.2	0	0	0	0	0	0	0	0	0	0	0	0
Cre05.g232751.t1.1	62.174000	0	0	0	0	0	0	0	0	0	0	0	0	0	0	0	0	0	0	0	0	0	0	5828	0	0	0	0	0	0	0	0	0	0	0	0	0
Cre05.g232752.t1.1	61.204000	25384	0	0	0	0	0	0	0	0	0	0	0	0	0	0	0	0	0	0	0	0	0	0	0	0	0	0	0	0	0	0	0	0	0	0	0
Cre05.g233050.t1.2	19.056000	0	0	0	0	0	0	0	0	0	0	0	0	0	0	0	0	0	0	0	0	0	0	0	0	0	0	0	0	0	0	0	0	0	0	17067	28895
Cre05.g233305.t2.1;Cre05.g233305.t1.1	40.532000	68300	16538	12417	2771.7	2630.5	0	3462.6	0	0	1346.4	0	0	1479.6	0	0	0	0	0	1331	0	0	0	0	0	0	2309.2	3570.9	2784.7	6171.3	9686.7	2533.9	0	0	0	0	0
Cre05.g233900.t1.2	36.491000	0	0	0	0	0	0	0	0	0	0	0	0	0	0	0	0	0	0	0	0	0	0	0	0	0	0	9484.7	14828	61337	326940	163810	0	0	0	0	0
Cre05.g233950.t1.2	15.636000	0	0	0	0	0	0	0	0	0	0	0	0	0	0	0	0	0	0	0	0	0	0	0	0	0	23796	200380	42885	36113	19967	25419	5861.6	44718	0	0	0
Cre05.g234550.t2.1;Cre05.g234550.t1.2	40.985000	170840	11752	0	3200.5	0	0	3212.3	1999.5	0	3267.6	4020.8	3857.5	6269.3	7380.2	2820.2	18983	20059	13125	27455	23684	0	0	0	0	0	0	0	0	0	0	0	0	0	0	0	0
Cre05.g237450.t1.2	31.708000	0	0	0	0	0	0	0	0	0	0	0	0	0	0	0	0	0	0	0	0	0	0	0	0	0	0	0	0	0	0	8471.7	5248.8	0	0	0	0
Cre05.g238332.t1.1	21.342000	713110	209410	467920	2543900	1388300	9115800	4475300	765530	149530	322550	464780	172610	352040	498650	150750	0	0	0	0	0	0	0	0	0	0	0	0	0	0	0	1668.4	0	0	0	0	0
Cre05.g238364.t1.1	14.465000	10263	0	0	0	0	0	0	0	0	0	0	0	0	0	0	0	0	0	0	0	0	0	0	0	0	0	0	0	0	0	0	0	0	0	0	0
Cre05.g240800.t1.2	19.604000	19417	29625	6103.3	90827	0	0	0	0	0	0	0	0	0	0	0	0	0	0	0	0	0	0	0	0	0	0	0	0	0	0	0	0	0	0	0	0
Cre05.g240850.t1.2	70.449000	0	0	0	0	0	0	0	0	0	0	0	0	0	0	0	0	0	0	9850.5	1971.9	0	0	0	0	0	0	0	0	0	0	0	0	0	0	0	0
Cre05.g241950.t1.2	28.549000	890590	65384	36529	18241	1544	0	0	0	0	0	0	1469	2426.1	2944.2	39672	46012	44425	270700	18000	16308	3180.4	2810.3	4735	0	8396.1	21693	60859	150540	449190	194950	2892.3	0	0	0	0	0
Cre05.g242400.t1.2	14.860000	18118	0	0	0	0	0	0	2211.2	0	0	3145.7	0	0	1202	0	0	2258.1	0	2082.3	0	0	0	0	0	1920.7	0	0	4962	4647.3	16597	39807	31565	20262	7278.9	1984	0
Cre05.g243800.t1.2	19.087000	0	0	0	0	0	0	0	0	0	0	0	0	0	0	0	0	0	0	0	0	0	0	0	0	1806.1	0	9198.7	6270.7	23758	43505	209810	304740	497010	45152	4470.4	3890.3
Cre05.g244900.t1.1	42.587000	0	0	0	0	0	0	0	0	0	0	0	0	0	0	0	0	0	0	0	0	0	0	2130.3	7243.9	0	0	0	0	0	0	0	0	0	0	0	0
Cre05.g244901.t1.1	6.486300	9555.6	17562	0	30458	0	0	0	0	0	0	0	0	0	0	0	0	0	0	0	0	0	0	0	0	0	0	0	0	0	0	0	0	0	0	0	0
Cre05.g244950.t1.2	24.632000	0	0	0	0	0	0	0	0	0	0	0	0	0	0	0	0	0	0	0	0	0	0	0	1879.1	0	0	0	0	2628	0	0	0	0	0	0	0
Cre05.g245102.t1.1	19.021000	0	0	0	0	0	0	0	0	0	0	0	0	0	0	0	0	0	0	0	0	0	0	0	0	0	0	1173	1585.2	1733.1	0	5903	0	0	0	0	0
Cre05.g245158.t1.1;Cre24.g755097.t1.1	77.299000	0	0	0	0	0	0	0	7946.5	109380	0	9635.6	4698	5646	0	0	0	0	0	0	0	0	0	0	0	0	0	0	0	0	0	0	0	0	0	0	0
Cre05.g245450.t1.2	40.488000	0	0	0	0	0	0	0	0	0	0	0	0	0	0	0	0	0	0	0	0	0	0	0	0	0	0	0	1450.4	2745.9	0	0	0	0	0	0	0
Cre05.g245550.t1.1	237.850000	0	0	0	0	0	2810.2	0	0	0	0	0	0	0	0	0	0	0	0	0	0	0	0	0	0	0	0	0	0	0	0	0	0	0	0	0	0
Cre05.g247450.t1.2	85.013000	0	0	0	0	0	0	0	0	0	4165.8	17184	375100	290250	1405.5	0	1729	0	0	0	0	0	0	0	0	0	0	0	0	0	0	0	0	0	0	0	0
Cre05.g247950.t1.2	21.741000	0	0	0	0	0	0	0	0	0	0	0	0	0	0	0	0	0	0	0	0	0	0	0	0	0	0	0	5168.8	21902	48761	15887	0	0	0	0	0
Cre05.g248500.t1.2	16.013000	0	0	0	0	0	0	0	0	0	0	0	0	0	0	0	0	0	0	0	0	0	0	0	0	5511.8	4014.4	1059.9	0	0	0	0	0	0	0	0	0
Cre06.g249850.t1.1	68.969000	0	0	0	0	0	0	0	0	0	0	0	0	0	0	0	0	0	0	0	0	0	0	0	0	0	0	0	0	0	0	0	0	0	0	0	0
Cre06.g250100.t1.2	71.954000	0	0	0	0	0	0	0	0	0	0	0	0	0	0	0	0	3994.3	10437	19311	44432	174210	192470	42988	18180	0	0	0	0	0	0	0	0	0	0	0	0
Cre06.g250200.t1.2	42.583000	74924	0	0	0	0	0	0	0	0	0	0	0	0	0	0	0	0	0	0	0	0	0	0	0	0	1089.8	1228.6	0	0	0	0	0	0	0	0	0
Cre06.g250450.t1.2	47.910000	0	0	0	0	0	0	0	0	0	0	0	0	0	0	0	0	0	0	0	0	0	0	2650.4	0	0	0	0	0	0	0	0	0	0	0	0	0
Cre06.g250902.t1.1	267.830000	54079	7646.2	9919	23766	2081.7	0	4562.6	6067.2	0	49094	0	0	0	0	0	0	0	0	0	0	406290	0	0	0	0	0	0	0	0	0	0	0	0	0	0	0
Cre06.g251150.t1.2	16.113000	0	0	0	0	0	0	0	0	0	0	0	0	0	0	0	0	0	0	0	0	0	0	0	0	0	0	0	0	0	0	8394.6	14680	33365	0	1237.6	0
Cre06.g251400.t1.2	67.589000	0	0	0	0	0	0	0	0	0	0	0	0	1857.4	24507	13363	0	0	0	0	0	0	0	0	0	0	0	0	0	0	0	0	0	0	0	0	0
Cre06.g251650.t1.1	86.937000	4671.4	0	0	0	0	0	0	0	0	0	0	0	0	0	0	0	0	0	0	0	0	0	0	0	0	0	0	0	0	0	0	0	0	0	0	0
Cre06.g251850.t1.2	7.155200	0	0	0	0	0	0	0	0	0	0	0	0	0	0	0	0	0	0	0	0	0	0	0	0	0	0	0	0	0	8355	0	0	0	0	0	0
Cre06.g251900.t1.2	43.414000	0	0	0	0	0	0	0	0	0	0	0	0	1700.2	0	0	1327.2	0	0	0	0	1526.2	3366.4	6722.6	17177	3052.4	0	0	0	0	0	0	0	0	0	0	0
Cre06.g252200.t1.2	44.541000	196480	3891.7	0	0	0	0	0	0	0	0	0	0	0	0	0	0	0	0	0	0	0	0	0	0	0	0	0	0	0	0	0	0	0	0	0	0
Cre06.g252650.t1.2	23.387000	0	0	0	0	0	0	0	0	0	0	0	0	0	0	0	0	0	0	0	0	0	0	0	0	0	0	0	0	0	0	2476.8	0	0	0	0	0
Cre06.g253350.t1.2	16.810000	0	0	0	0	0	0	0	0	0	0	0	0	0	0	0	0	0	0	0	0	0	0	0	0	0	0	0	0	0	0	0	0	0	0	0	7499.9
Cre06.g254400.t1.1	63.488000	21777	3228.8	2208.3	0	0	0	0	0	0	0	0	0	0	0	0	0	0	1124.7	2567.1	6152.8	0	0	0	0	0	0	0	0	0	0	0	0	0	0	0	0
Cre06.g254500.t1.1	87.230000	0	0	0	0	0	0	0	0	0	0	0	0	18434	11618	0	0	0	0	0	0	0	0	0	0	0	0	0	0	0	0	0	0	0	0	0	0
Cre06.g255100.t1.1;Cre12.g492750.t1.1	94.084000	40326	9622.2	0	0	0	0	1811	0	0	269710	971630	183830	2366.4	0	0	0	0	0	0	0	0	0	0	0	0	0	0	0	0	0	0	0	0	0	0	0
Cre06.g256250.t1.2	20.575000	0	0	0	0	0	0	0	0	0	0	0	0	0	0	0	0	0	0	0	0	0	0	0	0	0	6637.8	13669	25074	36317	28739	360260	337170	368370	45021	0	0
Cre06.g257450.t1.2	17.590000	0	0	0	0	0	0	0	0	0	0	0	41035	0	0	0	0	0	0	0	0	0	0	0	0	0	0	0	0	0	0	0	0	0	0	0	0
Cre06.g257500.t1.2	28.002000	0	0	0	0	0	0	0	0	0	0	0	0	0	0	0	0	0	0	0	0	0	0	0	0	0	0	0	0	88507	0	0	0	0	0	0	0
Cre06.g257601.t1.2	25.961000	0	0	0	0	0	0	56429	0	0	3265.9	0	2079.2	6241.5	48950	10751	0	0	0	0	0	0	0	0	0	0	0	0	0	0	0	0	0	0	0	0	0
Cre06.g257850.t1.2	39.594000	0	0	0	0	0	0	0	0	0	0	0	0	0	0	0	0	0	0	0	0	0	0	0	0	2152.8	1529.7	1490.1	0	1028.1	0	0	0	0	0	0	0
Cre06.g257950.t1.2	47.737000	4377.9	0	0	0	0	0	0	0	0	0	0	0	0	0	0	4379.4	7145.1	9049.8	39785	69618	33537	71718	47851	1923.3	2110	5224.4	6499	5423.3	0	0	0	0	0	0	0	0
Cre06.g258800.t1.1	132.090000	10539	1841.1	0	0	0	0	0	0	0	0	0	0	0	0	0	0	0	0	0	0	0	0	0	0	0	0	0	0	0	0	0	0	0	0	0	0
Cre06.g259100.t1.1	138.440000	0	0	0	0	1581.7	0	0	0	0	0	0	17354	10511	0	0	0	0	0	0	0	0	0	0	0	0	0	0	0	0	0	0	0	0	0	0	0
Cre06.g259150.t1.2	48.021000	38375	6630.9	0	0	2138.6	0	0	0	0	0	0	0	0	0	0	0	0	0	0	0	0	0	0	0	2986	0	7677.5	3713.3	0	0	0	0	0	0	0	0
Cre06.g259401.t1.1	39.048000	0	0	0	0	0	0	0	0	0	0	0	0	0	0	0	0	0	0	0	0	0	0	0	0	0	0	0	0	12196	25257	0	0	0	0	0	0
Cre06.g259450.t1.2	23.788000	0	0	0	0	0	0	0	0	0	0	0	0	0	0	0	0	0	0	0	0	0	0	0	0	0	0	0	0	0	18359	63775	16997	10323	0	0	0
Cre06.g259900.t1.2	38.760000	0	0	18109	5376.2	22468	45872	93786	535300	9838200	720870	357810	382630	380760	1909	0	0	0	0	0	0	0	0	0	0	0	0	0	0	0	0	0	0	0	0	0	0
Cre06.g260250.t1.2	36.838000	18608	1499.9	0	0	0	0	0	0	0	0	0	0	0	0	0	0	0	0	0	0	0	0	0	0	0	0	0	0	0	0	0	0	0	0	0	0
Cre06.g260450.t1.2	58.416000	0	0	0	0	0	0	0	0	0	0	0	0	0	0	0	0	0	2757.3	55121	0	0	0	1861.8	1810.1	0	0	0	0	0	0	0	0	0	0	0	0
Cre06.g260950.t1.2	65.110000	0	0	0	0	0	0	0	0	0	0	0	0	0	0	0	0	0	0	0	0	0	0	1511.8	0	0	0	0	0	0	0	0	0	0	0	0	0
Cre06.g261000.t1.2	15.139000	358550	104320	168650	135550	59043	33361	28107	33688	0	63354	31426	40965	58151	47046	9259.6	8827.3	29924	34937	30237	29433	45109	73244	49972	74505	183350	283670	575490	415470	724240	1232500	1481300	1451800	1507600	37978	0	0
Cre06.g261300.t1.2	39.459000	0	0	0	0	0	0	0	0	0	0	0	0	0	0	0	0	0	0	0	0	0	0	0	0	0	0	0	0	0	0	0	0	0	0	0	0
Cre06.g261750.t1.2;Cre16.g662600.t1.2;Cre16.g663450.t1.2	71.132000	4225.9	3222.3	0	0	10878	2106	1430.1	0	0	0	0	0	0	0	0	0	0	0	0	0	0	0	0	0	0	0	0	0	0	0	0	0	0	0	0	0
Cre06.g262050.t1.2	41.211000	12844	0	0	0	0	0	0	0	0	0	0	0	0	0	0	0	0	0	0	1851.6	0	0	0	0	0	0	0	0	0	0	0	0	0	0	0	0
Cre06.g262700.t1.1	14.041000	20783	31808	15337	0	0	0	18421	41228	237270	26058	0	0	0	0	0	0	0	0	0	0	0	0	0	0	0	0	0	0	0	0	0	0	0	0	0	0
Cre06.g262850.t1.2	28.040000	0	0	0	0	0	0	0	0	0	0	0	0	0	0	0	0	0	0	0	0	0	0	0	1224.4	0	0	0	1184.9	3126.6	2777.5	0	0	0	0	0	0
Cre06.g263250.t1.1	322.930000	338880	2094500	692300	135810	49807	11684	21948	10483	7316	5849.9	0	0	0	0	0	0	0	0	0	0	0	0	0	0	0	0	0	0	0	0	0	0	0	0	0	0
Cre06.g263300.t1.2	25.536000	109660	23450	7360.8	6369	3434.2	2747.7	4629.1	3160.2	0	4138.3	6858.1	2670.6	6455.4	1669.3	3627.9	3519.9	6702	3705.2	4204.6	15505	12331	15873	92431	64574	10164	6520.7	4400.3	0	3081.5	3217.4	0	0	0	0	0	0
Cre06.g263450.t1.2;Cre12.g498600.t1.2;Cre06.g263450.t2.1	50.824000	658890	178320	137880	74346	51246	30732	66057	24023	15402	50391	41692	28975	51812	17121	56935	22184	19284	58049	57887	54623	20070	14296	18524	41113	128310	240730	89864	0	0	0	0	0	0	0	0	0
Cre06.g264200.t1.2	32.281000	83770	10362	14821	11867	5668.6	0	6028.5	4327.1	0	11762	2913.4	8897.1	11859	12395	16270	9299.6	25451	71175	84744	198410	265460	280120	90314	5571.8	4612.5	4292.5	2561.5	1896.2	4084.7	8981.3	0	0	0	0	0	0
Cre06.g264350.t1.2	24.548000	0	0	0	0	0	0	0	0	0	0	0	0	0	0	0	0	0	0	0	0	0	0	0	0	0	0	0	0	0	4980	11340	0	0	0	0	0
Cre17.g714600.t1.2;Cre17.g714000.t1.2;Cre17.g713500.t1.2;Cre17.g711800.t1.2;Cre17.g710500.t1.2;Cre17.g709100.t1.2;Cre17.g708650.t1.2;Cre17.g708200.t1.2;Cre16.g650250.t1.2;Cre16.g649950.t1.2;Cre13.g570000.t2.1;Cre13.g570000.t1.2;Cre12.g506450.t1.2;Cre12.g506350.t1.2;Cre12.g505450.t1.2;Cre12.g504850.t1.2;Cre12.g504600.t1.2;Cre06.g276800.t1.2;Cre06.g276650.t1.2;Cre06.g275700.t1.2;Cre06.g274900.t1.2;…	11.457000	28987	0	0	0	0	14269	0	0	0	0	0	0	0	0	0	0	0	0	0	0	0	0	0	0	0	0	0	0	0	0	1776.7	0	0	0	0	0
Cre17.g714650.t1.2;Cre17.g713950.t1.2;Cre17.g713550.t1.2;Cre17.g711850.t1.2;Cre17.g710550.t1.2;Cre17.g709050.t1.2;Cre17.g708700.t1.2;Cre17.g708150.t1.2;Cre16.g650300.t1.2;Cre16.g649900.t1.1;Cre16.g648500.t1.2;Cre13.g569950.t1.2;Cre12.g506500.t1.2;Cre12.g506300.t1.2;Cre12.g505500.t1.2;Cre12.g504800.t1.2;Cre12.g504650.t1.2;Cre06.g276850.t1.2;Cre06.g276600.t1.2;Cre06.g275750.t1.2;Cre06.g274850.t1.2;…	15.310000	11323	0	1418.2	0	0	0	0	0	0	0	0	0	0	0	0	0	0	0	0	0	0	0	0	0	0	0	0	0	0	0	1606.1	0	0	0	0	0
Cre06.g271376.t1.1;Cre12.g504550.t1.2;Cre17.g714550.t1.2;Cre17.g714050.t1.2;Cre17.g713450.t1.2;Cre17.g711750.t1.2;Cre17.g710450.t1.2;Cre17.g709150.t1.2;Cre17.g708600.t1.2;Cre12.g506200.t1.2;Cre12.g505600.t1.2;Cre12.g504700.t1.2;Cre06.g276900.t1.2;Cre06.g276550.t1.2;Cre06.g275800.t1.2;Cre06.g274750.t1.2;Cre06.g274250.t1.2;Cre06.g273850.t1.2;Cre06.g268250.t1.2;Cre06.g268100.t1.2;Cre06.g266750.t1.2;…	15.078000	18436	4094.8	0	0	0	0	1916.1	0	0	0	0	0	0	0	0	0	0	0	0	0	0	0	0	0	0	0	6080.7	6797.2	12710	12914	0	0	0	0	0	0
Cre06.g267200.t1.2	13.447000	31739	29394	6887.8	124850	0	0	0	0	0	0	0	0	0	0	0	0	0	0	0	0	0	0	0	0	0	0	0	0	0	0	0	0	0	0	0	0
Cre06.g267300.t1.2	53.958000	0	0	0	0	0	0	0	0	0	0	0	0	0	0	0	0	0	0	0	0	0	0	0	0	0	0	0	3218	0	0	0	0	0	0	0	0
Cre06.g267400.t1.2	191.650000	0	0	0	0	9499.6	0	0	0	0	0	0	0	0	0	0	0	0	0	0	0	0	0	0	0	0	0	0	0	0	0	0	0	0	0	0	0
Cre06.g267600.t2.1;Cre06.g267600.t1.2	62.862000	0	0	0	0	0	0	0	0	0	0	0	0	0	0	0	0	0	0	0	0	0	0	0	0	0	0	0	0	0	0	0	0	0	0	0	0
Cre06.g267700.t1.2	76.526000	0	0	0	0	0	0	0	0	0	0	0	0	0	3003.6	0	0	0	0	0	0	0	0	0	0	0	0	0	0	0	0	0	0	0	0	0	0
Cre06.g268200.t1.2	36.467000	0	0	0	0	0	0	0	0	3787.4	14147	0	0	0	0	0	0	0	0	0	0	0	0	0	0	0	0	0	0	0	0	0	0	0	0	0	0
Cre06.g268750.t1.2	69.884000	0	0	0	0	0	0	0	7206.6	8008	15279	0	0	0	0	0	0	0	0	0	0	0	0	0	0	0	0	0	0	0	0	0	0	0	0	0	0
Cre06.g270200.t1.1	55.942000	0	0	0	0	0	0	0	0	0	0	0	0	0	0	0	0	4577.4	0	0	0	0	0	0	0	0	0	0	0	0	0	0	0	0	0	0	0
Cre06.g271200.t1.2	62.915000	0	0	0	0	0	0	0	0	0	0	0	0	0	0	0	0	0	0	0	0	0	0	0	0	0	0	0	0	0	0	0	0	0	0	0	0
Cre06.g271700.t1.1	56.256000	0	0	0	0	0	0	0	0	0	0	0	0	0	0	4288.6	1858.9	0	0	0	0	0	0	0	0	0	0	0	0	0	0	0	0	0	0	0	0
Cre06.g272050.t1.2	66.649000	0	0	0	0	0	0	0	0	0	0	0	0	0	0	0	0	0	0	2408.5	29007	84104	184990	280140	29643	0	0	0	0	0	0	0	0	0	0	0	0
Cre06.g272450.t1.1	137.960000	8990.5	3799	4392.9	21976	15245	97020	54264	5942.5	0	0	0	0	0	3882.3	1760.2	0	0	0	0	0	0	0	0	0	0	0	0	0	0	0	0	0	0	0	0	0
Cre06.g272650.t1.2	25.921000	528440	176480	343420	1620700	1086700	6542800	2858800	462100	174760	118240	14747	201290	311440	40777	20346	0	28556	37335	40087	132230	147850	23101	24618	7006.2	6009.2	0	0	0	0	1469.7	15758	8399	0	0	0	0
Cre06.g272800.t1.2	23.895000	0	0	0	0	0	0	0	0	0	0	0	0	0	0	0	0	0	0	0	0	0	0	0	0	0	0	0	3426.7	1838.7	0	0	0	0	0	0	0
Cre06.g272850.t1.2	25.901000	0	0	0	0	0	0	0	0	0	0	0	0	0	0	0	0	17672	0	0	0	0	0	0	0	0	0	0	0	0	0	0	0	0	0	0	0
Cre06.g272950.t1.1	17.579000	0	0	1031.7	0	0	0	0	0	0	0	0	0	0	0	0	0	0	0	0	0	0	0	0	0	0	0	0	0	0	0	1711.1	0	0	0	0	0
Cre06.g273700.t1.2	43.155000	0	0	0	0	0	0	0	0	0	0	0	0	0	0	0	0	0	0	0	0	0	0	4169.7	23035	255980	303150	164560	71564	43386	95220	32537	0	0	0	0	0
Cre06.g273750.t1.1	48.146000	0	0	0	0	0	0	0	0	0	0	0	0	0	12807	93697	12117	0	0	0	0	0	0	0	0	0	0	0	0	0	0	0	0	0	0	0	0
Cre06.g274650.t1.1	67.992000	0	0	0	0	0	0	0	0	0	0	0	0	0	0	0	0	0	169920	295010	0	0	0	0	0	0	0	0	0	0	0	0	0	0	0	0	0
Cre06.g274700.t1.1	44.123000	42247	3582.3	1655.9	0	0	0	0	0	0	0	0	0	0	0	0	0	0	0	0	0	0	0	0	0	3639.4	0	0	0	0	0	0	0	0	0	0	0
Cre06.g275100.t1.2	53.639000	0	0	0	0	0	0	0	0	0	0	0	0	0	0	0	0	0	0	0	0	0	0	3705.3	6483.6	0	0	0	0	0	0	0	0	0	0	0	0
Cre06.g276001.t1.1	5.982800	0	0	0	0	0	0	0	0	0	0	1716.6	1810.1	2303.4	5460.6	11784	5462.5	4161.9	1889	0	0	0	0	0	0	0	0	0	0	0	0	0	2385.4	0	0	0	0
Cre06.g278103.t1.1	70.572000	0	0	0	0	0	0	0	0	0	0	0	0	0	0	0	0	0	0	2021.4	0	0	0	0	0	0	0	0	0	0	0	0	0	0	0	0	0
Cre06.g278104.t1.1	24.629000	0	0	0	0	0	0	0	0	0	0	0	0	0	0	0	0	0	0	0	0	0	0	0	0	0	0	10750	13200	6866.7	0	0	0	0	0	0	0
Cre06.g278179.t1.1	141.300000	200960	47645	41923	0	18021	0	0	11824	0	16111	11415	9474.6	9401.2	7973.5	0	7230.6	7724.8	0	0	0	8687.8	0	0	13037	0	13248	14242	15045	28887	0	0	0	0	0	0	0
Cre06.g278188.t1.1	10.276000	0	5696.1	0	20196	0	0	0	0	0	0	0	0	0	0	0	0	0	0	0	0	0	0	0	0	0	0	0	0	0	0	0	0	0	0	0	0
Cre06.g278195.t1.1	14.081000	0	0	0	0	0	0	0	0	0	0	0	0	0	0	0	0	0	0	0	0	0	0	0	0	0	0	58951	79838	1803	0	0	0	0	0	0	0
Cre06.g278213.t1.1	27.781000	665330	347320	454200	2237600	1241200	6206900	2782500	154810	50842	47001	9561.8	206190	302110	67674	42510	6450.3	12779	117310	23408	167930	32529	80080	83091	69316	39717	24477	16658	2162.9	2257.3	15139	96422	48270	1516.1	0	0	0
Cre06.g278215.t1.1	43.310000	0	0	0	0	0	0	0	0	0	0	0	0	0	0	0	0	0	0	0	0	0	0	0	1939.2	4061.3	0	0	0	0	0	0	0	0	0	0	0
Cre06.g278222.t1.1	35.144000	0	0	0	0	0	0	0	0	0	0	0	0	0	0	0	0	0	0	0	0	0	0	0	0	5097.7	7224.6	0	0	0	0	0	0	0	0	0	0
Cre06.g278255.t1.1;Cre06.g280000.t3.1;Cre06.g280000.t2.1;Cre06.g280000.t1.1	106.990000	0	0	0	325730	1966600	56922	0	0	0	0	0	10981	0	0	0	0	0	0	0	0	0	0	0	0	0	0	0	0	0	0	0	0	0	0	0	0
Cre06.g278264.t1.1	39.297000	0	0	0	0	0	0	0	0	0	0	0	0	0	0	0	0	0	0	0	0	0	0	0	0	0	0	0	0	0	1774.8	0	0	0	0	0	0
Cre06.g278750.t1.2	31.386000	87795	20736	6812.5	3355.7	2020.1	0	4961.7	1483.2	0	1934.8	0	0	0	0	0	0	0	0	0	0	0	0	0	0	22207	8697.8	11604	0	4025.8	2970.8	0	0	0	0	0	0
Cre06.g278800.t1.2	28.449000	0	0	0	0	0	0	0	0	0	0	0	0	6299.3	0	0	0	0	0	0	0	0	0	0	17443	46826	15125	9142.4	5263.7	0	0	0	0	0	0	0	0
Cre06.g279400.t1.2	64.207000	0	0	0	0	0	0	0	0	0	0	0	0	0	0	0	0	0	0	0	0	0	0	2728.3	7394.9	2987.3	0	0	0	0	0	0	0	0	0	0	0
Cre06.g279500.t1.1	32.512000	0	0	0	0	0	0	0	0	0	0	0	0	0	0	0	0	0	0	0	0	0	0	0	0	3034.5	0	0	0	0	0	0	0	0	0	0	0
Cre06.g279850.t1.2	28.967000	0	0	0	0	0	0	0	0	0	0	0	0	0	0	0	0	0	0	0	0	0	0	4292.7	0	7577.8	6517.5	4964.1	2733.9	2695	0	0	0	0	0	0	0
Cre06.g280650.t1.2	29.367000	0	0	0	0	0	0	0	0	0	0	0	0	856.72	0	0	0	0	0	0	0	2761.4	56386	55471	68813	55776	36985	18967	3134.3	1244.6	0	0	0	0	0	0	0
Cre06.g282800.t1.2	45.748000	0	0	0	0	0	0	0	0	0	0	0	0	0	0	0	52381	205940	302220	6104	0	0	0	0	0	0	0	0	0	0	0	0	0	0	0	0	0
Cre06.g283050.t1.2	23.900000	769900	337180	395850	2565800	1069200	7135800	3813800	385750	171390	127520	24471	297070	395580	50042	14998	19457	40711	77102	49884	145680	200840	183900	193920	18882	43049	12125	12251	1606.7	0	0	0	9281.8	7164.2	0	0	0
Cre06.g283634.t2.1;Cre06.g283634.t1.1	198.110000	0	0	0	0	0	0	0	0	0	0	0	0	0	0	0	0	0	0	0	0	0	0	0	0	0	0	0	0	0	0	0	0	0	0	0	0
Cre06.g283950.t1.2	27.105000	946640	1911400	5426200	4521100	486350	191530	87656	6371.8	50551	613280	25529	8399.4	742660	33091	65650	80613	103350	411300	424370	226530	1932900	5818600	3123600	4543700	2136400	1058400	201410	21143	12025	23954	205440	102090	13304	0	0	0
Cre06.g284100.t1.2	61.105000	0	0	0	0	0	0	0	0	0	0	0	0	0	0	0	0	0	0	0	0	0	0	0	0	0	0	0	0	0	0	0	0	0	0	0	0
Cre06.g284200.t1.2	27.075000	592430	1007300	3009800	2642000	316020	120180	56731	0	41249	271050	12602	4685.1	475930	21773	46382	30188	34423	279630	242280	15047	1320700	2958900	1741800	3830300	1453700	692870	95188	20191	12025	23954	133750	82108	13304	0	0	0
Cre06.g284250.t1.2	27.033000	876460	1753400	5080800	4300800	442990	172790	80355	6371.8	50551	549270	22064	8399.4	707780	33091	59764	70424	104950	393180	405000	159190	1395200	5656000	3124100	4459300	2077100	1035600	194170	21143	12025	23954	196620	98816	13304	0	0	0
Cre06.g284600.t1.2	12.421000	0	0	0	0	0	0	0	0	0	0	0	0	0	0	0	0	0	0	0	0	0	0	0	0	2732.8	22770	11758	4186.4	0	0	0	0	0	0	0	0
Cre06.g284900.t2.1;Cre06.g284900.t1.2	22.678000	0	0	0	0	0	0	0	0	0	0	0	0	0	0	0	0	0	0	0	0	0	0	0	0	0	12357	11612	1448.5	0	0	0	0	0	0	0	0
Cre06.g285250.t1.2	26.960000	946640	1970000	5511100	4768100	486350	191530	87656	6371.8	50551	613280	25529	8399.4	742660	33091	65650	80613	104950	417210	430910	233130	2330100	6002400	3221300	4674200	2210300	1066900	205140	21143	12025	23954	205440	102090	13304	0	0	0
Cre06.g286000.t1.2	62.958000	23315	0	0	0	0	0	0	0	0	0	0	0	0	0	0	0	0	0	0	0	0	0	9965.9	4502.6	0	0	0	0	0	0	0	0	0	0	0	0
Cre06.g286250.t1.2	32.083000	18632	0	0	0	0	0	0	0	0	0	0	0	0	0	0	0	0	0	0	0	0	0	0	0	8077.1	21197	2242.6	0	0	1743.1	0	0	0	0	0	0
Cre06.g286350.t1.2;Cre06.g286300.t1.2	61.786000	0	0	0	0	0	0	0	0	0	0	0	0	0	0	0	0	0	0	9163.7	0	0	0	0	0	0	0	0	0	0	0	0	0	0	0	0	0
Cre06.g288500.t1.2	41.779000	0	0	0	0	0	0	0	0	0	0	0	0	0	0	0	0	0	0	0	0	0	0	0	0	0	0	0	0	0	0	0	0	0	0	0	0
Cre06.g288650.t1.2	70.271000	27273	0	0	0	0	0	0	0	0	0	0	0	0	0	0	0	0	0	0	0	0	0	0	0	0	0	0	0	0	0	0	0	0	0	0	0
Cre06.g288700.t1.2	118.870000	0	0	0	0	0	0	0	0	0	0	0	0	0	0	1258.8	0	0	0	27255	214720	186420	0	0	0	0	0	0	0	0	0	0	0	0	0	0	0
Cre06.g289550.t1.2	15.480000	8902.5	0	40469	0	0	0	0	0	0	0	0	0	0	0	0	0	0	0	0	0	0	0	0	0	0	0	0	0	0	3607.8	7863.7	0	0	0	0	0
Cre06.g290100.t1.2	25.626000	4595.6	0	0	0	0	0	0	0	0	0	0	0	0	0	0	0	0	0	0	0	0	0	0	0	0	0	0	0	0	0	0	0	0	0	0	0
Cre06.g291150.t1.1	84.644000	0	0	0	0	0	0	0	0	0	0	0	0	0	0	0	0	0	0	0	0	1338.7	6257.9	0	0	0	0	0	0	0	0	0	0	0	0	0	0
Cre06.g292400.t1.1	34.497000	0	0	0	0	0	0	0	0	0	0	0	0	0	0	0	0	0	0	0	0	0	0	0	2999.6	6349	4285.1	3516.5	0	0	0	0	0	0	0	0	0
Cre06.g292500.t3.1;Cre06.g292500.t2.1;Cre06.g292500.t1.2	26.251000	0	0	0	0	0	0	0	0	0	0	0	0	0	0	0	0	0	0	2147.6	0	31128	0	0	0	0	0	0	0	0	0	0	0	0	0	0	0
Cre06.g292550.t1.2	34.848000	0	0	0	0	0	0	0	0	0	0	0	0	0	0	0	0	0	0	0	0	0	0	0	0	0	0	0	0	0	0	1963.3	0	0	0	0	0
Cre06.g293150.t1.2	38.903000	0	0	0	0	0	0	0	0	0	0	0	0	0	0	0	0	0	0	0	0	0	0	0	0	0	0	0	0	7781.4	0	0	0	0	0	0	0
Cre06.g293850.t1.2	31.168000	81476	138650	16015	307130	0	0	0	3072.8	0	0	0	0	0	0	0	0	0	0	0	0	0	0	0	0	0	0	0	0	0	0	0	0	0	0	0	0
Cre06.g293950.t1.2	53.445000	0	0	0	0	0	0	0	0	0	0	0	0	0	0	0	0	5831.1	11437	0	0	0	0	0	0	0	0	0	0	0	0	0	0	0	0	0	0
Cre06.g294450.t1.1	40.202000	5440.3	0	0	0	0	0	0	0	0	0	0	0	0	0	0	0	0	0	0	0	0	2418.2	0	1180.1	0	13136	5258.8	4797	0	0	0	0	0	0	0	0
Cre06.g294650.t1.2	46.060000	0	0	0	0	12230	63827	269930	46620	0	0	0	0	0	0	0	0	0	0	0	0	0	0	0	0	0	0	0	0	0	0	0	0	0	0	0	0
Cre06.g294750.t1.2	41.448000	0	0	0	0	0	0	0	0	0	0	0	0	1522.1	0	0	0	0	0	0	0	0	0	2879.2	10074	19176	16586	23104	11786	0	0	0	0	0	0	0	0
Cre06.g294950.t1.1	39.247000	0	0	0	0	0	0	0	0	0	0	0	0	0	0	0	0	0	0	0	0	306440	267110	0	0	0	0	0	0	0	0	0	0	0	0	0	0
Cre06.g295400.t1.2	34.368000	7184.6	0	0	0	0	0	0	0	0	0	0	0	0	0	0	0	0	0	0	0	0	0	0	0	0	0	0	0	0	0	0	0	0	0	0	0
Cre06.g295450.t1.2	44.744000	0	0	0	0	0	0	0	0	0	0	0	0	0	0	0	0	0	0	8933.4	12290	2614.9	0	0	0	0	0	0	0	0	0	0	0	0	0	0	0
Cre06.g296400.t1.2	45.379000	0	0	0	0	0	0	0	0	0	0	0	0	0	0	0	0	0	0	13603	0	0	0	0	0	0	0	0	0	0	0	0	0	0	0	0	0
Cre06.g296500.t1.2	64.955000	22417	0	0	0	0	0	0	0	0	0	0	0	0	0	0	0	0	0	0	0	0	0	0	0	0	0	0	0	0	0	0	0	0	0	0	0
Cre06.g298350.t1.2	47.242000	19616	0	0	0	0	0	0	0	0	0	0	0	0	0	0	0	0	0	0	0	0	0	0	0	0	0	0	0	0	0	0	0	0	0	0	0
Cre06.g298650.t1.2	52.861000	26041	0	0	0	0	0	0	0	0	0	0	0	0	0	0	0	0	0	0	0	0	0	0	0	0	1723	5937	5882.7	1919.7	0	0	0	0	0	0	0
Cre06.g299350.t1.1	39.463000	0	0	0	0	0	0	0	0	0	0	0	0	0	0	0	1887.6	12427	0	0	0	0	0	0	0	0	0	0	0	0	0	0	0	0	0	0	0
Cre06.g300550.t1.2	105.680000	269730	4466.3	3174	1202.2	8355.5	0	0	0	0	0	0	0	0	0	0	0	0	0	0	0	0	0	0	0	0	0	0	0	0	0	0	0	0	0	0	0
Cre06.g302700.t1.1	57.373000	0	0	0	0	0	0	0	0	0	0	0	0	2483.3	0	0	0	0	0	0	0	1311.1	1975.6	1344.8	11778	41435	11251	0	0	0	0	0	0	0	0	0	0
Cre06.g303300.t1.2	42.282000	0	0	0	0	0	0	0	0	0	0	0	0	0	0	0	0	0	0	0	0	0	0	0	0	0	3757.4	5565.9	4716.2	2341.6	0	0	0	0	0	0	0
Cre06.g303700.t1.2	12.779000	0	0	0	0	0	0	0	0	0	0	0	0	5404.6	0	0	0	0	0	0	0	1708.4	4764.4	18827	44242	37036	10787	6006	1200.1	0	0	0	0	0	0	0	0
Cre06.g304350.t1.2	17.255000	137950	7940.7	18762	7620.7	0	0	9879.8	5806	0	9352	10887	15173	8920.3	9816.9	50851	60241	0	0	0	0	0	0	0	0	0	0	0	0	0	0	0	0	0	0	0	0
Cre06.g304500.t1.2	40.406000	0	0	0	0	0	0	0	0	0	0	0	0	0	0	0	0	0	0	0	0	0	0	0	0	0	0	0	0	2565.7	0	0	0	0	0	0	0
Cre06.g306300.t1.2	45.465000	0	0	0	0	0	0	0	0	0	0	0	0	0	0	0	0	0	0	0	0	0	0	0	0	0	0	0	4037.8	37965	0	0	0	0	0	0	0
Cre06.g308250.t1.2	29.483000	0	0	0	0	0	0	0	0	0	0	0	0	0	0	0	0	0	0	0	0	0	0	0	0	0	0	0	3394.4	1263.6	0	0	0	0	0	0	0
Cre06.g308900.t1.2	56.182000	34037	0	0	0	0	0	0	0	0	0	0	0	0	0	0	0	0	0	0	0	0	0	0	0	0	0	0	0	0	0	0	0	0	0	0	0
Cre06.g308950.t1.2	22.369000	7154.5	0	0	0	0	0	0	0	0	0	0	0	0	0	0	0	0	0	0	0	0	0	0	0	0	0	0	0	0	0	0	0	0	0	0	0
Cre06.g309100.t1.2	60.466000	0	0	17899	562270	989770	0	0	0	28052	58468	77915	0	0	0	0	0	0	0	0	0	0	5871.2	1996.1	3796.6	0	0	0	0	0	0	0	0	0	0	0	0
Cre06.g310350.t1.2	31.043000	0	0	0	0	0	0	0	0	0	0	0	0	0	0	0	0	0	0	0	0	0	0	0	0	4879.4	1527.6	0	0	1383.7	0	0	0	0	0	0	0
Cre06.g311900.t1.2	23.142000	0	0	0	0	0	0	0	0	0	0	0	0	0	0	0	0	0	0	0	0	0	0	0	0	0	2373.7	3357.2	0	3303.5	15569	79632	8642.6	0	0	0	0
Cre07.g314150.t1.2	63.411000	0	0	0	0	0	0	0	0	0	0	0	0	1443.1	0	0	0	18398	20252	21085	69561	39553	7614.4	5572.3	12079	23879	20491	0	0	0	0	0	0	0	0	0	0
Cre07.g315700.t1.2	25.480000	0	0	0	0	0	0	0	0	0	0	0	0	0	0	0	0	0	0	0	0	0	0	0	0	0	0	0	0	1935.8	0	4107.3	0	0	0	0	0
Cre07.g318450.t1.2	9.458700	44395	0	0	0	0	0	1018.9	0	0	829.14	0	0	0	0	0	0	0	0	0	0	0	0	0	0	0	0	0	0	0	0	0	1207	0	0	0	0
Cre07.g319100.t1.1	41.191000	0	0	0	0	0	0	0	0	0	0	0	0	0	0	0	0	0	0	0	0	0	0	0	0	0	0	2180.2	14630	22857	0	0	0	0	0	0	0
Cre07.g319950.t1.2	26.478000	0	0	0	0	0	0	0	0	0	3229.9	0	0	0	0	0	0	0	0	0	0	0	0	0	0	0	0	0	0	0	0	0	0	0	0	0	0
Cre07.g321200.t2.1;Cre07.g321200.t1.2;Cre07.g321700.t1.2	80.961000	0	0	0	0	0	0	0	0	0	0	0	100910	0	0	0	0	0	0	0	0	0	0	4713	0	0	0	0	0	0	0	0	0	0	0	0	0
Cre07.g321300.t1.2	21.705000	15462	0	0	0	0	0	0	0	0	0	0	0	0	0	0	0	0	0	0	0	0	0	0	0	0	0	0	0	0	0	0	0	0	0	0	0
Cre07.g321400.t1.1	199.240000	8214.2	3351.8	172600	16061	0	0	0	0	0	0	0	0	0	0	0	0	0	0	0	0	0	0	0	0	0	0	0	0	0	0	0	0	0	0	0	0
Cre07.g323600.t1.1	21.030000	0	0	0	0	0	0	0	0	0	0	0	0	0	0	0	0	0	0	0	0	0	0	1405.3	0	0	2139.3	2011.9	1900.9	0	2749	7576.7	7909.2	5796.2	0	0	0
Cre07.g325500.t1.1	154.270000	34933	0	1091.4	2567.5	0	0	0	0	0	0	0	0	0	0	1901.7	0	0	0	0	0	0	0	0	0	0	0	0	0	0	0	0	0	0	0	0	0
Cre07.g325736.t1.1	56.209000	147660	48137	53425	9838	28158	10222	34662	35633	47758	305780	73768	17860	10881	17128	66742	32589	23506	10433	4593.4	3846.3	1769.9	16273	44243	30083	3641.3	0	1101.2	0	0	1172.5	0	0	0	0	0	0
Cre07.g325741.t1.1;Cre07.g325740.t1.1	70.110000	0	0	0	0	0	0	0	0	0	0	0	0	0	0	5955.8	0	0	0	0	0	0	0	0	0	0	0	0	0	0	0	0	0	0	0	0	0
Cre07.g326050.t1.1	211.360000	0	0	0	0	0	0	0	33148	601870	37744	17502	21765	0	0	0	0	0	0	0	0	0	0	0	0	0	0	0	0	0	0	0	0	0	0	0	0
Cre07.g326600.t1.2	81.006000	0	0	0	0	0	0	0	0	0	0	0	0	0	0	0	0	0	0	0	0	4779.3	0	0	0	0	0	0	0	0	0	0	0	0	0	0	0
Cre07.g327079.t1.2	36.550000	0	0	0	0	0	0	0	0	0	0	0	0	0	0	0	0	0	0	0	0	0	0	0	0	0	0	0	3080.2	9887.8	22913	0	6643.6	175080	0	0	0
Cre07.g327400.t1.1	32.141000	57586	101630	27412	294900	0	0	0	0	0	0	0	0	0	0	0	0	0	0	0	0	0	0	0	0	0	0	0	0	0	0	0	0	0	0	0	0
Cre07.g328075.t3.1;Cre07.g328075.t2.1;Cre07.g328075.t1.1	23.686000	0	0	0	0	0	0	0	0	0	0	0	0	0	0	0	0	0	0	0	2110.2	4311.8	0	0	0	0	0	0	0	0	0	0	0	0	0	0	0
Cre07.g328200.t1.2	33.102000	0	0	0	0	0	0	0	0	0	0	0	0	0	0	0	0	0	0	0	0	0	0	0	0	0	23405	50193	38893	24200	28337	59487	0	0	0	0	0
Cre07.g330250.t1.2	14.151000	229700	92410	72230	941500	363710	752120	157340	52293	11638	82156	156910	36934	51875	11758	4476	0	3045.2	4470.3	5446.6	15820	20110	29938	24321	27166	35599	44284	57537	50322	100720	265390	1545100	1790200	1130500	140490	4473.8	3065.2
Cre07.g331550.t1.2	44.129000	0	0	0	0	0	0	0	0	0	0	0	0	0	0	0	0	0	0	0	3704.9	14333	5055.5	0	0	0	0	0	0	0	0	0	0	0	0	0	0
Cre07.g331700.t1.1	123.560000	0	0	0	0	0	0	0	0	0	0	0	0	0	0	0	0	0	0	0	3036.9	0	0	0	0	0	0	0	5059.1	0	0	7413.4	0	0	0	0	0
Cre07.g333900.t1.1	12.518000	0	13042	7212.2	46298	0	0	0	0	0	0	0	0	42769	0	0	0	0	0	0	0	0	0	0	0	0	0	0	0	0	0	0	0	0	0	0	0
Cre07.g336750.t1.1	388.080000	0	0	0	0	0	12839	0	0	0	0	0	0	0	0	0	0	0	0	0	0	0	0	0	0	0	0	0	0	0	0	0	0	14752	0	0	0
Cre07.g336950.t1.1	98.295000	0	0	0	0	0	0	0	0	0	0	0	0	0	0	0	0	0	0	0	0	0	11202	2861.1	0	0	0	0	0	0	0	0	0	0	0	0	0
Cre07.g337650.t1.2	43.710000	203360	0	0	0	0	0	0	0	0	0	0	0	0	2646.6	0	1212.1	6832.1	13375	40770	13216	0	0	0	0	0	0	0	0	0	0	0	0	0	0	0	0
Cre07.g338050.t1.2	39.728000	781570	3458500	10323	6081.4	0	0	0	0	0	0	0	0	0	0	0	0	0	0	0	0	0	0	0	0	0	0	0	0	0	0	0	0	0	0	0	0
Cre07.g338451.t1.1	42.320000	0	0	0	0	0	0	0	0	0	0	0	0	0	0	0	0	0	2265.5	0	0	0	0	0	0	0	0	0	0	0	0	0	0	0	0	0	0
Cre07.g339150.t1.1	61.737000	0	0	0	3750.5	8823.1	0	0	0	0	0	0	0	0	0	0	0	0	0	0	0	0	0	0	0	0	0	0	0	0	0	0	0	0	0	0	0
Cre07.g339200.t2.1;Cre07.g339200.t1.2	18.849000	0	0	0	0	0	0	0	0	3043	0	0	0	0	0	0	0	0	0	0	0	0	0	0	0	0	0	0	0	0	0	0	0	0	0	0	0
Cre07.g339750.t2.1;Cre07.g339750.t1.2	54.433000	0	0	0	0	0	0	0	0	0	0	0	0	0	0	0	0	0	0	0	0	0	2683.7	0	3087.3	4885.8	13492	23169	1671.5	0	0	0	0	0	0	0	0
Cre07.g340200.t1.1	36.072000	182830	44084	37268	26147	13814	12446	12352	9944.7	5460.2	11896	8356.5	13599	30820	9170.5	19683	6228	7544.4	20352	13898	21983	32563	35491	35050	46919	39024	30687	59421	126380	230260	489150	272350	898.43	0	0	0	0
Cre07.g340350.t1.1	63.161000	1566400	6808000	12135	41827	2406.2	0	0	0	0	0	0	0	0	0	0	0	0	0	0	0	0	1608.6	2818.4	0	0	0	0	0	0	0	0	0	0	0	0	0
Cre07.g343700.t1.2;Cre07.g343433.t1.1	47.558000	1548600	0	0	0	0	0	0	0	0	0	0	0	0	0	0	0	0	0	0	0	0	0	0	0	0	0	0	0	0	0	0	0	0	0	0	0
Cre07.g344350.t1.2	31.033000	0	0	0	0	0	0	0	0	0	0	0	0	0	0	0	0	0	0	0	0	0	0	0	2016.3	0	3650.8	5194.2	9850.2	5706.4	0	0	0	0	0	0	0
Cre07.g344400.t1.2;Cre07.g344550.t1.2	54.304000	0	0	0	0	0	0	0	0	0	0	0	0	0	0	0	0	0	0	0	0	0	0	0	0	1321	27447	18342	0	0	0	0	0	0	0	0	0
Cre07.g344950.t1.2	22.844000	475190	82606	335630	1874000	948180	5375500	557710	192320	0	116390	209830	17535	14166	0	8784.2	3442.1	49373	75190	111270	140210	203200	97372	186240	103710	63447	38128	44513	17258	14928	38783	145720	210210	149340	0	0	0
Cre07.g346050.t2.1;Cre07.g346050.t1.2	47.211000	65658	7567.4	1593.9	0	1850.2	0	1815.7	0	0	0	0	0	56510	0	13148	8597.3	22283	40485	34689	56232	139410	178520	171970	232820	189600	126470	226550	297780	310190	15663	0	0	0	0	0	0
Cre07.g349200.t1.2	16.320000	179870	11015	34892	21052	12077	8354.3	14543	8160.2	0	9240	6555.6	5159.4	15028	6070.1	8251.8	7829.2	9807.2	16204	18481	18275	36600	3825.9	47610	18391	59462	23323	13277	2837.9	0	0	6212	0	0	0	0	0
Cre07.g349350.t1.2	11.339000	182410	7919.1	1910.8	0	0	0	0	0	0	6221.2	1654.9	0	5244	2337.2	53027	11507	0	0	0	0	0	0	0	0	0	0	0	0	0	0	0	0	0	0	0	0
Cre07.g350750.t1.2	45.737000	0	0	0	0	0	0	0	0	0	0	0	0	0	0	0	0	0	0	0	0	0	1765.8	0	0	0	5900.3	1716.3	0	0	0	0	0	0	0	0	0
Cre07.g352350.t1.2	114.690000	286810	5991.8	0	0	0	0	0	0	0	0	0	0	0	0	0	0	0	0	0	0	0	0	0	0	0	0	0	0	0	0	0	0	0	0	0	0
Cre07.g353230.t1.2	51.354000	0	0	0	0	0	0	0	0	0	0	0	0	0	0	0	0	0	0	0	0	0	0	0	0	0	0	0	4205.7	0	0	0	0	0	0	0	0
Cre07.g353450.t1.2	73.223000	947890	201920	184900	88808	42351	19463	39833	8851.1	1556.3	35143	9966.5	7342.2	9835.4	1817.8	3711.3	0	0	8033.5	1234.8	2200.3	1616.4	4280.7	6006.5	21399	52964	3337.6	0	0	0	0	0	0	0	0	0	0
Cre07.g356350.t1.1	78.817000	76225	5233.6	5737.3	5820.7	2434.5	0	9007.2	0	0	4728.5	4283.1	0	1687.3	5489.7	14413	12892	111010	204090	26676	16787	11864	4844.7	0	0	0	0	0	0	0	0	0	0	0	0	0	0
Cre07.g356850.t1.1	41.216000	0	0	0	0	0	0	0	0	0	0	0	0	0	0	0	0	0	0	0	0	0	0	0	0	0	0	5964.5	962.08	0	0	0	0	0	0	0	0
Cre07.g357850.t1.2	14.461000	0	0	0	0	0	0	0	0	0	0	0	0	0	0	0	0	0	0	0	0	0	0	0	0	0	0	0	0	0	0	0	1501.4	0	0	0	0
Cre08.g358526.t1.1	62.309000	501250	123700	91226	60292	34882	18772	18924	16612	7445.3	39275	31145	18035	96593	23362	29853	0	15257	32052	25627	82638	79611	46163	487280	418460	33711	0	0	0	0	0	0	0	0	0	0	0
Cre08.g358538.t1.1	63.871000	0	0	0	0	0	0	0	0	0	0	0	0	0	0	0	0	0	0	0	0	0	0	0	19196	7189.1	0	0	0	0	0	0	0	0	0	0	0
Cre08.g358540.t1.1	27.168000	26411	4388.7	2319.7	0	0	0	0	0	0	11099	0	0	0	0	0	0	0	0	0	0	1445	0	0	0	0	0	0	1671.6	16243	65397	69580	0	0	0	0	0
Cre08.g358552.t1.1	49.883000	0	0	7498.7	0	0	0	0	0	0	0	0	0	0	0	0	0	0	0	0	0	0	0	0	0	0	0	0	0	0	0	0	0	0	0	0	0
Cre08.g358562.t1.1	22.774000	0	0	0	0	0	0	0	0	0	0	0	0	0	0	0	0	0	0	0	0	0	0	0	0	0	10731	22072	8891.7	0	0	0	0	0	0	0	0
Cre08.g358580.t1.1	128.180000	0	0	0	0	0	0	0	0	0	0	0	0	0	0	0	0	0	0	23759	3961.8	0	0	0	0	0	0	0	0	0	0	0	0	0	0	0	0
Cre08.g358950.t2.1;Cre08.g358950.t1.1	75.927000	76041	0	0	0	0	0	0	0	0	0	0	0	0	0	0	0	2949.9	4211.6	0	0	0	0	0	0	0	0	0	0	0	0	0	0	0	0	0	0
Cre08.g360600.t1.1	164.880000	0	0	0	0	0	1131	9792.4	0	0	0	0	0	0	0	0	0	0	0	0	0	0	0	0	0	0	0	0	0	0	0	0	0	0	0	0	0
Cre08.g360900.t1.2	16.629000	0	0	0	0	0	0	0	0	0	0	0	0	0	0	0	0	0	0	0	0	0	0	0	0	0	0	0	0	0	2350.1	2399.7	0	0	0	0	0
Cre08.g360950.t1.1	24.383000	0	0	0	0	0	0	0	0	0	0	0	0	0	6202.9	0	0	0	0	0	0	0	0	0	0	0	0	0	0	0	9162.3	18992	0	0	0	0	0
Cre08.g361850.t1.2	25.706000	6376.5	2304.1	0	0	2501.1	0	0	0	2273.1	0	991.93	0	1893.4	0	0	1549.6	2200.5	9781.8	12546	14762	13630	35101	110600	66013	20097	0	0	0	0	0	0	0	0	0	0	0
Cre08.g362750.t1.2	45.546000	6003.5	0	0	0	0	0	0	0	0	0	0	0	0	0	0	0	0	0	0	0	0	0	0	0	0	0	0	0	0	0	0	0	0	0	0	0
Cre08.g362900.t1.1	29.345000	0	0	0	0	0	0	0	0	0	0	0	0	0	0	0	0	0	0	0	0	0	0	0	0	0	0	0	0	0	0	9568	20618	16836	0	0	0
Cre08.g364800.t1.2	150.650000	0	0	0	0	0	0	0	0	0	0	0	0	0	0	0	0	0	1070.4	1354.2	0	0	0	0	0	0	0	0	0	0	0	0	0	0	0	0	0
Cre08.g365450.t1.2	50.622000	29868	0	0	0	0	0	0	0	0	0	0	0	0	0	0	0	0	0	0	0	0	0	0	0	0	0	0	0	0	0	0	0	0	0	0	0
Cre08.g365692.t1.1	54.097000	6879.6	0	0	0	0	0	0	0	0	0	0	0	0	2327.4	1375.8	0	0	0	0	0	0	0	0	0	0	0	0	0	0	0	0	0	0	0	0	0
Cre08.g367600.t1.2	34.765000	0	0	0	0	0	0	0	0	0	0	0	0	0	0	0	0	0	0	0	0	0	0	0	0	6800.6	0	0	0	0	0	0	0	0	0	0	0
Cre08.g368450.t2.1;Cre08.g368450.t1.2	30.784000	0	0	0	0	0	0	0	0	0	0	0	1454.5	0	0	0	0	0	0	0	0	2252.5	0	0	0	0	0	0	0	0	0	0	0	0	0	0	0
Cre08.g368700.t1.1	54.797000	5160.3	0	0	0	0	0	0	0	0	0	0	0	1326.3	0	0	0	0	0	0	0	0	2218.8	2747.5	11934	11172	5270.1	0	0	0	0	0	0	0	0	0	0
Cre08.g369150.t1.1	83.578000	0	0	0	0	0	0	3619.4	0	0	0	0	0	0	0	0	0	0	0	0	0	0	0	0	0	0	0	0	0	0	0	0	0	0	0	0	0
Cre08.g370450.t1.2	28.416000	0	0	0	0	0	0	0	0	0	0	0	0	0	0	0	0	0	0	0	0	0	0	0	0	0	1603.8	5104	25851	38692	14514	0	0	0	0	0	0
Cre08.g370500.t1.1	41.505000	0	0	0	0	0	0	0	0	0	0	0	0	0	0	0	0	0	0	0	0	0	0	0	1561.5	2728	1179.7	0	0	0	0	0	0	0	0	0	0
Cre08.g371650.t1.2	25.486000	0	0	0	0	0	0	0	0	0	0	0	0	0	0	0	0	0	0	0	1784.1	33135	45940	23579	0	0	2032.7	0	1272.1	0	0	0	0	0	0	0	0
Cre08.g372100.t1.2	71.214000	0	0	0	0	0	0	0	0	0	0	0	0	0	0	2520.5	0	0	0	2689.7	2665.5	7863.1	46203	61123	33608	0	0	0	0	0	0	0	0	0	0	0	0
Cre08.g372200.t1.2	9.896200	0	0	0	0	0	0	0	0	0	0	0	0	0	0	0	0	0	0	0	0	0	0	0	0	0	0	0	0	0	0	3268.1	1911.8	2115.5	0	0	0
Cre08.g372450.t1.2	21.824000	0	0	0	0	0	0	0	0	0	0	1133.7	0	0	0	1962.9	0	0	1920.6	1677.2	0	4623	5942.5	0	2072.8	4932.9	35296	70383	169080	657960	2178100	12185000	10347000	14969000	387490	63899	8505.2
Cre08.g372950.t1.2	51.699000	0	0	0	0	0	0	0	0	0	0	0	0	0	0	0	0	0	0	0	0	0	0	0	0	0	0	0	2398.8	3359	0	0	0	0	0	0	0
Cre08.g373100.t1.1	63.466000	0	0	0	0	0	0	0	0	0	0	0	0	0	0	0	0	0	0	0	0	0	0	0	0	857.36	2441.7	0	0	0	0	0	0	0	0	0	0
Cre08.g375200.t2.1;Cre08.g375200.t1.2	86.704000	39799	0	0	0	0	0	0	0	0	0	0	0	0	0	0	0	0	0	0	0	0	1169.9	0	0	0	0	0	0	0	0	0	0	0	0	0	0
Cre08.g375550.t1.2	24.959000	39687	0	1804.1	0	0	0	0	0	0	0	0	0	0	0	0	0	0	0	0	0	0	0	0	0	0	0	0	0	0	12323	94160	0	0	0	0	0
Cre08.g376450.t1.2	15.091000	0	0	0	0	0	0	0	0	0	0	0	0	0	0	0	0	0	0	0	0	0	0	0	3667.8	0	0	0	0	0	0	0	0	0	0	0	0
Cre08.g376850.t2.1;Cre08.g376850.t1.2	31.903000	5023.2	0	0	0	0	0	0	0	0	0	0	0	0	0	0	0	0	0	0	0	0	0	0	0	0	0	0	0	0	0	0	0	0	0	0	0
Cre08.g377000.t1.2	9.700100	0	0	0	0	0	0	0	0	3745.3	0	0	3726.9	0	0	0	0	0	0	0	0	0	0	0	0	0	0	0	0	0	0	0	0	0	0	0	0
Cre08.g378050.t1.2	15.270000	41542	92996	15663	163200	0	0	0	0	0	0	0	0	0	0	0	0	0	0	0	0	0	0	0	0	0	0	0	0	0	0	0	0	0	0	0	0
Cre08.g378550.t1.2	8.717000	12027	28486	0	67682	0	0	0	0	0	0	0	0	0	0	0	0	0	0	0	0	0	0	0	0	0	0	0	0	0	0	0	0	0	0	0	0
Cre08.g378750.t1.1	71.604000	106610	0	0	0	0	0	0	0	0	0	0	0	0	0	0	0	0	0	0	0	0	0	0	0	0	0	0	0	0	0	0	0	0	0	0	0
Cre08.g378900.t1.2	30.184000	15713	30646	0	53507	0	0	0	0	0	0	0	0	0	0	0	0	0	0	0	0	0	0	0	0	0	0	0	0	0	0	0	0	0	0	0	0
Cre08.g379200.t1.1;Cre08.g379175.t1.1	37.796000	2966.6	0	0	0	0	0	0	0	0	0	0	0	0	0	0	0	0	0	0	0	0	0	0	0	0	2029.4	5716.9	13437	45463	36250	0	0	0	0	0	0
Cre08.g379650.t1.2	29.519000	10866	0	0	0	0	0	0	0	0	0	0	0	0	0	0	0	0	0	0	0	0	0	0	0	0	0	0	0	0	0	0	0	0	0	0	0
Cre08.g381702.t1.1	69.110000	0	0	0	0	0	0	0	0	0	0	0	0	0	0	21567	0	0	0	0	0	0	0	0	0	0	0	0	0	0	0	0	0	0	0	0	0
Cre08.g382100.t1.2	148.710000	0	0	0	0	0	0	0	0	0	0	0	0	0	0	0	0	0	0	0	0	0	0	0	0	0	0	0	0	0	0	0	0	0	0	0	0
Cre08.g382300.t1.2	32.234000	0	0	0	0	0	0	0	0	0	0	0	0	0	0	0	0	0	0	0	0	0	0	0	0	0	0	0	0	3368.5	15511	0	0	0	0	0	0
Cre08.g382350.t1.2	46.123000	13326	0	0	0	0	0	0	0	0	0	0	0	0	0	0	0	0	0	0	0	0	0	0	0	0	0	0	0	0	0	0	0	0	0	0	0
Cre08.g382500.t1.2	11.818000	0	0	0	0	0	0	0	0	0	0	0	0	0	0	0	0	0	0	0	0	0	0	0	0	0	0	0	0	0	2411.2	7338.7	2919.7	1980.1	0	0	0
Cre08.g382950.t1.2	15.221000	12963	0	0	0	0	0	0	0	0	0	0	0	0	0	0	0	0	0	0	0	0	0	0	1329.3	1292.8	0	0	0	0	0	0	0	0	0	0	0
Cre08.g384000.t1.1	179.050000	0	0	0	0	0	0	0	1202.6	0	85193	100430	0	0	0	0	0	0	0	0	0	0	0	0	0	0	0	0	0	0	0	0	0	0	0	0	0
Cre08.g385800.t1.1	120.320000	0	0	0	225220	0	0	0	0	0	0	0	0	0	0	0	0	0	0	0	0	0	0	0	0	0	0	0	0	0	0	0	0	0	0	0	0
Cre09.g386550.t1.2	50.483000	0	0	0	0	0	0	0	0	0	0	0	0	0	0	0	0	0	0	0	0	0	0	0	6985.3	1615.8	0	0	0	0	0	0	0	0	0	0	0
Cre09.g386650.t2.1;Cre09.g386650.t1.2	33.527000	6158200	1503700	1215900	778610	475890	355540	534790	227980	261510	263020	316730	266880	265120	168510	306400	144820	158660	285580	214060	173820	214120	275090	276330	234660	241380	233180	253010	182970	337460	91611	0	0	0	0	0	0
Cre09.g386735.t1.1;Cre17.g741200.t1.2	63.852000	239900	0	0	0	0	0	0	0	0	0	0	0	0	0	0	0	0	0	0	0	0	0	0	0	0	0	0	0	0	0	0	0	0	0	0	0
Cre09.g386740.t1.1	7.597700	0	0	0	0	0	0	0	0	0	0	0	0	0	0	0	0	0	0	0	0	0	0	0	0	0	0	3190.6	11146	3046	3335.1	0	0	0	0	0	0
Cre09.g386743.t1.1	20.670000	0	0	0	0	0	0	0	0	0	0	0	0	0	0	0	0	0	0	0	0	0	0	0	0	1359.5	0	0	0	0	0	0	0	0	0	0	0
Cre09.g386750.t1.2	80.681000	0	0	0	0	0	0	0	0	0	0	0	0	0	0	3454.6	2347.3	2322	6250.7	3894.7	0	0	0	0	0	0	0	0	0	0	0	0	0	0	0	0	0
Cre09.g386756.t1.1	25.875000	0	0	0	0	0	0	0	0	0	0	0	0	11323	0	0	0	0	0	0	0	0	0	0	0	0	0	0	0	0	0	0	0	0	0	0	0
Cre09.g387000.t1.2	64.461000	2437.5	0	0	0	0	0	0	0	0	0	0	1003.4	10665	2638	0	0	0	0	0	0	0	0	0	0	0	0	0	0	0	0	0	0	0	0	0	0
Cre09.g387245.t1.1	83.780000	2245.4	0	0	0	0	0	0	0	0	0	0	0	0	0	0	0	0	0	0	0	0	0	0	0	0	0	0	0	0	63976	0	0	0	0	0	0
Cre09.g387726.t1.1	46.532000	11000	0	0	0	0	0	0	0	0	0	0	0	0	0	0	1968.8	30660	134460	81122	19973	3749.2	0	0	0	0	11740	67269	29731	0	0	0	0	0	0	0	0
Cre09.g387800.t1.2	27.291000	0	0	0	0	0	0	0	9016.8	0	0	0	0	0	0	0	0	0	0	0	0	0	0	0	0	0	0	0	0	0	0	0	0	0	0	0	0
Cre09.g387838.t1.1	11.219000	19864	0	0	0	0	0	0	0	0	0	0	0	0	0	0	0	0	0	0	0	0	0	0	0	0	0	0	0	0	0	0	0	0	0	0	0
Cre09.g387875.t1.1	22.175000	0	0	0	0	0	0	0	0	0	0	0	0	0	0	0	0	0	0	0	0	0	0	0	0	0	0	0	0	0	0	0	0	0	0	0	0
Cre09.g388200.t1.1	26.237000	14157	4263.9	0	0	0	0	0	0	0	0	0	0	0	0	0	0	0	0	0	0	0	0	0	0	0	0	0	0	0	0	0	0	0	0	0	0
Cre09.g388467.t1.1	49.523000	0	0	0	0	0	0	0	0	0	0	0	0	0	0	0	0	0	0	0	0	0	0	0	7294.6	2078.1	0	0	0	0	0	0	0	0	0	0	0
Cre09.g388750.t1.2	67.914000	19208	0	0	0	0	0	0	0	0	0	0	0	0	0	0	0	0	0	0	0	0	0	0	0	0	0	0	0	0	0	0	0	0	0	0	0
Cre09.g388800.t1.2	48.565000	0	0	0	0	0	0	0	0	0	0	0	0	0	11773	1843	0	0	0	0	0	0	0	0	0	0	0	0	0	0	0	0	0	0	0	0	0
Cre09.g388850.t1.1;Cre12.g505350.t1.2;Cre16.g681750.t2.1;Cre16.g681750.t1.1	127.760000	0	0	0	0	0	0	0	0	0	0	0	0	0	0	0	0	29771	3865.5	0	0	0	0	0	0	0	0	0	0	0	0	0	0	0	0	0	0
Cre09.g389689.t1.1	39.934000	0	0	0	0	0	0	0	0	0	0	0	0	0	0	0	0	0	0	0	0	0	0	0	0	0	0	1962.6	0	0	1471.6	0	0	0	0	0	0
Cre09.g389726.t1.1	292.030000	0	0	0	0	0	0	0	0	51696	0	0	0	0	0	0	0	0	0	0	0	0	0	0	0	0	0	0	0	0	0	17296	0	0	0	0	0
Cre09.g390208.t1.1	167.480000	7775.6	0	0	0	0	0	0	0	0	0	0	0	0	0	0	0	0	0	0	0	0	0	0	0	0	0	0	0	0	0	0	0	0	0	0	0
Cre09.g390604.t1.1	27.489000	126670	3915.5	2700.2	0	0	0	0	0	0	0	0	0	0	0	0	0	0	0	0	0	0	0	0	0	0	0	0	0	0	0	0	0	0	0	0	0
Cre09.g390615.t1.1	52.143000	0	0	0	0	0	0	0	0	0	0	0	0	0	0	0	0	0	0	1277.5	3687.1	9064.4	0	2090.6	0	0	0	0	0	0	0	0	0	0	0	0	0
Cre09.g390763.t1.1	23.611000	0	0	0	0	0	0	0	0	0	0	0	0	0	0	0	0	0	0	0	0	0	2581.5	5249.1	3020.1	5790.1	3700.4	4822.5	4038.7	3606.4	10709	42252	13112	0	0	0	0
Cre09.g391900.t1.1	11.844000	0	0	0	0	0	0	0	0	0	0	0	0	0	0	0	0	9189	11030	8417.8	6367.1	0	0	0	0	0	0	0	0	0	0	0	0	0	0	0	0
Cre09.g392350.t2.1;Cre09.g392350.t1.2	15.784000	0	0	0	0	0	0	0	0	0	0	0	0	0	0	0	0	0	0	0	0	0	0	0	0	0	0	0	3279.1	6751.5	21021	37280	20161	11915	0	0	0
Cre09.g392500.t1.2	36.706000	9899.1	0	0	0	0	0	0	0	0	0	0	0	0	0	0	0	0	0	0	0	0	0	0	0	0	0	0	0	0	0	0	0	0	0	0	0
Cre09.g392867.t1.1	432.520000	421340	1838300	1209300	2457	0	0	0	0	0	0	0	0	0	0	0	0	0	0	0	0	0	0	0	0	0	0	0	0	0	0	0	0	0	0	0	0
Cre09.g393150.t1.2;Cre12.g531200.t1.1	122.800000	4147	0	0	0	0	0	0	0	0	1514.2	1518.7	10105	0	5447.6	10741	20248	28718	199190	129960	1349.5	0	0	0	0	0	0	0	0	0	0	0	0	0	0	0	0
Cre09.g393173.t1.1	18.747000	0	0	0	0	0	0	0	0	0	0	0	0	0	0	0	0	0	0	0	0	0	0	0	0	0	0	2010.5	0	0	15074	20664	10457	26964	4473.8	0	0
Cre09.g393200.t1.2	70.670000	0	0	0	0	0	0	0	0	0	0	0	0	0	0	0	0	6275.6	16496	19027	40315	190950	246130	308050	85188	0	0	0	0	0	0	0	0	0	0	0	0
Cre09.g393358.t1.1	37.542000	0	0	0	0	0	0	0	0	0	0	0	0	0	0	0	0	0	0	0	0	0	0	0	8987.2	0	0	0	0	0	0	0	0	0	0	0	0
Cre09.g393506.t1.1;Cre09.g393543.t1.1	70.176000	7285.6	0	0	0	0	0	0	0	0	0	0	0	0	0	0	0	0	0	0	0	0	0	0	0	0	0	0	0	0	0	0	0	0	0	0	0
Cre09.g393654.t1.1	158.160000	0	0	0	0	0	0	0	0	0	0	0	0	0	0	0	0	0	0	0	0	1484600	0	0	0	0	0	0	0	0	0	0	0	0	0	0	0
Cre09.g393765.t1.1	22.367000	0	0	0	0	0	0	0	0	0	0	0	0	0	0	0	0	0	0	4530.3	1705.6	1634.4	42508	14752	0	0	0	0	1294.2	5287.7	17141	57429	70578	11029	0	0	0
Cre09.g394436.t1.1	79.651000	0	0	0	0	0	0	0	0	0	0	0	0	0	0	0	4963.6	37284	391600	1017600	16884	0	0	0	0	0	0	0	0	0	0	0	0	0	0	0	0
Cre09.g394850.t1.2	49.912000	0	0	0	0	0	0	0	0	0	0	0	0	5971	0	0	0	1115.6	0	2854.6	5671.3	2504	25279	6139	27443	12112	7630.2	0	0	0	0	0	0	0	0	0	0
Cre09.g395288.t1.1	63.602000	0	0	0	0	0	0	0	0	0	0	0	0	0	0	0	0	0	0	0	8814.5	0	0	0	0	0	0	0	0	0	0	0	0	0	0	0	0
Cre09.g395350.t1.1;Cre01.g020850.t1.1	12.807000	105760	505470	3064.6	0	0	0	0	0	0	0	0	0	0	0	0	0	0	0	0	0	0	0	0	0	0	0	0	0	0	0	0	0	1370.5	0	0	0
Cre09.g395362.t1.1	105.760000	0	0	0	0	0	0	0	0	0	0	0	0	0	930.29	0	0	0	0	0	0	0	0	0	0	0	0	0	0	0	0	0	0	0	0	0	0
Cre09.g395950.t1.2	38.355000	6334.3	0	0	0	0	0	0	0	0	0	0	0	0	0	0	0	0	0	0	0	0	0	0	0	0	0	0	0	0	0	0	0	0	0	0	0
Cre09.g396213.t1.1	30.579000	887830	3188500	11190000	13302000	1545200	489490	173320	98730	168190	3658300	144860	97014	198170	145850	182180	69160	140330	173780	117090	149610	159980	242500	228390	233380	333770	369990	655980	959900	1445300	3904000	13495000	2474100	276310	0	0	0
Cre09.g396300.t1.2	59.802000	0	0	63177	29570	106760	10281	6467.2	10312	3964.4	5195.2	6223.5	12030	31681	11643	13216	8800.6	108260	249060	162850	175820	173660	122380	104180	35996	3053.2	1326.4	0	0	0	0	0	0	0	0	0	0
Cre09.g397250.t1.2	46.873000	9978.4	0	0	0	0	0	0	0	0	0	0	0	0	0	0	0	0	0	0	0	0	0	0	4129.3	14140	3069.2	5714.7	0	0	0	0	0	0	0	0	0
Cre09.g397697.t1.1	44.910000	50460	17304	15561	0	3635.3	0	4356.6	0	0	2820	1928.8	1646.4	0	0	0	0	0	0	0	0	0	0	0	2446.7	0	0	0	0	0	0	0	0	0	0	0	0
Cre09.g398289.t1.1	36.240000	16631	3520.1	0	0	0	0	0	0	0	0	0	0	0	0	0	0	0	0	0	0	0	0	0	0	0	0	0	0	0	0	0	0	0	0	0	0
Cre09.g399150.t1.2	69.821000	0	0	0	0	0	0	0	0	0	0	0	0	0	0	0	0	0	0	1065.3	4593.6	1538.9	0	0	0	0	0	0	0	0	0	0	0	0	0	0	0
Cre09.g400516.t1.1	39.516000	0	0	0	0	0	0	0	0	0	0	0	0	0	0	0	0	0	0	0	0	0	0	0	992.95	0	0	0	0	0	0	0	0	0	0	0	0
Cre09.g401293.t1.1	115.290000	11669	0	1722.3	0	0	0	988.41	0	0	0	0	0	10629	15777	29350	5772.6	6165.3	2530.1	0	0	0	0	0	0	0	0	0	0	0	0	0	0	0	0	0	0
Cre09.g401350.t1.2	25.284000	0	0	0	0	0	0	0	0	0	0	0	0	0	0	0	0	0	0	0	0	3072.8	9758.4	21158	0	0	0	0	0	0	0	0	0	0	0	0	0
Cre09.g401886.t1.1	39.449000	77721	21843	4835.8	5946.1	4007.7	0	0	0	1606.9	3955.3	1769.9	1261.1	3623.6	3155.3	2538.7	3057.1	3614.2	7228.4	4544.6	7392.7	3129.8	3282.5	7641.2	19917	59182	44680	31369	15223	41227	16125	5320.4	0	0	0	0	0
Cre09.g402100.t1.2	14.645000	96588	1827.4	0	0	0	0	0	0	0	0	0	0	0	0	0	0	0	0	0	0	0	0	0	0	0	0	0	0	0	0	0	0	0	0	0	0
Cre09.g402256.t2.1;Cre09.g402256.t1.1	173.980000	0	0	0	0	0	21872	0	0	0	0	0	0	0	0	0	0	0	0	0	0	0	0	0	0	0	0	0	0	0	0	0	0	0	0	0	0
Cre09.g402300.t1.2	10.015000	149400	565120	6365.4	0	0	0	0	0	0	0	0	0	0	0	0	0	0	0	0	0	0	0	0	0	0	0	0	0	0	0	0	0	0	0	0	0
Cre09.g402500.t1.2	96.909000	2960.1	0	2029.9	0	0	0	0	0	38833	1531.6	0	0	0	0	0	0	0	0	0	0	0	0	0	0	0	0	0	0	0	0	0	0	0	0	0	0
Cre09.g402552.t1.1	24.242000	0	10445	4469.4	13200	0	0	0	0	0	0	0	0	0	0	0	0	0	0	0	0	0	0	0	0	0	0	0	0	0	0	0	0	0	0	0	0
Cre09.g402775.t1.1	85.086000	55064	2403.7	0	0	0	0	0	0	0	0	0	0	0	0	0	0	0	0	0	0	0	0	0	0	0	0	0	0	0	0	0	0	0	0	0	0
Cre09.g402800.t1.1	34.921000	0	0	0	0	0	0	0	0	0	0	0	0	0	0	0	0	0	0	0	0	0	0	0	0	0	0	0	0	0	0	0	0	0	0	0	0
Cre09.g402950.t1.1	47.203000	0	43201	0	0	0	0	0	0	0	0	0	0	0	0	0	0	0	1951.7	0	0	1944.3	4128.8	30656	30794	0	0	0	0	0	0	0	0	0	0	0	0
Cre09.g404000.t1.1	22.610000	0	0	0	0	0	0	0	0	0	0	0	0	0	0	0	0	0	0	0	0	0	0	0	0	0	0	0	0	0	0	36361	32475	27168	0	0	0
Cre09.g405050.t1.2	29.669000	0	0	2219.1	0	0	0	0	3417.8	0	0	0	0	0	0	0	0	0	0	0	0	0	0	0	0	0	0	0	0	0	0	0	0	0	0	0	0
Cre09.g405450.t1.2	14.249000	5292.3	8743.8	0	26380	0	0	0	0	0	0	0	0	0	0	0	0	0	0	0	0	0	0	0	0	0	0	0	0	0	0	0	0	0	0	0	0
Cre09.g405550.t1.2	29.205000	0	0	0	0	0	0	0	0	0	0	0	0	0	0	0	0	0	0	0	0	0	0	0	0	0	5537.8	4374.1	2324.6	0	0	0	0	0	0	0	0
Cre09.g405850.t1.1	52.607000	79661	227630	48332	434390	0	0	0	0	0	0	0	0	0	0	0	0	0	0	0	0	0	0	0	0	0	0	0	0	0	0	0	0	0	0	0	0
Cre09.g407300.t1.1	62.672000	0	0	0	0	0	0	0	0	0	0	0	0	0	0	0	0	0	0	0	0	0	1672.7	0	0	0	0	0	0	0	0	0	0	0	0	0	0
Cre09.g407650.t1.2	20.265000	0	0	0	0	0	0	0	0	0	0	0	0	0	0	0	0	0	0	0	0	0	0	0	0	0	0	0	0	0	4614.8	1419.3	0	0	0	0	0
Cre09.g407700.t1.2	53.919000	0	0	0	0	0	0	0	0	0	0	0	0	1837.7	0	0	0	0	0	0	0	0	1956.1	2336.1	16897	8843.3	0	0	0	0	0	0	0	0	0	0	0
Cre09.g407850.t1.2	31.542000	0	0	0	0	0	0	0	0	55282	0	0	0	0	0	0	0	0	0	0	0	0	0	0	0	0	0	0	0	0	0	0	0	0	0	0	0
Cre09.g409100.t1.2	30.562000	0	0	0	0	0	0	0	0	0	0	0	0	0	0	0	0	0	0	0	0	0	0	0	0	0	0	0	0	0	0	13152	0	0	0	0	0
Cre09.g409150.t1.2	6.471600	22976	5318.6	0	0	0	0	0	0	0	0	0	0	0	0	0	0	0	0	1000.3	0	0	0	2899.8	0	4121.5	2876.3	0	1292.6	0	0	0	0	0	0	0	0
Cre09.g410700.t1.2	44.852000	0	0	0	0	0	0	0	0	0	0	0	0	0	0	0	0	0	0	0	0	0	0	1692	24617	3938.7	2687	6340	9519.3	11226	0	0	0	0	0	0	0
Cre09.g411200.t1.2	33.172000	0	0	0	0	0	0	0	0	0	0	0	0	1634.8	0	0	0	0	0	0	0	0	3482.7	0	0	0	3639.3	6815.5	17581	11806	10783	6099.3	1689.7	0	0	0	0
Cre09.g412100.t1.2	24.057000	750030	429350	574640	2416500	1664800	4031300	5733200	563130	205290	309010	175850	62614	314340	216540	18785	0	4640	11203	4592	4827.7	7444.7	8630.6	8323.9	8619.1	7731.6	3717.8	12642	14258	19813	42824	117330	86956	17517	0	0	0
Cre09.g413750.t1.1	50.304000	0	0	0	0	0	0	0	0	0	0	0	0	0	0	0	3543	1153.4	0	0	0	0	0	0	0	0	0	0	0	0	0	0	0	0	0	0	0
Cre09.g414050.t1.2	49.648000	0	0	0	0	0	0	0	0	0	0	0	0	0	0	0	0	0	0	0	0	36024	0	0	0	0	0	0	0	0	0	0	0	0	0	0	0
Cre09.g415550.t1.2	48.412000	1040100	3856900	133510	37633	25553	0	4922.4	2889.8	0	0	0	0	0	0	0	0	0	0	0	0	0	0	0	0	6584.4	16620	0	0	0	0	0	0	0	0	0	0
Cre09.g415850.t1.2	32.692000	46196	216400	30110	369080	0	0	0	0	0	0	0	0	0	0	0	0	0	0	0	0	0	0	0	0	0	0	0	0	0	0	0	0	0	0	0	0
Cre09.g415950.t1.2	22.235000	0	0	0	0	0	0	0	0	0	0	0	0	0	0	0	0	0	0	0	0	0	0	0	0	0	0	0	0	0	12136	28574	0	0	0	0	0
Cre09.g416150.t1.2	22.203000	548100	2331900	26633	19603	0	0	0	0	0	0	0	0	0	0	0	0	0	0	0	0	0	0	0	0	0	0	0	0	0	0	0	0	0	0	0	0
Cre09.g416700.t1.1	20.907000	3971.9	0	0	0	0	0	0	0	0	0	0	0	0	2292.4	0	0	0	0	0	0	0	0	0	0	0	0	0	0	0	0	0	0	0	0	0	0
Cre09.g416800.t1.2	22.779000	169590	0	0	0	0	0	0	0	0	0	0	0	0	0	0	0	0	0	0	0	0	0	0	0	0	0	0	0	0	0	0	0	0	0	0	0
Cre09.g416850.t1.2	165.190000	0	4376.6	0	0	0	0	0	0	0	0	0	0	0	0	0	0	0	0	0	0	0	0	0	0	0	0	0	0	0	0	0	0	0	0	0	0
Cre09.g417150.t1.2	56.157000	0	0	0	0	0	0	3594	56367	228930	329050	67986	11848	3977.6	0	0	0	0	0	0	0	0	0	0	0	0	0	0	0	0	0	0	0	0	0	0	0
Cre-1.g000035.t1.p1	232.190000	1605800	8998.3	5008.4	2645.3	9555.6	0	0	0	0	0	0	0	0	0	0	0	0	0	0	0	0	0	0	0	0	0	0	0	0	0	0	0	0	0	0	0
Cre-1.g2716958.t1.p1	4.748500	58279	21175	33940	146580	117800	531900	313160	33667	0	0	0	0	8088.1	0	0	0	0	0	0	0	0	0	0	0	0	0	0	0	0	0	0	0	0	0	0	0
Cre-1.g2716959.t1.p1	26.184000	0	0	0	0	0	0	0	47962	851130	6701.2	6565.2	17801	12169	9077.4	4239	0	0	3722.8	0	0	0	0	0	0	0	0	0	0	0	0	0	0	0	0	0	0
Cre-1.g2716960.t1.p1	5.721700	16297	28938	96145	121770	23135	0	0	0	0	41475	1822.5	0	0	12931	37738	0	0	0	0	0	0	0	0	0	0	0	53596	78018	171070	0	0	0	21996	0	0	0
Cre-1.g2716961.t1.p1	39.447000	545720	1650200	7203200	10603000	2569700	846750	62885	111550	779830	4104400	137550	91512	198730	1628000	9181100	104650	340180	4727.4	1750.5	9015.3	19729	1918.7	0	0	0	0	1971.2	0	0	0	0	0	0	0	0	0
Cre-1.g2716962.t1.p1	341.640000	267040	0	0	0	0	31465	16777	0	0	0	0	0	0	0	0	0	0	0	0	0	0	0	0	0	0	0	0	0	0	0	0	0	0	0	0	0
Cre-1.g2716963.t1.p1	50.638000	856780	3063800	10758000	13407000	2606300	877770	105260	115430	1004200	4568300	133870	97504	223290	1808000	11846000	15260	3172.9	0	0	8167.3	22603	152810	701730	273200	6090.2	0	0	0	0	0	0	0	0	0	0	0
Cre-1.g2716966.t1.p1	76.624000	33794	12685	9267.4	5465.7	0	0	4727.5	1573	0	3182.1	0	0	1142.1	1145.5	0	0	0	0	0	0	0	1612.3	0	0	0	0	0	0	0	0	0	0	0	0	0	0
Cre-1.g2716972.t1.p1	15.373000	0	0	0	0	0	0	0	117130	1541500	68182	15192	13343	8233.5	2092	0	1846.2	2545.1	3022.1	2713.8	2774.5	0	2840.3	3348.7	0	0	0	4043.2	2214.8	0	0	0	0	0	0	0	0
Cre-1.g2716979.t1.p1	45.743000	312380	79272	34869	28493	5914.6	0	15839	3182.5	0	12073	3312.1	0	7948.9	3842.8	964.24	3925.5	6871.6	5653.2	5685.2	5493.9	3396.7	0	4536.5	15797	41498	26661	8059.8	6311	2028.1	3298.7	5727.6	0	0	0	0	0
Cre-1.g2716983.t1.p1	20.064000	13079	0	4891.7	4989.4	22426	58997	148010	594750	4283100	124410	149820	82908	46377	90904	116350	72023	63302	62981	31271	48310	17847	29418	18490	7707	11404	20133	21593	13161	16441	16859	36119	43863	15127	0	0	0
Cre-1.g2716987.t1.p1	39.041000	334360	1353300	5725700	6346500	1381500	394090	58152	33189	454500	2258300	67441	44320	97219	1189200	5746600	72315	180580	2239.5	2874.9	2791.4	10289	5294.4	6607.5	11393	8244.8	18473	34350	34064	24316	5729.9	0	0	811	0	0	0
Cre-1.g2716989.t1.p1	34.291000	19039	0	2647.6	0	0	0	2456.6	0	0	114280	219440	91824	104970	1114200	16877000	387840	12150	22283	18536	30234	278740	175910	48084	17614	12453	10328	0	0	0	0	0	0	0	0	0	0
Cre-1.g2716990.t1.p1	9.303500	166090	479430	2513000	2688600	812890	203600	10327	8406	47479	1211800	12877	13339	32227	526180	2887600	8296.1	64662	0	0	0	0	0	0	0	0	13793	5978	2301.9	0	0	0	0	1748	0	0	0
Cre-1.g2716994.t1.p1	4.981000	35962	79345	224650	275290	87112	26104	0	3932	23111	134680	0	4901.5	2922	90383	216730	0	5074.2	0	0	0	0	0	0	0	0	0	0	0	0	0	0	0	0	0	0	0
Cre-1.g2716995.t1.p1	4.428200	97970	303880	1346400	1948500	49380	111830	0	9943.4	5462.1	78835	12463	7756.4	0	326220	1628600	2583.2	0	0	0	0	0	0	0	0	0	8914.5	17404	0	31919	145370	75506	63232	114560	61840	12379	0
Cre-1.g2716997.t1.p1	81.854000	2648.1	0	0	0	0	0	0	0	0	0	0	0	0	0	0	0	0	0	0	0	0	0	0	0	0	0	0	0	2413.7	0	0	0	0	0	0	0
Cre-1.g2717000.t1.p1	83.162000	1150300	495650	779190	4085500	2590800	10876000	7422500	1165800	388690	601350	717330	306510	879800	878230	279320	27542	10594	9636.2	2885.5	6218.9	8682.4	16042	0	0	0	0	0	0	0	0	0	0	0	0	0	0
Cre-1.g2717002.t1.p1	56.105000	906700	2737400	13108000	14456000	3389900	1091600	140870	124520	1109500	5318000	263590	143710	270300	3160600	12826000	270900	329460	15459	7891.1	8626.7	4915.5	8462.7	14514	4820.6	0	0	0	0	0	0	0	0	0	0	0	0
Cre-1.g2717008.t1.p1	19.810000	0	0	0	0	0	0	0	0	0	0	0	0	7416.7	0	0	0	0	0	0	0	0	0	0	16212	4324.3	0	0	0	0	0	12822	35174	35301	0	0	0
Cre-1.g2717009.t1.p1	22.423000	15531	3604.9	3124.3	0	0	0	10666	0	0	2490.6	7259.7	15371	9614.5	2831.6	0	0	0	0	0	0	0	5839.6	1714.5	0	1481.9	1757.4	0	1715.9	6389.6	4342.9	0	0	0	0	0	0
Cre-1.g2717017.t1.p1	24.164000	0	0	0	0	0	0	0	0	0	13211	26033	16278	11353	95770	1986700	27816	0	0	0	0	17200	9105.6	0	4933.3	0	0	2134.6	0	0	0	0	0	0	0	0	0
Cre-1.g2717021.t1.p1	17.442000	0	0	0	0	0	0	0	0	0	3414.9	12867	4950.1	2379.5	108640	2637000	53242	0	0	0	0	31004	21541	4027.2	0	0	0	0	0	0	1675	0	0	0	0	0	0
Cre-1.g2717030.t1.p1	9.439000	128490	416750	215250	242700	5459.8	0	0	15996	32416	115200	24363	21041	42379	80819	253400	17990	15650	3048.8	0	0	0	0	0	0	0	0	4250.7	12425	21965	54523	10563	0	0	0	0	0
Cre-1.g2717031.t1.p1	5.209900	0	0	0	0	0	0	0	0	0	0	0	0	0	0	0	0	0	0	0	0	0	0	0	0	0	0	0	1279.1	0	22288	34583	39896	53961	0	0	0
Cre-1.g2717034.t1.p1	53.162000	237050	1153900	173060	203850	202140	929860	1072100	4132600	57844000	5576100	2518100	2119100	2438900	84253	22591	4307.3	10550	12026	12353	7692.7	0	4900.7	3985.2	5325.6	10725	20694	20272	0	0	0	0	0	0	0	0	0
Cre-1.g2717038.t1.p1	82.108000	552060	248270	478720	1971100	1127000	6883500	4553800	506260	121540	268460	324050	128270	397310	341000	133920	4249.3	1358.7	0	0	0	0	0	0	0	0	0	0	0	0	0	0	0	0	0	0	0
Cre-1.g2717041.t1.p1	54.751000	232160	849400	134130	150650	192430	686380	1012300	4786500	55234000	5400900	2416200	1840000	2311500	39133	20466	9297	8528.7	8010.5	6445.9	2127.2	0	0	0	0	3518.6	5902.2	1929.5	0	0	0	0	0	0	0	0	0
Cre-1.g2717044.t1.p1	8.092400	0	0	0	0	0	0	24685	0	10917	0	0	0	0	0	0	0	0	0	0	0	0	0	0	0	0	0	0	0	0	0	0	0	0	0	0	0
Cre-1.g2717046.t1.p1	8.860300	346630	113950	161290	807510	610690	2866000	1390700	353360	79795	99707	213330	76874	1938.1	223000	54641	1601	0	0	0	0	0	0	0	0	0	0	0	0	0	0	0	0	0	0	0	0
Cre-1.g2717055.t1.p1	30.897000	0	0	0	0	0	0	0	0	0	0	0	0	0	0	0	0	0	0	0	0	0	0	0	0	0	0	0	6513.2	0	0	0	0	0	0	0	0
Cre-1.g2717058.t1.p1	13.446000	0	0	0	0	0	0	0	0	0	0	0	0	0	0	0	0	0	0	0	0	0	0	0	0	0	0	0	0	0	0	1917.3	1890.5	0	0	0	0
Cre-1.g2717059.t1.p1	20.237000	0	0	0	0	0	0	0	0	0	0	0	0	0	0	0	0	0	0	0	0	0	0	0	0	0	0	0	0	0	1093.1	2003.3	0	0	0	0	0
Cre10.g417700.t1.2	43.508000	7169.7	3612.1	0	0	0	0	0	0	0	0	0	0	0	0	0	0	0	0	0	0	0	0	0	0	0	0	0	0	0	0	0	0	0	0	0	0
Cre10.g418450.t1.2	8.890200	0	0	0	0	0	0	0	0	0	0	0	0	0	0	0	0	0	0	0	0	0	0	0	0	0	0	0	0	2835.4	14573	98653	77436	107300	0	1814.8	0
Cre10.g420350.t1.2	10.770000	163360	41620	84426	394980	332060	1868000	1135200	145030	33272	81376	117600	49457	129200	138810	15126	0	0	0	0	0	0	0	0	0	1976.7	0	2645.4	0	4976.5	7524.6	8941.8	2935.1	0	0	0	0
Cre10.g420550.t1.1	52.508000	0	0	0	0	0	0	0	0	0	0	0	0	0	0	0	0	0	0	0	0	0	0	0	4186.7	1267.9	0	0	0	0	0	0	0	0	0	0	0
Cre10.g420700.t1.2	8.268500	42068	162830	0	0	0	0	0	0	0	0	1772.2	0	0	0	0	0	0	0	0	0	0	0	0	0	0	0	0	0	0	0	4373.8	16471	0	0	0	0
Cre10.g420800.t1.1	289.250000	0	0	0	23822	0	0	0	0	0	0	0	0	0	0	37849	0	0	0	0	0	0	0	0	0	0	0	0	0	0	0	0	0	0	0	0	0
Cre10.g422201.t1.1	102.090000	0	0	0	0	0	0	0	0	0	0	0	0	0	0	0	0	0	0	7420.3	3282.2	0	0	0	0	0	0	0	0	0	0	0	0	0	0	0	0
Cre10.g422300.t1.2	21.395000	0	0	0	0	0	0	0	0	0	0	0	0	0	0	0	0	0	0	0	0	0	0	0	0	0	0	0	0	0	0	0	1891.9	1165.2	0	0	0
Cre10.g422600.t1.1	52.233000	67399	161200	32257	381890	0	0	0	0	0	0	0	0	0	0	0	0	0	0	0	0	0	0	0	0	0	0	0	0	0	0	0	0	0	0	0	0
Cre10.g423250.t1.2	36.370000	0	0	0	0	0	0	0	0	0	0	0	0	0	0	0	0	0	0	0	0	7636	9673.7	0	0	0	0	0	0	1207.3	0	0	0	0	0	0	0
Cre10.g423300.t1.1	83.982000	0	0	0	0	0	0	0	0	0	0	0	0	0	0	0	0	0	0	0	31894	67126	2807.8	0	0	0	0	0	0	0	0	0	0	0	0	0	0
Cre10.g424100.t1.2	31.133000	0	0	0	0	0	0	0	0	0	0	0	0	0	0	0	0	0	0	0	0	0	0	0	0	0	0	0	0	0	4917.9	14144	0	0	0	0	0
Cre10.g424450.t1.2	37.155000	31476	0	0	0	0	0	0	0	0	3493	2055.9	2171.4	2529.4	41050	97312	34791	40603	13066	0	0	0	0	0	0	0	0	0	0	0	0	0	0	0	0	0	0
Cre10.g425850.t1.2	15.968000	6196	0	0	0	0	0	0	0	0	0	0	0	0	0	0	0	0	0	0	0	0	0	0	0	0	0	0	0	0	0	0	0	0	0	0	0
Cre10.g425900.t1.2	28.228000	658680	240480	434810	2061800	1259500	8523700	3564400	133090	21542	22839	10309	152830	190890	47305	24305	4288.7	19504	132640	31303	126150	17340	44394	44185	0	0	0	0	0	0	0	29900	15197	0	0	0	0
Cre10.g430000.t1.1	25.321000	0	0	0	0	0	0	0	0	0	0	0	0	0	0	10505	153420	519440	0	0	0	0	0	0	0	0	0	0	0	0	0	0	0	0	0	0	0
Cre10.g430150.t1.2	49.555000	36522	931.36	0	0	2040.4	0	0	0	0	0	0	0	0	0	0	0	0	0	1607.7	1492.3	0	0	1004.2	10396	16987	35649	33360	0	0	0	0	0	0	0	0	0
Cre10.g432800.t1.2	30.706000	0	0	0	0	0	0	0	0	0	0	0	0	0	0	0	0	0	0	0	0	0	0	0	0	0	0	2984.4	6387.2	1480.4	0	0	0	0	0	0	0
Cre10.g433400.t1.2	11.754000	10964	0	0	0	0	0	0	0	0	0	0	0	0	0	0	0	0	0	0	0	0	0	0	0	0	0	0	0	0	0	0	0	0	0	0	0
Cre10.g433950.t1.1	16.085000	0	0	0	0	0	0	0	0	0	0	0	0	0	0	0	0	0	0	0	0	0	0	0	0	0	65029	488300	394020	186700	117760	14157	0	0	0	0	0
Cre10.g434200.t1.1	18.840000	106960	3309.1	7226.1	0	0	0	0	0	0	0	0	0	0	0	0	0	1283.4	3175.9	1671.6	1622.6	2766.5	35919	23640	2351.3	0	0	0	0	0	0	0	0	0	0	0	0
Cre10.g434250.t1.2	25.450000	14913	0	0	0	0	0	0	0	0	0	0	0	0	0	0	0	0	0	0	0	0	0	0	0	0	0	0	0	0	0	0	0	0	0	0	0
Cre10.g434450.t1.2	43.654000	146580	259180	58886	676800	0	0	0	0	0	0	0	0	0	0	0	0	0	0	0	0	0	0	0	0	0	0	0	0	0	0	0	0	0	0	0	0
Cre10.g434750.t1.2	60.212000	0	0	0	0	0	0	0	0	0	0	0	0	0	0	0	0	0	0	0	0	6408.4	43353	7277.5	0	2823.9	1827.3	5022.8	0	0	0	0	0	0	0	0	0
Cre10.g435500.t1.1	40.632000	0	0	0	0	0	0	0	0	0	0	0	0	0	0	0	0	0	0	0	0	0	0	0	0	0	0	0	0	3399.1	0	0	0	0	0	0	0
Cre10.g436050.t1.2	25.915000	0	0	0	0	0	0	0	8418.2	37919	38007	8420.3	1071.5	0	0	0	0	0	0	0	0	0	0	0	0	0	0	0	0	0	0	0	0	0	0	0	0
Cre10.g436550.t1.2	32.314000	0	0	0	0	0	0	0	0	0	0	0	0	0	0	0	0	0	0	0	0	0	0	0	0	0	0	9895	31468	19815	1239.8	0	0	0	0	0	0
Cre10.g437950.t1.2	145.690000	0	0	0	0	0	0	0	0	0	0	2117.6	0	0	0	0	0	0	0	0	0	0	0	0	0	0	0	0	0	0	0	0	0	0	0	0	0
Cre10.g438550.t1.2	11.867000	0	0	0	0	0	0	0	0	0	0	0	0	0	0	0	0	0	0	0	0	0	0	0	0	0	8318.1	6198.9	0	0	0	0	0	0	0	0	0
Cre10.g439000.t1.1	83.066000	0	0	0	0	0	0	0	0	0	0	7283.9	0	0	0	0	0	0	0	0	0	0	0	0	0	0	0	0	0	0	0	0	0	0	0	0	0
Cre10.g439050.t1.2	41.358000	3399.7	0	0	0	0	0	0	0	0	0	0	0	0	0	0	0	0	0	0	0	0	0	0	0	0	0	0	0	0	0	0	0	0	0	0	0
Cre10.g439850.t1.2	73.119000	32149	2504.8	0	0	0	0	0	0	0	0	0	0	0	0	0	0	1675	4948.3	3481.4	10062	1878.3	78487	112940	0	0	0	0	0	0	0	0	0	0	0	0	0
Cre10.g439900.t1.2	120.890000	0	0	0	0	0	0	0	0	0	0	0	0	0	21455	35815	0	0	0	0	0	0	0	0	0	0	0	0	0	0	0	0	0	0	0	0	0
Cre10.g440450.t1.2	15.879000	0	0	0	0	0	0	0	0	0	0	0	0	0	0	0	0	0	0	0	0	0	0	0	0	0	0	0	0	0	0	2995.7	0	3538	0	0	0
Cre10.g443550.t1.2	116.590000	0	0	0	0	0	0	0	0	0	0	0	0	0	0	0	0	0	0	0	2041.9	0	0	0	0	0	0	0	0	0	0	0	0	0	0	0	0
Cre10.g444550.t1.2	80.782000	0	0	0	0	0	0	0	0	0	4445.8	14380	17240	5573.3	0	0	0	0	0	0	0	0	0	0	0	0	0	0	0	0	0	0	0	0	0	0	0
Cre10.g444800.t1.2	27.891000	55339	1548	0	0	0	0	0	915.35	0	0	0	0	0	0	0	0	0	0	0	0	0	0	0	0	0	0	1183.7	0	0	0	0	0	0	0	0	0
Cre10.g445050.t1.2	94.379000	0	0	0	0	0	0	0	0	0	0	0	0	0	0	1800.5	0	0	0	0	0	0	0	0	0	0	0	0	0	0	0	0	0	0	0	0	0
Cre10.g445750.t1.2	10.518000	0	0	0	0	0	0	0	0	0	0	0	0	0	0	0	0	0	0	0	0	0	0	0	0	0	0	0	0	0	0	0	0	2916.3	0	0	0
Cre10.g446350.t1.1	28.335000	0	0	0	0	0	0	0	0	0	0	0	0	0	0	0	0	0	0	0	0	0	0	0	0	0	0	0	0	0	0	0	0	1144.3	0	0	0
Cre10.g447100.t1.2	27.323000	0	0	0	0	0	0	0	0	0	0	0	0	0	0	0	0	0	0	0	0	0	0	0	0	0	0	0	0	0	0	0	0	0	0	71104	1664.2
Cre10.g450400.t1.2	30.611000	19995	140100	23716	267740	0	0	0	0	0	0	0	0	0	0	0	0	0	0	0	0	0	0	0	0	0	0	0	0	0	0	0	0	0	0	0	0
Cre10.g450500.t1.1	72.819000	0	0	0	0	0	0	0	0	0	0	0	0	0	0	24827	0	2425.5	0	0	0	0	0	0	0	0	0	0	0	0	0	0	0	0	0	0	0
Cre10.g451900.t1.1	54.413000	0	0	0	0	0	0	0	0	0	0	0	0	0	0	0	0	0	0	0	0	0	1820.5	0	0	0	0	0	0	0	0	0	0	0	0	0	0
Cre10.g451950.t1.2	57.821000	0	0	0	0	0	0	0	0	0	0	0	0	0	0	0	0	18624	122280	16969	2590.3	8149.1	14958	0	0	0	0	0	0	0	0	0	0	0	0	0	0
Cre10.g452050.t1.2	28.702000	263250	154600	254320	1108000	428570	3836900	1573400	32018	9550.3	7211.8	2862.4	42683	127950	27521	10356	0	2270.8	27737	0	53456	0	2671.2	3503.6	3541.1	0	0	0	0	0	0	0	0	0	0	0	0
Cre10.g452350.t1.1	16.343000	0	0	0	0	0	0	7338.6	85617	379010	2216.5	0	0	0	0	2638.6	0	0	0	2235.6	0	3226.8	4266.1	3219.9	3800.9	4685.8	10426	16824	10410	58378	108420	155830	27785	13861	0	0	0
Cre10.g452450.t1.2	115.130000	86137	7346.8	2007.4	1810.5	0	0	0	0	0	0	1146.7	6019.2	6503.2	12309	168730	366410	630970	265850	10942	0	0	0	0	0	0	0	0	0	0	0	0	0	0	0	0	0
Cre10.g453000.t1.2	24.886000	0	0	0	0	0	0	0	0	0	0	0	0	0	0	0	0	0	0	0	1120.8	0	0	0	0	2009.5	0	0	0	0	0	0	0	0	0	0	0
Cre10.g454734.t1.1;Cre10.g454734.t2.1	89.354000	21293	3253.8	0	0	0	0	0	0	0	2360.6	0	0	0	0	0	0	0	0	0	0	0	0	0	0	0	0	0	0	0	0	0	0	0	0	0	0
Cre10.g456050.t2.1;Cre10.g456050.t1.2;Cre10.g456100.t1.2	21.414000	0	0	0	0	0	0	0	0	0	0	2352	0	3357.7	0	11691	17521	18576	25448	22460	27980	21373	10187	0	0	0	0	0	0	0	0	0	0	0	0	0	0
Cre10.g457650.t1.2	14.997000	0	0	0	0	0	0	0	0	0	0	0	0	0	0	0	0	0	0	0	0	0	0	0	0	0	0	0	0	0	0	0	0	0	0	0	0
Cre10.g458550.t1.2	16.946000	0	0	0	0	0	0	0	0	0	0	0	0	0	0	0	0	0	0	0	0	0	0	0	0	0	0	0	0	0	0	0	0	1945.6	1400.3	0	0
Cre10.g459200.t1.2	117.280000	0	0	0	0	0	0	0	0	0	0	0	0	0	0	0	0	0	0	6477.1	0	0	0	0	0	0	0	0	0	0	0	0	0	0	0	0	0
Cre10.g459400.t1.2	10.160000	17798	0	0	0	0	0	0	0	0	0	0	0	0	0	0	0	0	0	0	0	0	0	0	0	0	0	0	0	0	0	0	0	0	0	0	0
Cre10.g459750.t1.2	7.642800	0	4728.7	0	16904	0	0	0	0	0	0	0	0	0	0	0	0	0	0	0	0	0	0	0	0	0	0	0	0	0	0	0	0	0	0	0	0
Cre10.g460050.t2.1;Cre10.g460050.t1.1	40.210000	14849	0	0	0	0	0	0	0	0	3513.6	0	1044.7	0	6088.7	4259	8448.6	17957	11317	31177	68958	213460	88111	2020.3	2479.1	0	0	0	904.45	0	0	0	0	0	0	0	0
Cre10.g461050.t1.2	68.394000	0	0	68195	27131	0	0	0	4284.4	0	0	0	0	0	0	0	0	0	0	0	0	0	0	0	0	0	0	0	0	0	0	0	0	0	0	0	0
Cre10.g464050.t1.1	39.706000	0	0	0	0	0	0	0	0	0	0	0	0	0	0	0	0	0	0	0	0	0	0	0	0	0	0	0	10652	18563	0	0	0	0	0	0	0
Cre10.g464600.t1.1	21.160000	0	0	0	0	0	0	0	0	0	0	0	0	0	0	0	0	0	0	0	0	0	0	0	0	0	0	0	0	0	0	2789.1	11814	11380	0	0	0
Cre10.g465550.t1.1	110.500000	7247.7	0	0	0	0	0	0	0	0	0	2143.9	0	5296.4	3563.5	1786.6	0	0	0	0	1505	0	0	0	0	0	0	0	0	0	0	0	0	0	0	0	0
Cre10.g466850.t1.1	18.310000	0	0	0	0	0	0	0	0	0	0	0	0	0	0	0	0	0	0	0	0	0	0	0	0	0	0	0	0	8951.5	2914.8	2085.8	0	0	0	0	0
Cre11.g467350.t1.2	73.218000	0	0	0	0	0	0	0	0	0	0	0	0	0	0	0	0	0	0	8348.5	69721	0	0	0	0	0	0	0	0	0	0	0	0	0	0	0	0
Cre11.g467400.t1.2	57.000000	57069	6676.7	3014.4	0	1303.2	0	0	0	0	0	921.6	0	0	0	2059	1459.3	7807.9	14445	76704	282120	131260	88336	20842	3451.9	5177.9	0	0	0	1802.4	0	0	0	0	0	0	0
Cre11.g467535.t1.1;Cre16.g658850.t1.1	43.976000	298860	62434	114400	49488	33946	16886	29553	18842	3117.9	18864	12164	12910	42492	1156.3	16885	8663.9	10561	19605	15401	13766	7773.1	18318	28089	70661	68537	45154	32840	0	0	0	0	0	0	0	0	0
Cre11.g467569.t1.1	23.995000	0	0	9705.6	3883.1	11564	51424	86040	355890	6204400	101230	38256	15471	18542	13884	8510.4	11777	24513	31981	25626	18920	15582	19517	6956.4	9998.1	23490	14717	11018	20783	22561	26367	90445	83179	72096	0	0	0
Cre11.g467573.t1.1	28.886000	329230	139830	169030	935180	468780	2597600	1954300	136590	62995	34824	2749.1	39036	108650	5015	0	0	0	23648	0	0	0	0	1922	0	0	0	0	0	0	0	35445	26030	0	0	0	0
Cre11.g467575.t2.1;Cre11.g467575.t1.1	114.320000	24367	0	0	0	0	0	0	0	0	0	0	0	0	0	0	0	0	0	0	0	0	0	0	0	0	0	0	0	0	0	0	0	0	0	0	0
Cre11.g467578.t1.1	13.503000	7719.1	0	0	0	0	0	0	0	0	0	0	0	0	0	0	0	0	0	0	0	0	0	0	0	0	0	0	0	0	3907.3	6494.8	0	0	0	0	0
Cre11.g467590.t1.1	21.522000	0	0	0	0	0	0	0	0	0	0	0	0	0	0	0	0	0	0	0	0	0	0	0	0	0	0	0	0	1292.1	1714.6	1761.2	0	0	0	0	0
Cre11.g467597.t1.1	159.880000	0	0	0	0	0	0	0	0	0	0	0	0	0	0	0	0	20506	0	0	0	0	0	0	0	0	0	0	0	0	0	0	0	0	0	0	0
Cre11.g467640.t1.1	13.637000	10481	26382	0	92881	0	0	0	0	0	0	0	0	0	0	0	0	0	0	0	0	0	0	0	0	0	0	0	0	0	0	0	0	0	0	0	0
Cre11.g467668.t1.1	13.926000	10281	33321	11301	125470	0	0	0	1647.9	0	0	0	0	0	0	0	0	0	0	0	0	0	0	0	0	0	0	0	0	0	0	0	0	0	0	0	0
Cre11.g467689.t1.1	21.525000	0	0	0	0	0	0	0	0	0	0	8872.9	3128.6	87881	308650	2160800	13155	22248	49875	14484	17550	46635	74468	101350	239430	707000	227490	251530	98912	35329	23486	50320	8786.7	0	0	0	0
Cre11.g467707.t1.1	21.172000	145520	744840	22206	8157.9	0	0	0	0	0	5619.8	5563.6	0	0	0	0	0	0	0	0	0	0	0	0	0	0	0	0	0	0	0	5162.8	14885	0	0	0	0
Cre12.g507558.t1.1;Cre11.g467717.t1.1	35.070000	0	0	0	0	0	0	0	0	0	0	0	0	0	0	0	0	0	0	0	0	0	1109.3	0	1341.7	0	0	0	0	0	0	0	0	0	0	0	0
Cre11.g467723.t2.1;Cre11.g467723.t1.1	48.543000	0	0	0	0	0	0	0	0	0	0	0	0	0	0	0	0	0	0	0	0	0	9909.9	15272	0	0	0	0	0	0	0	0	0	0	0	0	0
Cre11.g467725.t1.1	43.452000	0	0	0	0	0	0	0	0	0	0	0	0	0	0	0	0	0	0	0	0	6350.3	0	0	0	0	0	0	0	0	0	0	0	0	0	0	0
Cre11.g467759.t1.1	30.244000	0	0	0	0	0	0	0	0	0	0	6046.4	0	0	0	0	0	0	0	0	0	0	0	1772.1	8067.9	0	0	0	0	0	0	0	0	0	0	0	0
Cre11.g467767.t1.1	18.012000	20762	51960	7153.2	167520	0	0	0	0	0	0	0	0	0	0	0	0	0	0	0	0	0	0	0	0	0	0	0	0	0	0	0	0	0	0	0	0
Cre11.g467769.t1.1	18.310000	0	0	0	0	0	0	0	0	0	0	0	0	0	0	0	0	0	0	0	0	0	0	0	0	0	0	0	0	0	0	89136	16096	0	0	0	0
Cre11.g467770.t1.1	49.031000	2381.5	0	0	0	0	0	0	0	0	0	0	0	0	0	0	0	0	0	0	0	0	0	0	0	7780.2	22288	155340	51779	2891	0	0	0	0	0	0	0
Cre11.g467773.t1.1	20.336000	0	0	0	0	0	0	0	0	0	0	0	0	0	0	0	0	0	0	0	0	0	0	0	0	0	0	0	0	0	0	1759.3	19065	26521	0	0	0
Cre11.g468300.t1.2	21.864000	34630	4269.2	3220	1484.3	1365.2	0	0	0	0	0	0	0	0	0	0	0	0	0	0	0	0	0	0	0	0	0	0	0	1402	6367.2	31849	30293	0	0	0	0
Cre11.g468350.t1.2	64.316000	0	0	0	0	0	0	0	0	0	0	0	0	0	0	0	0	0	0	0	0	2372.5	0	0	0	5468.6	0	0	0	0	0	9608	0	0	0	0	0
Cre11.g468353.t1.1	135.060000	0	0	0	0	0	0	0	0	0	0	2564.1	0	3334	0	0	0	1902.2	0	0	0	0	0	2719.9	0	0	0	0	0	0	0	0	0	0	0	0	0
Cre11.g468359.t1.1	71.562000	0	7438.2	0	0	0	0	0	0	0	0	0	0	0	0	0	0	0	0	0	0	0	0	0	0	0	0	0	0	0	0	0	0	0	0	0	0
Cre11.g468450.t1.2	19.459000	0	0	0	0	0	0	0	0	0	0	0	0	0	0	0	0	0	0	0	0	0	0	0	0	0	0	0	0	0	0	0	1583.6	0	0	0	0
Cre11.g468550.t1.2	11.784000	0	0	10817	8533.9	0	0	0	7848.5	0	0	0	0	0	0	0	0	0	0	0	0	0	0	0	0	0	0	0	0	0	0	2404.1	0	1672.7	0	0	0
Cre11.g468750.t1.2	24.806000	0	0	0	0	0	0	0	0	0	0	0	0	0	0	0	0	0	0	0	0	0	0	1950	6174.3	3805.6	11028	15195	16725	21879	44483	134650	147720	127730	0	0	0
Cre11.g468950.t1.2	7.032100	29519	29385	3339.8	0	0	0	20220	21309	215530	10522	0	0	0	0	0	0	0	0	0	0	0	0	0	0	0	0	0	0	0	0	0	0	0	0	0	0
Cre11.g469150.t1.2	29.871000	22532	28715	12833	24777	2167.7	0	0	0	0	0	0	0	0	0	0	0	0	0	0	0	0	0	0	0	0	0	0	0	0	0	0	0	0	0	0	0
Cre11.g474800.t1.2	48.286000	0	0	0	0	0	0	0	0	0	0	0	0	0	0	0	0	0	0	0	0	0	12749	1252.9	0	0	0	0	0	0	0	0	0	0	0	0	0
Cre11.g474950.t1.1	52.566000	0	0	0	0	0	0	0	0	0	0	0	0	0	0	3141.9	0	0	0	0	0	0	0	0	0	0	0	0	0	0	0	0	0	0	0	0	0
Cre11.g475850.t1.2	21.108000	0	0	0	0	0	0	0	0	0	0	0	0	0	0	0	0	0	0	0	0	0	0	0	0	0	0	0	0	0	1547.5	6481.2	3249.5	4101	0	0	0
Cre11.g476750.t1.2	38.266000	0	0	0	0	0	0	0	0	0	0	0	0	0	0	0	0	0	0	0	0	0	0	0	0	0	0	0	2020.7	201470	637150	22091	0	0	0	0	0
Cre11.g477300.t1.1	64.729000	0	0	0	0	0	0	0	0	0	0	0	0	0	0	0	0	0	0	0	0	0	1973.6	2095.7	0	0	0	0	0	0	0	0	0	0	0	0	0
Cre11.g477500.t1.2	30.255000	0	0	0	0	0	0	0	0	0	0	0	0	0	0	0	0	0	0	0	0	0	0	4825.9	0	0	0	0	0	0	0	0	0	0	0	0	0
Cre11.g477850.t1.1	111.270000	0	0	0	0	0	0	0	0	0	0	0	0	0	0	0	1600.3	17377	5204	0	0	0	0	0	0	0	0	0	0	0	0	0	0	0	0	0	0
Cre11.g477950.t1.1	94.345000	0	18309	90823	156150	100810	29318	50347	41001	3469	31645	30958	0	0	0	0	0	0	0	0	0	0	0	0	0	0	0	0	0	0	0	0	0	0	0	0	0
Cre11.g478800.t1.2	74.606000	10953	0	0	0	0	0	0	5431.8	0	0	3915.9	7393	6691	36120	23299	0	0	0	0	0	0	0	0	0	0	0	0	0	0	0	0	0	0	0	0	0
Cre11.g478850.t1.2	23.869000	0	0	0	0	0	0	0	0	0	0	0	0	0	0	0	0	0	0	0	0	0	0	0	0	1335	0	0	0	0	1205.1	2529	0	0	0	0	0
Cre11.g479050.t1.2	15.497000	0	0	0	0	0	0	0	0	0	0	0	0	0	0	0	0	0	0	0	0	0	0	0	0	0	0	0	0	0	0	2093.7	0	0	0	0	0
Cre11.g479500.t1.2	25.623000	0	0	0	0	0	0	0	0	0	0	0	0	0	0	0	0	0	0	0	0	0	0	0	0	0	0	0	0	1380.2	7413.7	0	0	0	0	0	0
Cre11.g479750.t1.2	59.596000	0	0	0	0	0	0	0	0	0	0	0	0	0	1638.2	5653.3	2210.6	1721.5	2829.2	0	5487.4	7052.6	63475	26785	10137	0	0	0	0	0	0	0	0	0	0	0	0
Cre11.g481126.t1.1;Cre11.g481126.t2.1	26.703000	41820	4612	6894.9	0	0	0	0	0	0	0	0	1142.7	4972.1	1247.8	0	1320.5	1257.9	2110.9	2287.4	3757	0	4928	4559.8	14383	38310	39090	24917	16842	17859	34350	3640.7	0	0	0	0	0
Cre11.g481450.t1.2	22.479000	0	0	5681.5	4491.5	8015.3	62840	34022	319710	5075400	111320	119340	60131	38454	54336	43067	36718	14871	22051	6339.6	5716.3	21414	14664	6740.1	4132.7	11560	5610	14597	21572	20032	103590	38597	25292	4197	0	0	0
Cre11.g481700.t2.1;Cre11.g481700.t1.1	150.940000	0	7822.6	0	0	0	0	0	0	0	0	0	0	0	0	0	0	0	0	0	0	0	0	0	0	0	0	0	0	0	0	0	0	0	0	0	0
Cre11.g482900.t1.1	21.944000	0	0	0	0	6907.7	0	0	0	0	0	0	0	0	0	0	0	0	0	0	0	0	0	0	0	0	2865.7	0	2599.4	2384.4	4059.5	14007	14213	0	0	0	0
Cre12.g483650.t1.2	50.448000	91053	25360	6824.9	7023.8	8543.5	0	6582.7	1449.7	0	0	3521.2	1684	0	0	0	0	1556.6	1990	0	0	2476.8	0	0	0	0	10770	16680	0	0	0	0	0	0	0	0	0
Cre12.g483700.t2.1;Cre12.g483700.t1.2	44.035000	0	0	0	0	0	0	0	0	0	0	0	0	0	0	0	0	0	0	0	0	0	0	0	0	0	0	0	3567.8	11278	8285.6	0	0	0	0	0	0
Cre12.g483950.t1.2	35.138000	14354	0	0	0	0	0	0	2907.1	0	0	5551.3	4586.1	11204	13080	25162	23941	48441	57864	73061	76752	217880	635490	484980	49251	1389.4	0	0	0	0	0	0	0	0	0	0	0
Cre12.g484000.t1.2	49.201000	39135	20238	31465	14484	5916.9	11853	25196	2566	0	6004.1	5146	3270.8	9464.1	13918	0	0	0	0	0	0	0	0	0	0	0	0	0	0	0	0	0	0	0	0	0	0
Cre12.g484050.t1.2	11.126000	0	0	0	0	0	0	0	0	0	0	0	0	0	0	0	0	0	0	0	0	0	0	0	0	0	0	0	0	1414.9	3308.7	9476.5	0	0	0	0	0
Cre12.g484700.t1.2	13.767000	10905	15889	0	38042	0	0	0	0	0	0	0	0	0	0	0	0	0	0	0	0	0	0	0	0	0	0	0	0	0	10216	51843	77047	36458	0	0	0
Cre12.g485150.t1.2	39.759000	13802	0	0	0	0	0	0	0	0	0	0	0	0	0	9510.3	53050	71839	11636	1035.7	0	0	0	0	0	0	0	0	0	0	0	0	0	0	0	0	0
Cre12.g485200.t1.1	23.169000	0	0	0	0	0	0	0	0	0	0	0	0	0	0	0	0	0	0	0	0	0	0	0	0	0	0	0	0	0	0	0	199730	139420	0	0	0
Cre12.g485800.t1.2	77.546000	107250	39451	49933	65575	106660	120220	397780	253960	135560	220660	87448	51892	57889	62360	68650	14757	19929	42481	43253	139540	417130	488940	154520	25713	117390	101820	92927	44871	16602	35061	17638	8437.2	3945.2	0	0	0
Cre12.g485850.t1.2	19.682000	0	0	0	0	0	0	0	0	0	0	0	0	0	0	0	0	0	0	0	0	0	0	0	0	0	0	0	0	3590.4	8685.6	0	0	0	0	0	0
Cre12.g485900.t1.2	37.754000	8710.2	0	0	0	0	0	0	0	0	0	0	0	0	0	0	0	0	0	0	0	0	0	0	0	0	1309.9	0	0	0	0	0	0	0	0	0	0
Cre12.g486300.t1.2	20.284000	107190	97807	152450	563030	317880	2210600	993410	127480	60167	60916	126300	23230	152340	48451	0	0	0	0	0	0	0	0	0	4617.8	4323.5	11847	17489	16543	23852	68073	81648	84071	130860	0	0	0
Cre12.g487850.t1.2	20.962000	11643	2026.6	0	0	0	0	0	0	0	0	0	0	0	0	0	0	0	0	0	0	0	0	0	0	0	0	0	0	0	0	0	0	0	0	0	0
Cre12.g488500.t1.2	93.241000	0	0	0	0	0	0	0	0	0	0	0	0	0	0	0	0	0	0	0	0	0	0	0	0	0	0	0	0	0	0	0	0	0	0	0	0
Cre12.g489153.t1.1	18.640000	0	0	0	0	0	0	0	0	0	0	0	0	0	0	0	0	0	0	0	0	0	0	0	0	0	0	0	2317.7	1834.9	1744	5107.4	0	0	0	0	0
Cre12.g490350.t1.1	74.517000	0	0	0	0	0	0	0	0	0	0	0	0	0	0	0	0	0	0	0	0	0	0	1791.5	2988	0	0	0	0	0	0	0	0	0	0	0	0
Cre12.g490500.t1.2	23.286000	8136	0	3475	2492.4	2349.5	0	0	1531.5	0	1490	0	0	9216.5	0	4398.2	0	13606	17063	7592.7	24706	49266	32184	23225	50176	21758	3511.2	2550.3	3763.2	5303.6	26052	95490	99250	97796	2651.1	0	0
Cre12.g490650.t1.2	35.725000	0	0	0	0	0	0	0	0	0	0	0	0	0	0	0	0	0	0	0	0	0	0	0	0	0	0	0	3408.9	7070.8	2238.2	0	0	0	0	0	0
Cre12.g492300.t1.2	18.122000	42168	78454	24049	251660	0	0	0	0	0	0	0	0	0	0	0	0	0	0	0	0	0	0	0	0	0	0	0	0	0	0	0	0	0	0	0	0
Cre12.g492350.t1.2	69.951000	0	0	0	0	0	0	0	0	0	0	0	0	0	0	0	0	0	4296.4	16390	70218	181140	46693	6849.9	0	0	0	0	0	0	0	0	0	0	0	0	0
Cre12.g493150.t1.2	35.472000	0	0	0	0	0	0	0	0	0	0	0	0	0	0	0	0	0	0	0	0	0	0	0	6232.9	61843	8060.4	4629.9	0	0	0	0	0	0	0	0	0
Cre12.g493250.t1.2	81.026000	0	0	0	0	0	0	0	0	0	0	0	0	0	0	0	0	0	0	0	0	9436.8	41338	0	0	0	0	0	0	0	0	0	0	0	0	0	0
Cre12.g494050.t1.2	21.518000	0	2355.6	0	0	0	0	0	0	0	0	0	0	0	0	0	0	0	0	0	0	0	0	0	0	0	0	0	0	0	3290.5	8239.4	0	0	0	0	0
Cre12.g494350.t1.2	76.088000	0	0	0	0	0	0	0	0	0	0	0	0	0	0	0	0	0	0	0	0	0	18044	3093.8	0	0	0	0	0	0	0	0	0	0	0	0	0
Cre12.g495050.t1.2	124.530000	0	0	0	0	0	0	0	0	0	0	0	0	0	0	0	0	0	1060.7	0	0	0	0	0	0	0	0	0	0	0	0	0	0	0	0	0	0
Cre12.g495850.t1.2	27.825000	0	0	0	0	0	0	0	0	0	0	0	0	0	0	0	0	0	0	0	0	0	102530	236570	6753.2	0	0	0	0	0	0	0	0	0	0	0	0
Cre12.g495951.t2.1;Cre12.g495951.t1.1	21.169000	0	0	0	0	0	0	0	0	0	0	0	0	5632.8	0	0	0	0	0	0	0	0	0	0	19077	10480	10620	2277.3	0	0	0	0	0	0	0	0	0
Cre12.g496750.t1.2	26.497000	20217	78658	11840	176360	0	0	0	0	0	0	0	0	0	0	0	0	0	0	0	0	0	0	0	0	0	0	0	0	0	0	0	0	0	0	0	0
Cre12.g497300.t2.1;Cre12.g497300.t1.2	38.936000	5099.5	0	0	0	0	0	5260	1502.8	0	11480	33469	26471	201170	57175	268940	258160	271760	759020	836390	211490	226160	328700	534540	856990	250430	74222	16683	0	0	0	0	0	0	0	0	0
Cre12.g497850.t1.2	23.404000	0	0	0	0	0	0	0	0	0	0	0	0	0	0	0	0	0	0	0	0	0	0	0	0	0	0	0	0	0	0	0	0	21824	0	0	0
Cre12.g498250.t1.2	15.900000	0	0	0	0	0	0	0	0	0	0	0	0	0	0	0	0	0	0	0	0	0	0	0	0	0	0	0	0	0	0	11061	1356.4	0	0	0	0
Cre12.g498500.t1.2	47.653000	7619.7	0	0	0	0	0	0	0	0	0	0	0	0	0	0	0	0	0	1245.4	2922.1	0	0	0	0	0	0	2312.4	0	0	0	0	0	0	0	0	0
Cre12.g498550.t1.1	34.993000	0	0	0	0	0	0	0	0	0	0	0	0	0	0	0	0	0	0	0	0	0	0	2506.8	5125.8	11142	18439	28697	22129	56899	198240	424840	11169	2504.8	0	0	0
Cre12.g498900.t1.2	22.114000	0	0	0	0	0	0	0	0	0	0	0	0	0	0	0	0	0	0	0	0	0	0	0	0	0	0	0	0	3032.3	2501.4	0	0	0	0	0	0
Cre12.g498950.t1.2	25.903000	5529.1	0	0	0	0	0	0	0	0	0	0	0	0	0	0	0	0	0	0	0	0	0	0	0	0	0	13180	2374.5	2175.1	0	0	0	0	0	0	0
Cre12.g499350.t1.2	50.931000	0	0	0	0	0	0	0	0	0	0	0	0	0	0	0	0	0	0	0	0	0	24727	6477.1	0	0	0	0	0	0	0	0	0	0	0	0	0
Cre12.g499800.t1.2	10.479000	129490	381210	0	0	0	0	0	0	0	0	0	0	0	0	0	0	0	0	0	0	0	0	0	0	0	0	0	0	0	0	0	0	0	0	0	0
Cre12.g500150.t1.1	57.928000	0	0	0	0	0	0	0	0	0	0	0	0	0	0	263480	4553.7	0	0	0	0	0	0	0	0	0	0	0	0	0	0	0	0	0	0	0	0
Cre12.g500500.t2.1;Cre12.g500500.t1.1	42.104000	700470	80383	54733	29443	35681	0	18688	8705.7	10121	19707	18552	7685.1	12555	9221.3	10568	5180.4	13231	13342	24344	13608	13158	130100	312940	63030	8261	22272	55387	10810	0	0	0	0	0	0	0	0
Cre12.g500950.t1.2	38.407000	0	0	0	0	0	0	0	0	0	0	0	0	0	0	0	0	0	0	0	0	0	0	0	0	0	0	0	0	0	0	3287.8	0	0	0	0	0
Cre12.g501050.t1.2	62.352000	0	0	0	0	0	0	0	0	0	0	0	0	0	0	0	0	0	0	0	0	0	0	0	6028.7	12722	11688	5567	0	0	0	0	0	0	0	0	0
Cre12.g501550.t1.2	11.827000	0	0	0	0	0	0	0	0	0	0	0	0	0	0	0	0	0	0	0	0	0	0	0	6309.9	121060	48657	24618	8885.7	3779.1	0	0	0	0	0	0	0
Cre12.g502250.t1.2	39.788000	0	0	0	0	0	0	0	0	0	0	0	0	0	0	0	0	0	0	0	0	0	0	0	0	6173.1	0	0	0	0	0	0	0	0	0	0	0
Cre12.g503300.t1.2	68.043000	0	0	0	0	0	0	0	0	0	0	0	0	0	0	0	0	0	0	0	0	0	0	0	0	0	0	0	0	0	0	0	0	0	0	0	0
Cre12.g503650.t1.2	33.448000	0	0	0	0	0	0	0	0	0	0	0	0	0	0	0	0	0	0	0	0	0	0	2257.7	6577.4	20630	0	0	0	0	0	0	0	0	0	0	0
Cre12.g503950.t1.2	31.094000	0	0	0	0	0	0	0	0	0	0	0	0	0	0	0	0	0	0	0	0	0	0	0	0	2016.8	2957	0	1722.6	1658.5	1993.9	0	0	0	0	0	0
Cre12.g504200.t1.2	15.676000	4844	0	0	0	0	0	0	0	0	0	0	0	0	0	0	0	0	0	0	0	0	0	0	0	0	0	0	0	0	0	0	0	0	0	0	0
Cre12.g505150.t1.1	147.500000	94105	18176	17545	0	8368.6	0	11939	7712.7	6467.1	12433	10407	0	11711	12227	61340	78697	5332.8	0	0	0	0	0	0	0	0	0	0	0	0	0	0	0	0	0	0	0
Cre12.g505850.t1.2	25.750000	0	0	0	0	0	0	0	0	0	0	0	0	0	0	0	0	0	0	0	0	0	0	0	0	0	0	0	1274.9	991.97	0	0	0	0	0	0	0
Cre12.g505950.t1.2	42.616000	21865	0	0	0	0	0	0	0	0	0	0	0	0	0	0	0	0	0	0	0	0	0	0	0	1545.7	0	0	0	0	0	0	0	0	0	0	0
Cre12.g507400.t1.2	76.574000	25991	0	0	0	0	0	0	0	0	0	0	0	0	0	0	0	0	1376.2	0	0	0	16843	65026	59994	0	0	0	0	0	0	0	0	0	0	0	0
Cre12.g507650.t2.1;Cre12.g507650.t1.2	44.991000	0	0	0	0	0	0	0	0	0	0	0	0	0	0	0	0	0	0	0	4014.4	0	0	0	0	0	0	0	0	0	0	0	0	0	0	0	0
Cre12.g508000.t1.1	42.955000	0	0	0	0	0	0	0	0	0	0	0	0	0	0	0	0	0	1319.9	3874.7	2527	0	83295	199910	5565.2	0	0	0	0	0	0	0	0	0	0	0	0
Cre12.g508500.t1.2	57.265000	0	0	0	0	4666.1	0	0	0	0	0	0	0	0	0	0	0	0	0	0	0	0	0	0	0	0	0	0	0	0	0	0	0	0	0	0	0
Cre12.g508750.t1.2	26.922000	189130	30752	242530	925070	542600	5206700	393970	180920	0	54166	126160	2002.9	0	0	0	0	31863	55982	94635	141060	226310	130250	161060	6321.1	0	0	0	0	0	0	8848.1	15775	0	0	0	0
Cre12.g509050.t1.1	23.572000	0	0	0	0	0	0	0	0	0	0	0	0	0	0	0	0	0	0	0	0	0	0	0	0	9166.7	35496	55060	26513	31394	18974	9653	0	0	0	0	0
Cre12.g509250.t1.1	52.088000	0	0	0	0	0	0	0	0	0	0	0	0	0	0	0	0	0	0	0	0	0	2895.2	0	0	0	0	0	0	0	0	0	0	0	0	0	0
Cre12.g509650.t1.2	62.837000	0	0	0	0	3353.6	0	0	0	0	0	0	0	47241	0	0	0	2905.5	283030	41866	54541	41312	102210	65170	166580	346350	235360	74497	0	0	0	0	0	0	0	0	0
Cre12.g509750.t1.2	49.589000	649250	1222700	107290	50386	40978	65820	190880	303450	2521100	144600	0	0	0	0	0	0	0	0	0	0	0	0	0	0	0	2416.9	0	0	0	0	0	0	0	0	0	0
Cre12.g510050.t1.2	47.178000	20334	3973.8	3989.7	0	0	0	0	0	0	0	0	1309	13484	1319.1	6528.7	5320.7	34155	76630	34732	65121	161730	109320	69626	35968	50356	50466	98269	187360	75209	4709.8	0	0	0	0	0	0
Cre12.g510100.t1.1	64.239000	0	0	0	0	0	0	0	0	12642	0	0	0	0	0	0	0	0	0	0	0	0	0	0	0	0	0	0	0	0	0	0	0	0	0	0	0
Cre12.g510650.t1.2	44.444000	0	0	0	0	0	0	0	0	0	0	0	0	0	0	0	0	0	0	0	0	0	0	0	0	0	0	0	0	0	1572	0	0	0	0	0	0
Cre12.g510750.t1.1	61.924000	0	0	12627	0	0	0	0	0	0	6321.4	0	0	0	0	16363	0	0	0	0	0	0	0	0	0	0	0	0	0	0	0	0	0	0	0	0	0
Cre12.g510800.t1.2	46.416000	0	0	0	0	0	0	0	0	20236	0	0	0	0	0	0	0	0	0	0	0	0	0	0	0	0	0	0	0	0	0	0	0	0	0	0	0
Cre12.g510850.t1.2	30.716000	14557	0	0	0	0	0	0	0	0	0	0	0	0	0	0	0	0	0	0	0	0	0	0	0	0	0	1653.8	1185.1	0	0	0	0	0	0	0	0
Cre12.g511100.t1.1	47.780000	0	0	0	0	0	0	0	0	0	0	0	0	0	0	0	0	0	0	0	0	0	0	0	0	18219	5941.6	0	0	0	0	0	0	0	0	0	0
Cre12.g512000.t1.1	120.200000	0	0	0	0	0	0	0	0	0	0	0	0	0	1186.5	18164	38968	116540	10434	0	0	0	0	0	0	0	0	0	0	0	0	0	0	0	0	0	0
Cre12.g512400.t1.1	89.279000	7836.8	2522	2345.2	0	0	0	0	0	0	0	0	0	0	0	0	0	0	0	0	0	0	0	0	0	0	0	0	0	0	0	0	0	0	0	0	0
Cre12.g512600.t1.2	20.930000	4431.1	0	0	0	0	0	0	0	0	0	0	0	0	0	0	0	0	0	0	0	0	0	0	0	0	0	0	0	0	0	0	0	0	0	0	0
Cre12.g513200.t1.2	51.602000	0	0	0	0	0	0	0	0	0	0	0	0	0	0	0	0	0	0	0	0	0	0	0	1470.1	28757	0	2219.1	0	0	0	0	0	0	0	0	0
Cre12.g514050.t1.2	174.980000	0	0	0	0	0	0	0	0	0	0	0	0	0	0	0	0	0	2119.4	7332.6	0	0	0	0	0	0	0	0	0	0	0	0	0	0	0	0	0
Cre12.g514200.t1.2	64.459000	0	0	0	0	0	0	0	0	0	0	0	0	33370	0	0	0	0	1950.4	6904.3	6070.2	5669.5	86182	97982	188900	186320	184650	28960	0	0	0	0	0	0	0	0	0
Cre12.g514750.t1.2	51.293000	27639	0	0	0	0	0	0	0	0	0	0	0	0	0	0	0	0	2894.2	10703	16258	16873	40372	56350	24016	0	0	0	0	0	0	0	0	0	0	0	0
Cre12.g514850.t1.2	89.353000	0	0	0	0	0	0	0	0	0	0	0	0	0	0	0	0	0	0	0	10175	18724	0	0	0	0	0	0	0	0	0	0	0	0	0	0	0
Cre12.g516200.t1.2;Cre17.g737250.t1.2	94.208000	0	0	0	0	0	0	0	0	0	0	0	0	0	0	0	0	0	2822.3	5979.4	31574	75414	101060	9915.4	0	0	0	0	0	0	0	0	0	0	0	0	0
Cre12.g516450.t1.2	24.292000	25843	65560	36331	139070	0	0	0	1358.9	0	0	0	0	0	0	0	0	0	0	0	0	0	0	0	0	0	0	0	0	0	0	0	0	0	0	0	0
Cre12.g517400.t1.2	22.121000	0	0	0	0	0	0	0	0	0	0	0	0	0	0	0	0	0	0	0	0	0	0	0	0	0	2613.6	6999.4	3035.2	3312.4	9106.4	29073	7522.7	0	0	0	0
Cre12.g517900.t1.1;Cre12.g518000.t1.1;Cre12.g518000.t2.1	113.730000	0	0	0	0	0	0	0	0	0	0	0	0	0	0	0	0	0	1522.4	0	2454.8	0	0	0	0	0	0	0	0	0	0	0	0	0	0	0	0
Cre12.g519050.t2.1;Cre12.g519050.t1.1	28.519000	91933	24688	11026	5491.9	0	0	0	0	0	2846.2	0	0	0	1075	0	0	0	0	3746.9	0	3164	11352	2290.2	7514	5088.3	5576.1	3413.6	2002.5	4221.1	0	0	0	0	0	0	0
Cre12.g519100.t1.2	54.099000	59924	36421	48839	32306	6713.3	22243	80319	7146.8	0	5573.9	3450.1	6691.6	18847	12508	0	0	0	0	0	0	0	0	0	0	0	0	0	0	0	0	0	0	0	0	0	0
Cre12.g519180.t3.1;Cre12.g519180.t2.1;Cre12.g519180.t1.1	46.386000	2160.6	0	0	0	0	0	0	0	0	0	0	0	0	0	0	0	0	0	0	0	0	0	0	2131.9	6398.6	0	0	0	0	0	0	0	0	0	0	0
Cre12.g519300.t1.2	27.450000	0	0	0	0	0	0	0	0	0	0	0	0	19168	0	0	0	0	0	5058.6	0	9411.8	10128	38310	111880	6290.8	0	0	0	0	1155.5	0	0	0	0	0	0
Cre12.g519350.t1.2	31.253000	679010	124100	4547.3	0	0	0	0	0	0	0	0	0	0	0	0	0	0	0	0	0	0	0	0	0	0	0	0	0	1775.5	53912	8142.4	0	0	0	0	0
Cre12.g520300.t1.2	73.891000	10358	0	0	0	0	0	0	0	0	0	0	0	0	0	0	0	0	0	0	0	0	0	0	0	0	0	0	0	0	0	0	0	0	0	0	0
Cre12.g520350.t1.2	59.250000	0	0	0	0	0	0	0	0	0	4584.3	0	0	0	0	0	0	0	0	0	0	0	0	0	0	0	0	0	0	0	0	0	0	0	0	0	0
Cre12.g520500.t1.1	34.575000	0	0	0	0	0	0	0	0	0	0	0	0	0	0	0	0	1019.3	4990.5	6874.5	58397	86586	5811.4	2873.7	0	0	0	0	0	0	0	0	0	0	0	0	0
Cre12.g522050.t1.2	73.319000	0	0	0	0	0	0	0	0	0	0	0	0	0	0	0	0	0	0	0	1731.2	0	0	0	0	0	0	0	0	0	0	0	0	0	0	0	0
Cre12.g522600.t1.2	11.958000	0	0	0	0	0	0	0	0	0	0	0	0	0	0	0	0	0	0	0	0	0	0	0	0	7755.5	17313	28807	70334	591590	279070	58317	7378.4	3110.3	0	0	0
Cre12.g523300.t1.2;Cre12.g523340.t1.1;Cre12.g523340.t2.1	66.206000	34826	1790.8	1409.9	0	0	0	0	0	0	0	1707.4	9159.1	0	0	0	0	0	0	0	0	0	0	0	0	0	0	0	0	0	0	0	0	0	0	0	0
Cre12.g523850.t1.2	55.054000	304850	598560	38443	41728	23162	20062	101600	179650	1612400	105360	0	0	0	0	0	0	0	0	0	0	0	0	0	2798.4	33926	22965	9188.1	2167.3	0	0	0	0	0	0	0	0
Cre12.g524300.t1.2	28.368000	0	0	0	0	0	0	0	0	0	0	0	0	0	0	0	0	0	0	0	0	0	0	0	0	0	0	0	0	2410.3	0	20816	9249.3	2710.7	0	0	0
Cre12.g524850.t3.1;Cre12.g524850.t4.1;Cre12.g524850.t2.1;Cre12.g524850.t1.1	156.420000	0	0	0	0	1548.4	0	0	0	0	0	0	0	0	0	0	940.31	0	0	0	0	0	0	0	0	0	0	0	0	0	0	0	0	0	0	0	0
Cre12.g525150.t1.2	69.263000	0	0	0	0	0	0	0	0	0	0	0	3500.9	0	0	0	0	0	0	0	0	0	0	0	0	0	0	0	0	0	0	0	0	0	0	0	0
Cre12.g526800.t1.2	61.024000	0	0	0	0	0	0	0	0	0	0	0	0	0	0	0	0	0	0	0	0	0	2017	0	0	0	0	0	0	0	0	0	0	0	0	0	0
Cre12.g527050.t1.2	53.939000	0	0	0	0	0	0	0	0	0	0	0	0	0	0	3947.2	0	0	0	0	0	0	0	0	0	0	0	0	0	0	0	0	0	0	0	0	0
Cre12.g527550.t1.2	13.408000	82913	0	0	0	0	0	0	0	0	0	0	0	0	0	0	0	0	0	0	0	0	0	0	0	0	0	0	0	0	0	0	0	1761.3	0	0	0
Cre12.g528000.t1.2	44.199000	0	0	0	0	0	0	0	0	0	0	0	0	0	0	0	0	0	0	0	0	0	0	0	0	0	0	0	2315	17845	0	0	0	0	0	0	0
Cre12.g528750.t1.2	17.604000	2950.8	0	0	0	0	0	0	0	0	0	0	0	0	0	0	0	0	0	0	0	0	0	0	0	0	0	0	0	0	0	4551.9	6416	0	0	0	0
Cre12.g529651.t1.1	21.635000	0	0	1836.2	0	0	0	0	0	0	0	0	0	0	0	0	0	0	2084.7	1840.9	2839.1	3212.3	2341.3	0	0	0	1502.2	2496	0	0	0	0	0	0	0	0	0
Cre12.g530100.t1.2	19.786000	4660.2	0	0	0	0	0	0	0	0	0	0	0	0	0	0	0	0	0	0	0	0	0	0	0	0	0	0	0	0	0	0	0	0	0	0	0
Cre12.g530300.t1.2	21.771000	0	0	0	0	0	0	0	0	0	0	0	0	0	0	0	0	0	0	0	0	0	0	0	0	48747	47640	82296	50364	63220	40215	76465	15658	0	0	0	0
Cre12.g530650.t2.1;Cre12.g530650.t1.1;Cre12.g530600.t1.1	41.342000	0	0	0	0	0	0	0	0	0	1579.6	38850	8766.7	0	0	0	0	0	0	0	0	0	0	0	0	0	0	0	0	0	0	0	0	0	0	0	0
Cre12.g530850.t3.1;Cre12.g530850.t2.1;Cre12.g530850.t1.1	140.680000	3152.5	1353.3	0	0	0	0	0	0	0	0	0	0	0	0	0	0	0	0	0	0	0	0	0	0	0	0	0	0	0	0	0	0	0	0	0	0
Cre12.g532100.t1.2	51.925000	282620	0	2555.7	0	0	0	0	0	0	0	0	0	0	0	0	0	0	0	0	0	0	0	0	0	0	0	0	0	0	0	0	0	0	0	0	0
Cre12.g532550.t1.1	19.422000	11261	0	0	0	0	0	0	0	0	0	0	0	0	0	0	0	0	0	0	0	0	0	0	0	0	0	0	0	0	0	0	0	0	0	0	0
Cre12.g533351.t1.1	108.890000	10312	0	0	0	0	0	0	0	0	0	0	0	0	0	0	0	0	0	0	0	0	0	0	0	0	0	0	0	0	0	0	0	0	0	0	0
Cre12.g534250.t1.2	23.750000	0	0	0	0	0	0	0	0	0	0	0	0	0	0	0	0	0	0	0	0	0	0	0	0	15341	20492	26722	12916	10059	12145	19855	21786	22196	0	0	0
Cre12.g534600.t1.2	21.684000	0	0	0	0	0	0	0	0	0	1964.9	0	2521.9	4172.4	21902	43385	18152	4644.7	0	0	0	0	0	0	0	0	0	0	0	0	0	1659.5	4353.7	17232	0	0	0
Cre12.g534700.t1.2	23.462000	0	0	0	0	0	0	0	0	0	0	0	0	0	0	0	0	0	0	0	0	0	0	0	0	0	0	0	9255.2	21326	13167	12673	4095.7	0	0	0	0
Cre12.g534800.t1.1	111.350000	0	0	0	0	0	0	0	0	0	0	0	0	0	0	1564.4	49521	243200	0	0	0	0	0	0	0	0	0	0	0	0	0	0	0	0	0	0	0
Cre12.g535851.t1.1	31.056000	0	0	1638.8	0	0	0	0	0	0	0	0	0	0	0	0	0	0	0	0	0	0	0	0	0	0	0	0	4687.5	0	0	0	0	0	0	0	0
Cre12.g535950.t1.2	78.358000	182400	380780	81830	1012700	0	0	0	0	0	0	0	0	0	0	0	0	0	0	0	0	0	0	0	0	0	0	0	0	0	0	0	0	0	0	0	0
Cre12.g536800.t1.2	30.237000	0	0	0	0	0	0	0	0	0	0	0	0	0	0	0	0	0	0	0	0	0	0	4573.8	2303.9	10913	5538.4	4710.6	4368.1	1458.9	0	0	0	0	0	0	0
Cre12.g537000.t1.2	20.036000	0	0	0	0	0	0	0	0	0	0	0	0	0	0	0	0	0	0	0	0	0	0	0	0	0	0	0	0	0	5078.5	0	0	0	0	0	0
Cre12.g537050.t1.2	7.326600	8008	21213	11934	81778	0	0	0	0	0	0	0	0	0	0	0	0	0	0	0	0	0	0	0	0	0	0	0	0	0	0	0	0	0	0	0	0
Cre12.g537200.t1.2	117.320000	381110	0	5241.5	0	5901	0	3179.9	3043.3	3764.4	10286	11654	9506.9	17835	32999	108980	280160	378060	24870	7683.2	15069	103630	38595	0	0	0	0	0	0	0	0	0	0	0	0	0	0
Cre12.g537450.t1.2	13.967000	181090	16240	7919.4	20606	0	4962	15569	1920.8	0	0	0	2300.4	5048.5	3450.9	55773	18135	0	0	0	0	0	0	0	0	0	0	0	0	0	0	0	1912.9	0	0	0	0
Cre12.g537550.t1.1	36.810000	0	0	0	0	0	0	0	0	0	0	0	0	0	0	0	0	0	0	0	0	0	0	0	0	0	0	0	0	0	11418	4614.8	0	0	0	0	0
Cre12.g537581.t1.1	55.703000	0	0	0	0	0	0	0	0	0	0	0	0	0	0	0	0	0	0	0	4597.8	0	0	0	0	0	0	0	0	0	0	0	0	0	0	0	0
Cre12.g537641.t1.1	59.992000	5107.6	0	0	0	0	0	0	0	0	0	0	0	0	0	0	0	0	0	0	0	0	0	0	0	0	0	0	0	0	0	0	0	0	0	0	0
Cre12.g537800.t1.2	27.575000	20700	0	0	0	0	0	0	0	0	0	0	0	0	0	0	0	0	0	0	0	0	0	0	0	0	0	2064.8	4013	9885.3	0	0	0	0	0	0	0
Cre12.g537850.t1.2	31.979000	0	0	0	0	0	0	0	0	0	0	0	0	0	0	0	0	0	0	0	0	0	0	0	0	0	0	0	0	1670.1	1968.5	17598	1554.2	0	0	0	0
Cre12.g538350.t1.1	18.977000	0	0	0	0	0	0	0	0	0	0	0	0	0	0	0	0	0	0	0	0	0	0	0	0	0	0	0	0	0	0	0	0	0	0	0	0
Cre12.g538700.t1.2	93.487000	0	0	0	0	0	0	0	0	0	20360	39047	4829.5	0	0	0	0	2621.4	9800	1888.6	0	0	0	0	0	0	0	0	0	0	0	0	0	0	0	0	0
Cre12.g539000.t1.2	49.293000	36508	0	0	0	0	0	0	0	0	0	0	0	0	0	0	0	0	0	0	0	0	0	0	0	0	0	0	0	0	0	0	0	0	0	0	0
Cre12.g540051.t1.1	35.296000	0	0	0	0	0	0	0	0	0	0	0	0	0	0	0	0	0	0	0	0	0	0	0	0	0	0	4070.2	1256.5	0	0	0	0	0	0	0	0
Cre12.g540500.t1.2	26.536000	9588.4	2149.4	0	0	0	0	0	0	0	0	0	0	0	0	0	0	0	0	0	0	0	0	0	0	0	0	0	0	0	0	0	0	0	0	0	0
Cre12.g541250.t1.2;Cre12.g541200.t1.2	34.279000	0	0	0	0	0	0	0	0	0	0	0	0	0	0	0	22318	14568	0	0	0	0	0	0	0	0	0	0	0	0	0	0	0	0	0	0	0
Cre12.g541800.t1.2;Cre12.g542100.t1.2	94.630000	0	0	0	0	0	0	0	0	0	0	0	0	0	0	0	0	0	0	1581.8	35933	0	0	0	0	0	0	0	0	0	0	0	0	0	0	0	0
Cre12.g542350.t1.2	17.947000	0	0	0	0	0	0	0	0	0	0	0	0	0	0	0	0	0	0	0	0	0	0	0	0	0	0	0	0	0	19436	40997	36025	58341	0	0	0
Cre12.g544150.t1.2;Cre12.g544114.t1.1	25.552000	0	0	0	0	0	0	0	0	0	0	0	0	0	0	0	0	0	0	0	0	0	0	0	0	0	0	0	3917.4	13841	13540	34008	27290	16492	1252.2	0	0
Cre12.g546050.t1.2	49.509000	0	0	0	0	0	0	0	0	0	0	0	0	0	0	0	0	0	0	0	0	0	1818.7	0	0	0	0	0	0	0	0	0	0	0	0	0	0
Cre12.g546150.t1.2	9.997800	0	0	0	0	0	0	0	0	0	2244.4	4738.8	0	2291.1	0	123650	0	0	0	0	0	0	0	0	0	0	0	0	0	0	1555.3	0	0	0	0	0	0
Cre12.g546550.t1.1	37.941000	10200	8864.6	0	0	0	0	0	0	0	0	0	0	0	0	0	0	0	0	0	0	0	0	0	0	0	0	0	0	0	0	0	0	0	0	0	0
Cre12.g547300.t1.1	76.825000	14582	0	0	0	0	0	0	0	0	1260.8	0	0	0	1158.1	0	0	0	0	0	0	0	0	0	0	0	0	0	0	0	0	0	0	0	0	0	0
Cre12.g548950.t1.2;Cre12.g548400.t1.2	26.686000	826070	1719500	4453800	3508100	497400	209640	70804	0	50599	671850	20888	7357	683540	28206	61947	42131	54514	324050	272330	175610	3426200	3189100	1697000	5801100	1998500	835310	152010	30866	12025	27818	140980	108860	32286	0	0	0
Cre12.g549300.t1.2	31.534000	0	0	0	0	0	0	0	0	0	0	0	0	0	0	0	0	54353	4576.1	0	0	0	0	0	0	0	0	0	0	0	0	0	0	0	0	0	0
Cre12.g549350.t1.2	29.518000	0	0	0	0	0	0	0	0	0	0	0	0	0	0	5458	0	0	0	0	0	0	0	2303.5	3958.8	8099.4	29785	77614	79251	72198	16959	0	0	0	0	0	0
Cre12.g549450.t1.2	22.634000	0	0	0	0	0	0	0	0	0	0	0	0	0	0	0	0	0	0	0	0	0	0	0	0	0	0	0	0	0	0	3827.5	0	0	0	0	0
Cre12.g550702.t1.1	16.010000	0	0	0	0	0	0	0	0	0	0	0	0	0	0	0	0	0	0	0	0	0	0	0	0	0	0	2223.6	2182.6	0	0	2809.7	0	0	0	0	0
Cre12.g550850.t1.2	25.899000	28343	0	0	0	0	0	0	0	0	0	0	0	12203	0	0	0	0	0	1742	0	0	9380.7	16217	24850	399330	3618400	5434500	3611700	1963000	2651300	5914500	3762800	519800	2043.4	0	0
Cre12.g551900.t1.2	15.850000	0	0	0	0	0	0	0	0	0	0	0	0	0	0	0	0	0	0	0	0	0	0	0	0	0	0	0	0	0	0	0	1950.3	12747	0	3337	0
Cre12.g551950.t1.2;Cre04.g224200.t1.2	18.053000	0	0	0	0	0	0	0	0	0	0	0	0	0	0	0	0	0	0	0	0	0	0	0	0	0	0	0	0	0	0	0	0	0	0	0	7192.7
Cre12.g552200.t1.2	114.090000	0	0	0	0	0	0	0	0	0	0	0	0	0	0	0	0	0	0	0	0	8039.6	4709.9	0	0	0	0	0	0	0	0	0	0	0	0	0	0
Cre12.g552550.t1.1	18.585000	10510	0	0	0	0	0	0	0	0	0	0	0	0	0	0	0	0	0	0	0	0	0	0	0	0	0	0	0	0	0	0	0	0	0	0	0
Cre12.g553678.t1.1	12.129000	0	0	0	0	0	0	0	0	0	0	0	0	0	0	0	0	0	0	0	0	0	0	0	0	0	0	0	0	0	0	0	0	27726	0	0	0
Cre12.g554103.t1.1	60.772000	0	0	0	0	0	0	0	0	0	0	0	0	0	0	0	0	1457.4	10852	25604	54632	30059	0	0	0	0	0	0	0	0	0	0	0	0	0	0	0
Cre12.g554650.t1.2	116.280000	88029	15717	12042	0	0	0	5591.9	3685.8	0	4202.4	0	0	7325.6	0	0	1697.9	2113.4	0	0	0	0	3674.6	0	26156	0	0	3772.6	0	0	0	2747.8	0	0	0	0	0
Cre12.g554800.t1.2	41.892000	0	0	0	0	0	0	0	0	0	0	0	0	0	0	0	0	0	0	0	0	0	0	4474.1	8772.3	0	0	0	0	0	0	0	0	0	0	0	0
Cre12.g555150.t1.2	17.875000	19667	60105	17302	82386	0	0	0	0	0	0	0	0	0	0	0	0	0	0	0	0	0	0	0	0	0	0	0	0	0	0	0	0	0	0	0	0
Cre12.g555250.t1.2	16.105000	52722	122660	27849	237690	0	0	0	0	0	0	0	0	0	0	0	0	0	0	0	0	0	0	0	0	0	0	0	0	0	0	0	0	0	0	0	0
Cre12.g555400.t1.2	20.700000	0	0	0	0	0	0	0	0	0	0	0	0	0	0	0	0	0	0	0	0	0	0	0	6156.9	0	0	0	0	0	0	0	0	0	0	0	0
Cre12.g556050.t1.2	22.006000	18972	2064.8	0	0	0	0	0	0	0	0	0	0	0	0	0	0	0	0	0	0	0	0	0	0	0	0	0	0	0	0	1934.2	0	0	0	0	0
Cre12.g556150.t1.2	47.089000	0	0	0	0	0	0	0	0	0	0	0	0	0	0	0	0	0	0	0	0	0	0	0	0	1524.6	0	0	0	0	0	0	0	0	0	0	0
Cre12.g556250.t1.2	54.238000	830980	69994	11746	3995	0	0	0	0	0	0	0	0	0	0	0	0	0	0	0	0	0	0	0	0	0	0	0	0	0	0	0	0	0	0	0	0
Cre12.g557250.t2.1;Cre12.g557250.t1.2	50.665000	13097	0	0	0	0	0	0	0	0	0	0	0	0	0	0	0	0	0	0	0	0	0	0	0	0	0	0	0	0	0	0	0	0	0	0	0
Cre12.g557600.t1.1;Cre08.g377100.t1.2;Cre12.g519950.t1.1	26.003000	74147	5472.1	16466	0	8862	0	0	10316	57920	8485	15636	13596	30767	7474.5	23127	9446.9	12271	22046	22224	14224	16270	35148	17584	8145.2	86922	165360	65219	50799	107660	186290	140730	0	0	0	0	0
Cre12.g558600.t1.2	50.094000	0	0	0	0	0	0	0	0	0	0	0	0	0	0	0	0	0	0	0	0	0	0	1964.3	0	0	0	0	0	0	0	0	0	0	0	0	0
Cre12.g558900.t1.2	20.247000	107880	49882	40376	33648	18499	0	13105	10131	10770	22342	7423.7	4667.7	14171	15948	11521	6356.9	6318.2	15491	5400.6	7937.6	14912	21041	8841.1	11458	12584	16815	67204	172340	495780	1011600	1607000	342150	71503	0	0	0
Cre12.g559250.t1.2	29.514000	0	0	0	0	0	0	0	0	0	0	0	0	0	0	0	0	0	0	0	0	0	0	0	0	0	0	0	0	102860	0	0	0	0	0	0	0
Cre12.g559450.t1.1	77.117000	4277.1	0	2949.6	0	0	0	0	0	0	0	0	0	0	0	0	0	0	0	0	0	0	0	0	0	0	0	0	0	0	0	0	0	0	0	0	0
Cre12.g559800.t1.2	16.055000	5159	0	0	0	0	0	0	0	0	0	0	0	0	0	0	0	0	0	0	0	0	0	0	0	0	0	0	0	0	0	0	0	0	0	0	0
Cre12.g560150.t1.2	22.598000	0	0	0	5801.5	51749	11786	2584	0	0	0	0	0	0	0	0	0	0	0	0	0	0	6132.2	7060.6	13980	16866	10016	20403	20594	20362	47329	131180	190350	90510	0	0	0
Cre12.g560950.t1.2	13.223000	388990	161720	209550	755130	487230	3156300	334090	172600	10145	18759	20797	0	15769	5384.7	11173	5059.7	7314	7586	7433.2	5847.2	9271.2	12027	13108	13987	19940	37388	45762	36805	38819	56688	200750	154750	309500	10995	18300	3620.9
Cre12.g561000.t1.1	35.512000	0	0	0	0	0	0	0	0	0	0	0	0	0	0	0	0	0	0	0	0	0	0	0	0	0	1938.2	9301.9	7881.8	13478	5425.1	4208.1	0	0	0	0	0
Cre13.g562501.t1.1	44.756000	0	0	0	0	0	0	0	0	0	0	0	0	0	0	0	0	0	0	0	0	0	0	0	0	0	0	0	0	2917.7	0	0	0	0	0	0	0
Cre13.g562750.t1.2	64.019000	0	0	0	0	0	0	0	0	0	0	0	0	0	0	0	0	0	0	0	0	0	0	0	3060.5	1585.2	0	0	0	0	0	0	0	0	0	0	0
Cre13.g562850.t1.2	28.595000	0	0	8674	4373.3	6077.4	10851	41199	28539	8402.6	9229.7	7605.5	0	6850.5	1443.9	3826.9	2051.4	3286.8	4651	3856.6	3920.6	9732.1	8927.3	9175	14023	25546	27454	44655	43024	77989	209950	375350	6140.3	0	0	0	0
Cre13.g564050.t1.1	28.609000	0	0	0	0	0	0	0	0	0	0	0	0	0	0	0	0	0	0	0	0	0	0	0	0	2839.6	1316	0	0	0	0	0	0	0	0	0	0
Cre13.g565450.t1.2;Cre13.g565321.t1.1	57.516000	0	0	0	0	0	0	0	0	0	0	0	0	0	0	1772.2	2405.8	74794	471860	0	0	0	0	0	0	0	0	0	0	0	0	0	0	0	0	0	0
Cre13.g565800.t1.2	39.358000	0	0	0	0	0	0	0	0	0	0	0	0	0	0	0	0	0	0	1857.2	0	0	0	0	0	0	0	0	0	0	0	0	0	0	0	0	0
Cre13.g566250.t1.2	34.143000	17757	0	0	0	0	0	0	0	0	0	0	0	0	0	0	0	0	0	0	0	0	0	0	0	0	0	0	0	0	0	0	0	0	0	0	0
Cre13.g566650.t2.1;Cre13.g566650.t1.2	73.227000	7656	0	0	0	0	0	2731.1	0	0	0	0	0	0	0	0	0	4845.6	8583.7	43206	15671	14041	30747	20170	5086.6	0	0	0	0	0	0	0	0	0	0	0	0
Cre13.g567450.t1.2	27.355000	13230	0	0	0	0	0	0	0	0	0	0	0	0	0	0	0	0	0	0	0	0	0	0	0	0	0	0	0	0	0	0	0	0	0	0	0
Cre13.g567600.t1.2	19.027000	221730	36485	19738	18919	8553.3	8476.9	0	6882.1	0	1840.4	3266	1837.6	10000	13307	71421	69522	3167	0	1762.1	0	0	0	0	0	0	0	0	0	0	0	0	0	0	0	5847.5	2345.2
Cre13.g567950.t1.2	55.613000	0	0	0	0	0	0	0	0	0	0	0	0	0	0	0	0	0	0	0	0	0	0	0	0	7178.8	21078	59671	5345.7	0	0	0	0	0	0	0	0
Cre13.g568400.t1.2	73.784000	71455	0	0	0	0	0	0	0	0	0	0	0	0	0	0	0	0	0	0	0	0	0	0	0	0	0	0	0	0	0	0	0	0	0	0	0
Cre13.g568800.t1.2	17.953000	11256	48802	8836.3	113960	0	0	0	0	0	0	0	0	0	0	0	0	0	0	0	0	0	0	0	0	0	0	0	0	0	0	0	0	0	0	0	0
Cre13.g568900.t1.2	21.145000	0	6325.4	4717.4	0	0	0	0	0	0	0	0	0	0	0	0	0	0	0	0	0	0	0	0	0	0	0	0	0	0	7311.9	0	0	0	0	0	0
Cre13.g569250.t1.2	29.063000	0	0	0	0	0	0	0	0	0	0	0	0	0	0	0	0	1320.5	2362.2	1875.5	0	3770.9	6638.2	4117.8	4163.4	5040.7	4334.9	2623.2	0	0	0	0	0	0	0	0	0
Cre13.g569750.t1.2	19.936000	0	0	0	0	0	0	0	0	0	0	0	0	1957.6	0	0	0	0	0	0	0	10491	3114.4	4895.1	15440	1403.3	2362.2	2073.9	0	0	0	0	0	0	0	0	0
Cre13.g570350.t2.1;Cre13.g570350.t1.1	86.722000	65800	8775.4	7321.5	0	3720.7	0	0	0	0	0	0	0	0	0	0	0	0	0	0	0	0	0	0	0	0	0	0	0	0	0	0	0	0	0	0	0
Cre13.g570851.t1.1	9.973000	0	0	0	0	0	0	0	0	0	0	0	0	0	0	0	0	0	0	0	0	0	0	0	0	18442	45915	14522	4431.5	1895.9	2140.7	0	0	0	0	0	0
Cre13.g571150.t1.2	9.980300	21002	27024	9431.4	74649	0	0	0	0	0	0	0	0	0	0	0	0	0	0	0	0	0	0	0	0	0	0	0	0	0	0	0	0	0	0	0	0
Cre13.g571500.t1.2	23.841000	29103	0	0	0	0	0	0	0	0	0	0	0	0	0	0	0	0	0	0	0	0	0	0	0	0	0	0	0	0	0	0	0	0	0	0	0
Cre13.g572200.t1.2	56.475000	0	0	0	0	0	0	0	0	0	0	0	0	0	0	0	0	0	0	0	0	0	0	0	4609.5	0	0	0	0	0	0	0	0	0	0	0	0
Cre13.g573400.t1.2	24.706000	0	0	0	0	0	0	0	0	0	0	0	0	0	0	0	0	0	0	0	0	0	3715.5	0	49125	73991	81468	140330	201890	268520	341260	157020	9244.3	0	0	0	0
Cre13.g573900.t1.2	76.637000	7766.3	0	0	0	0	0	0	0	0	0	0	0	0	0	0	0	0	0	0	0	9409.2	4609	0	0	0	0	0	0	0	0	0	0	0	0	0	0
Cre13.g575000.t1.1	64.896000	0	0	0	0	0	0	0	0	0	0	0	0	0	0	0	0	0	20529	53123	0	0	0	0	0	0	0	0	0	0	0	0	0	0	0	0	0
Cre13.g576760.t1.1	38.845000	0	0	0	0	0	0	0	0	0	0	0	0	0	0	0	0	0	0	0	0	0	2057.2	0	0	0	0	0	0	0	1382.6	17097	11761	39143	0	0	0
Cre13.g577850.t1.1	20.433000	0	0	0	0	0	0	0	0	0	0	0	0	0	0	0	0	0	0	0	0	0	0	0	0	0	0	0	0	0	2303.3	3854.4	0	0	0	0	0
Cre13.g581650.t1.2	16.875000	0	0	0	0	0	0	0	0	0	0	0	0	4817	0	3765.2	2614.4	70499	40679	0	0	0	0	0	13810	20634	9596.9	3012.4	0	0	0	0	0	0	0	0	0
Cre13.g581850.t1.2	72.424000	0	0	0	0	0	0	0	0	0	0	0	0	0	0	0	0	0	0	0	0	0	0	0	0	7500.1	0	0	0	0	0	0	0	0	0	0	0
Cre13.g583550.t1.2	31.612000	15786	0	0	0	0	0	0	0	0	0	0	0	0	0	0	0	0	0	0	0	0	0	0	0	0	23548	32647	7426.8	0	0	0	0	0	0	0	0
Cre13.g584250.t1.2	31.223000	0	0	0	0	0	0	0	0	2645.8	0	0	0	1091.9	0	3182.5	0	1620.7	0	0	0	0	0	0	0	4074.5	2114	5991.1	3227.8	0	0	0	0	0	0	0	0
Cre13.g584950.t1.1	36.458000	5372.4	0	0	0	0	0	0	0	0	0	0	0	0	0	0	0	0	0	0	0	0	0	0	0	0	0	0	0	0	0	0	0	0	0	0	0
Cre13.g585301.t1.1	59.624000	56302	0	0	0	0	0	0	0	0	0	0	0	0	0	0	0	0	0	0	0	0	0	0	0	0	0	0	0	0	0	0	0	0	0	0	0
Cre13.g586050.t1.1	79.711000	0	0	0	0	0	0	0	0	0	0	0	0	0	0	0	0	0	0	0	0	11748	34854	11423	0	0	0	0	0	0	0	0	0	0	0	0	0
Cre13.g586300.t1.2	11.669000	0	0	0	0	0	0	0	0	0	0	0	1231.8	2127.4	6370.7	0	0	0	0	0	0	0	0	0	0	0	0	0	0	0	0	0	0	0	0	0	0
Cre13.g586350.t1.1	82.645000	0	0	0	0	0	0	0	0	0	0	0	0	0	0	0	0	0	0	0	0	0	0	1843.7	25824	3695.4	0	0	0	0	0	0	0	0	0	0	0
Cre13.g586450.t2.1;Cre13.g586450.t1.2	30.740000	0	0	0	0	0	0	0	0	0	0	0	0	0	0	0	0	0	0	0	0	0	0	0	0	0	0	0	0	0	1735.8	6088.4	0	0	0	0	0
Cre13.g587100.t1.2	61.337000	21013	0	0	0	0	0	0	0	0	0	0	0	0	0	0	0	0	0	0	0	0	0	0	0	0	0	0	0	0	0	0	0	0	0	0	0
Cre13.g588100.t1.2;Cre12.g533800.t1.2;Cre01.g047700.t1.2;Cre01.g037400.t1.1	29.127000	0	0	0	0	0	0	0	0	0	0	0	0	9758.7	0	0	0	0	0	0	0	0	0	0	87418	94700	54257	27419	8048.2	6774.8	0	0	0	0	0	0	0
Cre13.g588700.t1.1	60.431000	0	0	0	0	0	0	0	0	0	0	0	0	0	21728	3655.4	0	0	0	0	0	0	0	0	0	0	0	0	0	0	0	0	0	0	0	0	0
Cre13.g589167.t1.2	131.610000	39102	40151	0	0	0	0	0	0	0	0	0	0	0	0	0	0	0	0	0	0	0	0	0	0	0	0	0	0	0	0	0	0	0	0	0	0
Cre13.g590300.t1.1	58.691000	15548	0	0	0	0	0	0	0	0	0	0	0	0	0	0	0	0	0	0	0	0	0	0	0	0	0	0	0	0	0	0	0	0	0	0	0
Cre13.g590500.t1.1	48.377000	48151	0	0	0	0	0	0	0	0	0	0	0	0	0	0	0	0	0	0	0	0	0	0	0	0	0	0	0	0	0	0	0	0	0	0	0
Cre13.g592200.t1.2	241.840000	0	0	0	0	0	0	0	0	0	0	0	0	0	3586.5	0	0	0	0	0	0	0	0	0	0	0	54566	0	0	0	0	0	0	0	0	0	0
Cre13.g602450.t1.2	23.563000	0	0	0	0	0	0	0	0	0	0	0	0	0	0	0	0	0	0	0	0	0	0	0	0	0	0	0	0	43668	51674	89311	24717	18380	0	0	0
Cre13.g602650.t1.2	29.106000	0	0	0	0	0	0	0	0	0	0	0	0	0	0	0	0	0	0	0	0	0	0	0	13968	61752	48867	32421	25336	17790	30611	45887	30390	0	0	0	0
Cre13.g603500.t1.2	18.307000	0	0	0	0	0	0	0	0	0	0	0	0	0	0	0	0	0	0	0	0	0	0	0	0	0	0	0	0	2283.9	0	0	0	0	0	0	0
Cre13.g603700.t1.2	41.836000	0	0	0	0	0	0	0	0	0	0	0	0	0	0	0	0	0	0	0	0	0	0	1515.1	0	0	0	0	0	6790.3	2883.2	0	0	0	0	0	0
Cre13.g604150.t1.2	97.980000	0	0	0	0	0	0	0	0	0	1489.6	8930.8	10644	0	0	0	0	0	0	0	0	0	0	0	0	0	0	0	0	0	0	0	0	0	0	0	0
Cre13.g604300.t1.2	23.261000	0	0	0	0	0	0	0	0	0	0	0	0	0	0	0	0	0	0	0	0	0	0	0	0	0	0	0	1213.7	1543.1	0	0	0	0	0	0	0
Cre13.g604650.t2.1;Cre13.g604650.t1.2	41.427000	0	0	0	0	0	0	0	0	0	0	0	0	0	0	0	0	0	0	0	0	0	0	0	0	20252	3063.2	0	0	0	0	0	0	0	0	0	0
Cre13.g605150.t1.2	24.852000	14339	0	0	0	0	0	3198.2	7481	4966.5	18111	5599.7	1540.8	0	0	0	0	0	0	0	0	0	0	0	0	0	0	0	0	0	0	0	0	0	0	0	0
Cre13.g605650.t1.2	53.072000	0	0	0	0	0	0	0	0	0	0	0	0	0	0	0	0	0	0	1424.4	4874.1	0	0	0	0	0	0	0	0	0	0	0	0	0	0	0	0
Cre13.g607900.t1.1	57.458000	0	0	0	0	0	0	0	0	0	0	0	0	0	0	0	0	0	0	0	0	0	7767.9	0	0	0	0	0	0	0	0	0	0	0	0	0	0
Cre14.g608800.t1.2	39.775000	5863	0	0	0	0	0	0	0	0	0	0	0	0	0	0	0	0	0	0	0	0	0	0	0	0	0	0	0	14863	10791	0	0	0	0	0	0
Cre14.g609950.t1.2;Cre05.g246753.t1.1	135.570000	0	0	0	0	0	0	0	0	0	0	0	2765.2	2154.7	2047.2	0	0	0	0	0	0	0	0	0	2573	0	0	0	0	0	0	0	0	0	0	0	0
Cre14.g611450.t1.1	241.750000	0	0	0	0	0	1721.8	5624.9	0	0	0	0	0	0	0	0	0	0	0	0	0	0	0	0	0	0	0	0	0	0	0	0	0	0	0	0	0
Cre14.g611517.t1.1	48.842000	0	0	0	0	0	0	0	0	0	0	0	0	0	0	0	0	0	0	0	0	0	0	0	0	0	0	0	0	0	0	0	0	0	0	0	0
Cre14.g611950.t1.1	64.217000	0	0	0	0	0	0	0	0	0	0	0	0	0	0	0	0	0	0	0	0	4067.9	45360	8160.3	0	0	0	0	0	0	0	0	0	0	0	0	0
Cre14.g612450.t1.2	26.041000	0	0	0	0	0	0	0	0	0	0	0	0	0	0	0	0	0	0	0	0	0	0	0	0	0	0	0	0	3480.8	2330.3	0	0	0	0	0	0
Cre14.g612800.t1.2	16.361000	0	0	0	0	0	0	0	0	0	0	0	0	0	0	0	0	0	0	0	0	0	0	0	0	21716	11518	0	0	0	0	0	0	0	0	0	0
Cre14.g614100.t1.2	46.369000	11980	0	0	0	0	0	0	0	0	0	0	0	0	0	0	0	0	0	0	0	2195	0	0	0	0	0	0	0	0	0	0	0	0	0	0	0
Cre14.g614600.t1.2	21.097000	0	0	0	0	0	0	0	0	0	0	0	0	0	0	0	0	0	0	0	0	3194.7	0	0	0	0	0	0	0	0	0	0	0	0	0	0	0
Cre14.g615050.t1.2	35.034000	18332	0	0	0	0	0	0	0	0	0	0	0	0	0	0	0	0	0	0	0	0	0	0	0	0	0	0	0	0	0	0	0	0	0	0	0
Cre14.g615600.t1.2	53.247000	0	0	0	0	0	0	0	0	5448.3	0	0	0	0	0	0	0	0	0	0	0	0	0	0	0	0	0	0	0	0	0	0	0	0	0	0	0
Cre14.g615800.t1.2	91.636000	0	0	0	0	0	0	0	0	0	0	0	0	0	0	0	0	0	0	3193.2	1363.2	0	0	0	0	0	0	0	0	0	0	0	0	0	0	0	0
Cre14.g616600.t1.2	107.960000	0	0	0	0	0	0	0	0	0	0	0	0	0	0	1344	1799.9	0	0	0	0	0	24252	0	0	0	0	0	0	0	0	0	0	0	0	0	0
Cre14.g616900.t1.2	30.344000	0	0	0	0	0	0	0	0	0	0	0	0	0	0	4330.5	0	0	0	0	0	0	0	0	0	0	0	0	0	0	0	0	0	0	0	0	0
Cre14.g617300.t1.2	64.318000	0	0	0	0	0	0	0	0	0	0	0	0	0	0	0	0	0	0	0	0	0	3042.3	18213	2587.6	0	0	0	0	0	0	0	0	0	0	0	0
Cre14.g617826.t1.1	23.367000	31844	67809	23140	190870	0	0	0	0	0	0	0	0	0	0	0	0	0	0	0	0	0	0	0	0	0	0	0	0	0	0	0	0	0	0	0	0
Cre14.g617900.t1.2	14.864000	0	0	0	0	0	0	0	0	0	0	0	0	0	0	0	0	0	0	0	0	0	0	0	0	0	0	0	1637.7	9026.2	19871	16988	0	0	0	0	0
Cre14.g618050.t1.2	23.759000	0	0	0	0	0	0	0	0	0	0	0	0	2521.2	0	0	0	0	0	0	0	0	0	0	0	15006	4656	0	0	0	0	0	0	0	0	0	0
Cre14.g619133.t1.1	68.879000	58995	5408.5	10700	7118.2	3547.6	0	6164.2	1829.2	0	7778.2	5261.7	2996.6	24628	16414	12178	17145	21862	100440	113860	210290	455010	458900	175080	41686	63511	37342	23265	0	0	0	0	0	0	0	0	0
Cre14.g619950.t1.2	12.737000	0	0	0	0	0	0	0	0	0	0	0	0	0	0	0	0	0	0	0	0	0	0	0	0	0	0	0	0	0	0	0	0	0	0	997.97	1833.8
Cre14.g621650.t1.1	36.593000	0	0	0	0	0	0	0	0	0	0	0	0	0	0	0	0	0	0	0	0	0	0	0	0	0	1730.3	4011.2	2700.2	1996.5	0	0	0	0	0	0	0
Cre14.g621751.t1.1	89.107000	6601.1	0	0	0	0	0	0	0	0	0	0	0	0	1346.7	10361	33947	23868	3579.3	0	0	0	0	0	0	0	0	0	0	0	0	0	0	0	0	0	0
Cre14.g624850.t1.1	29.048000	11049	0	0	0	0	0	0	0	0	0	0	0	0	0	0	0	0	0	0	0	0	0	0	0	0	0	0	0	0	0	0	0	0	0	0	0
Cre14.g625450.t2.1;Cre14.g625450.t1.2	30.142000	0	0	0	0	0	0	0	0	0	0	0	0	0	0	0	0	0	0	0	0	0	0	0	0	1849.3	0	0	1381.3	0	0	0	0	0	0	0	0
Cre14.g625750.t2.1;Cre14.g625750.t1.2	36.822000	17050	0	0	0	0	0	0	0	0	0	0	0	0	0	0	0	0	0	0	0	0	0	4665.7	31151	13537	0	0	0	0	0	0	0	0	0	0	0
Cre14.g626200.t1.1	30.848000	0	0	0	0	0	0	0	0	0	0	0	0	0	0	0	0	0	0	0	0	0	0	0	0	0	0	0	0	0	1395.4	4689.6	0	0	0	0	0
Cre14.g626750.t1.2	20.416000	0	0	0	0	0	0	0	0	0	0	0	0	0	0	0	0	0	0	0	0	0	0	0	1859.4	0	0	0	0	0	0	0	0	0	0	0	0
Cre14.g628350.t1.2	25.606000	0	0	0	0	0	0	0	0	0	0	0	0	0	0	11743	3036.2	0	0	0	0	0	0	0	0	0	0	0	0	0	0	0	0	0	0	0	0
Cre14.g629000.t1.2	78.788000	4706.8	0	0	0	0	0	0	0	0	0	0	0	0	0	0	0	0	0	0	0	2350.3	0	0	0	0	0	0	0	0	0	0	0	0	0	0	0
Cre14.g630100.t1.2	24.483000	16006	0	0	0	0	0	0	0	0	0	0	0	0	0	0	0	0	0	0	0	0	0	0	0	0	0	4169.6	22856	33665	0	0	0	0	0	0	0
Cre14.g630550.t1.1	79.133000	0	0	0	0	0	0	0	0	0	0	1353.5	0	0	0	0	0	0	0	0	0	0	0	0	0	0	0	0	0	0	0	0	0	0	0	0	0
Cre14.g630847.t1.1;Cre14.g630835.t1.1	41.820000	0	0	0	0	0	0	0	0	0	0	0	0	0	0	0	0	0	0	0	0	0	0	0	0	0	0	5787.7	19338	43031	4431.2	0	0	0	0	0	0
Cre14.g630859.t1.1	40.765000	0	0	0	0	0	0	0	0	0	0	0	0	0	0	0	0	0	0	0	0	0	0	0	0	0	3821.6	5555.1	9180.3	0	0	0	0	0	0	0	0
Cre14.g633550.t1.2	13.661000	0	0	0	0	0	0	0	0	0	0	0	0	0	0	0	0	0	0	0	0	0	0	0	0	0	0	0	4268.7	36271	30449	36254	6952.8	4636.5	0	0	0
Cre15.g635067.t1.1	87.090000	0	0	0	0	0	0	53062	0	0	0	0	0	0	0	0	0	0	0	0	0	0	0	0	0	0	0	0	0	0	0	0	0	0	0	0	0
Cre15.g635600.t1.2	21.332000	0	0	0	0	0	0	0	0	0	0	0	0	0	0	0	0	0	0	0	0	0	0	0	0	14255	0	0	0	0	0	0	0	0	0	0	0
Cre15.g635850.t2.1;Cre15.g635850.t1.2	35.093000	767900	3442300	20724	29628	7115.9	0	4633.6	0	0	10889	19704	0	0	0	0	0	0	0	0	0	0	0	0	0	0	0	0	1400.2	6278	0	0	0	0	0	0	0
Cre15.g636050.t1.2	26.589000	0	0	0	0	0	0	0	0	0	0	0	0	0	0	0	0	0	0	0	0	0	0	0	0	0	0	0	0	0	29401	0	0	0	0	0	0
Cre15.g637761.t3.1;Cre15.g637761.t2.1;Cre15.g637761.t1.2	82.123000	38619	0	1494.8	0	0	0	0	0	0	0	0	0	0	0	0	0	0	0	0	0	0	0	0	0	0	0	0	0	0	0	0	0	0	0	0	0
Cre15.g638400.t1.2	18.334000	0	0	0	0	0	0	0	0	0	0	0	0	0	0	0	0	0	0	0	0	0	0	0	0	0	0	0	0	0	0	1126.9	0	0	0	0	0
Cre15.g638500.t1.2	33.834000	75800	115550	5208	4732.3	2293.7	5551.7	21541	38101	308010	13991	0	0	0	0	0	0	0	0	0	0	0	0	0	0	0	0	0	0	0	0	0	0	0	0	0	0
Cre15.g639150.t2.1;Cre15.g639150.t1.1	98.929000	26210	8102.5	4949.8	0	0	0	0	0	0	2101.3	1749.1	0	0	1389	2354.6	1332.4	4890.3	22788	0	0	0	0	0	0	0	0	0	0	0	0	0	0	0	0	0	0
Cre15.g641200.t1.2	32.491000	605190	213950	142310	64873	50049	25178	68119	27176	15847	18164	44083	25409	27965	22305	15173	25953	13097	22744	14487	18063	35255	47464	26473	27456	36901	47661	35627	37377	80173	16932	0	0	0	0	0	0
Cre15.g641700.t1.1	16.765000	0	0	0	0	0	0	0	0	0	0	0	0	0	0	0	0	0	0	0	0	0	0	0	0	0	0	0	0	0	0	0	0	0	903.21	0	0
Cre15.g641875.t1.1	34.194000	0	0	0	0	0	0	0	0	0	0	0	0	0	0	0	0	0	0	0	0	0	0	0	0	0	0	0	0	0	2044	9953.1	4843.2	1926.1	0	0	0
Cre15.g643550.t1.2	31.543000	0	0	0	0	0	0	0	0	0	0	0	5168.9	34201	0	0	0	0	0	0	0	0	0	0	0	0	0	0	0	0	0	0	0	0	0	0	0
Cre16.g649300.t1.2	25.144000	0	0	0	0	0	0	0	0	0	0	0	0	0	0	0	0	0	0	0	0	0	0	0	0	0	0	0	0	0	0	3136.3	0	0	0	0	0
Cre16.g650550.t2.1;Cre16.g650550.t1.2;Cre07.g325734.t1.1	16.541000	0	0	0	0	0	0	0	0	0	0	0	0	0	0	0	0	0	0	0	61625	10236	0	0	0	0	0	0	0	0	0	0	0	0	0	0	0
Cre16.g651550.t1.2;Cre16.g651650.t1.1	25.719000	0	0	0	0	0	0	0	0	0	0	0	0	0	0	0	0	0	0	0	0	0	0	0	0	0	0	0	0	0	0	3040.9	4506.9	0	0	0	0
Cre16.g651923.t1.2	66.914000	0	0	0	0	0	0	0	0	0	0	0	0	5478.2	0	0	0	0	1155.1	0	1954.3	3013.4	16804	37354	64071	17964	2538.4	1560.4	0	0	0	0	0	0	0	0	0
Cre16.g652550.t1.2	18.270000	0	0	0	0	0	0	0	0	0	0	0	0	0	0	0	0	0	0	0	0	0	0	0	0	0	0	0	0	0	1037.5	2382.6	0	0	0	0	0
Cre16.g655150.t1.2	20.243000	0	0	0	0	0	0	0	0	0	0	0	0	0	0	0	0	0	0	0	0	0	0	0	0	0	0	0	0	0	0	0	3806.9	0	0	0	0
Cre16.g657350.t1.2	46.381000	5794.9	0	0	0	0	0	0	0	0	0	0	0	0	0	0	0	0	0	0	0	4041.9	6498.2	3953.1	12792	5562.8	1752.4	0	0	0	0	0	0	0	0	0	0
Cre16.g658526.t1.1	73.986000	0	0	0	0	0	0	1714.3	1331.7	6616.2	8490.7	0	0	0	0	0	0	0	0	0	0	0	0	0	0	0	0	0	0	0	0	0	0	0	0	0	0
Cre16.g659350.t1.2	15.006000	0	0	0	0	0	0	0	0	0	0	0	0	0	0	0	0	0	0	0	0	0	0	1923.3	1966.1	7810.7	3958.2	0	0	0	0	0	0	0	0	0	0
Cre16.g659700.t1.2	10.664000	76050	9341.9	12839	10764	9584	0	10206	4042.6	0	3230.5	5802.1	3999.1	7749.2	5434.9	7443.5	7973.2	6411.6	8759.1	8173.5	6310	9945.7	9760.4	12716	12477	14697	15839	21892	32825	12867	44895	38263	16100	22092	0	0	0
Cre16.g659900.t1.1	24.958000	0	0	0	0	0	0	0	0	0	0	0	0	0	0	0	0	0	0	0	0	0	0	0	0	0	0	0	0	0	0	6612.5	5267	21148	0	0	0
Cre16.g660150.t1.2	13.307000	0	0	0	0	0	0	0	0	0	0	0	0	0	0	0	0	0	0	0	0	0	0	0	0	0	0	1457	2903.2	4558.3	3496.5	9117.5	0	0	0	0	0
Cre16.g660800.t1.2	44.232000	0	0	0	0	0	0	0	0	0	0	0	0	0	0	0	0	0	0	0	0	0	0	0	0	0	866.7	0	4374.9	0	0	0	0	0	0	0	0
Cre16.g662150.t1.2	29.613000	0	0	0	0	0	0	0	0	0	0	0	0	0	0	0	0	0	0	0	0	0	0	0	0	0	0	0	0	0	0	4372.6	0	0	0	0	0
Cre16.g663200.t1.1	79.657000	7656.2	0	0	0	0	0	0	0	0	0	0	0	0	0	0	0	0	0	0	0	3523	8850.5	0	0	0	0	0	0	0	0	0	0	0	0	0	0
Cre16.g663400.t2.1;Cre16.g663400.t1.2	49.200000	12584	2095.7	2680.2	0	0	0	0	0	0	0	1421.2	1087.8	3446.5	1718.6	0	0	0	0	0	0	0	0	0	0	0	0	0	0	0	0	0	0	0	0	0	0
Cre16.g663600.t1.2	49.527000	0	0	0	0	0	0	0	0	0	0	0	0	0	0	0	0	0	0	0	0	0	0	35403	0	0	0	0	0	0	0	0	0	0	0	0	0
Cre16.g663900.t1.2	37.372000	0	0	0	0	0	0	0	0	0	0	0	0	0	0	0	0	0	0	0	0	0	0	0	0	0	0	0	0	23337	11736	0	0	0	0	0	0
Cre16.g664550.t1.2	57.173000	0	0	0	0	0	0	0	0	0	0	0	2880.9	84246	35122	41475	33484	0	0	0	1586.6	6102.8	1687.2	1122.6	3151.7	31861	11781	0	0	0	0	0	0	0	0	0	0
Cre16.g664600.t1.2	16.372000	26267	77204	44697	209960	0	0	0	0	0	0	0	0	0	0	0	0	0	0	0	0	0	0	0	0	0	0	0	0	0	0	0	0	0	0	0	0
Cre16.g664700.t1.2	41.233000	41690	1001.6	0	0	0	0	0	0	0	0	0	0	0	0	0	0	0	0	2782.5	0	0	0	0	0	0	0	0	0	0	0	0	0	0	0	0	0
Cre16.g665250.t1.2	29.630000	0	0	0	0	0	0	0	0	0	0	0	0	0	0	0	0	0	0	0	0	0	0	0	6227.2	2707	8971.7	14747	8428.5	21710	50601	220820	16643	0	0	0	0
Cre16.g666050.t1.2	48.623000	0	0	0	0	0	0	0	0	0	0	0	0	0	0	0	0	0	2377.6	7196.3	8141.3	7489.5	23310	9061.1	5192.7	0	0	0	1421.5	0	0	0	0	0	0	0	0
Cre16.g666334.t1.1;Cre16.g666334.t2.1;Cre16.g666451.t1.1	124.290000	0	0	0	0	0	0	0	0	0	0	0	0	0	0	0	0	0	8639	29003	0	0	0	0	0	0	0	0	0	0	0	0	0	0	0	0	0
Cre16.g666550.t1.1	47.672000	0	0	0	0	0	0	0	0	0	0	0	0	0	0	0	0	0	0	0	0	0	0	0	0	0	0	4072.3	1321.8	0	0	0	0	0	0	0	0
Cre16.g668600.t1.2	35.013000	0	0	0	0	0	0	0	0	0	0	23977	11827	0	0	0	0	0	0	0	0	0	0	0	2049.5	0	0	0	0	0	0	0	0	0	0	0	0
Cre16.g669525.t1.1	33.902000	14236	0	0	0	0	0	0	0	0	0	0	0	0	0	0	2181.4	2081.7	0	0	0	0	0	0	0	0	0	0	0	0	0	0	0	0	0	0	0
Cre16.g672300.t1.2	22.663000	0	0	0	0	0	0	0	0	0	0	0	0	0	0	0	0	0	0	0	0	0	0	0	0	0	0	0	0	0	6452.6	2789.1	0	0	0	0	0
Cre16.g672650.t1.2	29.207000	1724000	486540	348080	201890	169960	120460	154970	74549	58072	164420	92005	64293	92108	59742	100270	57926	55091	70729	62282	61984	32467	73571	80727	111580	324090	683670	523430	181730	226610	528630	34785	0	0	0	0	0
Cre16.g673001.t2.1;Cre16.g673001.t1.1	14.165000	0	0	0	0	0	0	0	0	0	0	0	0	0	0	0	0	0	0	0	0	0	0	0	0	0	2487.8	14217	32432	34487	14303	13117	2831.5	15129	0	0	0
Cre16.g673109.t1.1	13.668000	20733	28359	0	8265.5	0	0	0	0	0	0	0	0	0	0	0	0	0	0	0	0	0	0	0	0	0	0	0	0	0	0	0	0	0	0	0	0
Cre16.g673650.t1.1	30.714000	479230	1210800	4460800	6273900	639230	328850	11372	8691.4	23411	1349700	18252	0	499010	0	0	0	0	2738.8	3346	15295	76292	206200	258920	2385300	2610500	557020	191440	14171	0	21707	22584	0	0	0	0	0
Cre16.g674800.t1.2	25.460000	0	0	0	0	0	0	0	0	0	0	0	0	0	0	0	0	0	0	0	0	0	0	0	0	4072.3	0	1706	0	0	0	0	0	0	0	0	0
Cre16.g674950.t1.2	60.169000	0	0	0	0	0	0	0	0	0	0	0	0	0	0	0	0	0	0	0	1830	3838	7433.1	10779	5649.6	0	0	0	0	0	0	0	0	0	0	0	0
Cre16.g675500.t1.2	18.272000	0	0	0	0	0	0	0	0	0	0	0	0	0	0	0	0	0	0	0	0	0	0	0	0	0	4210.6	8160.5	4295.1	9074.3	3727.9	16741	12968	10325	0	0	0
Cre16.g675550.t3.1;Cre16.g675550.t2.1;Cre16.g675550.t1.2	16.564000	0	0	0	0	0	0	0	0	0	0	0	0	0	0	0	0	0	0	0	0	0	0	0	0	0	4210.6	12013	4295.1	11271	3727.9	25306	12829	6082.5	0	0	0
Cre16.g675650.t1.2	58.160000	31383	0	2744.2	1889.8	0	1826.6	7244.6	11379	11326	33761	100820	81650	116760	203520	115300	0	0	0	0	0	0	0	0	0	0	0	0	0	0	0	0	0	0	0	0	0
Cre16.g675958.t1.1	63.807000	0	0	0	0	0	0	0	0	0	0	0	0	0	0	0	0	0	0	0	0	0	0	6861.8	0	0	0	0	0	0	0	0	0	0	0	0	0
Cre16.g676550.t1.2	35.247000	32390	0	0	0	0	0	0	0	0	0	0	0	0	0	0	0	0	0	0	0	0	0	0	0	0	0	0	0	0	0	0	0	0	0	0	0
Cre16.g677026.t1.1	38.151000	102450	0	0	0	0	0	0	0	0	0	0	0	0	0	3764.5	0	9018.1	0	13310	5404.5	0	0	0	0	0	0	0	0	0	0	0	0	0	0	0	0
Cre16.g677500.t1.2	23.958000	0	0	0	0	0	0	0	0	0	0	0	0	0	0	0	0	0	0	0	0	0	0	1177.3	1721.1	0	0	0	1584.6	0	0	0	0	0	0	0	0
Cre16.g678000.t1.2	33.092000	3917.2	0	0	0	0	0	0	0	0	0	0	0	0	0	0	0	0	0	0	0	0	0	0	0	1652.5	0	0	0	0	0	0	0	0	0	0	0
Cre16.g678851.t1.1	30.293000	0	0	0	0	0	0	0	0	0	0	0	0	0	0	0	0	0	0	0	0	0	0	0	0	0	0	0	0	0	0	0	0	0	0	0	0
Cre16.g679300.t1.2	15.493000	0	0	0	0	0	0	0	0	0	0	0	0	0	0	0	0	0	0	0	0	0	0	0	0	0	0	0	0	9507.4	6515.6	3354.6	0	0	0	0	0
Cre16.g679500.t1.2	10.999000	5480.6	12914	0	68064	0	0	0	0	0	0	0	0	0	0	0	0	0	0	0	0	0	0	0	0	0	0	0	0	0	0	0	0	0	0	0	0
Cre16.g680000.t1.2	25.879000	456700	1771400	48274	20248	0	0	0	0	0	0	2052.9	1661.8	0	2010.3	1953.6	0	0	4788.3	1811.6	2007.6	0	2467.8	2011.7	0	1767.3	0	0	1945	0	1526.6	29678	13785	0	0	0	0
Cre16.g680230.t1.1	7.668300	17462	0	0	0	0	0	0	0	0	0	0	0	0	0	0	0	0	0	0	0	0	0	0	0	0	0	0	0	0	0	0	0	0	0	0	0
Cre16.g681900.t1.2	55.986000	0	0	0	0	0	0	0	0	0	0	0	0	0	0	0	0	0	0	0	1130.4	17894	175640	156540	38889	0	0	0	0	0	0	0	0	0	0	0	0
Cre16.g683350.t1.2	58.408000	0	0	0	0	0	0	0	0	0	0	0	0	1260.3	2153.3	0	0	0	0	0	0	0	0	0	0	0	0	0	0	0	0	0	0	0	0	0	0
Cre16.g683550.t1.2	182.050000	0	0	0	0	0	0	0	0	0	10536	0	0	0	0	0	0	0	0	0	0	0	0	0	0	0	0	0	0	0	0	0	0	0	0	0	0
Cre16.g683750.t1.2	26.582000	10943	0	2980.9	0	0	0	0	0	0	0	0	0	0	0	0	0	0	0	0	0	0	0	0	0	0	0	0	0	0	0	0	0	0	0	0	0
Cre16.g684150.t1.2	28.426000	0	0	0	0	0	0	0	0	0	0	0	0	0	0	0	0	0	0	0	0	0	0	0	0	0	0	0	0	0	0	11980	6885.2	5056.6	0	0	0
Cre16.g685400.t1.2	38.241000	17650	0	0	0	0	0	0	0	0	0	0	0	0	0	0	0	0	0	0	0	0	0	0	0	0	0	0	0	0	0	0	0	0	0	0	0
Cre16.g685550.t1.2	37.927000	0	0	0	0	0	0	0	0	0	0	0	0	0	0	0	0	0	0	0	0	0	0	0	2305	11914	2816.9	1167.7	0	0	0	0	0	0	0	0	0
Cre16.g687200.t1.1	16.768000	0	0	0	0	0	0	0	0	0	0	0	0	0	0	0	0	0	0	0	0	0	0	0	0	8996.1	11832	17488	6054.2	0	0	0	0	0	0	0	0
Cre16.g687900.t1.2	26.222000	647910	320900	416210	1702100	938550	5603500	3983200	347880	126790	125520	24770	162830	246840	36917	38223	15695	15085	71676	15697	76543	147700	8081.5	12895	112800	212010	41983	14468	5534.6	3054.6	18247	137990	115390	14274	0	0	0
Cre16.g688526.t1.1	157.520000	3624.6	0	0	0	0	0	0	0	0	0	0	0	0	0	0	0	0	0	0	0	0	0	0	0	0	0	0	0	0	0	0	0	0	0	0	0
Cre16.g688800.t1.2	20.640000	0	0	0	0	0	0	0	0	0	0	0	0	0	0	0	0	0	0	0	0	0	0	0	1917.5	2124.5	5498	5765.7	7420.1	18306	3841.5	0	0	0	0	0	0
Cre16.g688850.t1.1	63.771000	11065	0	0	0	0	0	0	0	0	0	0	0	1223.8	0	0	0	0	0	9343.6	1960.3	3012.1	4183.3	20950	2985.1	0	0	0	0	0	0	0	0	0	0	0	0
Cre16.g689087.t1.1	38.208000	33762	3601.7	0	0	0	0	0	0	0	0	0	0	0	0	0	0	0	0	0	0	0	0	0	0	0	0	0	0	0	0	0	0	0	0	0	0
Cre16.g689983.t1.1	9.860900	0	0	0	0	0	0	0	0	0	0	0	0	0	0	0	0	0	0	0	0	0	0	0	0	0	0	1882.4	0	0	0	0	0	0	0	0	0
Cre16.g690130.t1.2	19.827000	0	0	0	0	0	0	0	0	0	0	0	0	0	0	0	0	0	0	0	0	0	0	0	0	0	0	0	0	0	0	0	3659.5	6814.3	1483.7	0	0
Cre16.g690431.t2.1;Cre16.g690431.t1.1	53.362000	354560	62080	46887	9231.7	8411.3	4290.6	7645.7	5998.8	0	1944.6	7978.2	1505.6	39258	2213.4	6196.1	0	5655.7	18803	18956	25787	21926	77828	41427	60411	77762	164980	27359	0	0	0	0	0	0	0	0	0
Cre16.g690509.t1.1	17.796000	0	0	0	0	0	0	0	0	0	0	0	0	0	0	0	0	0	0	0	0	0	0	0	0	0	0	0	0	0	0	224200	0	0	0	0	0
Cre16.g691000.t1.2	23.877000	0	0	0	0	0	0	0	0	0	0	0	0	0	0	0	0	0	0	0	0	0	0	0	0	0	0	1830.6	9939.2	6808.3	4949.5	2792.1	0	0	0	0	0
Cre16.g691450.t1.2	72.908000	4437.4	0	0	0	0	0	0	0	18059	0	0	0	0	0	0	0	0	0	0	0	0	0	0	0	0	0	0	0	0	0	0	0	0	0	0	0
Cre16.g691552.t1.1	57.980000	26152	0	0	0	0	0	0	0	0	0	0	0	0	0	0	0	0	0	0	0	0	0	0	0	0	0	0	0	0	0	0	0	0	0	0	0
Cre16.g691850.t1.2	11.682000	175690	19169	40806	7365.9	18877	0	27823	5507.2	9791.4	26266	25086	26434	27109	33061	166440	163250	8275.1	3453.7	3488.5	0	0	0	0	0	0	0	0	0	0	0	0	2067.6	0	0	0	0
Cre16.g692300.t1.2	88.543000	0	0	0	0	0	0	0	0	0	0	1514.5	0	0	0	0	0	0	0	0	0	0	0	0	0	0	0	0	0	0	0	0	0	0	0	0	0
Cre16.g692751.t1.1	15.269000	0	0	0	0	0	0	0	0	0	0	0	0	0	0	0	0	0	0	0	0	0	0	0	0	0	0	0	0	0	3302.5	8007.4	0	0	0	0	0
Cre16.g694400.t1.2	34.610000	0	0	0	0	0	0	16356	19364	84266	103170	0	0	0	0	0	0	0	0	0	0	0	0	0	0	0	0	0	0	0	0	0	0	0	0	0	0
Cre16.g695050.t1.2	76.539000	29235	1818.6	0	0	0	0	0	0	0	0	0	0	0	0	0	0	0	0	10263	4024.6	30247	100030	42872	0	0	0	0	0	0	0	0	0	0	0	0	0
Cre16.g695100.t1.1	51.582000	0	0	0	0	0	0	0	0	0	0	0	0	0	0	0	0	14406	0	0	0	0	0	0	0	0	0	0	0	0	0	0	0	0	0	0	0
Cre16.g695800.t1.1	235.360000	0	0	0	0	0	0	0	4843	0	0	0	0	0	0	0	0	0	0	0	0	0	0	0	0	0	0	0	0	0	0	0	0	0	0	0	0
Cre16.g696000.t1.2	156.040000	474080	38120	19255	6799.2	4141.2	0	14616	1784.9	0	38769	136230	95542	87222	134040	0	0	0	0	0	0	0	0	0	0	0	0	0	0	0	0	0	0	0	0	0	0
Cre17.g696300.t1.1	124.620000	0	0	0	0	0	0	0	0	0	0	0	0	0	0	0	0	0	0	0	0	0	0	0	0	0	0	0	0	2856.8	0	0	0	26245	0	0	0
Cre17.g696850.t1.2	23.706000	0	0	0	0	0	0	0	0	0	0	0	0	6776.5	0	0	0	0	0	0	0	0	0	0	33289	12928	0	0	0	0	0	0	0	0	0	0	0
Cre17.g697650.t1.1	91.950000	1818.5	0	0	0	0	0	0	0	0	0	0	0	0	0	0	4038.6	0	0	0	0	1174.2	9737.9	12429	0	0	0	0	0	0	0	0	0	0	0	0	0
Cre17.g698000.t1.2	61.821000	4216500	18883000	262910	371220	108090	121810	161830	423890	4329200	591450	402630	227740	219790	14351	20267	14491	23311	25604	27621	22852	22660	39934	32443	9996.2	10239	243520	289190	1664.3	0	0	0	0	0	0	0	0
Cre17.g698450.t1.2	38.100000	64952	4409	0	0	0	0	0	0	0	0	0	0	0	0	0	0	0	0	0	0	0	0	0	0	0	0	2487.3	0	0	0	0	0	0	0	0	0
Cre17.g699000.t2.1;Cre17.g699000.t1.2;Cre09.g396650.t1.2	84.987000	13048	2422.7	0	0	0	0	0	0	0	0	0	0	0	1077.3	0	0	0	0	0	0	0	0	6197.7	0	0	0	0	0	0	0	0	0	0	0	0	0
Cre17.g700750.t1.2	24.352000	5797.3	0	0	0	0	0	0	0	0	0	0	0	0	0	0	0	1393.7	159230	0	0	0	0	0	0	0	0	0	0	0	0	0	0	0	0	0	0
Cre17.g701200.t2.1;Cre17.g701200.t1.2	15.341000	10198	0	0	0	0	0	0	0	0	0	0	0	0	0	0	0	0	0	0	0	0	0	0	0	0	0	0	0	2664.9	19448	40309	1758.9	0	0	0	0
Cre17.g701650.t1.2	15.265000	7192.7	0	0	0	0	0	0	0	0	1636.3	0	0	0	0	0	0	0	0	0	2099.2	0	0	0	6601.8	2430.8	1581.6	1939.2	0	0	2203.4	4970.4	0	0	0	0	0
Cre17.g702150.t1.2	26.437000	0	0	0	0	0	0	0	0	0	0	0	0	0	0	0	0	0	0	0	0	0	0	0	0	0	2336.1	2855.8	2265.5	2934.3	6786.2	11056	0	0	0	0	0
Cre17.g702900.t1.2	24.281000	11183	0	0	0	0	0	0	0	0	0	0	0	0	0	0	0	1393.7	128540	0	0	0	0	0	0	0	0	0	0	0	0	0	0	0	0	0	0
Cre17.g702950.t1.2	24.428000	21464	0	0	0	0	0	0	0	0	0	0	0	0	0	0	0	4889.5	177500	0	0	0	0	0	0	0	0	0	0	0	0	11811	15535	16141	0	0	0
Cre17.g703200.t1.2	38.582000	0	0	0	0	0	0	0	0	0	0	0	0	0	0	0	0	0	0	0	0	0	0	0	3352.9	1387.4	0	0	0	0	0	0	0	0	0	0	0
Cre17.g703700.t1.1	44.476000	24697	0	0	0	3755.4	0	0	0	0	1441.1	0	0	0	0	0	0	0	0	0	0	0	0	0	0	18255	13373	27333	0	0	0	0	0	0	0	0	0
Cre17.g705000.t1.2	67.447000	0	0	0	0	0	0	0	0	0	0	0	0	0	0	0	0	0	0	0	0	0	0	1395.1	10901	6983.6	0	0	0	0	0	0	0	0	0	0	0
Cre17.g705900.t1.2	8.594900	0	0	0	0	0	0	0	0	0	0	0	0	0	0	0	0	0	0	0	0	0	0	0	0	0	0	0	0	2172.9	1958	2349.8	0	0	0	0	0
Cre17.g706600.t1.2	18.370000	0	0	0	0	0	0	0	0	0	0	0	0	0	0	0	0	0	0	0	0	0	0	0	0	0	0	0	0	0	0	0	0	0	0	0	2174.2
Cre17.g707500.t1.2	108.930000	42177	0	0	0	0	0	0	0	0	0	0	0	0	0	0	0	0	0	0	0	0	0	0	0	0	0	0	0	0	0	0	0	0	0	0	0
Cre17.g707850.t1.2	12.769000	0	0	0	0	0	0	0	0	0	0	0	0	0	0	0	0	2822.6	0	0	0	0	3069.9	0	0	0	0	0	0	0	0	0	0	0	0	0	0
Cre17.g707900.t1.2	37.029000	12526	0	0	0	0	0	0	0	0	0	0	1011.7	0	12160	9296.1	18974	34022	0	0	0	0	0	0	0	0	0	0	0	0	0	0	0	0	0	0	0
Cre17.g709850.t1.2	43.499000	0	0	0	0	0	0	0	0	0	0	0	0	0	0	0	0	0	0	0	0	0	2237.9	5656.9	5738.7	0	0	0	0	0	0	0	0	0	0	0	0
Cre17.g712400.t1.2	38.715000	0	0	0	0	0	0	0	0	0	0	0	0	0	0	0	0	0	0	0	0	0	4704	0	0	0	0	0	0	0	0	0	0	0	0	0	0
Cre17.g713200.t1.1;Cre17.g713350.t1.2	53.715000	0	0	1455.8	0	0	0	0	0	0	2216.8	0	0	1674.1	2539.4	3421.1	3525.4	4086.9	13664	61495	394290	287590	0	0	0	0	0	0	0	0	0	0	0	0	0	0	0
Cre17.g713800.t1.2	28.301000	0	0	0	0	0	0	0	0	0	0	0	0	0	0	0	0	0	0	0	0	0	0	0	0	0	0	0	0	0	1340.8	1689.9	0	0	0	0	0
Cre17.g714900.t1.2	21.130000	0	0	0	0	0	0	0	0	0	0	0	0	0	0	0	0	0	0	0	0	0	0	0	0	0	0	0	0	0	0	0	0	0	0	0	0
Cre17.g715300.t1.2	183.210000	6210.7	0	0	0	0	0	0	0	0	0	0	0	0	0	0	0	0	0	0	0	0	0	0	0	0	0	0	0	0	0	0	0	0	0	0	0
Cre17.g715500.t1.2	25.364000	0	0	0	0	0	0	0	0	0	0	0	0	0	0	0	0	0	0	0	0	0	0	0	0	0	0	0	0	0	0	0	1676.6	0	0	0	0
Cre17.g719000.t1.2	48.784000	6135.4	0	0	0	0	0	0	0	0	0	0	0	0	0	0	0	0	0	0	0	0	0	0	0	0	2244.2	0	0	0	0	0	0	0	0	0	0
Cre17.g720050.t1.2	74.384000	277890	75965	91058	116770	173550	203970	477810	321910	185580	235640	103370	58508	65857	98241	102260	39894	43667	41378	34227	59525	75831	313050	606590	526830	63090	40291	39560	32653	29721	28427	93314	36845	19537	0	0	0
Cre17.g720250.t1.2	29.938000	1102200	2522800	9162800	11487000	1392800	447500	59925	13070	17511	28494	14452	21009	1275200	36474	44072	39457	63477	169380	198400	328800	910100	1791700	2486600	8626500	2460300	1144000	341930	128760	171900	144870	64636	16531	9413.8	1179	0	0
Cre17.g721300.t1.2	14.324000	210030	774450	0	4153.5	0	0	0	0	0	0	0	0	0	0	0	0	0	0	0	0	0	0	0	0	0	0	0	0	0	0	0	0	0	0	0	0
Cre17.g721450.t1.1	63.070000	0	0	0	0	0	0	0	0	0	0	0	0	0	0	0	0	0	0	0	0	0	12004	0	0	0	0	0	0	0	0	0	0	0	0	0	0
Cre17.g721700.t1.2	25.676000	0	0	0	0	0	0	0	0	0	0	0	0	0	0	0	0	0	0	0	0	0	0	0	0	0	0	1024.8	2723.3	7983.1	6667.3	13707	10098	0	0	0	0
Cre17.g722150.t1.2	59.983000	10485	0	0	0	0	0	0	0	0	0	0	0	0	0	0	0	0	0	0	0	0	0	0	0	0	0	0	0	0	0	0	0	0	0	0	0
Cre17.g722750.t1.2	38.977000	402050	3066.7	1909.9	0	0	0	0	0	0	0	0	0	0	0	0	0	0	0	0	0	0	0	0	0	1791.4	0	0	0	0	0	0	0	0	0	0	0
Cre17.g723650.t1.2	47.358000	18829	2187.2	0	0	2255.5	0	0	0	0	0	1474.5	0	1152.5	1218.7	1341.5	0	3406.3	0	2517.3	0	0	2538.7	0	0	9818.8	22074	22163	0	0	0	0	0	0	0	0	0
Cre17.g724300.t1.2	11.201000	112160	76954	97632	570740	186710	205040	607870	188890	45538	29588	44584	26586	17135	0	3457.8	0	2241	2859.6	0	7014.7	0	0	3161.3	0	4080.5	5529.7	10116	5293.1	0	14222	47427	6962.8	3561.8	0	0	0
Cre17.g725350.t1.1;Cre17.g725350.t2.1	65.371000	0	0	0	0	0	0	0	0	0	0	0	0	0	1394.7	0	12737	0	0	0	0	0	0	0	0	0	0	0	0	0	0	0	0	0	0	0	0
Cre17.g725400.t1.2	13.827000	6129.9	20206	3916.5	53582	0	0	0	0	0	0	0	0	0	0	0	0	0	0	0	0	0	0	0	0	0	0	0	0	0	0	0	0	0	0	0	0
Cre17.g727100.t1.2	28.004000	77947	3153.9	0	0	0	0	0	0	0	0	0	0	0	0	0	0	0	0	0	0	0	0	0	0	0	0	0	0	0	0	0	0	0	0	0	0
Cre17.g727300.t1.2	41.590000	0	0	0	0	0	0	0	0	0	0	0	0	0	0	0	0	10924	73184	12741	992.67	0	0	0	0	0	0	0	0	0	0	0	0	0	0	0	0
Cre17.g727450.t1.2	57.566000	0	0	0	0	0	0	0	0	123740	0	0	0	9993	0	0	0	0	0	0	0	0	0	0	0	0	0	0	0	0	0	0	0	0	0	0	0
Cre17.g728800.t1.2	41.083000	0	0	0	0	0	0	0	0	0	0	0	0	0	0	0	0	0	0	0	0	0	0	0	0	0	0	2763.5	3051.2	7374.8	3572.3	0	0	0	0	0	0
Cre17.g729450.t1.2	99.493000	7027.4	0	0	0	0	0	0	0	0	0	0	0	0	0	0	0	0	0	0	0	0	0	0	0	0	0	0	0	0	0	0	0	0	0	0	0
Cre17.g729800.t1.2	44.744000	23380	9520.1	0	2377.6	1306.1	0	0	0	0	0	0	3387.2	6988.3	2154.9	0	0	0	0	0	1879.9	4842.5	4861.4	12032	21429	66760	44853	23844	0	0	0	0	0	0	0	0	0
Cre17.g729900.t1.2	33.827000	0	0	0	0	0	0	0	0	0	0	0	0	0	0	0	0	0	0	0	0	0	0	1972.1	0	6350.7	3574.6	0	0	0	0	0	0	0	0	0	0
Cre17.g730000.t1.2	37.749000	0	0	0	0	0	0	0	0	0	0	0	0	0	0	0	0	0	0	0	0	0	0	0	3214.9	1840.8	0	0	0	0	0	0	0	0	0	0	0
Cre17.g731200.t1.1	70.666000	26289	0	0	0	0	0	0	0	0	0	0	0	0	0	0	0	0	0	0	0	0	0	0	0	0	0	0	0	0	0	0	0	0	0	0	0
Cre17.g731850.t1.2	31.271000	0	0	0	0	0	0	0	0	0	0	0	0	0	0	0	0	0	0	0	2144.9	2390.9	0	0	0	0	0	0	0	0	0	0	0	0	0	0	0
Cre17.g732250.t1.1	16.477000	0	0	0	0	0	0	0	0	0	0	0	0	0	0	0	0	0	0	0	0	0	7294.7	0	0	24491	0	0	0	0	0	0	0	0	0	0	0
Cre17.g732850.t1.2	34.332000	0	0	0	0	0	0	0	0	0	0	0	0	0	0	0	0	0	0	0	0	0	0	0	0	0	0	0	0	0	1962.8	3659.7	0	0	0	0	0
Cre17.g734100.t1.2	50.051000	0	0	0	0	0	0	0	0	0	0	0	0	0	0	0	0	0	0	0	0	19896	0	0	0	5161.7	0	0	0	0	0	0	0	0	0	0	0
Cre17.g734200.t1.2	47.849000	0	0	0	0	0	0	0	0	0	0	0	0	0	0	0	0	0	7619.5	13619	4611.2	0	0	0	0	0	0	0	0	0	0	0	0	0	0	0	0
Cre17.g734300.t2.1;Cre17.g734300.t1.1;Cre12.g541100.t1.2	102.300000	432260	0	0	0	0	0	0	0	0	0	0	0	0	0	0	0	0	0	0	0	0	0	0	0	0	0	0	0	0	0	0	0	0	0	0	0
Cre17.g734450.t1.2	16.596000	0	0	0	0	0	0	0	0	0	0	0	0	0	0	0	0	0	0	0	0	0	0	0	0	0	0	0	0	2289	5046.4	0	1320.5	0	0	0	0
Cre17.g734500.t1.2	26.244000	0	0	11824	4336.4	0	0	0	10493	0	0	0	0	0	0	0	0	0	0	0	0	0	0	0	0	0	0	0	0	1149.6	2184.5	0	0	0	0	0	0
Cre17.g734612.t1.1	157.300000	2577.2	0	0	0	0	0	0	0	0	0	0	0	0	0	0	4481.3	18978	44186	0	0	0	0	0	0	0	0	0	0	0	0	0	0	0	0	0	0
Cre17.g734900.t2.1;Cre17.g734900.t1.2	58.080000	0	0	0	0	0	0	0	0	0	0	0	0	0	0	0	0	0	10559	6589.5	18125	52862	0	0	0	0	0	0	0	0	0	0	0	0	0	0	0
Cre17.g736350.t1.1	165.710000	0	0	0	0	0	0	0	0	0	0	0	0	0	0	0	2135.6	0	0	0	0	0	0	0	0	0	0	0	0	0	0	0	0	0	0	0	0
Cre17.g738050.t1.2	14.198000	0	0	0	0	0	0	0	0	0	0	0	0	0	0	0	0	0	0	0	0	0	10596	7472.1	0	364.35	0	0	0	0	0	0	0	0	0	0	0
Cre17.g738200.t1.2	56.979000	0	0	0	0	0	0	0	0	0	0	0	0	0	0	0	0	0	0	0	0	0	0	7905.4	7168.7	0	0	0	0	0	0	0	0	0	0	0	0
Cre17.g738300.t1.2	10.875000	0	0	0	0	0	0	0	0	0	0	0	0	0	0	0	0	0	0	0	4665.8	0	0	0	0	0	0	0	0	0	0	0	0	0	0	0	0
Cre17.g739752.t1.1;Cre12.g548901.t1.1	85.401000	96468	2076.3	0	0	0	0	0	0	0	0	0	0	0	0	0	0	0	0	0	0	0	0	0	0	0	0	0	0	0	0	0	0	0	0	0	0
Cre17.g742300.t1.1	24.779000	0	0	0	0	0	0	0	0	0	0	0	0	0	0	0	0	0	0	0	0	0	0	0	0	0	0	0	0	0	20717	0	0	0	0	0	0
Cre17.g743897.t1.1	42.386000	0	0	0	0	6545.4	0	52679	47040	0	0	0	0	0	0	0	0	0	0	0	0	0	0	0	0	0	0	0	0	0	0	0	0	0	0	0	0
Cre17.g744897.t1.1	45.660000	0	0	0	0	0	0	0	0	0	0	0	0	0	0	0	0	0	0	0	0	0	0	0	0	0	21113	10396	0	0	0	0	0	0	0	0	0
Cre17.g745097.t1.1	95.459000	0	0	0	0	8141.5	0	1845.3	0	0	0	0	0	0	0	0	0	0	0	0	0	0	0	0	0	0	0	0	0	0	0	0	0	0	0	0	0
Cre17.g745697.t1.1	97.210000	0	0	0	0	0	0	0	0	0	0	0	0	0	0	0	0	0	2090.1	2055.6	1075.5	0	0	0	0	0	0	0	0	0	0	0	0	0	0	0	0
Cre17.g746597.t2.1;Cre17.g746597.t1.1	57.476000	0	0	0	0	0	0	0	0	0	0	0	0	0	0	0	0	0	0	0	0	0	0	0	0	0	0	0	0	0	0	0	0	0	0	0	0
Cre17.g746997.t1.1;Cre16.g669150.t1.2;Cre16.g669125.t1.1	102.230000	132430	103550	55343	6144.6	0	0	3536.7	847.69	0	0	0	0	0	0	0	0	0	0	0	0	0	0	0	0	0	0	0	0	0	0	0	0	0	0	0	0
Cre17.g747297.t1.1	19.116000	20248	0	0	0	0	0	0	0	0	0	0	0	0	0	0	0	0	0	0	0	0	0	0	0	0	0	0	0	0	0	0	0	0	0	0	0
Cre18.g749847.t2.1;Cre18.g749847.t1.1	52.482000	0	0	0	0	0	0	0	0	0	0	0	0	0	0	0	0	0	3699.8	16926	59636	297700	4449.4	0	0	0	0	0	0	0	0	0	0	0	0	0	0
Cre18.g750047.t1.1	447.500000	216110	326350	375210	0	0	0	0	0	0	0	0	0	0	0	0	0	0	0	0	0	0	0	0	0	0	0	0	0	0	0	0	0	0	0	0	0
Cre19.g750247.t1.1	37.853000	0	0	0	0	0	0	0	0	0	0	0	0	0	0	0	0	0	0	0	0	0	0	0	4477.3	15949	6820.5	8102.4	0	0	0	0	0	0	0	0	0
Cre19.g750547.t4.1;Cre19.g750547.t3.1;Cre19.g750547.t2.1;Cre19.g750547.t1.1	67.314000	0	0	0	0	0	0	0	0	0	0	0	0	18836	0	0	0	0	0	0	3759.1	16155	0	0	29409	274740	346040	30292	0	0	0	0	0	0	0	0	0
Cre19.g750847.t3.1;Cre19.g750847.t1.1;Cre19.g750847.t2.1	47.888000	114360	0	0	0	0	0	0	0	0	0	0	0	0	0	0	0	0	0	0	0	0	0	0	0	0	0	0	0	0	0	0	0	0	0	0	0
Cre-2.g801484.t1.p1	42.296000	0	3932.3	0	0	0	0	0	0	11536	0	0	0	0	0	0	0	0	0	0	0	0	0	0	0	0	0	0	0	0	0	0	0	0	0	0	0
Cre-2.g801492.t1.p1	59.047000	26172	74222	20325	118840	0	0	0	0	0	0	0	0	0	0	0	0	0	0	0	0	0	0	0	0	0	0	0	0	0	0	0	0	0	0	0	0
Cre-2.g801494.t1.p1	48.736000	15832	7709.2	0	8966.8	0	0	0	1032.5	0	0	0	0	0	0	0	0	0	0	0	0	0	0	0	0	0	0	0	0	0	0	0	0	0	0	0	0
Cre-2.g801495.t1.p1	55.160000	108150	11719	6131.3	0	0	0	0	0	0	5305.5	0	0	4554.3	0	13283	0	0	0	0	0	0	0	0	0	0	0	0	0	0	0	0	0	0	0	0	0
Cre-2.g801499.t1.p1	31.589000	7738.3	16824	5756.3	29759	0	0	0	0	0	0	0	0	0	0	0	0	0	0	0	0	0	0	0	0	0	0	0	0	0	0	0	0	0	0	0	0
Cre24.g755497.t1.1	35.446000	20368	2077.3	2594.3	0	0	0	0	0	0	0	0	0	0	0	0	0	0	0	0	2674.4	1324	0	0	0	0	0	0	0	0	0	0	0	0	0	0	0
Cre36.g759747.t1.1	19.432000	0	0	0	0	0	0	0	0	0	0	0	0	0	0	0	0	0	0	0	0	0	0	0	0	2025.2	0	0	0	0	0	0	0	0	0	0	0
Cre43.g760497.t1.1	28.953000	20051	13896	0	0	2234.5	0	2705.8	1423.4	0	1393.4	4218.2	6116.5	6721.7	9046.9	2110.7	0	1241.3	2836	2316.8	7801.6	3399.3	1116.3	0	0	0	0	0	0	0	0	0	0	0	0	0	0
Cre48.g761197.t1.1;Cre01.g050316.t2.1;Cre01.g050316.t1.1	27.831000	0	0	0	0	0	0	0	0	0	0	0	0	0	0	0	0	0	0	0	0	0	0	0	0	0	0	1223.3	1384.3	4425.8	0	0	0	0	0	0	0
iRTproteinbiognosys	19.611000	597720	740340	744130	637740	795130	767380	820610	835660	652970	829980	811150	745290	689360	675340	774590	753760	864240	749160	791230	913730	635560	724520	677020	702430	839580	753970	736890	664520	647550	718570	713960	779960	647940	81758	257060	572680
