# Supplementary material for: Complexome profiling on the Chlamydomonas lpa2 mutant reveals insights into PSII biogenesis and new PSII associated proteins
Source: J Exp Bot. 2021 Aug 26;73(1):245–62. doi: 10.1093/jxb/erab390 (PMC8730698; doi:10.1093/jxb/erab390)
Supplement: erab390_suppl_Supplementary_Dataset_S1 [file erab390_suppl_supplementary_dataset_s1.zip › Supplemental Dataset 1 - Excel List and all profiles/data/intensitiesRaw_wt3.txt]

Identifier	MolWeight	Intensity_01	Intensity_02	Intensity_03	Intensity_04	Intensity_05	Intensity_06	Intensity_07	Intensity_08	Intensity_09	Intensity_10	Intensity_11	Intensity_12	Intensity_13	Intensity_14	Intensity_15	Intensity_16	Intensity_17	Intensity_18	Intensity_19	Intensity_20	Intensity_21	Intensity_22	Intensity_23	Intensity_24	Intensity_25	Intensity_26	Intensity_27	Intensity_28	Intensity_29	Intensity_30	Intensity_31	Intensity_32	Intensity_33	Intensity_34	Intensity_35	Intensity_36
Cre01.g000100.t1.1	244.820000	0	0	0	0	0	40987	29812	0	0	0	0	0	0	0	0	0	0	0	0	0	0	0	0	6048.5	0	0	0	0	0	0	0	0	0	0	0	0
Cre01.g000250.t1.2	24.827000	0	0	0	0	0	0	0	0	0	0	0	0	0	0	0	0	0	0	0	0	0	0	0	0	0	1149	3076.3	0	0	0	0	0	0	0	0	0
Cre01.g000350.t1.1	43.102000	0	0	0	0	0	0	0	0	0	0	0	0	0	0	0	0	0	0	0	0	0	0	0	0	0	0	0	0	0	0	0	4547.3	0	0	0	0
Cre01.g000850.t1.2	20.686000	0	0	0	0	0	0	0	0	0	0	0	0	0	0	0	0	0	0	0	0	0	0	0	1690.5	0	0	1183.7	33795	0	0	0	0	0	0	0	0
Cre01.g000900.t1.2	50.844000	0	0	0	0	0	0	0	0	0	0	0	0	0	0	0	0	0	0	0	0	0	0	0	0	0	14794	6594.3	2625.7	0	0	0	0	0	0	0	0
Cre01.g001100.t1.2	69.963000	0	0	0	0	0	0	0	0	0	0	0	4981.5	1889.8	0	0	0	0	0	0	0	0	0	0	0	0	0	0	0	0	0	0	0	0	0	0	0
Cre01.g002050.t1.1	77.320000	0	0	0	0	0	0	0	0	0	0	0	0	0	0	0	0	0	0	0	0	0	0	7041.6	25642	0	0	0	0	0	0	0	0	0	0	0	0
Cre01.g002300.t1.2	18.380000	0	0	0	0	0	0	0	0	0	0	0	0	0	0	0	0	0	0	0	0	0	0	0	0	29889	108420	26838	14286	3210	3338.2	7143.3	11498	11266	0	0	0
Cre01.g002400.t1.1	24.659000	0	0	0	0	0	0	0	0	0	0	0	0	0	0	0	0	0	0	0	0	0	0	4632.3	0	0	0	0	0	0	0	0	0	0	0	0	0
Cre01.g002500.t1.2	26.577000	446440	156220	19557	9594.7	3701.5	0	0	1885.9	0	0	0	0	0	0	0	0	0	0	0	0	0	0	0	0	0	0	0	41146	2191.5	0	0	0	0	0	0	0
Cre01.g004300.t1.2	64.898000	0	0	0	0	0	0	0	0	53462	0	0	0	0	0	154110	46904	0	0	0	0	0	0	0	0	5933.8	5031.3	0	24387	0	0	0	0	0	0	0	0
Cre01.g004450.t1.2	29.807000	0	0	0	0	0	0	0	0	0	0	0	0	0	0	0	0	0	0	0	0	0	0	0	0	0	0	0	0	0	0	0	2856.1	17268	0	0	0
Cre01.g004500.t1.2	52.803000	0	0	0	0	0	0	0	0	0	0	0	0	0	0	0	0	0	0	0	0	0	0	0	0	0	13033	7423.9	1909	0	0	0	0	0	0	0	0
Cre01.g005050.t1.1	96.717000	0	0	2051	2956.6	3991.7	0	0	0	0	0	3015.1	2168.7	0	1660.1	3555.6	1731.2	3671.8	5740.3	14480	17521	102050	0	0	0	0	0	0	0	0	0	0	0	0	0	0	0
Cre01.g005150.t1.1	48.791000	0	0	0	0	0	0	0	0	0	0	12911	58542	63572	32540	0	0	0	0	0	0	0	0	0	0	0	0	0	0	0	0	0	0	0	0	0	0
Cre01.g005950.t1.2	47.669000	0	0	0	0	0	0	0	0	0	0	0	0	0	0	0	0	0	0	0	0	0	0	0	0	0	0	0	1257.1	0	0	0	0	0	0	0	0
Cre01.g007051.t1.2;Cre09.g396400.t1.2;Cre11.g467567.t1.1	14.700000	13186	12260	0	0	0	0	0	0	0	0	0	1620.5	8716.8	0	5142.5	1763.9	2036.2	0	0	0	0	0	0	1575.5	0	0	0	2411.2	0	2453.4	21899	22711	2796.8	0	0	0
Cre01.g007600.t2.1;Cre01.g007600.t1.1	27.731000	0	0	0	0	0	0	0	0	0	0	0	0	0	0	0	0	0	0	0	0	0	0	0	0	0	6021.7	0	0	0	0	0	0	0	0	0	0
Cre01.g007700.t1.1	62.264000	0	0	0	0	0	0	0	0	0	0	0	0	0	6331.6	0	0	0	0	0	0	0	0	0	0	0	0	0	0	0	0	0	0	0	0	0	0
Cre01.g007850.t1.2	17.092000	3108.2	125540	16912	43881	0	0	0	0	0	0	0	0	0	0	0	0	0	0	0	0	0	0	0	0	0	0	0	0	0	0	0	0	0	0	0	0
Cre01.g010400.t1.2	20.398000	0	0	0	0	0	0	0	0	0	0	0	0	0	0	0	1761.2	1013.7	10436	97866	17114	134960	34108	94174	64717	7954.3	0	0	0	0	0	0	0	0	0	0	0
Cre01.g010900.t1.2	40.304000	20442	19281	1299.3	0	0	0	0	0	0	0	0	0	0	0	0	1332.3	6412.4	52447	124530	122020	145890	0	0	0	0	1819.5	3368.5	20096	0	0	0	0	0	0	0	0
Cre01.g011000.t1.2	24.371000	8129.8	6052.2	1341.5	0	0	0	0	0	0	0	0	0	0	0	0	1863.4	0	0	5861.3	1799.4	2602	0	0	6751.2	3560.1	0	0	0	0	0	0	0	0	0	0	0
Cre01.g011100.t2.1;Cre01.g011100.t1.2	85.903000	0	0	0	0	0	0	0	0	0	0	0	0	0	0	0	0	0	0	0	0	2685.5	982.46	0	2903.7	0	0	0	0	0	0	0	0	0	0	0	0
Cre01.g012150.t1.2	36.514000	0	0	0	0	0	0	0	0	0	0	0	0	0	0	0	0	0	0	0	0	0	0	0	0	0	0	0	2688.9	0	0	0	0	0	0	0	0
Cre01.g012500.t1.2	21.863000	0	0	0	0	0	0	0	0	0	0	0	0	0	0	0	0	0	0	0	0	0	0	0	0	0	3399.8	0	0	0	0	0	0	0	0	0	0
Cre01.g013700.t2.1;Cre01.g013700.t1.2	28.153000	1143400	431680	68462	48454	31829	14274	8275.9	9859	14890	10297	12469	13521	6123.4	16798	43824	171510	182970	905540	130710	128770	51178	72389	149480	47318	207830	168150	133400	600570	815480	210610	3646.7	2267	0	0	0	0
Cre01.g014000.t1.2	20.946000	0	0	0	0	0	0	0	0	0	0	0	0	0	0	0	0	0	0	0	0	0	0	0	0	0	18095	38550	43517	23123	4804.5	0	0	0	0	0	0
Cre01.g015350.t1.1	41.871000	148520	168460	83011	41449	27919	14101	14182	19930	12088	7003	12882	10050	7280.3	10227	5722.8	10809	3235.8	16600	10608	2306.4	14323	5219.6	6688.3	19967	0	12029	11659	208540	51548	802.96	0	0	0	0	0	0
Cre01.g016300.t1.1	36.170000	0	0	0	0	0	3287.6	14841	9237.3	0	0	0	0	0	0	0	0	0	0	0	0	0	1449.4	0	5505.1	7592	10244	6433.5	32718	47686	333580	187200	4810.3	0	0	0	0
Cre01.g016514.t1.1	60.796000	0	0	0	0	0	0	0	0	0	0	0	0	0	0	0	76571	104650	24050	0	0	0	0	0	0	0	0	0	0	0	0	0	0	0	0	0	0
Cre01.g017050.t1.2	32.206000	6208.9	0	0	0	0	0	0	0	0	0	0	0	0	0	0	0	0	0	0	0	0	0	0	0	0	0	0	0	0	0	0	0	0	0	0	0
Cre01.g018800.t1.2	35.506000	49452	890510	12833	15051	2857.6	0	0	0	0	0	0	0	0	0	0	0	0	0	0	0	0	0	0	0	0	0	0	0	0	0	0	0	0	0	0	0
Cre01.g019600.t1.2	23.836000	0	0	0	0	0	0	0	0	0	0	0	0	0	0	0	0	0	0	0	0	0	0	0	1897.5	3393.3	4099.3	0	0	0	0	0	0	0	0	0	0
Cre01.g019850.t1.1	95.966000	46163	40912	0	0	0	0	0	0	0	0	0	0	0	0	0	0	0	0	0	0	0	0	0	0	0	0	0	0	0	0	0	0	0	0	0	0
Cre01.g020305.t1.1	6.283500	24643	51918	9076.3	6125.6	0	2305.4	0	1626.2	4233.2	2671.5	3299.6	0	0	2570.1	0	2864.7	5631.9	14126	10183	6835.6	23331	0	0	3172	0	7193.6	10353	9390	0	0	4334.3	5605.1	12421	0	0	0
Cre01.g020350.t1.2	21.659000	174510	214820	56452	62510	40435	11308	18693	31589	15389	15347	19884	17611	6949.1	15839	17846	20018	32320	61591	55557	27562	80216	13777	7273.9	29655	18806	84456	78210	38705	10779	9439.2	17750	15085	1691	0	0	0
Cre01.g020918.t1.1	117.280000	0	0	0	0	0	0	0	0	0	0	0	0	0	0	0	0	0	0	0	0	1894.5	0	0	60109	0	0	0	0	0	0	0	0	0	0	0	0
Cre01.g021251.t1.1	55.694000	0	0	0	0	0	0	0	0	0	0	0	0	0	3463.2	0	11174	8061	0	0	0	0	0	0	0	0	0	0	0	0	0	0	0	0	0	0	0
Cre01.g021500.t1.1	87.464000	0	0	0	0	0	0	0	0	0	0	0	0	0	0	0	0	12838	0	0	0	0	0	0	0	0	0	0	0	0	0	0	0	0	0	0	0
Cre01.g021650.t1.2	34.115000	4565.4	1599.8	0	0	0	0	0	0	0	0	0	0	0	0	0	0	0	0	0	0	0	0	0	0	0	0	0	0	0	0	0	0	0	0	0	0
Cre01.g022500.t1.2	81.992000	0	0	0	0	0	0	0	0	0	0	0	0	0	0	0	0	0	21196	28098	0	0	0	0	0	0	0	0	0	0	0	0	0	0	0	0	0
Cre01.g024350.t1.2	69.967000	0	0	0	0	0	0	0	0	0	0	0	0	0	0	0	0	0	0	1868.1	0	0	4992.9	50769	40537	0	0	0	0	0	0	0	0	0	0	0	0
Cre01.g025350.t1.2	20.081000	0	0	0	0	0	0	0	0	0	0	0	0	0	0	0	0	1089.1	0	0	0	0	2513.5	0	0	0	0	0	0	0	0	0	0	0	0	0	0
Cre01.g025500.t1.1	68.090000	0	0	0	0	0	0	0	0	0	0	0	0	0	0	0	0	0	0	0	0	0	6725.7	28836	0	0	0	0	0	0	0	0	0	0	0	0	0
Cre01.g026450.t1.2	35.215000	0	0	0	0	0	0	0	0	0	0	0	0	0	0	0	0	0	0	0	0	0	0	0	0	0	0	0	5025.7	0	0	0	4070.3	0	0	0	0
Cre01.g026650.t1.2	31.347000	0	0	0	0	0	0	0	0	0	0	0	0	0	0	0	0	0	0	0	0	0	0	0	0	0	9423.3	0	0	0	0	0	0	0	0	0	0
Cre01.g027000.t1.2	20.474000	0	0	0	0	0	0	0	0	0	0	0	0	0	0	0	0	0	0	0	0	0	0	0	0	0	0	0	3438.7	3301.3	8183.9	23495	1614.6	0	0	0	0
Cre01.g027550.t1.1	41.742000	0	0	0	0	0	0	0	0	0	0	0	0	0	0	0	0	0	0	0	0	0	0	7086.8	58818	220250	237920	7733.9	0	0	0	0	0	0	0	0	0
Cre01.g027800.t1.2	52.969000	0	0	2148.1	0	0	0	0	0	0	0	0	0	0	0	0	0	0	0	0	0	0	0	0	0	267.71	4206.7	0	0	0	0	0	0	0	0	0	0
Cre01.g028250.t1.2	35.377000	0	0	0	0	0	0	0	0	0	0	0	0	0	0	0	0	0	0	0	0	0	0	0	0	0	0	6761.8	38925	0	0	0	0	0	0	0	0
Cre01.g028600.t1.2	26.494000	0	0	0	0	0	0	0	0	0	0	0	0	0	0	0	0	0	0	0	0	0	0	0	0	0	0	0	0	0	5182.1	2923.3	0	0	0	0	0
Cre01.g029300.t1.2	30.052000	0	0	0	0	0	0	0	0	0	0	0	0	0	0	0	0	0	34136	32430	0	0	0	0	0	0	0	0	0	0	0	0	0	0	0	0	0
Cre01.g030200.t1.2	45.751000	0	0	0	0	0	0	0	0	0	0	0	0	0	0	0	0	0	0	0	0	0	0	0	8552.2	0	0	0	0	0	0	0	0	0	0	0	0
Cre01.g031100.t1.2	37.030000	0	0	0	0	0	0	0	0	0	0	0	0	31109	69224	0	0	0	0	0	0	0	0	0	0	0	0	3687.9	28448	50981	237120	113470	0	0	0	0	0
Cre01.g032300.t1.2	24.060000	0	0	0	0	0	0	0	0	0	0	0	0	0	0	0	0	0	0	0	0	0	0	0	0	0	0	0	2177.6	4122.5	33581	51401	7786	0	0	0	0
Cre01.g032600.t1.1	63.145000	15098	0	0	0	0	0	0	0	0	0	0	0	0	0	0	0	0	0	0	0	0	0	0	0	0	0	0	0	0	0	0	0	0	0	0	0
Cre01.g032650.t2.1;Cre01.g032650.t1.2	42.435000	15393	3625.5	0	0	0	0	0	0	0	0	1032.2	0	0	0	0	0	0	0	0	0	0	0	0	0	1538.1	46896	68841	183010	1360.3	0	0	0	0	0	0	0
Cre01.g032750.t1.2	18.807000	0	0	0	0	0	0	0	0	0	0	0	0	0	0	0	0	0	0	0	0	0	0	0	0	0	0	0	0	0	0	0	4385.3	11759	0	0	0
Cre01.g033400.t1.2	11.506000	0	0	0	0	0	0	0	0	0	0	0	0	0	0	0	0	0	0	0	0	0	0	0	0	0	0	0	0	0	0	0	1538.6	3555.7	2480	0	0
Cre01.g033550.t1.2	27.350000	0	0	0	0	0	0	0	0	0	0	0	0	0	0	0	0	0	0	0	0	0	0	0	0	0	0	0	2398.2	5239.3	46385	8289.2	0	0	0	0	0
Cre01.g034400.t1.1	38.936000	8766.3	3447.2	0	0	0	0	0	0	0	0	0	0	2114.7	2853.4	0	0	0	0	0	0	0	0	0	0	0	0	0	1650	0	0	0	0	0	0	0	0
Cre01.g035350.t1.2	36.323000	0	0	0	0	0	0	0	0	0	0	0	0	0	0	0	0	0	0	0	0	0	0	0	1123.4	0	1507	0	2483.8	0	0	0	0	0	0	0	0
Cre01.g036200.t1.2	53.925000	0	0	0	0	0	0	0	0	0	0	0	0	0	0	0	0	0	0	0	0	0	0	0	0	0	0	0	2523.1	3230	0	0	0	0	0	0	0
Cre01.g036850.t1.2	65.917000	16732	9082.6	1275	2776.9	0	0	0	0	0	0	0	0	0	0	0	0	0	0	0	0	0	0	0	0	0	7501.9	0	0	0	0	0	0	0	0	0	0
Cre01.g037150.t1.1	96.131000	0	0	0	0	0	0	0	0	0	0	6557.7	0	0	0	0	0	0	0	0	0	0	0	0	0	0	0	0	0	0	0	0	0	0	0	0	0
Cre01.g037200.t1.2	11.425000	0	0	0	0	0	0	0	0	0	0	0	0	0	0	0	0	0	0	0	0	0	0	0	0	0	2094	2274.8	20141	9476.2	6095.6	0	0	0	0	0	0
Cre01.g037700.t1.2	56.876000	0	0	0	0	0	0	0	0	0	0	0	0	0	0	0	0	0	0	0	0	0	0	0	18198	11365	0	0	0	0	0	0	0	0	0	0	0
Cre01.g038400.t1.2	47.327000	0	0	0	0	0	0	0	0	0	0	0	0	0	0	0	0	0	0	0	0	0	0	0	0	0	1274.2	369200	30096	0	0	0	0	0	0	0	0
Cre01.g038600.t1.2	47.635000	43971	63434	10690	0	0	0	0	0	0	0	0	0	0	0	0	0	0	0	0	0	0	0	0	0	3341.6	0	0	0	0	0	0	0	0	0	0	0
Cre01.g039150.t1.2	20.518000	4193.7	2564.2	0	0	0	0	0	0	0	0	0	0	0	0	0	0	0	0	0	0	0	0	0	0	0	0	0	0	0	0	0	0	0	0	0	0
Cre01.g039300.t1.2	69.973000	0	0	0	0	0	0	0	0	0	0	0	0	0	0	0	0	0	0	0	0	10279	7828.3	0	0	0	0	0	0	0	0	0	0	0	0	0	0
Cre01.g039350.t1.2	70.403000	0	0	0	0	0	0	0	0	0	0	0	0	0	0	0	0	0	1489.2	1222.1	0	0	0	0	0	0	0	0	0	0	0	0	0	0	0	0	0
Cre01.g039550.t1.1	175.740000	0	0	0	0	0	0	0	0	0	0	0	0	0	0	0	0	0	0	0	0	0	0	0	0	0	0	0	0	0	0	0	0	0	0	0	0
Cre01.g040000.t1.2	16.473000	0	0	0	0	0	0	0	0	0	0	0	0	0	0	0	0	0	0	0	0	0	0	0	0	0	0	1909.6	21641	25275	54707	1615.1	0	0	0	0	0
Cre01.g042200.t1.1	10.140000	0	0	6809.7	14912	4970.4	3036	0	0	0	4794.4	2653.1	38.535	0	14104	149640	1762.1	1827.5	0	2105.4	0	0	2268.9	0	0	0	7959	7165.1	21807	11996	7185.1	0	0	0	0	0	0
Cre01.g042550.t1.1	102.590000	5671.7	0	0	0	0	0	0	0	0	0	0	0	0	0	0	0	0	0	0	0	0	0	0	0	0	0	0	0	0	0	0	0	0	0	0	0
Cre01.g042750.t1.2	89.146000	186390	676270	183810	203240	155660	65088	84889	119070	84190	85023	179550	153900	97776	135130	457340	641510	507320	949420	1254000	823900	2756300	5728400	10448000	561130	1675.5	0	2660.5	3898.7	0	0	0	0	0	0	0	0
Cre01.g042800.t1.2	44.621000	0	0	0	0	0	0	0	0	0	0	0	0	0	0	0	0	0	0	0	0	0	1638.3	0	1347.2	48228	335650	46497	78900	12630	0	0	0	0	0	0	0
Cre01.g043350.t1.2	72.106000	0	0	1949.3	0	0	0	0	0	0	0	0	0	0	0	0	0	0	0	0	0	0	0	0	0	0	0	0	0	0	0	0	0	0	0	0	0
Cre01.g043450.t1.2	22.292000	0	0	0	0	0	0	0	0	0	0	0	0	0	0	0	0	0	0	0	0	0	0	0	0	0	0	0	0	0	6891.1	20365	0	0	0	0	0
Cre01.g044400.t1.2	22.902000	0	0	0	0	0	0	0	0	0	0	0	0	0	0	0	0	0	0	0	0	0	0	0	0	0	0	0	2728	20735	19000	23567	3036.5	0	0	0	0
Cre01.g044600.t1.2	143.410000	9739	6526.7	3168.1	7844.9	0	1534.7	6418.4	1318.8	0	0	0	0	0	0	0	0	0	0	0	0	0	0	0	0	0	0	0	0	0	0	0	0	0	0	0	0
Cre01.g044800.t1.2	91.104000	46251	112420	37700	24678	21118	2712	12581	30808	27286	20312	62755	74456	34472	35762	50621	63995	99452	319270	271670	15862	23942	36996	116840	216450	55004	0	0	0	0	0	0	0	0	0	0	0
Cre01.g045100.t1.2	20.896000	0	0	0	0	0	0	0	0	0	0	0	0	0	0	0	0	0	0	0	5388	0	0	0	0	0	0	0	0	0	0	0	0	0	0	0	0
Cre01.g045550.t1.2	42.993000	59716	75321	13643	9914.7	6970.6	0	5154.8	0	7173	5713.9	1882.6	0	3628.8	6564.1	7136.5	3353.5	10779	12093	14278	12252	56435	52724	33589	70529	126470	24976	2938.3	0	0	0	0	0	0	0	0	0
Cre01.g046150.t1.1	62.950000	0	0	0	0	0	0	0	0	0	0	0	0	0	0	0	0	0	0	0	0	4877.2	0	0	0	0	0	0	0	0	0	0	0	0	0	0	0
Cre01.g047400.t1.1	136.580000	0	0	0	0	0	0	0	0	0	0	0	0	0	0	0	0	0	0	0	0	0	0	21068	12972	0	0	0	0	0	0	0	0	0	0	0	0
Cre01.g047550.t1.2	23.672000	0	0	0	0	0	4728.5	2267.9	0	0	0	0	0	0	0	0	0	0	0	0	0	0	0	0	3037.3	3048.4	7089.9	0	11270	5971.5	25124	4700.1	20241	8942.4	0	0	0
Cre01.g047750.t1.2	21.371000	5668.7	57008	6264.5	5858.5	3492.5	0	0	1756.3	1657.8	0	1794.5	0	0	0	0	1022.9	0	1218.7	0	0	0	0	0	0	0	0	0	0	3684.7	8057.3	0	0	0	0	0	0
Cre01.g047800.t1.1	30.463000	0	0	0	0	0	0	0	0	0	0	0	0	0	0	0	0	0	0	0	0	0	0	0	0	0	0	0	0	0	0	6969.4	1891.7	0	0	0	0
Cre01.g048150.t1.2	30.466000	0	0	0	0	0	0	0	0	0	0	0	0	0	0	0	0	0	0	0	0	0	0	0	0	0	0	0	3467.8	4114.5	14886	6370.7	0	0	0	0	0
Cre01.g048950.t1.2	55.128000	11379	6420.3	2010.8	0	0	0	0	0	0	0	0	0	0	0	0	0	0	2262.7	22459	6219.1	0	0	0	0	0	0	0	0	0	0	0	0	0	0	0	0
Cre01.g049350.t1.1	53.065000	0	0	0	0	0	0	0	0	0	0	0	0	0	0	0	0	0	0	0	0	0	0	0	0	3753.5	0	0	0	0	0	0	0	0	0	0	0
Cre01.g049500.t1.2	17.250000	363920	379590	144010	112570	111550	50665	83781	111590	157070	64833	109900	129280	117330	113760	299440	694240	86660	9589.7	13664	0	0	0	0	0	0	0	0	0	0	0	0	0	2188.1	0	0	0
Cre01.g049600.t1.2	42.157000	5377.8	3892.8	0	0	0	0	0	0	0	0	0	0	0	0	0	0	0	0	0	0	0	0	0	0	0	3723.3	0	0	0	0	0	0	0	0	0	0
Cre01.g049900.t1.1	47.192000	6674.4	0	0	0	0	0	0	0	0	0	0	0	0	0	0	0	0	0	0	0	0	0	0	0	0	0	0	0	0	0	0	0	0	0	0	0
Cre01.g049950.t1.1	123.220000	0	0	0	0	0	0	0	3403.3	6755.1	0	0	0	50039	147600	12252	0	0	0	0	0	0	0	0	0	0	0	0	0	0	0	0	0	0	0	0	0
Cre01.g050100.t1.2	51.577000	0	0	0	0	0	0	0	0	0	0	0	0	0	0	0	0	0	0	0	0	0	0	8884.9	2172.2	0	0	0	0	0	0	0	0	0	0	0	0
Cre01.g050950.t1.2	55.608000	2880.2	0	0	0	0	0	0	0	0	0	0	3057.9	1872.4	15910	69802	109780	507260	8139700	189670	147350	109190	0	0	1886.6	0	13410	10776	5911.9	0	0	0	0	0	0	0	0
Cre01.g051400.t1.2;Cre01.g051400.t2.1	25.798000	0	0	0	0	0	0	0	0	0	0	0	0	0	0	0	0	0	0	0	0	0	0	0	0	4367.1	0	0	0	0	0	0	0	0	0	0	0
Cre01.g051500.t1.2	11.982000	0	0	0	0	0	0	0	0	0	0	0	0	0	0	0	0	0	0	1245.6	0	0	0	0	0	0	0	10436	47427	154920	92493	634450	165310	69155	24785	10241	0
Cre01.g051900.t1.2	28.511000	38016	369430	31571	11309	10318	6167.1	52712	115450	614450	7710.2	0	0	0	0	0	0	0	0	0	0	0	0	0	0	0	0	0	0	5261	0	0	0	0	0	0	0
Cre01.g052250.t1.2	15.828000	0	0	0	0	0	0	0	0	0	0	0	0	0	0	0	0	0	0	0	0	0	0	0	0	0	8478.6	2472.1	0	0	0	0	0	0	0	0	0
Cre01.g052400.t1.2	20.191000	0	0	0	0	0	0	0	0	0	0	0	0	0	0	0	0	0	0	0	0	0	0	0	0	0	0	0	0	0	0	0	0	2199.6	0	0	0
Cre01.g053450.t1.1	296.960000	0	7084.7	0	9232.3	0	0	0	0	0	0	0	0	0	0	0	0	0	0	0	0	0	0	0	0	0	0	0	0	0	0	0	0	0	0	0	0
Cre01.g053600.t1.2	17.472000	0	0	0	0	0	0	0	0	0	0	0	0	0	0	0	0	0	0	0	0	0	0	0	0	0	0	0	2360.9	8544.6	18394	0	0	0	0	0	0
Cre01.g054500.t1.2	112.350000	113900	151890	89407	106380	99882	77982	197870	423170	1399700	1593000	2784600	1384300	406880	90188	0	0	0	1718.6	0	990.25	0	0	0	0	0	0	0	0	0	0	0	0	0	0	0	0
Cre01.g054850.t1.2	25.087000	0	0	0	0	0	0	0	0	0	0	0	0	0	0	0	0	0	0	0	0	0	0	0	0	0	0	0	0	0	0	0	0	2818.4	2788.9	0	0
Cre01.g055408.t1.1	76.676000	0	0	0	0	0	0	0	0	0	0	0	0	0	0	0	0	0	0	0	0	0	2938.8	13517	25617	3268.4	0	0	0	0	0	0	0	0	0	0	0
Cre01.g061077.t1.1	29.212000	0	0	0	0	0	0	0	0	0	0	0	0	0	0	0	1026	0	0	0	0	0	0	0	0	0	0	0	6495.3	0	4524.7	3009	1725.1	2173.4	0	0	0
Cre01.g066917.t1.1	27.565000	271850	865460	1647900	2859300	521170	182250	62715	38306	62709	925180	396340	23782	14100	25397	53845	131840	142980	348540	428310	207900	5463800	2733000	3420300	789060	10144000	4330900	715400	285190	107730	162670	350060	244190	152870	5831	4360.6	0
Cre01.g071662.t1.1	69.089000	35294	74892	25282	18905	12076	0	0	7862.1	2910.3	5180.2	6700.8	3946.9	3230.5	2999	4133.5	3254.5	2655.9	5086.6	4524.6	2711.2	31657	0	1392.7	16609	16864	9062.6	2104.3	0	0	0	0	0	0	0	0	0
Cre02.g073550.t1.2	39.400000	0	0	0	0	0	0	0	0	0	0	0	0	0	0	0	0	0	0	0	0	0	0	0	0	1803.9	14664	6159.4	3183.2	0	0	0	0	0	0	0	0
Cre02.g073700.t2.1;Cre02.g073700.t1.2	43.718000	0	0	0	0	0	0	0	0	0	0	0	0	0	0	0	0	0	0	0	0	0	0	0	0	0	3241.8	0	0	0	0	0	0	0	0	0	0
Cre02.g073850.t1.2	22.635000	0	0	0	0	0	0	0	0	0	0	0	0	0	0	0	0	0	0	0	0	0	0	0	0	0	0	0	0	0	0	0	0	1400.9	1219.5	0	0
Cre02.g074100.t1.2	14.845000	0	0	0	0	0	0	0	0	0	0	0	0	0	0	0	0	0	0	0	0	0	0	0	0	0	0	0	0	0	4338.6	4498.4	0	0	0	0	0
Cre02.g074370.t1.2	179.970000	0	0	0	0	0	0	0	0	0	0	0	0	0	0	17566	0	0	0	0	0	0	0	0	0	0	0	0	0	0	0	0	0	0	0	0	0
Cre02.g074650.t1.2	70.448000	0	0	0	0	0	0	0	0	0	0	0	0	0	4653.6	0	0	0	0	0	0	0	0	0	0	0	0	0	0	0	0	0	0	0	0	0	0
Cre02.g074950.t1.1	78.035000	0	0	0	0	0	0	0	0	0	0	0	0	0	0	0	0	0	0	8239.8	0	0	0	0	0	0	0	0	0	0	0	0	0	0	0	0	0
Cre02.g075400.t2.1;Cre02.g075400.t1.1	23.656000	0	0	0	0	0	0	0	0	0	0	0	0	0	0	0	0	0	0	0	2436.1	14057	6581.3	0	17325	17225	1145.2	0	0	0	0	0	0	0	0	0	0
Cre02.g075700.t1.2	23.427000	0	12835	2429.7	0	0	0	0	0	0	0	0	0	0	0	0	0	0	0	0	0	0	0	0	0	0	7108.8	2968	6194.3	0	0	0	0	0	0	0	0
Cre02.g076250.t1.1	85.356000	0	0	0	0	0	0	0	0	0	0	0	0	0	0	0	0	0	0	0	0	0	0	0	13380	0	0	0	0	0	0	0	0	0	0	0	0
Cre02.g076350.t1.2	55.798000	0	0	47174	44207	7837	25640	3574.2	37653	0	0	0	0	0	0	0	0	0	0	0	0	0	0	0	0	0	9483.7	17309	1833.1	0	0	0	0	0	0	0	0
Cre02.g076900.t1.1	114.770000	11238	17837	0	0	0	0	0	0	0	0	0	0	0	0	0	0	0	0	0	0	0	0	0	0	0	0	0	0	0	0	0	0	0	0	0	0
Cre02.g077300.t1.2	33.035000	0	5223.1	1501.4	0	0	0	0	0	0	0	0	0	0	0	0	0	0	0	0	0	0	0	0	0	0	0	0	5383.2	0	0	0	0	0	0	0	0
Cre02.g077350.t1.2	46.124000	0	0	0	0	0	0	0	0	0	0	0	0	0	0	0	0	0	0	0	3654.5	0	0	0	0	0	0	0	0	0	0	0	0	0	0	0	0
Cre02.g077550.t2.1;Cre02.g077550.t1.2	85.736000	0	6505.9	0	0	0	0	0	0	0	0	0	0	0	0	0	0	0	0	0	0	11717	0	0	0	0	0	0	0	0	0	0	0	0	0	0	0
Cre02.g077800.t1.2;Cre02.g077750.t1.2;Cre02.g077850.t1.2	86.251000	0	0	1165.5	0	0	0	0	0	0	0	0	0	0	0	0	0	902.67	0	0	0	0	0	0	0	0	0	0	0	0	0	0	0	0	1188.3	0	0
Cre02.g078300.t1.1	7.294200	10736	10465	2869	4495.3	1761.3	4265.6	0	2167.4	0	0	0	0	0	0	0	3107.5	0	2926.3	5140	3656.7	3634	3186.5	4023.3	10977	15840	18099	11071	13668	2147.4	2244.8	0	0	0	0	0	0
Cre02.g078507.t1.2	24.374000	0	0	0	0	0	0	0	0	0	0	0	0	0	0	0	0	0	0	0	0	0	0	0	0	0	0	0	0	0	5065.1	17837	22286	15611	0	0	0
Cre02.g079400.t1.2	15.825000	0	0	0	0	0	0	0	0	0	0	0	0	0	0	0	0	0	0	0	0	0	0	0	0	0	0	0	4060.8	3641.7	9004.3	26889	4283	3267.8	0	0	0
Cre02.g079600.t1.2	48.860000	0	0	0	0	0	0	0	0	0	0	0	0	0	0	0	0	0	0	0	0	0	0	0	0	0	0	0	3000.3	0	0	0	0	0	0	0	0
Cre02.g079800.t1.2	16.052000	58942	1115700	52260	2661.3	0	0	0	0	0	0	0	0	0	0	0	0	0	0	0	0	0	0	0	0	0	0	0	0	0	0	0	0	0	0	0	0
Cre02.g080200.t1.2	77.660000	0	0	0	0	0	0	0	0	0	0	0	0	6518.3	35831	112940	57890	28385	95089	49051	5819.1	21285	14405	17427	12446	0	0	0	0	0	0	0	0	0	0	0	0
Cre02.g080250.t1.2	21.166000	9148.5	4720.1	0	0	0	0	0	0	0	0	0	0	0	0	0	0	0	0	0	0	0	0	0	0	0	0	0	0	0	0	0	0	0	0	0	0
Cre02.g080650.t1.2	93.119000	0	0	0	0	0	0	0	0	0	0	0	0	1960.2	0	0	2845.9	11161	127740	71253	3368.6	11211	5451.3	0	0	0	0	0	0	0	0	0	0	0	0	0	0
Cre02.g080700.t1.2;Cre02.g080600.t1.2	72.492000	2707.4	0	1831.7	0	0	0	0	0	0	0	0	3222	10451	0	11148	5873.6	5473.7	3266.2	9149.4	12149	95510	93791	100180	177050	13838	0	0	0	0	0	0	0	0	0	0	0
Cre02.g080900.t1.2	24.370000	7634.5	0	1935.5	0	0	0	0	0	0	0	0	0	0	0	0	0	0	0	0	0	0	0	0	0	0	0	0	0	0	0	1820.2	1656.2	0	0	0	0
Cre02.g081050.t1.2	55.891000	8615.5	11695	18361	13262	117880	39829	35710	234030	220410	73112	137530	238740	459450	286680	134690	464640	641700	958420	520380	288780	668810	2138400	1028800	29776	0	0	0	0	0	0	0	0	0	0	0	0
Cre02.g081250.t1.2	78.425000	2063.6	0	2199.2	1264.7	0	0	1341	3465.2	1040.6	0	2869.1	0	0	3632.7	6137.5	73552	230100	544250	38841	1917.6	6829.9	3047.7	0	0	5688.8	10147	2641.7	0	0	0	0	0	0	0	0	0
Cre02.g081450.t1.2	38.681000	0	0	0	0	0	0	0	0	0	0	0	0	0	0	0	0	0	0	0	0	0	0	0	0	0	0	0	11168	0	0	0	0	0	0	0	0
Cre02.g082500.t1.1	14.804000	0	0	0	0	0	0	0	0	0	0	0	0	0	0	0	1799.5	0	0	4047.2	2882.7	5154.3	4691.5	3004.9	5468.3	4330.3	6402.6	4453.7	13453	11491	35450	343570	601030	52582	188130	51084	7973.5
Cre02.g082550.t1.2	80.959000	0	0	0	0	0	0	0	0	0	0	0	0	0	0	0	0	0	0	0	0	0	3604.5	19445	60736	6044.9	0	0	0	0	0	0	0	0	0	0	0
Cre02.g082877.t1.1	72.063000	0	0	0	0	0	0	18033	0	0	0	0	0	0	0	0	0	0	0	0	0	0	0	0	0	2011.2	0	0	0	0	0	0	0	0	0	0	0
Cre02.g083800.t2.1;Cre02.g083800.t1.2	40.714000	0	0	0	0	0	0	0	0	0	0	0	0	0	0	0	0	0	4452.3	0	0	0	0	0	0	0	0	0	0	0	0	0	0	0	0	0	0
Cre02.g083935.t1.2	73.583000	0	0	0	0	4804.2	29713	0	0	0	0	0	0	0	0	0	0	0	0	0	0	0	0	0	0	0	0	0	0	0	0	0	0	0	0	0	0
Cre02.g083950.t1.1	33.366000	0	5382.3	0	0	0	0	0	0	0	0	0	0	0	0	0	0	0	0	0	0	0	0	0	0	0	0	0	0	0	0	0	0	0	0	0	0
Cre02.g084000.t1.2	12.964000	0	0	0	0	0	0	0	0	0	0	0	0	0	0	0	0	0	0	0	0	0	0	0	0	0	0	0	0	0	0	0	0	0	0	0	0
Cre02.g084350.t1.2	25.205000	0	0	0	0	0	0	0	0	0	0	0	0	0	0	0	0	0	0	0	0	0	0	0	2142.2	4150.5	6624.7	0	10557	8384.2	3388.8	0	0	0	0	0	0
Cre02.g085450.t1.2	41.426000	0	0	0	0	0	0	0	0	0	0	0	0	0	0	0	0	0	0	0	0	0	0	0	0	36460	24674	0	0	0	0	0	0	0	0	0	0
Cre02.g086100.t1.2	16.174000	0	0	0	0	0	0	0	0	0	0	0	0	0	0	0	0	0	0	0	0	0	0	0	0	0	0	0	0	0	0	0	0	3189.7	3634.2	0	0
Cre02.g086850.t1.1	35.980000	0	0	0	0	0	0	3892	2596.2	0	1414.2	0	0	0	0	0	0	0	0	12043	6263.2	3786.7	0	0	2974.8	0	0	0	0	0	0	0	0	0	0	0	0
Cre02.g087700.t1.2	35.663000	0	0	0	0	0	0	0	0	0	0	0	0	0	0	0	0	0	0	0	0	0	0	0	0	0	0	0	1190	1222.3	0	0	0	0	0	0	0
Cre02.g088000.t1.2	33.562000	249480	516360	31198	6719.5	4596	1372.8	0	0	0	0	0	0	0	0	0	0	0	0	0	0	0	0	0	0	0	0	0	19426	40425	3286.1	0	0	0	0	0	0
Cre02.g088200.t1.2	58.236000	0	0	0	0	0	0	0	0	0	0	0	0	0	0	0	0	0	0	0	0	0	1192	9529.4	90102	240810	71996	5827.7	44001	326100	168310	0	0	0	0	0	0
Cre02.g088850.t1.2	23.165000	0	4941	4428.1	0	0	0	0	0	0	0	0	0	0	0	0	0	0	0	0	0	0	0	0	0	0	0	0	0	0	0	0	0	0	0	0	0
Cre02.g088900.t1.2	32.439000	0	0	0	0	0	0	2245.1	0	0	0	0	0	0	0	0	0	0	0	0	0	0	0	0	0	0	0	5668.2	58412	40990	8215.3	0	0	0	0	0	0
Cre02.g090050.t1.1	86.543000	0	0	10662	0	0	0	0	0	0	0	0	0	0	0	0	0	0	0	0	0	0	0	0	0	0	0	0	0	0	0	0	0	0	0	0	0
Cre02.g090850.t1.1	109.710000	0	0	9542.1	0	0	0	0	0	0	0	0	0	0	0	0	0	0	0	9563.8	25966	0	0	0	0	0	0	0	0	0	0	0	0	0	0	0	0
Cre02.g091850.t1.2	37.690000	0	0	0	0	0	0	0	0	0	0	0	0	0	0	0	0	0	0	0	0	5381.5	0	0	0	0	0	0	0	0	0	0	0	0	0	0	0
Cre02.g092050.t1.1	37.398000	0	0	0	0	0	0	0	0	0	0	0	0	0	0	0	0	0	0	0	0	0	0	0	0	2282.2	0	0	0	0	0	0	0	0	0	0	0
Cre02.g092350.t1.2	56.044000	5395.8	0	0	0	0	0	0	0	0	0	0	0	0	0	0	0	0	0	0	0	0	0	0	0	4655.6	0	0	0	0	0	0	0	0	0	0	0
Cre02.g092400.t1.1	54.537000	0	0	0	0	0	0	0	0	0	0	0	2477.2	0	0	0	0	0	0	0	0	0	0	0	0	0	0	0	0	0	0	0	0	0	0	0	0
Cre02.g092550.t1.1	82.427000	0	0	0	0	0	0	0	0	0	0	0	0	0	0	0	0	0	0	2592.4	0	0	0	0	0	0	0	0	0	0	0	0	0	0	0	0	0
Cre02.g093650.t1.2	15.009000	2744.3	0	0	0	0	0	0	1054.1	0	0	0	0	0	0	0	0	0	0	4838.8	6188.4	0	8407.5	4677.1	10114	25716	35883	74258	216130	150550	148120	111420	67292	66906	17534	1828.3	0
Cre02.g094100.t1.2	50.497000	0	0	0	0	0	0	0	0	0	0	0	0	0	0	0	0	0	0	0	0	0	0	0	0	0	0	0	0	1606.3	0	0	0	0	0	0	0
Cre02.g094250.t1.1	43.926000	63475	190080	61903	44784	37156	8874.2	23021	23236	21550	30836	27453	22706	5555.6	15707	16282	24925	36654	57941	52401	22873	27705	20803	12156	137970	133180	46109	0	0	0	0	0	0	0	0	0	0
Cre02.g095071.t1.1	98.884000	0	0	0	0	0	0	0	0	0	0	0	0	0	0	0	0	0	3233.6	0	0	0	0	0	0	0	0	0	0	0	0	0	0	0	0	0	0
Cre02.g095077.t1.1	42.929000	23119	7700.8	2125.8	0	0	0	0	0	0	0	0	0	0	0	0	0	0	0	0	0	0	0	0	0	0	0	0	27774	0	0	0	0	0	0	0	0
Cre02.g095080.t1.1	71.838000	0	1781	0	0	0	0	0	0	0	0	0	0	0	0	0	0	0	0	0	0	0	0	0	0	0	0	0	0	0	0	0	0	0	0	0	0
Cre02.g095092.t1.1	43.527000	0	0	0	0	0	0	0	0	0	0	0	0	0	0	0	0	0	0	0	0	0	0	0	0	0	1713.3	4285.8	14310	7769.8	0	0	0	0	0	0	0
Cre02.g095122.t1.1	20.871000	0	0	0	0	0	0	0	0	0	0	0	0	0	0	0	0	0	0	0	0	0	0	0	0	0	0	0	0	0	0	3598.1	1512.8	1903.5	0	0	0
Cre02.g096150.t1.2	23.900000	0	0	0	0	0	0	0	0	0	0	0	0	0	0	0	0	0	0	0	0	0	0	0	0	5676.1	0	0	0	0	0	0	0	0	0	0	0
Cre02.g096400.t1.2	63.420000	0	0	0	0	0	0	0	0	0	0	0	0	0	0	0	0	0	0	0	0	3745.8	0	0	0	0	0	0	0	0	0	0	0	0	0	0	0
Cre02.g097400.t1.2	18.074000	0	0	0	0	0	0	0	0	0	0	0	0	0	0	0	0	0	0	0	0	0	0	0	0	0	0	1924.6	6757	4640.2	2391	0	0	0	0	0	0
Cre02.g097900.t1.2	47.075000	0	0	0	0	0	0	0	0	0	0	0	0	0	0	0	0	2835.7	9468.8	6965.3	0	0	0	0	0	0	2227.7	4359.2	20050	0	29515	0	0	0	0	0	0
Cre02.g099150.t1.2	33.726000	0	0	0	0	0	0	0	0	0	0	0	0	0	0	0	0	0	0	0	0	0	0	0	0	0	0	0	0	1650.2	13395	0	0	0	0	0	0
Cre02.g099800.t1.1	34.120000	0	0	0	0	0	0	0	0	0	0	0	0	0	0	0	0	0	0	0	0	0	0	0	0	3450.3	17338	0	0	0	0	0	0	0	0	0	0
Cre02.g099850.t1.1	51.705000	0	0	0	0	0	0	0	0	0	0	0	0	0	8614.8	20433	21185	20546	18631	4642.1	0	0	0	0	0	0	0	0	0	0	0	0	0	0	0	0	0
Cre02.g100200.t1.2	22.321000	14001	184990	32976	132570	0	0	0	0	0	0	0	0	0	0	0	0	0	0	0	0	0	0	0	0	0	0	0	0	0	0	0	0	0	0	0	0
Cre02.g101350.t1.2	23.944000	4060	0	0	0	0	0	0	0	0	0	0	0	0	0	0	0	0	0	0	0	0	0	0	0	0	7160.6	20286	22816	13305	5067.5	2605.2	2936.8	0	0	0	0
Cre02.g102250.t1.2	20.978000	0	0	1870.1	0	0	0	0	0	0	0	0	0	0	0	0	0	0	0	0	0	0	0	0	0	0	0	0	0	0	0	0	0	0	0	0	0
Cre02.g103000.t1.2	58.197000	0	0	0	0	0	0	0	0	0	0	0	0	0	0	0	0	0	0	0	9140.9	16065	0	0	0	0	0	0	0	0	0	0	0	0	0	0	0
Cre02.g103100.t1.1	35.758000	3491.5	1312.8	0	0	0	0	0	0	0	0	0	0	0	0	0	0	0	0	0	0	0	0	0	0	0	0	0	0	0	0	0	0	0	0	0	0
Cre02.g104650.t2.1;Cre02.g104650.t1.1	125.570000	0	3114.3	0	0	0	0	0	0	0	0	0	3745.6	0	0	0	0	0	0	0	0	0	0	0	0	0	0	0	0	0	0	0	0	0	0	0	0
Cre02.g104850.t1.2	33.702000	0	0	0	0	0	0	0	0	0	0	0	0	0	0	0	5075	18772	0	0	0	0	0	0	0	0	0	0	0	0	0	0	0	0	0	0	0
Cre02.g104900.t1.2	43.725000	0	0	0	0	0	0	0	0	0	0	0	0	0	0	0	0	0	0	0	0	0	0	0	0	0	0	0	15260	0	0	0	0	0	0	0	0
Cre02.g105650.t1.2	18.781000	0	0	0	0	0	0	0	0	0	0	0	0	0	0	0	0	0	0	0	0	0	0	0	0	0	0	2070.9	35575	10673	2495.3	0	0	0	0	0	0
Cre02.g106600.t1.2	16.997000	0	0	1998.8	0	0	0	0	0	0	0	0	0	0	0	0	0	0	0	0	0	0	0	0	0	0	0	0	0	0	0	0	3532.5	0	0	0	0
Cre02.g107150.t1.1	13.660000	0	0	0	0	0	0	0	0	0	0	0	0	0	0	0	0	0	0	0	0	0	0	0	0	0	0	1034.1	5827.2	10103	14001	8849.9	2361.5	1315.8	0	0	0
Cre02.g107200.t1.1	7.124000	1911.8	3052.4	0	0	0	0	0	0	0	0	0	0	0	0	0	0	0	0	0	0	0	0	0	0	0	0	0	0	0	0	2598.9	2016.9	7018.2	0	0	0
Cre02.g107300.t1.2	37.906000	0	0	0	0	0	0	0	0	0	0	0	10122	0	1109.3	0	0	0	0	0	0	0	0	0	0	0	0	0	0	0	0	0	0	0	0	0	0
Cre02.g107450.t1.2	47.574000	1714.9	7196.1	0	0	0	0	0	0	0	0	0	0	0	0	0	0	0	0	0	0	0	0	0	0	0	0	5554.3	47152	2106.6	0	0	0	0	0	0	0
Cre02.g107550.t2.1;Cre02.g107550.t1.2;Cre02.g099500.t2.1;Cre02.g099500.t1.1	28.770000	0	0	0	0	0	0	0	0	0	0	0	0	0	0	0	0	0	0	0	0	0	0	5465.5	2754.9	0	0	0	0	0	0	0	0	0	0	0	0
Cre02.g108850.t1.2	19.154000	0	0	0	0	0	0	0	0	0	0	0	0	0	0	0	0	0	0	0	0	0	0	0	0	0	0	0	0	0	0	3645.1	4582.9	0	0	0	0
Cre02.g108900.t1.2	19.694000	6382.7	0	0	0	0	0	0	0	0	0	0	0	0	0	0	0	0	0	0	0	0	0	0	0	0	0	0	0	0	0	14230	20719	11274	0	0	0
Cre02.g109950.t1.2	11.395000	0	0	0	0	0	0	0	0	0	0	0	0	0	0	0	0	0	0	0	0	0	0	0	0	0	0	0	0	0	0	19584	17758	18704	3057.7	0	0
Cre02.g110350.t1.2	28.974000	0	0	0	0	0	0	0	0	0	0	0	0	0	0	0	0	0	0	0	0	0	0	0	0	0	0	0	3553.5	5873.7	0	0	0	0	0	0	0
Cre02.g110750.t1.2	41.322000	0	0	0	0	0	0	0	0	0	0	0	0	0	0	0	0	0	0	0	0	0	0	0	0	4009.7	0	0	0	0	0	0	0	0	0	0	0
Cre02.g111000.t1.2	36.646000	0	0	0	0	0	0	0	0	0	0	0	0	0	0	0	0	0	0	0	0	0	0	0	6130.1	3546.2	0	0	0	0	0	0	0	0	0	0	0
Cre02.g111450.t1.2	26.620000	0	0	0	0	0	0	0	0	0	0	0	0	0	0	0	0	0	0	0	0	0	0	0	15988	3047	13111	17490	69341	61481	103950	261210	17174	0	0	0	0
Cre02.g111700.t1.2	22.341000	0	0	0	0	0	0	0	0	0	0	0	0	0	0	0	0	0	0	0	0	0	0	0	0	0	0	0	0	0	0	0	22134	0	0	0	0
Cre02.g112650.t1.2	16.346000	0	6856.2	1375.4	0	0	0	0	0	0	0	0	0	0	0	0	0	0	0	0	0	0	0	0	0	0	0	0	0	0	0	0	0	0	0	0	0
Cre02.g112850.t1.1	46.881000	0	0	0	0	0	0	0	0	0	0	0	0	0	0	0	0	0	0	0	0	0	0	0	0	0	2282.7	5109.6	0	0	0	0	0	0	0	0	0
Cre02.g113100.t1.2	13.235000	4739.8	3628.4	2124.8	0	0	0	0	0	0	0	0	0	0	0	0	0	0	1379	0	0	1837.6	0	0	1448.4	1888.7	2601.4	1680.3	3459.7	1632.5	1837.6	1984.2	1618.8	0	0	0	0
Cre02.g114450.t1.2	18.964000	0	0	0	0	0	0	0	0	0	0	0	0	0	0	0	0	0	0	0	0	0	0	0	0	0	0	0	0	0	1686.4	1674.2	0	1043.8	0	0	0
Cre02.g114600.t1.2	21.642000	0	0	0	0	0	0	0	0	0	0	4384.7	3247.4	0	0	0	0	0	0	6150.7	2948.5	4986	4730.6	9815.6	28638	66365	15615	0	0	0	0	0	0	0	0	0	0
Cre02.g115200.t1.2	16.391000	0	13141	0	0	0	0	0	0	0	0	0	0	0	0	0	0	0	0	0	0	0	0	0	0	0	0	0	0	2067	12948	7582.8	0	0	0	0	0
Cre02.g116250.t1.1	20.144000	0	0	0	0	0	0	0	0	0	0	0	0	0	0	0	0	0	0	0	0	0	0	0	0	0	0	0	0	0	0	0	0	6078.9	0	0	0
Cre02.g116500.t1.1	56.205000	0	0	0	0	0	0	0	0	0	0	0	0	0	0	0	0	0	0	3494.1	3656.8	0	0	0	0	0	0	0	0	0	0	0	0	0	0	0	0
Cre02.g116750.t2.1;Cre02.g116750.t1.1	61.514000	2398600	30850000	1050100	980700	363710	226090	194000	370140	3032600	383180	555430	113970	142260	78182	68894	97826	97948	158980	167250	90745	143030	113140	132890	210530	147520	28767	0	0	0	0	0	0	0	0	0	0
Cre02.g117050.t3.1;Cre02.g117050.t2.1;Cre02.g117050.t1.1	153.980000	0	0	0	0	0	0	2066.8	2756.1	0	0	0	0	0	0	0	0	0	0	0	0	0	0	0	0	0	0	0	0	0	0	0	0	0	0	0	0
Cre02.g117500.t1.2	67.267000	1339.9	0	0	0	0	0	0	0	0	0	0	0	0	0	0	0	0	1004.5	0	0	0	3189.7	0	0	0	0	0	0	0	0	0	0	0	0	0	0
Cre02.g118850.t1.2	9.936100	0	0	0	0	0	0	0	0	0	0	0	0	0	0	0	0	0	0	0	0	0	0	0	0	0	0	0	9201.4	0	0	0	0	0	0	0	0
Cre02.g119550.t1.2	9.947400	7642.3	64315	0	0	0	0	0	0	0	0	0	0	0	0	0	0	0	0	0	0	0	0	0	0	3347.9	3063.1	9458.3	71113	158880	127620	113450	93592	124380	95255	8272.6	2572.3
Cre02.g119900.t1.2	42.297000	0	0	0	0	0	0	0	0	0	0	0	0	0	0	0	0	0	0	0	0	0	0	0	0	0	0	0	0	0	10524	0	0	0	0	0	0
Cre02.g120150.t1.2;Cre02.g120100.t1.2	20.647000	0	7648.3	0	0	1593.6	0	7138.2	12648	36345	371390	117870	0	0	0	0	0	0	0	0	0	0	0	0	0	0	0	0	0	0	0	0	0	0	0	0	0
Cre02.g120250.t2.1;Cre02.g120250.t1.1;Cre02.g120200.t1.2	79.655000	15367	22109	2536	0	0	0	0	0	0	0	0	0	0	0	0	0	0	0	0	0	0	0	0	0	0	0	0	0	0	0	0	0	0	0	0	0
Cre02.g141100.t1.2	42.095000	0	0	0	0	0	0	0	0	0	0	0	0	0	0	0	0	0	0	0	0	0	0	0	0	3693.5	24451	21245	27387	0	0	0	0	0	0	0	0
Cre02.g141400.t1.2	67.536000	0	0	0	0	0	0	0	0	0	0	0	0	0	907.54	0	0	0	43943	27028	3290.1	9123.7	2194.1	10203	35955	86180	75003	0	0	0	0	0	0	0	0	0	0
Cre02.g141606.t1.1	464.740000	0	3637.8	4527.8	8171.3	0	40338	29545	12214	0	0	0	0	0	0	0	0	0	0	0	0	0	0	8602.3	15855	0	0	0	0	0	0	0	0	0	0	0	0
Cre02.g142146.t1.1	40.863000	1681.3	0	0	0	0	0	0	0	0	0	0	0	0	0	0	0	0	0	0	0	0	0	0	2665.8	0	1924.6	3085.9	54125	171370	359950	6719.8	0	0	0	0	0
Cre02.g142206.t1.1	31.700000	0	0	0	0	0	0	0	0	0	0	0	0	0	0	0	0	0	0	0	0	0	0	0	0	0	0	3279.6	10635	1603.8	7463	3930.9	0	0	0	0	0
Cre02.g142246.t1.1	10.553000	3151.7	0	0	0	0	0	0	0	0	0	0	0	0	0	0	0	0	0	0	0	0	0	0	0	0	0	0	0	0	0	0	0	1813.7	0	0	0
Cre02.g142266.t1.1;Cre16.g678437.t1.1	71.728000	0	0	0	0	0	0	0	0	0	0	0	0	0	0	0	0	0	0	1265.7	0	0	0	4230.1	18560	5722.3	0	0	0	0	0	0	0	0	0	0	0
Cre02.g142351.t1.1	91.558000	0	0	0	0	0	0	0	0	0	0	0	0	0	0	0	1353.8	6284.5	0	0	0	0	0	0	0	0	0	0	0	0	0	0	0	0	0	0	0
Cre12.g486250.t1.2;Cre02.g142687.t2.1;Cre02.g142687.t1.1;Cre02.g102000.t1.2;Cre12.g487850.t1.2	20.586000	3508.3	10402	0	0	0	0	0	0	0	0	0	0	0	0	0	0	0	0	0	0	0	0	0	0	0	2191	0	3972.6	1283.1	3201.9	36499	26656	35723	0	0	0
Cre02.g142800.t1.2	19.532000	0	0	0	0	0	0	0	0	0	0	0	0	0	0	0	0	0	0	0	0	0	0	0	0	0	0	0	0	0	0	0	0	0	0	0	1172.7
Cre02.g143000.t1.2	45.526000	0	0	0	0	0	0	0	0	0	0	0	0	0	0	0	0	0	0	0	0	0	0	0	0	2301.1	0	0	1571.5	0	0	0	0	0	0	0	0
Cre02.g143050.t1.2	10.879000	0	0	0	0	0	0	0	0	0	0	0	0	0	0	0	0	1566.9	5435.6	21224	68137	31681	3363.7	6581.5	5412.3	0	0	0	0	0	0	4866.2	2146.6	0	0	0	0
Cre02.g143200.t1.1	121.860000	0	0	0	0	0	0	0	0	0	0	0	0	0	0	0	0	2499.5	7846.8	0	0	0	0	0	0	0	0	0	0	0	0	0	0	0	0	0	0
Cre02.g143250.t1.2	36.841000	0	0	0	0	0	0	0	0	0	0	0	0	0	0	0	5025.3	56476	173900	42189	38768	73702	77671	214090	245830	32674	160330	321630	291160	60360	16124	0	0	0	0	0	0
Cre02.g143567.t1.1	17.912000	0	0	0	0	0	0	0	0	0	0	0	0	0	0	0	0	0	0	0	0	0	0	0	0	0	1277.2	7969.6	10972	1331.6	3726.1	16837	18289	4294.8	0	0	0
Cre02.g143650.t2.1;Cre02.g143650.t1.2	57.074000	0	0	0	0	0	0	0	0	0	0	0	0	0	0	0	0	1335.2	0	0	0	0	0	2415.7	0	0	0	0	0	0	0	0	0	0	0	0	0
Cre02.g143667.t1.1	42.300000	0	0	0	0	0	0	0	0	0	0	0	0	0	0	0	0	0	0	0	0	0	0	0	0	0	0	12112	6367.9	0	0	0	0	0	0	0	0
Cre02.g144850.t1.2	29.716000	0	0	0	0	0	0	0	0	0	0	0	0	0	0	0	0	2036.1	11856	13525	3876.6	0	0	0	0	0	0	3580	0	0	0	0	0	0	0	0	0
Cre02.g145800.t1.2	38.114000	103560	97836	19287	8402.9	5883.6	4929.1	2399.5	5196	0	2439.1	2875.1	7006.9	0	7025.9	0	5359.9	4293.6	13252	22303	21535	39329	9346.6	38974	81861	0	0	0	0	0	0	0	0	0	0	0	0
Cre02.g146250.t1.2	50.199000	0	0	0	0	0	0	0	0	0	0	0	0	0	0	0	986.05	2405.1	18881	55430	0	0	0	0	0	0	0	0	0	0	0	0	0	0	0	0	0
Cre02.g146700.t1.2	17.032000	0	0	0	0	0	0	0	0	0	0	0	0	0	0	0	0	0	0	0	0	0	0	0	0	0	2134.2	0	15603	7426.4	1943.8	0	0	0	0	0	0
Cre02.g147850.t1.2	70.197000	0	0	0	0	0	0	0	0	0	0	0	0	0	0	0	0	0	0	0	0	0	0	9847	3581.4	0	0	0	0	0	0	0	0	0	0	0	0
Cre03.g143847.t2.1;Cre03.g143847.t1.1	21.396000	0	0	0	0	0	0	0	0	0	0	0	0	0	18114	0	0	0	0	0	0	0	0	0	0	0	0	0	3620.2	0	0	0	0	0	0	0	0
Cre03.g144164.t1.1	51.598000	0	0	0	0	0	0	0	0	0	0	0	0	0	0	0	0	0	0	0	0	0	0	0	0	5353.4	5655.3	1148.3	0	0	0	0	0	0	0	0	0
Cre03.g144627.t1.1	50.733000	0	0	0	0	0	0	0	0	0	0	0	0	0	0	0	31089	32410	17126	0	0	0	0	0	0	0	0	0	0	0	0	0	0	0	0	0	0
Cre03.g144667.t1.1	26.578000	0	0	0	0	0	0	0	0	0	0	0	0	0	0	0	0	0	0	0	0	0	0	0	0	0	0	0	0	0	0	0	0	1426.3	0	0	0
Cre03.g144807.t1.1	60.707000	236940	396380	78711	38143	30741	6541.1	6808.5	8608	12942	3075.4	7291.3	4917	3575.8	2063.8	15243	37180	4690.6	11726	8070.6	0	0	1804.4	5227.8	9478	21347	1446	0	0	0	0	0	0	0	0	0	0
Cre03.g144967.t1.1	68.773000	386390	171780	63444	26814	3631.9	0	0	0	0	0	0	0	0	0	0	0	0	0	0	0	0	0	0	0	0	0	0	0	0	0	0	0	0	0	0	0
Cre03.g145247.t1.1	24.025000	0	0	0	0	0	0	0	0	0	0	0	0	0	0	0	0	0	0	0	0	0	0	0	0	0	1799.6	4892	50337	26136	7304.1	0	0	0	0	0	0
Cre03.g145507.t1.1	27.943000	0	0	0	0	0	0	0	0	0	0	0	0	0	0	0	0	0	0	0	0	0	0	0	0	0	187640	1631.4	0	0	0	0	0	0	0	0	0
Cre03.g145647.t1.1	252.710000	0	0	8425.3	10003	0	0	1668.1	2788.5	0	0	0	0	0	0	0	0	0	0	0	0	0	0	0	0	0	0	0	0	0	0	0	0	0	0	0	0
Cre03.g145887.t1.1	38.583000	0	0	0	0	0	0	0	1430.8	0	0	0	0	0	0	0	0	0	0	4282.3	1889.8	0	0	0	0	0	0	0	0	0	0	0	0	0	0	0	0
Cre03.g146167.t1.1	24.851000	6183.2	0	0	0	0	0	0	0	0	0	0	0	0	0	0	0	0	0	0	0	2460.9	0	0	4149.9	0	0	0	8250	9761.8	63646	107730	75781	3311.2	0	0	0
Cre03.g146187.t1.1	41.084000	0	0	0	0	0	0	0	0	0	0	0	0	0	0	0	0	0	2211.8	15941	0	0	0	0	0	0	0	0	0	0	0	0	0	0	0	0	0
Cre03.g146247.t1.1	17.392000	40857	442990	54979	232270	0	0	0	0	0	0	0	0	0	0	0	0	0	0	0	0	0	0	0	0	0	0	0	0	0	0	0	0	0	0	0	0
Cre03.g146527.t1.1;Cre21.g751897.t1.1;Cre15.g643389.t1.1;Cre02.g089750.t1.2	68.737000	8584	10416	0	0	0	0	0	0	0	0	0	0	1488	0	0	0	0	0	2893.5	0	0	0	0	0	0	0	0	0	0	0	0	0	0	0	0	0
Cre03.g148300.t1.2	96.431000	0	2954.5	0	1865.5	0	0	0	0	0	0	0	0	0	0	0	0	0	0	0	0	0	0	0	0	0	0	0	0	0	0	0	0	0	0	0	0
Cre03.g149100.t1.2	54.531000	142150	193180	34088	22747	31943	8794.9	15858	23835	2189.2	11609	32889	18044	11806	29256	16683	4923	14034	22087	46596	40034	95471	30218	1335.1	2666.2	13269	130480	1356.5	0	0	0	0	0	0	0	0	0
Cre03.g150300.t1.2	16.263000	0	0	0	0	0	0	0	0	0	0	0	0	0	0	0	0	0	0	0	0	0	0	0	0	0	0	0	0	0	0	0	0	0	8785.8	0	0
Cre03.g151200.t1.2	11.821000	0	0	0	0	0	0	0	0	0	0	0	0	0	13824	17042	0	5199.5	0	0	0	0	0	0	0	0	0	0	0	0	0	0	0	3283	0	0	0
Cre03.g152150.t1.2	41.014000	0	0	0	0	0	0	0	0	0	0	0	0	0	0	0	0	0	0	0	0	0	0	0	2313.4	2954.5	0	0	0	0	0	0	0	0	0	0	0
Cre03.g153450.t1.2	15.044000	0	0	0	0	0	0	0	0	0	0	0	0	0	0	0	0	0	0	0	0	0	0	0	2935.4	5210.3	0	0	0	0	0	0	0	0	0	0	0
Cre03.g154350.t1.2	30.681000	91150	117840	22575	35427	23822	10428	18616	27193	39713	18883	28770	26869	13881	19639	102790	189140	25396	2808.5	2847.3	0	0	0	0	0	0	0	0	0	0	0	0	0	0	0	0	0
Cre03.g154550.t1.1	35.950000	0	0	0	0	0	0	0	0	0	0	0	2775.3	5896.1	0	0	0	0	0	0	0	0	0	0	0	0	0	0	0	0	0	0	0	0	0	0	0
Cre03.g154600.t1.2	34.558000	0	0	0	0	0	0	0	0	0	0	0	0	0	0	0	12200	0	0	0	0	0	0	0	0	0	0	0	0	0	0	12350	6856.2	0	0	0	0
Cre03.g154950.t1.2	40.429000	0	0	0	0	0	0	0	0	0	0	0	0	0	0	0	0	0	0	0	0	0	1686.8	4764.2	0	0	0	0	0	0	0	0	0	0	0	0	0
Cre03.g156050.t1.2	28.631000	0	0	0	0	0	0	0	0	0	0	0	0	0	0	0	0	0	0	0	0	0	0	0	0	0	0	0	1227.1	0	0	0	0	0	0	0	0
Cre03.g156250.t1.2	22.760000	0	0	0	0	0	0	0	0	0	0	0	0	0	0	0	0	0	0	0	0	0	0	0	0	0	0	0	0	0	9685.7	29904	0	0	0	0	0
Cre03.g156600.t1.2;Cre16.g692901.t1.1	31.640000	0	0	0	0	0	0	0	0	0	0	0	0	0	0	0	0	0	0	0	0	0	0	0	0	0	0	0	0	0	0	12636	11581	0	0	0	0
Cre03.g156900.t1.2	28.687000	246490	541810	887190	1652400	293080	114740	46462	25126	49671	423880	170460	20046	14100	4723.6	53668	99480	117210	286030	332860	129860	3880800	1644300	1572100	589430	5129200	2428900	368020	186350	61572	96483	198500	31639	85453	3826.7	4360.6	0
Cre03.g156950.t1.1	8.666900	12186	184780	0	2113.7	4514.8	0	15510	30630	246010	2658.4	2455.4	0	0	0	0	0	0	0	0	0	0	0	0	0	0	0	0	0	0	0	0	0	0	0	0	0
Cre03.g157700.t1.2	10.869000	90762	52087	47027	17599	17485	25652	23095	46978	17990	14059	16885	25652	55583	57384	149350	306640	40437	5261.3	0	0	0	0	0	0	0	0	0	0	0	0	0	0	0	0	0	0
Cre03.g158000.t1.2	49.227000	0	0	0	0	0	0	0	0	0	0	0	0	0	0	0	0	0	0	58930	25009	0	0	0	0	0	0	0	0	0	0	0	0	0	0	0	0
Cre03.g158900.t1.2	49.796000	162630	0	0	0	3006.9	0	0	0	0	0	0	0	0	0	0	0	0	0	0	0	0	0	0	0	0	0	0	0	0	0	0	0	0	0	0	0
Cre03.g160500.t1.2	66.807000	0	0	0	0	0	0	0	0	0	0	0	0	0	0	0	0	0	9197.4	1186.3	0	0	0	0	0	0	0	0	0	0	0	0	0	0	0	0	0
Cre03.g160850.t1.1	54.656000	0	0	0	0	0	0	0	0	0	0	0	0	0	0	0	0	0	0	0	0	0	0	0	0	0	0	0	0	0	0	0	0	0	0	0	0
Cre03.g164000.t1.2	24.228000	29908	12282	0	0	0	0	0	0	0	0	0	0	0	0	0	0	0	0	0	0	0	0	0	0	4848.6	66383	52552	146230	107710	168740	130860	2297.5	0	0	0	0
Cre03.g164300.t1.2	13.326000	0	0	0	0	0	0	0	0	0	0	0	0	0	0	0	0	0	0	0	0	0	0	0	0	0	0	0	0	35490	44108	0	0	0	0	0	0
Cre03.g164600.t1.2;Cre03.g165050.t1.2	117.890000	0	0	0	0	0	0	0	0	0	0	0	0	0	1033.8	9742.4	138800	263420	119040	1370.1	0	0	0	0	0	0	0	0	0	0	0	0	0	0	0	0	0
Cre03.g164700.t1.2	35.584000	63707	3722.9	0	0	0	0	0	0	0	0	0	0	0	0	0	0	0	0	0	0	0	0	0	0	0	0	0	0	0	0	0	0	0	0	0	0
Cre03.g167924.t1.1	27.442000	0	7672.4	0	0	0	0	0	0	0	0	0	0	0	0	0	0	0	0	0	0	0	0	0	0	0	0	0	0	0	0	0	0	0	0	0	0
Cre03.g168550.t1.1	48.572000	0	0	0	0	0	0	0	0	0	0	0	0	0	0	0	0	0	0	0	0	0	0	0	0	18645	5453.5	1959.4	0	0	0	0	0	0	0	0	0
Cre03.g169900.t1.2;Cre06.g251600.t1.2;Cre16.g686950.t1.2	32.849000	0	0	0	0	0	0	0	0	0	0	0	0	0	0	0	0	0	0	0	0	0	0	0	0	0	0	0	11565	115070	125030	6827.4	3096.2	4542.9	0	0	0
Cre03.g170150.t1.1	68.064000	0	0	0	0	0	0	0	0	0	0	0	0	0	0	0	0	0	0	0	0	6687	0	0	0	0	0	0	0	0	0	0	0	0	0	0	0
Cre03.g170200.t2.1;Cre03.g170200.t1.1	66.383000	4271.8	0	0	0	0	0	0	0	0	0	0	0	0	0	0	0	0	0	0	0	24615	0	0	0	0	0	0	0	0	0	0	0	0	0	0	0
Cre03.g171100.t1.1	28.079000	6211.7	6467.6	2266.5	0	0	0	0	0	0	0	0	0	0	0	0	0	0	0	0	0	0	0	0	0	0	0	0	0	0	0	0	0	0	0	0	0
Cre03.g171350.t1.2	52.503000	20984	0	0	0	0	0	0	0	0	0	0	0	0	0	0	0	0	0	0	0	0	0	2138.9	0	0	0	0	0	0	0	0	0	0	0	0	0
Cre03.g171550.t1.1	30.080000	0	0	0	0	0	0	0	0	0	0	0	0	0	0	0	0	0	0	0	0	0	0	0	18233	2688.2	0	0	0	0	0	0	0	0	0	0	0
Cre03.g172000.t1.2	33.122000	0	0	0	0	0	0	0	0	0	0	0	0	0	0	0	0	0	0	0	0	0	0	0	0	0	0	0	0	0	16993	10455	0	0	0	0	0
Cre03.g172300.t1.2	37.439000	760840	1410500	360860	248550	225150	94882	119210	185300	227860	129520	145000	126190	90120	66986	74607	89476	74024	162120	112160	79772	123750	63629	78468	102560	102540	226680	95937	236030	233460	24458	0	0	0	0	0	0
Cre03.g172500.t1.1	46.770000	0	0	0	0	0	0	0	0	0	0	0	0	0	0	0	0	0	0	0	0	1710.7	9459.3	42702	8946.3	1543.9	8682.8	9263.8	52534	1887.6	0	0	0	0	0	0	0
Cre03.g172850.t1.2	41.824000	0	0	0	0	0	0	0	0	0	0	0	0	0	0	0	0	0	0	0	0	0	0	0	3543	5452.5	3948.1	0	0	0	0	0	0	0	0	0	0
Cre03.g174750.t1.2	33.072000	0	0	0	0	0	0	0	0	0	0	0	0	0	0	0	0	0	0	0	0	0	0	0	0	0	0	0	24017	8241.6	2616.6	0	0	0	0	0	0
Cre03.g175200.t1.2	87.233000	207320	46838	0	0	0	0	0	0	0	0	0	0	0	0	0	0	0	0	0	0	0	0	0	0	0	0	0	0	0	0	0	0	0	0	0	0
Cre03.g175400.t2.1;Cre03.g175400.t1.2	71.611000	0	0	0	0	0	0	0	0	0	0	0	0	9214.4	34727	3421.1	0	0	0	0	0	0	0	0	0	0	0	0	0	0	0	0	0	0	0	0	0
Cre03.g176250.t1.2	40.499000	0	0	4561.8	0	0	0	0	1304.9	9977.3	5698.2	1942.5	53535	0	0	0	0	0	0	0	0	0	0	0	0	0	0	0	0	0	0	0	0	0	0	0	0
Cre03.g176833.t1.1	41.553000	0	0	0	0	0	0	0	0	0	0	0	0	0	0	0	0	0	0	0	0	55435	0	0	0	15900	0	0	0	0	0	0	0	0	0	0	0
Cre03.g177200.t1.2	44.633000	0	0	0	0	0	0	0	0	0	0	0	0	0	0	0	0	0	0	0	0	0	0	0	0	0	0	0	5690.2	0	0	0	0	0	0	0	0
Cre03.g177350.t1.1	41.282000	0	3443.7	1512.2	0	0	0	0	0	0	0	0	0	0	0	0	0	0	0	0	0	0	0	0	2899.3	11329	50532	11395	6010.6	0	0	0	0	0	0	0	0
Cre03.g177500.t1.1	19.866000	0	0	0	0	0	0	0	0	0	0	0	0	0	0	0	0	0	0	0	0	0	0	0	0	2183.7	13610	0	0	0	0	0	0	0	0	0	0
Cre03.g177900.t1.2	36.688000	6775.7	0	0	0	0	0	0	0	0	0	0	0	0	0	0	0	0	0	0	0	0	0	0	0	0	0	0	0	0	0	0	0	0	0	0	0
Cre03.g178150.t1.1	18.296000	0	0	0	0	0	0	0	0	0	0	0	0	13487	0	10229	0	0	0	0	0	0	0	0	0	0	0	0	0	0	0	0	0	0	0	0	59869
Cre03.g178250.t1.2	16.284000	14020	75570	13873	129730	0	0	0	0	0	0	0	0	0	0	0	0	0	0	0	0	0	0	0	0	0	0	0	0	0	0	0	0	0	0	0	0
Cre03.g178450.t1.2	10.766000	0	0	0	0	0	0	0	0	0	0	0	0	0	0	0	0	0	0	0	0	0	114710	370010	0	0	0	0	0	1830.4	39410	76542	1638.4	0	0	0	0
Cre03.g179800.t1.2	18.096000	15726	25709	7499.5	7341.6	4776	3505.7	3504.8	4398.9	4076.8	3868.3	5033.2	0	3730.5	3516.9	3696.1	2254.6	2027.7	0	0	0	0	0	2846.3	3759.1	3909.2	4544	0	0	3297.9	2242.4	0	0	0	0	0	0
Cre03.g179901.t1.1	52.965000	0	0	0	0	0	0	0	0	0	0	0	0	0	0	0	0	0	0	0	0	0	0	0	1144.9	10649	0	0	0	0	0	0	0	0	0	0	0
Cre03.g180300.t1.2	76.609000	0	0	0	0	0	0	0	1263.6	0	0	0	0	0	0	0	0	0	0	0	0	0	0	11490	0	0	0	0	0	0	0	0	0	0	0	0	0
Cre03.g180750.t1.2	86.772000	7044.4	4519.3	0	0	0	1442.2	0	1182.1	0	0	0	0	0	0	0	15435	33346	29575	7415.8	0	0	7639.8	23452	105200	15979	0	0	0	0	0	0	0	0	0	0	0
Cre03.g181250.t1.1	31.990000	0	0	0	0	0	0	0	0	0	0	0	0	0	0	0	0	0	0	0	0	0	0	0	0	0	0	0	1178	0	4149.3	10359	0	0	0	0	0
Cre03.g181300.t1.2	53.814000	0	0	0	0	0	0	0	0	0	0	0	0	0	0	0	0	0	0	0	0	0	0	0	0	0	0	1111.8	16649	0	0	0	0	0	0	0	0
Cre03.g181500.t1.2	65.753000	0	0	0	0	0	0	0	0	0	0	0	0	0	0	0	0	0	0	0	18189	0	0	0	0	0	0	0	0	0	0	0	0	9726.3	0	0	0
Cre03.g182050.t1.2	72.250000	2457.5	0	0	0	0	0	0	0	0	0	0	0	0	0	0	0	0	0	0	0	0	0	0	28284	39774	0	0	0	0	0	0	0	0	0	0	0
Cre03.g182150.t1.2	28.313000	0	0	5165.4	1711.7	16587	0	0	0	0	0	0	0	2148.1	0	0	0	0	0	0	0	0	0	0	0	6158.8	34202	29133	596970	558320	72640	4390.6	0	0	0	0	10265
Cre03.g182551.t1.2	14.875000	0	0	0	0	0	0	0	0	0	0	0	0	0	0	0	0	0	0	0	0	0	0	0	0	0	0	0	0	0	0	0	0	10984	10411	12506	731140
Cre03.g183100.t1.2	27.809000	5582.8	5998.4	9022.9	5112.9	1464.3	1542.6	4915	7559.3	8028.9	8011.6	11773	8701.5	7043.7	10305	13971	14892	40530	4168.9	0	0	1301.8	0	0	1184.6	1568.4	1728.2	0	4990.4	0	6089.7	0	0	0	0	0	0
Cre03.g183400.t1.1	25.239000	0	0	0	0	0	0	0	0	0	0	0	0	0	0	0	0	0	0	0	0	0	0	0	0	0	0	0	0	0	0	4491.7	7264.6	1224	0	0	0
Cre03.g183900.t1.2	14.408000	0	0	0	0	0	0	0	0	0	0	0	0	0	0	0	0	0	0	0	0	0	0	0	0	0	0	0	0	11696	16011	3147.3	0	0	0	0	0
Cre03.g184700.t2.1;Cre03.g184700.t1.2	39.398000	0	0	0	0	0	0	0	0	0	0	0	0	0	0	0	0	0	0	0	0	0	0	0	0	0	10858	7600.9	13394	0	0	0	0	0	0	0	0
Cre03.g185550.t1.2	41.446000	0	0	0	0	0	0	0	0	0	0	0	0	0	0	0	0	0	0	0	0	0	0	0	0	0	20239	10290	17466	17158	81763	60883	0	0	0	0	0
Cre03.g185600.t1.1	22.004000	0	0	0	0	0	0	0	0	0	0	0	0	0	0	0	0	0	3127.5	0	0	0	0	2244.5	0	11774	109170	98336	31863	0	0	0	0	0	0	0	0
Cre03.g186150.t1.1	20.486000	1750.4	0	0	0	0	0	0	0	0	0	0	0	0	0	0	0	0	0	0	0	0	0	0	0	0	0	0	0	0	0	0	0	0	0	0	0
Cre03.g187450.t1.2	28.819000	0	0	0	0	0	0	0	0	0	0	0	0	0	0	0	0	0	0	0	0	0	0	0	0	0	0	1492.6	1335.2	2672.8	7945.4	12619	0	0	0	0	0
Cre03.g187650.t1.1	59.110000	0	0	0	0	0	0	0	0	0	0	0	0	0	0	0	0	0	0	0	6599.4	0	0	0	0	0	0	0	0	0	0	0	0	0	0	0	0
Cre03.g188250.t1.2	55.344000	0	0	0	0	0	0	0	0	0	0	0	0	0	0	0	0	0	0	0	0	0	0	0	0	0	2306.1	14843	11433	0	0	0	0	0	0	0	0
Cre03.g188650.t1.2	24.626000	0	0	0	0	0	0	0	0	0	0	0	0	0	0	0	0	0	0	985.98	0	2279.1	944.68	927.28	1674.1	1806.7	1426.3	910.98	0	0	0	0	0	0	0	0	0
Cre03.g189250.t1.2	24.185000	0	0	0	0	0	0	0	0	0	0	0	0	0	0	0	0	0	0	1311.9	0	0	1217	32264	47532	14519	18344	3876.3	12812	1531.4	13235	24973	5626.3	0	0	0	0
Cre03.g189300.t1.1	32.993000	0	0	0	0	0	0	0	0	0	0	0	0	0	0	0	0	0	0	0	0	0	0	0	0	0	0	0	2345.2	1564.1	0	0	0	0	0	0	0
Cre03.g189800.t1.2	44.694000	0	0	0	0	0	0	0	0	0	0	0	0	0	0	0	0	0	0	0	0	0	0	0	4170.9	24353	451380	318950	465680	49484	0	0	0	0	0	0	0
Cre03.g190150.t1.1	28.392000	0	0	0	0	0	0	0	0	0	0	0	0	0	0	0	0	0	0	0	0	0	0	0	0	0	0	3506.2	13580	0	0	0	0	0	0	0	0
Cre03.g190500.t1.2	100.690000	0	0	0	0	0	0	0	0	0	0	0	0	0	3182.2	3288.7	42176	9599.4	0	0	0	0	0	0	0	0	0	0	0	0	0	0	0	0	0	0	0
Cre04.g216850.t1.2;Cre03.g190950.t1.2	49.586000	0	0	0	0	0	0	0	0	0	0	0	2476.7	0	0	0	0	0	0	0	0	0	0	1797.8	2482.4	6619.9	33831	83639	82002	1202.1	0	0	0	0	0	0	0
Cre03.g192050.t1.1	57.208000	0	0	0	0	0	0	0	0	0	0	0	0	0	10794	1618.2	0	0	0	0	0	0	0	0	0	0	0	0	0	0	0	0	0	0	0	0	0
Cre03.g192350.t1.1;Cre09.g395450.t2.1;Cre09.g395450.t1.2	48.878000	0	0	923.88	0	0	0	0	0	0	1352.3	5260.1	1274	0	10031	13680	144530	0	0	0	0	0	0	0	0	0	0	0	0	0	0	0	0	0	0	0	0
Cre03.g193750.t1.1	44.631000	0	3912.8	0	0	0	0	0	0	0	0	0	0	0	0	0	0	0	3681	0	0	0	2119.8	4532.7	26623	46174	93880	48045	5165.5	0	0	0	0	0	0	0	0
Cre03.g193800.t1.1	55.567000	0	0	0	0	0	0	0	0	0	0	0	0	0	0	0	0	0	2111.2	4719.4	0	0	0	0	0	2297.8	0	0	0	0	0	0	0	0	0	0	0
Cre03.g193850.t1.2	34.323000	4682.3	5801.3	5107.5	3118.2	3944.1	0	0	0	0	0	3322.2	2314.8	0	2222.4	0	3745.3	3422.4	4404.2	6160.4	6875.2	19137	23683	27154	70106	100040	198630	91192	71096	13479	8949.7	0	0	0	0	0	0
Cre03.g194200.t1.2	40.247000	0	0	0	0	0	0	0	0	0	0	0	0	0	4781.9	7769	7580.5	11243	10540	3426.3	0	0	0	0	0	0	0	0	0	0	0	0	0	0	0	0	0
Cre03.g194350.t1.2	71.740000	25928	0	0	0	0	0	0	0	0	0	0	0	0	0	0	1099	0	0	2343	0	0	0	0	0	0	0	0	0	0	0	0	0	0	0	0	0
Cre03.g194850.t1.2	36.601000	9160.7	2757.5	0	0	1138.1	0	0	2170.4	0	1507.5	6179.4	5019.4	0	1224.4	7493.6	7628.6	11692	29553	62287	48583	116400	80067	175290	370920	228840	149060	22856	20313	0	0	0	0	0	0	0	0
Cre03.g195388.t1.1	9.293000	0	0	0	0	0	0	0	0	0	0	0	0	0	0	0	0	0	0	0	0	0	0	0	0	0	0	0	0	0	8356.1	0	0	1895.9	2706.9	0	0
Cre03.g196150.t1.2	23.026000	0	0	0	0	0	0	0	0	0	0	0	0	0	0	0	0	0	0	0	0	0	0	0	0	0	0	0	2357.6	2717.8	0	0	0	0	0	0	0
Cre03.g197650.t1.2	28.895000	0	0	0	0	0	0	0	0	0	0	0	0	0	0	0	0	0	0	0	0	0	0	0	0	0	0	0	0	0	0	0	0	1513	21203	1296	0
Cre03.g198850.t1.2;Cre03.g198863.t1.1	26.612000	0	0	0	0	0	0	0	0	0	0	0	0	0	0	0	0	0	0	0	0	0	0	0	0	0	0	0	0	0	3725.4	5419.3	40331	41690	0	0	0
Cre03.g198950.t1.2	28.840000	0	0	0	0	0	0	0	0	0	0	0	0	0	0	0	0	0	0	0	0	0	0	0	0	0	0	0	5662.2	7667.2	27512	41337	1834	0	0	0	0
Cre03.g199000.t1.2	81.394000	51694	53218	4350.3	1319.8	0	897.88	0	0	0	0	0	0	0	0	0	0	0	4805.1	19584	27522	58561	26486	3091	0	0	0	0	0	0	0	0	0	0	0	0	0
Cre03.g199150.t1.2	29.735000	0	0	0	0	0	0	0	0	0	0	0	0	0	0	0	0	0	0	0	0	0	0	0	0	0	0	0	14139	3244.4	23781	80100	130420	26532	0	0	0
Cre03.g199423.t1.1	43.733000	4075.5	0	0	0	0	0	0	0	0	0	0	0	0	0	0	0	0	0	0	0	5176.6	0	0	8672.6	25713	10402	0	0	0	0	0	0	0	0	0	0
Cre03.g199535.t1.1	27.233000	0	0	0	0	0	0	0	0	0	0	1472.7	0	2695	1050	15284	33022	160780	2530300	64052	97379	73637	4934.7	0	0	0	0	0	0	0	1665.6	6014.9	0	0	0	0	0
Cre03.g199647.t1.1	45.594000	0	0	0	0	0	0	0	0	0	0	0	0	0	0	0	0	0	0	0	0	0	0	0	0	0	0	0	4448.6	0	0	0	0	0	0	0	0
Cre03.g199652.t1.1	11.713000	0	0	0	0	0	0	0	0	0	0	0	0	0	0	0	0	0	0	0	0	34015	0	0	0	0	0	0	0	0	0	0	0	0	0	0	0
Cre03.g200350.t2.1;Cre03.g200350.t1.2	40.608000	0	0	0	0	0	0	0	0	0	0	0	0	0	0	0	0	0	0	0	0	0	0	0	0	0	0	0	0	0	1842.4	0	0	0	0	0	0
Cre03.g201100.t1.2	128.380000	11433	21338	0	0	0	0	0	0	0	0	0	0	0	0	0	0	0	0	0	0	0	0	0	0	0	0	0	0	0	0	0	0	0	0	0	0
Cre03.g201750.t1.2	27.961000	0	0	0	0	0	0	0	0	0	0	0	0	0	0	0	0	0	0	0	0	0	0	0	0	0	0	0	0	0	0	0	0	6995.9	0	0	0
Cre03.g201900.t1.1	87.785000	0	0	0	0	0	0	0	0	0	0	0	0	0	0	0	0	0	15704	0	0	0	0	0	0	0	0	0	0	0	0	0	0	0	0	0	0
Cre03.g202113.t1.1	41.028000	0	0	0	0	0	0	0	0	0	0	0	0	0	0	0	0	0	0	0	0	0	0	0	0	0	0	0	0	0	4564.6	0	0	0	0	0	0
Cre03.g202400.t1.2	36.886000	0	0	0	0	0	0	0	0	0	0	0	0	0	0	0	0	0	0	0	0	0	0	0	0	17752	9695.9	0	2628.4	0	0	0	0	0	0	0	0
Cre03.g203450.t1.2	9.104200	0	0	0	0	0	0	0	0	0	0	0	0	0	0	0	0	0	0	0	0	0	0	0	0	0	0	0	0	0	0	0	1728.4	0	0	0	0
Cre03.g203850.t1.2	49.951000	0	0	0	0	0	0	0	0	0	0	0	0	0	0	0	0	0	0	0	0	0	0	0	0	0	0	0	15327	3554.3	0	0	0	0	0	0	0
Cre03.g204250.t1.2	52.718000	0	0	0	0	0	0	0	0	0	0	0	0	0	0	0	0	0	0	33291	8950.3	0	1495.3	0	9977.9	52069	242420	129620	190970	4941.1	0	0	0	0	0	0	0
Cre03.g204650.t1.2	16.166000	5110.8	100370	19545	90458	0	0	0	0	0	0	0	0	0	0	0	0	0	0	0	0	0	0	0	0	0	0	0	0	0	0	0	0	0	0	0	0
Cre03.g206450.t1.2	6.757600	4966.3	49262	20711	66933	0	0	0	0	0	0	0	0	0	0	0	0	0	0	0	0	0	0	0	0	0	0	0	0	0	0	0	0	0	0	0	0
Cre03.g206600.t1.2	64.232000	0	0	0	0	0	0	0	0	0	0	0	0	0	0	0	1225.2	0	4633.2	24707	23755	36935	0	0	0	7052	4218.2	0	0	0	0	0	0	0	0	0	0
Cre03.g206800.t1.1	56.764000	0	0	0	0	0	0	0	0	0	0	0	0	0	0	0	0	0	0	0	0	0	0	0	2815.7	9006.6	0	0	0	0	0	0	0	0	0	0	0
Cre03.g206929.t1.1	63.446000	0	0	0	0	0	0	0	0	0	0	0	0	0	0	0	0	0	0	0	0	0	2609.2	24921	16414	0	0	0	0	0	0	0	0	0	0	0	0
Cre03.g207000.t1.2	26.824000	0	0	0	0	0	0	0	0	0	0	0	0	0	0	0	0	0	0	0	0	0	0	0	0	3196.2	0	0	0	0	0	0	0	0	0	0	0
Cre03.g208000.t1.1	12.764000	1826.2	0	0	0	0	0	0	0	0	0	0	0	0	0	0	0	0	1960.7	0	0	0	0	0	0	0	0	2250.5	5646.4	19991	5005.8	0	0	0	0	0	0
Cre03.g209057.t1.1	20.290000	0	0	0	0	0	0	0	0	64347	0	0	0	0	0	0	0	0	0	0	0	0	0	0	0	0	0	0	0	0	0	0	0	0	0	0	0
Cre03.g211409.t1.1	51.863000	0	0	0	0	0	0	0	0	0	0	0	0	0	0	0	0	0	0	0	0	0	0	0	0	0	0	3039.7	0	0	0	0	0	0	0	0	0
Cre03.g213313.t1.1	32.542000	0	0	0	0	0	0	0	0	0	0	0	0	0	0	0	0	0	0	0	0	0	5744.9	3100.2	0	0	0	0	0	0	0	0	0	0	0	0	0
Cre03.g213425.t1.1	16.497000	2566.6	0	0	0	0	0	0	0	0	0	0	0	0	0	1563.1	0	1624	0	0	0	0	0	0	0	0	0	0	0	0	0	0	0	5499.5	0	0	0
Cre03.g213537.t1.1	17.193000	0	0	0	0	0	0	0	0	0	0	0	0	0	0	0	0	0	0	0	0	0	0	0	0	3405	0	0	0	0	0	0	0	0	0	0	0
Cre04.g213251.t1.1	23.979000	0	0	0	0	0	0	0	0	0	0	0	0	0	0	0	0	0	0	0	0	0	0	0	0	0	0	0	0	0	0	0	0	0	0	0	0
Cre04.g213985.t1.1	24.820000	23529	21015	5341.2	2732.8	2450.4	0	0	2331	0	1820.3	1405.5	3611	0	0	0	0	0	0	0	0	0	0	0	0	0	0	0	0	0	1290	12630	0	0	0	0	0
Cre04.g214150.t1.1	36.892000	0	0	0	0	0	0	0	0	0	0	0	0	0	0	412420	0	0	0	0	0	0	0	0	0	0	0	0	0	0	0	0	0	0	0	0	0
Cre04.g214500.t1.1	49.284000	22018	22973	0	1389.3	1414.1	0	0	0	1564.2	0	0	0	0	0	0	0	0	4169.8	5813	13801	105730	110540	39118	0	0	0	2362.1	18432	0	0	0	0	0	0	0	0
Cre04.g216950.t1.2	38.909000	0	0	0	0	0	0	0	0	0	0	0	0	0	0	0	0	0	0	0	0	0	0	0	0	0	0	1403.3	0	0	0	0	0	0	0	0	0
Cre04.g217050.t1.1	101.350000	0	0	0	0	1747.9	0	0	0	0	0	0	0	0	0	0	0	0	0	0	0	0	0	0	0	0	0	0	0	0	0	0	0	0	0	0	0
Cre04.g217800.t1.1	45.691000	1734.2	12883	0	0	0	0	0	0	0	0	0	0	0	0	0	0	0	0	0	0	0	0	0	0	0	0	0	0	0	0	0	0	0	0	0	0
Cre04.g217910.t1.1	30.251000	0	0	0	0	0	0	0	0	0	0	0	0	0	0	0	0	0	0	0	0	0	0	0	0	0	0	0	0	1211.4	11623	0	0	0	0	0	0
Cre04.g217915.t1.1	58.795000	0	0	0	0	0	0	1604.8	8226.8	6155	0	0	0	0	0	0	0	0	0	0	0	0	0	0	0	0	0	0	0	0	0	0	0	0	0	0	0
Cre04.g217929.t1.1	63.930000	0	0	0	0	9518	0	0	0	0	0	0	0	0	0	0	0	0	1505.9	0	0	0	0	5493.8	9553.1	2698.7	11878	0	0	0	0	0	0	0	0	0	0
Cre04.g218250.t1.2;Cre12.g535900.t1.1	19.783000	0	0	0	0	0	0	0	0	0	0	0	0	0	0	0	0	0	0	0	0	0	0	0	0	0	0	0	0	0	0	3456.8	2695.1	1519	0	0	0
Cre04.g220200.t3.1;Cre04.g220200.t2.1;Cre04.g220200.t1.2	107.790000	8459.7	15912	8189	3792.5	4528.8	2747.4	3712	10840	22051	10898	934.87	0	0	0	0	0	12292	43147	0	0	0	0	0	0	0	0	0	0	0	0	0	0	0	0	0	0
Cre04.g220350.t2.1;Cre04.g220350.t1.2	95.723000	0	0	0	1241.3	0	0	0	0	2257.8	1116.1	8341.1	134000	0	0	0	0	0	0	0	0	0	0	0	0	0	0	0	0	0	0	0	0	0	0	0	0
Cre04.g221250.t1.2	18.117000	0	0	0	0	0	0	0	0	0	0	0	0	0	0	0	0	0	0	0	0	0	0	0	0	0	0	0	0	0	0	0	0	2836.5	3164.1	0	0
Cre04.g221700.t1.2	41.417000	22012	86245	9338.7	0	8963.8	3974.1	5004.5	10040	7640.3	0	3673.3	13566	3949.3	3015.9	14923	65612	2030.9	0	0	0	0	0	0	0	0	0	0	0	0	0	0	0	0	0	0	0
Cre04.g222700.t1.2	115.310000	0	0	0	0	0	0	0	0	0	0	0	0	0	935.11	3764.5	52239	61999	4102.5	0	0	0	0	0	0	0	0	0	0	0	0	0	0	0	0	0	0
Cre04.g224750.t1.2	24.130000	1591.6	0	0	0	0	0	0	0	0	0	0	0	0	0	0	0	0	0	0	0	0	0	0	0	0	2232.3	0	0	0	0	0	0	0	0	0	0
Cre04.g225050.t1.1	24.843000	0	0	0	0	0	0	0	0	0	0	0	0	0	0	0	0	0	0	0	0	0	0	0	0	0	0	0	0	2531.6	0	2975.7	0	0	0	0	0
Cre04.g225400.t1.2	35.146000	0	0	0	0	0	0	0	0	0	0	0	0	0	0	0	0	0	0	0	0	0	0	0	0	0	0	0	31112	0	0	0	0	0	0	0	0
Cre04.g226850.t1.2	59.847000	0	0	0	0	0	0	0	0	0	0	0	0	0	0	0	0	0	0	0	0	0	0	0	0	9718.8	11064	0	0	0	0	0	0	0	0	0	0
Cre04.g228450.t1.2	29.733000	0	0	0	0	0	0	0	0	0	0	0	0	0	0	0	0	0	0	0	0	0	0	0	0	0	0	0	27293	0	0	0	0	0	0	0	0
Cre04.g229300.t1.1	45.029000	13426	13211	0	0	0	0	0	0	0	0	0	0	0	0	0	0	0	0	0	0	0	0	0	0	0	0	0	0	0	0	0	0	0	0	0	0
Cre04.g229398.t1.1;Cre04.g229450.t1.1	54.429000	0	0	0	0	0	0	0	0	0	0	0	0	0	0	0	0	0	0	0	0	0	0	0	0	0	0	0	0	0	0	0	0	0	0	0	938.09
Cre04.g231026.t1.1	46.200000	0	0	0	0	0	0	0	0	0	0	0	0	0	1237.4	0	0	0	0	0	0	0	0	0	0	6076.3	103970	18363	14858	0	0	0	0	0	0	0	0
Cre04.g231222.t2.1;Cre04.g231222.t1.1	98.795000	0	7129.6	6929.9	81398	201460	0	0	0	11142	8771.2	16247	0	0	0	0	0	0	0	0	0	2365.8	9226.8	6432.6	0	0	0	0	0	0	0	0	0	0	0	0	0
Cre04.g232104.t1.1	27.380000	283030	858620	1387300	2341200	529970	163830	62418	30335	59372	668660	231560	26932	18724	18351	84288	164810	176850	445740	439490	205060	3687100	3217900	3169100	442550	6466300	3598800	592860	256830	118900	191390	347310	140320	91952	3826.7	4360.6	0
Cre05.g230850.t1.1;Cre03.g178950.t1.2	60.648000	2288.2	0	0	0	0	0	0	0	0	0	0	0	0	0	0	0	0	0	2772.1	28739	26161	0	0	0	0	0	0	0	0	0	0	0	0	0	0	0
Cre05.g232150.t1.2	48.779000	0	0	0	0	0	0	0	0	0	0	3209.6	4369.1	8548.4	184040	19095	0	0	0	0	0	0	0	0	0	0	0	0	0	0	0	0	0	0	0	0	0
Cre05.g232200.t1.2	77.304000	0	0	0	0	0	0	0	0	0	1581.1	0	0	0	1038.7	0	10596	39153	218200	9660.9	0	0	0	24839	17463	0	0	0	0	0	0	0	0	0	0	0	0
Cre05.g232752.t1.1	61.204000	14382	0	1197.4	0	0	0	0	0	0	0	0	0	0	0	4175.8	0	0	0	4060.5	0	0	0	0	0	0	0	0	0	0	0	0	0	0	0	0	0
Cre05.g233050.t1.2	19.056000	0	0	0	0	0	0	0	0	0	0	0	0	0	0	0	0	0	0	0	0	0	0	0	0	0	0	0	0	0	0	0	0	0	0	1469	6885.7
Cre05.g233305.t2.1;Cre05.g233305.t1.1	40.532000	26452	24502	5187	0	1502	0	0	0	0	0	0	0	0	0	0	0	0	0	0	0	0	0	0	0	0	1812	1544.2	2046.9	0	3592.5	0	0	0	0	0	0
Cre05.g233800.t1.2	76.431000	0	0	0	0	0	0	0	0	0	0	0	0	0	0	15188	0	1320.7	0	0	0	0	0	0	0	0	0	0	0	0	0	0	0	0	0	0	0
Cre05.g233900.t1.2	36.491000	0	0	0	0	0	0	0	0	0	0	0	0	0	0	0	0	0	0	0	0	0	0	0	0	0	1915.1	3474.1	35630	73143	362030	79337	0	0	0	0	0
Cre05.g233950.t1.2	15.636000	0	0	0	0	0	0	0	0	0	0	0	0	0	0	0	0	0	0	0	0	0	0	0	0	0	8681.6	69025	247400	76911	87069	11981	35088	74564	60858	4534.2	0
Cre05.g234550.t2.1;Cre05.g234550.t1.2	40.985000	106630	91552	16894	11507	8718.5	2255.2	2371.2	2893.9	3769.9	2081.6	13122	11944	6364.9	5541.4	13460	20832	19009	44209	80858	0	0	0	0	0	0	0	0	0	0	0	0	0	0	0	0	0
Cre05.g234637.t1.1	14.838000	0	11457	5261.9	2397.4	1479.6	0	1865.4	0	0	0	0	0	0	0	0	0	0	0	0	0	0	0	0	0	0	0	0	0	0	0	0	0	0	0	0	0
Cre05.g237050.t1.1	31.127000	0	0	0	0	0	0	0	0	0	0	0	0	0	0	0	0	0	0	0	0	0	0	0	0	0	0	0	7369.1	4902.4	0	0	0	0	0	0	0
Cre05.g237400.t1.2	34.771000	0	0	0	0	0	0	0	0	0	0	0	0	0	0	0	0	0	0	0	0	0	0	0	0	0	0	0	0	0	0	9952.7	4058.5	0	0	0	0
Cre05.g237450.t1.2	31.708000	0	0	0	0	0	0	0	0	0	0	0	0	0	0	0	0	0	0	0	0	0	0	0	0	0	0	0	0	0	0	19054	14829	0	0	0	0
Cre05.g238332.t1.1	21.342000	14683	321940	240180	1274700	826120	4481400	3080900	936700	250120	207140	523530	160300	398530	409820	103760	1441.3	0	0	0	0	0	0	0	0	0	0	0	0	1487.4	0	0	0	0	0	0	0
Cre05.g240300.t1.1	13.502000	0	0	0	0	0	0	0	0	0	0	0	0	0	0	0	0	0	0	0	0	0	0	0	0	15481	2342.8	0	0	0	0	0	0	0	0	0	0
Cre05.g240800.t1.2	19.604000	9117.3	141930	18580	89707	0	0	0	0	0	0	0	0	0	0	0	0	0	0	0	0	0	0	0	0	0	0	0	0	0	0	0	0	0	0	0	0
Cre05.g240850.t1.2	70.449000	0	0	0	0	0	0	0	0	0	0	0	0	0	0	0	0	0	0	79723	1753.5	0	0	0	0	0	0	0	0	0	0	0	0	0	0	0	0
Cre05.g241750.t1.2	44.585000	0	0	0	0	0	0	0	0	0	0	0	0	0	0	0	0	0	0	0	0	0	0	0	0	0	0	0	7317.6	0	0	0	0	0	0	0	0
Cre05.g241950.t1.2	28.549000	700750	313690	61898	30272	9214.4	0	0	6570.3	10084	0	4627.5	4401	0	5070	39982	125640	83781	578100	63002	53165	18899	3329.6	10648	6339.7	21532	60525	93235	639850	982640	310800	8575.7	1751.5	0	0	0	0
Cre05.g242350.t1.2	113.980000	0	0	0	0	0	0	0	0	0	0	0	0	0	0	0	0	0	0	1578.9	0	0	0	0	0	0	0	0	0	0	0	0	0	0	0	0	0
Cre05.g242400.t1.2	14.860000	0	0	0	1903.2	0	0	0	1438.6	0	0	0	0	0	0	0	0	0	0	0	0	0	0	0	0	0	0	2628.3	0	0	10878	28860	28494	69052	37999	8015.2	0
Cre05.g242550.t1.2	48.845000	0	0	0	0	0	0	0	0	0	0	0	0	0	0	0	0	0	0	0	0	0	0	0	0	0	0	0	0	0	0	0	0	0	0	0	0
Cre05.g243800.t1.2	19.087000	0	0	0	0	0	0	0	0	0	0	0	0	0	0	0	0	0	0	0	3284.4	0	3535	3266.1	0	0	0	3313.4	22704	7597.5	44174	98584	213650	592320	183910	16406	0
Cre05.g244550.t1.1	65.661000	0	9524.2	7391.2	71069	24451	257280	184490	5790.4	0	0	0	0	0	0	0	0	0	0	0	5503.7	0	0	0	0	0	0	0	0	0	0	0	0	0	0	0	0
Cre05.g244901.t1.1	6.486300	5558.5	38372	6724.3	25191	0	0	0	0	0	0	0	0	0	0	0	0	0	0	0	0	0	0	0	0	0	0	0	0	0	0	0	0	0	0	0	0
Cre05.g244950.t1.2	24.632000	0	0	0	0	0	0	0	0	0	0	0	0	0	0	0	0	0	0	0	0	0	0	0	3315.4	0	0	0	0	2649.6	0	0	0	0	0	0	0
Cre05.g245450.t1.2	40.488000	0	0	0	0	0	0	0	0	0	0	0	0	0	0	0	0	0	0	0	0	0	0	0	0	0	0	3377.2	58753	9550.5	0	0	0	0	0	0	0
Cre05.g245550.t1.1	237.850000	0	0	0	0	2301.3	15156	0	0	0	0	0	0	0	0	0	0	0	0	0	0	0	0	0	0	0	0	0	0	0	0	0	0	0	0	0	0
Cre05.g245900.t1.2	42.527000	0	0	0	0	0	0	0	0	0	0	0	0	0	0	2341.7	7045.5	5602.9	8246.5	0	0	0	0	0	0	0	0	0	0	0	0	0	0	0	0	0	0
Cre05.g246900.t1.2	17.294000	0	0	0	0	0	0	0	0	0	0	0	0	0	0	0	0	0	0	0	0	0	0	0	0	0	0	0	0	6027.9	3050	0	0	0	0	0	0
Cre05.g247450.t1.2	85.013000	0	0	0	0	0	0	0	0	0	0	18118	281690	138930	0	0	0	0	0	0	0	0	0	0	0	0	0	0	0	0	0	0	0	0	0	0	0
Cre05.g247950.t1.2	21.741000	0	9558.7	1294.1	0	0	0	0	0	1881.8	0	0	0	0	0	0	0	0	0	0	0	0	0	0	0	0	0	1297.1	34369	32504	58233	13078	0	0	0	0	0
Cre05.g248500.t1.2	16.013000	0	0	0	0	0	0	0	0	0	0	0	0	0	0	0	0	0	0	0	0	0	0	1732	6456.2	3343.7	43153	13613	6529.9	0	0	1700.5	0	0	0	0	0
Cre06.g250100.t1.2	71.954000	0	0	0	0	0	0	0	0	0	0	1960.1	0	0	1672.5	6330.7	9351.4	10292	27738	51381	85785	353870	271590	107710	83194	0	0	0	0	0	0	0	0	0	0	0	0
Cre06.g250200.t1.2	42.583000	80326	63842	2369	0	0	0	0	2013.3	0	0	0	0	0	0	0	0	0	0	0	0	0	0	0	10383	5667.9	13823	0	0	0	0	0	0	0	0	0	0
Cre06.g250250.t1.2	41.963000	0	0	0	0	0	0	0	0	0	0	0	0	0	0	0	0	0	0	0	0	0	0	0	0	0	0	1507.1	4822.5	0	0	0	0	0	0	0	0
Cre06.g250450.t1.2	47.910000	0	0	0	0	0	0	0	0	0	0	0	0	0	0	0	0	0	0	0	0	0	0	4412.9	8890.4	0	0	0	0	0	0	0	0	0	0	0	0
Cre06.g250902.t1.1	267.830000	10685	4118.6	0	0	0	0	1638.9	2318.2	0	6812.8	0	0	0	0	0	0	0	0	0	0	0	0	0	10758	52999	0	0	0	0	0	0	0	0	0	0	0
Cre06.g251000.t1.2	35.879000	0	0	0	0	0	0	1119.3	0	0	0	0	0	0	0	0	0	0	0	0	0	0	0	0	0	0	0	0	0	0	0	0	0	0	0	0	0
Cre06.g251150.t1.2	16.113000	0	0	0	0	0	0	0	0	0	0	0	0	0	0	0	0	0	0	0	0	0	0	0	0	0	0	0	0	0	0	3899.9	11495	45092	22227	0	0
Cre06.g251400.t1.2	67.589000	0	0	0	0	0	0	15467	0	0	0	17011	2325	16440	72453	42427	0	0	0	0	0	0	0	0	0	0	0	0	0	0	0	0	0	0	0	0	0
Cre06.g251500.t1.2	35.142000	0	0	0	0	0	0	0	0	0	0	0	0	0	0	0	0	0	0	0	0	0	0	0	0	0	0	0	0	0	0	0	0	0	0	0	0
Cre06.g251850.t1.2	7.155200	0	0	0	0	0	0	0	0	0	0	0	0	0	0	0	0	0	0	0	0	0	0	0	0	0	0	0	0	0	14694	0	2219.7	0	0	0	0
Cre06.g251900.t1.2	43.414000	0	0	0	0	0	0	0	0	0	0	0	0	0	0	0	0	0	0	0	0	1309.5	0	0	8187.1	6529.6	0	0	0	0	0	0	0	0	0	0	0
Cre06.g252200.t1.2	44.541000	88602	17571	0	0	0	0	0	0	0	0	0	0	0	0	0	0	0	0	0	0	0	0	0	0	0	0	0	0	0	0	0	0	0	0	0	0
Cre06.g252650.t1.2	23.387000	0	0	0	0	0	0	0	0	0	0	0	0	0	0	0	0	0	0	0	0	0	0	0	0	0	0	0	0	0	0	0	11959	2014	0	0	0
Cre06.g253350.t1.2	16.810000	0	0	0	0	0	0	0	0	0	0	0	0	0	0	0	0	0	0	0	0	0	0	0	0	0	0	0	0	0	0	0	0	0	0	1340.9	11883
Cre06.g254400.t1.1	63.488000	38224	86515	22523	10647	7714.2	0	0	3160.8	0	4902	6471	1079.5	0	2864.2	3536.8	2492.3	2038.4	10305	38355	50359	16447	0	0	0	0	0	0	0	0	0	0	0	0	0	0	0
Cre06.g254500.t1.1	87.230000	0	0	0	0	0	0	0	0	0	0	0	0	2560	2265.3	0	0	0	0	0	0	0	0	0	0	0	0	0	0	0	0	0	0	0	0	0	0
Cre06.g254600.t1.1	102.100000	0	11569	1369.7	0	0	0	0	0	0	0	0	0	0	0	0	0	0	0	0	0	0	0	0	0	0	0	0	0	0	0	0	0	0	0	0	0
Cre06.g255100.t1.1	94.084000	4305	0	0	0	0	0	0	0	2052.1	50551	786870	100630	0	0	0	0	0	0	0	0	0	0	0	0	0	0	0	0	0	0	0	0	0	0	0	0
Cre06.g256250.t1.2	20.575000	0	0	0	0	0	0	0	0	0	0	0	0	0	0	0	0	0	0	0	0	0	0	0	0	0	0	3662	32776	50570	44789	294800	273330	348640	57121	991.08	0
Cre06.g257450.t1.2	17.590000	0	0	0	0	0	0	0	0	44320	0	0	44699	0	0	0	0	0	0	0	0	0	0	0	0	0	0	0	0	0	0	0	0	0	0	0	0
Cre06.g257500.t1.2	28.002000	0	0	0	0	0	0	0	0	0	0	0	0	0	0	0	0	0	0	0	0	0	0	0	0	0	0	0	3241.2	208440	12864	23477	11242	1792.5	0	0	0
Cre06.g257601.t1.2	25.961000	0	0	0	0	0	0	0	0	0	0	2564.4	4400.1	17859	47338	42092	0	0	0	0	0	0	0	0	0	0	0	0	0	0	0	0	0	0	0	0	0
Cre06.g257850.t1.2	39.594000	0	0	0	0	0	0	0	0	0	0	0	0	0	0	0	0	0	0	0	0	0	0	0	0	0	1545.6	0	2221.5	0	0	0	0	0	0	0	0
Cre06.g257950.t1.2	47.737000	0	15661	2196	4040.9	2975.9	0	0	1320	0	2314.7	3147.5	0	0	1587.3	4974.3	13245	48102	120970	181680	144110	188960	182240	208330	14142	0	30235	28281	63191	0	0	0	0	0	0	0	0
Cre06.g258733.t2.1;Cre06.g258733.t1.1	73.874000	0	0	0	0	0	0	0	0	0	0	0	0	0	0	0	0	0	0	0	0	0	0	0	0	0	0	0	0	0	0	0	0	0	0	0	0
Cre06.g258800.t1.1	132.090000	10082	14626	3291.9	2630.5	0	0	0	0	0	0	0	0	0	0	0	0	0	0	0	0	0	0	0	0	0	0	0	0	0	0	0	0	0	0	0	0
Cre06.g259150.t1.2	48.021000	31404	70718	12375	14316	7408	991.38	1215.9	2840.8	0	0	2535.4	1010.7	0	0	0	0	0	2047.5	1552.2	905.32	0	0	0	0	3942.5	17511	51240	34638	0	0	0	0	0	0	0	0
Cre06.g259401.t1.1	39.048000	0	0	0	0	0	0	0	0	0	0	0	0	0	0	0	0	0	0	0	0	0	0	0	0	0	0	0	0	6434	9036	0	0	0	0	0	0
Cre06.g259450.t1.2	23.788000	0	0	0	0	0	0	0	0	0	0	0	0	0	0	0	0	0	0	0	0	0	0	0	0	0	0	0	0	0	17443	18150	8940.9	7974.2	0	0	0
Cre06.g259850.t1.2	14.937000	0	0	0	0	0	0	0	0	0	0	0	0	0	0	0	0	0	0	0	0	0	0	0	0	0	0	0	0	0	0	0	1746.5	4275.8	0	0	0
Cre06.g259900.t1.2	38.760000	0	0	13441	15983	11894	85018	72139	339300	8451300	537400	280470	241760	201620	7494.9	0	0	0	0	0	0	0	0	0	0	0	0	0	0	0	0	0	0	0	0	0	0
Cre06.g260200.t1.2	33.931000	0	0	0	0	0	0	0	0	0	0	0	0	0	0	0	0	0	0	0	0	0	0	0	0	0	7133.1	0	0	0	0	0	0	0	0	0	0
Cre06.g260250.t1.2	36.838000	0	0	0	0	0	0	0	0	0	0	0	0	0	0	0	0	0	0	0	0	0	0	0	0	0	0	0	0	0	0	0	0	0	0	0	0
Cre06.g260400.t1.2	13.411000	0	0	0	0	0	0	0	0	0	0	0	0	0	0	0	0	0	0	0	0	0	0	0	0	0	0	2138.5	0	0	0	0	0	0	0	0	0
Cre06.g260450.t1.2	58.416000	0	0	0	0	0	0	0	0	0	0	0	0	0	0	0	0	0	0	33771	0	0	0	0	1521.5	0	0	0	0	0	0	0	0	0	0	0	0
Cre06.g261000.t1.2	15.139000	110380	4713.9	67733	119940	56173	18569	24150	25620	0	21820	25649	19809	27265	0	0	15941	14662	23566	25318	22661	36919	31754	36061	47801	63996	244520	295220	679520	108430	188300	1176600	1096200	785850	50864	4287.7	0
Cre06.g261300.t1.2	39.459000	0	0	0	0	0	0	0	0	0	0	0	0	0	0	0	0	0	0	0	0	0	0	0	0	2118.5	0	0	0	0	0	0	0	0	0	0	0
Cre06.g261500.t1.2	35.463000	0	0	0	0	0	0	0	0	0	0	0	0	0	0	0	0	0	0	0	0	0	0	0	0	0	0	0	0	0	2681.9	0	0	0	0	0	0
Cre06.g261750.t1.2	71.132000	12227	10081	0	0	0	0	0	0	0	0	0	0	0	0	0	0	0	0	0	0	0	0	0	0	0	0	0	0	0	0	0	0	0	0	0	0
Cre06.g262050.t1.2	41.211000	2697.4	0	0	0	0	0	0	0	0	0	0	0	0	0	0	0	0	0	0	0	0	0	0	0	0	2343.7	0	0	0	0	0	0	0	0	0	0
Cre06.g262700.t1.1	14.041000	29346	120580	47969	14214	28751	8031.7	41642	125270	410280	18585	0	0	0	0	0	0	0	0	0	0	0	0	0	0	0	0	0	0	0	0	0	0	0	0	0	0
Cre06.g263250.t1.1	322.930000	136600	1788000	1729300	198190	77883	27434	21744	16814	16601	3832.5	6083.9	2878.8	0	0	0	0	0	0	0	0	0	0	0	0	0	0	0	0	0	0	0	0	0	0	0	0
Cre06.g263300.t1.2	25.536000	30821	79740	15987	14999	19526	4068.3	4704.7	10373	2367.8	5093.6	5055.1	3825.8	4851.1	4625.7	0	4754.6	4090.2	16046	26591	16377	27302	28418	101130	155870	29119	39276	18969	54108	25914	17346	0	0	0	0	0	0
Cre06.g263450.t1.2;Cre12.g498600.t1.2;Cre06.g263450.t2.1	50.824000	337560	553480	118090	109470	72060	35383	43938	45443	37657	23933	56738	31754	33857	18847	44825	36025	40297	77094	86476	48984	51148	20152	19501	45586	104460	643780	82420	0	0	0	0	0	0	0	0	0
Cre06.g264200.t1.2	32.281000	72777	178890	41440	33642	25609	16253	15757	26907	10174	15479	31539	14544	1886.8	29089	17558	36612	54063	134930	254200	228350	700050	487950	220930	51470	28396	26470	22279	43190	42128	83601	12384	0	0	0	0	0
Cre06.g264350.t1.2	24.548000	0	0	0	0	0	0	0	0	0	0	0	0	0	0	0	0	0	0	0	0	0	0	0	0	0	0	0	0	0	15806	25967	0	0	0	0	0
Cre17.g714600.t1.2;Cre17.g714000.t1.2;Cre17.g713500.t1.2;Cre17.g711800.t1.2;Cre17.g710500.t1.2;Cre17.g709100.t1.2;Cre17.g708650.t1.2;Cre17.g708200.t1.2;Cre16.g650250.t1.2;Cre16.g649950.t1.2;Cre12.g506450.t1.2;Cre12.g506350.t1.2;Cre12.g505450.t1.2;Cre12.g504850.t1.2;Cre12.g504600.t1.2;Cre06.g276800.t1.2;Cre06.g276650.t1.2;Cre06.g275700.t1.2;Cre06.g274900.t1.2;Cre06.g274300.t1.2;Cre06.g274150.t1.2;…	11.457000	19205	3411.9	0	0	0	0	0	0	0	0	0	0	24691	0	16009	0	0	0	0	0	0	0	0	0	0	0	0	0	0	0	3364.1	0	0	0	0	0
Cre17.g714650.t1.2;Cre17.g713950.t1.2;Cre17.g713550.t1.2;Cre17.g711850.t1.2;Cre17.g710550.t1.2;Cre17.g709050.t1.2;Cre17.g708700.t1.2;Cre17.g708150.t1.2;Cre16.g650300.t1.2;Cre16.g649900.t1.1;Cre16.g648500.t1.2;Cre13.g569950.t1.2;Cre12.g506500.t1.2;Cre12.g506300.t1.2;Cre12.g505500.t1.2;Cre12.g504800.t1.2;Cre12.g504650.t1.2;Cre06.g276850.t1.2;Cre06.g276600.t1.2;Cre06.g275750.t1.2;Cre06.g274850.t1.2;…	15.310000	0	0	0	0	0	0	0	0	0	0	0	0	12060	0	6996.9	0	0	0	0	0	0	0	0	0	0	0	0	0	0	0	0	0	0	0	0	0
Cre17.g714500.t1.2;Cre17.g714100.t1.2;Cre17.g713400.t1.2;Cre17.g711700.t1.2;Cre17.g710400.t1.2;Cre17.g709200.t1.2;Cre17.g708550.t1.2;Cre13.g570100.t1.2;Cre06.g276950.t1.2;Cre06.g276500.t1.2;Cre06.g274200.t1.2;Cre12.g506250.t1.2;Cre12.g505550.t1.2;Cre12.g504750.t1.2;Cre12.g504500.t1.2;Cre06.g275850.t1.2;Cre06.g274800.t1.2;Cre06.g273900.t1.2;Cre06.g271350.t1.2;Cre06.g268300.t1.2;Cre13.g591150.t1.2;…	13.628000	3336.4	0	0	0	0	0	0	0	0	0	0	0	3347.3	0	3845.6	0	0	0	0	0	0	0	0	0	0	0	0	0	0	0	9208.4	4381.9	0	0	0	0
Cre06.g271376.t1.1;Cre12.g504550.t1.2;Cre17.g714550.t1.2;Cre17.g714050.t1.2;Cre17.g713450.t1.2;Cre17.g711750.t1.2;Cre17.g710450.t1.2;Cre17.g709150.t1.2;Cre17.g708600.t1.2;Cre12.g506200.t1.2;Cre12.g505600.t1.2;Cre12.g504700.t1.2;Cre06.g276900.t1.2;Cre06.g276550.t1.2;Cre06.g275800.t1.2;Cre06.g274750.t1.2;Cre06.g274250.t1.2;Cre06.g273850.t1.2;Cre06.g268250.t1.2;Cre06.g268100.t1.2;Cre06.g266750.t1.2;…	15.078000	16035	0	0	0	0	0	0	0	0	0	0	0	6140.1	0	4270.1	0	0	0	0	0	0	0	0	0	0	2094.5	3216.9	11478	15511	17090	0	0	0	0	0	0
Cre06.g267200.t1.2	13.447000	7253.4	181320	26530	68588	0	0	0	0	0	0	0	0	0	0	0	0	0	0	0	0	0	0	0	0	0	0	0	0	0	0	0	0	0	0	0	0
Cre06.g267300.t1.2	53.958000	0	0	0	0	0	0	0	0	0	0	0	0	0	0	0	0	0	0	0	0	0	0	0	0	0	0	4353.5	15070	0	0	0	0	0	0	0	0
Cre06.g267850.t1.2	62.611000	0	0	0	0	0	0	0	0	0	0	0	0	0	0	0	0	0	0	0	0	2769	3250.7	0	0	0	0	0	0	0	0	0	0	0	0	0	0
Cre06.g268200.t1.2	36.467000	0	0	0	0	0	0	0	0	12639	9000.1	0	0	0	0	0	0	0	0	0	0	5152	0	0	0	0	0	0	0	0	0	0	0	0	0	0	0
Cre06.g268600.t1.2	26.538000	0	0	0	0	0	0	0	0	0	0	0	0	0	0	0	0	0	0	0	0	0	0	0	0	0	0	0	0	0	3321	0	0	0	0	0	0
Cre06.g268750.t1.2	69.884000	0	0	0	0	3567.4	0	3781.7	34110	80423	40519	0	0	0	0	0	0	0	0	0	0	0	0	0	0	0	0	0	0	0	0	0	0	0	0	0	0
Cre06.g269650.t1.2;Cre06.g269601.t1.1	34.289000	0	0	0	0	0	0	0	0	0	0	0	0	0	0	0	0	0	0	2835.1	4710.2	0	0	0	0	0	0	0	0	0	0	0	0	0	0	0	0
Cre06.g269950.t1.2	90.230000	0	0	0	0	0	0	0	0	0	0	0	0	0	0	0	0	0	0	11002	0	0	0	0	0	0	0	0	0	0	0	0	0	0	0	0	0
Cre06.g270200.t1.1	55.942000	0	0	0	0	0	0	0	0	0	0	0	0	0	0	0	0	11777	6447.2	0	1146.3	0	0	0	1325.4	0	0	0	0	0	0	0	0	0	0	0	0
Cre06.g271200.t1.2	62.915000	0	0	0	0	0	0	0	0	0	0	0	0	0	0	0	0	0	0	1813.3	0	0	0	0	0	0	0	0	0	0	0	0	0	0	0	0	0
Cre06.g271700.t1.1	56.256000	0	0	0	0	0	0	0	0	0	0	0	0	0	0	0	7798.4	0	0	0	0	0	0	0	0	0	0	0	0	0	0	0	0	0	0	0	0
Cre06.g272050.t1.2	66.649000	0	0	0	0	0	0	0	0	0	0	0	0	0	0	0	0	1630.8	1847.3	2859.8	7244.8	101950	117430	253360	28670	0	2468.6	0	0	0	0	0	0	0	0	0	0
Cre06.g272650.t1.2	25.921000	21418	241320	147730	999740	596090	3342000	2498000	647320	249250	140460	15833	215640	603590	39895	53022	20517	14345	38032	76241	65205	389420	36677	136470	31432	55895	11665	1997.2	4243.4	0	5937.6	40331	32432	1849.7	0	0	0
Cre06.g272800.t1.2	23.895000	0	0	0	0	0	0	0	0	0	0	0	0	0	0	0	0	0	0	0	0	0	0	0	0	0	0	0	9374.4	8133.1	0	0	0	0	0	0	0
Cre06.g272850.t1.2	25.901000	0	0	0	0	0	0	0	0	0	0	0	0	0	0	0	0	22220	8730.4	0	0	0	0	0	0	0	0	0	0	0	0	0	0	0	0	0	0
Cre06.g272900.t1.2;Cre09.g414850.t1.1;Cre09.g414850.t2.1	56.093000	0	0	0	0	0	0	0	0	0	0	0	0	0	0	0	0	0	0	0	0	0	0	0	0	0	0	0	7828.1	0	0	0	0	0	0	0	0
Cre06.g272950.t1.1	17.579000	0	9011.8	1379.2	0	0	0	0	0	0	0	1243.3	0	0	0	0	0	0	0	0	0	0	0	0	0	0	0	0	0	0	0	1869	0	0	0	0	0
Cre06.g273600.t1.2	19.510000	0	0	0	0	0	0	0	0	0	0	0	0	0	0	0	0	0	0	0	0	0	0	0	0	0	0	0	2542.7	0	0	0	0	0	0	0	0
Cre06.g273700.t1.2	43.155000	0	0	0	0	0	0	0	0	0	0	0	0	0	0	0	0	0	0	0	0	0	0	1085.8	2684.7	19331	382970	220390	148420	39215	102880	2828.2	0	0	0	0	0
Cre06.g273750.t1.1	48.146000	0	0	0	0	0	0	0	0	0	0	0	0	0	1713.2	75022	15072	0	0	0	0	0	0	0	0	0	0	0	0	0	0	0	0	0	0	0	0
Cre06.g274650.t1.1	67.992000	0	0	0	0	0	0	0	0	0	0	0	0	0	0	0	0	0	226500	190690	0	0	0	0	0	0	0	0	0	0	0	0	0	0	0	0	0
Cre06.g274700.t1.1	44.123000	7656.9	1991.2	0	0	0	0	0	0	0	0	0	0	0	0	0	0	0	0	0	0	0	0	0	0	0	0	0	0	0	0	0	0	0	0	0	0
Cre06.g275050.t1.1	41.395000	0	0	0	0	0	0	0	0	0	0	0	0	0	0	0	0	0	0	0	0	0	0	0	0	0	0	2198.1	6529.2	0	0	0	0	0	0	0	0
Cre06.g275100.t1.2	53.639000	0	0	0	0	0	0	0	0	0	0	0	0	0	0	0	0	0	0	0	0	0	0	0	12116	0	0	0	0	0	0	0	0	0	0	0	0
Cre06.g276001.t1.1	5.982800	5668.2	0	0	0	0	1361.1	1432.1	0	3072.9	0	3549.4	2630.5	3171.6	4875.2	11659	6495.8	4488.4	3010.6	0	0	0	0	0	0	0	0	0	0	0	1075.9	0	3493.5	10603	7847	0	0
Cre06.g278087.t1.1	153.740000	0	0	0	0	0	0	0	0	0	0	0	0	0	0	0	0	0	0	0	0	0	0	0	0	0	0	0	0	1887.7	6050.1	0	0	0	0	0	0
Cre06.g278103.t1.1	70.572000	0	0	0	0	0	0	0	0	0	0	0	0	0	0	0	0	0	0	0	0	0	0	0	0	0	0	0	0	0	0	0	0	0	0	0	0
Cre06.g278104.t1.1	24.629000	0	0	0	0	0	0	0	0	0	0	0	0	0	0	0	0	0	0	0	0	0	0	0	0	0	0	0	46061	0	0	0	0	0	0	0	0
Cre06.g278135.t1.1	25.873000	0	4637.9	0	0	0	0	0	0	0	0	0	0	0	0	0	0	0	0	0	0	0	0	0	0	0	0	0	3595	3907.3	0	0	0	0	0	0	0
Cre06.g278148.t1.1	39.383000	0	0	0	0	0	0	0	0	0	0	0	0	0	0	0	0	0	0	0	0	0	0	0	0	0	0	0	2717	5281.4	0	0	0	0	0	0	0
Cre06.g278179.t1.1	141.300000	92666	216270	50659	34579	25305	16021	17967	19730	28109	16784	22669	13740	0	11056	15778	12297	10233	15362	12975	0	0	8102.9	0	13506	14922	21897	15919	37072	23933	0	0	0	0	0	0	0
Cre06.g278183.t1.1	60.201000	0	0	0	0	0	0	0	0	0	0	0	0	0	0	0	0	0	0	0	0	0	0	0	0	2966.5	0	0	0	0	0	0	0	0	0	0	0
Cre06.g278185.t1.1;Cre07.g357200.t1.2	52.724000	0	0	0	0	0	4256.2	0	0	0	0	0	0	0	0	0	0	0	0	0	0	0	0	0	0	0	0	0	0	0	0	0	0	0	0	0	0
Cre06.g278188.t1.1	10.276000	0	21275	5174	17556	0	0	0	0	0	0	0	0	0	0	0	0	0	0	0	0	0	0	0	0	0	0	0	0	0	0	0	0	0	0	0	0
Cre06.g278195.t1.1	14.081000	0	0	0	0	0	0	0	0	0	0	0	0	0	0	0	0	0	0	0	0	0	0	0	0	0	0	14640	120650	0	0	0	0	0	0	0	0
Cre06.g278210.t1.1	64.560000	0	0	0	0	0	0	0	0	0	0	0	0	0	0	0	0	0	0	0	0	0	7196.6	4026.3	2195.7	0	0	0	0	0	0	0	0	0	0	0	0
Cre06.g278213.t1.1	27.781000	162900	335370	167580	946510	678190	3588800	2129300	250580	58424	78892	36829	239390	559170	103370	45299	21175	33860	192500	63980	191830	84615	63919	118140	41745	140460	108120	28048	49779	31683	80390	193570	183590	7446.1	0	0	0
Cre06.g278215.t1.1	43.310000	0	0	0	0	0	0	0	0	0	0	0	0	0	0	0	0	0	0	0	0	0	0	0	3623.6	31561	7153.5	0	0	0	0	0	0	0	0	0	0
Cre06.g278222.t1.1	35.144000	0	0	0	0	0	0	0	0	0	0	0	0	0	0	0	0	0	0	0	0	0	0	0	0	0	48204	41119	10728	1041.7	0	0	0	0	0	0	0
Cre06.g278239.t2.1;Cre06.g278239.t1.1	32.705000	0	0	0	0	0	0	0	0	0	0	0	0	0	0	0	0	0	0	0	0	0	0	0	0	0	4093.4	0	0	0	0	0	0	0	0	0	0
Cre06.g278255.t1.1;Cre06.g280000.t3.1;Cre06.g280000.t2.1;Cre06.g280000.t1.1	106.990000	0	0	0	97204	1728000	112780	0	0	0	0	0	24016	0	0	0	0	0	0	0	0	0	0	0	0	0	0	0	0	0	0	0	0	0	0	0	0
Cre06.g278750.t1.2	31.386000	83390	128790	19067	10383	11412	4456.5	5679.9	9532.8	2296.3	1834.1	8260.7	5576.2	0	0	0	4473.8	3881.6	2653.2	6827.6	0	0	0	0	0	45758	87738	6407.3	15573	7666.3	1540.1	0	0	0	0	0	0
Cre06.g278800.t1.2	28.449000	0	0	0	0	0	0	0	0	0	0	0	0	0	0	0	0	0	0	0	0	0	0	0	1465.4	31865	33829	0	0	0	0	0	0	0	0	0	0
Cre06.g279150.t1.2	60.267000	0	0	0	0	0	0	0	0	0	0	0	0	0	0	0	0	0	0	0	0	0	0	6821.5	0	0	0	0	0	0	0	0	0	0	0	0	0
Cre06.g279400.t1.2	64.207000	0	0	0	0	0	0	0	0	0	0	0	0	0	0	0	0	0	0	0	0	0	0	5094.4	22433	23886	0	0	0	0	0	0	0	0	0	0	0
Cre06.g279500.t1.1	32.512000	0	0	0	0	0	0	0	0	0	0	0	0	0	0	0	0	0	0	0	0	0	0	0	0	15570	2576.1	0	0	0	0	0	0	0	0	0	0
Cre06.g279850.t1.2	28.967000	0	0	0	0	0	0	0	0	0	0	0	0	0	0	0	0	0	0	0	0	0	0	0	0	0	12053	0	4181.8	0	2821.3	0	0	0	0	0	0
Cre06.g280650.t1.2	29.367000	0	0	0	0	0	0	0	0	0	0	0	0	0	0	0	0	0	0	2187.8	2423.8	0	14876	16894	26337	33133	80028	16622	7153	0	0	0	0	0	0	0	0
Cre06.g281350.t1.2	112.280000	0	0	0	0	0	0	0	0	0	0	0	0	0	0	0	0	6787.7	6809.5	0	0	0	0	0	0	0	0	0	0	0	0	0	0	0	0	0	0
Cre06.g282500.t1.2	16.399000	0	0	0	0	0	0	0	0	0	0	0	0	0	0	0	0	0	0	0	0	0	0	0	0	0	0	0	0	0	18683	0	0	0	0	0	0
Cre06.g282800.t1.2	45.748000	0	0	0	0	0	0	0	0	0	0	0	0	0	0	1179.4	206180	685440	975740	53964	0	0	0	0	0	0	0	0	0	0	0	0	0	0	0	0	0
Cre06.g283050.t1.2	23.900000	19160	377060	249120	1342500	257290	4802500	3403500	437800	242290	120280	39770	151730	469880	76605	27508	21774	19225	134570	68024	76790	450550	76217	289270	111260	107590	123300	19243	5313.6	0	0	2091.5	9894.6	8067.3	0	0	0
Cre06.g283600.t1.2	32.561000	0	0	0	0	0	0	0	0	0	0	0	0	0	0	0	0	0	0	0	0	0	0	0	0	0	0	0	0	0	2512.1	0	0	0	0	0	0
Cre06.g283950.t1.2	27.105000	321950	918010	1051200	2183800	511970	170710	59101	38998	73338	682640	267080	26243	18700	12782	67142	153990	173080	407970	438980	237030	2315900	2838500	2757200	441000	6389300	2606100	550360	227100	95960	166270	274430	93612	87298	3826.7	4360.6	0
Cre06.g284100.t1.2	61.105000	9154.1	0	0	0	0	0	0	0	0	0	0	0	0	0	0	0	0	0	0	0	0	0	0	0	0	0	0	0	0	0	0	0	0	0	0	0
Cre06.g284250.t1.2	27.033000	291530	845100	938920	2056100	474640	154100	50472	34408	65782	628790	242250	23425	18700	12782	60250	140180	157550	369840	386770	186170	2148400	2649300	2453800	455170	6082100	2487500	527470	219440	95960	155420	246030	82842	87298	3826.7	4360.6	0
Cre06.g284600.t1.2	12.421000	0	0	0	0	0	0	0	0	0	0	0	0	0	0	0	0	0	0	0	0	0	0	0	0	0	0	9399.7	13440	0	0	0	0	0	0	0	0
Cre06.g284900.t2.1;Cre06.g284900.t1.2	22.678000	0	0	0	0	0	0	0	0	0	0	0	0	0	0	0	0	0	0	0	0	0	0	0	0	0	5996.7	42315	22077	0	0	0	0	0	0	0	0
Cre06.g285250.t1.2	26.960000	321950	918010	1062000	2321000	526130	170710	59101	38998	73338	705870	267080	26243	18700	12782	67142	153990	173080	425780	440710	237030	2211800	2895300	2785000	538150	6532400	2817100	550360	227100	95960	166270	274430	93612	87298	3826.7	4360.6	0
Cre06.g286000.t1.2	62.958000	0	0	0	0	0	0	0	0	0	0	0	0	0	0	0	0	0	0	0	0	0	0	8547.5	9781	0	0	0	0	0	0	0	0	0	0	0	0
Cre06.g286250.t1.2	32.083000	0	0	897.06	0	0	0	0	0	0	0	0	0	0	0	0	0	0	0	0	0	0	0	0	0	0	61966	7142.8	0	0	3911.9	0	0	0	0	0	0
Cre06.g286350.t1.2;Cre06.g286300.t1.2	61.786000	0	0	0	0	0	0	0	0	0	0	0	0	0	0	0	0	0	0	5708.6	0	0	0	0	0	0	0	0	0	0	0	0	0	0	0	0	0
Cre06.g288650.t1.2	70.271000	0	8427.3	0	0	0	0	0	0	0	0	0	0	0	0	0	0	0	0	0	0	0	0	0	0	0	0	0	0	0	0	0	0	0	0	0	0
Cre06.g288700.t1.2	118.870000	9834.3	14356	3155	4397.9	3797.4	0	0	2853.2	0	0	1439.3	2743.3	0	0	2399.6	4414	6180.1	21616	45417	209830	475220	0	0	0	0	0	0	0	0	0	0	0	0	0	0	0
Cre06.g289150.t1.1	72.289000	0	0	0	0	0	0	0	0	0	0	0	0	0	0	0	0	0	0	1435.2	0	0	0	0	0	0	0	0	0	0	0	0	0	0	0	0	0
Cre06.g289550.t1.2	15.480000	0	0	0	20376	9130.8	3737.9	0	0	0	0	0	0	0	0	0	0	0	0	0	0	0	0	0	0	0	0	0	0	0	5764.7	6081.1	0	0	0	0	0
Cre06.g290100.t1.2	25.626000	2401.6	0	0	0	0	0	0	0	0	0	0	0	0	0	0	0	0	0	0	0	0	0	0	0	0	0	0	0	0	0	0	0	0	0	0	0
Cre06.g291150.t1.1	84.644000	0	0	0	0	0	0	0	0	0	0	0	0	0	0	0	0	0	0	0	0	35705	17167	0	0	0	0	0	0	0	0	0	0	0	0	0	0
Cre06.g291550.t1.2	27.466000	0	0	0	0	0	0	0	0	0	0	0	0	0	0	0	0	0	0	0	0	0	0	0	0	0	0	836.7	10258	0	0	0	0	0	0	0	0
Cre06.g291800.t1.2	45.902000	0	0	0	0	0	0	0	0	0	0	0	0	0	0	0	0	0	0	0	0	2432.2	0	0	0	0	0	0	0	0	0	0	0	0	0	0	0
Cre06.g292400.t1.1	34.497000	0	0	0	0	0	0	0	0	0	0	0	0	0	0	0	0	0	0	0	0	0	0	0	0	2747.3	7561	0	2224.7	1259.5	1754.3	0	0	0	0	0	0
Cre06.g292500.t3.1;Cre06.g292500.t2.1;Cre06.g292500.t1.2	26.251000	0	0	0	0	0	0	0	0	0	0	0	0	0	0	0	0	0	0	3945.2	0	0	0	0	0	0	0	0	0	0	0	0	0	0	0	0	0
Cre06.g293150.t1.2	38.903000	0	0	0	0	0	0	0	0	0	0	0	0	0	0	0	0	0	0	0	0	0	0	0	0	0	6651.4	0	12322	14112	0	0	0	0	0	0	0
Cre06.g293582.t1.1	52.454000	0	0	0	0	0	0	0	0	0	0	0	0	0	0	0	0	0	0	6567.3	1149.6	0	0	0	0	0	0	0	0	0	0	0	0	0	0	0	0
Cre06.g293700.t1.2	20.112000	0	0	0	0	0	0	0	0	0	0	0	0	0	0	0	0	0	0	0	0	0	0	0	0	0	3281.4	0	2537.6	0	0	0	0	0	0	0	0
Cre06.g293850.t1.2	31.168000	42389	456910	63256	305640	4731.9	0	0	3137.4	0	0	0	0	0	0	0	0	0	0	0	0	0	0	0	0	0	0	0	0	0	1720.9	0	0	0	0	0	0
Cre06.g293950.t1.2	53.445000	0	0	0	0	0	0	0	0	0	0	0	0	0	0	0	0	21515	88739	0	0	0	0	0	0	0	0	0	0	0	0	0	0	0	0	0	0
Cre06.g294450.t1.1	40.202000	0	0	0	0	0	0	0	0	0	0	0	0	0	0	0	0	0	0	0	0	0	0	0	0	0	10455	2533.6	10278	0	0	0	0	0	0	0	0
Cre06.g294650.t1.2	46.060000	0	0	0	1807	41242	153060	538530	269540	55348	8844.1	0	0	0	0	0	0	0	0	0	0	0	0	0	0	0	0	0	0	0	0	0	0	0	0	0	0
Cre06.g294750.t1.2	41.448000	0	0	0	0	0	0	0	0	0	0	0	0	0	0	0	0	0	0	0	0	0	2622.3	0	3378.8	16756	64578	39592	37004	0	0	0	0	0	0	0	0
Cre06.g294950.t1.1	39.247000	0	0	0	0	0	0	0	0	0	0	0	0	0	0	0	0	0	0	0	0	442350	130290	0	0	0	0	0	0	0	0	0	0	0	0	0	0
Cre06.g295450.t1.2	44.744000	0	0	0	0	0	0	0	0	0	0	0	0	0	0	0	0	0	0	52315	21108	4331.6	0	0	0	0	0	0	0	0	0	0	0	0	0	0	0
Cre06.g296400.t1.2	45.379000	0	0	0	0	0	0	0	0	0	0	0	0	0	0	0	0	0	0	47677	0	0	0	0	0	0	0	0	0	0	0	0	0	0	0	0	0
Cre06.g296500.t1.2	64.955000	22725	5510.5	0	0	0	0	0	0	0	0	0	0	0	0	0	0	0	0	0	0	0	0	0	0	0	0	0	0	0	0	0	0	0	0	0	0
Cre06.g296850.t1.2	234.210000	0	0	0	0	0	0	0	0	0	0	5131.6	0	0	0	0	0	0	0	0	0	0	0	0	0	0	0	0	5482	10131	0	0	0	0	0	0	0
Cre06.g298350.t1.2	47.242000	9662.3	4953.1	0	0	0	0	0	0	0	0	0	0	0	0	0	0	0	0	0	0	0	0	0	0	0	1370.1	2715.9	0	0	0	0	0	0	0	0	0
Cre06.g298650.t1.2	52.861000	20660	4415.7	0	0	0	0	0	0	0	0	0	0	6889.9	0	0	0	0	0	0	0	0	0	0	0	0	6329.4	16968	69041	0	0	0	0	0	0	0	0
Cre06.g299350.t1.1	39.463000	0	0	0	0	0	0	0	0	0	0	0	0	0	0	0	2431	5166.8	0	0	0	0	0	0	0	0	0	0	0	0	0	0	0	0	0	0	0
Cre06.g300550.t1.2	105.680000	116050	22423	0	0	1440.9	0	0	0	0	0	0	0	0	0	0	0	0	0	0	0	0	0	0	0	0	0	0	0	0	0	0	0	0	0	0	0
Cre06.g300700.t1.1	28.868000	0	0	0	0	0	0	0	0	0	0	0	0	0	0	0	0	0	0	0	0	0	0	0	0	0	0	0	2154.3	3453.5	11534	19401	2456.7	0	0	0	0
Cre06.g302700.t1.1	57.373000	0	0	0	0	0	0	0	0	0	0	0	0	0	0	0	0	0	0	0	0	0	0	4122.6	8992.2	44230	24511	0	0	0	0	0	0	0	0	0	0
Cre06.g303300.t1.2	42.282000	0	0	0	0	0	0	0	0	0	0	0	0	0	0	0	0	0	0	0	0	0	0	0	0	0	0	2826.4	10689	0	0	0	0	0	0	0	0
Cre06.g303700.t1.2	12.779000	0	0	0	0	0	0	0	0	0	0	0	0	0	0	0	0	0	0	0	0	0	0	7542.5	21055	22971	33618	3225.9	3207.5	0	0	0	0	0	0	0	0
Cre06.g304350.t1.2	17.255000	46276	43603	0	3838.3	4063.9	10371	11359	29131	19473	22953	40451	27089	28178	23860	121100	183410	23067	0	0	0	0	0	0	0	0	0	0	0	0	0	5249	0	0	0	0	0
Cre06.g304500.t1.2	40.406000	0	0	0	0	0	0	0	0	0	0	0	0	0	0	0	0	0	0	0	0	0	0	0	0	0	0	0	6042	5053.8	0	0	0	0	0	0	0
Cre06.g306300.t1.2	45.465000	0	0	0	0	0	0	0	0	0	0	0	0	0	0	0	0	0	0	0	0	0	0	0	0	0	7956.9	14734	90717	75887	2937.5	0	0	0	0	0	0
Cre06.g308250.t1.2	29.483000	0	0	0	0	0	0	0	0	0	0	0	0	0	0	0	0	0	0	0	0	0	0	0	0	0	0	2232.4	28070	2905.4	0	0	0	0	0	0	0
Cre06.g308500.t1.2	49.527000	0	0	0	0	0	0	0	0	0	0	0	0	0	0	0	0	0	0	3341.7	1183.2	0	0	0	0	0	0	0	0	0	0	0	0	0	0	0	0
Cre06.g308900.t1.2	56.182000	39401	0	0	0	0	0	0	0	0	0	0	0	0	0	0	0	0	0	0	0	0	0	0	0	0	0	0	0	0	0	0	0	0	0	0	0
Cre06.g308950.t1.2	22.369000	1764.4	3385.9	1010.8	0	0	0	0	0	0	0	0	0	0	0	0	0	0	0	0	0	0	0	0	0	0	0	0	0	0	0	0	0	0	0	0	0
Cre06.g309100.t1.2	60.466000	7785.7	46216	56090	1251900	2720600	20850	3567.6	17548	143900	119720	199250	1669.9	0	0	0	0	0	2901.7	2410.5	2148.6	10230	17787	24669	30575	13313	0	0	0	0	0	0	0	0	0	0	0
Cre06.g310350.t1.2	31.043000	0	0	0	0	0	0	0	0	0	0	0	0	0	0	0	0	0	0	0	0	0	0	0	0	3492.8	3026.1	0	0	0	0	0	0	0	0	0	0
Cre06.g311900.t1.2	23.142000	0	0	0	0	0	0	0	0	0	0	0	0	0	0	0	0	0	0	0	0	0	0	0	0	0	0	0	12246	4501.7	22559	78394	22466	0	0	0	0
Cre07.g314150.t1.2	63.411000	0	0	0	0	0	0	0	0	0	0	0	0	0	0	0	0	0	4003	2266.4	12033	10712	0	4209.9	30900	82810	85284	0	0	0	0	0	0	0	0	0	0
Cre07.g315150.t1.2	18.170000	0	0	0	0	0	0	0	0	0	0	0	0	0	0	0	0	0	0	0	0	0	0	0	0	0	0	0	0	12421	0	0	0	0	0	0	0
Cre07.g315700.t1.2	25.480000	0	0	0	0	0	0	0	0	0	0	0	0	0	0	0	0	0	0	0	0	0	0	0	0	0	0	0	0	0	0	3041.1	0	0	0	0	0
Cre07.g316000.t1.2	13.697000	0	0	0	0	0	0	0	0	0	0	0	0	0	0	0	0	0	0	0	0	0	0	0	0	0	0	0	9518	0	0	0	0	0	0	0	0
Cre07.g318450.t1.2	9.458700	12850	4610.9	0	0	0	0	0	0	0	0	0	0	0	0	0	0	0	0	0	0	0	0	0	0	0	0	0	0	0	0	1814.1	1481.5	0	0	0	0
Cre07.g318750.t1.2	39.391000	0	0	0	0	0	0	0	0	0	0	0	0	0	0	0	0	0	0	0	0	0	0	0	0	0	24418	0	2213.9	0	0	0	0	0	0	0	0
Cre07.g321400.t1.1	199.240000	4379.1	99836	227920	143110	0	0	0	0	0	0	0	0	0	0	0	0	0	0	0	0	0	0	0	0	0	0	0	0	0	0	73281	0	0	0	0	0
Cre07.g323600.t1.1	21.030000	1867.4	0	0	0	0	0	0	0	0	0	0	0	0	0	0	0	0	0	0	0	2223.7	0	0	1980.7	0	4394.8	2535	4402	1894.8	0	10090	13529	7187.3	0	0	0
Cre07.g324200.t1.2	75.780000	59953	14656	0	0	0	0	0	0	0	0	1011.4	0	0	0	0	0	0	0	0	0	0	0	0	0	0	0	0	0	0	0	0	0	0	0	0	0
Cre07.g325400.t1.2	42.811000	0	0	0	0	0	0	0	0	0	0	0	0	0	0	0	0	0	0	0	0	0	1879.1	0	0	0	0	0	7244.4	1643.2	0	0	0	0	0	0	0
Cre07.g325500.t1.1	154.270000	7891.4	21399	0	0	0	0	0	0	0	0	0	0	0	0	0	0	0	0	0	0	0	0	0	0	0	0	0	0	0	0	0	0	0	0	0	0
Cre07.g325600.t1.1	17.246000	0	4102	0	0	0	0	0	0	0	0	0	0	0	0	0	0	0	0	0	0	1997.1	0	0	0	0	0	0	0	0	1313.1	3132.4	3011.8	4205.2	0	0	0
Cre07.g325720.t1.1	220.900000	0	0	0	0	0	0	0	0	0	0	0	0	0	0	0	0	0	0	0	0	0	0	0	0	0	0	0	0	0	0	0	0	2143.2	1546	0	0
Cre07.g325734.t1.1	18.054000	0	0	0	0	0	0	0	0	0	0	0	0	0	0	0	0	0	2223.2	0	65243	66098	0	0	0	0	0	0	0	0	0	0	0	0	0	0	0
Cre07.g325736.t1.1	56.209000	31546	62406	33756	16704	14171	13462	17723	26774	22234	61520	80008	19648	2455.2	7958.5	12308	27284	10412	11462	0	1082.4	1905.1	10720	38672	31865	0	2213.8	0	0	0	0	0	0	0	0	0	0
Cre07.g325741.t1.1;Cre07.g325740.t1.1	70.110000	0	0	0	0	0	0	0	0	0	0	0	0	0	0	174030	1335.3	0	0	0	0	0	0	0	0	0	0	0	0	0	0	0	0	0	0	0	0
Cre07.g326050.t1.1	211.360000	0	0	0	0	0	0	0	0	85437	0	0	0	0	0	0	0	0	0	0	0	0	0	0	0	0	0	0	0	0	0	0	0	0	0	0	0
Cre07.g327079.t1.2	36.550000	0	0	0	0	0	0	0	0	0	0	0	0	0	0	0	0	0	0	0	0	0	0	2669.1	0	0	0	0	0	0	0	0	0	0	2511.3	0	0
Cre07.g327400.t1.1	32.141000	33425	281920	30868	192310	3175.4	0	0	0	0	0	0	0	0	0	0	0	0	0	0	0	0	0	0	0	0	0	0	0	0	0	0	0	0	0	0	0
Cre07.g328150.t2.1;Cre07.g328150.t1.1	48.524000	0	0	0	0	0	0	0	0	0	0	0	0	0	0	0	0	0	0	0	0	0	0	0	0	0	0	3490.3	0	0	0	0	0	0	0	0	0
Cre07.g328200.t1.2	33.102000	0	0	0	0	0	0	0	0	0	0	0	0	0	0	0	0	0	0	0	0	0	0	0	0	0	0	25936	96312	20845	22234	29354	0	0	0	0	0
Cre07.g329650.t1.2	23.486000	0	0	0	0	0	0	0	0	0	0	0	0	0	0	0	0	0	0	0	0	0	0	0	0	0	0	0	0	0	0	0	0	2023.4	0	0	0
Cre07.g330200.t1.2	29.545000	0	0	0	0	0	0	0	0	0	0	0	0	0	0	0	0	0	0	0	0	0	0	0	0	0	0	0	6136.4	0	0	0	0	0	0	0	0
Cre07.g330250.t1.2	14.151000	28617	62514	61859	398300	102380	375460	105150	71868	33667	11079	109510	9183.5	18259	6128.3	11440	12396	19450	23223	12461	13716	20401	22905	15596	21622	36068	42667	33786	164910	157040	368910	1188400	1698800	2344400	467010	80686	5845.6
Cre07.g330750.t1.1	95.319000	0	3846.4	0	0	0	0	0	0	0	0	0	0	0	0	0	0	0	0	0	0	0	0	0	0	0	0	0	0	0	0	0	0	0	0	0	0
Cre07.g331550.t1.2	44.129000	0	0	0	0	0	0	0	0	0	0	0	0	0	0	0	0	0	1558.9	14288	10747	25892	14856	8098.6	0	0	0	0	0	0	0	0	0	0	0	0	0
Cre07.g331900.t1.2	17.119000	0	0	0	0	0	0	0	0	0	0	0	0	0	0	0	0	0	0	0	0	0	0	0	0	0	0	0	0	0	2275.3	0	0	0	0	0	0
Cre07.g332150.t1.2	11.686000	0	0	0	0	0	0	0	0	0	0	0	0	0	0	0	0	0	0	0	0	0	0	0	0	0	0	0	0	0	0	0	0	2665.8	0	0	0
Cre07.g333900.t1.1	12.518000	4276.5	18055	9936.9	44497	0	0	0	0	0	0	0	0	0	0	0	0	0	0	0	0	0	0	0	0	0	0	0	0	0	0	0	4087.1	4527.2	0	0	0
Cre07.g334900.t1.1	129.000000	0	0	0	0	0	6624	25413	0	0	13796	17808	0	0	0	0	0	0	0	0	0	0	0	0	0	0	0	0	0	0	0	0	0	0	0	0	0
Cre07.g336950.t1.1	98.295000	0	0	0	0	0	0	0	0	0	0	0	0	0	0	0	0	0	0	3607.3	0	18404	57504	29461	0	0	0	0	0	0	0	0	0	0	0	0	0
Cre07.g337650.t1.2	43.710000	322720	0	0	0	0	0	0	0	0	811.32	5395.2	10456	0	7118	10660	10366	24993	62340	184180	28552	0	0	0	0	0	745.28	5920	12519	0	0	0	0	0	0	0	0
Cre07.g338050.t1.2	39.728000	401380	6263300	86203	105560	17029	0	0	0	0	0	0	0	0	0	0	0	0	0	0	0	0	0	0	0	0	0	0	2796.8	4639.1	1101.1	0	0	0	0	0	0
Cre07.g338451.t1.1	42.320000	0	0	0	0	0	0	0	0	0	0	0	0	0	0	0	0	0	151520	0	0	0	0	0	0	0	0	0	2562.8	0	0	0	0	0	0	0	0
Cre07.g339150.t1.1	61.737000	0	0	0	7115.3	47822	0	0	0	0	0	0	0	0	0	0	0	0	0	0	0	1559.6	2334.2	16206	1572.7	0	0	0	0	0	0	0	0	0	0	0	0
Cre07.g339200.t2.1;Cre07.g339200.t1.2	18.849000	0	0	0	0	0	0	0	0	5737.9	0	0	0	0	0	0	0	0	0	0	0	0	0	0	0	0	0	0	0	0	0	0	0	0	0	0	0
Cre07.g339700.t1.2	31.061000	0	0	0	0	0	0	0	0	0	0	0	0	0	0	0	0	0	0	0	0	0	0	0	0	0	0	0	0	0	0	11439	0	0	0	0	0
Cre07.g339750.t2.1;Cre07.g339750.t1.2	54.433000	0	0	0	0	0	0	0	0	0	0	0	0	0	0	0	0	0	0	0	0	2058.5	0	0	0	0	37849	30836	7344.1	0	0	0	0	0	0	0	0
Cre07.g340200.t1.1	36.072000	70082	71000	22278	18392	13520	3641.1	4334.1	11288	3808.3	6726.4	3103.6	6821.3	8584.9	6151.9	9545.3	6552.6	5979.9	11119	10803	9592.8	25728	11690	13998	25507	15605	19232	25173	208350	294170	314530	59737	0	0	0	0	0
Cre07.g340350.t1.1	63.161000	876430	11147000	143610	166760	30195	1931.6	1632.5	0	1351.1	0	0	0	0	0	0	0	0	0	0	0	0	6101	0	0	0	0	0	0	0	0	0	0	0	0	0	0
Cre07.g341600.t2.1;Cre07.g341600.t1.2	28.028000	0	0	0	0	0	0	0	0	0	0	0	0	0	0	0	0	0	0	0	0	0	0	0	0	0	2582	0	0	0	0	0	0	0	0	0	0
Cre07.g343700.t1.2;Cre07.g343433.t1.1	47.558000	773600	1219700	0	0	0	0	0	0	0	0	0	0	0	0	0	0	0	0	0	0	0	0	0	0	0	0	0	0	0	0	0	0	0	0	0	0
Cre07.g344350.t1.2	31.033000	0	0	0	0	0	0	0	0	0	0	0	0	0	0	0	0	0	0	0	0	0	0	0	0	0	0	5936.3	19545	0	0	0	0	0	0	0	0
Cre07.g344400.t1.2	54.304000	0	0	0	0	0	0	0	0	0	0	0	0	0	0	0	0	0	0	0	0	0	0	0	1720	2398.9	77724	36442	0	0	0	0	0	0	0	0	0
Cre07.g344550.t1.2	54.374000	0	0	0	0	0	0	0	0	0	0	0	0	0	0	0	0	0	0	0	0	0	0	0	1720	2398.9	40706	28182	0	0	0	0	0	0	0	0	0
Cre07.g344950.t1.2	22.844000	138760	223000	137620	787610	469900	4021800	327130	419370	36652	23887	328260	30216	0	0	7721.1	22445	38031	119020	275600	133180	500850	146970	502020	340080	52537	105530	39590	37377	38044	45983	177050	428960	387920	2816.5	0	0
Cre07.g346050.t2.1;Cre07.g346050.t1.2	47.211000	11519	21464	0	0	0	0	0	0	0	0	627.07	0	0	0	0	3765.4	5357.6	34962	51067	36114	152850	92600	78264	140250	199550	241050	163990	1010900	362360	3891.8	0	0	0	0	0	0
Cre07.g346418.t1.2	93.626000	0	0	0	0	0	0	0	0	0	0	0	0	0	0	0	0	0	0	0	0	0	0	0	0	0	0	0	0	0	0	8450.8	0	0	0	0	0
Cre07.g348600.t1.1	43.709000	0	0	0	0	0	0	0	0	0	0	0	0	0	1674.5	7414.7	0	0	0	0	0	0	0	0	0	0	0	0	0	0	0	0	0	0	0	0	0
Cre07.g349200.t1.2	16.320000	35726	14538	13579	9380.4	4366	3137.4	2448.1	3686.3	0	2728.7	5166.3	0	0	1646.4	2598.8	2120.5	2434.8	5243.5	9809.1	0	8172.6	0	13706	21771	108220	38505	8374.8	2009.7	0	0	0	0	0	0	0	0
Cre07.g349250.t1.2	23.956000	0	0	0	0	0	0	0	0	0	0	0	0	0	0	0	0	0	0	0	0	0	0	0	0	0	0	0	0	0	0	7944	0	0	0	0	0
Cre07.g349350.t1.2	11.339000	44171	121660	4265.2	16853	2472.9	2255.3	1998.1	15326	28619	0	9703.1	13337	0	7203.1	72505	139860	4499.7	0	0	0	0	0	0	0	0	0	0	0	0	0	0	0	0	0	0	0
Cre07.g350750.t1.2	45.737000	0	0	0	0	0	0	0	0	0	0	0	0	0	0	0	0	0	0	0	0	0	3707.7	0	0	0	19034	3201.1	0	0	0	0	0	0	0	0	0
Cre07.g352350.t1.2	114.690000	32559	50728	0	0	0	0	0	0	0	0	0	0	0	0	0	0	0	0	0	0	0	0	0	0	0	0	0	0	0	0	0	0	0	0	0	0
Cre07.g353230.t1.2	51.354000	0	0	0	0	0	0	0	0	0	0	0	0	0	0	0	0	0	0	0	0	0	0	0	0	0	0	0	16467	0	0	0	0	0	0	0	0
Cre07.g353450.t1.2	73.223000	273380	502530	162790	89445	67354	26138	28353	32925	23207	10148	22192	6191.6	4587	4813.7	5072	2429.7	5978.1	22654	11599	0	0	1858.6	2280.1	21675	58324	26028	1507.6	1511.9	0	0	0	0	0	0	0	0
Cre07.g355600.t1.1	36.529000	0	0	0	0	0	0	0	0	0	0	0	0	0	0	0	0	0	0	0	0	0	0	0	0	2021.5	6889.4	0	0	0	0	0	0	0	0	0	0
Cre07.g356350.t1.1	78.817000	0	0	0	0	0	0	0	0	0	0	1731.1	0	0	1225.4	12026	15198	106000	283380	36920	13821	31290	2766.4	0	0	0	0	0	0	0	0	0	0	0	0	0	0
Cre07.g356400.t1.2	21.302000	0	0	0	0	0	0	0	0	0	0	0	0	0	0	0	0	0	0	0	0	0	0	0	0	0	0	0	0	0	0	0	0	0	2128.8	0	0
Cre07.g356850.t1.1	41.216000	0	0	0	0	0	0	0	0	0	0	0	0	0	0	0	0	0	0	0	0	0	0	0	0	0	0	4031.9	0	0	0	0	0	0	0	0	0
Cre07.g357850.t1.2	14.461000	0	3991.6	0	0	0	0	0	0	0	0	0	0	0	0	0	0	0	0	0	0	0	0	0	0	0	0	0	0	0	3833	22702	4804.5	0	0	0	0
Cre08.g358522.t1.1	69.023000	0	0	0	0	0	0	0	0	0	0	0	0	0	0	0	0	0	0	0	0	0	0	0	0	0	0	0	0	0	0	0	0	0	0	0	0
Cre08.g358526.t1.1	62.309000	77744	90224	23491	20124	16973	3357.2	3195	9743.7	15430	15856	14117	21621	12570	6996.2	16503	6705.7	8764	58979	58736	48220	65867	72397	258810	834320	181170	3536.3	0	0	0	0	0	0	0	0	0	0
Cre08.g358538.t1.1	63.871000	0	0	0	0	0	0	0	0	0	0	0	0	0	0	0	0	0	0	0	0	0	0	0	4677.2	25390	6201.3	0	0	0	0	0	0	0	0	0	0
Cre08.g358540.t1.1	27.168000	6740.2	9330.3	4295.6	0	0	0	0	0	0	0	0	0	0	0	0	0	0	1538.4	0	0	0	0	0	0	0	1639.7	1279.2	5245.1	12281	39258	20179	0	0	0	0	0
Cre08.g358552.t1.1	49.883000	0	2853	9799.5	5922.6	0	0	0	0	0	0	0	0	0	0	0	0	0	0	0	0	0	0	3379.6	0	0	0	0	0	0	0	0	0	0	0	0	0
Cre08.g358562.t1.1	22.774000	0	0	0	0	0	0	0	0	0	0	0	0	0	0	0	0	0	0	1444.4	0	0	0	0	0	0	0	34675	25037	0	0	0	0	0	0	0	0
Cre08.g358580.t1.1	128.180000	0	0	0	0	0	0	0	0	0	0	0	0	0	0	0	0	0	0	95677	6688.7	0	0	0	0	0	0	0	0	0	0	0	0	0	0	0	0
Cre08.g358950.t2.1;Cre08.g358950.t1.1;Cre11.g468356.t2.1;Cre11.g468356.t1.1	75.927000	98847	5190.8	0	0	0	0	0	0	0	0	0	0	0	0	0	0	0	0	0	0	0	0	0	0	0	0	0	0	0	0	0	0	0	0	0	0
Cre08.g359350.t1.2	56.195000	0	0	0	0	3685.3	0	0	0	0	0	0	0	0	0	0	0	0	0	0	0	0	0	0	0	0	3072.2	2510.8	0	0	0	0	0	0	0	0	0
Cre08.g359750.t2.1;Cre08.g359750.t1.2	22.130000	0	0	0	47.928	0	0	0	0	0	0	0	0	0	0	0	0	0	0	0	0	0	0	0	0	2525.6	2651.4	0	4552.3	3710.1	8669.1	0	0	0	0	0	0
Cre08.g360600.t1.1	164.880000	1458.3	0	0	0	2702.5	7550.9	13742	0	0	0	0	0	0	0	0	0	0	0	0	0	0	0	0	0	0	0	0	0	0	0	0	0	0	0	0	0
Cre08.g360900.t1.2	16.629000	0	0	0	0	0	0	0	0	0	0	0	0	0	0	0	0	0	0	0	0	0	0	0	0	0	0	0	1449.7	4828.3	12467	5190.8	0	0	0	0	0
Cre08.g360950.t1.1	24.383000	0	0	0	0	0	0	0	0	0	0	0	0	0	4599.4	0	0	0	0	0	0	0	0	0	0	0	0	0	0	0	6021.3	7917.6	0	0	0	0	0
Cre08.g361850.t1.2	25.706000	1335.4	0	0	4555.9	5737.5	0	0	0	1691.4	0	0	0	0	0	0	1498.2	1746.7	5776.2	3707.4	2756.5	5851.6	12405	17631	80272	8225.2	0	0	0	0	0	0	0	0	0	0	0
Cre08.g362450.t1.2	77.555000	0	0	0	0	0	0	0	0	0	0	0	0	0	0	163690	0	0	0	6667.8	0	0	0	1930.6	13761	0	0	0	0	0	0	0	0	0	0	0	0
Cre08.g362900.t1.1	29.345000	0	0	0	0	0	0	0	0	0	0	0	0	0	0	0	0	0	0	0	0	0	0	0	0	0	0	0	0	0	0	19715	22446	26397	0	0	0
Cre08.g364800.t1.2	150.650000	0	0	0	0	0	0	0	0	0	0	0	0	0	0	0	0	14622	19333	9640.7	0	0	0	0	0	0	0	0	0	0	0	0	0	0	0	0	0
Cre08.g365450.t1.2	50.622000	0	8323.8	0	0	0	0	0	0	0	0	0	0	0	0	0	0	0	0	0	0	0	0	0	0	0	0	0	0	0	0	0	0	0	0	0	0
Cre08.g365900.t1.2	27.556000	0	0	0	0	0	0	0	0	0	0	0	0	0	0	0	0	0	0	0	0	0	0	0	0	0	0	0	0	0	8746.1	0	0	0	0	0	0
Cre08.g367600.t1.2	34.765000	0	0	0	0	0	0	0	0	0	0	0	0	0	0	0	0	0	0	0	0	0	0	0	0	2978.3	4110.1	0	0	0	0	0	0	0	0	0	0
Cre08.g368450.t2.1;Cre08.g368450.t1.2	30.784000	0	0	0	0	0	0	0	0	0	0	0	1773.1	0	0	0	0	0	0	0	0	0	0	0	0	0	0	0	0	0	0	0	0	0	0	0	0
Cre08.g368700.t1.1	54.797000	0	0	0	0	0	0	0	0	0	0	0	0	0	0	0	0	0	0	0	0	0	0	0	0	12479	3511.6	0	0	0	0	0	0	0	0	0	0
Cre08.g370450.t1.2	28.416000	0	0	0	0	0	0	0	0	0	0	0	0	0	0	0	0	0	0	0	0	0	0	0	1837.3	0	6102.8	26389	196690	90597	24502	0	0	0	0	0	0
Cre08.g370500.t1.1	41.505000	0	0	0	0	0	0	0	0	0	0	0	0	0	0	0	0	0	0	0	0	0	0	0	0	5175.2	0	0	0	0	0	0	0	0	0	0	0
Cre08.g371650.t1.2	25.486000	0	0	0	0	0	0	0	0	471010	0	0	0	0	0	0	0	0	0	0	0	11087	3676.3	7537.3	15749	21296	3530.1	4404.5	0	0	0	0	0	0	0	0	0
Cre08.g372100.t1.2	71.214000	0	0	0	0	0	0	0	0	0	0	0	1714	14805	0	14905	4398.5	2282.3	3266.2	8482	13031	39274	109010	187050	71824	5298.6	0	0	0	0	0	0	0	0	0	0	0
Cre08.g372200.t1.2	9.896200	0	0	0	0	0	0	0	0	0	0	0	0	0	0	0	0	0	0	0	0	0	0	0	0	0	0	0	0	0	0	0	0	2102.7	1846.5	0	0
Cre08.g372450.t1.2	21.824000	3022.3	0	0	0	0	0	0	0	0	0	0	0	0	0	0	1271.5	0	1681.8	2474.7	0	18836	2493.1	3242.8	15231	22348	49374	52459	410750	763620	379850	7243500	7748000	9713400	1509300	129010	11921
Cre08.g372950.t1.2	51.699000	0	0	0	0	0	0	0	0	0	0	0	0	0	0	0	0	0	0	0	0	0	0	0	0	0	0	1129.5	31793	0	0	0	0	0	0	0	0
Cre08.g373100.t1.1	63.466000	0	0	0	0	0	0	0	0	0	0	0	0	0	0	0	0	0	0	0	0	0	0	0	0	0	45535	3096.8	0	0	0	0	0	0	0	0	0
Cre08.g373346.t1.1	47.901000	0	0	0	0	0	0	0	0	0	0	0	0	0	0	0	0	0	0	0	0	0	0	0	0	2688.8	0	0	0	0	0	0	0	0	0	0	0
Cre08.g375200.t2.1;Cre08.g375200.t1.2	86.704000	27960	3986	0	0	0	0	0	0	0	0	0	0	0	0	0	0	0	0	0	0	0	0	0	0	0	0	0	0	0	0	0	0	0	0	0	0
Cre08.g375550.t1.2	24.959000	6003	0	0	0	0	0	0	0	0	0	0	0	0	0	0	0	0	0	0	0	0	0	0	0	0	0	0	0	0	7761	3778.9	0	0	0	0	0
Cre08.g377000.t1.2	9.700100	0	0	0	0	0	0	0	0	2319.4	0	0	2509	0	0	0	0	0	0	0	0	0	0	0	0	0	0	0	0	0	0	0	0	0	0	0	0
Cre08.g377050.t1.1	70.967000	0	0	0	0	0	0	0	0	0	0	0	0	0	0	0	0	0	0	0	0	0	0	0	0	0	0	0	9991.5	0	0	0	0	0	0	0	0
Cre08.g377150.t1.2	48.141000	0	0	0	0	0	0	0	0	0	0	0	0	0	0	0	0	0	0	0	0	0	0	0	9050.1	0	0	0	0	0	0	0	0	0	0	0	0
Cre08.g378050.t1.2	15.270000	23108	321170	35441	140020	1326.6	0	0	1332.8	0	0	0	0	0	0	0	0	0	0	0	0	0	0	0	0	0	0	0	0	0	0	0	0	0	0	0	0
Cre08.g378300.t1.1	48.005000	0	0	0	0	0	0	0	0	0	0	0	0	0	0	0	0	0	0	0	0	0	0	0	0	0	0	0	0	0	0	0	0	0	0	0	0
Cre08.g378550.t1.2	8.717000	6393.3	51083	9131.7	37878	0	0	0	0	0	0	0	0	0	0	0	0	0	0	0	0	0	0	0	0	0	0	0	0	0	0	0	0	0	0	0	0
Cre08.g378750.t1.1	71.604000	11808	24014	0	0	0	0	0	0	0	0	0	0	0	0	0	0	0	0	0	0	0	0	0	0	0	0	0	0	0	0	0	0	0	0	0	0
Cre08.g378900.t1.2	30.184000	0	61657	10519	33338	0	0	0	0	0	0	0	0	0	0	0	0	0	0	0	0	0	0	0	0	0	0	0	0	0	0	0	0	0	0	0	0
Cre08.g379200.t1.1;Cre08.g379175.t1.1	37.796000	0	0	0	0	0	0	0	0	0	0	0	0	0	0	0	0	0	0	0	0	0	0	0	0	0	5627.9	0	52022	115650	37693	0	0	0	0	0	0
Cre08.g380201.t1.1	59.273000	0	0	0	0	0	0	0	0	0	0	0	0	0	0	0	0	0	0	0	0	0	0	0	0	0	1060.3	0	0	0	0	0	0	0	0	0	0
Cre08.g381516.t1.1	38.095000	0	0	0	0	0	0	0	0	0	0	0	0	0	0	0	0	0	0	0	0	0	0	0	0	0	0	0	0	0	0	0	0	0	0	0	0
Cre08.g381702.t1.1	69.110000	0	0	0	0	0	0	0	0	0	0	0	0	0	2474.8	46511	1650.7	0	0	0	0	0	0	0	0	0	0	0	0	0	0	0	0	0	0	0	0
Cre08.g382100.t1.2	148.710000	0	0	0	0	0	3765.7	0	0	0	0	0	0	0	0	35382	0	0	0	0	0	0	0	0	0	0	0	0	0	0	0	0	0	0	0	0	0
Cre08.g382300.t1.2	32.234000	0	0	0	0	0	0	0	0	0	0	0	0	0	0	0	0	0	0	0	0	0	0	0	0	0	0	0	0	6425	22874	0	0	0	0	0	0
Cre08.g382350.t1.2	46.123000	2792.4	0	0	0	0	0	0	0	0	0	0	0	0	0	0	0	0	0	0	0	0	0	0	0	0	0	0	0	0	0	0	0	0	0	0	0
Cre08.g382500.t1.2	11.818000	0	0	0	0	0	0	0	0	0	0	0	0	0	0	0	0	0	0	0	0	0	0	0	0	0	0	0	4095.9	4105	8230.1	16238	17772	3247.5	0	0	0
Cre08.g382950.t1.2	15.221000	14786	9941.1	0	0	0	0	0	0	0	0	0	0	0	0	0	0	0	0	0	0	0	0	0	0	1447.4	0	1389	0	0	0	0	0	0	0	0	0
Cre08.g384000.t1.1	179.050000	0	0	0	0	0	0	0	0	1783.2	20703	68698	0	0	0	0	0	0	0	0	0	0	0	0	0	0	0	0	0	0	0	0	0	0	0	0	0
Cre08.g384390.t1.1	340.280000	0	0	0	0	0	0	0	0	0	0	0	0	0	0	0	0	0	0	0	0	0	0	0	0	0	0	0	0	0	630950	0	0	0	0	0	0
Cre08.g385800.t1.1	120.320000	0	0	0	0	0	0	0	0	0	37592	0	0	0	0	0	0	0	0	0	0	0	0	0	0	0	0	0	0	0	0	0	0	0	0	0	0
Cre09.g386400.t1.2	114.240000	0	0	0	0	0	0	0	0	0	0	0	0	0	0	0	0	0	0	0	0	2944.5	2728.9	0	0	0	0	0	0	0	0	0	0	0	0	0	0
Cre09.g386550.t1.2	50.483000	0	0	0	0	0	0	0	0	0	0	0	0	0	0	0	0	0	0	0	0	0	0	3519.9	9482.3	6372.3	0	0	0	0	0	0	0	0	0	0	0
Cre09.g386650.t2.1;Cre09.g386650.t1.2	33.527000	4016700	4844600	1346600	1092900	628260	466870	471110	584780	754940	381470	651160	536610	387670	225240	442660	318510	320830	577430	519770	288740	506270	286350	311370	391900	315130	584770	324240	749880	458450	56510	0	0	0	0	0	0
Cre09.g386735.t1.1;Cre17.g741200.t1.2	63.852000	345250	0	0	0	0	0	0	0	0	0	0	0	0	0	0	0	0	0	0	0	0	0	0	0	0	0	0	0	0	0	0	0	0	0	0	0
Cre09.g386740.t1.1	7.597700	0	0	0	0	0	0	0	0	0	0	0	0	0	0	0	0	0	0	0	0	0	0	0	0	0	2087	1647.5	8135.6	0	3637.2	0	0	0	0	0	0
Cre09.g386743.t1.1	20.670000	0	3775.9	1375	0	0	0	0	0	0	0	0	0	0	0	0	0	0	0	0	0	0	0	0	3036.7	0	0	0	0	0	0	0	0	0	0	0	0
Cre09.g386750.t1.2	80.681000	0	0	0	0	0	0	0	0	0	0	0	0	1960.2	0	51645	35678	6641.6	11216	9143.6	3368.6	11211	8043.1	1608.7	0	0	0	0	0	0	0	0	0	0	0	0	0
Cre09.g386756.t1.1	25.875000	0	0	0	0	0	0	0	0	0	0	0	0	2864.2	0	0	0	0	0	0	0	0	0	0	0	0	0	0	0	0	0	0	0	0	0	0	0
Cre09.g386758.t1.1	74.062000	0	0	0	0	0	0	0	0	0	0	0	0	0	0	0	0	0	901.89	0	0	0	0	0	0	0	0	0	0	0	0	0	0	0	0	0	0
Cre09.g387726.t1.1	46.532000	2895.2	16399	1616.8	0	0	0	0	0	0	0	1753.7	1329.9	0	1269.5	0	11719	38857	308140	183980	40661	2159	3100.5	0	0	2398.3	26212	104160	107280	0	0	0	0	0	0	0	0
Cre09.g387800.t1.2	27.291000	0	0	0	0	0	0	0	16737	0	0	0	0	0	0	0	0	0	0	0	0	0	0	0	0	0	0	0	0	0	0	0	0	0	0	0	0
Cre09.g387838.t1.1	11.219000	11668	10574	0	0	0	0	0	0	0	0	0	0	0	0	0	0	0	0	0	0	0	0	0	0	0	0	0	0	0	0	0	0	0	0	0	0
Cre09.g387875.t1.1	22.175000	0	0	0	0	0	0	0	0	0	0	0	0	0	0	0	0	0	0	0	0	0	0	0	0	0	0	0	0	0	0	9604.6	13428	13607	0	0	0
Cre09.g388060.t1.1	93.147000	0	0	0	0	0	0	0	0	0	0	0	0	0	0	0	0	0	0	0	0	0	0	0	0	0	11150	0	0	0	0	0	0	0	0	0	0
Cre09.g388200.t1.1	26.237000	998.56	18814	4841.3	1989.6	0	0	0	0	0	0	0	0	0	0	0	0	0	0	0	0	0	0	0	0	0	0	0	0	0	0	0	0	0	0	0	0
Cre09.g388467.t1.1	49.523000	0	0	0	0	0	0	0	0	0	0	0	0	0	0	0	0	0	0	0	0	0	0	0	0	15912	0	0	0	0	0	0	0	0	0	0	0
Cre09.g388750.t1.2	67.914000	12260	0	0	0	0	0	0	0	0	0	0	0	0	0	0	0	0	0	0	0	0	0	0	0	0	0	0	0	0	0	0	0	0	0	0	0
Cre09.g388800.t1.2	48.565000	0	0	0	0	0	0	0	0	0	0	1082.5	0	0	45748	0	0	0	0	0	0	0	0	0	0	0	0	0	0	0	0	0	0	0	0	0	0
Cre09.g388850.t1.1;Cre12.g505350.t1.2;Cre16.g681750.t2.1;Cre16.g681750.t1.1;Cre02.g145100.t1.1	127.760000	0	0	0	0	0	0	0	0	0	0	0	0	0	0	0	0	55513	35210	0	0	0	0	0	0	0	0	0	0	0	0	0	0	0	0	0	0
Cre09.g389250.t1.2	48.822000	0	0	0	0	0	0	0	0	0	0	0	0	0	0	0	0	0	0	0	0	0	0	0	0	0	4744.6	1492.3	0	0	0	0	0	0	0	0	0
Cre09.g389450.t1.2	218.970000	0	0	0	0	0	0	0	0	0	0	0	0	0	0	0	0	0	0	0	0	0	0	0	0	0	0	0	0	0	0	0	0	627680	0	0	0
Cre09.g389689.t1.1	39.934000	0	0	0	0	0	0	0	0	0	0	0	0	0	0	0	0	0	0	0	0	0	0	0	0	0	0	0	6586.3	3685.5	12725	2671.4	0	0	0	0	0
Cre09.g389763.t1.1	62.524000	1378.2	0	0	0	0	0	0	0	0	0	0	0	0	0	0	0	0	0	0	0	0	0	0	0	0	0	0	0	0	0	0	0	0	0	0	0
Cre09.g390604.t1.1	27.489000	74223	13572	1887.8	0	0	0	0	0	0	0	0	0	0	0	0	0	0	0	0	0	0	0	0	0	0	0	0	0	0	0	0	0	0	0	0	0
Cre09.g390615.t1.1	52.143000	0	0	2091.3	0	0	0	0	0	0	0	0	940.02	0	0	0	0	4446.6	9772	13786	32307	28479	0	14048	9859.6	1713.7	1057.6	0	0	0	0	0	0	0	0	0	0
Cre09.g390763.t1.1	23.611000	1355.5	2831.6	0	0	0	0	0	0	0	0	0	0	0	0	0	0	0	0	0	0	0	0	0	2187.2	2680.1	6604.8	10027	23253	7661.4	11818	78704	30002	0	0	0	0
Cre09.g391023.t1.1	35.675000	0	0	0	0	0	0	0	0	0	0	0	0	0	0	0	0	0	0	0	0	0	3144.1	1579.2	0	0	0	0	0	0	0	0	0	0	0	0	0
Cre09.g391097.t2.1;Cre09.g391097.t1.1	17.036000	0	10321	4808.7	0	0	0	0	1012.3	0	0	0	0	0	0	0	0	0	0	0	0	0	0	0	0	0	0	0	1945.5	0	2543.9	0	0	0	0	0	0
Cre09.g391900.t1.1	11.844000	0	0	0	0	0	0	0	0	0	0	0	0	0	0	0	1086.2	15052	22385	10174	1815.2	0	0	0	0	0	0	0	0	0	0	0	0	0	0	0	0
Cre09.g392350.t2.1;Cre09.g392350.t1.2	15.784000	0	0	0	0	0	0	0	0	0	0	0	0	0	0	0	0	0	0	0	0	0	0	0	0	0	0	0	31767	26053	63764	83158	71000	38023	0	0	0
Cre09.g392579.t1.1	73.617000	0	0	0	0	0	0	0	0	0	0	0	0	0	0	0	0	0	0	0	0	0	0	0	0	0	0	0	0	0	0	0	0	0	0	0	0
Cre09.g392867.t1.1	432.520000	148630	2800400	2513300	3801.7	0	0	0	0	0	0	0	0	0	0	0	0	0	0	0	0	0	0	0	0	0	0	0	0	0	0	0	0	0	0	0	0
Cre09.g393150.t1.2;Cre12.g531200.t1.1	122.800000	8570.2	2938	1576.6	0	0	0	0	0	0	3742.8	14132	50984	4400.9	20017	38911	55425	63985	421580	292850	1509.6	0	0	0	0	0	0	0	0	0	0	0	0	0	0	0	0
Cre09.g393173.t1.1	18.747000	0	0	0	0	0	0	0	0	0	0	0	0	0	0	0	0	0	0	0	0	0	0	0	0	0	2046.1	0	4395.1	4900.9	17025	38170	39657	111910	20550	0	0
Cre09.g393200.t1.2	70.670000	0	0	0	1077.1	0	0	0	820.55	0	0	3773.7	1243.6	1336.9	1672.5	10185	26324	33404	69924	108490	75647	523500	446880	754890	602680	13361	0	0	0	0	0	0	0	0	0	0	0
Cre09.g393358.t1.1	37.542000	0	0	0	0	0	0	0	0	0	0	0	0	0	0	0	0	0	0	0	0	0	0	3293.7	46149	3149.8	0	0	0	0	0	0	0	0	0	0	0
Cre09.g393543.t1.1;Cre09.g393506.t1.1;Cre09.g391450.t1.2;Cre09.g391650.t1.2	70.428000	0	3080.6	0	0	0	0	0	0	0	0	0	0	0	0	0	0	0	0	0	0	0	0	0	18635	16316	0	0	0	0	0	0	0	0	0	0	0
Cre09.g393654.t1.1	158.160000	0	0	0	0	0	0	0	0	0	0	0	0	0	0	0	0	0	0	0	0	2528500	0	0	0	0	0	0	0	0	0	0	0	0	0	0	0
Cre09.g393765.t1.1	22.367000	0	0	0	0	0	0	0	0	0	0	0	0	0	0	0	0	0	0	6510	0	0	9279.6	28976	0	0	0	0	3394.2	3369.4	22114	59611	51862	11259	0	0	0
Cre09.g394200.t1.1;Cre09.g393450.t1.1	156.480000	4294	4925.9	3872.3	2624.9	4731.5	0	0	0	0	0	0	0	0	0	0	0	0	0	0	0	0	0	0	0	0	0	0	0	0	0	0	0	0	0	0	0
Cre09.g394436.t1.1	79.651000	0	0	0	0	644.35	0	0	3942.7	1125.7	881.8	16287	58740	1671.7	2480.5	6043	9672.3	56778	963710	1700400	1045.2	0	0	0	0	0	0	0	0	0	0	0	0	0	0	0	0
Cre09.g394850.t1.2	49.912000	0	0	0	0	0	0	0	0	0	0	0	0	0	0	0	0	0	0	1829.8	2050.5	0	8939.3	0	22003	49429	12250	0	0	0	0	0	0	0	0	0	0
Cre09.g395250.t1.1	49.796000	0	0	0	0	0	0	0	0	0	0	0	0	0	0	0	0	0	0	0	0	3721.4	0	0	0	0	0	0	0	0	0	0	0	0	0	0	0
Cre09.g395350.t1.1;Cre01.g020850.t1.1	12.807000	61073	961370	13286	4143.2	0	0	0	0	0	0	0	0	0	0	0	0	0	0	0	0	0	0	0	0	0	0	0	0	0	0	0	3361.5	6430.2	2361.3	0	0
Cre09.g396213.t1.1	30.579000	11823	873650	3959600	8515100	1617700	356920	101160	97222	119500	1995800	117580	110680	114570	83940	110840	128270	125290	233850	252130	175160	310550	159760	223000	297360	348390	647060	905190	3064400	3072900	2155300	11751000	3155800	448740	0	5833.5	3119.9
Cre09.g396300.t1.2	59.802000	0	0	0	5383.4	56834	1820.7	0	42545	3975.3	0	4949.1	39082	19458	21652	4097.6	9970.4	138010	349730	187510	111610	199380	100880	120730	101330	2753.9	0	0	0	0	0	0	0	0	0	0	0
Cre09.g396363.t1.1	12.252000	0	0	0	0	0	0	0	0	0	0	0	0	0	0	0	0	0	0	0	0	0	0	0	0	0	3607.5	0	0	0	0	0	0	0	0	0	0
Cre09.g397250.t1.2	46.873000	1173.1	0	0	0	0	0	0	0	0	0	0	0	0	0	0	0	0	0	0	0	0	0	0	2467.6	10538	8071.7	0	0	0	0	0	0	0	0	0	0
Cre09.g397400.t1.2	38.387000	0	0	0	0	0	0	0	0	0	0	0	0	0	0	0	0	0	0	0	0	0	0	0	0	0	1722.6	0	1711.5	0	0	0	0	0	0	0	0
Cre09.g397697.t1.1	44.910000	25395	95635	19700	6554.1	17633	0	0	1703.4	0	2631.6	3678.8	2680.5	0	0	0	0	1946.5	0	1790.6	0	0	0	0	3803.9	0	0	0	0	0	0	0	0	0	0	0	0
Cre09.g398215.t1.1	37.982000	0	0	0	0	0	0	0	0	0	0	0	0	0	0	0	0	0	0	0	0	0	0	0	0	0	0	0	1339.3	1832.8	0	0	0	0	0	0	0
Cre09.g398900.t1.1	54.219000	0	0	5348.6	0	0	0	0	0	0	0	0	0	0	0	0	0	0	0	0	0	0	0	0	0	0	0	0	0	0	0	0	0	0	0	0	0
Cre09.g399150.t1.2	69.821000	0	0	0	0	0	0	0	0	0	0	0	0	0	0	0	0	0	0	1089.2	2785.2	0	0	0	0	0	0	0	0	0	0	0	0	0	0	0	0
Cre09.g400650.t1.2	28.435000	0	16087	2107.7	1562.8	0	0	0	0	0	0	0	0	0	0	0	0	0	0	0	0	0	0	0	0	0	0	1660.8	11941	0	0	0	0	0	0	0	0
Cre09.g401293.t1.1	115.290000	0	0	0	0	0	0	0	0	0	0	0	0	0	9131.5	11231	14609	4442.2	0	0	0	0	0	0	0	0	0	0	0	0	0	0	0	0	0	0	0
Cre09.g401350.t1.2	25.284000	0	0	0	0	0	0	0	0	0	0	0	0	0	0	0	0	0	0	0	0	0	6672.9	9749.3	1683.3	0	0	0	0	0	0	0	0	0	0	0	0
Cre09.g401886.t1.1	39.449000	63813	162570	9257.7	10555	2639.6	5727.1	5671.5	2430.9	7428.9	1869.1	7318.6	2057.5	2461	2164.5	4998.5	6690	6517.5	4586.7	7383	5989.8	10257	4615.1	16261	19135	39818	263450	61852	89828	94611	22932	9487.5	1235.2	0	0	0	0
Cre09.g402100.t1.2	14.645000	28637	4864	0	0	0	0	0	0	0	0	0	0	0	0	0	0	0	0	0	0	0	0	0	0	0	0	0	0	0	0	0	0	0	0	0	0
Cre09.g402256.t2.1;Cre09.g402256.t1.1	173.980000	0	0	0	0	0	22019	5363	0	0	0	0	0	0	0	0	0	0	0	0	0	0	0	0	0	0	0	0	0	0	0	0	0	0	0	0	0
Cre09.g402300.t1.2	10.015000	56788	552320	9820.3	9432.3	3073.5	0	1687.4	0	0	0	0	0	0	0	0	0	0	0	0	0	0	0	0	0	0	0	0	0	0	0	0	0	0	0	0	0
Cre09.g402500.t1.2;Cre11.g467705.t1.1	96.909000	0	0	1305.5	0	0	0	0	0	79356	7511.2	0	5490.8	0	0	0	0	0	0	0	0	0	0	0	0	0	0	0	0	0	0	0	0	0	0	0	0
Cre09.g402552.t1.1	24.242000	0	36670	5426.1	20604	0	0	0	0	0	0	0	0	0	0	0	0	0	0	0	0	0	0	0	0	0	0	0	0	0	0	0	0	0	0	0	0
Cre09.g402775.t1.1	85.086000	46079	4868.1	0	0	0	0	0	0	0	0	0	0	0	0	0	0	0	0	0	0	0	0	0	0	0	0	0	0	0	0	0	0	0	0	0	0
Cre09.g402800.t1.1	34.921000	0	0	0	0	0	0	0	0	0	0	0	0	0	0	0	0	0	0	0	0	0	0	0	0	0	0	0	0	0	0	0	0	0	0	0	0
Cre09.g402950.t1.1	47.203000	0	0	0	0	0	0	0	0	0	0	0	0	0	0	0	0	0	1697.4	0	0	1759	2861.3	7891.3	33235	0	0	0	0	0	0	0	0	0	0	0	0
Cre09.g404000.t1.1	22.610000	0	0	0	0	0	0	0	0	0	0	0	0	0	0	0	0	0	0	0	0	0	0	0	0	0	0	0	0	0	0	18877	27324	26153	1605.1	0	0
Cre09.g405050.t1.2	29.669000	0	0	5974.9	3766.7	0	2546.3	0	3613.8	0	0	0	0	0	0	0	0	0	0	0	0	0	0	0	0	0	0	0	0	0	0	0	0	0	0	0	0
Cre09.g405450.t1.2	14.249000	0	46505	0	24922	0	0	0	0	0	0	0	0	0	0	0	0	0	0	0	0	0	0	0	0	0	0	0	0	0	0	0	0	0	0	0	0
Cre09.g405550.t1.2	29.205000	0	0	0	0	0	0	0	0	0	0	0	0	0	0	0	0	0	0	0	0	0	0	0	3226.5	0	17826	7699.6	18261	0	0	1961.9	0	0	0	0	0
Cre09.g405850.t1.1	52.607000	47229	569920	71825	374080	0	0	0	0	0	0	0	0	0	0	0	0	0	0	0	0	0	0	0	0	0	0	0	0	0	0	0	0	0	0	0	0
Cre09.g407100.t2.1;Cre09.g407100.t1.1	37.550000	0	4507.2	1405.3	0	0	0	0	0	0	0	0	0	0	0	0	0	0	0	0	0	0	0	0	0	0	0	0	0	0	0	0	0	0	0	0	0
Cre09.g407650.t1.2	20.265000	0	0	0	0	0	0	0	0	0	0	0	0	0	0	0	0	0	0	0	0	0	0	0	0	0	0	0	0	0	19216	8365.1	4420.8	0	0	0	0
Cre09.g407700.t1.2	53.919000	0	0	0	0	0	0	0	0	0	0	0	0	0	0	0	0	0	0	0	0	0	0	6596.4	27375	20794	13631	0	0	0	0	0	0	0	0	0	0
Cre09.g409100.t1.2	30.562000	0	0	0	0	0	0	0	0	0	0	0	0	106.34	0	0	0	0	0	0	0	0	0	0	0	0	0	0	0	0	3951	12601	2971.3	0	0	0	0
Cre09.g409150.t1.2	6.471600	22655	22611	5438.2	0	0	0	0	0	12397	0	0	3772.8	0	0	0	0	3840.4	0	0	0	0	0	5086.6	4201	4930.9	22582	0	35669	0	14049	18298	18326	55065	21446	0	0
Cre09.g410600.t1.1	38.699000	0	0	0	0	0	0	0	0	0	0	0	0	0	0	0	0	0	0	0	0	0	0	0	0	0	0	0	0	0	6767.4	0	0	0	0	0	0
Cre09.g410650.t2.1;Cre09.g410650.t1.2	29.970000	0	0	0	0	0	0	0	0	0	0	0	0	0	2962.8	0	0	0	0	0	0	0	0	0	0	0	0	0	0	0	0	0	0	0	0	0	0
Cre09.g410700.t1.2	44.852000	0	0	0	0	0	0	0	0	0	0	0	0	0	0	0	0	0	0	0	0	0	0	3280.4	44179	17307	17924	15108	57282	9443.6	0	0	0	0	0	0	0
Cre09.g411100.t2.1;Cre09.g411100.t1.2	19.308000	0	0	0	0	0	0	0	0	0	0	0	0	0	0	0	0	0	0	0	0	0	0	0	0	0	0	0	0	0	0	6701.8	4110.7	0	0	0	0
Cre09.g411200.t1.2	33.172000	0	0	0	0	0	0	0	0	0	0	0	0	0	0	0	0	0	0	0	0	0	0	0	0	0	9089.9	5816.1	27537	22942	13161	8402.6	0	0	0	0	0
Cre09.g411600.t1.1	219.000000	0	0	0	0	0	0	0	0	6678.1	0	0	0	0	0	0	0	0	0	0	0	0	0	0	0	0	0	0	0	0	0	0	0	0	0	0	0
Cre09.g412100.t1.2	24.057000	191000	453590	265360	1118300	756860	3109900	3222700	828550	306270	180060	287730	97911	296140	151960	8789.5	3394.2	2794	5353.6	3066.6	2861.8	6817.2	4459.7	6370.7	4270.6	0	12354	0	22701	13279	28673	112540	46360	13470	0	0	0
Cre09.g412150.t1.1	98.546000	0	0	0	0	0	0	0	0	0	0	0	0	0	0	0	0	0	0	0	0	0	1133	7026	0	0	0	0	0	0	0	0	0	0	0	0	0
Cre09.g413750.t1.1	50.304000	0	0	0	0	0	0	0	0	0	0	0	0	0	0	0	33401	11228	0	0	0	0	0	0	0	0	0	0	0	0	0	0	0	0	0	0	0
Cre09.g415550.t1.2	48.412000	596480	6808900	445410	197160	66179	16682	0	0	0	0	0	0	0	0	0	0	0	0	0	0	0	0	0	1503.4	20521	71139	4491.6	0	0	0	0	0	0	0	0	0
Cre09.g415700.t1.2	33.459000	0	0	0	0	0	0	0	0	0	0	0	0	0	0	0	0	0	0	0	0	0	0	0	0	0	0	0	0	0	9605.9	8718.3	0	0	0	0	0
Cre09.g415850.t1.2	32.692000	50549	552040	76058	358340	6434.4	0	0	3440.7	0	0	0	0	0	0	0	0	0	0	0	0	0	0	0	0	0	0	0	0	0	0	0	0	0	0	0	0
Cre09.g415950.t1.2	22.235000	0	0	0	0	0	0	0	0	0	0	0	0	0	0	0	0	0	0	0	0	0	0	0	0	0	0	0	0	0	34462	27979	0	0	0	0	0
Cre09.g416050.t1.2	49.021000	0	0	0	0	0	0	0	0	0	0	0	0	0	0	0	0	0	0	0	0	0	0	0	0	0	9106.1	0	15296	0	0	0	0	0	0	0	0
Cre09.g416150.t1.2	22.203000	251500	3524500	73478	41209	13036	0	1229.6	2767.9	0	0	0	0	0	0	0	0	0	0	0	0	0	0	0	0	0	0	0	0	0	0	4124.6	1972.2	0	0	0	0
Cre09.g416350.t1.2	37.436000	0	0	0	0	0	0	0	0	0	0	0	0	0	0	0	0	0	0	0	0	0	0	0	2354.6	7143.4	7973	0	0	0	0	0	0	0	0	0	0
Cre09.g416700.t1.1	20.907000	3913	0	0	0	0	0	0	0	0	0	0	0	0	0	0	0	0	0	0	0	0	0	0	0	0	0	0	0	0	0	0	0	0	0	0	0
Cre09.g416800.t1.2	22.779000	42316	4027.3	0	0	0	0	0	0	0	0	0	0	0	0	0	0	0	0	0	0	0	0	0	0	0	0	0	0	0	0	0	0	0	0	0	0
Cre09.g416850.t1.2	165.190000	0	0	0	0	1074.3	0	1616	0	0	0	0	0	0	0	0	0	0	0	0	0	0	0	0	0	0	0	0	0	0	0	0	0	0	0	0	0
Cre09.g417150.t1.2	56.157000	0	0	0	0	0	0	10056	95297	595780	499920	269700	49683	7072.9	4286.1	0	0	0	0	0	0	0	0	0	0	0	0	0	0	0	0	0	0	0	0	0	0
Cre09.g417350.t1.1	31.412000	0	0	0	0	0	0	0	0	0	0	0	0	0	0	0	0	0	0	0	0	0	0	0	0	0	0	0	0	0	8761.3	0	0	0	0	0	0
Cre-1.g000035.t1.p1	232.190000	506210	108220	0	0	3178.7	0	0	0	0	0	0	0	0	0	0	0	0	0	0	0	0	0	0	0	0	0	0	0	0	0	0	0	0	0	0	0
Cre-1.g2716955.t1.p1	30.018000	0	7409	0	0	0	0	0	0	0	0	0	0	0	0	0	0	0	0	0	0	0	0	0	0	0	0	0	0	0	0	0	0	0	0	0	0
Cre-1.g2716958.t1.p1	4.748500	0	16595	0	42609	0	203790	192570	51366	0	0	5002.9	0	0	0	0	0	0	0	0	0	0	0	0	0	0	0	0	0	0	0	0	0	0	0	0	0
Cre-1.g2716959.t1.p1	26.184000	0	0	0	0	0	3394.1	0	53793	1099200	0	18264	23222	8828.1	0	10920	0	7123	0	0	0	0	0	0	0	0	0	0	0	0	0	0	0	0	0	0	0
Cre-1.g2716960.t1.p1	5.721700	0	17168	41222	0	34570	11697	1867	3237.5	16674	28166	14152	0	3283.5	11388	55532	0	0	0	0	0	0	0	0	0	0	0	15905	211720	479950	531950	115790	28241	25461	10451	3057.1	0
Cre-1.g2716961.t1.p1	39.447000	17009	555280	2668500	4497400	1595200	751190	63201	201210	1742100	1614600	880320	92137	170800	1347100	6856800	103820	213450	8732.6	0	2048	4330.6	0	0	0	0	2801.9	0	0	0	0	0	0	0	0	0	0
Cre-1.g2716962.t1.p1	341.640000	13363	16074	0	0	0	0	8509.6	0	0	0	0	0	0	0	0	0	0	0	0	0	0	0	0	0	0	0	0	0	0	0	0	0	0	0	0	0
Cre-1.g2716963.t1.p1	50.638000	13866	811740	2984400	7571000	2352000	857570	81367	248680	2493200	2289200	1162900	142770	208260	1072500	8450200	14998	3148.7	0	2351.7	0	10125	18268	642700	444310	30231	0	0	0	0	0	0	0	0	0	0	0
Cre-1.g2716966.t1.p1	76.624000	0	5821.7	2212.9	0	1513.3	0	1318.6	1418.7	0	0	0	913.24	0	0	0	1077.7	0	0	1425.9	0	0	0	0	0	0	0	0	0	0	0	0	0	0	0	0	0
Cre-1.g2716972.t1.p1	15.373000	0	0	0	0	0	0	6856	60664	1401900	58880	3962.6	5563.7	0	0	0	1439.3	1358.5	0	2329.6	0	0	0	0	1490	0	3263	0	2491.3	0	0	0	0	0	0	0	0
Cre-1.g2716973.t1.p1	19.126000	0	0	0	0	0	0	0	0	0	0	0	0	0	0	0	0	0	0	0	0	0	0	0	0	0	0	0	0	0	0	0	0	0	0	0	0
Cre-1.g2716979.t1.p1	45.743000	161960	298060	108020	70280	54894	15888	17571	20460	29720	6371.4	32778	17646	7508.5	14405	24233	17286	22922	40467	18611	6179.5	3678.2	9871.8	4982.6	29648	83731	96686	26478	32863	8793.1	13093	5496.5	0	0	0	0	0
Cre-1.g2716983.t1.p1	20.064000	6309.1	13192	3249.4	12406	3201.8	49190	55255	301300	7860200	67967	147010	75519	68190	51604	86582	70000	51156	73901	68576	37437	39650	0	6850.6	4919.7	9366.3	10097	8770.1	22565	0	14484	39788	49275	6810.4	0	0	0
Cre-1.g2716987.t1.p1	39.041000	12093	381510	1435000	3219300	829730	372490	25332	107170	1062300	939380	338120	51978	72908	271430	4236900	74627	161700	5085.9	0	2151.5	6890.9	2028	2276.7	6496.4	12862	31683	20302	70183	17840	0	0	0	1820.2	0	0	0
Cre-1.g2716989.t1.p1	34.291000	0	2491.9	0	0	1664.5	0	0	1824.5	0	30303	235480	125320	41584	236040	12933000	620000	20397	12449	19944	26680	305770	122170	50845	61798	34144	12457	0	0	0	0	0	0	0	0	0	0
Cre-1.g2716990.t1.p1	9.303500	0	134640	870610	1787200	761020	257720	19312	62866	258960	571560	217700	28907	50654	429590	2571500	34857	52266	0	0	0	0	0	0	0	0	1470.2	0	8086.9	0	0	0	0	0	0	0	0
Cre-1.g2716994.t1.p1	4.981000	0	0	69912	103320	75335	20973	0	0	57238	116390	37308	2103.2	2569.1	34829	197960	6454.3	13308	0	0	0	0	0	0	0	0	0	3569.7	0	0	0	0	0	0	0	0	0
Cre-1.g2716995.t1.p1	4.428200	0	0	298900	888700	291550	129100	8561.5	13285	201550	315150	105150	6506	13165	157890	25657	7471	13017	0	0	0	0	0	0	0	0	0	4076.4	32123	55898	178540	178230	92115	156440	68580	15715	0
Cre-1.g2716997.t1.p1	81.854000	0	13654	1951.4	0	0	0	0	0	0	0	0	0	0	0	0	0	0	0	0	0	0	0	0	0	0	0	0	0	0	0	0	0	0	0	0	0
Cre-1.g2717000.t1.p1	83.162000	37499	545000	368730	1796500	1288500	5430500	4341800	1277500	412910	320440	816400	271040	410060	575100	195220	24614	6460.5	4962.3	0	0	0	0	0	0	0	0	0	0	0	0	0	0	0	0	0	0
Cre-1.g2717002.t1.p1	56.105000	8280.6	882320	3203000	8658100	3061600	1116600	94688	290500	2615000	2766800	1136300	210780	250440	878220	10712000	354180	434010	23113	10418	5518.4	11635	5008	18852	12984	0	0	0	0	0	0	0	0	0	0	0	0
Cre-1.g2717005.t1.p1	24.366000	0	5035.4	0	0	0	0	0	0	0	0	0	0	0	0	0	0	0	0	0	0	0	0	0	0	0	0	0	0	0	0	0	0	0	0	0	0
Cre-1.g2717006.t1.p1	63.159000	1583.3	22811	0	0	0	0	0	0	0	0	0	0	0	0	0	0	0	0	0	0	0	0	0	0	0	0	0	0	0	0	0	0	0	0	0	0
Cre-1.g2717008.t1.p1	19.810000	0	0	0	0	0	0	0	0	0	0	0	3422.9	2363.7	1213.9	0	0	0	0	0	0	0	0	3892.1	5154.8	7670.5	14203	0	0	0	1734.6	20432	37032	108800	0	0	0
Cre-1.g2717009.t1.p1	22.423000	4677.6	5070.8	1762.9	0	1296.6	0	4645.2	0	0	1093.9	0	5182.2	2847.7	3134.6	0	0	0	0	0	0	2148.4	15838	0	0	1963.9	0	1803.6	8554.3	28344	11119	0	0	0	0	0	0
Cre-1.g2717017.t1.p1	24.164000	0	0	0	0	0	0	0	0	0	2338.3	24832	7437.8	4336.4	23231	1969300	66095	11198	0	0	0	40620	5547.4	0	6738.1	0	5615.1	10167	12285	0	0	0	0	0	0	0	0
Cre-1.g2717021.t1.p1	17.442000	0	0	0	0	0	0	0	0	0	0	11190	2431.8	0	15980	1408200	46009	0	0	0	0	24357	0	0	0	0	0	0	0	0	0	0	0	0	0	0	0
Cre-1.g2717027.t1.p1	39.983000	0	0	0	0	0	0	0	0	0	0	0	0	0	0	0	0	0	0	0	0	0	0	0	0	0	0	0	0	0	0	0	0	0	0	0	0
Cre-1.g2717030.t1.p1	9.439000	0	119270	81012	168490	8741.1	137040	24823	43413	246100	71785	153970	25238	0	28465	188920	29351	46687	0	0	0	0	0	0	0	0	0	3595.4	82811	102390	191830	16888	0	0	0	0	0
Cre-1.g2717031.t1.p1	5.209900	0	0	0	0	0	0	0	0	0	0	0	0	0	0	0	0	0	0	0	0	0	0	0	0	0	0	0	0	0	0	20261	17662	33958	12688	1657.4	0
Cre-1.g2717034.t1.p1	53.162000	136970	1618.5	169010	197600	150450	609540	540380	2397600	53361000	3748800	2050300	1591900	1521100	44532	14054	21230	2454.7	32801	23468	13793	1819.6	16845	1966.9	17829	27961	94232	57940	1226.2	0	0	0	0	0	0	0	0
Cre-1.g2717038.t1.p1	82.108000	6329	401330	179890	904920	516650	2277100	2305300	569370	241920	150100	353010	101910	357010	213640	98908	5860.4	0	0	0	0	0	0	0	0	0	0	0	0	0	0	0	0	0	0	0	0
Cre-1.g2717041.t1.p1	54.751000	133810	1414400	169970	156460	150870	540610	519580	2548100	52491000	3710400	1977700	775680	1310000	37532	13208	15730	17196	6406.2	14558	10543	0	0	0	15043	0	18684	1893.7	0	0	0	0	0	0	0	0	0
Cre-1.g2717044.t1.p1	8.092400	0	0	0	0	0	0	0	1468	0	10122	0	0	0	0	0	0	0	0	0	0	0	0	0	0	0	0	0	0	0	0	0	0	0	0	0	0
Cre-1.g2717046.t1.p1	8.860300	7610.3	126790	44490	439460	303150	1046700	1396800	297140	34001	84714	239070	59895	180030	147150	23498	1740.3	0	0	0	0	0	0	0	0	0	0	0	0	0	0	0	1506.1	3611.5	985.71	0	0
Cre-1.g2717055.t1.p1	30.897000	0	0	0	0	0	0	0	0	0	0	0	0	0	0	0	0	0	0	0	0	0	0	0	0	0	0	0	4942.7	0	0	0	0	0	0	0	0
Cre-1.g2717056.t1.p1	10.437000	0	0	0	0	0	0	0	0	0	0	0	0	0	0	0	0	0	0	0	0	0	0	0	0	0	0	0	0	0	0	6424.1	0	0	0	0	0
Cre-1.g2717057.t1.p1	15.468000	0	0	0	0	0	0	0	0	0	0	0	0	0	0	0	0	0	0	0	0	0	0	0	0	0	0	0	0	0	1695.1	1793.7	0	0	0	0	0
Cre-1.g2717058.t1.p1	13.446000	0	0	0	0	0	0	0	0	0	0	0	0	0	0	0	0	0	0	0	0	0	0	0	0	0	0	0	0	0	0	3664.2	1180	0	0	0	0
Cre-1.g2717059.t1.p1	20.237000	0	0	0	0	0	0	0	0	0	0	0	0	0	0	0	0	0	0	0	0	0	0	0	0	0	0	0	0	0	0	2023.8	0	0	0	0	0
Cre10.g417700.t1.2	43.508000	0	23704	0	0	1374.4	0	0	0	0	0	1025.1	0	0	0	0	0	0	3186.9	0	0	0	0	0	0	0	0	0	0	0	0	0	0	0	0	0	0
Cre10.g418450.t1.2	8.890200	7104.6	6713.4	0	2293.5	0	0	0	0	0	0	0	1343.3	0	0	3954.9	2695.3	0	0	0	0	0	0	0	1733.8	1795.6	3622.9	1649	8105.5	9103.3	32144	167430	187640	148190	52853	1693.5	0
Cre10.g420350.t1.2	10.770000	0	19011	20206	134260	115900	846000	676520	160830	20492	47919	137440	33723	112910	86254	9470	0	0	0	0	0	0	0	0	0	0	0	0	6896.3	6274.8	20470	13043	4501.7	0	0	0	0
Cre10.g420550.t1.1	52.508000	0	0	0	0	0	0	0	0	0	0	0	0	0	0	0	0	0	0	0	0	0	0	0	1658.6	1339.9	0	0	1577.5	0	0	0	0	0	0	0	0
Cre10.g420700.t1.2	8.268500	3615.6	227130	0	3365.4	0	0	0	0	0	0	0	0	0	0	0	0	0	0	0	0	0	1692.5	0	0	0	0	2194.2	0	0	3794.5	14619	22333	0	0	0	0
Cre10.g420750.t1.2	12.001000	0	0	0	0	0	0	0	0	0	0	0	0	0	0	0	0	0	3053.7	947.14	0	0	3714	0	0	0	0	0	0	0	0	0	0	0	0	0	0
Cre10.g420800.t1.1	289.250000	0	0	0	0	0	0	0	0	0	0	0	0	0	0	19941	0	0	0	0	0	0	0	0	0	0	0	0	0	0	0	0	0	0	0	0	0
Cre10.g422201.t1.1	102.090000	0	0	0	0	0	0	0	0	0	0	0	0	0	0	0	0	0	2090.6	4753.8	0	0	0	0	0	0	0	0	0	0	0	0	0	0	0	0	0
Cre10.g422450.t1.2	58.806000	0	0	0	0	0	0	0	0	0	0	0	0	0	0	0	0	0	0	0	2750.3	0	0	0	0	0	0	0	0	0	0	0	0	0	0	0	0
Cre10.g422600.t1.1	52.233000	27340	528300	51917	327950	1426.3	1001.8	0	0	0	0	1676	2152.6	0	1526.4	0	0	0	0	0	0	0	0	0	0	0	0	0	0	0	0	0	0	0	0	0	0
Cre10.g423250.t1.2	36.370000	0	0	0	0	0	0	0	0	0	0	0	0	0	0	0	0	0	0	0	0	32402	46026	0	0	0	0	0	11794	2146.1	0	0	0	0	0	0	0
Cre10.g423300.t1.1	83.982000	0	0	0	0	0	0	0	0	0	0	0	0	0	0	0	0	0	0	0	5899.6	131580	0	0	0	0	0	0	0	0	0	0	0	0	0	0	0
Cre10.g423500.t1.2	28.831000	0	0	0	0	0	0	0	0	0	0	0	0	0	0	0	0	0	0	0	0	0	0	0	0	0	0	0	0	0	1296.5	3517.9	1917.5	0	0	0	0
Cre10.g423750.t1.2	38.946000	0	0	0	0	0	0	0	0	0	0	0	0	0	0	0	0	0	0	0	0	0	0	0	0	0	1466.5	1072.4	0	0	0	0	0	0	0	0	0
Cre10.g424100.t1.2	31.133000	0	0	0	0	0	0	0	0	0	0	0	0	0	0	0	0	0	0	0	0	0	0	0	0	0	0	0	2087.2	10855	57472	47067	0	0	0	0	0
Cre10.g424450.t1.2	37.155000	57829	33917	2740.7	4273.9	1678.4	0	0	4146.9	5030.6	5637	14833	21665	15354	35529	147660	103720	100590	62802	6109.7	0	0	0	0	0	0	0	0	0	0	0	0	0	0	0	0	0
Cre10.g425850.t1.2	15.968000	6501.6	0	0	0	0	0	0	0	0	0	0	0	0	0	0	0	0	0	0	0	0	8193	0	0	0	0	0	0	0	0	0	0	0	0	0	0
Cre10.g425900.t1.2	28.228000	67516	204370	198440	871490	579830	3554400	3087300	261520	17550	53949	35106	136220	527250	91562	43800	12934	14948	136800	62500	161440	81863	26640	105040	6326.6	0	0	0	0	0	2559	37458	25012	0	0	0	0
Cre10.g427250.t1.2	13.904000	0	0	0	0	0	0	0	0	0	0	0	0	0	0	0	0	0	0	0	0	0	0	0	0	0	0	0	0	0	0	0	0	0	1971.5	0	0
Cre10.g428550.t1.2	66.355000	0	0	0	0	0	0	0	0	0	0	0	0	0	0	0	0	0	0	12736	0	0	0	0	0	0	0	0	0	0	0	0	0	0	0	0	0
Cre10.g428650.t1.2	80.058000	2077	5457.2	0	0	0	0	0	0	0	0	0	0	0	0	0	0	0	0	0	0	0	0	0	0	0	0	0	0	0	0	0	0	0	0	0	0
Cre10.g430000.t1.1	25.321000	0	0	0	0	0	0	0	0	0	0	0	0	0	0	3584.4	97801	318560	2490.9	0	0	0	0	0	0	0	0	0	0	0	0	0	0	0	0	0	0
Cre10.g430150.t1.2	49.555000	2663.5	9621.6	0	0	0	0	0	0	0	0	0	0	0	0	0	0	0	0	0	0	0	0	0	0	8886.3	46593	15289	0	0	0	0	0	0	0	0	0
Cre10.g430501.t1.1	72.891000	0	0	0	0	0	0	0	0	0	0	0	0	0	0	0	0	0	0	833.63	0	2985.9	0	0	0	0	0	0	0	0	0	0	0	0	0	0	0
Cre10.g430850.t1.2	81.214000	0	0	0	0	0	0	0	0	0	0	0	0	0	0	0	0	0	0	0	0	0	0	0	0	0	0	0	0	0	0	0	0	0	8837.7	0	0
Cre10.g432750.t1.1	47.740000	0	2663.7	0	0	934.87	0	0	0	0	0	0	0	0	0	0	0	0	0	0	0	0	0	0	0	0	0	0	0	0	0	0	0	0	0	0	0
Cre10.g432800.t1.2	30.706000	0	0	0	0	0	0	0	0	0	0	0	0	0	0	0	0	0	0	0	0	0	0	0	1695.7	0	5222.7	3716.2	12674	0	0	0	0	0	0	0	0
Cre10.g433400.t1.2	11.754000	2312.5	0	0	0	0	0	0	0	0	0	0	0	0	0	0	0	0	0	0	0	0	0	0	0	0	0	0	0	0	2537.9	0	0	0	0	0	0
Cre10.g433600.t1.2	65.896000	0	0	0	0	0	0	0	0	0	0	0	0	0	0	0	0	0	0	0	0	0	0	0	2141.2	3672.2	12746	0	0	0	0	0	0	0	0	0	0
Cre10.g433950.t1.1	16.085000	0	0	0	0	0	0	0	0	0	0	0	0	0	0	0	0	0	0	0	0	0	0	0	0	0	4280.3	103340	158600	233220	109300	2631	0	0	0	0	0
Cre10.g434200.t1.1	18.840000	74040	36980	8690.6	13725	2515	0	0	2575.1	0	1076.4	1330.6	901.89	0	1316.9	0	1901.4	0	4475.3	7037.8	5556.5	14388	18060	74960	12872	0	0	0	0	0	0	0	0	0	0	0	0
Cre10.g434250.t1.2	25.450000	15435	34522	0	3106.4	0	0	0	0	0	0	0	0	0	0	0	0	0	0	0	0	0	0	0	0	0	0	0	0	0	0	0	0	0	0	0	0
Cre10.g434450.t1.2	43.654000	86891	920440	125350	525130	6726.4	0	0	0	0	0	0	0	0	0	0	0	0	0	0	0	0	0	0	0	0	0	0	0	0	1832.8	0	0	0	0	0	0
Cre10.g434750.t1.2	60.212000	1370	0	0	0	0	0	0	0	0	0	0	0	0	0	0	0	0	0	0	1581.3	18805	116620	19256	2401.1	10871	40829	29042	2773.5	0	0	0	0	0	0	0	0
Cre10.g435500.t1.1	40.632000	0	0	0	0	0	0	0	0	0	0	0	0	0	0	0	0	0	0	0	0	0	0	0	0	0	0	0	16284	2847.3	0	0	0	0	0	0	0
Cre10.g436050.t1.2	25.915000	0	0	0	0	0	0	0	9497	67463	54663	20719	4037	0	0	0	0	0	0	0	0	0	0	0	0	0	0	0	0	0	0	0	2376.5	0	0	0	0
Cre10.g436550.t1.2	32.314000	0	0	0	0	0	0	0	0	0	0	0	0	0	0	0	0	0	0	0	0	0	0	0	0	0	1426.8	11590	87405	15419	2477.2	0	0	0	0	0	0
Cre10.g437050.t1.2	24.258000	0	0	0	0	0	0	0	0	0	0	0	0	0	0	0	0	0	0	0	0	0	0	0	0	0	0	0	0	0	0	0	0	2235.4	0	0	0
Cre10.g437500.t1.2	6.554700	0	0	0	0	0	0	0	0	0	0	0	0	0	0	0	2099.9	0	0	0	0	0	0	0	0	0	0	0	0	0	0	0	0	0	0	0	0
Cre10.g437950.t1.2	145.690000	0	0	0	0	0	0	0	0	0	0	2127.6	0	0	0	0	0	0	0	0	0	0	0	0	0	0	0	0	0	0	0	0	0	0	0	0	0
Cre10.g438550.t1.2	11.867000	0	0	0	0	0	0	0	0	0	0	0	0	0	0	0	0	0	0	0	0	0	0	0	0	0	4941.2	36588	32669	1740.1	0	0	0	0	0	0	0
Cre10.g439000.t1.1	83.066000	0	0	0	0	0	0	0	0	0	0	4503.2	0	0	0	0	0	0	0	0	0	0	0	0	0	0	0	0	0	0	0	0	0	0	0	0	0
Cre10.g439350.t1.2	25.819000	0	0	0	0	0	0	0	0	0	0	0	0	0	0	0	0	0	0	0	0	0	0	0	0	0	0	0	0	0	0	0	0	0	0	0	0
Cre10.g439850.t1.2	73.119000	4175.8	4034.5	4150.3	4064.8	0	1374.7	0	1841.8	0	1359.2	1655.5	1599.4	0	1040.3	0	1509.9	3378.1	8888.7	11548	8572.1	3353.1	21356	146960	2348.6	0	0	0	0	0	0	0	0	0	0	0	0
Cre10.g439900.t1.2	120.890000	0	0	0	0	0	1829.8	0	0	0	0	0	0	0	25879	29653	0	0	0	0	0	0	0	0	0	0	0	0	0	0	0	0	0	0	0	0	0
Cre10.g440400.t1.2	9.581800	0	0	0	0	0	0	0	0	0	0	0	0	0	0	0	0	0	0	0	0	0	0	0	0	0	0	0	0	0	2877.4	24034	8002.7	36246	6012	0	0
Cre10.g440450.t1.2	15.879000	0	0	0	0	0	0	0	0	0	0	0	0	0	0	0	0	0	0	0	0	0	0	0	0	0	0	0	0	0	0	4628.9	6557.3	11088	0	0	0
Cre10.g441400.t1.2	55.472000	884.93	0	0	0	0	0	0	0	0	0	0	0	0	0	0	0	0	0	0	0	0	0	0	0	0	0	0	0	0	0	0	0	0	0	0	0
Cre10.g441650.t1.1	857.960000	0	2639.4	10405	23544	0	0	0	0	0	0	3192.9	0	0	5561.8	22056	0	0	0	0	0	0	0	0	0	0	0	0	0	0	0	0	0	0	0	0	0
Cre10.g443550.t1.2	116.590000	0	0	0	0	0	0	0	0	0	0	0	0	0	0	0	0	0	0	2866.8	5961.9	0	0	0	0	0	0	0	0	0	0	0	0	0	0	0	0
Cre10.g443850.t1.1	64.113000	0	0	0	0	0	0	0	0	0	0	0	0	0	0	0	0	0	0	0	0	0	0	0	0	0	0	0	0	0	0	0	0	0	0	0	0
Cre10.g444550.t1.2	80.782000	0	0	0	0	0	0	0	0	0	1860.6	15301	9416.4	2207.9	0	0	0	0	0	0	0	0	0	0	0	0	0	0	0	0	0	0	0	0	0	0	0
Cre10.g444800.t1.2	27.891000	45545	29973	6098.3	1475.6	1114.7	0	0	2685.5	0	0	2884.9	0	0	0	0	0	0	0	0	0	0	0	0	0	0	0	3181.1	2853.7	0	0	0	0	0	0	0	0
Cre10.g445750.t1.2	10.518000	7597.4	0	0	0	0	0	0	0	0	0	0	0	0	0	0	0	0	0	0	0	0	0	0	0	0	0	0	0	0	0	0	0	1981.2	0	0	0
Cre10.g446350.t1.1	28.335000	0	0	0	0	0	0	0	0	0	0	0	0	0	0	0	0	0	0	0	0	0	0	0	0	0	0	0	0	0	0	0	0	3192.2	1604.4	0	0
Cre10.g446500.t1.1	31.634000	0	0	0	0	0	0	0	0	0	0	0	0	0	4677.1	0	0	0	0	0	0	0	0	0	0	0	0	0	0	0	0	0	0	0	0	0	0
Cre10.g447100.t1.2	27.323000	0	0	0	0	0	0	0	0	0	0	0	0	0	0	0	0	0	0	0	0	0	0	0	0	0	13798	0	2955.2	28470	0	2011.4	1557.7	10052	30783	30296	0
Cre10.g448051.t1.1	19.312000	0	0	0	0	0	0	0	0	0	0	0	0	0	0	0	0	0	0	0	0	0	0	0	0	0	0	0	0	0	3246.9	0	0	0	0	0	0
Cre10.g450400.t1.2	30.611000	56717	496280	92205	282350	0	0	0	0	0	0	0	0	0	1714.4	0	0	0	0	0	0	0	0	0	0	0	0	0	0	0	0	1687.8	0	0	0	0	0
Cre10.g450500.t1.1	72.819000	0	0	0	0	0	0	0	0	0	0	0	0	0	0	6482	0	2573.3	0	0	0	4167.8	0	0	0	0	0	0	0	0	0	0	0	0	0	0	0
Cre10.g451900.t1.1	54.413000	0	0	0	0	0	0	0	0	0	0	0	0	0	0	0	0	0	0	0	0	3684.5	7082.9	5869.5	3112	0	0	0	0	0	0	0	0	0	0	0	0
Cre10.g451950.t1.2	57.821000	0	11477	0	0	0	0	0	0	0	0	0	0	0	0	0	1967.4	105280	461260	124390	20218	95842	69650	0	0	0	0	0	0	0	0	0	0	0	0	0	0
Cre10.g452050.t1.2	28.702000	8510.3	182360	87389	552360	315690	2050000	1510200	104090	20114	28581	11787	125360	298840	57444	37414	7254.6	9598.6	54326	15400	67520	30841	2052.4	10510	0	15151	7395.8	0	0	0	0	0	0	0	0	0	0
Cre10.g452350.t1.1	16.343000	0	0	0	0	0	0	0	36284	490050	0	0	1603.4	0	0	0	0	0	0	1962.9	0	5780	0	0	0	2706.4	0	9549.6	37011	60792	80920	67959	24987	12513	0	0	0
Cre10.g452450.t1.2	115.130000	6747.4	6210.7	0	0	0	0	0	0	0	0	1442.5	0	0	5885.2	31311	343220	642020	303130	0	0	0	0	0	0	0	0	0	0	0	0	0	0	0	0	0	0
Cre10.g454734.t1.1	89.354000	3397.5	0	0	0	0	0	0	0	0	0	0	0	0	0	0	0	0	0	0	0	0	0	0	0	0	0	0	0	0	0	0	0	0	0	0	0
Cre10.g456050.t2.1;Cre10.g456050.t1.2;Cre10.g456100.t1.2	21.414000	2386.2	0	0	0	2774.1	0	1787.3	2283.6	0	5602.4	9362	12995	3625.2	15247	22057	47974	38192	73222	100290	41319	172140	28733	0	0	0	0	0	0	0	0	0	0	0	0	0	0
Cre10.g456200.t1.2	15.122000	0	0	0	0	0	0	0	0	0	0	0	0	0	0	0	0	0	0	0	0	0	0	0	0	0	0	0	0	0	4828.2	3254.9	0	0	0	0	0
Cre10.g458450.t1.1	18.015000	0	0	0	0	0	0	0	0	0	0	0	0	0	0	0	0	0	0	0	0	0	0	0	0	0	0	0	0	0	1572.5	0	1863.6	0	0	0	0
Cre10.g458550.t1.2	16.946000	0	0	0	0	0	0	0	0	0	0	0	0	0	0	0	0	0	0	0	0	0	0	0	0	0	0	0	0	0	0	0	0	11798	14664	0	0
Cre10.g459200.t1.2	117.280000	16279	0	0	0	0	0	0	0	0	0	0	0	0	0	0	0	0	4981.1	36844	0	0	0	0	0	0	0	0	0	0	0	0	0	0	0	0	0
Cre10.g459400.t1.2	10.160000	13079	6673.7	0	0	0	0	0	0	0	0	0	0	0	0	0	0	0	0	1503.5	0	0	0	0	0	0	0	0	0	0	0	0	0	0	0	0	0
Cre10.g459750.t1.2	7.642800	0	26521	2188.7	26598	0	0	0	0	0	0	0	0	0	0	0	0	0	0	0	0	0	0	0	0	0	0	0	0	0	0	0	0	0	0	0	0
Cre10.g460050.t2.1;Cre10.g460050.t1.1	40.210000	8849.6	11162	0	2360.6	0	0	0	0	0	0	1258.8	0	0	0	2104.6	0	4347.1	8880.3	16170	38530	92611	34156	1680.7	0	0	0	0	0	0	0	0	0	0	0	0	0
Cre10.g461050.t1.2	68.394000	0	0	67437	56363	7140.6	15954	0	48489	0	0	0	0	0	0	0	0	0	0	0	0	0	0	854.29	6930.4	14712	0	0	0	0	0	0	0	0	0	0	0
Cre10.g464050.t1.1	39.706000	0	0	0	0	0	0	0	0	0	0	0	0	0	0	0	0	0	0	0	0	0	0	0	0	0	0	0	24744	0	0	0	0	0	0	0	0
Cre10.g464600.t1.1	21.160000	0	0	0	0	0	0	0	0	0	0	0	0	0	0	0	0	0	0	0	0	0	0	0	0	0	0	0	0	0	0	3771.7	4252.1	16944	6408.2	0	0
Cre10.g464650.t1.2	27.241000	0	0	0	0	0	0	0	0	0	0	0	0	0	0	0	0	0	0	0	0	0	0	0	0	0	0	0	0	0	0	0	0	0	2324	0	0
Cre10.g465550.t1.1	110.500000	2683.3	4554.8	0	0	0	0	0	0	0	0	0	2756.5	0	2594.3	0	0	0	2041.3	2555.7	0	0	0	0	0	0	0	0	0	0	0	0	0	0	0	0	0
Cre11.g467350.t1.2	73.218000	0	0	0	0	0	0	0	0	0	0	0	0	0	0	0	0	0	0	58215	132710	0	0	0	0	0	0	0	0	0	6034.1	0	0	0	0	0	0
Cre11.g467400.t1.2	57.000000	7894.7	15830	0	0	0	0	0	0	0	0	0	0	0	0	0	0	0	3740.8	50671	126310	92377	46232	11443	0	0	0	0	0	0	0	0	0	0	0	0	0
Cre11.g467535.t1.1;Cre16.g658850.t1.1	43.976000	67170	84142	21354	15407	9170.7	7280.3	8836.3	13224	8372.7	2430.7	2673.8	9016.1	0	4066.3	7724.9	1988.6	4835.9	13556	13768	4176.5	13841	9362.3	14713	75463	157610	81155	15226	0	0	0	0	0	0	0	0	0
Cre11.g467553.t1.1	56.169000	0	0	0	0	0	0	0	0	0	0	0	0	0	0	0	0	0	0	0	0	3445.8	2156.5	0	2393.8	0	0	0	0	0	0	0	0	0	0	0	0
Cre11.g467569.t1.1	23.995000	0	0	4044.4	0	0	36540	24439	159930	5852900	138700	15345	32774	0	8146.1	2485.8	2151.2	12913	27413	13681	0	27068	5997.6	0	3456.5	6508.2	16796	8287.6	9643.4	11682	5016.1	18961	42183	51086	1256.5	0	0
Cre11.g467573.t1.1	28.886000	41240	137720	60694	464820	216580	1624200	1141400	375280	166360	46142	3323.2	96685	311850	11543	8793.6	2467.8	4455.7	27879	8296.3	0	4793.6	0	2541.5	1618.1	5734.6	5348.4	0	0	0	37779	179640	92942	4847.8	0	0	0
Cre11.g467575.t2.1;Cre11.g467575.t1.1	114.320000	8192.4	3151.3	0	0	0	0	0	0	0	0	0	0	0	0	0	0	0	0	0	0	0	0	0	0	0	0	0	0	0	0	0	0	0	0	0	0
Cre11.g467578.t1.1	13.503000	0	0	3715.7	0	0	0	0	0	0	0	0	0	0	0	0	0	0	0	0	0	0	0	0	0	0	0	0	3461.9	0	8611.7	11120	0	0	0	0	0
Cre11.g467597.t1.1;Cre04.g224400.t1.1	159.880000	0	0	0	0	0	0	0	0	0	0	0	0	0	0	0	3952.4	50250	0	0	0	0	0	0	0	0	0	0	0	0	0	0	0	0	0	0	0
Cre11.g467640.t1.1	13.637000	3124.3	81572	14533	60774	0	0	0	0	0	0	0	0	0	0	0	0	0	0	0	0	0	0	0	0	0	0	0	0	0	0	0	0	0	0	0	0
Cre11.g467650.t2.1;Cre11.g467650.t1.1	57.540000	0	0	0	0	0	54455	0	0	0	0	0	66236	0	0	0	0	0	0	0	0	0	0	0	0	0	0	51399	0	0	78330	0	0	79568	0	23835	0
Cre11.g467668.t1.1	13.926000	8967.6	69710	18258	52219	0	0	0	1414	0	0	0	0	0	0	0	0	0	0	0	0	0	0	0	0	0	0	0	0	0	0	0	0	0	0	0	0
Cre11.g467678.t1.1	256.550000	0	0	0	0	0	0	0	0	0	0	0	0	0	0	0	0	0	0	8733.6	0	0	0	0	0	0	0	0	0	0	0	0	0	0	0	0	0
Cre11.g467682.t1.1	37.665000	0	0	0	0	0	0	0	0	0	0	0	0	0	0	0	0	0	0	0	0	0	1319.4	2745.1	0	0	0	0	0	0	0	0	0	0	0	0	0
Cre11.g467689.t1.1	21.525000	0	0	0	0	0	0	0	0	0	0	0	0	0	6376.1	1293600	31656	17078	45699	44315	16536	15922	60179	90927	165840	212610	858100	201970	242220	44210	26290	22637	9374.1	1494.6	0	0	0
Cre11.g467691.t1.1	158.770000	0	0	1278.3	0	0	0	0	0	0	0	0	0	0	0	0	0	0	0	0	0	209250	0	0	0	0	9990.3	0	0	0	0	0	0	0	0	0	0
Cre11.g467707.t1.1	21.172000	59643	1365800	52560	9638.8	3829	6507.4	0	0	3925.9	0	18230	1989.2	0	0	0	0	0	3909.7	0	0	5338.2	0	0	0	0	5559	2130.9	0	2945.7	4238.5	34256	69310	0	2387.4	0	0
Cre11.g467723.t2.1;Cre11.g467723.t1.1	48.543000	0	0	0	0	0	0	0	0	0	0	0	0	0	0	0	0	0	0	0	0	0	7140	47746	35766	4609.8	0	2712.1	0	0	0	0	0	0	0	0	0
Cre11.g467725.t1.1	43.452000	0	0	0	0	0	0	0	0	0	0	0	0	0	0	0	0	0	0	0	0	13428	0	0	0	0	0	0	0	0	0	0	0	0	0	0	0
Cre11.g467755.t1.1	31.667000	0	0	0	0	0	0	0	0	0	0	0	0	0	0	0	0	0	0	0	0	0	0	0	0	0	0	0	5708.4	1272.2	3595.2	0	0	0	0	0	0
Cre11.g467767.t1.1	18.012000	13659	268330	27860	205710	0	0	0	0	0	0	0	0	0	0	0	0	0	0	0	0	0	0	0	0	0	0	0	0	0	0	0	0	0	0	0	0
Cre11.g467769.t1.1	18.310000	0	0	0	0	0	0	0	0	0	0	0	0	0	0	0	0	0	0	0	0	0	0	0	0	0	0	0	0	0	0	83602	24897	0	0	0	0
Cre11.g467770.t1.1	49.031000	0	0	0	0	0	0	0	0	0	0	0	0	0	0	0	0	0	0	0	0	0	0	0	3216.5	31612	125840	320700	345800	5223.4	0	0	0	0	0	0	0
Cre11.g467773.t1.1	20.336000	0	0	0	0	0	0	0	0	0	0	0	0	0	0	0	0	0	0	0	0	0	0	0	0	0	0	0	0	0	0	0	11297	35801	1471.6	0	0
Cre11.g467778.t1.1	28.733000	0	0	0	0	0	0	0	0	0	0	0	0	0	0	0	0	0	0	0	0	0	0	0	0	0	0	0	0	0	1280.1	1175.8	0	0	0	0	0
Cre11.g468300.t1.2	21.864000	7026.3	0	0	0	0	0	0	0	0	0	0	0	0	0	0	0	0	0	0	0	0	0	0	0	0	0	0	4980.5	0	11469	43480	45382	7226.8	0	0	0
Cre11.g468400.t1.1	53.290000	0	0	0	0	0	0	0	0	0	0	0	0	0	0	0	0	0	0	0	0	0	0	0	0	0	0	0	0	0	9044.8	0	0	0	0	0	0
Cre11.g468450.t1.2	19.459000	0	0	0	0	0	0	0	0	0	0	0	0	0	0	0	0	0	0	0	0	0	0	0	0	0	0	0	0	0	0	0	10103	13550	1182.6	0	0
Cre11.g468550.t1.2	11.784000	0	0	5284.2	4108.5	3332.9	1717.7	1746.2	10187	0	0	0	0	0	0	0	0	0	0	0	0	0	0	0	0	0	0	0	0	0	1458.7	2805.3	3842.1	6537.5	938.11	0	0
Cre11.g468750.t1.2	24.806000	0	0	0	0	0	0	0	0	0	0	0	0	0	0	0	0	0	0	0	0	1235	0	0	0	1769.9	10311	2925.5	16452	25651	43561	79403	91735	64367	0	0	0
Cre11.g468800.t1.2	47.702000	0	0	6672.2	10274	1800	0	0	0	0	0	0	0	0	0	0	0	0	0	0	0	201420	5845.2	5741.1	9444.2	48651	10849	3285.6	0	0	0	0	0	0	0	0	0
Cre11.g468950.t1.2	7.032100	36942	167010	15084	5040.3	13911	26312	28090	48429	312030	2866.2	0	0	0	0	0	0	0	0	0	0	0	0	0	0	0	0	0	0	0	0	0	0	2525.9	1432.1	0	0
Cre11.g469150.t1.2	29.871000	0	11544	9138.9	21498	9569.7	0	0	0	0	0	0	0	0	0	0	0	0	0	0	0	0	0	0	0	0	0	0	0	0	0	0	0	0	0	0	0
Cre11.g474800.t1.2	48.286000	0	0	0	0	0	0	0	0	0	0	0	0	0	0	0	0	0	0	0	0	10948	55943	5254.4	1799.5	9422.9	0	0	0	0	0	0	0	0	0	0	0
Cre11.g474900.t1.2	20.095000	0	0	0	0	0	0	0	0	0	0	0	0	0	0	3239.9	0	0	0	0	0	0	0	0	0	0	0	0	0	0	0	0	0	0	0	0	0
Cre11.g476750.t1.2	38.266000	0	0	0	0	0	0	0	0	0	0	0	0	0	0	0	0	0	0	0	0	0	0	0	0	0	1127.4	0	7083.3	378560	760100	0	0	0	0	0	0
Cre11.g477300.t1.1	64.729000	0	0	0	0	0	0	0	0	0	0	0	0	0	0	0	0	0	0	0	0	0	6762.4	3017.9	0	0	0	0	0	0	0	0	0	0	0	0	0
Cre11.g477500.t1.2	30.255000	0	0	0	0	0	0	0	0	0	0	0	0	0	0	0	0	0	0	0	0	0	0	2831	0	0	0	0	0	0	0	0	0	0	0	0	0
Cre11.g477850.t1.1	111.270000	10555	0	0	0	0	0	0	0	0	0	0	0	0	0	0	12720	29842	5193.9	1079.6	0	0	0	0	0	0	0	0	0	0	0	0	0	0	0	0	0
Cre11.g477950.t1.1	94.345000	0	12271	148300	326430	204810	127180	144330	178340	71763	38570	84463	0	0	0	0	0	0	0	0	0	0	0	0	0	0	0	0	0	0	0	0	0	0	0	0	0
Cre11.g478800.t1.2	74.606000	0	0	0	0	0	0	44727	0	0	10184	5241.7	6882	4800	47355	37567	3149.8	0	0	0	0	0	0	0	0	0	0	0	0	0	0	0	0	0	0	0	0
Cre11.g478850.t1.2	23.869000	0	0	0	0	0	0	0	0	0	0	0	0	0	0	0	0	0	0	0	0	0	0	0	0	0	0	0	1773.2	0	2233.4	2359.5	0	0	0	0	0
Cre11.g479050.t1.2	15.497000	0	0	0	0	0	0	0	0	0	0	0	0	0	0	0	0	0	0	0	0	0	0	0	0	0	0	0	0	0	0	0	0	0	0	0	0
Cre11.g479500.t1.2	25.623000	0	0	0	0	0	0	0	0	0	0	0	0	0	0	0	0	0	0	0	0	0	0	0	0	0	0	0	0	2169.9	5292.4	0	0	0	0	0	0
Cre11.g479750.t1.2	59.596000	0	0	0	0	0	0	0	0	0	0	1198.1	0	0	1384.7	0	1686	1411.5	0	2797	3647.8	6117.6	31708	17596	7156	2177.3	0	0	0	0	0	0	0	0	0	0	0
Cre11.g480150.t1.2	16.302000	0	10228	1597.6	1604.8	0	0	0	1380.1	0	0	0	0	0	0	0	0	0	0	0	0	0	0	0	0	0	0	0	0	0	0	2554.3	1393.2	0	0	0	0
Cre11.g481126.t1.1	26.703000	32231	57817	15002	4577.7	3173.3	0	4358.8	2784.6	3885.4	1275.2	4757.5	3546.6	0	2039.3	0	0	2027.2	3647.4	11485	6026.1	14291	7903.7	7376.3	28129	51306	98758	75130	114220	57198	67665	5248.8	0	0	0	0	0
Cre11.g481126.t2.1	23.682000	16594	30116	10004	0	0	0	1933.3	0	0	1275.2	1738.4	1482.2	0	0	0	0	0	0	6702	2148.6	7105.6	2848.8	7376.3	13824	34652	52581	48212	64268	36394	38558	1968	0	0	0	0	0
Cre11.g481450.t1.2	22.479000	0	0	6189.4	7180.6	6913.6	10341	23560	170410	4807100	38951	78778	59830	22046	25065	71072	23635	7815.7	3982.6	10126	2870	7346.5	0	3862	0	2165	14507	4061.4	8665.5	7715.9	57012	52994	7962.8	2430.3	0	0	0
Cre12.g483650.t1.2	50.448000	13198	33846	1793.9	0	0	0	0	6429.6	0	0	0	0	0	0	0	1158.4	0	1843.8	0	0	2012.5	0	0	0	0	18793	7051.3	0	0	3016.1	0	0	0	0	0	0
Cre12.g483700.t2.1;Cre12.g483700.t1.2	44.035000	0	0	0	0	0	0	0	0	0	0	0	0	0	0	0	0	0	0	0	0	0	0	0	0	0	0	2014.6	8291.6	8446.2	5611.1	0	0	0	0	0	0
Cre12.g483950.t1.2	35.138000	16974	35958	4781.6	7133.9	7200.4	1325.2	0	5961	3338.3	14803	29858	28165	34500	30394	35207	95987	155060	160100	211820	195160	540240	1122000	1819200	293610	24529	0	0	0	0	0	0	0	0	0	0	0
Cre12.g484000.t1.2	49.201000	1629.4	31848	6219.5	9208.8	5074	4797.6	6476	5498.1	1259.1	0	1572.6	3474.8	2167.5	1579.9	0	0	0	0	0	0	0	0	0	0	0	0	0	0	0	0	0	0	0	0	0	0
Cre12.g484050.t1.2	11.126000	0	3457.2	0	0	0	0	0	0	0	0	0	0	0	0	0	0	0	0	0	0	0	0	0	0	0	0	2123.9	5447	5845.4	30071	50474	9827.2	0	0	0	0
Cre12.g484250.t1.1	522.880000	88225	0	808010	0	0	0	0	0	0	0	0	0	0	0	0	0	0	0	0	0	0	0	0	0	3077600	0	0	98234	0	0	133510	0	0	0	0	0
Cre12.g484700.t1.2	13.767000	0	54476	6648.5	40807	0	0	0	0	0	0	0	0	0	0	0	0	0	0	0	0	0	0	0	0	0	0	1263.2	4205.7	5093.5	29230	86236	83827	57057	0	0	0
Cre12.g485150.t1.2	39.759000	0	4280.7	0	0	0	0	0	0	0	0	0	0	22193	2628.5	13635	104330	134430	37459	6268.9	1522.6	0	0	0	0	0	0	0	1447.4	0	0	0	0	0	0	0	0
Cre12.g485200.t1.1	23.169000	0	0	0	0	0	0	0	0	0	0	0	0	0	0	0	0	0	0	0	0	0	0	0	0	0	0	0	0	0	0	0	0	104140	0	0	0
Cre12.g485550.t1.2	36.947000	0	0	0	0	0	0	0	0	0	0	0	0	0	0	0	0	0	0	0	0	0	0	0	0	1905.6	8204.1	4979.9	10694	1676.5	0	0	0	0	0	0	0
Cre12.g485800.t1.2	77.546000	7737	41047	42404	30861	106560	104520	207660	304660	214620	105100	78699	39639	4182.3	29991	18590	13083	11888	17455	33928	54164	240530	192940	102560	14750	63364	166060	112590	83242	28952	21311	8154.7	3052.5	2574.5	0	0	0
Cre12.g485850.t1.2	19.682000	0	0	0	0	0	0	0	0	0	0	0	0	0	0	0	0	0	0	0	0	0	0	0	0	0	0	0	1593.9	17655	20393	0	0	0	0	0	0
Cre12.g486300.t1.2	20.284000	7716.1	45298	74027	279360	257520	778890	294570	245220	40550	34680	138500	59807	155810	29842	0	0	0	0	0	0	0	0	0	2810.3	5349.3	8620.2	0	39181	32806	157080	57700	62965	164830	10218	0	0
Cre12.g488500.t1.2	93.241000	0	0	0	0	0	0	0	0	0	0	0	0	0	0	0	0	0	0	0	1041.3	0	0	0	0	0	0	0	0	0	0	0	0	0	0	0	0
Cre12.g489153.t1.1	18.640000	0	1834.6	0	0	0	0	0	0	0	0	0	0	0	0	0	0	0	0	0	0	0	0	0	0	0	0	0	0	3812.3	4090.1	4703	0	0	0	0	0
Cre12.g490350.t1.1	74.517000	0	0	0	0	0	0	0	0	0	0	0	0	0	0	0	0	0	0	0	0	0	0	9944.4	33983	0	0	0	0	0	0	0	0	0	0	0	0
Cre12.g490500.t1.2	23.286000	4788	9152.4	1103.8	0	0	0	0	1678.1	0	0	0	1275.7	0	0	0	3751.5	8288.9	23869	16354	10464	69423	16303	23456	35146	17179	11150	6172.9	18128	19702	29507	92222	117710	108940	5228	0	0
Cre12.g490650.t1.2	35.725000	0	0	0	0	0	0	0	0	0	0	0	0	0	0	0	0	0	0	0	0	0	0	0	0	0	5447.1	5547.5	36617	25939	0	0	0	0	0	0	0
Cre12.g492300.t1.2	18.122000	7413.6	354920	22200	245280	0	0	0	0	0	0	0	0	0	0	0	0	0	0	0	0	0	0	0	0	0	0	0	0	0	0	0	0	0	0	0	0
Cre12.g492350.t1.2	69.951000	0	0	0	0	0	0	0	0	0	0	0	0	0	0	0	0	0	6442.1	8132.5	37100	144480	10023	1354	0	0	0	0	0	0	0	0	0	0	0	0	0
Cre12.g492700.t1.2	52.344000	0	0	0	0	0	0	0	0	0	0	0	0	0	0	0	0	0	12400	0	0	0	0	0	0	0	0	0	0	0	0	0	0	0	0	0	0
Cre12.g493150.t1.2	35.472000	0	0	0	0	0	0	0	0	0	0	0	0	0	0	0	0	0	0	0	0	0	0	0	0	41991	61683	9212.1	0	0	0	0	0	0	0	0	0
Cre12.g493250.t1.2	81.026000	0	0	0	0	0	0	0	0	7127	0	0	0	0	0	0	0	0	0	0	1462.4	18372	35285	0	0	0	0	0	0	0	0	0	0	0	0	0	0
Cre12.g494050.t1.2	21.518000	9082	39560	5728	3388.8	0	0	1792.9	1524.4	0	0	0	0	0	0	0	0	0	0	0	0	0	0	0	0	0	0	0	0	6272.6	36604	24862	0	0	0	0	0
Cre12.g494350.t1.2	76.088000	0	0	0	0	0	0	0	0	0	0	0	0	0	0	0	0	0	0	0	0	0	19069	0	0	0	0	0	0	0	0	0	0	0	0	0	0
Cre12.g494450.t1.2	14.448000	0	0	0	0	0	0	0	0	0	0	0	0	0	0	0	0	0	0	0	0	0	0	0	0	0	0	0	0	0	1324.3	0	3061.8	0	0	0	0
Cre12.g494850.t1.2	29.080000	0	0	0	0	0	0	0	0	0	0	0	0	0	0	0	0	0	0	0	0	0	0	0	0	0	0	0	0	0	0	0	1062.3	7712.9	2505.6	0	0
Cre12.g495850.t1.2	27.825000	0	0	0	0	0	0	0	0	0	0	0	0	0	0	0	0	0	0	2290	2392	5819	84642	860930	141110	0	0	0	0	0	0	0	0	0	0	0	0
Cre12.g495951.t2.1;Cre12.g495951.t1.1	21.169000	0	0	0	0	0	0	0	0	0	0	0	0	0	0	0	0	0	0	0	0	0	0	0	32915	112610	29727	14246	0	0	1661.2	0	0	0	0	0	0
Cre12.g496750.t1.2	26.497000	15195	325640	15779	217670	0	0	0	0	0	0	0	0	0	0	0	0	0	0	0	0	0	0	0	0	0	0	0	0	0	0	0	0	0	0	0	0
Cre12.g497300.t2.1;Cre12.g497300.t1.2	38.936000	1840.4	7614.7	1667.2	0	0	0	0	3687.9	6169.8	4939.9	17052	12566	17168	28080	88529	125520	167380	583280	596100	101000	158280	109140	223660	783720	611460	105420	8281.5	4751	0	2202.7	2194.3	0	0	0	0	0
Cre12.g497850.t1.2	23.404000	0	0	0	0	0	0	0	0	0	0	0	0	0	0	0	0	0	0	0	0	0	0	0	0	0	0	0	0	0	0	0	0	19012	0	0	0
Cre12.g498250.t1.2	15.900000	0	0	0	0	0	0	0	0	0	0	0	0	0	0	0	0	0	0	0	0	0	0	0	0	0	0	0	2869	0	8957	18577	2171.1	0	0	0	0
Cre12.g498500.t1.2	47.653000	15948	0	0	0	0	0	0	0	0	0	0	0	0	0	0	0	0	0	0	0	0	0	0	0	0	0	0	0	0	0	0	0	0	0	0	0
Cre12.g498550.t1.1	34.993000	0	0	0	0	0	0	0	0	0	0	0	0	0	0	0	0	0	0	0	0	1407.1	0	0	0	5432.9	17269	21604	40761	70596	224460	185960	10767	0	0	0	0
Cre12.g498900.t1.2	22.114000	0	0	0	0	0	0	0	0	0	0	0	0	0	0	0	0	0	0	0	0	0	0	0	0	0	0	0	2901.3	7128.8	21951	6080	0	0	0	0	0
Cre12.g498950.t1.2	25.903000	0	0	0	0	0	0	0	0	0	0	0	0	0	0	0	0	0	0	0	0	0	0	0	0	0	3179.2	0	25269	0	0	0	0	0	0	0	0
Cre12.g499350.t1.2	50.931000	0	5961.8	0	0	0	0	0	0	0	0	0	0	0	0	0	0	0	0	0	0	18059	28857	15951	0	0	0	0	0	0	0	0	0	0	0	0	0
Cre12.g499800.t1.2	10.479000	50239	588380	3665.8	0	0	0	0	0	0	0	0	0	0	0	0	0	0	0	0	0	0	0	0	0	0	0	0	0	0	0	0	0	0	0	0	0
Cre12.g500150.t1.1	57.928000	2431.1	0	0	0	0	0	0	0	0	0	8236.4	12010	3694.5	20811	659080	115580	0	0	0	0	0	0	0	0	0	0	0	0	0	0	0	0	0	0	0	0
Cre12.g500500.t2.1;Cre12.g500500.t1.1	42.104000	377120	308770	71082	45530	38454	13478	16277	40055	10952	19323	9292.7	24103	5517.6	20605	15881	40522	41059	76530	74790	41459	67290	59061	650420	183180	3522.5	84924	75809	59825	0	0	0	0	0	0	0	0
Cre12.g500950.t1.2	38.407000	0	0	0	0	0	0	0	0	0	0	0	0	0	0	0	0	0	0	0	0	0	0	0	0	0	0	0	0	0	0	7806	0	0	0	0	0
Cre12.g501000.t1.1	31.443000	0	0	0	0	0	0	0	0	0	0	0	0	0	0	0	0	0	0	0	0	0	0	0	0	3147.5	0	0	0	0	0	0	0	0	0	0	0
Cre12.g501050.t1.2	62.352000	0	0	0	0	0	0	0	0	0	0	0	0	0	0	0	0	0	0	0	0	0	0	0	0	10669	42993	0	0	0	0	0	0	0	0	0	0
Cre12.g501550.t1.2	11.827000	0	0	0	0	0	0	0	0	0	0	0	0	0	0	0	0	0	0	0	0	0	0	0	0	26468	76757	12448	14130	0	0	0	0	0	0	0	0
Cre12.g502250.t1.2	39.788000	0	0	0	0	0	0	0	0	0	0	0	0	0	0	0	0	0	0	0	0	0	0	0	0	6199.2	0	0	0	0	0	0	0	0	0	0	0
Cre12.g503450.t1.2	40.296000	0	0	0	0	0	0	0	0	0	0	0	0	0	0	0	0	0	0	0	0	0	0	0	0	2755.5	0	0	0	0	0	0	0	0	0	0	0
Cre12.g503500.t1.1	99.077000	0	0	0	0	0	0	0	0	0	0	0	0	0	0	0	0	0	0	0	0	1889.9	0	0	0	0	0	0	0	0	0	0	0	0	0	0	0
Cre12.g503650.t1.2	33.448000	0	0	0	0	0	0	0	0	0	0	0	0	0	0	0	0	0	0	0	0	0	0	0	10324	31738	0	0	2084.2	0	0	0	0	0	0	0	0
Cre12.g504150.t2.1;Cre12.g504150.t1.2	29.389000	0	0	0	0	0	0	0	0	0	0	0	0	0	0	0	0	0	0	0	0	0	0	0	0	0	0	0	0	0	0	0	8578.5	0	0	0	0
Cre12.g504200.t1.2	15.676000	0	7614.3	0	0	0	0	0	0	0	0	0	0	0	0	0	0	0	0	0	0	0	0	0	0	0	0	0	0	0	2737.5	4371.5	0	0	0	0	0
Cre12.g505150.t1.1	147.500000	40011	54393	17088	14933	12460	9942.6	12858	15109	15407	11635	21884	16347	0	15385	52363	93848	13312	0	4208.7	0	0	0	0	0	0	0	0	0	0	0	0	1307	0	2023.4	0	0
Cre12.g505850.t1.2	25.750000	0	0	0	0	0	0	0	0	0	0	0	0	0	0	0	0	0	0	0	0	0	0	0	0	0	0	0	10354	5153	0	0	0	0	0	0	0
Cre12.g505950.t1.2	42.616000	14410	9420.2	0	0	0	0	0	0	0	0	0	0	0	0	0	0	0	0	0	0	0	0	0	0	0	0	0	0	0	0	0	0	0	0	0	0
Cre12.g507400.t1.2	76.574000	6789.2	21685	0	2312.2	2157.6	0	0	0	0	0	0	0	0	0	0	0	0	2192.3	0	0	0	8925.4	24384	49319	0	0	0	0	0	0	0	0	0	0	0	0
Cre12.g507650.t2.1;Cre12.g507650.t1.2	44.991000	0	0	0	0	0	0	0	0	0	0	0	0	0	0	0	0	0	0	0	1592.5	0	0	0	0	0	0	0	0	0	0	0	0	0	0	0	0
Cre12.g508000.t1.1	42.955000	0	0	0	0	0	0	0	0	0	0	0	0	0	0	2440.2	0	0	0	4212.6	1485.9	4526.4	27644	148420	12559	0	0	0	0	0	0	0	0	0	0	0	0
Cre12.g508500.t1.2	57.265000	0	0	1716.7	0	0	0	0	0	0	0	0	0	0	1138.3	0	0	0	0	2029.9	0	0	0	0	0	0	0	0	0	0	0	0	0	0	0	0	0
Cre12.g508750.t1.2	26.922000	59226	121600	37482	397880	247260	2169900	137390	188530	5005.8	7534.1	200110	19863	0	0	0	2932.6	16464	50013	180280	112020	625910	99823	385450	251300	50004	36968	12289	5972.3	3266.5	6932.8	46713	40777	5512	0	0	0
Cre12.g509050.t1.1	23.572000	0	0	0	0	0	0	0	0	0	0	0	0	0	0	0	0	0	0	0	0	0	0	0	0	1750.8	33052	37108	70028	47061	16127	2346	0	0	0	0	0
Cre12.g509650.t1.2	62.837000	0	0	0	0	0	0	0	0	0	0	0	0	0	0	0	0	0	249630	63368	68730	37988	81938	40930	108910	427470	634480	44707	0	0	0	0	0	0	0	0	0
Cre12.g509750.t1.2	49.589000	602510	3543400	297500	221010	184970	171430	274880	719880	3623000	177450	0	0	0	0	0	0	0	0	0	0	0	0	0	1919.1	18321	29258	0	0	0	0	0	0	0	0	0	0
Cre12.g510050.t1.2	47.178000	4148.1	11924	0	0	0	0	0	0	0	0	0	0	0	0	0	2015.2	12574	64433	55459	36743	194230	60471	44308	73355	77533	81081	83456	512280	93794	0	0	0	0	0	0	0
Cre12.g510400.t1.1	24.226000	0	0	0	0	0	0	0	0	0	0	0	0	0	0	0	0	0	0	0	0	0	0	0	0	0	13658	15214	33856	11600	11493	0	0	0	0	0	0
Cre12.g510650.t1.2	44.444000	0	0	0	0	0	0	0	0	0	0	0	0	0	0	0	0	0	0	0	0	0	0	0	0	0	0	0	9561.3	6068.3	17121	0	0	0	0	0	0
Cre12.g510900.t1.2	66.455000	0	0	0	0	0	0	0	0	0	0	0	0	0	0	0	0	0	0	0	0	0	4002.2	6390.5	0	0	0	0	0	0	0	0	0	0	0	0	0
Cre12.g511100.t1.1	47.780000	0	0	0	0	0	0	0	0	0	0	0	0	0	0	0	0	0	0	0	0	0	0	0	5385.9	25899	30212	0	0	0	0	0	0	0	0	0	0
Cre12.g511700.t1.2	44.604000	0	0	0	0	0	0	0	0	0	0	0	0	0	0	0	0	0	0	0	0	0	0	0	1834.1	0	0	0	0	0	0	0	0	0	0	0	0
Cre12.g512000.t1.1	120.200000	0	0	3383	3581.7	833.53	0	0	1157.4	0	0	4728	4087.7	0	1168.3	7942.3	40231	151010	21217	0	0	0	0	0	0	0	0	0	0	0	0	0	0	0	0	0	0
Cre12.g512300.t1.2	117.870000	0	0	0	0	0	0	0	0	0	0	0	0	0	0	0	0	0	0	0	0	75628	0	0	0	0	0	0	0	0	0	0	0	0	0	0	0
Cre12.g512600.t1.2	20.930000	0	8383.1	0	0	0	0	0	0	0	0	0	0	0	0	0	0	0	0	0	0	0	0	0	0	0	0	0	2825.1	0	0	0	0	0	0	0	0
Cre12.g513200.t1.2	51.602000	0	0	0	0	0	0	0	0	0	0	0	0	0	0	0	0	0	0	0	0	0	0	0	6021	151460	46621	10854	4943.5	0	0	0	0	0	0	0	0
Cre12.g514050.t1.2	174.980000	0	0	0	0	0	0	0	0	0	0	0	0	0	0	0	23608	3135.3	13786	39185	0	0	0	0	0	0	0	0	0	0	0	0	0	0	0	0	0
Cre12.g514200.t1.2	64.459000	0	0	0	0	0	0	0	0	0	0	0	0	0	0	0	0	0	5964.4	4059.8	3178.1	7795.2	13838	41123	155820	189910	264720	16870	0	0	0	0	0	0	0	0	0
Cre12.g514750.t1.2	51.293000	47197	39102	2104	3721.3	1276.7	0	2732.7	1010.1	0	2254.1	2966.9	1468.3	0	3478.6	0	8988.5	15205	26097	17238	29025	38683	70992	178070	101150	2420.9	0	0	0	0	0	0	0	0	0	0	0
Cre12.g514850.t1.2	89.353000	0	0	0	0	0	0	0	0	0	0	0	0	1960.2	0	0	2845.9	1419.7	4492.1	18778	41032	203820	3212	0	0	0	0	0	0	0	0	0	0	0	0	0	0
Cre12.g514900.t1.2	9.044300	0	0	0	0	0	0	0	0	0	0	0	0	0	0	0	0	0	0	0	0	0	0	0	0	0	0	0	0	0	0	2150.4	1931.7	0	1385.9	0	0
Cre12.g516200.t1.2;Cre17.g737250.t1.2	94.208000	2149.1	0	0	0	0	0	0	0	0	0	0	0	5177.3	0	0	0	1842.8	14519	53297	83373	228870	171290	51778	0	0	0	0	0	0	0	0	0	0	0	0	0
Cre12.g516450.t1.2	24.292000	31944	248910	29916	192050	44620	0	0	1230.5	0	0	0	0	0	0	0	0	0	0	0	0	0	0	0	0	0	0	0	0	0	0	0	0	0	0	0	0
Cre12.g517100.t1.1	28.489000	0	0	0	0	0	0	0	0	0	0	0	0	0	0	0	0	0	0	1301.8	0	0	0	0	0	0	0	0	0	0	0	0	0	0	0	0	0
Cre12.g517150.t1.1	46.385000	0	0	0	0	0	0	0	0	0	0	0	0	0	0	0	2178.7	0	0	0	0	0	0	0	0	0	0	0	0	0	0	0	0	0	0	0	0
Cre12.g517400.t1.2	22.121000	0	0	0	0	0	0	0	0	0	0	0	0	0	0	0	0	0	0	0	0	0	0	0	0	0	0	0	2935.1	0	4545.7	13036	5538.4	0	0	0	0
Cre12.g517900.t1.1;Cre12.g518000.t1.1;Cre12.g518000.t2.1	113.730000	0	0	0	0	0	0	0	0	0	0	0	0	0	0	0	0	0	9867.9	15522	0	0	0	0	0	0	0	0	0	0	0	0	0	0	0	0	0
Cre12.g519050.t2.1;Cre12.g519050.t1.1	28.519000	24343	34053	4550.4	0	0	0	0	0	0	0	0	0	0	0	0	0	0	0	0	0	1630.8	0	0	0	0	0	0	0	0	0	0	0	0	0	0	0
Cre12.g519100.t1.2	54.099000	0	36840	3454.3	9795.3	2462	0	15648	6160.2	2532.8	1365.1	3900.6	4240.5	0	4166.5	0	0	0	0	0	0	0	0	0	0	0	0	0	0	0	0	0	0	0	0	0	0
Cre12.g519180.t2.1;Cre12.g519180.t1.1;Cre12.g519180.t3.1;Cre12.g519180.t4.1	108.770000	0	0	0	0	0	0	0	0	0	0	0	0	0	0	0	0	0	0	0	0	0	12237	0	9737.8	24038	13286	0	0	0	0	0	0	0	0	0	0
Cre12.g519350.t1.2	31.253000	343260	482140	18262	1196.1	0	0	0	0	0	0	0	0	0	0	0	0	0	0	0	0	0	0	0	0	0	0	0	7513.2	56406	207130	7605.4	0	0	0	0	0
Cre12.g520350.t1.2	59.250000	0	34980	0	0	0	0	0	0	0	9030.5	5376.8	0	0	0	0	0	35945	0	0	0	0	19669	0	0	0	0	0	0	0	0	0	0	0	0	0	0
Cre12.g520500.t1.1	34.575000	0	0	0	0	0	0	0	0	0	0	0	0	0	0	0	1350.4	1242.6	15037	64513	152470	143390	18454	24516	19375	0	0	0	2669.5	2124	0	0	0	0	0	0	0
Cre12.g521050.t1.2	37.151000	0	0	0	0	0	0	0	0	0	0	0	0	0	0	0	0	0	0	0	0	0	0	0	0	0	0	0	4064.8	0	0	0	0	0	0	0	0
Cre12.g522600.t1.2	11.958000	0	6047.2	1630.2	0	0	0	0	0	0	1280.7	1128.4	0	0	0	0	0	0	1667.9	2733.2	1711.4	0	2447.9	3304.6	4111.7	5785.9	21400	35395	259660	1901900	510390	71107	6070	9741.4	0	0	0
Cre12.g523300.t1.2	66.206000	7992.3	0	972.75	0	0	0	0	0	0	0	3350.6	8594.1	0	0	0	0	0	0	0	0	0	0	0	0	0	0	0	0	0	0	0	0	0	0	0	0
Cre12.g523850.t1.2	55.054000	347820	2717400	239230	119820	119560	92444	235600	522640	2697900	128660	7652.1	2227.7	0	0	0	0	0	0	0	0	0	0	0	12304	108310	107960	56820	56305	0	0	0	0	0	0	0	0
Cre12.g524300.t1.2	28.368000	0	0	0	0	0	0	0	0	0	0	0	1647.3	0	0	0	0	0	0	0	0	0	0	0	0	0	0	0	2063.5	0	8621.1	22455	6687.9	2744.6	0	0	0
Cre12.g525150.t1.2	69.263000	0	0	0	0	997.5	0	0	0	1215.3	1609.8	0	16452	0	0	0	0	0	0	0	0	0	0	0	0	0	0	0	0	0	0	0	0	0	0	0	0
Cre12.g526800.t1.2	61.024000	0	0	0	0	0	0	0	0	0	0	0	0	0	0	0	0	0	0	0	0	0	19351	0	0	0	0	0	0	0	0	0	0	0	0	0	0
Cre12.g527050.t1.2	53.939000	0	0	0	0	0	0	0	0	0	0	0	0	0	1890	0	5254.9	0	0	0	0	0	0	0	0	0	0	0	0	0	0	0	0	0	0	0	0
Cre12.g527550.t1.2	13.408000	10020	0	0	0	0	0	0	0	0	0	0	0	0	0	0	0	0	0	0	0	0	0	0	0	0	0	0	0	0	0	0	0	0	0	0	0
Cre12.g528000.t1.2	44.199000	0	0	0	0	0	0	0	0	0	0	0	0	0	0	0	4278.5	2246.7	0	0	0	0	0	0	0	0	0	0	140250	59107	0	0	0	0	0	0	0
Cre12.g528750.t1.2	17.604000	2320.5	0	0	0	0	0	0	0	0	0	0	0	0	0	0	0	0	0	0	0	0	0	0	0	0	0	0	0	2574	8388.7	18070	10302	2185.3	0	0	0
Cre12.g529100.t1.2	21.944000	0	0	0	0	0	0	0	0	0	0	0	2726.4	0	0	0	0	0	0	0	0	0	0	0	0	0	0	0	0	0	0	0	0	0	0	0	0
Cre12.g529651.t1.1	21.635000	4310.9	10253	2116.1	0	0	0	0	0	0	0	1547.3	0	0	0	0	0	2226.5	3919.2	0	4425.2	17222	2970.4	0	0	1465.9	5572.8	7236.7	7124.3	0	0	0	0	0	0	0	0
Cre12.g530300.t1.2	21.771000	0	0	0	0	0	0	0	0	0	0	0	0	0	0	0	0	0	0	0	0	0	0	0	0	0	17950	20934	94476	49681	42022	21438	4579.3	0	0	0	0
Cre12.g530650.t2.1;Cre12.g530650.t1.1;Cre12.g530600.t1.1	41.342000	0	0	0	0	0	0	0	0	0	15244	93692	24838	0	1972	0	2498.4	5016.1	3274.7	2630.5	1891.2	0	0	0	0	0	0	0	0	0	0	0	0	0	0	0	0
Cre12.g532100.t1.2	51.925000	96657	24936	0	0	0	0	0	0	0	0	0	0	0	0	0	0	0	0	0	0	0	0	0	0	0	0	0	0	0	0	0	0	0	0	0	0
Cre12.g532550.t1.1	19.422000	0	30017	0	0	0	0	0	0	0	1686.2	0	0	0	0	0	0	0	0	0	0	0	0	0	0	0	0	0	1776.3	9501.9	6805	0	0	0	0	0	0
Cre12.g534250.t1.2	23.750000	0	0	0	0	0	0	0	0	0	0	0	0	0	0	0	0	0	0	0	0	0	0	0	0	0	8359.6	21266	41947	27575	25827	26290	28041	27312	0	0	0
Cre12.g534350.t1.2	34.797000	0	0	0	0	0	0	0	0	0	0	0	0	0	0	0	1791.6	0	0	0	0	0	0	0	0	0	0	0	8877.2	0	0	0	0	0	0	0	0
Cre12.g534600.t1.2	21.684000	12533	4015.3	0	0	0	0	0	0	0	0	5340.4	6083.8	5778.2	16688	51054	30401	15156	0	0	0	0	0	0	0	0	2016.6	0	0	0	2969.6	6459	16166	37027	32359	0	0
Cre12.g534700.t1.2	23.462000	0	0	0	0	0	0	0	0	0	0	0	0	0	0	0	0	0	0	0	0	0	0	0	0	0	0	0	0	17505	7811	6699.4	0	0	0	0	0
Cre12.g534800.t1.1	111.350000	0	0	0	0	0	0	0	0	0	0	0	7331.8	2904.2	5792	32367	221600	770640	14614	0	0	0	0	0	0	0	0	0	0	0	0	0	0	0	0	0	0
Cre12.g535851.t1.1	31.056000	3377.3	11937	1977.6	1417.3	0	0	0	0	0	0	1330.7	0	0	0	0	1219.5	2110.1	0	0	0	1854.6	1309.2	1465.9	0	1663.7	11423	0	17248	0	0	0	0	0	0	0	0
Cre12.g536800.t1.2	30.237000	0	0	0	0	0	0	0	0	0	0	0	0	0	0	0	0	0	0	0	0	0	0	0	0	5254	9866.1	4289.3	7701.5	1865.1	1083.4	0	0	0	0	0	0
Cre12.g537000.t1.2	20.036000	0	0	0	0	0	0	0	0	0	0	0	0	0	0	0	0	0	0	0	0	0	0	0	0	0	0	0	0	0	0	0	0	0	0	0	0
Cre12.g537050.t1.2	7.326600	5287.8	122390	8852.8	59858	1340	0	0	0	0	0	0	0	0	0	0	0	0	0	0	0	0	0	0	0	0	0	0	0	0	0	0	1115.5	2411.3	1575.8	0	0
Cre12.g537100.t1.2	141.510000	0	0	0	0	0	0	0	0	0	0	0	0	0	0	0	0	0	0	0	0	0	0	0	0	0	0	0	0	0	0	0	0	0	0	0	0
Cre12.g537200.t1.2	117.320000	284020	954290	17180	15851	22352	12448	29155	55600	76068	77597	98707	85525	74223	87930	345400	1044200	1051300	85479	66999	48529	264420	63169	0	0	0	0	0	0	0	0	0	0	0	0	0	0
Cre12.g537450.t1.2	13.967000	39395	86128	12452	3492.6	11567	5277.9	8479.9	13321	13704	1893.9	9345.4	11279	13661	4158.2	62682	65497	0	0	0	0	0	0	0	0	0	0	0	0	0	0	11342	17322	58595	5283	0	0
Cre12.g537550.t1.1	36.810000	0	0	0	0	0	0	0	0	0	0	0	0	0	0	0	0	0	0	0	0	0	0	0	0	0	0	0	0	0	12776	0	0	0	0	0	0
Cre12.g537581.t1.1	55.703000	0	0	0	0	0	0	0	0	0	0	0	0	0	0	0	0	0	0	3527.6	6699.1	0	0	0	0	0	0	0	0	0	0	0	0	0	0	0	0
Cre12.g537800.t1.2	27.575000	8205.8	30908	4640.1	0	1749.2	0	0	0	0	0	0	0	0	0	0	0	0	0	0	0	0	0	0	0	0	9336.2	8073.5	80555	32512	0	0	0	0	0	0	0
Cre12.g537850.t1.2	31.979000	0	0	0	0	0	0	0	0	0	0	0	0	0	0	0	0	0	0	0	0	0	0	0	0	0	0	0	2020.7	0	8842.3	11455	0	0	0	0	0
Cre12.g538350.t1.1	18.977000	0	0	0	0	0	0	0	0	0	0	0	0	0	0	0	0	0	0	0	0	0	0	0	0	0	0	0	0	0	0	0	0	0	0	0	1850.8
Cre12.g538700.t1.2	93.487000	0	0	0	0	0	0	0	0	0	4994.3	39672	1955.5	0	0	0	0	1559.1	2766.6	0	0	0	0	0	0	0	0	0	0	0	0	0	0	0	0	0	0
Cre12.g538950.t1.2	14.100000	0	0	0	0	0	0	0	0	0	0	0	0	0	0	0	0	0	0	0	0	0	0	0	0	0	0	0	0	0	0	0	1296.1	1837.2	0	0	0
Cre12.g539000.t1.2	49.293000	29105	4597.8	0	0	0	0	0	0	0	0	0	0	0	0	0	0	0	0	0	0	0	0	0	0	0	0	0	0	0	0	0	0	0	0	0	0
Cre12.g540051.t1.1	35.296000	0	0	0	0	0	0	0	0	0	0	0	0	0	0	0	0	0	0	0	0	0	0	0	0	0	1674.2	5261.8	6458.8	0	0	0	0	0	0	0	0
Cre12.g540500.t1.2	26.536000	11376	6254.3	0	0	0	0	0	0	0	0	0	0	0	0	0	0	0	1621.5	0	0	0	0	0	2246.2	0	0	0	0	0	9577.3	0	0	0	0	0	0
Cre12.g541250.t1.2;Cre12.g541200.t1.2	34.279000	0	0	0	0	0	0	0	0	0	0	0	0	0	0	0	24334	13006	0	0	0	0	0	0	0	0	0	0	0	0	0	0	0	0	0	0	0
Cre12.g541800.t1.2;Cre12.g542100.t1.2	94.630000	0	0	0	0	0	0	0	0	0	0	0	0	0	0	0	0	0	0	10327	12784	0	0	0	0	0	0	0	0	0	0	0	0	0	0	0	0
Cre12.g549550.t1.2;Cre12.g542250.t1.1	49.618000	0	0	0	0	0	0	0	0	0	0	0	0	5367.9	0	0	0	0	0	0	0	0	2377.9	0	6369.3	12888	69586	103370	198970	0	0	0	0	0	0	0	0
Cre12.g542350.t1.2	17.947000	0	0	0	0	0	0	0	0	0	0	0	0	0	0	0	0	0	0	0	0	0	0	0	0	0	0	0	0	0	5477.2	17252	20052	48254	4701	0	0
Cre12.g544150.t1.2;Cre12.g544114.t1.1	25.552000	0	0	0	0	0	0	0	0	0	0	0	0	0	0	0	0	0	0	0	0	0	0	0	0	0	0	0	2143.3	8620.3	34281	34651	24612	11730	0	0	0
Cre12.g544600.t1.2	60.566000	0	0	0	0	0	0	0	0	0	0	0	0	0	0	0	0	0	0	0	0	0	0	0	4135.9	0	0	0	0	0	0	0	0	0	0	0	0
Cre12.g545177.t1.1	29.879000	0	0	0	0	0	0	0	0	0	0	0	0	0	0	0	0	0	0	0	0	0	0	0	0	0	0	0	0	0	2707.4	3488.5	0	0	0	0	0
Cre12.g546050.t1.2	49.509000	0	0	0	0	0	0	0	0	0	0	0	0	0	0	0	0	0	0	0	0	0	11229	8491.8	0	0	0	0	0	0	0	0	0	0	0	0	0
Cre12.g546150.t1.2	9.997800	0	0	0	0	0	0	0	0	0	0	5000.2	2883.1	0	3813.8	98210	13503	0	0	0	0	0	3609.6	0	0	0	0	0	0	0	2973.8	0	0	0	0	0	0
Cre12.g546500.t1.2	81.853000	0	0	0	0	0	0	9310	0	0	0	0	0	0	0	0	0	0	0	0	0	0	0	0	0	0	0	0	0	0	0	0	0	0	0	0	0
Cre12.g546550.t1.1	37.941000	0	22367	0	0	0	0	0	0	0	0	0	0	0	0	0	0	0	0	0	0	0	0	0	0	0	0	0	0	0	0	0	0	0	0	0	0
Cre12.g548950.t1.2;Cre12.g548400.t1.2	26.686000	237820	950810	1504700	2131300	515570	187720	55802	32057	59876	904100	342140	22426	24333	9355.9	85597	159990	206890	453520	503870	194390	2989700	2198200	1679200	512530	8963500	4298200	657950	259650	94970	157180	351980	97800	225900	3826.7	4360.6	0
Cre12.g549300.t1.2	31.534000	0	0	0	0	0	0	0	0	0	0	11928	0	0	0	0	0	44888	28774	0	0	0	0	0	0	0	0	0	0	0	0	0	0	0	0	0	0
Cre12.g549350.t1.2	29.518000	0	0	0	0	0	0	0	0	0	0	0	0	0	0	0	0	0	0	0	0	0	0	0	2591.1	3993.3	0	44192	168770	64067	6118.8	0	0	0	0	0	0
Cre12.g549450.t1.2	22.634000	0	0	0	0	0	0	0	0	0	0	0	0	0	0	0	0	0	0	0	0	0	0	0	0	0	0	0	0	0	3547.4	22853	2393.9	0	0	0	0
Cre12.g550400.t1.2	11.329000	0	0	0	0	0	0	0	0	0	0	0	0	0	0	0	0	0	0	0	0	0	0	0	0	0	0	0	3225.9	0	0	0	0	1529.1	0	0	0
Cre12.g550702.t1.1	16.010000	0	0	0	0	0	0	0	0	0	0	0	0	0	0	0	0	0	0	0	0	0	0	0	0	0	0	0	3954.4	0	0	0	1816.5	1359.7	2985.7	0	0
Cre12.g550750.t1.2	19.152000	0	0	0	0	0	0	0	0	0	0	0	0	0	0	0	0	0	0	0	0	0	0	0	1245.8	3983.1	0	0	0	0	0	2154.6	2414.4	2840.5	0	0	0
Cre12.g550850.t1.2	25.899000	8269.7	5408.9	0	0	0	0	0	0	0	0	0	0	0	0	0	0	0	5357.6	5495.8	2962	9854.7	3230.2	3606.3	31402	76088	992480	5538900	13050000	3384600	2113200	5881400	4464700	605580	14956	0	0
Cre12.g551900.t1.2	15.850000	0	0	0	0	0	0	0	0	0	0	0	0	0	0	0	0	0	0	0	0	0	0	0	0	0	0	0	0	0	0	3210.2	3849.6	58600	76907	0	0
Cre12.g551950.t1.2;Cre04.g224200.t1.2	18.053000	0	0	0	0	0	0	0	0	0	0	0	0	0	0	0	0	0	0	0	0	0	0	0	0	0	0	0	0	0	0	0	0	0	0	0	8301.8
Cre12.g552150.t1.1	146.680000	0	0	0	0	0	0	0	0	0	0	0	0	22536	0	0	0	0	0	0	0	0	0	0	0	0	0	0	0	0	0	0	0	0	0	0	0
Cre12.g552200.t1.2	114.090000	0	0	0	0	0	0	0	0	0	0	0	0	0	0	0	0	0	0	0	0	107510	74407	3792.9	0	0	0	0	0	0	0	0	0	0	0	0	0
Cre12.g553678.t1.1	12.129000	0	0	0	0	0	0	0	0	0	0	0	0	0	0	0	0	0	0	0	0	0	0	0	0	0	0	0	0	0	0	0	0	8704.8	5089.4	0	0
Cre12.g554103.t1.1	60.772000	0	0	0	0	0	0	0	0	0	0	0	0	0	0	0	0	0	6132.2	21353	12378	11409	0	0	0	0	0	0	0	0	0	0	0	0	0	0	0
Cre12.g554650.t1.2	116.280000	0	40553	9554.7	6830.5	4367.3	3530	0	3712.8	0	0	3799.1	0	0	0	0	2154.1	1796.9	0	3211.9	0	0	0	0	8106.9	50851	14061	0	0	0	0	0	0	0	0	0	0
Cre12.g554800.t1.2	41.892000	0	0	0	0	0	0	0	0	0	0	0	0	0	0	0	0	0	0	0	0	0	0	2614.3	38564	0	0	0	0	0	0	0	0	0	0	0	0
Cre12.g555150.t1.2	17.875000	11595	149660	27165	127700	2164.7	0	0	0	0	0	0	0	0	0	0	0	0	0	0	0	0	0	0	0	0	0	0	0	0	0	0	0	0	0	0	0
Cre12.g555250.t1.2	16.105000	45868	344140	44465	202220	0	0	0	0	0	0	0	0	0	0	0	0	0	0	0	0	0	0	0	0	0	0	0	0	0	0	0	8343.4	0	0	0	0
Cre12.g555400.t1.2	20.700000	0	0	0	0	0	0	0	0	0	0	0	0	0	0	0	0	0	0	0	0	0	0	0	0	7709.6	2230.6	0	0	0	0	0	0	0	0	0	0
Cre12.g556050.t1.2	22.006000	4686.2	0	0	0	0	0	0	0	0	0	0	0	0	0	0	0	0	0	0	0	0	0	0	0	0	0	0	0	0	1344	2221.6	0	0	0	0	0
Cre12.g556250.t1.2	54.238000	191200	99068	0	0	0	0	0	0	0	0	0	0	0	0	0	0	0	0	0	0	0	0	0	0	0	0	0	0	0	0	0	0	0	0	0	0
Cre12.g556350.t1.1	88.860000	0	0	0	0	0	0	0	0	0	0	0	0	328620	0	0	0	0	0	0	0	0	0	0	0	0	0	0	0	0	0	0	0	0	0	0	0
Cre12.g556450.t1.1	17.138000	0	0	0	0	0	0	0	0	0	0	0	0	0	0	0	0	0	0	0	0	0	0	0	5958.3	0	0	0	0	0	0	0	0	0	0	0	0
Cre12.g557250.t2.1;Cre12.g557250.t1.2	50.665000	7249.9	0	0	0	0	0	0	0	0	0	0	0	0	0	0	0	0	0	0	0	0	0	0	0	0	0	0	0	0	0	0	0	0	0	0	0
Cre12.g557600.t1.1;Cre12.g519950.t1.1	26.003000	74816	145130	56204	39919	29188	19438	36716	47484	27796	39526	57672	45703	34929	39395	65287	51112	44682	67134	92718	51569	76638	71774	47951	71173	190650	380120	150940	191610	215170	419670	162980	5346.8	0	0	0	0
Cre12.g558050.t1.2	7.955000	0	0	0	0	0	0	0	0	0	0	0	0	0	0	0	0	0	0	0	0	0	0	0	0	0	0	0	0	0	0	0	0	3667.2	1414	0	0
Cre12.g558600.t1.2	50.094000	0	0	0	0	0	0	0	0	0	0	0	0	0	0	0	0	0	0	0	0	0	0	5288.2	11051	0	0	0	0	0	0	0	0	0	0	0	0
Cre12.g558900.t1.2	20.247000	49023	100830	20645	15939	19985	6403.5	6380.2	8411.6	9454.2	4564.1	9311.1	9589.1	3064.1	6938.5	10605	7560.1	8193.2	10567	4905.6	6502	11867	9112.5	3107.8	8121.8	11715	15037	48636	323140	479350	824060	793810	171860	41201	0	0	0
Cre12.g559250.t1.2	29.514000	0	0	0	0	0	0	0	0	0	0	0	0	0	0	12835	0	0	0	0	0	0	0	0	0	0	0	1278.7	12020	210680	2995.1	10722	2393.5	0	0	0	0
Cre12.g559800.t1.2	16.055000	3555.7	0	0	0	0	0	0	0	0	0	0	0	0	0	0	0	0	0	0	0	0	0	0	0	11652	3913	0	0	0	0	0	0	0	0	0	0
Cre12.g560150.t1.2	22.598000	0	0	0	0	11051	9292.8	2118	0	0	0	0	0	0	0	0	0	0	0	0	0	0	2672.3	5287.4	8376.4	6986.2	14523	5906.3	27598	12421	45370	135380	187820	86504	0	0	0
Cre12.g560300.t3.1;Cre12.g560300.t2.1;Cre12.g560300.t1.2	30.908000	0	0	0	0	0	0	0	0	0	0	0	0	0	0	0	0	0	0	0	0	0	0	0	0	0	0	0	0	0	1578.2	0	0	0	0	0	0
Cre12.g560950.t1.2	13.223000	93298	196200	80319	204740	109250	1000800	101520	111950	31593	9779.6	16681	9535.2	5762.9	8878.5	14788	7985.2	13658	22677	24312	13593	19356	19344	13706	24123	23716	32280	8988.1	72330	38974	39644	141930	275510	497990	201780	27494	1634.8
Cre12.g561000.t1.1	35.512000	0	0	0	0	0	0	0	0	0	0	0	0	0	0	0	0	0	0	0	0	0	0	0	0	0	0	4568.8	17593	5731.5	0	1401	0	0	0	0	0
Cre13.g562150.t1.2	43.201000	0	0	0	0	0	0	0	0	0	0	0	0	0	0	0	0	0	0	0	0	0	0	0	0	0	0	0	3152.8	0	0	0	0	0	0	0	0
Cre13.g562501.t1.1	44.756000	0	0	0	0	0	0	0	0	0	0	0	0	0	0	0	0	0	0	0	0	0	0	0	0	0	0	0	11893	7392.6	0	0	0	0	0	0	0
Cre13.g562550.t1.1	55.704000	0	0	0	0	0	0	0	0	0	0	0	0	0	0	0	0	0	0	0	0	0	0	0	0	2327.2	13916	0	0	0	0	0	0	0	0	0	0
Cre13.g562750.t1.2	64.019000	0	0	0	0	0	0	0	0	0	0	0	0	0	0	0	0	0	0	0	0	0	0	0	7638.8	1284.5	0	0	0	0	0	0	0	0	0	0	0
Cre13.g562850.t1.2	28.595000	0	0	0	0	3808.3	6602.1	14877	31585	23222	6142.9	3332.5	1590.8	0	0	0	1828.8	1563.3	1359.8	3751.7	5015.2	4635.6	3144.6	0	12795	14334	33155	35934	95190	98247	448260	221620	3143.5	0	0	0	0
Cre13.g565450.t1.2;Cre13.g565321.t1.1	57.516000	0	0	0	0	0	0	0	0	0	0	0	0	0	0	0	12589	78530	395580	0	0	0	0	0	0	0	0	0	0	0	0	0	0	0	0	0	0
Cre13.g565800.t1.2	39.358000	0	0	0	0	0	0	0	0	0	0	0	0	0	0	0	1403.9	0	0	0	0	0	0	0	0	0	0	0	0	0	0	0	0	0	0	0	0
Cre13.g566650.t2.1;Cre13.g566650.t1.2	73.227000	2535.5	0	1473.2	0	0	0	1397.8	987.25	0	1063.2	1717.4	5263.5	0	0	0	1469.4	12138	26566	41362	3732.3	18507	20026	21895	15286	0	0	0	0	0	0	0	0	0	0	0	0
Cre13.g567600.t1.2	19.027000	89113	77107	39733	32395	20199	4845.1	18654	14001	18998	11818	32219	26359	23558	22992	140300	194700	13557	1764.3	0	0	0	0	0	0	0	0	0	0	0	0	0	0	0	0	2805.4	0
Cre13.g567800.t1.2	58.093000	0	0	0	0	0	0	0	0	0	0	0	0	0	0	0	0	0	0	0	0	0	0	0	0	4423.4	0	0	0	0	0	0	0	0	0	0	0
Cre13.g567950.t1.2	55.613000	0	0	0	0	0	0	0	0	0	0	0	0	0	0	0	0	0	0	0	0	0	0	0	0	0	26858	58286	12947	0	0	0	0	0	0	0	0
Cre13.g568400.t1.2	73.784000	92475	1340.2	0	0	0	0	0	0	0	0	0	0	0	0	0	0	0	0	0	0	0	0	0	0	0	0	0	0	0	0	0	0	0	0	0	0
Cre13.g568650.t1.2	29.331000	0	0	3677	0	0	0	0	0	0	0	0	0	0	0	0	0	0	0	0	0	0	0	0	0	0	0	0	8398	0	0	0	0	0	0	0	0
Cre13.g568800.t1.2	17.953000	14882	121070	18999	110430	1817.5	1907.3	0	0	0	0	0	0	0	0	0	0	0	0	0	0	0	0	0	0	0	0	0	0	0	0	0	0	0	0	0	0
Cre13.g568850.t1.2	17.146000	0	0	0	0	0	0	0	0	0	0	0	0	0	0	0	0	0	0	0	0	0	0	0	0	0	0	0	0	0	0	0	917.6	1200.2	0	0	0
Cre13.g568900.t1.2	21.145000	5534.2	18259	2288.3	5910.2	4177.8	0	0	2071.7	0	823.94	1220	0	0	0	0	0	0	0	0	0	0	0	0	0	0	0	0	5962	5232.9	15914	0	0	0	0	0	0
Cre13.g569250.t1.2	29.063000	0	0	0	0	0	0	0	0	0	0	0	0	0	0	0	0	0	0	2040.3	0	16050	7037.5	4303.9	3183.7	6009.9	11503	0	2224.6	0	0	0	0	0	0	0	0
Cre13.g569750.t1.2	19.936000	0	0	0	0	0	0	0	0	0	0	0	0	0	0	0	0	0	0	0	0	4152	4957.7	17864	41495	20617	5946.8	0	0	0	1423.9	0	0	0	0	0	0
Cre13.g570350.t2.1;Cre13.g570350.t1.1	86.722000	1708.1	7747.8	886.95	0	0	0	0	0	0	0	0	0	3628.8	0	0	0	0	0	0	0	0	0	0	0	0	0	0	0	0	0	0	0	0	0	0	0
Cre13.g570851.t1.1	9.973000	0	0	0	0	0	0	0	0	0	0	0	0	0	0	0	0	0	0	0	0	0	0	0	0	0	30021	7476.2	0	0	0	0	0	0	0	0	0
Cre13.g571150.t1.2	9.980300	16972	65586	17517	76510	0	0	0	0	0	0	0	0	0	0	0	0	0	0	0	0	0	0	0	0	0	0	0	0	0	0	0	0	0	0	0	0
Cre13.g571251.t1.1	65.640000	0	0	0	0	0	0	0	0	0	0	0	0	0	0	0	0	0	0	0	0	0	0	0	0	0	0	0	0	0	0	0	0	0	0	0	0
Cre13.g571500.t1.2	23.841000	31522	4453.3	0	0	0	0	0	0	0	0	0	0	0	0	0	0	0	0	0	0	0	0	0	0	0	0	0	0	0	0	0	0	0	0	0	0
Cre13.g571700.t1.1	56.264000	9421.2	0	0	0	0	0	0	0	0	0	0	0	0	0	0	0	1486.9	1187.6	0	2091.2	0	0	0	0	0	0	0	0	0	0	0	0	0	0	0	0
Cre13.g572200.t1.2	56.475000	0	0	0	0	0	0	0	0	0	0	0	0	0	0	0	0	0	0	0	0	1091.5	0	0	6626.6	0	0	0	0	0	0	0	0	0	0	0	0
Cre13.g572900.t2.1;Cre13.g572900.t1.1	78.614000	0	0	0	0	0	0	0	0	0	0	0	0	0	0	0	0	0	0	0	0	0	0	0	0	0	9903.8	0	0	0	0	0	0	0	0	0	0
Cre13.g573351.t1.2	15.978000	0	9451.5	3887.3	0	0	0	0	0	0	0	0	0	0	0	0	0	0	0	0	0	0	0	0	0	0	0	0	0	0	3632.1	2510.1	0	0	0	0	0
Cre13.g573400.t1.2	24.706000	0	0	0	0	0	0	0	0	0	0	0	0	0	0	0	0	0	0	0	0	0	3549.3	0	7282.4	0	79512	16311	190370	150390	83091	134660	0	0	0	0	0
Cre13.g573900.t1.2	76.637000	0	0	0	0	0	0	0	0	0	0	0	0	0	0	0	0	0	0	0	1657.3	33962	6183.2	0	0	0	0	0	0	0	0	0	0	0	0	0	0
Cre13.g575000.t1.1	64.896000	0	0	0	0	0	0	0	0	0	0	0	0	0	0	0	0	0	3001.1	48582	0	0	0	0	0	0	0	0	0	0	0	0	0	0	0	0	0
Cre13.g576760.t1.1	38.845000	0	0	0	0	0	0	0	0	0	0	0	0	0	0	0	0	0	0	0	0	0	0	0	0	0	0	0	0	0	1684.3	3569.6	8950.3	95401	45956	0	0
Cre13.g577100.t1.2	12.424000	0	0	0	0	0	0	0	0	0	0	0	0	0	0	0	0	0	0	0	0	0	1245.8	1366.5	2455.7	2078.5	0	0	0	1962.7	0	0	0	0	0	0	0
Cre13.g581650.t1.2	16.875000	0	0	0	0	0	0	0	0	0	0	1459.5	0	0	0	0	6523.7	103330	47679	0	0	0	0	0	0	20383	34252	11470	5294.3	0	0	0	0	0	0	0	0
Cre13.g581850.t1.2	72.424000	0	0	0	0	0	0	0	0	0	0	0	0	0	0	0	0	0	0	0	0	0	0	0	0	10256	0	0	0	0	0	0	0	0	0	0	0
Cre13.g583550.t1.2	31.612000	0	0	0	0	0	0	0	0	0	0	0	0	0	0	0	0	0	0	0	0	0	0	0	0	0	14229	43038	31294	0	0	0	0	0	0	0	0
Cre13.g584250.t1.2	31.223000	0	0	0	0	0	0	0	0	3665	0	0	0	0	0	0	0	0	0	0	0	0	0	0	0	0	2298.4	8611.2	14129	0	0	0	0	0	0	0	0
Cre13.g585301.t1.1	59.624000	14537	0	0	0	0	0	0	0	0	0	0	0	0	0	0	0	0	0	0	0	0	0	0	0	0	0	0	0	0	0	0	0	0	0	0	0
Cre13.g586050.t1.1	79.711000	0	0	0	0	0	0	0	0	0	0	0	0	0	0	0	0	0	0	0	0	8286.4	22685	8792.4	0	0	0	0	0	0	0	0	0	0	0	0	0
Cre13.g586300.t1.2	11.669000	0	0	0	0	0	0	0	0	0	0	0	0	3143.8	3677.5	2722.4	0	0	0	0	0	0	0	0	0	0	0	0	0	0	0	0	0	0	0	0	0
Cre13.g586350.t1.1	82.645000	0	0	0	0	0	0	0	0	0	0	0	0	0	0	0	0	0	0	0	0	0	0	0	11382	0	0	0	0	0	0	0	0	0	0	0	0
Cre13.g586450.t2.1;Cre13.g586450.t1.2	30.740000	0	0	0	0	0	0	0	0	0	0	0	0	0	0	0	0	0	0	0	0	0	0	0	0	0	0	0	0	1885.3	6490.8	3308.7	0	0	0	0	0
Cre13.g587100.t1.2	61.337000	1145	5822	0	0	0	0	0	0	0	0	0	0	0	0	0	0	0	0	0	0	0	0	0	0	0	0	0	0	0	0	0	0	0	0	0	0
Cre13.g588100.t1.2	29.127000	0	0	0	0	0	0	0	0	0	0	0	0	0	0	0	0	0	0	0	0	0	0	0	0	130280	176750	57741	23643	0	0	3217.8	2719.5	0	0	0	0
Cre13.g588700.t1.1	60.431000	0	0	0	0	0	0	0	0	0	0	0	0	0	26031	2907.9	0	0	0	0	0	0	0	0	0	0	0	0	0	0	0	0	0	0	0	0	0
Cre13.g589167.t1.2	131.610000	0	38095	0	0	0	0	0	0	0	0	0	0	0	3363.4	0	0	0	0	0	0	0	0	0	0	0	0	0	0	0	0	0	0	0	0	0	0
Cre13.g590300.t1.1	58.691000	8156.5	3055.1	0	0	0	0	0	0	0	0	0	0	0	0	0	0	0	0	0	0	0	0	0	0	0	0	0	0	0	0	0	0	0	0	0	0
Cre13.g591900.t1.2	24.523000	2963.9	4422.3	0	0	0	0	0	0	0	0	0	0	0	0	0	0	0	0	0	0	0	0	0	0	0	0	0	0	0	0	0	0	0	0	0	0
Cre13.g592200.t1.2	241.840000	0	0	0	0	0	0	0	0	0	0	0	0	0	17214	0	0	0	0	0	0	0	0	0	0	0	0	0	0	0	0	0	0	0	0	0	0
Cre13.g602450.t1.2	23.563000	0	0	0	0	0	0	0	0	0	0	0	0	0	0	0	0	0	0	0	0	0	0	0	0	0	0	0	7862.6	19749	56302	40352	18808	23029	1307.8	0	0
Cre13.g602650.t1.2	29.106000	0	0	0	0	0	0	0	0	0	0	0	0	0	0	0	0	0	0	0	0	0	0	0	0	38224	101710	35902	65418	27231	66618	41267	47245	2124.8	0	0	0
Cre13.g603500.t1.2	18.307000	0	0	0	0	0	0	0	0	0	0	0	0	0	0	0	0	0	0	0	0	0	0	0	0	0	0	0	4976.9	1752	0	2129.2	0	0	0	0	0
Cre13.g603700.t1.2	41.836000	0	0	0	0	0	0	0	0	0	0	0	0	131140	0	153950	0	0	0	0	5978.4	3908.3	0	3078.2	8180.7	0	13100	0	6781.9	19871	7013.1	0	0	0	0	0	0
Cre13.g604150.t1.2	97.980000	0	0	0	0	0	0	0	0	0	0	6528.1	0	0	0	0	0	0	0	0	0	0	0	0	0	0	0	0	0	0	0	0	0	0	0	0	0
Cre13.g604300.t1.2	23.261000	0	0	0	0	0	0	0	0	0	0	0	0	0	0	0	0	0	0	0	0	0	0	0	0	0	0	0	3015.4	0	0	0	0	0	0	0	0
Cre13.g604650.t2.1;Cre13.g604650.t1.2;Cre03.g204950.t1.2	41.427000	0	0	0	0	0	0	0	0	0	0	0	0	0	0	0	0	0	0	0	0	0	0	0	2066.1	41354	60541	0	0	0	0	0	0	0	0	0	0
Cre13.g605150.t1.2	24.852000	13298	53169	8141.7	0	2468.4	0	2620.2	12155	10697	29635	30231	10449	2434.3	2770.1	0	3764.8	0	0	4577	0	0	0	0	0	0	0	0	0	0	0	0	0	0	0	0	0
Cre13.g605650.t1.2	53.072000	0	0	0	0	0	0	0	0	0	0	0	0	0	0	0	0	0	0	6670.1	7840.3	0	0	0	0	0	0	0	0	0	0	0	0	0	0	0	0
Cre13.g607900.t1.1	57.458000	0	0	0	0	0	0	0	0	0	0	0	0	0	0	0	0	0	0	0	0	0	1367.4	0	0	0	0	0	0	0	0	0	0	0	0	0	0
Cre14.g608100.t2.1;Cre14.g608100.t1.1	67.776000	0	30851	18278	0	0	0	0	0	0	0	0	0	0	0	0	0	0	0	0	0	0	0	0	0	0	0	0	0	0	0	0	0	0	0	0	0
Cre14.g608800.t1.2	39.775000	1972	0	0	0	0	0	0	0	0	0	0	0	0	0	0	0	0	0	0	0	0	0	0	0	0	0	0	0	3035.1	0	0	0	0	0	0	0
Cre14.g611300.t1.1;Cre02.g085257.t1.2	77.369000	0	0	0	0	0	0	0	0	0	0	0	0	0	0	0	1327.5	0	0	0	0	0	0	0	0	0	0	0	0	0	0	0	0	0	0	0	0
Cre14.g611950.t1.1	64.217000	0	0	0	0	0	0	0	0	0	0	0	0	0	0	0	0	0	0	0	0	0	4506	4129	0	0	0	0	1618.2	0	0	0	0	0	0	0	0
Cre14.g612450.t1.2	26.041000	0	0	0	0	0	0	0	0	0	0	0	0	0	0	0	0	0	0	0	0	0	0	0	0	0	0	0	2053.8	2659.1	2559.8	0	0	0	0	0	0
Cre14.g612800.t1.2	16.361000	0	0	0	0	0	0	0	0	0	0	0	0	0	0	0	0	0	0	0	0	0	0	0	0	0	0	2508.6	0	0	0	0	0	0	0	0	0
Cre14.g613950.t2.1;Cre14.g613950.t1.2	110.500000	0	0	0	0	0	0	0	0	0	0	0	809.62	0	0	0	0	0	0	0	0	0	0	0	0	0	0	0	0	0	0	0	0	0	0	0	0
Cre14.g614100.t1.2	46.369000	2550.9	2474.1	0	0	0	0	0	0	0	0	1541.6	0	0	0	0	0	0	0	0	0	0	0	0	0	0	0	0	0	0	0	0	0	0	0	0	0
Cre14.g614600.t1.2	21.097000	0	0	0	0	0	0	0	0	0	0	0	0	0	0	0	0	0	0	0	0	14078	0	0	0	0	0	0	0	0	0	0	0	0	0	0	0
Cre14.g614950.t1.2	53.291000	0	3881.1	0	0	0	0	0	0	0	0	0	0	0	0	0	0	0	0	0	0	0	0	0	0	0	0	0	0	0	0	0	0	0	0	0	0
Cre14.g617300.t1.2	64.318000	0	0	0	0	0	0	0	0	0	0	0	0	0	0	0	0	0	0	0	1844.3	0	2522.6	12583	6648.3	0	0	0	0	0	0	0	0	0	0	0	0
Cre14.g617826.t1.1	23.367000	16743	244430	39727	174980	0	0	0	0	0	0	0	0	0	0	0	0	0	0	0	0	0	0	0	0	0	0	0	0	0	0	0	0	0	0	0	0
Cre14.g617900.t1.2	14.864000	0	0	0	0	0	0	0	0	0	0	0	0	0	0	0	0	0	0	0	0	0	0	0	0	0	0	0	5686.1	10770	48676	16380	0	0	0	0	0
Cre14.g618050.t1.2	23.759000	0	0	0	0	0	0	0	0	0	0	0	0	0	0	0	0	0	0	0	0	0	0	0	0	0	13515	0	2739.4	0	0	0	0	0	0	0	0
Cre14.g618700.t1.1	29.059000	0	0	0	0	0	0	0	0	0	0	0	0	0	0	0	0	0	0	0	0	0	0	0	0	0	0	0	3068.2	0	0	0	0	0	0	0	0
Cre14.g618950.t1.2	27.437000	0	0	0	0	0	0	0	0	0	0	0	0	0	0	0	0	0	0	0	0	0	0	0	0	0	0	0	1406.9	3139.8	1719.2	0	0	0	0	0	0
Cre14.g619133.t1.1	68.879000	48603	138310	27580	15654	28845	9151.1	20500	16653	16023	13923	36246	25865	21405	31487	30144	54684	75055	113010	293530	347560	923170	757550	405320	190720	209040	211260	94730	20990	0	0	0	0	0	0	0	0
Cre14.g619350.t1.2	63.638000	1928.1	8605.4	0	0	0	0	0	0	0	0	0	0	0	0	0	0	0	0	0	0	0	0	0	2035.4	4908.4	0	0	0	0	0	0	0	0	0	0	0
Cre14.g619950.t1.2	12.737000	0	0	0	0	0	0	0	0	0	0	0	0	0	0	0	0	0	0	0	0	0	0	0	0	0	0	0	0	0	0	0	0	0	0	0	1398.2
Cre14.g620600.t1.2;Cre14.g620702.t1.1;Cre17.g717850.t1.1	51.691000	0	0	9962.5	0	0	0	0	0	0	0	0	0	0	0	0	0	0	0	0	0	0	0	0	0	0	0	0	0	0	0	0	0	0	0	0	0
Cre14.g621450.t1.2	33.672000	0	0	0	0	0	0	0	0	0	0	0	0	0	0	0	0	0	0	0	0	0	0	0	0	0	0	0	35527	2680.7	0	0	0	0	0	0	0
Cre14.g621650.t1.1	36.593000	0	0	0	0	0	0	0	0	0	0	0	0	0	0	0	0	0	0	0	0	0	0	0	0	0	3036.8	1722.3	16664	0	8763.5	0	0	0	0	0	0
Cre14.g621751.t1.1	89.107000	2759.4	0	0	0	0	0	0	0	0	0	0	0	0	0	9987.4	80164	29686	10610	0	0	0	0	0	0	0	0	0	0	0	0	0	0	0	0	0	0
Cre14.g624850.t1.1	29.048000	1572.9	6124.7	0	0	0	0	0	0	0	0	0	0	0	0	0	0	0	0	0	0	0	0	0	0	0	0	0	0	0	0	0	0	0	0	0	0
Cre14.g625450.t2.1;Cre14.g625450.t1.2	30.142000	0	0	0	0	0	0	0	0	0	0	0	0	0	0	0	0	0	0	0	0	0	0	0	0	0	3886.9	0	5374.1	0	0	0	0	0	0	0	0
Cre14.g625750.t2.1;Cre14.g625750.t1.2	36.822000	1242.6	103200	13053	0	0	0	0	0	0	0	0	0	0	0	0	0	0	0	0	0	0	0	0	16110	23276	0	0	0	0	0	0	0	0	0	0	0
Cre14.g626200.t1.1	30.848000	0	0	0	0	0	0	0	0	0	0	0	0	0	0	0	0	0	0	0	0	0	0	0	0	0	0	0	0	0	2563.2	2753.4	0	0	0	0	0
Cre14.g626750.t1.2	20.416000	0	0	0	0	0	0	0	0	0	0	0	0	0	0	0	0	0	0	0	0	0	0	0	0	13696	2388.4	0	0	0	0	0	1230.8	6491.3	0	0	0
Cre14.g628350.t1.2	25.606000	0	0	0	0	0	0	0	0	0	0	0	0	0	0	24411	2189.8	0	0	0	0	0	0	0	0	0	0	0	0	0	0	0	0	0	0	0	0
Cre14.g629000.t1.2	78.788000	2960.3	0	0	0	0	0	0	0	0	0	0	0	0	0	0	0	0	0	0	0	2251.5	0	0	0	0	0	0	0	0	0	0	0	0	0	0	0
Cre14.g630100.t1.2	24.483000	0	9514.2	0	0	0	0	0	0	0	0	0	0	0	0	0	0	0	0	0	0	0	0	0	0	0	0	12638	126810	44364	0	0	0	0	0	0	0
Cre14.g630550.t1.1	79.133000	0	0	0	0	0	0	0	0	0	0	2956.9	0	0	0	0	0	0	0	0	0	0	0	0	0	0	0	0	0	0	0	0	0	0	0	0	0
Cre14.g630847.t1.1;Cre14.g630835.t1.1	41.820000	0	0	0	0	0	0	0	0	0	0	0	0	0	0	0	0	0	0	0	0	0	0	0	0	0	0	3769.3	108540	56392	1648.1	0	0	0	0	0	0
Cre14.g630859.t1.1	40.765000	1171.4	5680.1	1839.1	0	0	0	0	1039	0	0	1716.4	0	0	0	0	0	0	0	1309.7	0	0	2946.2	0	0	0	3726.8	13201	57245	0	0	0	0	0	0	0	0
Cre14.g633000.t1.2	33.104000	0	0	0	0	0	0	0	0	0	0	0	0	0	0	0	3692.5	3674.6	2350.9	1718.6	0	0	0	0	0	0	0	0	0	0	0	0	0	0	0	0	0
Cre14.g633550.t1.2	13.661000	0	0	0	0	0	0	0	0	0	0	0	0	0	0	0	0	0	0	0	0	0	0	0	0	0	0	0	9246.5	38205	45322	50534	13913	10723	0	0	0
Cre15.g635067.t1.1	87.090000	0	0	0	0	0	2007	72805	0	0	0	0	0	0	0	0	0	0	0	0	0	0	0	0	0	0	0	0	0	0	0	0	0	0	0	0	0
Cre15.g635600.t1.2	21.332000	0	0	0	0	0	0	0	0	0	0	0	0	0	0	0	0	0	0	0	0	0	0	0	3313.8	33892	14299	0	0	0	0	0	0	0	0	0	0
Cre15.g635750.t2.1;Cre15.g635750.t1.1	81.804000	0	0	109600	0	0	0	0	0	0	0	0	0	0	0	0	0	0	0	0	0	0	0	0	0	0	0	0	0	0	0	0	0	0	0	0	0
Cre15.g635850.t2.1;Cre15.g635850.t1.2	35.093000	452980	6026000	67032	135550	44885	11081	6125.4	15479	13848	9053.7	40311	1231.8	0	0	0	3819.7	1408.8	5283.3	6728.8	1683.8	0	0	0	3604	1393.7	15131	13219	60090	59645	0	0	0	0	0	0	0
Cre15.g636050.t1.2	26.589000	0	0	0	0	0	0	0	0	0	0	0	0	0	0	0	0	0	0	0	0	0	0	0	0	0	0	0	0	2394.6	26672	0	0	0	0	0	0
Cre15.g637761.t3.1;Cre15.g637761.t2.1;Cre15.g637761.t1.2	82.123000	2844.6	25872	2038.4	0	0	0	0	0	0	0	0	0	0	0	0	0	0	0	0	0	0	0	0	0	0	0	0	0	0	0	0	0	0	0	0	0
Cre15.g638400.t1.2	18.334000	0	0	0	0	0	0	0	0	0	0	0	0	0	0	0	0	0	0	0	0	0	0	0	0	0	0	0	0	0	0	1093	0	0	0	0	0
Cre15.g638500.t1.2	33.834000	73596	650590	35203	8738	30862	12027	39945	97128	697210	5975.7	0	0	0	0	0	0	0	0	0	0	0	0	0	0	0	0	0	0	0	0	0	0	0	0	0	0
Cre15.g639150.t2.1;Cre15.g639150.t1.1	98.929000	54010	138090	17179	4521	7991.3	3364.9	2035.4	9762.8	2080.7	4410.9	14901	8962.7	3847.3	2115.7	4813.6	5101.2	4905.8	44642	8990.1	0	0	0	0	0	0	0	0	0	0	0	0	0	0	0	0	0
Cre15.g641200.t1.2	32.491000	454300	653870	200030	170370	97020	39891	63600	101760	78656	34735	67473	57884	30882	19329	33840	31711	44145	48341	74349	25986	70794	33814	30897	53663	61345	142740	29292	170030	127930	3998.2	0	0	0	0	0	0
Cre15.g641700.t1.1	16.765000	0	0	0	0	0	0	0	0	0	0	0	0	0	0	0	0	0	0	0	0	0	0	0	0	0	0	0	0	0	0	0	0	0	1364.9	0	0
Cre15.g641875.t1.1	34.194000	0	0	0	0	0	0	0	0	0	0	0	0	0	0	0	0	0	0	0	0	0	0	0	0	0	0	0	0	0	0	0	3751.6	0	0	0	0
Cre15.g643550.t1.2	31.543000	0	0	0	0	0	0	0	0	0	0	0	37774	11092	0	0	0	0	0	0	0	0	0	0	0	0	0	0	0	0	0	0	0	0	0	0	0
Cre15.g644051.t1.1	72.442000	0	0	0	0	0	0	0	0	0	0	0	0	0	0	0	0	0	0	0	0	0	0	0	0	0	2444.1	0	0	0	0	0	0	0	0	0	0
Cre16.g649300.t1.2	25.144000	0	0	0	0	0	0	0	0	0	0	0	0	0	0	0	0	0	0	0	0	0	0	0	0	0	0	0	0	0	0	0	6845.9	0	0	0	0
Cre16.g650550.t2.1;Cre16.g650550.t1.2	16.541000	0	0	0	0	0	0	0	0	0	0	0	0	0	0	0	0	0	3597.9	2254.9	84462	118920	0	0	0	0	0	0	0	0	0	0	0	0	0	0	0
Cre16.g650625.t1.1	149.320000	0	0	0	0	0	0	0	0	0	0	0	0	0	0	0	0	0	0	0	0	0	0	0	0	0	0	2615.3	7404	0	10959	20987	0	0	0	0	0
Cre16.g650700.t1.1	88.792000	0	17092	0	0	0	0	0	0	0	0	0	0	0	0	0	0	0	0	0	0	0	0	0	0	0	0	0	0	0	0	0	0	0	0	0	0
Cre16.g651550.t1.2;Cre16.g651650.t1.1	25.719000	0	0	0	0	0	0	0	0	0	0	0	0	0	0	0	0	0	0	0	0	0	0	0	0	0	0	0	0	0	0	7279.6	5834	0	0	0	0
Cre16.g651923.t1.2	66.914000	0	0	0	0	0	0	0	0	0	0	0	0	0	0	0	0	0	0	1279.4	0	13088	5073.1	4924.4	45198	53080	4404.7	1551.8	0	0	0	0	0	0	0	0	0
Cre16.g652550.t1.2	18.270000	0	0	0	0	0	0	0	0	0	0	0	0	0	0	0	0	0	0	0	0	0	0	0	0	0	0	0	1686.1	3714.6	1621.3	7664.9	1785.2	0	0	0	0
Cre16.g655150.t1.2	20.243000	0	0	0	0	0	0	0	0	0	0	0	0	0	0	0	0	0	0	0	0	0	0	0	0	0	0	0	0	0	0	3966.5	1972.1	2593.9	0	0	0
Cre16.g656400.t1.2	52.873000	0	0	0	0	0	0	0	0	0	0	0	0	0	0	0	0	3721.6	15644	0	0	0	0	0	0	0	0	0	0	0	0	0	0	0	0	0	0
Cre16.g656500.t2.1;Cre16.g656500.t1.1	137.590000	0	0	0	0	0	0	0	0	0	0	0	0	0	0	4025	0	0	0	0	0	0	0	0	0	0	0	0	0	0	0	0	0	0	0	0	0
Cre16.g657350.t1.2	46.381000	0	0	0	0	0	0	0	0	0	0	0	0	0	0	0	0	0	0	0	1650.5	8196.1	12783	3198.7	6088	53115	13207	0	0	0	0	0	0	0	0	0	0
Cre16.g657979.t1.2	89.712000	0	0	0	0	0	0	0	0	0	0	0	0	0	0	0	0	0	0	0	0	35057	0	0	0	10148	0	0	0	0	0	0	0	0	0	0	0
Cre16.g658526.t1.1	73.986000	0	0	0	0	0	0	0	1271.2	7760.7	5515.4	0	0	0	0	0	0	0	0	0	0	0	0	0	0	0	0	0	0	0	0	0	0	0	0	0	0
Cre16.g658900.t1.1	215.220000	0	0	0	0	0	0	0	0	51942	0	0	0	0	0	0	0	0	0	0	0	0	0	0	0	0	0	0	0	0	0	0	0	0	0	0	0
Cre16.g659100.t1.1	54.597000	0	0	0	0	0	0	0	0	0	0	0	0	0	0	8084.2	0	0	0	0	0	0	0	0	0	11758	0	0	0	0	0	0	0	0	0	0	0
Cre16.g659350.t1.2	15.006000	0	0	0	0	0	0	0	0	0	0	0	0	0	0	0	0	0	0	0	0	0	0	0	2016.9	2095.9	8242.1	6388.6	4134.2	0	0	0	0	0	0	0	0
Cre16.g659700.t1.2	10.664000	15250	23578	7266.1	2824	2346	1588	3413.5	1946.7	0	0	5688.2	3067	0	0	0	1885	0	3217.9	3656.5	2130	7770	2204.8	5252.4	5655.9	3440.2	3557.9	5166.4	25893	20959	19513	8087.3	4042	9157	5307.5	0	0
Cre16.g659900.t1.1	24.958000	0	0	0	0	0	0	0	0	0	0	0	0	0	0	0	0	0	0	0	0	0	0	0	0	0	0	0	0	0	0	9410.4	14060	29285	1189.6	0	0
Cre16.g659950.t1.1	72.029000	0	0	0	0	0	0	0	0	0	0	0	0	0	0	0	0	2685.2	10149	0	0	0	0	0	0	0	0	0	0	0	0	0	0	0	0	0	0
Cre16.g660150.t1.2	13.307000	0	0	0	0	0	0	0	0	0	0	0	0	0	0	0	0	0	0	0	0	0	0	0	0	0	1917.1	1848	4560.8	6272.7	7905.4	0	1442.1	0	0	0	0
Cre16.g660800.t1.2	44.232000	0	0	0	0	0	0	0	0	0	0	0	0	0	0	0	0	0	1543	9882.6	1576.8	0	0	0	0	0	1953.7	7253.6	106610	0	902.49	3766.5	2864.5	1765.8	0	0	0
Cre16.g660900.t1.2	121.760000	0	0	0	0	0	0	0	0	0	0	0	0	0	0	0	0	0	4751.7	0	0	0	0	0	0	0	0	0	4670.5	0	0	0	0	0	0	0	0
Cre16.g662150.t1.2	29.613000	0	0	0	0	0	0	0	0	0	0	0	0	0	0	0	0	0	0	0	0	0	0	0	0	0	0	0	0	1784.6	8844.4	4319.2	0	0	0	0	0
Cre16.g663200.t1.1	79.657000	0	9721.4	1459.3	0	0	0	0	0	0	0	0	0	0	0	0	7033.6	3275.2	0	1022.7	1462.4	22382	34919	5681	0	0	0	0	0	0	0	0	0	0	0	0	0
Cre16.g663400.t2.1;Cre16.g663400.t1.2;Cre16.g662600.t1.2;Cre16.g663450.t1.2	49.200000	7737.7	3633.3	1554.7	0	0	0	0	0	0	0	0	0	0	0	0	0	0	0	0	0	0	0	0	0	0	0	0	0	0	0	0	0	0	0	0	0
Cre16.g663600.t1.2	49.527000	0	0	0	0	0	0	0	0	0	0	0	0	0	0	0	0	0	0	0	0	0	0	32434	4355.1	0	0	0	0	0	0	0	0	0	0	0	0
Cre16.g663900.t1.2	37.372000	0	0	0	0	0	0	0	0	0	0	0	0	0	0	0	0	0	0	0	0	0	0	0	0	0	2022	0	31381	75552	33129	0	0	0	0	0	0
Cre16.g664350.t1.2	45.427000	0	0	0	0	0	0	0	0	0	0	0	0	0	0	0	0	0	0	0	0	0	0	0	0	0	6304.7	0	0	0	0	0	0	0	0	0	0
Cre16.g664550.t1.2	57.173000	3022.6	2558.5	3163.1	0	0	0	0	1631.9	0	1145.2	2844.7	44195	144450	110760	121780	176090	1816.1	11213	9871.9	18178	71558	9911.4	947.19	21645	128060	176540	0	0	0	0	0	0	0	0	0	0
Cre16.g664600.t1.2	16.372000	3741.4	82896	19299	166910	0	0	0	0	0	0	0	0	0	0	0	0	0	0	0	0	0	0	0	0	0	0	0	0	0	0	0	0	0	0	0	0
Cre16.g664700.t1.2	41.233000	31186	4033.3	6070.7	0	0	0	0	0	0	0	0	0	0	0	0	0	0	1409.7	3576.4	0	0	0	0	0	0	0	0	0	0	0	0	0	0	0	0	0
Cre16.g665250.t1.2	29.630000	0	0	0	0	0	0	0	0	0	0	0	0	0	0	0	0	0	0	0	0	0	0	0	0	1732.6	10167	11764	28062	31073	110120	145200	20009	0	0	0	0
Cre16.g666050.t1.2	48.623000	0	0	0	0	0	0	0	0	0	0	0	0	0	0	0	0	0	0	6909.8	5693.5	4478.5	10030	12252	2732.8	1811.1	3052.9	0	0	0	0	0	0	0	0	0	0
Cre16.g666334.t1.1;Cre16.g666334.t2.1;Cre16.g666451.t1.1	124.290000	0	0	0	0	0	0	0	0	0	0	0	0	0	0	0	0	0	11467	37469	0	0	0	0	0	0	0	0	0	0	0	0	0	0	0	0	0
Cre16.g666550.t1.1	47.672000	0	0	0	0	0	0	0	0	0	0	0	0	0	0	0	0	0	0	0	0	0	0	0	0	0	0	2008.7	3638.8	0	0	0	0	0	0	0	0
Cre16.g668600.t1.2	35.013000	0	0	0	0	0	0	0	0	0	0	31494	11006	0	0	0	0	0	0	0	0	0	0	0	0	0	0	0	0	0	0	0	0	0	0	0	0
Cre16.g669525.t1.1	33.902000	2188.5	2945.4	0	0	0	0	0	0	2810900	0	0	0	0	0	0	0	1090.7	0	0	0	0	0	0	0	0	0	0	0	0	0	0	0	0	0	0	0
Cre16.g672050.t2.1;Cre16.g672050.t1.1	24.819000	0	0	0	0	0	0	0	0	0	0	0	0	0	0	0	0	0	0	0	0	0	0	0	0	0	0	0	0	0	3024.1	0	0	0	0	0	0
Cre16.g672300.t1.2	22.663000	0	0	0	0	0	0	0	0	0	0	0	0	0	0	0	0	0	0	0	0	0	0	0	0	0	0	0	0	0	2931.8	0	0	0	0	0	0
Cre16.g672385.t1.1	41.764000	0	0	0	0	0	0	0	0	0	0	0	0	0	0	0	0	0	0	0	0	0	1228.5	0	0	0	0	0	0	0	0	0	0	0	0	0	0
Cre16.g672650.t1.2	29.207000	997420	2183400	656740	485890	365330	227910	226220	300060	302590	176000	302960	197260	150550	153880	194880	157090	163060	237640	181910	149330	164420	94503	142580	223450	220850	1054900	639010	467680	558870	438330	1684.8	0	0	0	0	0
Cre16.g673001.t2.1;Cre16.g673001.t1.1	14.165000	0	0	0	0	0	0	0	0	0	0	0	0	0	0	0	0	0	0	0	0	0	0	0	0	0	0	0	22668	40734	26437	2230.4	6579.4	7600.3	0	0	0
Cre16.g673109.t1.1	13.668000	12431	82043	0	52671	0	0	0	0	0	0	0	0	0	0	0	0	0	0	0	0	0	0	0	0	0	0	0	0	0	0	0	0	0	0	0	836.37
Cre16.g673650.t1.1	30.714000	38360	566800	1714300	3765000	797010	267210	32187	27840	10726	1172700	479780	3142.7	10450	1244.5	0	1161.4	1435.4	11548	12826	5087.4	54510	120100	188490	777110	5786600	4395400	322980	121040	22359	69316	24994	0	0	0	0	0
Cre16.g674400.t1.2	7.549700	4733.2	0	0	0	0	0	0	0	0	0	0	0	0	0	0	0	0	0	0	0	0	0	0	0	0	0	0	0	0	0	2880.1	1723.7	989.58	0	0	0
Cre16.g674800.t1.2	25.460000	0	0	0	0	0	0	0	0	0	0	0	0	0	0	0	0	0	0	0	0	0	0	0	0	0	2596.6	0	0	0	0	0	0	0	0	0	0
Cre16.g674950.t1.2	60.169000	0	0	0	0	0	0	0	0	0	0	0	0	0	0	0	0	0	0	0	0	0	0	0	11490	9418.5	0	0	0	0	0	0	0	0	0	0	0
Cre16.g675300.t1.1	60.165000	0	0	0	0	0	0	0	0	0	0	0	0	0	0	0	0	0	0	0	0	0	0	0	10759	1581.8	0	0	0	0	0	0	0	0	0	0	0
Cre16.g675550.t3.1;Cre16.g675550.t2.1;Cre16.g675550.t1.2	16.564000	0	0	0	0	0	0	0	0	0	0	0	0	0	0	0	0	0	0	0	0	0	0	0	0	0	0	10134	66658	21229	13718	22917	18153	20572	3372.2	0	0
Cre16.g675650.t1.2	58.160000	24382	107130	25194	15968	29982	20909	36450	56615	104940	88897	279390	299630	408030	475330	203100	3804.6	0	0	0	0	0	0	0	0	0	0	0	0	0	0	0	0	0	0	0	0
Cre16.g675958.t1.1	63.807000	0	0	0	0	0	0	0	0	0	0	0	0	0	0	0	0	0	0	0	0	0	0	2023.1	3734.9	0	0	0	0	0	0	0	0	0	0	0	0
Cre16.g677000.t1.2	84.151000	0	0	0	0	0	0	0	0	0	0	0	0	0	0	0	0	0	0	0	0	11385	0	0	0	0	0	0	0	0	0	0	0	0	0	0	0
Cre16.g677026.t1.1	38.151000	183410	4913	0	0	0	1211.4	0	1824.2	0	0	0	3729.9	3561.6	4531.4	5806.7	4918	17035	31198	61680	7556.8	0	0	0	0	0	2815	2112.6	0	0	5056.4	0	0	0	0	0	0
Cre16.g677450.t1.2	35.833000	0	0	0	0	0	0	0	0	0	0	0	0	0	0	0	0	0	0	0	0	0	0	0	0	0	0	0	0	0	9613.7	0	0	0	0	0	0
Cre16.g677500.t1.2	23.958000	5637.9	30322	0	0	0	0	0	1129.2	0	0	0	0	0	0	0	1423.4	0	2029.8	3630.4	3218.3	0	1296.2	1740.6	3333.7	4047	8181.6	1479.9	0	0	0	0	0	0	0	0	0
Cre16.g678000.t1.2	33.092000	0	0	0	0	0	0	0	0	0	0	0	0	0	0	0	0	0	0	0	0	0	0	0	0	0	2838	1912.3	13373	0	0	0	0	0	0	0	0
Cre16.g678851.t1.1	30.293000	0	0	0	0	0	0	0	0	0	0	0	0	0	0	0	0	0	0	0	0	0	0	0	0	0	0	0	0	0	3573.4	0	0	0	0	0	0
Cre16.g679250.t1.2	18.340000	0	0	0	0	0	0	0	0	0	0	0	0	0	0	0	0	0	0	0	0	0	0	0	0	0	0	0	0	0	0	0	0	1529	0	0	0
Cre16.g679300.t1.2	15.493000	0	0	0	0	0	0	0	0	0	0	0	0	0	0	0	0	0	0	0	0	0	0	0	0	0	0	0	0	6676	8961.2	0	0	0	0	0	0
Cre16.g679500.t1.2	10.999000	5999.4	89323	16788	70131	0	0	0	0	0	0	0	0	0	0	0	0	0	0	0	0	0	0	0	0	0	0	0	0	0	0	0	0	0	0	0	0
Cre16.g680000.t1.2	25.879000	199760	3160600	172080	56414	3577.8	7899.3	2121.6	7872.6	7011.9	3863.8	3187.8	10786	6981.2	3360.2	5319.6	2206.5	7040.5	13409	9373.8	13527	5324.8	6051.9	5448.3	6679	7481.8	29115	14371	48415	21503	55576	136850	87931	10942	0	0	0
Cre16.g680230.t1.1	7.668300	5266.3	0	0	0	0	0	0	0	0	0	0	0	0	0	0	0	0	0	0	0	0	0	0	0	0	0	0	0	0	0	0	0	0	0	0	0
Cre16.g680700.t1.2	31.049000	0	0	0	0	0	0	0	0	0	0	0	0	0	0	0	0	0	0	0	0	0	0	0	0	0	0	0	0	0	0	0	2535.3	0	0	0	0
Cre16.g681900.t1.2	55.986000	0	0	0	0	0	0	0	0	0	0	0	0	0	0	0	0	0	0	0	0	9864.9	104660	95327	39258	3554.8	0	0	0	0	0	0	0	0	0	0	0
Cre16.g682000.t1.1	24.901000	0	0	0	0	0	0	0	0	0	0	0	0	0	0	0	0	0	0	0	0	0	0	0	45269	0	0	0	0	0	0	0	0	0	0	0	0
Cre16.g683350.t1.2	58.408000	0	0	0	0	0	0	0	0	0	0	0	1795.1	1731	2794.5	0	0	0	0	0	0	0	0	0	0	0	0	0	0	0	0	0	0	0	0	0	0
Cre16.g684150.t1.2	28.426000	0	0	0	0	0	0	0	0	0	0	0	0	0	0	0	0	0	0	0	0	0	0	0	0	0	0	0	0	0	0	6824.9	11363	0	0	0	0
Cre16.g684300.t1.2	19.292000	0	0	0	0	0	0	0	0	0	0	0	0	0	0	0	0	0	0	0	0	0	0	0	0	0	3849.4	1686.1	0	0	0	0	0	0	0	0	0
Cre16.g684750.t1.2	39.142000	0	0	0	0	0	0	0	0	0	0	0	0	0	0	0	0	0	0	0	0	0	0	0	0	0	0	0	1231.4	1599.3	3545.5	0	0	0	0	0	0
Cre16.g685250.t1.2	161.780000	0	0	0	0	0	0	0	0	0	0	0	0	0	0	0	0	0	0	0	0	0	0	0	0	0	0	0	0	0	0	0	0	0	0	0	0
Cre16.g685400.t1.2	38.241000	12857	3590.4	0	0	0	0	0	0	0	0	0	0	0	0	0	0	0	0	0	0	0	0	0	0	0	0	0	0	0	0	0	0	0	0	0	0
Cre16.g685450.t1.1	470.220000	0	0	0	0	0	0	1135100	0	0	0	0	0	0	3571.4	0	0	0	0	0	0	0	0	0	0	0	0	0	0	0	0	0	0	0	0	0	0
Cre16.g685550.t1.2	37.927000	0	0	0	0	0	0	0	0	0	0	0	0	0	0	0	0	0	0	0	0	0	0	0	8181.8	15081	12803	0	4137.1	0	0	0	0	0	0	0	0
Cre16.g685700.t1.2	23.042000	2315.5	0	0	0	0	0	0	0	0	0	0	0	0	0	0	0	0	0	0	0	0	1924.5	0	0	0	0	0	0	0	0	0	0	0	0	0	0
Cre16.g687200.t1.1	16.768000	0	0	0	0	0	0	0	0	0	0	0	0	0	0	0	0	0	0	0	0	0	0	0	0	0	8889.8	8678.2	18022	0	0	0	0	0	0	0	0
Cre16.g687350.t1.2	67.577000	0	0	0	0	0	0	0	0	0	0	0	0	0	0	8832.4	0	0	0	1418.3	0	0	0	0	0	0	0	0	0	0	0	0	0	0	0	0	0
Cre16.g687900.t1.2	26.222000	224010	444980	199950	1041500	697040	3344300	1689900	685620	268280	202310	51844	223770	529450	39334	64752	43166	24535	64432	45040	58901	374680	13488	25588	19714	358750	269640	32774	39652	15539	79154	277730	207100	17643	0	0	0
Cre16.g687950.t1.2	37.081000	0	0	0	0	0	0	0	0	0	0	0	0	0	0	0	0	0	0	0	4550	0	0	0	0	1855.6	0	0	0	0	0	0	0	0	0	0	0
Cre16.g688800.t1.2	20.640000	0	0	0	0	0	0	0	0	0	0	0	0	0	0	0	0	0	0	0	0	0	0	0	0	0	5541.7	18788	31545	18431	1870.7	0	0	0	0	0	0
Cre16.g688850.t1.1	63.771000	2466.3	0	0	0	0	0	0	0	0	0	0	0	0	0	0	0	0	0	8873.7	1603.3	3725.8	5810.4	18687	9028.1	0	0	0	0	0	0	0	0	0	0	0	0
Cre16.g689087.t1.1	38.208000	2961.8	12460	0	0	0	0	0	0	0	0	0	0	0	0	0	0	0	0	0	0	0	0	0	0	0	0	0	0	0	0	0	0	0	0	0	0
Cre16.g690130.t1.2	19.827000	0	0	0	0	0	0	0	0	0	0	0	0	0	0	24535	0	0	0	0	0	0	0	0	0	0	0	0	0	0	1314.6	1628.6	0	0	905.62	0	0
Cre16.g690431.t2.1;Cre16.g690431.t1.1	53.362000	343510	347720	80773	31924	29957	10568	18321	30615	12685	6616.6	21105	36273	28961	13934	9884.7	10944	20961	67785	43650	23634	109180	76067	87160	131580	205290	396840	88751	3904.6	0	0	0	0	0	0	0	0
Cre16.g690509.t1.1	17.796000	0	0	0	0	0	0	0	0	0	0	0	0	0	0	0	0	0	0	0	0	0	0	0	0	0	0	0	0	0	0	251200	0	0	0	0	0
Cre16.g691000.t1.2	23.877000	0	0	0	0	0	0	0	0	0	0	0	0	0	0	0	0	0	0	0	0	0	0	0	0	0	0	2174.2	23150	14612	7141.7	1527.4	1054.5	0	0	0	0
Cre16.g691450.t1.2	72.908000	0	0	958.07	0	0	0	0	0	74539	1407.8	0	0	0	0	0	0	0	0	0	0	0	0	0	0	0	0	0	0	0	0	0	0	0	0	0	0
Cre16.g691552.t1.1	57.980000	11486	24479	1841.2	0	0	0	0	0	0	0	1476.8	0	0	0	0	0	0	0	0	0	0	0	0	0	0	0	0	0	0	0	0	0	0	0	0	0
Cre16.g691850.t1.2	11.682000	92554	131210	61380	52505	39004	22481	17619	15374	39637	37201	69037	50455	23257	32374	178330	406550	45362	6099.5	6767.6	2070	0	0	0	0	0	0	0	0	0	0	0	0	9167.1	2694.8	0	0
Cre16.g694400.t1.2	34.610000	0	0	0	0	0	0	2397.9	16365	63042	61166	0	0	0	0	0	0	0	0	0	0	0	0	0	0	0	0	0	0	0	0	0	0	0	0	0	0
Cre16.g694850.t1.2	47.357000	0	0	0	0	0	0	0	0	0	0	0	0	0	0	0	0	0	0	0	0	2323.8	0	0	0	0	0	0	1698.8	0	0	0	0	0	0	0	0
Cre16.g695050.t1.2	76.539000	9530.3	20547	0	0	0	0	0	0	0	0	0	0	0	0	0	0	0	3524.7	17299	7103.1	35839	84269	69600	0	0	0	0	0	0	0	0	0	0	0	0	0
Cre16.g695100.t1.1	51.582000	0	0	0	0	0	0	0	0	0	0	0	0	0	0	0	6807.7	37638	0	0	0	0	0	0	0	0	0	0	0	0	0	0	0	0	0	0	0
Cre16.g695500.t2.1;Cre16.g695500.t1.1	53.372000	0	0	0	0	0	0	0	0	0	0	0	0	0	0	0	0	0	0	0	0	0	0	0	2767	1616.8	0	0	0	0	0	0	0	0	0	0	0
Cre16.g695800.t1.1	235.360000	0	0	0	0	0	0	0	4766.3	0	0	0	0	0	0	0	0	0	0	0	0	0	0	0	0	0	0	0	0	0	0	0	0	0	0	0	0
Cre16.g696000.t1.2	156.040000	154720	58348	8152	4886.2	2597	1050	4142.1	11427	5231.6	7600	77060	113560	59746	82674	0	0	0	0	0	0	0	0	0	0	0	0	0	0	0	0	0	0	0	0	0	0
Cre17.g696550.t1.2	44.559000	0	0	0	0	0	0	0	0	0	0	0	0	0	0	0	0	0	0	0	0	0	0	0	0	0	0	0	0	0	0	0	0	0	0	0	0
Cre17.g696850.t1.2	23.706000	0	0	0	0	0	0	0	0	0	0	0	0	0	0	0	0	0	0	0	0	0	0	0	24006	53775	0	0	0	0	0	0	0	0	0	0	0
Cre17.g697650.t1.1	91.950000	0	0	0	0	0	0	0	0	0	0	0	0	0	0	0	1762.2	0	0	0	0	0	3756.5	0	0	0	0	0	0	0	0	0	0	0	0	0	0
Cre17.g698000.t1.2	61.821000	2164300	23841000	877860	739420	371950	188370	222740	403510	3474600	399980	582340	151890	182940	95500	165870	138160	183430	268460	248610	137560	251750	262970	177210	195640	110160	1273900	676610	0	0	0	2975.3	0	0	0	0	0
Cre17.g698450.t1.2	38.100000	9714.1	0	0	0	0	0	0	0	0	0	0	0	0	0	0	0	0	0	0	0	0	0	0	0	0	0	1435.9	1282.8	0	0	0	0	0	0	0	0
Cre17.g699000.t2.1;Cre17.g699000.t1.2;Cre09.g396650.t1.2	84.987000	8087.6	29630	6800.6	9304.5	0	0	0	4800.6	0	0	3913.7	4529.7	0	1287.7	0	2560.3	1152.5	0	2210	2078.3	7243.8	7031.4	31433	0	0	0	0	0	0	0	0	0	0	0	0	0
Cre17.g700750.t1.2	24.352000	11463	0	0	0	0	0	0	0	0	0	0	0	0	0	0	1791.6	0	212650	0	0	0	0	0	0	0	0	0	0	0	0	0	0	0	0	0	0
Cre17.g701200.t2.1;Cre17.g701200.t1.2	15.341000	6793.2	5899.6	0	0	0	0	0	0	0	0	0	0	0	0	0	0	0	0	0	0	0	0	0	0	0	0	0	13440	21383	61620	73803	3261.2	0	0	0	0
Cre17.g701500.t1.2	48.354000	2758.6	4728.1	0	0	0	0	0	0	0	0	0	0	0	0	0	0	0	0	0	0	0	0	0	0	0	0	0	0	0	0	0	0	0	0	0	0
Cre17.g701650.t1.2	15.265000	4894.1	6853.9	0	0	1717.7	0	0	0	0	0	2495.8	1453.3	0	2021	3654.1	5479.4	5164.6	3272.3	2859.6	2097.5	2436.7	5693.5	3804	0	4022.1	4357.4	2115.3	0	2678.7	3509	0	0	0	0	0	0
Cre17.g701700.t2.1;Cre17.g701700.t1.2	44.710000	0	0	0	0	0	0	0	0	0	0	0	0	0	0	0	0	0	0	0	0	0	0	2291.4	1907.3	0	0	0	7407.8	1302.2	0	0	0	0	0	0	0
Cre17.g702150.t1.2	26.437000	0	0	0	0	0	0	0	0	0	0	0	0	0	0	0	0	0	0	0	0	0	0	0	0	0	2554.6	2254.6	3274.3	2345.9	3632.8	12323	0	0	0	0	0
Cre17.g702200.t1.2	31.240000	0	0	0	0	0	0	0	0	0	0	0	0	0	0	0	0	0	0	0	0	0	0	0	0	0	0	0	0	0	0	0	0	4817.1	0	0	0
Cre17.g702250.t1.1	126.730000	0	0	1461.1	2017.4	1490.4	0	0	0	0	0	0	0	0	0	0	0	0	0	0	0	0	0	0	0	0	0	0	0	0	0	0	0	0	0	0	0
Cre17.g702500.t1.2	39.858000	0	0	0	0	0	0	0	0	0	0	0	0	0	0	0	0	0	0	0	0	0	0	0	0	0	0	0	0	3636.7	0	4056.2	0	0	0	0	0
Cre17.g702650.t1.1	43.164000	0	0	0	0	0	0	0	0	0	0	0	0	0	0	0	0	0	0	0	0	0	0	0	4059.2	2618.2	0	0	0	0	0	0	0	0	0	0	0
Cre17.g702900.t1.2	24.281000	6552.8	0	0	0	0	0	0	0	0	0	0	0	0	0	0	1791.6	0	147060	0	0	0	0	0	0	0	0	0	0	0	0	0	0	0	0	0	0
Cre17.g702950.t1.2	24.428000	2239.5	0	0	0	0	0	0	0	0	0	2043.2	0	0	0	0	3994.6	2246.3	193020	0	0	0	0	0	0	0	0	0	0	0	16712	0	0	11240	0	0	0
Cre17.g703200.t1.2	38.582000	0	0	0	0	0	0	0	0	0	0	0	0	0	0	0	0	0	0	0	0	0	0	0	0	4289.8	0	0	0	0	0	0	0	0	0	0	0
Cre17.g703700.t1.1	44.476000	35529	72933	16466	11522	5252.9	0	0	3643	0	0	0	2858.1	0	1175.5	0	0	0	4707.2	4824.3	0	2824.4	0	2457.4	61689	115510	169690	87803	49885	0	0	0	0	0	0	0	0
Cre17.g705000.t1.2	67.447000	0	0	0	0	0	0	0	0	0	0	0	0	0	0	0	0	0	0	0	0	0	0	1104.5	35045	4824.9	0	0	0	0	0	0	0	0	0	0	0
Cre17.g705400.t1.2	27.504000	0	0	39316	44250	36290	0	0	0	0	0	7710.1	0	0	26868	0	0	0	0	0	0	0	0	0	0	0	0	0	0	0	0	0	0	0	0	0	0
Cre17.g705900.t1.2	8.594900	0	3308.2	0	0	0	0	0	0	0	0	0	0	0	0	0	0	0	0	0	0	0	0	0	0	0	0	0	0	1517.9	2706.9	6612.8	1109.7	0	0	0	0
Cre17.g706600.t1.2	18.370000	0	0	0	0	0	0	0	0	0	0	0	0	0	0	0	0	0	0	0	0	0	0	0	0	0	0	0	0	0	0	0	0	0	0	0	2372
Cre17.g706850.t1.1	34.599000	0	0	0	0	0	0	0	0	0	0	0	0	0	0	0	0	0	0	0	0	0	0	0	0	1400.5	0	0	0	0	0	0	0	0	0	0	0
Cre17.g707900.t1.2	37.029000	5685	1661.7	0	0	0	0	0	0	1379.1	0	1427.8	11431	1365.8	2483.2	5574.9	44643	46844	0	0	0	0	0	0	0	0	0	0	0	0	0	0	0	0	0	0	0
Cre17.g708300.t1.2	29.165000	0	0	0	0	0	0	0	0	0	0	0	0	0	0	0	0	0	0	0	0	0	0	0	0	0	0	0	0	0	0	0	0	0	0	0	0
Cre17.g709850.t1.2;Cre09.g396700.t1.2	43.499000	0	0	0	0	0	0	0	0	0	0	0	0	0	0	0	0	0	0	0	0	0	2033.3	21777	23482	0	5379.7	0	0	0	0	0	0	0	0	0	0
Cre17.g712400.t1.2	38.715000	0	0	0	0	0	0	0	0	0	0	0	0	0	0	0	0	0	0	0	0	0	4995.4	0	0	0	0	0	0	0	0	0	0	0	0	0	0
Cre17.g713200.t1.1;Cre17.g713350.t1.2	53.715000	0	0	0	0	0	0	0	0	0	0	0	0	0	0	0	2321.6	4139.2	4247.8	55604	308320	418470	0	0	0	0	0	0	0	0	0	0	0	0	0	0	0
Cre17.g714900.t1.2	21.130000	0	0	0	0	0	0	0	0	0	0	0	0	0	0	0	0	0	0	0	0	0	0	0	0	0	0	0	0	0	0	0	0	0	0	0	0
Cre17.g715250.t1.2	23.576000	0	0	0	0	0	0	0	0	0	0	0	0	0	0	0	0	0	0	0	0	0	0	0	0	3359.2	10661	0	0	0	0	0	0	0	0	0	0
Cre17.g715300.t1.2	183.210000	0	4851.4	0	0	0	0	0	0	0	0	0	0	0	0	0	0	0	0	0	0	0	0	0	0	0	0	0	0	0	0	0	0	0	0	0	0
Cre17.g715500.t1.2	25.364000	0	0	0	0	0	0	0	0	0	0	0	0	0	0	0	0	0	0	0	0	0	0	0	0	0	0	0	0	0	0	1834	18610	0	0	0	0
Cre17.g718800.t1.2	43.786000	0	0	0	0	0	0	0	0	0	0	0	0	0	0	0	0	0	0	0	0	0	0	0	991.21	0	0	0	0	0	0	0	0	0	0	0	0
Cre17.g719000.t1.2	48.784000	0	0	1316.9	0	0	0	0	0	0	0	0	0	0	0	0	0	0	0	0	0	0	0	0	0	0	5228.2	0	0	0	0	0	0	0	0	0	0
Cre17.g720050.t1.2	74.384000	49838	94737	64202	66245	153110	175230	267900	394950	348190	158490	107000	65415	40724	36359	36874	41991	14995	34148	27206	25487	59751	108450	480180	418560	29199	61017	25604	64125	17864	27062	47576	19798	5954.6	3013.6	0	0
Cre17.g720250.t1.2	29.938000	829760	1318300	3260900	6499400	1382900	356730	23697	24169	34969	18248	34771	24203	20362	20699	12765	33390	51043	141780	186490	187380	636300	867150	876860	1245100	9055800	1743900	380120	441130	238120	158550	48607	37493	19772	1959.2	0	0
Cre17.g721300.t1.2	14.324000	112900	1320100	16003	23019	2834.1	0	0	0	0	0	0	0	0	0	0	0	0	0	0	0	0	0	0	0	0	0	0	0	0	0	0	0	0	0	0	0
Cre17.g721450.t1.1	63.070000	0	0	0	0	0	0	0	0	0	0	0	0	0	0	0	0	0	0	0	0	2754.7	10402	13767	0	0	0	0	0	0	0	0	0	0	0	0	0
Cre17.g721700.t1.2	25.676000	0	0	0	0	0	0	0	0	0	0	0	0	0	0	0	0	0	0	0	0	0	0	0	0	0	0	0	7141.1	2894.8	4794.1	13998	2034.1	0	0	0	0
Cre17.g722200.t1.2	16.488000	0	0	0	0	0	0	0	0	0	0	0	0	0	0	0	0	0	0	0	0	0	0	0	0	0	0	0	0	0	0	0	1803.6	0	0	0	0
Cre17.g722750.t1.2	38.977000	170040	18536	0	0	0	0	0	0	0	0	0	0	0	0	0	0	0	0	0	0	0	0	0	0	0	0	0	0	0	0	0	0	0	0	0	0
Cre17.g722800.t1.2	54.277000	0	0	0	0	0	0	0	0	0	0	0	0	0	0	0	0	0	0	0	0	0	0	0	0	1269.7	6936.4	0	0	0	0	0	0	0	0	0	0
Cre17.g723250.t1.2	143.060000	0	0	0	0	0	0	0	0	0	0	0	0	0	0	0	0	0	0	3552	0	0	0	0	0	0	0	0	0	0	0	0	0	0	0	0	0
Cre17.g723650.t1.2	47.358000	17256	5240.9	3848.4	1414.1	0	0	0	0	0	0	0	0	0	3089.6	0	1524.2	2083.1	7317.7	16464	9507.8	0	2616.3	0	0	0	40208	39060	3099.9	0	0	0	0	0	0	0	0
Cre17.g724150.t1.1	94.565000	5054.1	0	0	0	0	0	0	0	0	0	0	0	0	0	0	0	0	0	0	0	0	0	0	0	0	0	0	0	0	0	0	0	0	0	0	0
Cre17.g724300.t1.2	11.201000	0	0	18284	109640	76896	844080	37664	124200	7464.4	15645	15391	6143.3	0	2937	3828.8	0	5665.2	0	0	0	6051.1	2747.8	2487.6	3692.2	0	0	4986.5	30028	5805.2	15711	44127	23837	7660.9	2020.3	0	0
Cre17.g725350.t1.1;Cre17.g725350.t2.1	65.371000	0	0	0	0	0	0	0	0	0	0	0	0	0	3190.3	4557.8	18956	0	0	0	0	0	0	0	0	0	0	0	0	0	0	0	0	0	0	0	0
Cre17.g725400.t1.2	13.827000	3089.1	46074	8321.2	50990	0	0	0	0	0	0	0	0	0	0	0	0	0	0	0	0	0	0	0	0	0	0	0	0	0	0	0	0	0	0	0	0
Cre17.g725650.t1.1	45.819000	0	0	0	0	0	0	0	0	0	0	0	0	0	0	0	0	0	0	0	0	0	0	0	0	2279.9	0	0	0	0	0	0	0	0	0	0	0
Cre17.g726750.t1.2	55.747000	0	0	0	0	0	0	0	0	0	0	0	0	0	0	0	0	0	0	0	0	0	0	0	0	0	0	1692.8	8181.8	0	0	0	0	0	0	0	0
Cre17.g727100.t1.2	28.004000	11977	0	0	0	0	0	0	0	0	0	0	0	0	0	0	0	0	0	0	0	0	0	0	0	0	0	0	0	0	0	0	0	0	0	0	0
Cre17.g727300.t1.2	41.590000	0	0	0	0	0	0	0	0	0	0	0	0	0	0	0	0	40743	375980	88162	5719.9	0	0	0	0	0	0	0	0	0	0	0	0	0	0	0	0
Cre17.g728100.t1.2	50.187000	0	0	0	0	0	0	0	0	0	0	0	0	0	0	6400.8	3508.7	0	0	0	0	0	0	0	0	0	0	0	0	0	0	0	0	0	0	0	0
Cre17.g728800.t1.2	41.083000	0	0	0	0	0	0	0	0	0	0	0	0	0	0	0	0	0	0	0	0	0	0	0	0	0	25142	26231	117990	68649	25936	0	0	0	0	0	0
Cre17.g729450.t1.2	99.493000	9602.7	0	0	0	0	0	0	0	0	0	0	0	0	0	0	0	0	0	0	0	0	0	0	0	0	0	0	0	0	0	0	0	0	0	0	0
Cre17.g729800.t1.2	44.744000	6614.3	7046.5	0	1878.8	1555.6	0	0	1454.5	0	0	0	0	0	0	0	0	0	0	1881.9	1691.6	3402.7	4496.4	5218.8	14530	46704	96594	15553	1878.5	0	0	0	0	0	0	0	0
Cre17.g729900.t1.2	33.827000	0	0	0	0	0	0	0	0	0	0	0	0	0	0	0	0	0	0	0	0	0	0	0	0	6277.6	6188.9	2000.5	0	0	0	0	0	0	0	0	0
Cre17.g731200.t1.1	70.666000	2402.9	0	0	0	0	0	0	2167.4	0	0	0	0	0	0	0	0	0	0	0	0	0	0	0	0	0	0	0	0	0	0	0	0	0	0	0	0
Cre17.g731850.t1.2	31.271000	0	0	0	0	0	0	0	0	0	0	0	0	0	0	0	0	0	0	0	2296.5	2378.9	0	0	0	0	0	0	0	0	0	0	0	0	0	0	0
Cre17.g732250.t1.1	16.477000	0	0	0	0	0	0	0	0	0	0	0	0	0	0	0	0	0	0	0	0	0	4320.6	0	0	5784.6	23903	0	0	0	0	0	0	0	0	0	0
Cre17.g732850.t1.2	34.332000	0	2802.3	0	0	0	0	0	0	0	0	0	0	0	0	0	0	0	0	0	0	0	0	0	0	0	0	927.83	3787.7	5841.8	14187	17372	3784.3	0	0	0	0
Cre17.g734100.t1.2	50.051000	0	0	0	0	0	0	0	0	0	0	0	0	0	0	0	0	0	0	0	0	0	0	0	1434.3	7549.4	3604	0	4871.8	0	0	0	0	0	0	0	0
Cre17.g734200.t1.2	47.849000	0	0	0	0	0	0	0	0	0	0	0	0	0	0	0	0	0	22271	52658	1895.2	2913.8	0	0	0	0	0	0	0	0	0	0	0	0	0	0	0
Cre17.g734300.t2.1;Cre17.g734300.t1.1;Cre12.g541100.t1.2	102.300000	180390	36994	0	0	0	0	0	0	0	0	0	4840.5	0	0	0	0	0	0	0	0	0	0	0	0	0	0	0	0	0	0	0	0	0	0	0	0
Cre17.g734450.t1.2	16.596000	0	0	0	0	0	0	0	0	0	0	0	0	0	0	0	0	0	0	0	0	0	0	0	0	0	0	0	1362.3	0	7018.4	6937.4	0	0	0	0	0
Cre17.g734500.t1.2	26.244000	0	0	25303	19458	4398.8	8506.2	1557.8	10418	0	0	0	0	0	0	0	0	0	0	0	0	0	0	0	0	0	0	0	0	0	7329.7	0	0	0	0	0	0
Cre17.g734612.t1.1;Cre02.g097800.t1.1	157.300000	0	0	0	0	0	0	0	0	0	0	0	0	0	0	0	10947	69961	204940	0	0	0	0	0	0	0	0	0	0	0	0	0	0	0	0	0	0
Cre17.g734900.t2.1;Cre17.g734900.t1.2	58.080000	0	0	0	0	0	0	0	0	0	0	0	0	0	0	0	0	0	3812.4	19373	21528	109470	0	0	0	0	6581.9	0	0	0	0	0	0	0	0	0	0
Cre17.g738000.t4.1;Cre17.g738000.t3.1;Cre17.g738000.t2.1;Cre17.g738000.t1.1	19.601000	4176.2	0	0	0	0	0	0	0	0	0	0	0	0	0	0	0	0	0	0	0	15744	12158	0	7793.9	0	0	0	0	0	0	0	0	0	0	0	0
Cre17.g738050.t1.2	14.198000	0	0	0	0	0	0	0	0	0	0	0	0	0	0	0	0	0	0	0	0	0	16216	13518	9615.9	2085.5	0	0	0	0	0	0	0	0	0	0	0
Cre17.g738200.t1.2	56.979000	0	0	0	0	0	0	0	0	0	0	0	0	0	0	0	0	0	0	0	0	0	0	1723.7	6306.2	0	0	0	0	0	0	0	0	0	0	0	0
Cre17.g738300.t1.2	10.875000	0	0	0	0	0	0	0	0	0	0	0	0	0	0	0	0	0	0	5248.7	0	13135	0	0	0	0	0	0	4369.9	0	0	0	0	0	0	0	0
Cre17.g739752.t1.1;Cre12.g548901.t1.1	85.401000	9149.1	30950	0	0	0	0	0	0	0	0	0	0	0	0	0	0	0	0	0	0	0	0	0	0	0	0	0	0	0	0	0	0	0	0	0	0
Cre17.g741000.t1.2	27.067000	0	0	0	0	0	0	0	0	0	0	0	0	0	0	0	0	0	0	0	0	0	0	0	3246.3	0	0	0	0	0	0	0	0	0	0	0	0
Cre17.g741450.t1.2	62.072000	0	0	0	0	2730.9	0	0	0	0	0	0	0	0	0	0	0	0	0	0	0	0	0	2878.1	0	0	0	0	0	0	0	0	0	0	0	0	0
Cre17.g741850.t1.2	31.299000	0	0	0	0	0	0	0	0	0	0	0	0	0	0	0	0	0	0	0	0	0	0	0	0	0	5571.4	0	0	0	0	0	0	0	0	0	0
Cre17.g742200.t1.1	48.672000	0	0	0	0	0	0	0	0	0	0	0	0	0	0	0	0	0	0	0	0	0	0	0	0	0	1878	0	0	0	0	0	0	0	0	0	0
Cre17.g742300.t1.1	24.779000	0	0	0	0	0	0	0	0	0	0	0	0	0	0	0	0	0	0	0	0	0	0	0	0	0	0	0	0	0	28848	0	0	0	0	0	0
Cre17.g743597.t1.1	43.780000	0	0	0	0	0	0	0	0	0	0	0	0	0	0	0	0	0	0	0	0	0	0	0	0	0	0	1222.3	1214.3	0	0	0	0	0	0	0	0
Cre17.g744897.t1.1	45.660000	0	0	0	0	0	0	0	0	0	0	0	0	0	0	0	0	0	0	0	0	0	0	0	0	0	27765	6097.8	0	0	0	0	0	0	0	0	0
Cre17.g745097.t1.1	95.459000	0	0	0	0	5267.4	2387.8	7222.3	3013.1	0	0	0	0	0	0	0	0	0	0	0	0	0	0	0	0	0	0	0	0	0	0	0	0	0	0	0	0
Cre17.g745697.t1.1;Cre17.g745747.t2.1;Cre17.g745747.t1.1;Cre04.g221050.t1.2	97.210000	0	0	0	0	0	0	1570.8	0	0	0	0	0	0	0	0	0	0	1829.9	5941.3	0	0	0	0	0	0	0	0	0	0	0	0	0	0	0	0	0
Cre17.g746597.t2.1;Cre17.g746597.t1.1	57.476000	0	0	0	0	0	0	0	0	0	0	0	0	0	0	0	0	0	0	0	0	0	0	7023.1	0	0	0	0	0	0	0	0	0	0	0	0	0
Cre17.g746997.t1.1;Cre16.g669150.t1.2;Cre16.g669125.t1.1	102.230000	0	113730	33380	7023.2	1365.5	0	986.28	0	0	0	0	0	0	0	0	0	0	0	0	0	0	0	0	0	0	0	0	0	0	0	0	0	0	0	0	0
Cre17.g747297.t1.1	19.116000	0	3768.3	0	0	0	0	0	0	0	0	0	0	0	0	0	0	0	0	0	0	0	0	0	0	0	0	0	0	0	0	0	0	0	0	0	0
Cre18.g749497.t1.1;Cre18.g749647.t1.1	48.433000	0	0	0	0	0	0	0	0	0	0	0	4335.9	0	0	0	0	0	0	0	0	0	0	0	0	0	0	0	0	0	0	0	0	0	0	0	0
Cre18.g749847.t2.1;Cre18.g749847.t1.1	52.482000	14854	25503	1498.9	3506	1191.7	0	0	0	0	0	1408.5	4225.8	0	861.93	11680	13552	11279	40573	103770	154680	935270	11746	0	0	0	0	0	0	0	0	0	0	0	0	0	0
Cre18.g750047.t1.1	447.500000	104320	408740	719450	0	0	0	0	0	0	0	0	0	0	0	0	0	0	0	0	0	0	0	0	0	0	0	0	0	0	0	0	0	0	0	0	0
Cre19.g750247.t1.1	37.853000	0	0	0	0	0	0	0	0	0	0	0	0	0	0	0	0	0	0	0	0	0	0	0	0	14574	15370	3807.8	2977.5	0	0	0	0	0	0	0	0
Cre19.g750547.t4.1;Cre19.g750547.t3.1;Cre19.g750547.t2.1;Cre19.g750547.t1.1;Cre17.g698903.t1.2	67.314000	0	0	0	0	0	0	0	0	0	0	0	0	0	0	0	0	0	0	1098.7	1693	28598	0	0	14092	172650	474600	12364	0	0	0	0	0	0	0	0	0
Cre19.g750747.t1.1	120.580000	0	0	0	0	0	0	0	0	0	0	0	0	0	0	5299.5	0	0	0	0	0	0	0	0	0	0	0	0	0	0	0	0	0	0	0	0	0
Cre19.g750847.t3.1;Cre19.g750847.t1.1;Cre19.g750847.t2.1	47.888000	132400	0	0	0	0	0	0	0	0	0	0	0	0	0	0	0	0	0	0	0	0	0	0	0	0	0	0	0	0	0	0	0	0	0	0	0
Cre-2.g801484.t1.p1	42.296000	0	9993.6	0	0	0	0	0	1702.8	12097	0	0	0	0	0	0	0	0	0	0	0	0	0	0	0	0	0	0	0	0	0	0	0	0	0	0	0
Cre-2.g801492.t1.p1	59.047000	16998	186230	24260	109770	1689.6	0	0	1569.1	0	0	0	0	0	0	0	0	0	0	0	0	0	0	0	0	0	0	0	0	0	0	0	0	0	0	0	0
Cre-2.g801494.t1.p1	48.736000	6456.7	14102	8907.2	19229	0	0	0	881.78	0	0	0	0	0	0	0	0	0	0	0	0	0	0	0	0	0	0	0	0	0	0	0	0	0	0	0	0
Cre-2.g801495.t1.p1	55.160000	42829	70111	13375	5366.8	5935.5	0	0	17098	33308	7243	15120	11974	22267	0	78733	20180	20318	12508	0	0	0	0	0	0	0	0	0	0	0	0	0	0	0	0	0	0
Cre-2.g801499.t1.p1	31.589000	1253	44091	10035	30546	0	0	0	0	0	0	0	0	0	0	0	0	0	0	0	0	0	0	0	0	0	0	0	0	0	0	0	0	0	0	0	0
Cre24.g755497.t1.1	35.446000	6373.4	9530.1	1112	0	0	0	0	0	0	0	0	0	0	0	0	0	0	0	0	0	0	0	0	0	0	0	0	0	0	0	0	0	0	0	0	0
Cre36.g759747.t1.1	19.432000	0	0	0	0	0	0	0	0	0	0	0	0	0	0	0	0	0	0	0	0	0	0	0	0	8484.6	2275.5	0	0	0	0	0	0	0	0	0	0
Cre43.g760497.t1.1	28.953000	2754.7	0	2396	3901.4	0	2560.3	0	1075.1	0	0	2225.4	2140.3	2110.4	9076.3	0	0	0	3620.9	11333	8880.9	5305	0	0	0	0	0	0	0	0	0	0	0	0	0	0	0
Cre48.g761197.t1.1;Cre01.g050316.t2.1;Cre01.g050316.t1.1	27.831000	0	0	0	0	0	0	0	0	0	0	0	0	0	0	0	0	0	0	0	0	0	0	0	0	0	0	2797.1	12990	9575.4	3265	0	0	0	0	0	0
iRTproteinbiognosys	19.611000	1170200	734660	1044200	922620	874860	880340	887360	854570	828490	947310	934660	276500	1466000	1122600	845380	1097800	1132800	1102900	933050	1060900	741790	896000	870240	872230	880180	796140	802190	882880	912580	910830	888290	779720	1084300	976830	887050	870320
