# Supplementary material for: Complexome profiling on the Chlamydomonas lpa2 mutant reveals insights into PSII biogenesis and new PSII associated proteins
Source: J Exp Bot. 2021 Aug 26;73(1):245–62. doi: 10.1093/jxb/erab390 (PMC8730698; doi:10.1093/jxb/erab390)
Supplement: erab390_suppl_Supplementary_Dataset_S2 [file erab390_suppl_supplementary_dataset_s2.zip]

Archive with 3 entries (2 files):
- Supplemental Dataset 2 - Heat map all proteins/
- Supplemental Dataset 2 - Heat map all proteins/All_proteins_lpa2_Nova.tiff
- Supplemental Dataset 2 - Heat map all proteins/All_proteins_WT_Nova.tiff
