# Supplementary material for: Complexome profiling on the Chlamydomonas lpa2 mutant reveals insights into PSII biogenesis and new PSII associated proteins
Source: J Exp Bot. 2021 Aug 26;73(1):245–62. doi: 10.1093/jxb/erab390 (PMC8730698; doi:10.1093/jxb/erab390)
Supplement: erab390_suppl_Supplementary_Dataset_S3 [file erab390_suppl_supplementary_dataset_s3.zip]

Archive with 1 entries (1 files):
- erab390_suppl_Supplementary_Dataset_S3.xlsx
