# Supplementary material for: Complexome profiling on the Chlamydomonas lpa2 mutant reveals insights into PSII biogenesis and new PSII associated proteins
Source: J Exp Bot. 2021 Aug 26;73(1):245–62. doi: 10.1093/jxb/erab390 (PMC8730698; doi:10.1093/jxb/erab390)
Supplement: erab390_suppl_Supplementary_Dataset_S3 [file erab390_suppl_supplementary_dataset_s3.zip › erab390_suppl_Supplementary_Dataset_S3.xlsx]

## Sheet: LPA1-Cre02.g105650
Sample	Sequence	N-term cleavage window	C-term cleavage window	A Count	R Count	N Count	D Count	C Count	Q Count	E Count	G Count	H Count	I Count	L Count	K Count	M Count	F Count	P Count	S Count	T Count	W Count	Y Count	V Count	U Count	O Count	Length	Missed cleavages	Mass	Proteins	Unique (Proteins)	Charges	PEP	Score	Experiment 01	Experiment 02	Experiment 03	Experiment 04	Experiment 05	Experiment 06	Experiment 07	Experiment 08	Experiment 09	Experiment 10	Experiment 11	Experiment 12	Experiment 13	Experiment 14	Experiment 15	Experiment 16
WT1	EAEAEASTSKPSGDGDAAALEALEAR	VVRSKGFGSETAKQKEAEAEASTSKPSGDG	SGDGDAAALEALEARIKSRRKGRVEPKVKV	8	1	0	2	0	0	5	2	0	0	2	1	0	0	1	3	1	0	0	0	0	0	26	1	2545.18	Cre02.g105650.t1.2	yes	3	4.3637e-06	56.625
WT1	VKVNAPAVDVATGK	EARIKSRRKGRVEPKVKVNAPAVDVATGKA	KVKVNAPAVDVATGKAPVDAASEAEQSYLT	3	0	1	1	0	0	0	1	0	0	0	2	0	0	1	0	1	0	0	4	0	0	14	1	1367.78	Cre02.g105650.t1.2	yes	3	1.428e-12	131.35
WT1	VNAPAVDVATGK	RIKSRRKGRVEPKVKVNAPAVDVATGKAPV	KVKVNAPAVDVATGKAPVDAASEAEQSYLT	3	0	1	1	0	0	0	1	0	0	0	1	0	0	1	0	1	0	0	3	0	0	12	0	1140.61	Cre02.g105650.t1.2	yes	2	0.00090417	104.82
WT1	TGKLPGQIQK	ILGFLGLSSLYGLYKTGKLPGQIQKQ____	YGLYKTGKLPGQIQKQ______________	0	0	0	0	0	2	0	2	0	1	1	2	0	0	1	0	1	0	0	0	0	0	10	1	1068.63	Cre02.g105650.t1.2	yes	3	0.0098851	74.165
WT2	EAEAEASTSKPSGDGDAAALEALEAR	VVRSKGFGSETAKQKEAEAEASTSKPSGDG	SGDGDAAALEALEARIKSRRKGRVEPKVKV	8	1	0	2	0	0	5	2	0	0	2	1	0	0	1	3	1	0	0	0	0	0	26	1	2545.18	Cre02.g105650.t1.2	yes	3	2.6642e-05	70.345
WT2	VKVNAPAVDVATGK	EARIKSRRKGRVEPKVKVNAPAVDVATGKA	KVKVNAPAVDVATGKAPVDAASEAEQSYLT	3	0	1	1	0	0	0	1	0	0	0	2	0	0	1	0	1	0	0	4	0	0	14	1	1367.78	Cre02.g105650.t1.2	yes	3	6.379e-19	159.12
WT2	VNAPAVDVATGK	RIKSRRKGRVEPKVKVNAPAVDVATGKAPV	KVKVNAPAVDVATGKAPVDAASEAEQSYLT	3	0	1	1	0	0	0	1	0	0	0	1	0	0	1	0	1	0	0	3	0	0	12	0	1140.61	Cre02.g105650.t1.2	yes	2	3.7628e-11	147.74
WT3	EAEAEASTSKPSGDGDAAALEALEAR	VVRSKGFGSETAKQKEAEAEASTSKPSGDG	SGDGDAAALEALEARIKSRRKGRVEPKVKV	8	1	0	2	0	0	5	2	0	0	2	1	0	0	1	3	1	0	0	0	0	0	26	1	2545.18	Cre02.g105650.t1.2	yes	3	6.826e-05	50.426
WT3	VKVNAPAVDVATGK	EARIKSRRKGRVEPKVKVNAPAVDVATGKA	KVKVNAPAVDVATGKAPVDAASEAEQSYLT	3	0	1	1	0	0	0	1	0	0	0	2	0	0	1	0	1	0	0	4	0	0	14	1	1367.78	Cre02.g105650.t1.2	yes	3	1.1911e-06	104.81
WT3	VNAPAVDVATGK	RIKSRRKGRVEPKVKVNAPAVDVATGKAPV	KVKVNAPAVDVATGKAPVDAASEAEQSYLT	3	0	1	1	0	0	0	1	0	0	0	1	0	0	1	0	1	0	0	3	0	0	12	0	1140.61	Cre02.g105650.t1.2	yes	2	8.196e-05	105.98
[truncated: 59 more columns]

## Sheet: MBI1-Cre06.g272450
Sample	Sequence	N-term cleavage window	C-term cleavage window	A Count	R Count	N Count	D Count	C Count	Q Count	E Count	G Count	H Count	I Count	L Count	K Count	M Count	F Count	P Count	S Count	T Count	W Count	Y Count	V Count	U Count	O Count	Length	Missed cleavages	Mass	Proteins	Unique (Groups)	Charges	PEP	Score	Experiment 01	Experiment 02	Experiment 03	Experiment 04	Experiment 05	Experiment 06	Experiment 07	Experiment 08	Experiment 09	Experiment 10	Experiment 11	Experiment 12	Experiment 13	Experiment 14	Experiment 15	Experiment 16
WT1	AEAEAQRRLGLGLR	GSMPPQQMQTQQQQRAEAEAQRRLGLGLRQ	RAEAEAQRRLGLGLRQGPGQDAGGPVRIRL	3	3	0	0	0	1	2	2	0	0	3	0	0	0	0	0	0	0	0	0	0	0	14	2	1538.86	Cre06.g272450.t1.1	yes	4	0.0016953	58.674			1	1	1	1	1	1
WT2	AEAEAQRRLGLGLR	GSMPPQQMQTQQQQRAEAEAQRRLGLGLRQ	RAEAEAQRRLGLGLRQGPGQDAGGPVRIRL	3	3	0	0	0	1	2	2	0	0	3	0	0	0	0	0	0	0	0	0	0	0	14	2	1538.86	Cre06.g272450.t1.1	yes	4	0.0027109	53.252	1	1	1	1	1	1	1	1						1	1
WT3	None
Mu1	AEAEAQRRLGLGLR	GSMPPQQMQTQQQQRAEAEAQRRLGLGLRQ	RAEAEAQRRLGLGLRQGPGQDAGGPVRIRL	3	3	0	0	0	1	2	2	0	0	3	0	0	0	0	0	0	0	0	0	0	0	14	2	1538.86	Cre06.g272450.t1.1	yes	4	0.0010288	58.674				1		1	1	1			1	1	1	1
Mu2	AEAEAQRRLGLGLR	GSMPPQQMQTQQQQRAEAEAQRRLGLGLRQ	RAEAEAQRRLGLGLRQGPGQDAGGPVRIRL	3	3	0	0	0	1	2	2	0	0	3	0	0	0	0	0	0	0	0	0	0	0	14	2	1538.86	Cre06.g272450.t1.1	yes	4	0.00053461	67.456				1	1	1		1			1		1	1
Mu3	AEAEAQRRLGLGLR	GSMPPQQMQTQQQQRAEAEAQRRLGLGLRQ	RAEAEAQRRLGLGLRQGPGQDAGGPVRIRL	3	3	0	0	0	1	2	2	0	0	3	0	0	0	0	0	0	0	0	0	0	0	14	2	1538.86	Cre06.g272450.t1.1	yes	4	0.0019233	55.261			1	1	1	1	1	1			1	1		1
[truncated: 59 more columns]

## Sheet: CGLD16-Cre03.g151200
Sample	Sequence	N-term cleavage window	C-term cleavage window	A Count	R Count	N Count	D Count	C Count	Q Count	E Count	G Count	H Count	I Count	L Count	K Count	M Count	F Count	P Count	S Count	T Count	W Count	Y Count	V Count	U Count	O Count	Length	Missed cleavages	Mass	Proteins	Unique (Groups)	Charges	PEP	Score	Experiment 01	Experiment 02	Experiment 03	Experiment 04	Experiment 05	Experiment 06	Experiment 07	Experiment 08	Experiment 09	Experiment 10	Experiment 11	Experiment 12	Experiment 13	Experiment 14	Experiment 15	Experiment 16
WT1	EQEPEQYWSSK	DGKPGTTSGKKFISREQEPEQYWSSKGEAE	FISREQEPEQYWSSKGEAEGGNPMKDPLAI	0	0	0	0	0	2	3	0	0	0	0	1	0	0	1	2	0	1	1	0	0	0	11	0	1409.61	Cre03.g151200.t1.2	yes	2	7.7471e-07	176.6														1	1	1
WT2	EQEPEQYWSSK	DGKPGTTSGKKFISREQEPEQYWSSKGEAE	FISREQEPEQYWSSKGEAEGGNPMKDPLAI	0	0	0	0	0	2	3	0	0	0	0	1	0	0	1	2	0	1	1	0	0	0	11	0	1409.61	Cre03.g151200.t1.2	yes	2	2.8965e-08	157.66														1	1	1
WT3	EQEPEQYWSSK	DGKPGTTSGKKFISREQEPEQYWSSKGEAE	FISREQEPEQYWSSKGEAEGGNPMKDPLAI	0	0	0	0	0	2	3	0	0	0	0	1	0	0	1	2	0	1	1	0	0	0	11	0	1409.61	Cre03.g151200.t1.2	yes	2	8.7093e-07	128.86														1	1
Mu1	EQEPEQYWSSK	DGKPGTTSGKKFISREQEPEQYWSSKGEAE	FISREQEPEQYWSSKGEAEGGNPMKDPLAI	0	0	0	0	0	2	3	0	0	0	0	1	0	0	1	2	0	1	1	0	0	0	11	0	1409.61	Cre03.g151200.t1.2	yes	2	5.9218e-06	179.09														1	1	1
Mu2	EQEPEQYWSSK	DGKPGTTSGKKFISREQEPEQYWSSKGEAE	FISREQEPEQYWSSKGEAEGGNPMKDPLAI	0	0	0	0	0	2	3	0	0	0	0	1	0	0	1	2	0	1	1	0	0	0	11	0	1409.61	Cre03.g151200.t1.2	yes	2	2.3536e-10	172.88															1	2
Mu3	EQEPEQYWSSK	DGKPGTTSGKKFISREQEPEQYWSSKGEAE	FISREQEPEQYWSSKGEAEGGNPMKDPLAI	0	0	0	0	0	2	3	0	0	0	0	1	0	0	1	2	0	1	1	0	0	0	11	0	1409.61	Cre03.g151200.t1.2	yes	2	1.2976e-06	167.67															1	1
[truncated: 59 more columns]

## Sheet: PBA1-Cre01.g042200
Sample	Sequence	N-term cleavage window	C-term cleavage window	A Count	R Count	N Count	D Count	C Count	Q Count	E Count	G Count	H Count	I Count	L Count	K Count	M Count	F Count	P Count	S Count	T Count	W Count	Y Count	V Count	U Count	O Count	Length	Missed cleavages	Mass	Proteins	Unique (Groups)	Charges	PEP	Score	Experiment 01	Experiment 02	Experiment 03	Experiment 04	Experiment 05	Experiment 06	Experiment 07	Experiment 08	Experiment 09	Experiment 10	Experiment 11	Experiment 12	Experiment 13	Experiment 14	Experiment 15	Experiment 16
WT1	APLDKPTTPGK	PGQQAADKIFNAKQKAPLDKPTTPGKNSGK	AKQKAPLDKPTTPGKNSGKK__________	1	0	0	1	0	0	0	1	0	0	1	2	0	0	3	0	2	0	0	0	0	0	11	1	1123.62	Cre01.g042200.t1.1	yes	2;3	8.6355e-06	132.17			1	1	1					1		1	1	1	2	1
WT1	QKAPLDKPTTPGK	LNPGQQAADKIFNAKQKAPLDKPTTPGKNS	AKQKAPLDKPTTPGKNSGKK__________	1	0	0	1	0	1	0	1	0	0	1	3	0	0	3	0	2	0	0	0	0	0	13	2	1379.78	Cre01.g042200.t1.1	yes	3	0.012236	65.809															1
WT2	APLDKPTTPGK	PGQQAADKIFNAKQKAPLDKPTTPGKNSGK	AKQKAPLDKPTTPGKNSGKK__________	1	0	0	1	0	0	0	1	0	0	1	2	0	0	3	0	2	0	0	0	0	0	11	1	1123.62	Cre01.g042200.t1.1	yes	2;3	2.1847e-08	154.15			1	1	1	1				1	1		1	2	2	1
WT2	QKAPLDKPTTPGK	LNPGQQAADKIFNAKQKAPLDKPTTPGKNS	AKQKAPLDKPTTPGKNSGKK__________	1	0	0	1	0	1	0	1	0	0	1	3	0	0	3	0	2	0	0	0	0	0	13	2	1379.78	Cre01.g042200.t1.1	yes	3	1.9159e-12	159.5			1												1
WT3	APLDKPTTPGK	PGQQAADKIFNAKQKAPLDKPTTPGKNSGK	AKQKAPLDKPTTPGKNSGKK__________	1	0	0	1	0	0	0	1	0	0	1	2	0	0	3	0	2	0	0	0	0	0	11	1	1123.62	Cre01.g042200.t1.1	yes	2;3	2.8518e-07	145.01			1	1	1	1				1	1	1		1	2	1
WT3	QKAPLDKPTTPGK	LNPGQQAADKIFNAKQKAPLDKPTTPGKNS	AKQKAPLDKPTTPGKNSGKK__________	1	0	0	1	0	1	0	1	0	0	1	3	0	0	3	0	2	0	0	0	0	0	13	2	1379.78	Cre01.g042200.t1.1	yes	3	1.0693e-08	130.1															1
Mu1	APLDKPTTPGK	PGQQAADKIFNAKQKAPLDKPTTPGKNSGK	AKQKAPLDKPTTPGKNSGKK__________	1	0	0	1	0	0	0	1	0	0	1	2	0	0	3	0	2	0	0	0	0	0	11	1	1123.62	Cre01.g042200.t1.1	yes	2;3	2.7168e-06	142.07														1	1	1
Mu1	QKAPLDKPTTPGK	LNPGQQAADKIFNAKQKAPLDKPTTPGKNS	AKQKAPLDKPTTPGKNSGKK__________	1	0	0	1	0	1	0	1	0	0	1	3	0	0	3	0	2	0	0	0	0	0	13	2	1379.78	Cre01.g042200.t1.1	yes	3	0.00076797	89.747															1
Mu2	APLDKPTTPGK	PGQQAADKIFNAKQKAPLDKPTTPGKNSGK	AKQKAPLDKPTTPGKNSGKK__________	1	0	0	1	0	0	0	1	0	0	1	2	0	0	3	0	2	0	0	0	0	0	11	1	1123.62	Cre01.g042200.t1.1	yes	2;3	3.4637e-08	152.64					1						1			1	2	1
Mu2	QKAPLDKPTTPGK	LNPGQQAADKIFNAKQKAPLDKPTTPGKNS	AKQKAPLDKPTTPGKNSGKK__________	1	0	0	1	0	1	0	1	0	0	1	3	0	0	3	0	2	0	0	0	0	0	13	2	1379.78	Cre01.g042200.t1.1	yes	3	0.00067741	82.202															1
Mu3	APLDKPTTPGK	PGQQAADKIFNAKQKAPLDKPTTPGKNSGK	AKQKAPLDKPTTPGKNSGKK__________	1	0	0	1	0	0	0	1	0	0	1	2	0	0	3	0	2	0	0	0	0	0	11	1	1123.62	Cre01.g042200.t1.1	yes	2;3	3.8024e-07	147.28			1	1		1				1				1	1	1
Mu3	QKAPLDKPTTPGK	LNPGQQAADKIFNAKQKAPLDKPTTPGKNS	AKQKAPLDKPTTPGKNSGKK__________	1	0	0	1	0	1	0	1	0	0	1	3	0	0	3	0	2	0	0	0	0	0	13	2	1379.78	Cre01.g042200.t1.1	yes	3	8.7034e-05	102.33															1
[truncated: 59 more columns]

## Sheet: PAO5-Cre06.g278245
Sample	Sequence	N-term cleavage window	C-term cleavage window	A Count	R Count	N Count	D Count	C Count	Q Count	E Count	G Count	H Count	I Count	L Count	K Count	M Count	F Count	P Count	S Count	T Count	W Count	Y Count	V Count	U Count	O Count	Length	Missed cleavages	Mass	Proteins	Unique (Groups)	Charges	PEP	Score	Experiment 01	Experiment 02	Experiment 03	Experiment 04	Experiment 05	Experiment 06	Experiment 07	Experiment 08	Experiment 09	Experiment 10	Experiment 11	Experiment 12	Experiment 13	Experiment 14	Experiment 15	Experiment 16
WT1	None
WT2	None
WT3	None
Mu1	GPALIPEMEELPSSR	WGESGPSAAADSAGKGPALIPEMEELPSSR	GPALIPEMEELPSSRVQPLPWFFRDLPYSY	1	1	0	0	0	0	3	1	0	1	2	0	1	0	3	2	0	0	0	0	0	0	15	0	1624.81	Cre06.g278245.t1.1	yes	2	0.0057758	50.292
Mu1	TWLGQHAGGGVPYAGGR	YFMPAPSDNMTVAFRTWLGQHAGGGVPYAG	LGQHAGGGVPYAGGRTTPAPIDRSKESLFD	2	1	0	0	0	1	0	6	1	0	1	0	0	0	1	0	1	1	1	1	0	0	17	0	1682.83	Cre06.g278245.t1.1	yes	3	0.018801	36.193
Mu2	GLAFFALPMPK	GRQILIKTPEGKMPRGLAFFALPMPKWLGH	KMPRGLAFFALPMPKWLGHATASVFLHQDQ	2	0	0	0	0	0	0	1	0	0	2	1	1	2	2	0	0	0	0	0	0	0	11	0	1190.65	Cre06.g278245.t1.1	yes	2	0.019487	51.854
Mu3	GPALIPEMEELPSSR	WGESGPSAAADSAGKGPALIPEMEELPSSR	GPALIPEMEELPSSRVQPLPWFFRDLPYSY	1	1	0	0	0	0	3	1	0	1	2	0	1	0	3	2	0	0	0	0	0	0	15	0	1624.81	Cre06.g278245.t1.1	yes	2	0.0040992	52.79
[truncated: 59 more columns]

## Sheet: LPA19-Cre02.g073850
Sample	Sequence	N-term cleavage window	C-term cleavage window	A Count	R Count	N Count	D Count	C Count	Q Count	E Count	G Count	H Count	I Count	L Count	K Count	M Count	F Count	P Count	S Count	T Count	W Count	Y Count	V Count	U Count	O Count	Length	Missed cleavages	Mass	Proteins	Unique (Proteins)	Charges	PEP	Score	Experiment 01	Experiment 02	Experiment 03	Experiment 04	Experiment 05	Experiment 06	Experiment 07	Experiment 08	Experiment 09	Experiment 10	Experiment 11	Experiment 12	Experiment 13	Experiment 14	Experiment 15	Experiment 16
WT1	SALPEEEGSASK	PPVRESVLRHLKAARSALPEEEGSASKVLG	AARSALPEEEGSASKVLGLF__________	2	0	0	0	0	0	3	1	0	0	1	1	0	0	1	3	0	0	0	0	0	0	12	0	1203.56	Cre02.g073850.t1.2	yes	2	0.00093539	76.465
WT1	VSSDITHAEIK	EVVREFVRKWRDNPRVSSDITHAEIKEALA	DNPRVSSDITHAEIKEALAELGEFYLAYGQ	1	0	0	1	0	0	1	0	1	2	0	1	0	0	0	2	1	0	0	1	0	0	11	0	1198.62	Cre02.g073850.t1.2	yes	3	0.01023	54.471
WT2	SALPEEEGSASK	PPVRESVLRHLKAARSALPEEEGSASKVLG	AARSALPEEEGSASKVLGLF__________	2	0	0	0	0	0	3	1	0	0	1	1	0	0	1	3	0	0	0	0	0	0	12	0	1203.56	Cre02.g073850.t1.2	yes	2	0.01857	60.398
WT2	AADPAKEVVR	IETEASGASEAEVRRAADPAKEVVREFVRK	AEVRRAADPAKEVVREFVRKWRDNPRVSSD	3	1	0	1	0	0	1	0	0	0	0	1	0	0	1	0	0	0	0	2	0	0	10	1	1054.58	Cre02.g073850.t1.2	yes	3	0.0034477	58.37
WT3	SALPEEEGSASK	PPVRESVLRHLKAARSALPEEEGSASKVLG	AARSALPEEEGSASKVLGLF__________	2	0	0	0	0	0	3	1	0	0	1	1	0	0	1	3	0	0	0	0	0	0	12	0	1203.56	Cre02.g073850.t1.2	yes	2	0.0024468	87.258
WT3	VSSDITHAEIK	EVVREFVRKWRDNPRVSSDITHAEIKEALA	DNPRVSSDITHAEIKEALAELGEFYLAYGQ	1	0	0	1	0	0	1	0	1	2	0	1	0	0	0	2	1	0	0	1	0	0	11	0	1198.62	Cre02.g073850.t1.2	yes	3	0.0031847	60.49
[truncated: 59 more columns]
